# Supplementary material for: Convolutional neural networks can accurately distinguish four histologic growth patterns of lung adenocarcinoma in digital slides
Source: Sci Rep. 2019 Feb 6;9:1483. doi: 10.1038/s41598-018-37638-9 (PMC6365499; doi:10.1038/s41598-018-37638-9)
Supplement: Supplementary file 2 — Dataset 1 [file 41598_2018_37638_MOESM2_ESM.zip]

Archive with 26 entries (26 files):
- TCGA-MP-A4T9-01A-01-TSA.B7A40984-AD7A-4BBD-8BEB-AF66CB6B8382.xml
- TCGA-97-A4M7-01A-01-TSA.968E9B8F-D1F7-486D-B2BF-D056F4A686A5.xml
- TCGA-91-7771-01A-01-TS1.42bc9a02-3c6e-483d-9419-8971a7e285b1.xml
- TCGA-91-6840-01A-01-TS1.34968e0a-95a9-429b-b0a3-0a96b314b797.xml
- TCGA-69-7980-01A-01-TS1.8bbfa52c-1409-4fd6-bf6a-d7c8362adcee.xml
- TCGA-55-A48Y-01A-01-TS1.7E687316-BAFB-47A4-90C6-35BCDDA253CD.xml
- TCGA-55-8614-01A-01-TS1.8614fe5d-8f1d-4c0e-8867-43e621e76018.xml
- TCGA-49-4501-01A-01-TS1.a4690842-db9d-4f6f-8e45-2a81ad668470.xml
- TCGA-44-6144-01A-01-BS1.18f68ab2-5f50-4578-bc9d-6b96b319755d.xml
- TCGA-38-4629-01A-02-BS2.c51001e1-bed7-4861-b6df-78640d5ae45a.xml
- TCGA-44-2661-01A-01-TS1.72c6763d-5fd9-46a0-b7e3-a9b62076631e.xml
- TCGA-05-4245-01A-01-TS1.bf71c76b-e802-4a7a-b6c3-c5f46212fab0.xml
- TCGA-55-6975-01A-01-TS1.5904f571-40fe-4262-962c-d233ed4c6b87.xml
- TCGA-62-8394-01A-01-TS1.13349af3-80d7-4983-958e-6769819c5484.xml
- TCGA-86-6562-01A-01-BS1.9b705d9f-eb8e-467c-9f31-aa5e5b1faaec.xml
- TCGA-55-A57B-01A-01-TS1.470598E9-1F33-4D37-8C93-21876A8C5F96.xml
- TCGA-55-8091-01A-01-TS1.ab1bfa91-9b10-41cf-8ffb-65e3aaf650d0.xml
- TCGA-55-7573-01A-01-TS1.1716e918-eff9-45fe-aa38-a32c3cd7807e.xml
- TCGA-44-8119-01A-01-BS1.0b182635-9f71-4365-bd6e-61cd4057dead.xml
- TCGA-44-7660-01A-01-TS1.c1e1a47f-0836-4cc8-8dac-b91f51a64fac.xml
- TCGA-44-6147-01B-03-BS3.B5B5233D-4157-4A68-B260-A264D54E98E1.xml
- TCGA-95-7039-01A-01-TS1.e11bc968-6fff-4889-8062-6a8c73a2e7c6.xml
- TCGA-91-6831-11A-01-TS1.4346239f-de98-4c3f-8790-40766161d2c7.xml
- TCGA-44-6147-01A-03-TS3.3E53A461-CB2B-40A0-9710-E342C30C37F3.xml
- TCGA-44-6147-01A-01-BS1.cfa99719-2df2-4b32-be20-2c96483727cb.xml
- TCGA-44-4112-01B-06-BS6.A229C77A-9386-47FE-BDED-15541C9A4D19.xml
