# Supplementary material for: Convolutional neural networks can accurately distinguish four histologic growth patterns of lung adenocarcinoma in digital slides
Source: Sci Rep. 2019 Feb 6;9:1483. doi: 10.1038/s41598-018-37638-9 (PMC6365499; doi:10.1038/s41598-018-37638-9)
Supplement: Supplementary file 2 — Dataset 1 [file 41598_2018_37638_MOESM2_ESM.zip › TCGA-MP-A4T9-01A-01-TSA.B7A40984-AD7A-4BBD-8BEB-AF66CB6B8382.xml]

<Annotations MicronsPerPixel="0.248000">
	<Annotation Id="1" Name="" ReadOnly="0" NameReadOnly="0" LineColorReadOnly="0" Incremental="0" Type="4" LineColor="65280" Visible="1" Selected="1" MarkupImagePath="" MacroName="">
		<Attributes/>
		<Regions>
			<RegionAttributeHeaders>
				<AttributeHeader Id="9999" Name="Region" ColumnWidth="-1"/>
				<AttributeHeader Id="9997" Name="Length" ColumnWidth="-1"/>
				<AttributeHeader Id="9996" Name="Area" ColumnWidth="-1"/>
				<AttributeHeader Id="9998" Name="Text" ColumnWidth="-1"/>
			</RegionAttributeHeaders>
			<Region Id="1" Type="0" Zoom="0.133803" Selected="0" ImageLocation="" ImageFocus="0" Length="27770.4" Area="41486424.0" LengthMicrons="6887.1" AreaMicrons="2551580.9" Text="SOLID" NegativeROA="0" InputRegionId="0" Analyze="1" DisplayId="1">
				<Attributes/>
				<Vertices>
					<Vertex X="13953" Y="7407" Z="0"/>
					<Vertex X="13960" Y="7407" Z="0"/>
					<Vertex X="13975" Y="7407" Z="0"/>
					<Vertex X="13983" Y="7407" Z="0"/>
					<Vertex X="13990" Y="7407" Z="0"/>
					<Vertex X="13998" Y="7407" Z="0"/>
					<Vertex X="14005" Y="7407" Z="0"/>
					<Vertex X="14020" Y="7407" Z="0"/>
					<Vertex X="14028" Y="7407" Z="0"/>
					<Vertex X="14043" Y="7407" Z="0"/>
					<Vertex X="14050" Y="7407" Z="0"/>
					<Vertex X="14065" Y="7407" Z="0"/>
					<Vertex X="14080" Y="7407" Z="0"/>
					<Vertex X="14095" Y="7407" Z="0"/>
					<Vertex X="14110" Y="7414" Z="0"/>
					<Vertex X="14125" Y="7414" Z="0"/>
					<Vertex X="14140" Y="7414" Z="0"/>
					<Vertex X="14147" Y="7414" Z="0"/>
					<Vertex X="14155" Y="7422" Z="0"/>
					<Vertex X="14162" Y="7422" Z="0"/>
					<Vertex X="14170" Y="7429" Z="0"/>
					<Vertex X="14177" Y="7429" Z="0"/>
					<Vertex X="14177" Y="7437" Z="0"/>
					<Vertex X="14185" Y="7437" Z="0"/>
					<Vertex X="14200" Y="7452" Z="0"/>
					<Vertex X="14207" Y="7459" Z="0"/>
					<Vertex X="14215" Y="7474" Z="0"/>
					<Vertex X="14230" Y="7489" Z="0"/>
					<Vertex X="14230" Y="7496" Z="0"/>
					<Vertex X="14237" Y="7511" Z="0"/>
					<Vertex X="14244" Y="7519" Z="0"/>
					<Vertex X="14252" Y="7526" Z="0"/>
					<Vertex X="14267" Y="7541" Z="0"/>
					<Vertex X="14267" Y="7549" Z="0"/>
					<Vertex X="14289" Y="7571" Z="0"/>
					<Vertex X="14304" Y="7594" Z="0"/>
					<Vertex X="14304" Y="7609" Z="0"/>
					<Vertex X="14312" Y="7616" Z="0"/>
					<Vertex X="14334" Y="7631" Z="0"/>
					<Vertex X="14334" Y="7653" Z="0"/>
					<Vertex X="14349" Y="7676" Z="0"/>
					<Vertex X="14357" Y="7691" Z="0"/>
					<Vertex X="14372" Y="7713" Z="0"/>
					<Vertex X="14394" Y="7743" Z="0"/>
					<Vertex X="14401" Y="7751" Z="0"/>
					<Vertex X="14409" Y="7773" Z="0"/>
					<Vertex X="14424" Y="7780" Z="0"/>
					<Vertex X="14431" Y="7795" Z="0"/>
					<Vertex X="14439" Y="7795" Z="0"/>
					<Vertex X="14454" Y="7810" Z="0"/>
					<Vertex X="14454" Y="7825" Z="0"/>
					<Vertex X="14469" Y="7833" Z="0"/>
					<Vertex X="14476" Y="7848" Z="0"/>
					<Vertex X="14491" Y="7855" Z="0"/>
					<Vertex X="14499" Y="7863" Z="0"/>
					<Vertex X="14514" Y="7885" Z="0"/>
					<Vertex X="14521" Y="7893" Z="0"/>
					<Vertex X="14536" Y="7908" Z="0"/>
					<Vertex X="14543" Y="7915" Z="0"/>
					<Vertex X="14558" Y="7930" Z="0"/>
					<Vertex X="14581" Y="7930" Z="0"/>
					<Vertex X="14588" Y="7945" Z="0"/>
					<Vertex X="14603" Y="7952" Z="0"/>
					<Vertex X="14618" Y="7967" Z="0"/>
					<Vertex X="14633" Y="7982" Z="0"/>
					<Vertex X="14648" Y="7997" Z="0"/>
					<Vertex X="14663" Y="8012" Z="0"/>
					<Vertex X="14678" Y="8027" Z="0"/>
					<Vertex X="14708" Y="8042" Z="0"/>
					<Vertex X="14730" Y="8064" Z="0"/>
					<Vertex X="14745" Y="8072" Z="0"/>
					<Vertex X="14768" Y="8094" Z="0"/>
					<Vertex X="14783" Y="8109" Z="0"/>
					<Vertex X="14805" Y="8124" Z="0"/>
					<Vertex X="14835" Y="8147" Z="0"/>
					<Vertex X="14872" Y="8162" Z="0"/>
					<Vertex X="14895" Y="8184" Z="0"/>
					<Vertex X="14925" Y="8192" Z="0"/>
					<Vertex X="14932" Y="8206" Z="0"/>
					<Vertex X="14962" Y="8221" Z="0"/>
					<Vertex X="14977" Y="8236" Z="0"/>
					<Vertex X="14992" Y="8244" Z="0"/>
					<Vertex X="15014" Y="8259" Z="0"/>
					<Vertex X="15029" Y="8274" Z="0"/>
					<Vertex X="15037" Y="8274" Z="0"/>
					<Vertex X="15059" Y="8289" Z="0"/>
					<Vertex X="15067" Y="8289" Z="0"/>
					<Vertex X="15074" Y="8296" Z="0"/>
					<Vertex X="15089" Y="8304" Z="0"/>
					<Vertex X="15104" Y="8304" Z="0"/>
					<Vertex X="15119" Y="8311" Z="0"/>
					<Vertex X="15126" Y="8319" Z="0"/>
					<Vertex X="15141" Y="8319" Z="0"/>
					<Vertex X="15156" Y="8319" Z="0"/>
					<Vertex X="15171" Y="8319" Z="0"/>
					<Vertex X="15179" Y="8319" Z="0"/>
					<Vertex X="15201" Y="8319" Z="0"/>
					<Vertex X="15209" Y="8319" Z="0"/>
					<Vertex X="15224" Y="8311" Z="0"/>
					<Vertex X="15238" Y="8304" Z="0"/>
					<Vertex X="15268" Y="8281" Z="0"/>
					<Vertex X="15283" Y="8274" Z="0"/>
					<Vertex X="15298" Y="8251" Z="0"/>
					<Vertex X="15313" Y="8229" Z="0"/>
					<Vertex X="15328" Y="8214" Z="0"/>
					<Vertex X="15336" Y="8177" Z="0"/>
					<Vertex X="15351" Y="8162" Z="0"/>
					<Vertex X="15366" Y="8124" Z="0"/>
					<Vertex X="15388" Y="8102" Z="0"/>
					<Vertex X="15410" Y="8072" Z="0"/>
					<Vertex X="15425" Y="8057" Z="0"/>
					<Vertex X="15433" Y="8035" Z="0"/>
					<Vertex X="15455" Y="8005" Z="0"/>
					<Vertex X="15455" Y="7997" Z="0"/>
					<Vertex X="15478" Y="7982" Z="0"/>
					<Vertex X="15478" Y="7975" Z="0"/>
					<Vertex X="15478" Y="7960" Z="0"/>
					<Vertex X="15485" Y="7952" Z="0"/>
					<Vertex X="15500" Y="7930" Z="0"/>
					<Vertex X="15508" Y="7922" Z="0"/>
					<Vertex X="15515" Y="7915" Z="0"/>
					<Vertex X="15530" Y="7900" Z="0"/>
					<Vertex X="15545" Y="7885" Z="0"/>
					<Vertex X="15552" Y="7878" Z="0"/>
					<Vertex X="15560" Y="7870" Z="0"/>
					<Vertex X="15567" Y="7863" Z="0"/>
					<Vertex X="15582" Y="7848" Z="0"/>
					<Vertex X="15597" Y="7840" Z="0"/>
					<Vertex X="15605" Y="7833" Z="0"/>
					<Vertex X="15620" Y="7825" Z="0"/>
					<Vertex X="15635" Y="7810" Z="0"/>
					<Vertex X="15664" Y="7803" Z="0"/>
					<Vertex X="15664" Y="7795" Z="0"/>
					<Vertex X="15687" Y="7788" Z="0"/>
					<Vertex X="15702" Y="7788" Z="0"/>
					<Vertex X="15724" Y="7773" Z="0"/>
					<Vertex X="15747" Y="7766" Z="0"/>
					<Vertex X="15769" Y="7758" Z="0"/>
					<Vertex X="15784" Y="7751" Z="0"/>
					<Vertex X="15799" Y="7743" Z="0"/>
					<Vertex X="15829" Y="7736" Z="0"/>
					<Vertex X="15859" Y="7728" Z="0"/>
					<Vertex X="15881" Y="7728" Z="0"/>
					<Vertex X="15919" Y="7721" Z="0"/>
					<Vertex X="15941" Y="7721" Z="0"/>
					<Vertex X="15971" Y="7713" Z="0"/>
					<Vertex X="15993" Y="7706" Z="0"/>
					<Vertex X="16023" Y="7698" Z="0"/>
					<Vertex X="16038" Y="7698" Z="0"/>
					<Vertex X="16061" Y="7698" Z="0"/>
					<Vertex X="16083" Y="7698" Z="0"/>
					<Vertex X="16105" Y="7698" Z="0"/>
					<Vertex X="16120" Y="7691" Z="0"/>
					<Vertex X="16135" Y="7691" Z="0"/>
					<Vertex X="16158" Y="7691" Z="0"/>
					<Vertex X="16195" Y="7676" Z="0"/>
					<Vertex X="16210" Y="7676" Z="0"/>
					<Vertex X="16232" Y="7668" Z="0"/>
					<Vertex X="16247" Y="7668" Z="0"/>
					<Vertex X="16270" Y="7668" Z="0"/>
					<Vertex X="16300" Y="7668" Z="0"/>
					<Vertex X="16345" Y="7661" Z="0"/>
					<Vertex X="16360" Y="7661" Z="0"/>
					<Vertex X="16382" Y="7661" Z="0"/>
					<Vertex X="16412" Y="7653" Z="0"/>
					<Vertex X="16434" Y="7646" Z="0"/>
					<Vertex X="16457" Y="7638" Z="0"/>
					<Vertex X="16464" Y="7638" Z="0"/>
					<Vertex X="16502" Y="7631" Z="0"/>
					<Vertex X="16516" Y="7631" Z="0"/>
					<Vertex X="16539" Y="7631" Z="0"/>
					<Vertex X="16554" Y="7631" Z="0"/>
					<Vertex X="16576" Y="7616" Z="0"/>
					<Vertex X="16599" Y="7616" Z="0"/>
					<Vertex X="16606" Y="7616" Z="0"/>
					<Vertex X="16629" Y="7616" Z="0"/>
					<Vertex X="16636" Y="7616" Z="0"/>
					<Vertex X="16651" Y="7616" Z="0"/>
					<Vertex X="16666" Y="7616" Z="0"/>
					<Vertex X="16681" Y="7616" Z="0"/>
					<Vertex X="16703" Y="7616" Z="0"/>
					<Vertex X="16718" Y="7616" Z="0"/>
					<Vertex X="16741" Y="7616" Z="0"/>
					<Vertex X="16763" Y="7616" Z="0"/>
					<Vertex X="16771" Y="7616" Z="0"/>
					<Vertex X="16793" Y="7616" Z="0"/>
					<Vertex X="16815" Y="7616" Z="0"/>
					<Vertex X="16823" Y="7616" Z="0"/>
					<Vertex X="16845" Y="7616" Z="0"/>
					<Vertex X="16853" Y="7616" Z="0"/>
					<Vertex X="16860" Y="7616" Z="0"/>
					<Vertex X="16868" Y="7616" Z="0"/>
					<Vertex X="16875" Y="7616" Z="0"/>
					<Vertex X="16890" Y="7616" Z="0"/>
					<Vertex X="16898" Y="7616" Z="0"/>
					<Vertex X="16913" Y="7616" Z="0"/>
					<Vertex X="16928" Y="7616" Z="0"/>
					<Vertex X="16935" Y="7616" Z="0"/>
					<Vertex X="16942" Y="7616" Z="0"/>
					<Vertex X="16980" Y="7631" Z="0"/>
					<Vertex X="16987" Y="7638" Z="0"/>
					<Vertex X="17002" Y="7638" Z="0"/>
					<Vertex X="17025" Y="7646" Z="0"/>
					<Vertex X="17040" Y="7646" Z="0"/>
					<Vertex X="17055" Y="7653" Z="0"/>
					<Vertex X="17099" Y="7668" Z="0"/>
					<Vertex X="17107" Y="7676" Z="0"/>
					<Vertex X="17122" Y="7676" Z="0"/>
					<Vertex X="17137" Y="7676" Z="0"/>
					<Vertex X="17152" Y="7683" Z="0"/>
					<Vertex X="17167" Y="7683" Z="0"/>
					<Vertex X="17182" Y="7698" Z="0"/>
					<Vertex X="17204" Y="7698" Z="0"/>
					<Vertex X="17219" Y="7698" Z="0"/>
					<Vertex X="17226" Y="7706" Z="0"/>
					<Vertex X="17234" Y="7706" Z="0"/>
					<Vertex X="17241" Y="7713" Z="0"/>
					<Vertex X="17249" Y="7713" Z="0"/>
					<Vertex X="17264" Y="7721" Z="0"/>
					<Vertex X="17271" Y="7721" Z="0"/>
					<Vertex X="17279" Y="7728" Z="0"/>
					<Vertex X="17294" Y="7728" Z="0"/>
					<Vertex X="17309" Y="7736" Z="0"/>
					<Vertex X="17316" Y="7743" Z="0"/>
					<Vertex X="17331" Y="7751" Z="0"/>
					<Vertex X="17331" Y="7758" Z="0"/>
					<Vertex X="17346" Y="7758" Z="0"/>
					<Vertex X="17361" Y="7766" Z="0"/>
					<Vertex X="17368" Y="7780" Z="0"/>
					<Vertex X="17376" Y="7780" Z="0"/>
					<Vertex X="17406" Y="7795" Z="0"/>
					<Vertex X="17413" Y="7803" Z="0"/>
					<Vertex X="17421" Y="7810" Z="0"/>
					<Vertex X="17436" Y="7818" Z="0"/>
					<Vertex X="17443" Y="7818" Z="0"/>
					<Vertex X="17458" Y="7833" Z="0"/>
					<Vertex X="17473" Y="7840" Z="0"/>
					<Vertex X="17488" Y="7855" Z="0"/>
					<Vertex X="17496" Y="7863" Z="0"/>
					<Vertex X="17510" Y="7863" Z="0"/>
					<Vertex X="17510" Y="7870" Z="0"/>
					<Vertex X="17525" Y="7870" Z="0"/>
					<Vertex X="17525" Y="7878" Z="0"/>
					<Vertex X="17533" Y="7885" Z="0"/>
					<Vertex X="17540" Y="7885" Z="0"/>
					<Vertex X="17548" Y="7893" Z="0"/>
					<Vertex X="17555" Y="7893" Z="0"/>
					<Vertex X="17570" Y="7908" Z="0"/>
					<Vertex X="17578" Y="7908" Z="0"/>
					<Vertex X="17593" Y="7915" Z="0"/>
					<Vertex X="17593" Y="7922" Z="0"/>
					<Vertex X="17600" Y="7922" Z="0"/>
					<Vertex X="17600" Y="7930" Z="0"/>
					<Vertex X="17615" Y="7930" Z="0"/>
					<Vertex X="17623" Y="7937" Z="0"/>
					<Vertex X="17638" Y="7960" Z="0"/>
					<Vertex X="17652" Y="7960" Z="0"/>
					<Vertex X="17652" Y="7967" Z="0"/>
					<Vertex X="17667" Y="7967" Z="0"/>
					<Vertex X="17667" Y="7975" Z="0"/>
					<Vertex X="17675" Y="7982" Z="0"/>
					<Vertex X="17682" Y="7982" Z="0"/>
					<Vertex X="17690" Y="7990" Z="0"/>
					<Vertex X="17705" Y="7997" Z="0"/>
					<Vertex X="17712" Y="8005" Z="0"/>
					<Vertex X="17720" Y="8005" Z="0"/>
					<Vertex X="17727" Y="8012" Z="0"/>
					<Vertex X="17735" Y="8020" Z="0"/>
					<Vertex X="17750" Y="8027" Z="0"/>
					<Vertex X="17757" Y="8035" Z="0"/>
					<Vertex X="17772" Y="8035" Z="0"/>
					<Vertex X="17787" Y="8050" Z="0"/>
					<Vertex X="17794" Y="8050" Z="0"/>
					<Vertex X="17802" Y="8050" Z="0"/>
					<Vertex X="17802" Y="8057" Z="0"/>
					<Vertex X="17809" Y="8057" Z="0"/>
					<Vertex X="17817" Y="8057" Z="0"/>
					<Vertex X="17824" Y="8064" Z="0"/>
					<Vertex X="17832" Y="8064" Z="0"/>
					<Vertex X="17839" Y="8064" Z="0"/>
					<Vertex X="17839" Y="8072" Z="0"/>
					<Vertex X="17847" Y="8072" Z="0"/>
					<Vertex X="17854" Y="8072" Z="0"/>
					<Vertex X="17869" Y="8072" Z="0"/>
					<Vertex X="17877" Y="8079" Z="0"/>
					<Vertex X="17884" Y="8079" Z="0"/>
					<Vertex X="17892" Y="8079" Z="0"/>
					<Vertex X="17907" Y="8079" Z="0"/>
					<Vertex X="17914" Y="8079" Z="0"/>
					<Vertex X="17922" Y="8079" Z="0"/>
					<Vertex X="17929" Y="8079" Z="0"/>
					<Vertex X="17951" Y="8094" Z="0"/>
					<Vertex X="17959" Y="8102" Z="0"/>
					<Vertex X="17966" Y="8102" Z="0"/>
					<Vertex X="17974" Y="8102" Z="0"/>
					<Vertex X="17981" Y="8102" Z="0"/>
					<Vertex X="17996" Y="8102" Z="0"/>
					<Vertex X="18011" Y="8102" Z="0"/>
					<Vertex X="18019" Y="8102" Z="0"/>
					<Vertex X="18034" Y="8109" Z="0"/>
					<Vertex X="18049" Y="8117" Z="0"/>
					<Vertex X="18064" Y="8124" Z="0"/>
					<Vertex X="18071" Y="8124" Z="0"/>
					<Vertex X="18086" Y="8132" Z="0"/>
					<Vertex X="18101" Y="8132" Z="0"/>
					<Vertex X="18116" Y="8139" Z="0"/>
					<Vertex X="18123" Y="8147" Z="0"/>
					<Vertex X="18146" Y="8154" Z="0"/>
					<Vertex X="18161" Y="8162" Z="0"/>
					<Vertex X="18176" Y="8162" Z="0"/>
					<Vertex X="18191" Y="8177" Z="0"/>
					<Vertex X="18206" Y="8184" Z="0"/>
					<Vertex X="18235" Y="8199" Z="0"/>
					<Vertex X="18250" Y="8206" Z="0"/>
					<Vertex X="18258" Y="8214" Z="0"/>
					<Vertex X="18280" Y="8214" Z="0"/>
					<Vertex X="18288" Y="8221" Z="0"/>
					<Vertex X="18303" Y="8229" Z="0"/>
					<Vertex X="18310" Y="8236" Z="0"/>
					<Vertex X="18333" Y="8251" Z="0"/>
					<Vertex X="18348" Y="8259" Z="0"/>
					<Vertex X="18362" Y="8266" Z="0"/>
					<Vertex X="18370" Y="8274" Z="0"/>
					<Vertex X="18400" Y="8281" Z="0"/>
					<Vertex X="18415" Y="8289" Z="0"/>
					<Vertex X="18430" Y="8296" Z="0"/>
					<Vertex X="18437" Y="8296" Z="0"/>
					<Vertex X="18460" Y="8304" Z="0"/>
					<Vertex X="18467" Y="8304" Z="0"/>
					<Vertex X="18482" Y="8311" Z="0"/>
					<Vertex X="18504" Y="8311" Z="0"/>
					<Vertex X="18512" Y="8311" Z="0"/>
					<Vertex X="18527" Y="8311" Z="0"/>
					<Vertex X="18549" Y="8319" Z="0"/>
					<Vertex X="18564" Y="8319" Z="0"/>
					<Vertex X="18587" Y="8326" Z="0"/>
					<Vertex X="18609" Y="8326" Z="0"/>
					<Vertex X="18632" Y="8326" Z="0"/>
					<Vertex X="18654" Y="8326" Z="0"/>
					<Vertex X="18676" Y="8326" Z="0"/>
					<Vertex X="18706" Y="8341" Z="0"/>
					<Vertex X="18729" Y="8341" Z="0"/>
					<Vertex X="18751" Y="8348" Z="0"/>
					<Vertex X="18788" Y="8348" Z="0"/>
					<Vertex X="18803" Y="8356" Z="0"/>
					<Vertex X="18833" Y="8363" Z="0"/>
					<Vertex X="18856" Y="8363" Z="0"/>
					<Vertex X="18886" Y="8363" Z="0"/>
					<Vertex X="18916" Y="8371" Z="0"/>
					<Vertex X="18938" Y="8371" Z="0"/>
					<Vertex X="18953" Y="8371" Z="0"/>
					<Vertex X="18983" Y="8378" Z="0"/>
					<Vertex X="19005" Y="8378" Z="0"/>
					<Vertex X="19020" Y="8386" Z="0"/>
					<Vertex X="19035" Y="8386" Z="0"/>
					<Vertex X="19058" Y="8386" Z="0"/>
					<Vertex X="19080" Y="8393" Z="0"/>
					<Vertex X="19087" Y="8393" Z="0"/>
					<Vertex X="19110" Y="8401" Z="0"/>
					<Vertex X="19117" Y="8401" Z="0"/>
					<Vertex X="19132" Y="8401" Z="0"/>
					<Vertex X="19140" Y="8408" Z="0"/>
					<Vertex X="19162" Y="8408" Z="0"/>
					<Vertex X="19185" Y="8416" Z="0"/>
					<Vertex X="19207" Y="8431" Z="0"/>
					<Vertex X="19222" Y="8438" Z="0"/>
					<Vertex X="19229" Y="8438" Z="0"/>
					<Vertex X="19244" Y="8446" Z="0"/>
					<Vertex X="19252" Y="8446" Z="0"/>
					<Vertex X="19267" Y="8446" Z="0"/>
					<Vertex X="19282" Y="8461" Z="0"/>
					<Vertex X="19304" Y="8461" Z="0"/>
					<Vertex X="19319" Y="8468" Z="0"/>
					<Vertex X="19334" Y="8476" Z="0"/>
					<Vertex X="19349" Y="8476" Z="0"/>
					<Vertex X="19356" Y="8476" Z="0"/>
					<Vertex X="19371" Y="8483" Z="0"/>
					<Vertex X="19379" Y="8490" Z="0"/>
					<Vertex X="19386" Y="8490" Z="0"/>
					<Vertex X="19401" Y="8498" Z="0"/>
					<Vertex X="19424" Y="8513" Z="0"/>
					<Vertex X="19431" Y="8513" Z="0"/>
					<Vertex X="19461" Y="8528" Z="0"/>
					<Vertex X="19469" Y="8535" Z="0"/>
					<Vertex X="19484" Y="8550" Z="0"/>
					<Vertex X="19506" Y="8550" Z="0"/>
					<Vertex X="19521" Y="8565" Z="0"/>
					<Vertex X="19521" Y="8573" Z="0"/>
					<Vertex X="19551" Y="8595" Z="0"/>
					<Vertex X="19566" Y="8595" Z="0"/>
					<Vertex X="19588" Y="8618" Z="0"/>
					<Vertex X="19611" Y="8632" Z="0"/>
					<Vertex X="19640" Y="8647" Z="0"/>
					<Vertex X="19655" Y="8670" Z="0"/>
					<Vertex X="19678" Y="8685" Z="0"/>
					<Vertex X="19715" Y="8722" Z="0"/>
					<Vertex X="19723" Y="8730" Z="0"/>
					<Vertex X="19738" Y="8752" Z="0"/>
					<Vertex X="19768" Y="8774" Z="0"/>
					<Vertex X="19782" Y="8797" Z="0"/>
					<Vertex X="19797" Y="8819" Z="0"/>
					<Vertex X="19812" Y="8834" Z="0"/>
					<Vertex X="19827" Y="8857" Z="0"/>
					<Vertex X="19842" Y="8879" Z="0"/>
					<Vertex X="19865" Y="8909" Z="0"/>
					<Vertex X="19887" Y="8924" Z="0"/>
					<Vertex X="19895" Y="8939" Z="0"/>
					<Vertex X="19939" Y="8984" Z="0"/>
					<Vertex X="19947" Y="8999" Z="0"/>
					<Vertex X="19969" Y="9029" Z="0"/>
					<Vertex X="19977" Y="9036" Z="0"/>
					<Vertex X="19992" Y="9073" Z="0"/>
					<Vertex X="20014" Y="9088" Z="0"/>
					<Vertex X="20022" Y="9126" Z="0"/>
					<Vertex X="20044" Y="9156" Z="0"/>
					<Vertex X="20052" Y="9178" Z="0"/>
					<Vertex X="20074" Y="9208" Z="0"/>
					<Vertex X="20089" Y="9245" Z="0"/>
					<Vertex X="20111" Y="9268" Z="0"/>
					<Vertex X="20119" Y="9298" Z="0"/>
					<Vertex X="20141" Y="9342" Z="0"/>
					<Vertex X="20149" Y="9365" Z="0"/>
					<Vertex X="20171" Y="9402" Z="0"/>
					<Vertex X="20179" Y="9417" Z="0"/>
					<Vertex X="20186" Y="9447" Z="0"/>
					<Vertex X="20201" Y="9477" Z="0"/>
					<Vertex X="20208" Y="9507" Z="0"/>
					<Vertex X="20223" Y="9522" Z="0"/>
					<Vertex X="20223" Y="9559" Z="0"/>
					<Vertex X="20238" Y="9589" Z="0"/>
					<Vertex X="20246" Y="9626" Z="0"/>
					<Vertex X="20276" Y="9701" Z="0"/>
					<Vertex X="20283" Y="9739" Z="0"/>
					<Vertex X="20306" Y="9768" Z="0"/>
					<Vertex X="20313" Y="9791" Z="0"/>
					<Vertex X="20313" Y="9813" Z="0"/>
					<Vertex X="20321" Y="9821" Z="0"/>
					<Vertex X="20343" Y="9866" Z="0"/>
					<Vertex X="20350" Y="9888" Z="0"/>
					<Vertex X="20365" Y="9925" Z="0"/>
					<Vertex X="20380" Y="9955" Z="0"/>
					<Vertex X="20388" Y="10008" Z="0"/>
					<Vertex X="20410" Y="10038" Z="0"/>
					<Vertex X="20425" Y="10067" Z="0"/>
					<Vertex X="20440" Y="10112" Z="0"/>
					<Vertex X="20463" Y="10172" Z="0"/>
					<Vertex X="20478" Y="10194" Z="0"/>
					<Vertex X="20492" Y="10232" Z="0"/>
					<Vertex X="20507" Y="10269" Z="0"/>
					<Vertex X="20515" Y="10299" Z="0"/>
					<Vertex X="20530" Y="10336" Z="0"/>
					<Vertex X="20545" Y="10359" Z="0"/>
					<Vertex X="20552" Y="10396" Z="0"/>
					<Vertex X="20560" Y="10419" Z="0"/>
					<Vertex X="20575" Y="10464" Z="0"/>
					<Vertex X="20575" Y="10486" Z="0"/>
					<Vertex X="20575" Y="10493" Z="0"/>
					<Vertex X="20582" Y="10516" Z="0"/>
					<Vertex X="20582" Y="10538" Z="0"/>
					<Vertex X="20582" Y="10561" Z="0"/>
					<Vertex X="20582" Y="10583" Z="0"/>
					<Vertex X="20582" Y="10613" Z="0"/>
					<Vertex X="20582" Y="10635" Z="0"/>
					<Vertex X="20582" Y="10658" Z="0"/>
					<Vertex X="20582" Y="10680" Z="0"/>
					<Vertex X="20582" Y="10688" Z="0"/>
					<Vertex X="20582" Y="10703" Z="0"/>
					<Vertex X="20582" Y="10718" Z="0"/>
					<Vertex X="20582" Y="10733" Z="0"/>
					<Vertex X="20582" Y="10740" Z="0"/>
					<Vertex X="20582" Y="10755" Z="0"/>
					<Vertex X="20582" Y="10785" Z="0"/>
					<Vertex X="20575" Y="10807" Z="0"/>
					<Vertex X="20567" Y="10815" Z="0"/>
					<Vertex X="20567" Y="10837" Z="0"/>
					<Vertex X="20560" Y="10845" Z="0"/>
					<Vertex X="20552" Y="10860" Z="0"/>
					<Vertex X="20552" Y="10867" Z="0"/>
					<Vertex X="20552" Y="10882" Z="0"/>
					<Vertex X="20545" Y="10897" Z="0"/>
					<Vertex X="20545" Y="10912" Z="0"/>
					<Vertex X="20545" Y="10927" Z="0"/>
					<Vertex X="20537" Y="10934" Z="0"/>
					<Vertex X="20522" Y="10957" Z="0"/>
					<Vertex X="20522" Y="10964" Z="0"/>
					<Vertex X="20522" Y="10972" Z="0"/>
					<Vertex X="20522" Y="10979" Z="0"/>
					<Vertex X="20515" Y="11002" Z="0"/>
					<Vertex X="20515" Y="11017" Z="0"/>
					<Vertex X="20507" Y="11024" Z="0"/>
					<Vertex X="20507" Y="11032" Z="0"/>
					<Vertex X="20507" Y="11046" Z="0"/>
					<Vertex X="20500" Y="11046" Z="0"/>
					<Vertex X="20492" Y="11061" Z="0"/>
					<Vertex X="20492" Y="11069" Z="0"/>
					<Vertex X="20492" Y="11076" Z="0"/>
					<Vertex X="20485" Y="11084" Z="0"/>
					<Vertex X="20485" Y="11091" Z="0"/>
					<Vertex X="20470" Y="11121" Z="0"/>
					<Vertex X="20463" Y="11129" Z="0"/>
					<Vertex X="20463" Y="11144" Z="0"/>
					<Vertex X="20448" Y="11159" Z="0"/>
					<Vertex X="20440" Y="11166" Z="0"/>
					<Vertex X="20433" Y="11174" Z="0"/>
					<Vertex X="20425" Y="11181" Z="0"/>
					<Vertex X="20403" Y="11203" Z="0"/>
					<Vertex X="20388" Y="11218" Z="0"/>
					<Vertex X="20365" Y="11233" Z="0"/>
					<Vertex X="20358" Y="11241" Z="0"/>
					<Vertex X="20343" Y="11241" Z="0"/>
					<Vertex X="20328" Y="11256" Z="0"/>
					<Vertex X="20313" Y="11263" Z="0"/>
					<Vertex X="20298" Y="11278" Z="0"/>
					<Vertex X="20291" Y="11286" Z="0"/>
					<Vertex X="20283" Y="11286" Z="0"/>
					<Vertex X="20261" Y="11293" Z="0"/>
					<Vertex X="20231" Y="11308" Z="0"/>
					<Vertex X="20216" Y="11323" Z="0"/>
					<Vertex X="20201" Y="11330" Z="0"/>
					<Vertex X="20186" Y="11338" Z="0"/>
					<Vertex X="20171" Y="11345" Z="0"/>
					<Vertex X="20164" Y="11345" Z="0"/>
					<Vertex X="20141" Y="11353" Z="0"/>
					<Vertex X="20126" Y="11368" Z="0"/>
					<Vertex X="20096" Y="11375" Z="0"/>
					<Vertex X="20081" Y="11383" Z="0"/>
					<Vertex X="20066" Y="11390" Z="0"/>
					<Vertex X="20052" Y="11398" Z="0"/>
					<Vertex X="20029" Y="11398" Z="0"/>
					<Vertex X="20014" Y="11405" Z="0"/>
					<Vertex X="19999" Y="11413" Z="0"/>
					<Vertex X="19954" Y="11420" Z="0"/>
					<Vertex X="19910" Y="11428" Z="0"/>
					<Vertex X="19865" Y="11435" Z="0"/>
					<Vertex X="19835" Y="11443" Z="0"/>
					<Vertex X="19790" Y="11465" Z="0"/>
					<Vertex X="19768" Y="11472" Z="0"/>
					<Vertex X="19715" Y="11480" Z="0"/>
					<Vertex X="19678" Y="11495" Z="0"/>
					<Vertex X="19648" Y="11502" Z="0"/>
					<Vertex X="19573" Y="11525" Z="0"/>
					<Vertex X="19558" Y="11532" Z="0"/>
					<Vertex X="19528" Y="11540" Z="0"/>
					<Vertex X="19506" Y="11547" Z="0"/>
					<Vertex X="19484" Y="11547" Z="0"/>
					<Vertex X="19469" Y="11562" Z="0"/>
					<Vertex X="19446" Y="11570" Z="0"/>
					<Vertex X="19409" Y="11577" Z="0"/>
					<Vertex X="19386" Y="11585" Z="0"/>
					<Vertex X="19356" Y="11592" Z="0"/>
					<Vertex X="19342" Y="11600" Z="0"/>
					<Vertex X="19312" Y="11607" Z="0"/>
					<Vertex X="19282" Y="11622" Z="0"/>
					<Vertex X="19267" Y="11622" Z="0"/>
					<Vertex X="19222" Y="11637" Z="0"/>
					<Vertex X="19200" Y="11644" Z="0"/>
					<Vertex X="19185" Y="11652" Z="0"/>
					<Vertex X="19170" Y="11659" Z="0"/>
					<Vertex X="19140" Y="11674" Z="0"/>
					<Vertex X="19117" Y="11682" Z="0"/>
					<Vertex X="19072" Y="11704" Z="0"/>
					<Vertex X="19058" Y="11712" Z="0"/>
					<Vertex X="19043" Y="11712" Z="0"/>
					<Vertex X="19028" Y="11727" Z="0"/>
					<Vertex X="19013" Y="11734" Z="0"/>
					<Vertex X="18990" Y="11749" Z="0"/>
					<Vertex X="18945" Y="11779" Z="0"/>
					<Vertex X="18916" Y="11801" Z="0"/>
					<Vertex X="18901" Y="11809" Z="0"/>
					<Vertex X="18863" Y="11839" Z="0"/>
					<Vertex X="18841" Y="11846" Z="0"/>
					<Vertex X="18803" Y="11861" Z="0"/>
					<Vertex X="18751" Y="11906" Z="0"/>
					<Vertex X="18736" Y="11921" Z="0"/>
					<Vertex X="18706" Y="11943" Z="0"/>
					<Vertex X="18684" Y="11966" Z="0"/>
					<Vertex X="18661" Y="11981" Z="0"/>
					<Vertex X="18639" Y="11996" Z="0"/>
					<Vertex X="18587" Y="12033" Z="0"/>
					<Vertex X="18579" Y="12033" Z="0"/>
					<Vertex X="18557" Y="12055" Z="0"/>
					<Vertex X="18534" Y="12063" Z="0"/>
					<Vertex X="18512" Y="12085" Z="0"/>
					<Vertex X="18475" Y="12115" Z="0"/>
					<Vertex X="18460" Y="12123" Z="0"/>
					<Vertex X="18430" Y="12138" Z="0"/>
					<Vertex X="18407" Y="12145" Z="0"/>
					<Vertex X="18385" Y="12160" Z="0"/>
					<Vertex X="18362" Y="12175" Z="0"/>
					<Vertex X="18348" Y="12190" Z="0"/>
					<Vertex X="18340" Y="12190" Z="0"/>
					<Vertex X="18325" Y="12205" Z="0"/>
					<Vertex X="18303" Y="12227" Z="0"/>
					<Vertex X="18295" Y="12235" Z="0"/>
					<Vertex X="18288" Y="12235" Z="0"/>
					<Vertex X="18273" Y="12242" Z="0"/>
					<Vertex X="18273" Y="12250" Z="0"/>
					<Vertex X="18258" Y="12280" Z="0"/>
					<Vertex X="18250" Y="12295" Z="0"/>
					<Vertex X="18235" Y="12310" Z="0"/>
					<Vertex X="18228" Y="12324" Z="0"/>
					<Vertex X="18213" Y="12347" Z="0"/>
					<Vertex X="18206" Y="12369" Z="0"/>
					<Vertex X="18191" Y="12399" Z="0"/>
					<Vertex X="18183" Y="12407" Z="0"/>
					<Vertex X="18183" Y="12414" Z="0"/>
					<Vertex X="18176" Y="12422" Z="0"/>
					<Vertex X="18168" Y="12429" Z="0"/>
					<Vertex X="18153" Y="12452" Z="0"/>
					<Vertex X="18146" Y="12466" Z="0"/>
					<Vertex X="18138" Y="12489" Z="0"/>
					<Vertex X="18131" Y="12496" Z="0"/>
					<Vertex X="18108" Y="12541" Z="0"/>
					<Vertex X="18101" Y="12549" Z="0"/>
					<Vertex X="18093" Y="12564" Z="0"/>
					<Vertex X="18078" Y="12586" Z="0"/>
					<Vertex X="18064" Y="12608" Z="0"/>
					<Vertex X="18056" Y="12623" Z="0"/>
					<Vertex X="18049" Y="12638" Z="0"/>
					<Vertex X="18041" Y="12653" Z="0"/>
					<Vertex X="18019" Y="12691" Z="0"/>
					<Vertex X="18011" Y="12706" Z="0"/>
					<Vertex X="17996" Y="12728" Z="0"/>
					<Vertex X="17989" Y="12743" Z="0"/>
					<Vertex X="17966" Y="12780" Z="0"/>
					<Vertex X="17951" Y="12803" Z="0"/>
					<Vertex X="17944" Y="12825" Z="0"/>
					<Vertex X="17929" Y="12840" Z="0"/>
					<Vertex X="17899" Y="12892" Z="0"/>
					<Vertex X="17892" Y="12907" Z="0"/>
					<Vertex X="17869" Y="12937" Z="0"/>
					<Vertex X="17832" Y="12982" Z="0"/>
					<Vertex X="17809" Y="13005" Z="0"/>
					<Vertex X="17802" Y="13020" Z="0"/>
					<Vertex X="17780" Y="13034" Z="0"/>
					<Vertex X="17765" Y="13049" Z="0"/>
					<Vertex X="17750" Y="13064" Z="0"/>
					<Vertex X="17735" Y="13072" Z="0"/>
					<Vertex X="17720" Y="13087" Z="0"/>
					<Vertex X="17690" Y="13109" Z="0"/>
					<Vertex X="17667" Y="13124" Z="0"/>
					<Vertex X="17660" Y="13124" Z="0"/>
					<Vertex X="17623" Y="13147" Z="0"/>
					<Vertex X="17608" Y="13154" Z="0"/>
					<Vertex X="17585" Y="13169" Z="0"/>
					<Vertex X="17578" Y="13169" Z="0"/>
					<Vertex X="17533" Y="13184" Z="0"/>
					<Vertex X="17510" Y="13199" Z="0"/>
					<Vertex X="17496" Y="13199" Z="0"/>
					<Vertex X="17466" Y="13199" Z="0"/>
					<Vertex X="17443" Y="13199" Z="0"/>
					<Vertex X="17413" Y="13199" Z="0"/>
					<Vertex X="17376" Y="13199" Z="0"/>
					<Vertex X="17316" Y="13199" Z="0"/>
					<Vertex X="17286" Y="13199" Z="0"/>
					<Vertex X="17249" Y="13199" Z="0"/>
					<Vertex X="17159" Y="13199" Z="0"/>
					<Vertex X="17114" Y="13199" Z="0"/>
					<Vertex X="17077" Y="13199" Z="0"/>
					<Vertex X="16980" Y="13184" Z="0"/>
					<Vertex X="16928" Y="13162" Z="0"/>
					<Vertex X="16890" Y="13154" Z="0"/>
					<Vertex X="16823" Y="13154" Z="0"/>
					<Vertex X="16800" Y="13147" Z="0"/>
					<Vertex X="16771" Y="13147" Z="0"/>
					<Vertex X="16756" Y="13132" Z="0"/>
					<Vertex X="16718" Y="13132" Z="0"/>
					<Vertex X="16711" Y="13132" Z="0"/>
					<Vertex X="16696" Y="13132" Z="0"/>
					<Vertex X="16673" Y="13132" Z="0"/>
					<Vertex X="16658" Y="13132" Z="0"/>
					<Vertex X="16644" Y="13124" Z="0"/>
					<Vertex X="16614" Y="13124" Z="0"/>
					<Vertex X="16599" Y="13124" Z="0"/>
					<Vertex X="16584" Y="13124" Z="0"/>
					<Vertex X="16561" Y="13124" Z="0"/>
					<Vertex X="16539" Y="13124" Z="0"/>
					<Vertex X="16524" Y="13124" Z="0"/>
					<Vertex X="16509" Y="13124" Z="0"/>
					<Vertex X="16479" Y="13124" Z="0"/>
					<Vertex X="16479" Y="13132" Z="0"/>
					<Vertex X="16457" Y="13139" Z="0"/>
					<Vertex X="16419" Y="13162" Z="0"/>
					<Vertex X="16412" Y="13162" Z="0"/>
					<Vertex X="16397" Y="13169" Z="0"/>
					<Vertex X="16374" Y="13191" Z="0"/>
					<Vertex X="16352" Y="13214" Z="0"/>
					<Vertex X="16345" Y="13214" Z="0"/>
					<Vertex X="16315" Y="13244" Z="0"/>
					<Vertex X="16307" Y="13259" Z="0"/>
					<Vertex X="16277" Y="13274" Z="0"/>
					<Vertex X="16247" Y="13311" Z="0"/>
					<Vertex X="16232" Y="13326" Z="0"/>
					<Vertex X="16210" Y="13348" Z="0"/>
					<Vertex X="16210" Y="13356" Z="0"/>
					<Vertex X="16188" Y="13393" Z="0"/>
					<Vertex X="16180" Y="13401" Z="0"/>
					<Vertex X="16165" Y="13416" Z="0"/>
					<Vertex X="16128" Y="13475" Z="0"/>
					<Vertex X="16120" Y="13483" Z="0"/>
					<Vertex X="16113" Y="13505" Z="0"/>
					<Vertex X="16098" Y="13535" Z="0"/>
					<Vertex X="16083" Y="13550" Z="0"/>
					<Vertex X="16083" Y="13573" Z="0"/>
					<Vertex X="16061" Y="13602" Z="0"/>
					<Vertex X="16061" Y="13625" Z="0"/>
					<Vertex X="16046" Y="13655" Z="0"/>
					<Vertex X="16031" Y="13707" Z="0"/>
					<Vertex X="16023" Y="13730" Z="0"/>
					<Vertex X="16008" Y="13767" Z="0"/>
					<Vertex X="16001" Y="13797" Z="0"/>
					<Vertex X="15993" Y="13804" Z="0"/>
					<Vertex X="15978" Y="13834" Z="0"/>
					<Vertex X="15971" Y="13849" Z="0"/>
					<Vertex X="15971" Y="13857" Z="0"/>
					<Vertex X="15956" Y="13872" Z="0"/>
					<Vertex X="15956" Y="13886" Z="0"/>
					<Vertex X="15941" Y="13901" Z="0"/>
					<Vertex X="15934" Y="13909" Z="0"/>
					<Vertex X="15926" Y="13916" Z="0"/>
					<Vertex X="15919" Y="13924" Z="0"/>
					<Vertex X="15911" Y="13931" Z="0"/>
					<Vertex X="15889" Y="13939" Z="0"/>
					<Vertex X="15874" Y="13961" Z="0"/>
					<Vertex X="15866" Y="13961" Z="0"/>
					<Vertex X="15836" Y="13969" Z="0"/>
					<Vertex X="15821" Y="13976" Z="0"/>
					<Vertex X="15777" Y="13991" Z="0"/>
					<Vertex X="15747" Y="13991" Z="0"/>
					<Vertex X="15732" Y="13999" Z="0"/>
					<Vertex X="15694" Y="13999" Z="0"/>
					<Vertex X="15672" Y="14006" Z="0"/>
					<Vertex X="15620" Y="14021" Z="0"/>
					<Vertex X="15605" Y="14021" Z="0"/>
					<Vertex X="15590" Y="14021" Z="0"/>
					<Vertex X="15560" Y="14021" Z="0"/>
					<Vertex X="15545" Y="14021" Z="0"/>
					<Vertex X="15515" Y="14028" Z="0"/>
					<Vertex X="15493" Y="14036" Z="0"/>
					<Vertex X="15478" Y="14043" Z="0"/>
					<Vertex X="15440" Y="14051" Z="0"/>
					<Vertex X="15418" Y="14058" Z="0"/>
					<Vertex X="15395" Y="14066" Z="0"/>
					<Vertex X="15343" Y="14073" Z="0"/>
					<Vertex X="15328" Y="14088" Z="0"/>
					<Vertex X="15283" Y="14103" Z="0"/>
					<Vertex X="15253" Y="14111" Z="0"/>
					<Vertex X="15246" Y="14118" Z="0"/>
					<Vertex X="15216" Y="14133" Z="0"/>
					<Vertex X="15194" Y="14133" Z="0"/>
					<Vertex X="15186" Y="14141" Z="0"/>
					<Vertex X="15171" Y="14148" Z="0"/>
					<Vertex X="15149" Y="14163" Z="0"/>
					<Vertex X="15141" Y="14170" Z="0"/>
					<Vertex X="15119" Y="14178" Z="0"/>
					<Vertex X="15104" Y="14193" Z="0"/>
					<Vertex X="15089" Y="14193" Z="0"/>
					<Vertex X="15074" Y="14208" Z="0"/>
					<Vertex X="15059" Y="14215" Z="0"/>
					<Vertex X="15052" Y="14223" Z="0"/>
					<Vertex X="15044" Y="14223" Z="0"/>
					<Vertex X="15029" Y="14230" Z="0"/>
					<Vertex X="15014" Y="14230" Z="0"/>
					<Vertex X="14977" Y="14253" Z="0"/>
					<Vertex X="14969" Y="14260" Z="0"/>
					<Vertex X="14917" Y="14290" Z="0"/>
					<Vertex X="14895" Y="14312" Z="0"/>
					<Vertex X="14850" Y="14327" Z="0"/>
					<Vertex X="14835" Y="14342" Z="0"/>
					<Vertex X="14827" Y="14342" Z="0"/>
					<Vertex X="14798" Y="14365" Z="0"/>
					<Vertex X="14790" Y="14372" Z="0"/>
					<Vertex X="14768" Y="14395" Z="0"/>
					<Vertex X="14760" Y="14417" Z="0"/>
					<Vertex X="14730" Y="14447" Z="0"/>
					<Vertex X="14715" Y="14462" Z="0"/>
					<Vertex X="14685" Y="14492" Z="0"/>
					<Vertex X="14670" Y="14507" Z="0"/>
					<Vertex X="14618" Y="14567" Z="0"/>
					<Vertex X="14603" Y="14582" Z="0"/>
					<Vertex X="14566" Y="14634" Z="0"/>
					<Vertex X="14543" Y="14656" Z="0"/>
					<Vertex X="14514" Y="14701" Z="0"/>
					<Vertex X="14491" Y="14738" Z="0"/>
					<Vertex X="14469" Y="14768" Z="0"/>
					<Vertex X="14461" Y="14783" Z="0"/>
					<Vertex X="14431" Y="14821" Z="0"/>
					<Vertex X="14416" Y="14836" Z="0"/>
					<Vertex X="14416" Y="14851" Z="0"/>
					<Vertex X="14386" Y="14880" Z="0"/>
					<Vertex X="14349" Y="14895" Z="0"/>
					<Vertex X="14342" Y="14910" Z="0"/>
					<Vertex X="14304" Y="14933" Z="0"/>
					<Vertex X="14297" Y="14940" Z="0"/>
					<Vertex X="14259" Y="14963" Z="0"/>
					<Vertex X="14252" Y="14978" Z="0"/>
					<Vertex X="14230" Y="14993" Z="0"/>
					<Vertex X="14215" Y="15000" Z="0"/>
					<Vertex X="14207" Y="15008" Z="0"/>
					<Vertex X="14200" Y="15008" Z="0"/>
					<Vertex X="14192" Y="15015" Z="0"/>
					<Vertex X="14177" Y="15022" Z="0"/>
					<Vertex X="14162" Y="15022" Z="0"/>
					<Vertex X="14155" Y="15022" Z="0"/>
					<Vertex X="14147" Y="15022" Z="0"/>
					<Vertex X="14132" Y="15022" Z="0"/>
					<Vertex X="14117" Y="15022" Z="0"/>
					<Vertex X="14095" Y="15022" Z="0"/>
					<Vertex X="14080" Y="15015" Z="0"/>
					<Vertex X="14050" Y="15015" Z="0"/>
					<Vertex X="14035" Y="15015" Z="0"/>
					<Vertex X="14005" Y="15015" Z="0"/>
					<Vertex X="13998" Y="15008" Z="0"/>
					<Vertex X="13975" Y="15008" Z="0"/>
					<Vertex X="13968" Y="15008" Z="0"/>
					<Vertex X="13946" Y="15008" Z="0"/>
					<Vertex X="13931" Y="15008" Z="0"/>
					<Vertex X="13908" Y="15000" Z="0"/>
					<Vertex X="13886" Y="14985" Z="0"/>
					<Vertex X="13871" Y="14985" Z="0"/>
					<Vertex X="13848" Y="14978" Z="0"/>
					<Vertex X="13818" Y="14970" Z="0"/>
					<Vertex X="13827" Y="14940" Z="0"/>
					<Vertex X="13819" Y="14940" Z="0"/>
					<Vertex X="13812" Y="14940" Z="0"/>
					<Vertex X="13804" Y="14940" Z="0"/>
					<Vertex X="13797" Y="14932" Z="0"/>
					<Vertex X="13782" Y="14925" Z="0"/>
					<Vertex X="13774" Y="14917" Z="0"/>
					<Vertex X="13767" Y="14917" Z="0"/>
					<Vertex X="13759" Y="14910" Z="0"/>
					<Vertex X="13744" Y="14902" Z="0"/>
					<Vertex X="13744" Y="14895" Z="0"/>
					<Vertex X="13730" Y="14895" Z="0"/>
					<Vertex X="13722" Y="14895" Z="0"/>
					<Vertex X="13707" Y="14880" Z="0"/>
					<Vertex X="13700" Y="14873" Z="0"/>
					<Vertex X="13685" Y="14873" Z="0"/>
					<Vertex X="13670" Y="14873" Z="0"/>
					<Vertex X="13662" Y="14858" Z="0"/>
					<Vertex X="13655" Y="14850" Z="0"/>
					<Vertex X="13640" Y="14835" Z="0"/>
					<Vertex X="13610" Y="14820" Z="0"/>
					<Vertex X="13595" Y="14820" Z="0"/>
					<Vertex X="13580" Y="14805" Z="0"/>
					<Vertex X="13565" Y="14798" Z="0"/>
					<Vertex X="13558" Y="14790" Z="0"/>
					<Vertex X="13543" Y="14775" Z="0"/>
					<Vertex X="13528" Y="14775" Z="0"/>
					<Vertex X="13520" Y="14775" Z="0"/>
					<Vertex X="13505" Y="14768" Z="0"/>
					<Vertex X="13490" Y="14768" Z="0"/>
					<Vertex X="13483" Y="14768" Z="0"/>
					<Vertex X="13460" Y="14753" Z="0"/>
					<Vertex X="13446" Y="14753" Z="0"/>
					<Vertex X="13423" Y="14753" Z="0"/>
					<Vertex X="13401" Y="14753" Z="0"/>
					<Vertex X="13386" Y="14746" Z="0"/>
					<Vertex X="13363" Y="14731" Z="0"/>
					<Vertex X="13356" Y="14731" Z="0"/>
					<Vertex X="13341" Y="14723" Z="0"/>
					<Vertex X="13326" Y="14723" Z="0"/>
					<Vertex X="13318" Y="14723" Z="0"/>
					<Vertex X="13304" Y="14716" Z="0"/>
					<Vertex X="13281" Y="14708" Z="0"/>
					<Vertex X="13266" Y="14701" Z="0"/>
					<Vertex X="13251" Y="14701" Z="0"/>
					<Vertex X="13236" Y="14701" Z="0"/>
					<Vertex X="13229" Y="14693" Z="0"/>
					<Vertex X="13214" Y="14693" Z="0"/>
					<Vertex X="13199" Y="14686" Z="0"/>
					<Vertex X="13184" Y="14678" Z="0"/>
					<Vertex X="13162" Y="14678" Z="0"/>
					<Vertex X="13147" Y="14671" Z="0"/>
					<Vertex X="13124" Y="14663" Z="0"/>
					<Vertex X="13102" Y="14648" Z="0"/>
					<Vertex X="13094" Y="14641" Z="0"/>
					<Vertex X="13072" Y="14633" Z="0"/>
					<Vertex X="13042" Y="14618" Z="0"/>
					<Vertex X="13012" Y="14604" Z="0"/>
					<Vertex X="13005" Y="14596" Z="0"/>
					<Vertex X="12982" Y="14574" Z="0"/>
					<Vertex X="12967" Y="14566" Z="0"/>
					<Vertex X="12960" Y="14559" Z="0"/>
					<Vertex X="12952" Y="14551" Z="0"/>
					<Vertex X="12945" Y="14544" Z="0"/>
					<Vertex X="12945" Y="14536" Z="0"/>
					<Vertex X="12937" Y="14529" Z="0"/>
					<Vertex X="12930" Y="14521" Z="0"/>
					<Vertex X="12922" Y="14506" Z="0"/>
					<Vertex X="12922" Y="14499" Z="0"/>
					<Vertex X="12915" Y="14491" Z="0"/>
					<Vertex X="12915" Y="14484" Z="0"/>
					<Vertex X="12907" Y="14484" Z="0"/>
					<Vertex X="12900" Y="14476" Z="0"/>
					<Vertex X="12900" Y="14462" Z="0"/>
					<Vertex X="12900" Y="14454" Z="0"/>
					<Vertex X="12892" Y="14439" Z="0"/>
					<Vertex X="12885" Y="14432" Z="0"/>
					<Vertex X="12878" Y="14432" Z="0"/>
					<Vertex X="12878" Y="14424" Z="0"/>
					<Vertex X="12878" Y="14417" Z="0"/>
					<Vertex X="12870" Y="14409" Z="0"/>
					<Vertex X="12855" Y="14394" Z="0"/>
					<Vertex X="12855" Y="14387" Z="0"/>
					<Vertex X="12855" Y="14372" Z="0"/>
					<Vertex X="12848" Y="14372" Z="0"/>
					<Vertex X="12848" Y="14364" Z="0"/>
					<Vertex X="12848" Y="14357" Z="0"/>
					<Vertex X="12848" Y="14349" Z="0"/>
					<Vertex X="12833" Y="14342" Z="0"/>
					<Vertex X="12833" Y="14327" Z="0"/>
					<Vertex X="12825" Y="14312" Z="0"/>
					<Vertex X="12818" Y="14305" Z="0"/>
					<Vertex X="12810" Y="14297" Z="0"/>
					<Vertex X="12810" Y="14290" Z="0"/>
					<Vertex X="12803" Y="14282" Z="0"/>
					<Vertex X="12788" Y="14275" Z="0"/>
					<Vertex X="12788" Y="14260" Z="0"/>
					<Vertex X="12788" Y="14252" Z="0"/>
					<Vertex X="12780" Y="14252" Z="0"/>
					<Vertex X="12780" Y="14237" Z="0"/>
					<Vertex X="12765" Y="14222" Z="0"/>
					<Vertex X="12765" Y="14215" Z="0"/>
					<Vertex X="12758" Y="14215" Z="0"/>
					<Vertex X="12758" Y="14200" Z="0"/>
					<Vertex X="12743" Y="14192" Z="0"/>
					<Vertex X="12743" Y="14185" Z="0"/>
					<Vertex X="12728" Y="14178" Z="0"/>
					<Vertex X="12721" Y="14170" Z="0"/>
					<Vertex X="12721" Y="14163" Z="0"/>
					<Vertex X="12706" Y="14155" Z="0"/>
					<Vertex X="12698" Y="14140" Z="0"/>
					<Vertex X="12691" Y="14133" Z="0"/>
					<Vertex X="12691" Y="14125" Z="0"/>
					<Vertex X="12676" Y="14118" Z="0"/>
					<Vertex X="12661" Y="14103" Z="0"/>
					<Vertex X="12661" Y="14095" Z="0"/>
					<Vertex X="12646" Y="14080" Z="0"/>
					<Vertex X="12631" Y="14065" Z="0"/>
					<Vertex X="12616" Y="14050" Z="0"/>
					<Vertex X="12608" Y="14036" Z="0"/>
					<Vertex X="12608" Y="14028" Z="0"/>
					<Vertex X="12594" Y="14013" Z="0"/>
					<Vertex X="12586" Y="14006" Z="0"/>
					<Vertex X="12579" Y="13991" Z="0"/>
					<Vertex X="12571" Y="13976" Z="0"/>
					<Vertex X="12564" Y="13968" Z="0"/>
					<Vertex X="12556" Y="13961" Z="0"/>
					<Vertex X="12549" Y="13953" Z="0"/>
					<Vertex X="12549" Y="13938" Z="0"/>
					<Vertex X="12549" Y="13931" Z="0"/>
					<Vertex X="12549" Y="13916" Z="0"/>
					<Vertex X="12549" Y="13908" Z="0"/>
					<Vertex X="12549" Y="13901" Z="0"/>
					<Vertex X="12549" Y="13894" Z="0"/>
					<Vertex X="12556" Y="13886" Z="0"/>
					<Vertex X="12556" Y="13879" Z="0"/>
					<Vertex X="12556" Y="13871" Z="0"/>
					<Vertex X="12564" Y="13864" Z="0"/>
					<Vertex X="12564" Y="13849" Z="0"/>
					<Vertex X="12571" Y="13841" Z="0"/>
					<Vertex X="12579" Y="13834" Z="0"/>
					<Vertex X="12586" Y="13819" Z="0"/>
					<Vertex X="12594" Y="13804" Z="0"/>
					<Vertex X="12594" Y="13796" Z="0"/>
					<Vertex X="12594" Y="13789" Z="0"/>
					<Vertex X="12601" Y="13774" Z="0"/>
					<Vertex X="12608" Y="13766" Z="0"/>
					<Vertex X="12608" Y="13759" Z="0"/>
					<Vertex X="12616" Y="13752" Z="0"/>
					<Vertex X="12616" Y="13744" Z="0"/>
					<Vertex X="12631" Y="13744" Z="0"/>
					<Vertex X="12631" Y="13737" Z="0"/>
					<Vertex X="12638" Y="13737" Z="0"/>
					<Vertex X="12661" Y="13729" Z="0"/>
					<Vertex X="12668" Y="13722" Z="0"/>
					<Vertex X="12676" Y="13714" Z="0"/>
					<Vertex X="12691" Y="13714" Z="0"/>
					<Vertex X="12706" Y="13714" Z="0"/>
					<Vertex X="12713" Y="13707" Z="0"/>
					<Vertex X="12728" Y="13699" Z="0"/>
					<Vertex X="12736" Y="13692" Z="0"/>
					<Vertex X="12758" Y="13684" Z="0"/>
					<Vertex X="12773" Y="13677" Z="0"/>
					<Vertex X="12780" Y="13677" Z="0"/>
					<Vertex X="12780" Y="13669" Z="0"/>
					<Vertex X="12803" Y="13662" Z="0"/>
					<Vertex X="12818" Y="13662" Z="0"/>
					<Vertex X="12833" Y="13654" Z="0"/>
					<Vertex X="12855" Y="13647" Z="0"/>
					<Vertex X="12870" Y="13647" Z="0"/>
					<Vertex X="12878" Y="13639" Z="0"/>
					<Vertex X="12885" Y="13639" Z="0"/>
					<Vertex X="12892" Y="13639" Z="0"/>
					<Vertex X="12900" Y="13632" Z="0"/>
					<Vertex X="12907" Y="13632" Z="0"/>
					<Vertex X="12915" Y="13624" Z="0"/>
					<Vertex X="12930" Y="13617" Z="0"/>
					<Vertex X="12930" Y="13610" Z="0"/>
					<Vertex X="12937" Y="13602" Z="0"/>
					<Vertex X="12937" Y="13595" Z="0"/>
					<Vertex X="12937" Y="13587" Z="0"/>
					<Vertex X="12937" Y="13580" Z="0"/>
					<Vertex X="12937" Y="13565" Z="0"/>
					<Vertex X="12937" Y="13557" Z="0"/>
					<Vertex X="12937" Y="13550" Z="0"/>
					<Vertex X="12930" Y="13535" Z="0"/>
					<Vertex X="12930" Y="13520" Z="0"/>
					<Vertex X="12922" Y="13520" Z="0"/>
					<Vertex X="12915" Y="13505" Z="0"/>
					<Vertex X="12907" Y="13497" Z="0"/>
					<Vertex X="12907" Y="13490" Z="0"/>
					<Vertex X="12885" Y="13482" Z="0"/>
					<Vertex X="12885" Y="13475" Z="0"/>
					<Vertex X="12870" Y="13460" Z="0"/>
					<Vertex X="12863" Y="13460" Z="0"/>
					<Vertex X="12855" Y="13453" Z="0"/>
					<Vertex X="12848" Y="13445" Z="0"/>
					<Vertex X="12833" Y="13430" Z="0"/>
					<Vertex X="12810" Y="13408" Z="0"/>
					<Vertex X="12795" Y="13400" Z="0"/>
					<Vertex X="12788" Y="13385" Z="0"/>
					<Vertex X="12765" Y="13363" Z="0"/>
					<Vertex X="12750" Y="13348" Z="0"/>
					<Vertex X="12736" Y="13326" Z="0"/>
					<Vertex X="12721" Y="13311" Z="0"/>
					<Vertex X="12706" Y="13296" Z="0"/>
					<Vertex X="12691" Y="13273" Z="0"/>
					<Vertex X="12668" Y="13236" Z="0"/>
					<Vertex X="12646" Y="13221" Z="0"/>
					<Vertex X="12631" Y="13191" Z="0"/>
					<Vertex X="12623" Y="13176" Z="0"/>
					<Vertex X="12579" Y="13124" Z="0"/>
					<Vertex X="12519" Y="13042" Z="0"/>
					<Vertex X="12474" Y="12989" Z="0"/>
					<Vertex X="12437" Y="12922" Z="0"/>
					<Vertex X="12407" Y="12862" Z="0"/>
					<Vertex X="12392" Y="12825" Z="0"/>
					<Vertex X="12384" Y="12817" Z="0"/>
					<Vertex X="12391" Y="12780" Z="0"/>
					<Vertex X="12384" Y="12743" Z="0"/>
					<Vertex X="12384" Y="12706" Z="0"/>
					<Vertex X="12376" Y="12653" Z="0"/>
					<Vertex X="12354" Y="12616" Z="0"/>
					<Vertex X="12331" Y="12556" Z="0"/>
					<Vertex X="12316" Y="12519" Z="0"/>
					<Vertex X="12301" Y="12489" Z="0"/>
					<Vertex X="12279" Y="12444" Z="0"/>
					<Vertex X="12264" Y="12407" Z="0"/>
					<Vertex X="12234" Y="12362" Z="0"/>
					<Vertex X="12227" Y="12339" Z="0"/>
					<Vertex X="12212" Y="12302" Z="0"/>
					<Vertex X="12197" Y="12265" Z="0"/>
					<Vertex X="12182" Y="12205" Z="0"/>
					<Vertex X="12174" Y="12182" Z="0"/>
					<Vertex X="12167" Y="12130" Z="0"/>
					<Vertex X="12167" Y="12063" Z="0"/>
					<Vertex X="12167" Y="12011" Z="0"/>
					<Vertex X="12167" Y="11943" Z="0"/>
					<Vertex X="12167" Y="11921" Z="0"/>
					<Vertex X="12167" Y="11854" Z="0"/>
					<Vertex X="12167" Y="11779" Z="0"/>
					<Vertex X="12167" Y="11697" Z="0"/>
					<Vertex X="12167" Y="11622" Z="0"/>
					<Vertex X="12167" Y="11592" Z="0"/>
					<Vertex X="12167" Y="11540" Z="0"/>
					<Vertex X="12174" Y="11487" Z="0"/>
					<Vertex X="12174" Y="11458" Z="0"/>
					<Vertex X="12182" Y="11420" Z="0"/>
					<Vertex X="12182" Y="11413" Z="0"/>
					<Vertex X="12182" Y="11390" Z="0"/>
					<Vertex X="12197" Y="11360" Z="0"/>
					<Vertex X="12204" Y="11330" Z="0"/>
					<Vertex X="12219" Y="11301" Z="0"/>
					<Vertex X="12227" Y="11278" Z="0"/>
					<Vertex X="12242" Y="11241" Z="0"/>
					<Vertex X="12256" Y="11188" Z="0"/>
					<Vertex X="12294" Y="11136" Z="0"/>
					<Vertex X="12301" Y="11099" Z="0"/>
					<Vertex X="12324" Y="11069" Z="0"/>
					<Vertex X="12331" Y="11046" Z="0"/>
					<Vertex X="12361" Y="11002" Z="0"/>
					<Vertex X="12384" Y="10949" Z="0"/>
					<Vertex X="12406" Y="10897" Z="0"/>
					<Vertex X="12436" Y="10845" Z="0"/>
					<Vertex X="12466" Y="10807" Z="0"/>
					<Vertex X="12473" Y="10777" Z="0"/>
					<Vertex X="12488" Y="10740" Z="0"/>
					<Vertex X="12511" Y="10688" Z="0"/>
					<Vertex X="12518" Y="10658" Z="0"/>
					<Vertex X="12526" Y="10620" Z="0"/>
					<Vertex X="12533" Y="10576" Z="0"/>
					<Vertex X="12533" Y="10538" Z="0"/>
					<Vertex X="12533" Y="10501" Z="0"/>
					<Vertex X="12533" Y="10449" Z="0"/>
					<Vertex X="12533" Y="10434" Z="0"/>
					<Vertex X="12533" Y="10381" Z="0"/>
					<Vertex X="12533" Y="10336" Z="0"/>
					<Vertex X="12533" Y="10299" Z="0"/>
					<Vertex X="12533" Y="10269" Z="0"/>
					<Vertex X="12533" Y="10239" Z="0"/>
					<Vertex X="12533" Y="10209" Z="0"/>
					<Vertex X="12533" Y="10180" Z="0"/>
					<Vertex X="12533" Y="10172" Z="0"/>
					<Vertex X="12533" Y="10135" Z="0"/>
					<Vertex X="12540" Y="10105" Z="0"/>
					<Vertex X="12548" Y="10075" Z="0"/>
					<Vertex X="12548" Y="10038" Z="0"/>
					<Vertex X="12555" Y="10008" Z="0"/>
					<Vertex X="12570" Y="9970" Z="0"/>
					<Vertex X="12570" Y="9940" Z="0"/>
					<Vertex X="12593" Y="9896" Z="0"/>
					<Vertex X="12600" Y="9858" Z="0"/>
					<Vertex X="12608" Y="9821" Z="0"/>
					<Vertex X="12630" Y="9791" Z="0"/>
					<Vertex X="12630" Y="9776" Z="0"/>
					<Vertex X="12638" Y="9754" Z="0"/>
					<Vertex X="12653" Y="9731" Z="0"/>
					<Vertex X="12668" Y="9709" Z="0"/>
					<Vertex X="12675" Y="9679" Z="0"/>
					<Vertex X="12690" Y="9641" Z="0"/>
					<Vertex X="12705" Y="9612" Z="0"/>
					<Vertex X="12720" Y="9582" Z="0"/>
					<Vertex X="12735" Y="9559" Z="0"/>
					<Vertex X="12757" Y="9529" Z="0"/>
					<Vertex X="12765" Y="9499" Z="0"/>
					<Vertex X="12772" Y="9492" Z="0"/>
					<Vertex X="12795" Y="9462" Z="0"/>
					<Vertex X="12795" Y="9440" Z="0"/>
					<Vertex X="12810" Y="9410" Z="0"/>
					<Vertex X="12824" Y="9380" Z="0"/>
					<Vertex X="12832" Y="9357" Z="0"/>
					<Vertex X="12839" Y="9328" Z="0"/>
					<Vertex X="12847" Y="9305" Z="0"/>
					<Vertex X="12847" Y="9298" Z="0"/>
					<Vertex X="12847" Y="9275" Z="0"/>
					<Vertex X="12847" Y="9260" Z="0"/>
					<Vertex X="12847" Y="9223" Z="0"/>
					<Vertex X="12847" Y="9186" Z="0"/>
					<Vertex X="12847" Y="9148" Z="0"/>
					<Vertex X="12832" Y="9081" Z="0"/>
					<Vertex X="12810" Y="9036" Z="0"/>
					<Vertex X="12787" Y="8984" Z="0"/>
					<Vertex X="12772" Y="8939" Z="0"/>
					<Vertex X="12750" Y="8902" Z="0"/>
					<Vertex X="12742" Y="8879" Z="0"/>
					<Vertex X="12735" Y="8849" Z="0"/>
					<Vertex X="12727" Y="8834" Z="0"/>
					<Vertex X="12727" Y="8827" Z="0"/>
					<Vertex X="12727" Y="8804" Z="0"/>
					<Vertex X="12727" Y="8782" Z="0"/>
					<Vertex X="12720" Y="8760" Z="0"/>
					<Vertex X="12720" Y="8745" Z="0"/>
					<Vertex X="12712" Y="8722" Z="0"/>
					<Vertex X="12712" Y="8707" Z="0"/>
					<Vertex X="12712" Y="8677" Z="0"/>
					<Vertex X="12712" Y="8647" Z="0"/>
					<Vertex X="12712" Y="8625" Z="0"/>
					<Vertex X="12712" Y="8603" Z="0"/>
					<Vertex X="12720" Y="8573" Z="0"/>
					<Vertex X="12727" Y="8543" Z="0"/>
					<Vertex X="12742" Y="8505" Z="0"/>
					<Vertex X="12757" Y="8483" Z="0"/>
					<Vertex X="12772" Y="8446" Z="0"/>
					<Vertex X="12787" Y="8416" Z="0"/>
					<Vertex X="12802" Y="8378" Z="0"/>
					<Vertex X="12817" Y="8348" Z="0"/>
					<Vertex X="12832" Y="8319" Z="0"/>
					<Vertex X="12854" Y="8296" Z="0"/>
					<Vertex X="12877" Y="8274" Z="0"/>
					<Vertex X="12892" Y="8259" Z="0"/>
					<Vertex X="12914" Y="8229" Z="0"/>
					<Vertex X="12929" Y="8214" Z="0"/>
					<Vertex X="12944" Y="8184" Z="0"/>
					<Vertex X="12966" Y="8147" Z="0"/>
					<Vertex X="12996" Y="8109" Z="0"/>
					<Vertex X="13019" Y="8079" Z="0"/>
					<Vertex X="13034" Y="8050" Z="0"/>
					<Vertex X="13056" Y="8027" Z="0"/>
					<Vertex X="13079" Y="7990" Z="0"/>
					<Vertex X="13094" Y="7975" Z="0"/>
					<Vertex X="13116" Y="7945" Z="0"/>
					<Vertex X="13131" Y="7922" Z="0"/>
					<Vertex X="13146" Y="7900" Z="0"/>
					<Vertex X="13161" Y="7878" Z="0"/>
					<Vertex X="13183" Y="7848" Z="0"/>
					<Vertex X="13221" Y="7803" Z="0"/>
					<Vertex X="13243" Y="7780" Z="0"/>
					<Vertex X="13258" Y="7758" Z="0"/>
					<Vertex X="13273" Y="7743" Z="0"/>
					<Vertex X="13295" Y="7706" Z="0"/>
					<Vertex X="13310" Y="7691" Z="0"/>
					<Vertex X="13333" Y="7676" Z="0"/>
					<Vertex X="13348" Y="7661" Z="0"/>
					<Vertex X="13370" Y="7638" Z="0"/>
					<Vertex X="13385" Y="7631" Z="0"/>
					<Vertex X="13407" Y="7609" Z="0"/>
					<Vertex X="13422" Y="7586" Z="0"/>
					<Vertex X="13445" Y="7564" Z="0"/>
					<Vertex X="13467" Y="7556" Z="0"/>
					<Vertex X="13490" Y="7541" Z="0"/>
					<Vertex X="13520" Y="7519" Z="0"/>
					<Vertex X="13534" Y="7511" Z="0"/>
					<Vertex X="13557" Y="7504" Z="0"/>
					<Vertex X="13572" Y="7489" Z="0"/>
					<Vertex X="13587" Y="7482" Z="0"/>
					<Vertex X="13602" Y="7482" Z="0"/>
					<Vertex X="13624" Y="7467" Z="0"/>
					<Vertex X="13632" Y="7459" Z="0"/>
					<Vertex X="13647" Y="7452" Z="0"/>
					<Vertex X="13654" Y="7444" Z="0"/>
					<Vertex X="13669" Y="7444" Z="0"/>
					<Vertex X="13676" Y="7444" Z="0"/>
					<Vertex X="13684" Y="7437" Z="0"/>
					<Vertex X="13691" Y="7437" Z="0"/>
					<Vertex X="13714" Y="7429" Z="0"/>
					<Vertex X="13729" Y="7429" Z="0"/>
					<Vertex X="13744" Y="7422" Z="0"/>
					<Vertex X="13751" Y="7422" Z="0"/>
					<Vertex X="13766" Y="7422" Z="0"/>
					<Vertex X="13774" Y="7422" Z="0"/>
					<Vertex X="13774" Y="7414" Z="0"/>
					<Vertex X="13781" Y="7414" Z="0"/>
					<Vertex X="13789" Y="7414" Z="0"/>
					<Vertex X="13796" Y="7414" Z="0"/>
					<Vertex X="13811" Y="7414" Z="0"/>
					<Vertex X="13818" Y="7414" Z="0"/>
					<Vertex X="13826" Y="7414" Z="0"/>
					<Vertex X="13833" Y="7414" Z="0"/>
					<Vertex X="13841" Y="7414" Z="0"/>
					<Vertex X="13848" Y="7414" Z="0"/>
					<Vertex X="13856" Y="7414" Z="0"/>
					<Vertex X="13863" Y="7414" Z="0"/>
					<Vertex X="13878" Y="7414" Z="0"/>
					<Vertex X="13886" Y="7414" Z="0"/>
					<Vertex X="13893" Y="7414" Z="0"/>
					<Vertex X="13901" Y="7414" Z="0"/>
					<Vertex X="13908" Y="7414" Z="0"/>
					<Vertex X="13916" Y="7414" Z="0"/>
					<Vertex X="13923" Y="7414" Z="0"/>
					<Vertex X="13923" Y="7407" Z="0"/>
					<Vertex X="13931" Y="7399" Z="0"/>
					<Vertex X="13953" Y="7407" Z="0"/>
				</Vertices>
			</Region>
			<Region Id="2" Type="0" Zoom="0.133803" Selected="0" ImageLocation="" ImageFocus="0" Length="7946.5" Area="3951927.0" LengthMicrons="1970.7" AreaMicrons="243059.3" Text="SOLID" NegativeROA="0" InputRegionId="0" Analyze="1" DisplayId="2">
				<Attributes/>
				<Vertices>
					<Vertex X="9148" Y="8244" Z="0"/>
					<Vertex X="9200" Y="8274" Z="0"/>
					<Vertex X="9215" Y="8296" Z="0"/>
					<Vertex X="9260" Y="8326" Z="0"/>
					<Vertex X="9319" Y="8363" Z="0"/>
					<Vertex X="9417" Y="8393" Z="0"/>
					<Vertex X="9536" Y="8423" Z="0"/>
					<Vertex X="9618" Y="8431" Z="0"/>
					<Vertex X="9633" Y="8431" Z="0"/>
					<Vertex X="9671" Y="8431" Z="0"/>
					<Vertex X="9678" Y="8431" Z="0"/>
					<Vertex X="9693" Y="8431" Z="0"/>
					<Vertex X="9701" Y="8423" Z="0"/>
					<Vertex X="9708" Y="8416" Z="0"/>
					<Vertex X="9730" Y="8393" Z="0"/>
					<Vertex X="9738" Y="8393" Z="0"/>
					<Vertex X="9760" Y="8378" Z="0"/>
					<Vertex X="9760" Y="8371" Z="0"/>
					<Vertex X="9775" Y="8363" Z="0"/>
					<Vertex X="9783" Y="8348" Z="0"/>
					<Vertex X="9790" Y="8348" Z="0"/>
					<Vertex X="9805" Y="8341" Z="0"/>
					<Vertex X="9828" Y="8333" Z="0"/>
					<Vertex X="9843" Y="8333" Z="0"/>
					<Vertex X="9887" Y="8318" Z="0"/>
					<Vertex X="9925" Y="8303" Z="0"/>
					<Vertex X="9977" Y="8289" Z="0"/>
					<Vertex X="9992" Y="8281" Z="0"/>
					<Vertex X="10014" Y="8281" Z="0"/>
					<Vertex X="10037" Y="8266" Z="0"/>
					<Vertex X="10052" Y="8266" Z="0"/>
					<Vertex X="10074" Y="8259" Z="0"/>
					<Vertex X="10112" Y="8259" Z="0"/>
					<Vertex X="10149" Y="8259" Z="0"/>
					<Vertex X="10171" Y="8259" Z="0"/>
					<Vertex X="10224" Y="8259" Z="0"/>
					<Vertex X="10291" Y="8259" Z="0"/>
					<Vertex X="10298" Y="8259" Z="0"/>
					<Vertex X="10336" Y="8259" Z="0"/>
					<Vertex X="10351" Y="8251" Z="0"/>
					<Vertex X="10373" Y="8251" Z="0"/>
					<Vertex X="10388" Y="8251" Z="0"/>
					<Vertex X="10403" Y="8251" Z="0"/>
					<Vertex X="10426" Y="8251" Z="0"/>
					<Vertex X="10440" Y="8251" Z="0"/>
					<Vertex X="10485" Y="8259" Z="0"/>
					<Vertex X="10530" Y="8266" Z="0"/>
					<Vertex X="10545" Y="8274" Z="0"/>
					<Vertex X="10575" Y="8281" Z="0"/>
					<Vertex X="10597" Y="8289" Z="0"/>
					<Vertex X="10605" Y="8296" Z="0"/>
					<Vertex X="10635" Y="8303" Z="0"/>
					<Vertex X="10657" Y="8303" Z="0"/>
					<Vertex X="10680" Y="8318" Z="0"/>
					<Vertex X="10695" Y="8326" Z="0"/>
					<Vertex X="10724" Y="8341" Z="0"/>
					<Vertex X="10739" Y="8341" Z="0"/>
					<Vertex X="10747" Y="8348" Z="0"/>
					<Vertex X="10754" Y="8348" Z="0"/>
					<Vertex X="10777" Y="8371" Z="0"/>
					<Vertex X="10784" Y="8371" Z="0"/>
					<Vertex X="10784" Y="8378" Z="0"/>
					<Vertex X="10807" Y="8393" Z="0"/>
					<Vertex X="10814" Y="8408" Z="0"/>
					<Vertex X="10822" Y="8416" Z="0"/>
					<Vertex X="10829" Y="8431" Z="0"/>
					<Vertex X="10837" Y="8445" Z="0"/>
					<Vertex X="10837" Y="8468" Z="0"/>
					<Vertex X="10837" Y="8475" Z="0"/>
					<Vertex X="10837" Y="8498" Z="0"/>
					<Vertex X="10837" Y="8528" Z="0"/>
					<Vertex X="10837" Y="8543" Z="0"/>
					<Vertex X="10837" Y="8558" Z="0"/>
					<Vertex X="10837" Y="8573" Z="0"/>
					<Vertex X="10837" Y="8580" Z="0"/>
					<Vertex X="10837" Y="8602" Z="0"/>
					<Vertex X="10837" Y="8617" Z="0"/>
					<Vertex X="10837" Y="8647" Z="0"/>
					<Vertex X="10837" Y="8670" Z="0"/>
					<Vertex X="10837" Y="8692" Z="0"/>
					<Vertex X="10837" Y="8722" Z="0"/>
					<Vertex X="10837" Y="8752" Z="0"/>
					<Vertex X="10837" Y="8774" Z="0"/>
					<Vertex X="10837" Y="8782" Z="0"/>
					<Vertex X="10837" Y="8797" Z="0"/>
					<Vertex X="10837" Y="8819" Z="0"/>
					<Vertex X="10837" Y="8834" Z="0"/>
					<Vertex X="10837" Y="8849" Z="0"/>
					<Vertex X="10837" Y="8871" Z="0"/>
					<Vertex X="10837" Y="8901" Z="0"/>
					<Vertex X="10837" Y="8909" Z="0"/>
					<Vertex X="10837" Y="8931" Z="0"/>
					<Vertex X="10837" Y="8946" Z="0"/>
					<Vertex X="10837" Y="8961" Z="0"/>
					<Vertex X="10837" Y="8976" Z="0"/>
					<Vertex X="10837" Y="8991" Z="0"/>
					<Vertex X="10852" Y="9028" Z="0"/>
					<Vertex X="10852" Y="9036" Z="0"/>
					<Vertex X="10852" Y="9066" Z="0"/>
					<Vertex X="10852" Y="9103" Z="0"/>
					<Vertex X="10852" Y="9111" Z="0"/>
					<Vertex X="10852" Y="9148" Z="0"/>
					<Vertex X="10852" Y="9170" Z="0"/>
					<Vertex X="10852" Y="9238" Z="0"/>
					<Vertex X="10852" Y="9253" Z="0"/>
					<Vertex X="10844" Y="9305" Z="0"/>
					<Vertex X="10837" Y="9342" Z="0"/>
					<Vertex X="10837" Y="9357" Z="0"/>
					<Vertex X="10814" Y="9410" Z="0"/>
					<Vertex X="10807" Y="9439" Z="0"/>
					<Vertex X="10799" Y="9477" Z="0"/>
					<Vertex X="10792" Y="9499" Z="0"/>
					<Vertex X="10777" Y="9529" Z="0"/>
					<Vertex X="10762" Y="9574" Z="0"/>
					<Vertex X="10754" Y="9581" Z="0"/>
					<Vertex X="10747" Y="9619" Z="0"/>
					<Vertex X="10732" Y="9641" Z="0"/>
					<Vertex X="10724" Y="9664" Z="0"/>
					<Vertex X="10724" Y="9686" Z="0"/>
					<Vertex X="10702" Y="9709" Z="0"/>
					<Vertex X="10702" Y="9716" Z="0"/>
					<Vertex X="10687" Y="9731" Z="0"/>
					<Vertex X="10687" Y="9753" Z="0"/>
					<Vertex X="10680" Y="9753" Z="0"/>
					<Vertex X="10672" Y="9761" Z="0"/>
					<Vertex X="10665" Y="9783" Z="0"/>
					<Vertex X="10657" Y="9798" Z="0"/>
					<Vertex X="10650" Y="9806" Z="0"/>
					<Vertex X="10642" Y="9821" Z="0"/>
					<Vertex X="10635" Y="9836" Z="0"/>
					<Vertex X="10627" Y="9843" Z="0"/>
					<Vertex X="10620" Y="9843" Z="0"/>
					<Vertex X="10620" Y="9858" Z="0"/>
					<Vertex X="10597" Y="9873" Z="0"/>
					<Vertex X="10590" Y="9888" Z="0"/>
					<Vertex X="10582" Y="9888" Z="0"/>
					<Vertex X="10560" Y="9895" Z="0"/>
					<Vertex X="10538" Y="9910" Z="0"/>
					<Vertex X="10523" Y="9918" Z="0"/>
					<Vertex X="10508" Y="9925" Z="0"/>
					<Vertex X="10485" Y="9940" Z="0"/>
					<Vertex X="10478" Y="9940" Z="0"/>
					<Vertex X="10470" Y="9940" Z="0"/>
					<Vertex X="10448" Y="9940" Z="0"/>
					<Vertex X="10418" Y="9940" Z="0"/>
					<Vertex X="10396" Y="9940" Z="0"/>
					<Vertex X="10366" Y="9940" Z="0"/>
					<Vertex X="10321" Y="9940" Z="0"/>
					<Vertex X="10291" Y="9940" Z="0"/>
					<Vertex X="10254" Y="9948" Z="0"/>
					<Vertex X="10224" Y="9948" Z="0"/>
					<Vertex X="10201" Y="9955" Z="0"/>
					<Vertex X="10179" Y="9955" Z="0"/>
					<Vertex X="10149" Y="9955" Z="0"/>
					<Vertex X="10127" Y="9955" Z="0"/>
					<Vertex X="10089" Y="9955" Z="0"/>
					<Vertex X="10044" Y="9955" Z="0"/>
					<Vertex X="10014" Y="9955" Z="0"/>
					<Vertex X="9977" Y="9955" Z="0"/>
					<Vertex X="9947" Y="9970" Z="0"/>
					<Vertex X="9910" Y="9970" Z="0"/>
					<Vertex X="9895" Y="9978" Z="0"/>
					<Vertex X="9865" Y="9985" Z="0"/>
					<Vertex X="9828" Y="10000" Z="0"/>
					<Vertex X="9798" Y="10007" Z="0"/>
					<Vertex X="9738" Y="10030" Z="0"/>
					<Vertex X="9693" Y="10037" Z="0"/>
					<Vertex X="9678" Y="10037" Z="0"/>
					<Vertex X="9633" Y="10060" Z="0"/>
					<Vertex X="9588" Y="10075" Z="0"/>
					<Vertex X="9574" Y="10090" Z="0"/>
					<Vertex X="9536" Y="10097" Z="0"/>
					<Vertex X="9506" Y="10120" Z="0"/>
					<Vertex X="9454" Y="10127" Z="0"/>
					<Vertex X="9424" Y="10135" Z="0"/>
					<Vertex X="9349" Y="10157" Z="0"/>
					<Vertex X="9275" Y="10187" Z="0"/>
					<Vertex X="9245" Y="10187" Z="0"/>
					<Vertex X="9185" Y="10202" Z="0"/>
					<Vertex X="9140" Y="10224" Z="0"/>
					<Vertex X="9118" Y="10224" Z="0"/>
					<Vertex X="9073" Y="10239" Z="0"/>
					<Vertex X="9028" Y="10254" Z="0"/>
					<Vertex X="9013" Y="10254" Z="0"/>
					<Vertex X="8961" Y="10254" Z="0"/>
					<Vertex X="8908" Y="10254" Z="0"/>
					<Vertex X="8886" Y="10254" Z="0"/>
					<Vertex X="8849" Y="10254" Z="0"/>
					<Vertex X="8796" Y="10254" Z="0"/>
					<Vertex X="8759" Y="10254" Z="0"/>
					<Vertex X="8736" Y="10254" Z="0"/>
					<Vertex X="8714" Y="10254" Z="0"/>
					<Vertex X="8692" Y="10254" Z="0"/>
					<Vertex X="8684" Y="10254" Z="0"/>
					<Vertex X="8669" Y="10254" Z="0"/>
					<Vertex X="8662" Y="10254" Z="0"/>
					<Vertex X="8647" Y="10254" Z="0"/>
					<Vertex X="8639" Y="10254" Z="0"/>
					<Vertex X="8624" Y="10254" Z="0"/>
					<Vertex X="8609" Y="10254" Z="0"/>
					<Vertex X="8602" Y="10247" Z="0"/>
					<Vertex X="8587" Y="10239" Z="0"/>
					<Vertex X="8565" Y="10217" Z="0"/>
					<Vertex X="8520" Y="10179" Z="0"/>
					<Vertex X="8505" Y="10157" Z="0"/>
					<Vertex X="8460" Y="10105" Z="0"/>
					<Vertex X="8445" Y="10067" Z="0"/>
					<Vertex X="8423" Y="10015" Z="0"/>
					<Vertex X="8415" Y="9978" Z="0"/>
					<Vertex X="8408" Y="9910" Z="0"/>
					<Vertex X="8400" Y="9851" Z="0"/>
					<Vertex X="8393" Y="9783" Z="0"/>
					<Vertex X="8385" Y="9768" Z="0"/>
					<Vertex X="8385" Y="9716" Z="0"/>
					<Vertex X="8385" Y="9671" Z="0"/>
					<Vertex X="8385" Y="9649" Z="0"/>
					<Vertex X="8385" Y="9611" Z="0"/>
					<Vertex X="8385" Y="9581" Z="0"/>
					<Vertex X="8385" Y="9574" Z="0"/>
					<Vertex X="8385" Y="9529" Z="0"/>
					<Vertex X="8385" Y="9499" Z="0"/>
					<Vertex X="8385" Y="9454" Z="0"/>
					<Vertex X="8385" Y="9432" Z="0"/>
					<Vertex X="8393" Y="9402" Z="0"/>
					<Vertex X="8393" Y="9365" Z="0"/>
					<Vertex X="8400" Y="9327" Z="0"/>
					<Vertex X="8400" Y="9320" Z="0"/>
					<Vertex X="8408" Y="9268" Z="0"/>
					<Vertex X="8408" Y="9230" Z="0"/>
					<Vertex X="8408" Y="9200" Z="0"/>
					<Vertex X="8408" Y="9148" Z="0"/>
					<Vertex X="8415" Y="9118" Z="0"/>
					<Vertex X="8415" Y="9088" Z="0"/>
					<Vertex X="8423" Y="9073" Z="0"/>
					<Vertex X="8423" Y="9036" Z="0"/>
					<Vertex X="8438" Y="9006" Z="0"/>
					<Vertex X="8438" Y="8984" Z="0"/>
					<Vertex X="8438" Y="8969" Z="0"/>
					<Vertex X="8445" Y="8946" Z="0"/>
					<Vertex X="8460" Y="8916" Z="0"/>
					<Vertex X="8460" Y="8894" Z="0"/>
					<Vertex X="8467" Y="8879" Z="0"/>
					<Vertex X="8490" Y="8857" Z="0"/>
					<Vertex X="8497" Y="8842" Z="0"/>
					<Vertex X="8520" Y="8819" Z="0"/>
					<Vertex X="8520" Y="8812" Z="0"/>
					<Vertex X="8542" Y="8789" Z="0"/>
					<Vertex X="8565" Y="8774" Z="0"/>
					<Vertex X="8565" Y="8767" Z="0"/>
					<Vertex X="8587" Y="8752" Z="0"/>
					<Vertex X="8617" Y="8744" Z="0"/>
					<Vertex X="8639" Y="8722" Z="0"/>
					<Vertex X="8654" Y="8722" Z="0"/>
					<Vertex X="8677" Y="8707" Z="0"/>
					<Vertex X="8692" Y="8692" Z="0"/>
					<Vertex X="8707" Y="8692" Z="0"/>
					<Vertex X="8714" Y="8692" Z="0"/>
					<Vertex X="8729" Y="8677" Z="0"/>
					<Vertex X="8744" Y="8670" Z="0"/>
					<Vertex X="8759" Y="8662" Z="0"/>
					<Vertex X="8781" Y="8655" Z="0"/>
					<Vertex X="8796" Y="8647" Z="0"/>
					<Vertex X="8826" Y="8640" Z="0"/>
					<Vertex X="8841" Y="8625" Z="0"/>
					<Vertex X="8878" Y="8617" Z="0"/>
					<Vertex X="8901" Y="8617" Z="0"/>
					<Vertex X="8908" Y="8617" Z="0"/>
					<Vertex X="8931" Y="8602" Z="0"/>
					<Vertex X="8938" Y="8595" Z="0"/>
					<Vertex X="8961" Y="8587" Z="0"/>
					<Vertex X="8976" Y="8573" Z="0"/>
					<Vertex X="8983" Y="8565" Z="0"/>
					<Vertex X="8998" Y="8550" Z="0"/>
					<Vertex X="9006" Y="8543" Z="0"/>
					<Vertex X="9020" Y="8520" Z="0"/>
					<Vertex X="9028" Y="8513" Z="0"/>
					<Vertex X="9035" Y="8505" Z="0"/>
					<Vertex X="9043" Y="8483" Z="0"/>
					<Vertex X="9058" Y="8468" Z="0"/>
					<Vertex X="9058" Y="8453" Z="0"/>
					<Vertex X="9065" Y="8445" Z="0"/>
					<Vertex X="9073" Y="8438" Z="0"/>
					<Vertex X="9080" Y="8438" Z="0"/>
					<Vertex X="9088" Y="8423" Z="0"/>
					<Vertex X="9095" Y="8416" Z="0"/>
					<Vertex X="9103" Y="8401" Z="0"/>
					<Vertex X="9110" Y="8401" Z="0"/>
					<Vertex X="9118" Y="8386" Z="0"/>
					<Vertex X="9125" Y="8378" Z="0"/>
					<Vertex X="9133" Y="8371" Z="0"/>
					<Vertex X="9133" Y="8363" Z="0"/>
					<Vertex X="9140" Y="8356" Z="0"/>
					<Vertex X="9140" Y="8341" Z="0"/>
					<Vertex X="9140" Y="8333" Z="0"/>
					<Vertex X="9140" Y="8326" Z="0"/>
					<Vertex X="9148" Y="8318" Z="0"/>
					<Vertex X="9148" Y="8311" Z="0"/>
					<Vertex X="9148" Y="8296" Z="0"/>
					<Vertex X="9148" Y="8289" Z="0"/>
					<Vertex X="9148" Y="8274" Z="0"/>
					<Vertex X="9148" Y="8244" Z="0"/>
				</Vertices>
			</Region>
			<Region Id="3" Type="0" Zoom="0.098238" Selected="0" ImageLocation="" ImageFocus="0" Length="24001.6" Area="24297542.0" LengthMicrons="5952.4" AreaMicrons="1494396.0" Text="SOLID" NegativeROA="0" InputRegionId="0" Analyze="1" DisplayId="3">
				<Attributes/>
				<Vertices>
					<Vertex X="69566" Y="7869" Z="0"/>
					<Vertex X="69566" Y="7889" Z="0"/>
					<Vertex X="69576" Y="7899" Z="0"/>
					<Vertex X="69596" Y="7910" Z="0"/>
					<Vertex X="69616" Y="7910" Z="0"/>
					<Vertex X="69647" Y="7920" Z="0"/>
					<Vertex X="69708" Y="7920" Z="0"/>
					<Vertex X="69779" Y="7920" Z="0"/>
					<Vertex X="69861" Y="7920" Z="0"/>
					<Vertex X="69942" Y="7920" Z="0"/>
					<Vertex X="70013" Y="7920" Z="0"/>
					<Vertex X="70095" Y="7920" Z="0"/>
					<Vertex X="70176" Y="7879" Z="0"/>
					<Vertex X="70258" Y="7869" Z="0"/>
					<Vertex X="70349" Y="7838" Z="0"/>
					<Vertex X="70400" Y="7828" Z="0"/>
					<Vertex X="70431" Y="7828" Z="0"/>
					<Vertex X="70461" Y="7828" Z="0"/>
					<Vertex X="70482" Y="7828" Z="0"/>
					<Vertex X="70492" Y="7828" Z="0"/>
					<Vertex X="70502" Y="7818" Z="0"/>
					<Vertex X="70522" Y="7818" Z="0"/>
					<Vertex X="70533" Y="7808" Z="0"/>
					<Vertex X="70543" Y="7798" Z="0"/>
					<Vertex X="70553" Y="7787" Z="0"/>
					<Vertex X="70573" Y="7757" Z="0"/>
					<Vertex X="70594" Y="7757" Z="0"/>
					<Vertex X="70604" Y="7747" Z="0"/>
					<Vertex X="70634" Y="7726" Z="0"/>
					<Vertex X="70645" Y="7726" Z="0"/>
					<Vertex X="70665" Y="7716" Z="0"/>
					<Vertex X="70685" Y="7696" Z="0"/>
					<Vertex X="70716" Y="7686" Z="0"/>
					<Vertex X="70736" Y="7676" Z="0"/>
					<Vertex X="70746" Y="7665" Z="0"/>
					<Vertex X="70777" Y="7655" Z="0"/>
					<Vertex X="70777" Y="7645" Z="0"/>
					<Vertex X="70807" Y="7645" Z="0"/>
					<Vertex X="70818" Y="7635" Z="0"/>
					<Vertex X="70858" Y="7614" Z="0"/>
					<Vertex X="70869" Y="7614" Z="0"/>
					<Vertex X="70899" Y="7614" Z="0"/>
					<Vertex X="70930" Y="7604" Z="0"/>
					<Vertex X="70950" Y="7594" Z="0"/>
					<Vertex X="71001" Y="7574" Z="0"/>
					<Vertex X="71021" Y="7574" Z="0"/>
					<Vertex X="71042" Y="7574" Z="0"/>
					<Vertex X="71062" Y="7564" Z="0"/>
					<Vertex X="71093" Y="7553" Z="0"/>
					<Vertex X="71123" Y="7553" Z="0"/>
					<Vertex X="71143" Y="7533" Z="0"/>
					<Vertex X="71174" Y="7523" Z="0"/>
					<Vertex X="71184" Y="7513" Z="0"/>
					<Vertex X="71204" Y="7502" Z="0"/>
					<Vertex X="71225" Y="7492" Z="0"/>
					<Vertex X="71255" Y="7482" Z="0"/>
					<Vertex X="71286" Y="7472" Z="0"/>
					<Vertex X="71316" Y="7462" Z="0"/>
					<Vertex X="71367" Y="7441" Z="0"/>
					<Vertex X="71418" Y="7411" Z="0"/>
					<Vertex X="71439" Y="7401" Z="0"/>
					<Vertex X="71479" Y="7390" Z="0"/>
					<Vertex X="71520" Y="7370" Z="0"/>
					<Vertex X="71561" Y="7350" Z="0"/>
					<Vertex X="71591" Y="7340" Z="0"/>
					<Vertex X="71622" Y="7340" Z="0"/>
					<Vertex X="71642" Y="7329" Z="0"/>
					<Vertex X="71663" Y="7319" Z="0"/>
					<Vertex X="71693" Y="7299" Z="0"/>
					<Vertex X="71713" Y="7299" Z="0"/>
					<Vertex X="71734" Y="7289" Z="0"/>
					<Vertex X="71764" Y="7268" Z="0"/>
					<Vertex X="71815" Y="7248" Z="0"/>
					<Vertex X="71836" Y="7238" Z="0"/>
					<Vertex X="71856" Y="7228" Z="0"/>
					<Vertex X="71886" Y="7207" Z="0"/>
					<Vertex X="71897" Y="7197" Z="0"/>
					<Vertex X="71907" Y="7187" Z="0"/>
					<Vertex X="71917" Y="7187" Z="0"/>
					<Vertex X="71937" Y="7167" Z="0"/>
					<Vertex X="71958" Y="7156" Z="0"/>
					<Vertex X="71958" Y="7146" Z="0"/>
					<Vertex X="71968" Y="7136" Z="0"/>
					<Vertex X="71988" Y="7126" Z="0"/>
					<Vertex X="71998" Y="7116" Z="0"/>
					<Vertex X="72009" Y="7116" Z="0"/>
					<Vertex X="72029" Y="7095" Z="0"/>
					<Vertex X="72039" Y="7085" Z="0"/>
					<Vertex X="72060" Y="7075" Z="0"/>
					<Vertex X="72070" Y="7065" Z="0"/>
					<Vertex X="72080" Y="7065" Z="0"/>
					<Vertex X="72090" Y="7055" Z="0"/>
					<Vertex X="72110" Y="7044" Z="0"/>
					<Vertex X="72141" Y="7024" Z="0"/>
					<Vertex X="72151" Y="7014" Z="0"/>
					<Vertex X="72161" Y="7014" Z="0"/>
					<Vertex X="72182" Y="7004" Z="0"/>
					<Vertex X="72202" Y="6983" Z="0"/>
					<Vertex X="72222" Y="6973" Z="0"/>
					<Vertex X="72253" Y="6963" Z="0"/>
					<Vertex X="72273" Y="6943" Z="0"/>
					<Vertex X="72283" Y="6943" Z="0"/>
					<Vertex X="72314" Y="6932" Z="0"/>
					<Vertex X="72355" Y="6902" Z="0"/>
					<Vertex X="72385" Y="6892" Z="0"/>
					<Vertex X="72406" Y="6882" Z="0"/>
					<Vertex X="72446" Y="6851" Z="0"/>
					<Vertex X="72467" Y="6851" Z="0"/>
					<Vertex X="72507" Y="6820" Z="0"/>
					<Vertex X="72538" Y="6810" Z="0"/>
					<Vertex X="72589" Y="6780" Z="0"/>
					<Vertex X="72609" Y="6780" Z="0"/>
					<Vertex X="72660" Y="6759" Z="0"/>
					<Vertex X="72680" Y="6739" Z="0"/>
					<Vertex X="72701" Y="6739" Z="0"/>
					<Vertex X="72731" Y="6729" Z="0"/>
					<Vertex X="72782" Y="6698" Z="0"/>
					<Vertex X="72813" Y="6688" Z="0"/>
					<Vertex X="72854" Y="6678" Z="0"/>
					<Vertex X="72884" Y="6658" Z="0"/>
					<Vertex X="72915" Y="6647" Z="0"/>
					<Vertex X="72955" Y="6627" Z="0"/>
					<Vertex X="72976" Y="6617" Z="0"/>
					<Vertex X="72986" Y="6607" Z="0"/>
					<Vertex X="72996" Y="6607" Z="0"/>
					<Vertex X="73006" Y="6607" Z="0"/>
					<Vertex X="73016" Y="6597" Z="0"/>
					<Vertex X="73027" Y="6597" Z="0"/>
					<Vertex X="73037" Y="6597" Z="0"/>
					<Vertex X="73047" Y="6597" Z="0"/>
					<Vertex X="73057" Y="6597" Z="0"/>
					<Vertex X="73077" Y="6597" Z="0"/>
					<Vertex X="73088" Y="6597" Z="0"/>
					<Vertex X="73118" Y="6597" Z="0"/>
					<Vertex X="73128" Y="6597" Z="0"/>
					<Vertex X="73139" Y="6597" Z="0"/>
					<Vertex X="73149" Y="6597" Z="0"/>
					<Vertex X="73159" Y="6597" Z="0"/>
					<Vertex X="73169" Y="6597" Z="0"/>
					<Vertex X="73179" Y="6597" Z="0"/>
					<Vertex X="73189" Y="6597" Z="0"/>
					<Vertex X="73200" Y="6597" Z="0"/>
					<Vertex X="73210" Y="6597" Z="0"/>
					<Vertex X="73230" Y="6607" Z="0"/>
					<Vertex X="73240" Y="6607" Z="0"/>
					<Vertex X="73240" Y="6617" Z="0"/>
					<Vertex X="73261" Y="6617" Z="0"/>
					<Vertex X="73271" Y="6627" Z="0"/>
					<Vertex X="73291" Y="6637" Z="0"/>
					<Vertex X="73291" Y="6647" Z="0"/>
					<Vertex X="73301" Y="6647" Z="0"/>
					<Vertex X="73312" Y="6658" Z="0"/>
					<Vertex X="73332" Y="6678" Z="0"/>
					<Vertex X="73342" Y="6678" Z="0"/>
					<Vertex X="73342" Y="6688" Z="0"/>
					<Vertex X="73362" Y="6688" Z="0"/>
					<Vertex X="73383" Y="6708" Z="0"/>
					<Vertex X="73393" Y="6719" Z="0"/>
					<Vertex X="73403" Y="6729" Z="0"/>
					<Vertex X="73413" Y="6729" Z="0"/>
					<Vertex X="73424" Y="6739" Z="0"/>
					<Vertex X="73424" Y="6749" Z="0"/>
					<Vertex X="73444" Y="6780" Z="0"/>
					<Vertex X="73444" Y="6790" Z="0"/>
					<Vertex X="73454" Y="6800" Z="0"/>
					<Vertex X="73464" Y="6810" Z="0"/>
					<Vertex X="73464" Y="6820" Z="0"/>
					<Vertex X="73474" Y="6831" Z="0"/>
					<Vertex X="73485" Y="6841" Z="0"/>
					<Vertex X="73485" Y="6851" Z="0"/>
					<Vertex X="73485" Y="6882" Z="0"/>
					<Vertex X="73495" Y="6892" Z="0"/>
					<Vertex X="73495" Y="6912" Z="0"/>
					<Vertex X="73505" Y="6932" Z="0"/>
					<Vertex X="73505" Y="6953" Z="0"/>
					<Vertex X="73525" Y="6963" Z="0"/>
					<Vertex X="73525" Y="6983" Z="0"/>
					<Vertex X="73525" Y="7004" Z="0"/>
					<Vertex X="73536" Y="7014" Z="0"/>
					<Vertex X="73546" Y="7034" Z="0"/>
					<Vertex X="73556" Y="7044" Z="0"/>
					<Vertex X="73556" Y="7055" Z="0"/>
					<Vertex X="73576" Y="7075" Z="0"/>
					<Vertex X="73586" Y="7075" Z="0"/>
					<Vertex X="73597" Y="7095" Z="0"/>
					<Vertex X="73617" Y="7105" Z="0"/>
					<Vertex X="73637" Y="7136" Z="0"/>
					<Vertex X="73648" Y="7136" Z="0"/>
					<Vertex X="73668" Y="7146" Z="0"/>
					<Vertex X="73668" Y="7156" Z="0"/>
					<Vertex X="73678" Y="7167" Z="0"/>
					<Vertex X="73688" Y="7177" Z="0"/>
					<Vertex X="73688" Y="7187" Z="0"/>
					<Vertex X="73698" Y="7197" Z="0"/>
					<Vertex X="73698" Y="7207" Z="0"/>
					<Vertex X="73719" Y="7217" Z="0"/>
					<Vertex X="73719" Y="7238" Z="0"/>
					<Vertex X="73729" Y="7248" Z="0"/>
					<Vertex X="73729" Y="7258" Z="0"/>
					<Vertex X="73759" Y="7299" Z="0"/>
					<Vertex X="73759" Y="7309" Z="0"/>
					<Vertex X="73770" Y="7340" Z="0"/>
					<Vertex X="73780" Y="7350" Z="0"/>
					<Vertex X="73800" Y="7380" Z="0"/>
					<Vertex X="73800" Y="7401" Z="0"/>
					<Vertex X="73810" Y="7421" Z="0"/>
					<Vertex X="73810" Y="7431" Z="0"/>
					<Vertex X="73821" Y="7452" Z="0"/>
					<Vertex X="73831" Y="7472" Z="0"/>
					<Vertex X="73831" Y="7482" Z="0"/>
					<Vertex X="73831" Y="7492" Z="0"/>
					<Vertex X="73841" Y="7533" Z="0"/>
					<Vertex X="73841" Y="7564" Z="0"/>
					<Vertex X="73851" Y="7574" Z="0"/>
					<Vertex X="73851" Y="7594" Z="0"/>
					<Vertex X="73851" Y="7625" Z="0"/>
					<Vertex X="73851" Y="7645" Z="0"/>
					<Vertex X="73851" Y="7665" Z="0"/>
					<Vertex X="73851" Y="7686" Z="0"/>
					<Vertex X="73871" Y="7716" Z="0"/>
					<Vertex X="73882" Y="7747" Z="0"/>
					<Vertex X="73892" Y="7767" Z="0"/>
					<Vertex X="73892" Y="7787" Z="0"/>
					<Vertex X="73892" Y="7798" Z="0"/>
					<Vertex X="73912" Y="7828" Z="0"/>
					<Vertex X="73922" Y="7869" Z="0"/>
					<Vertex X="73922" Y="7899" Z="0"/>
					<Vertex X="73922" Y="7910" Z="0"/>
					<Vertex X="73922" Y="7930" Z="0"/>
					<Vertex X="73922" Y="7971" Z="0"/>
					<Vertex X="73922" Y="7981" Z="0"/>
					<Vertex X="73933" Y="8011" Z="0"/>
					<Vertex X="73933" Y="8022" Z="0"/>
					<Vertex X="73953" Y="8062" Z="0"/>
					<Vertex X="73953" Y="8083" Z="0"/>
					<Vertex X="73953" Y="8093" Z="0"/>
					<Vertex X="73953" Y="8113" Z="0"/>
					<Vertex X="73953" Y="8134" Z="0"/>
					<Vertex X="73953" Y="8144" Z="0"/>
					<Vertex X="73963" Y="8154" Z="0"/>
					<Vertex X="73963" Y="8164" Z="0"/>
					<Vertex X="73963" Y="8184" Z="0"/>
					<Vertex X="73963" Y="8205" Z="0"/>
					<Vertex X="73973" Y="8225" Z="0"/>
					<Vertex X="73973" Y="8235" Z="0"/>
					<Vertex X="73983" Y="8256" Z="0"/>
					<Vertex X="73994" Y="8266" Z="0"/>
					<Vertex X="73994" Y="8276" Z="0"/>
					<Vertex X="74004" Y="8296" Z="0"/>
					<Vertex X="74024" Y="8317" Z="0"/>
					<Vertex X="74024" Y="8327" Z="0"/>
					<Vertex X="74034" Y="8327" Z="0"/>
					<Vertex X="74045" Y="8347" Z="0"/>
					<Vertex X="74065" Y="8358" Z="0"/>
					<Vertex X="74065" Y="8368" Z="0"/>
					<Vertex X="74075" Y="8368" Z="0"/>
					<Vertex X="74106" Y="8388" Z="0"/>
					<Vertex X="74126" Y="8398" Z="0"/>
					<Vertex X="74146" Y="8419" Z="0"/>
					<Vertex X="74167" Y="8429" Z="0"/>
					<Vertex X="74187" Y="8439" Z="0"/>
					<Vertex X="74218" Y="8459" Z="0"/>
					<Vertex X="74228" Y="8470" Z="0"/>
					<Vertex X="74248" Y="8480" Z="0"/>
					<Vertex X="74258" Y="8490" Z="0"/>
					<Vertex X="74279" Y="8490" Z="0"/>
					<Vertex X="74289" Y="8500" Z="0"/>
					<Vertex X="74299" Y="8500" Z="0"/>
					<Vertex X="74309" Y="8510" Z="0"/>
					<Vertex X="74309" Y="8520" Z="0"/>
					<Vertex X="74330" Y="8531" Z="0"/>
					<Vertex X="74340" Y="8541" Z="0"/>
					<Vertex X="74350" Y="8541" Z="0"/>
					<Vertex X="74360" Y="8561" Z="0"/>
					<Vertex X="74370" Y="8571" Z="0"/>
					<Vertex X="74391" Y="8592" Z="0"/>
					<Vertex X="74411" Y="8602" Z="0"/>
					<Vertex X="74421" Y="8612" Z="0"/>
					<Vertex X="74431" Y="8622" Z="0"/>
					<Vertex X="74442" Y="8632" Z="0"/>
					<Vertex X="74442" Y="8643" Z="0"/>
					<Vertex X="74452" Y="8643" Z="0"/>
					<Vertex X="74462" Y="8663" Z="0"/>
					<Vertex X="74482" Y="8673" Z="0"/>
					<Vertex X="74482" Y="8683" Z="0"/>
					<Vertex X="74503" Y="8704" Z="0"/>
					<Vertex X="74513" Y="8714" Z="0"/>
					<Vertex X="74523" Y="8724" Z="0"/>
					<Vertex X="74533" Y="8744" Z="0"/>
					<Vertex X="74553" Y="8765" Z="0"/>
					<Vertex X="74564" Y="8775" Z="0"/>
					<Vertex X="74574" Y="8785" Z="0"/>
					<Vertex X="74584" Y="8816" Z="0"/>
					<Vertex X="74594" Y="8816" Z="0"/>
					<Vertex X="74594" Y="8836" Z="0"/>
					<Vertex X="74604" Y="8846" Z="0"/>
					<Vertex X="74604" Y="8856" Z="0"/>
					<Vertex X="74625" Y="8887" Z="0"/>
					<Vertex X="74635" Y="8907" Z="0"/>
					<Vertex X="74645" Y="8928" Z="0"/>
					<Vertex X="74665" Y="8948" Z="0"/>
					<Vertex X="74676" Y="8968" Z="0"/>
					<Vertex X="74676" Y="8978" Z="0"/>
					<Vertex X="74696" Y="9009" Z="0"/>
					<Vertex X="74696" Y="9019" Z="0"/>
					<Vertex X="74706" Y="9029" Z="0"/>
					<Vertex X="74716" Y="9060" Z="0"/>
					<Vertex X="74716" Y="9090" Z="0"/>
					<Vertex X="74747" Y="9152" Z="0"/>
					<Vertex X="74757" Y="9172" Z="0"/>
					<Vertex X="74777" Y="9192" Z="0"/>
					<Vertex X="74777" Y="9202" Z="0"/>
					<Vertex X="74788" Y="9233" Z="0"/>
					<Vertex X="74788" Y="9243" Z="0"/>
					<Vertex X="74788" Y="9253" Z="0"/>
					<Vertex X="74788" Y="9274" Z="0"/>
					<Vertex X="74788" Y="9294" Z="0"/>
					<Vertex X="74788" Y="9314" Z="0"/>
					<Vertex X="74788" Y="9325" Z="0"/>
					<Vertex X="74788" Y="9345" Z="0"/>
					<Vertex X="74788" Y="9355" Z="0"/>
					<Vertex X="74788" Y="9365" Z="0"/>
					<Vertex X="74788" Y="9386" Z="0"/>
					<Vertex X="74788" Y="9396" Z="0"/>
					<Vertex X="74788" Y="9406" Z="0"/>
					<Vertex X="74788" Y="9426" Z="0"/>
					<Vertex X="74777" Y="9437" Z="0"/>
					<Vertex X="74777" Y="9447" Z="0"/>
					<Vertex X="74757" Y="9467" Z="0"/>
					<Vertex X="74737" Y="9477" Z="0"/>
					<Vertex X="74727" Y="9487" Z="0"/>
					<Vertex X="74706" Y="9498" Z="0"/>
					<Vertex X="74696" Y="9508" Z="0"/>
					<Vertex X="74676" Y="9518" Z="0"/>
					<Vertex X="74655" Y="9538" Z="0"/>
					<Vertex X="74635" Y="9549" Z="0"/>
					<Vertex X="74625" Y="9559" Z="0"/>
					<Vertex X="74594" Y="9569" Z="0"/>
					<Vertex X="74584" Y="9579" Z="0"/>
					<Vertex X="74564" Y="9589" Z="0"/>
					<Vertex X="74523" Y="9599" Z="0"/>
					<Vertex X="74513" Y="9610" Z="0"/>
					<Vertex X="74482" Y="9620" Z="0"/>
					<Vertex X="74462" Y="9630" Z="0"/>
					<Vertex X="74431" Y="9640" Z="0"/>
					<Vertex X="74350" Y="9660" Z="0"/>
					<Vertex X="74309" Y="9671" Z="0"/>
					<Vertex X="74238" Y="9691" Z="0"/>
					<Vertex X="74207" Y="9691" Z="0"/>
					<Vertex X="74167" Y="9701" Z="0"/>
					<Vertex X="74126" Y="9711" Z="0"/>
					<Vertex X="74085" Y="9711" Z="0"/>
					<Vertex X="74045" Y="9732" Z="0"/>
					<Vertex X="74014" Y="9742" Z="0"/>
					<Vertex X="73983" Y="9742" Z="0"/>
					<Vertex X="73953" Y="9742" Z="0"/>
					<Vertex X="73922" Y="9752" Z="0"/>
					<Vertex X="73882" Y="9752" Z="0"/>
					<Vertex X="73841" Y="9762" Z="0"/>
					<Vertex X="73790" Y="9762" Z="0"/>
					<Vertex X="73749" Y="9762" Z="0"/>
					<Vertex X="73637" Y="9783" Z="0"/>
					<Vertex X="73607" Y="9783" Z="0"/>
					<Vertex X="73566" Y="9783" Z="0"/>
					<Vertex X="73546" Y="9783" Z="0"/>
					<Vertex X="73525" Y="9783" Z="0"/>
					<Vertex X="73495" Y="9783" Z="0"/>
					<Vertex X="73464" Y="9783" Z="0"/>
					<Vertex X="73454" Y="9783" Z="0"/>
					<Vertex X="73424" Y="9783" Z="0"/>
					<Vertex X="73393" Y="9783" Z="0"/>
					<Vertex X="73383" Y="9783" Z="0"/>
					<Vertex X="73362" Y="9783" Z="0"/>
					<Vertex X="73342" Y="9783" Z="0"/>
					<Vertex X="73312" Y="9783" Z="0"/>
					<Vertex X="73291" Y="9783" Z="0"/>
					<Vertex X="73281" Y="9783" Z="0"/>
					<Vertex X="73230" Y="9783" Z="0"/>
					<Vertex X="73210" Y="9793" Z="0"/>
					<Vertex X="73200" Y="9793" Z="0"/>
					<Vertex X="73159" Y="9803" Z="0"/>
					<Vertex X="73139" Y="9803" Z="0"/>
					<Vertex X="73108" Y="9803" Z="0"/>
					<Vertex X="73077" Y="9823" Z="0"/>
					<Vertex X="73047" Y="9823" Z="0"/>
					<Vertex X="73027" Y="9823" Z="0"/>
					<Vertex X="73006" Y="9823" Z="0"/>
					<Vertex X="72976" Y="9834" Z="0"/>
					<Vertex X="72966" Y="9834" Z="0"/>
					<Vertex X="72945" Y="9834" Z="0"/>
					<Vertex X="72925" Y="9844" Z="0"/>
					<Vertex X="72904" Y="9844" Z="0"/>
					<Vertex X="72864" Y="9864" Z="0"/>
					<Vertex X="72823" Y="9874" Z="0"/>
					<Vertex X="72813" Y="9874" Z="0"/>
					<Vertex X="72782" Y="9884" Z="0"/>
					<Vertex X="72752" Y="9895" Z="0"/>
					<Vertex X="72731" Y="9905" Z="0"/>
					<Vertex X="72691" Y="9915" Z="0"/>
					<Vertex X="72670" Y="9925" Z="0"/>
					<Vertex X="72650" Y="9925" Z="0"/>
					<Vertex X="72640" Y="9935" Z="0"/>
					<Vertex X="72630" Y="9946" Z="0"/>
					<Vertex X="72609" Y="9946" Z="0"/>
					<Vertex X="72599" Y="9946" Z="0"/>
					<Vertex X="72589" Y="9956" Z="0"/>
					<Vertex X="72569" Y="9966" Z="0"/>
					<Vertex X="72558" Y="9966" Z="0"/>
					<Vertex X="72558" Y="9976" Z="0"/>
					<Vertex X="72528" Y="9976" Z="0"/>
					<Vertex X="72507" Y="9976" Z="0"/>
					<Vertex X="72487" Y="9986" Z="0"/>
					<Vertex X="72467" Y="10007" Z="0"/>
					<Vertex X="72457" Y="10007" Z="0"/>
					<Vertex X="72446" Y="10017" Z="0"/>
					<Vertex X="72426" Y="10027" Z="0"/>
					<Vertex X="72406" Y="10037" Z="0"/>
					<Vertex X="72395" Y="10047" Z="0"/>
					<Vertex X="72385" Y="10057" Z="0"/>
					<Vertex X="72365" Y="10057" Z="0"/>
					<Vertex X="72355" Y="10068" Z="0"/>
					<Vertex X="72345" Y="10068" Z="0"/>
					<Vertex X="72345" Y="10078" Z="0"/>
					<Vertex X="72334" Y="10088" Z="0"/>
					<Vertex X="72324" Y="10088" Z="0"/>
					<Vertex X="72314" Y="10108" Z="0"/>
					<Vertex X="72304" Y="10119" Z="0"/>
					<Vertex X="72283" Y="10139" Z="0"/>
					<Vertex X="72273" Y="10159" Z="0"/>
					<Vertex X="72263" Y="10159" Z="0"/>
					<Vertex X="72253" Y="10180" Z="0"/>
					<Vertex X="72253" Y="10190" Z="0"/>
					<Vertex X="72233" Y="10210" Z="0"/>
					<Vertex X="72212" Y="10231" Z="0"/>
					<Vertex X="72202" Y="10231" Z="0"/>
					<Vertex X="72192" Y="10251" Z="0"/>
					<Vertex X="72161" Y="10261" Z="0"/>
					<Vertex X="72151" Y="10281" Z="0"/>
					<Vertex X="72141" Y="10302" Z="0"/>
					<Vertex X="72121" Y="10312" Z="0"/>
					<Vertex X="72110" Y="10322" Z="0"/>
					<Vertex X="72110" Y="10332" Z="0"/>
					<Vertex X="72100" Y="10343" Z="0"/>
					<Vertex X="72090" Y="10353" Z="0"/>
					<Vertex X="72090" Y="10373" Z="0"/>
					<Vertex X="72080" Y="10393" Z="0"/>
					<Vertex X="72070" Y="10404" Z="0"/>
					<Vertex X="72070" Y="10414" Z="0"/>
					<Vertex X="72070" Y="10424" Z="0"/>
					<Vertex X="72070" Y="10444" Z="0"/>
					<Vertex X="72060" Y="10454" Z="0"/>
					<Vertex X="72060" Y="10465" Z="0"/>
					<Vertex X="72060" Y="10485" Z="0"/>
					<Vertex X="72060" Y="10505" Z="0"/>
					<Vertex X="72060" Y="10526" Z="0"/>
					<Vertex X="72060" Y="10536" Z="0"/>
					<Vertex X="72060" Y="10556" Z="0"/>
					<Vertex X="72060" Y="10566" Z="0"/>
					<Vertex X="72060" Y="10587" Z="0"/>
					<Vertex X="72060" Y="10597" Z="0"/>
					<Vertex X="72060" Y="10617" Z="0"/>
					<Vertex X="72060" Y="10628" Z="0"/>
					<Vertex X="72060" Y="10648" Z="0"/>
					<Vertex X="72060" Y="10658" Z="0"/>
					<Vertex X="72060" Y="10678" Z="0"/>
					<Vertex X="72060" Y="10689" Z="0"/>
					<Vertex X="72039" Y="10709" Z="0"/>
					<Vertex X="72039" Y="10719" Z="0"/>
					<Vertex X="72039" Y="10729" Z="0"/>
					<Vertex X="72039" Y="10750" Z="0"/>
					<Vertex X="72039" Y="10760" Z="0"/>
					<Vertex X="72039" Y="10780" Z="0"/>
					<Vertex X="72029" Y="10780" Z="0"/>
					<Vertex X="72029" Y="10790" Z="0"/>
					<Vertex X="72029" Y="10801" Z="0"/>
					<Vertex X="72019" Y="10811" Z="0"/>
					<Vertex X="72019" Y="10831" Z="0"/>
					<Vertex X="71998" Y="10851" Z="0"/>
					<Vertex X="71998" Y="10862" Z="0"/>
					<Vertex X="71998" Y="10872" Z="0"/>
					<Vertex X="71988" Y="10882" Z="0"/>
					<Vertex X="71978" Y="10892" Z="0"/>
					<Vertex X="71968" Y="10913" Z="0"/>
					<Vertex X="71958" Y="10923" Z="0"/>
					<Vertex X="71948" Y="10933" Z="0"/>
					<Vertex X="71927" Y="10963" Z="0"/>
					<Vertex X="71927" Y="10974" Z="0"/>
					<Vertex X="71917" Y="10984" Z="0"/>
					<Vertex X="71907" Y="10994" Z="0"/>
					<Vertex X="71897" Y="11004" Z="0"/>
					<Vertex X="71876" Y="11025" Z="0"/>
					<Vertex X="71866" Y="11025" Z="0"/>
					<Vertex X="71846" Y="11035" Z="0"/>
					<Vertex X="71836" Y="11035" Z="0"/>
					<Vertex X="71825" Y="11035" Z="0"/>
					<Vertex X="71825" Y="11045" Z="0"/>
					<Vertex X="71805" Y="11055" Z="0"/>
					<Vertex X="71795" Y="11065" Z="0"/>
					<Vertex X="71775" Y="11065" Z="0"/>
					<Vertex X="71775" Y="11075" Z="0"/>
					<Vertex X="71764" Y="11075" Z="0"/>
					<Vertex X="71744" Y="11086" Z="0"/>
					<Vertex X="71724" Y="11086" Z="0"/>
					<Vertex X="71713" Y="11096" Z="0"/>
					<Vertex X="71703" Y="11096" Z="0"/>
					<Vertex X="71693" Y="11096" Z="0"/>
					<Vertex X="71683" Y="11096" Z="0"/>
					<Vertex X="71663" Y="11096" Z="0"/>
					<Vertex X="71642" Y="11096" Z="0"/>
					<Vertex X="71632" Y="11096" Z="0"/>
					<Vertex X="71622" Y="11096" Z="0"/>
					<Vertex X="71612" Y="11096" Z="0"/>
					<Vertex X="71601" Y="11106" Z="0"/>
					<Vertex X="71591" Y="11106" Z="0"/>
					<Vertex X="71571" Y="11106" Z="0"/>
					<Vertex X="71551" Y="11106" Z="0"/>
					<Vertex X="71540" Y="11106" Z="0"/>
					<Vertex X="71510" Y="11106" Z="0"/>
					<Vertex X="71500" Y="11106" Z="0"/>
					<Vertex X="71479" Y="11106" Z="0"/>
					<Vertex X="71469" Y="11106" Z="0"/>
					<Vertex X="71418" Y="11106" Z="0"/>
					<Vertex X="71398" Y="11106" Z="0"/>
					<Vertex X="71388" Y="11106" Z="0"/>
					<Vertex X="71357" Y="11106" Z="0"/>
					<Vertex X="71347" Y="11106" Z="0"/>
					<Vertex X="71316" Y="11106" Z="0"/>
					<Vertex X="71286" Y="11106" Z="0"/>
					<Vertex X="71255" Y="11106" Z="0"/>
					<Vertex X="71235" Y="11116" Z="0"/>
					<Vertex X="71235" Y="11126" Z="0"/>
					<Vertex X="71215" Y="11126" Z="0"/>
					<Vertex X="71194" Y="11126" Z="0"/>
					<Vertex X="71174" Y="11126" Z="0"/>
					<Vertex X="71154" Y="11126" Z="0"/>
					<Vertex X="71133" Y="11126" Z="0"/>
					<Vertex X="71113" Y="11136" Z="0"/>
					<Vertex X="71062" Y="11136" Z="0"/>
					<Vertex X="71031" Y="11147" Z="0"/>
					<Vertex X="71021" Y="11147" Z="0"/>
					<Vertex X="70991" Y="11157" Z="0"/>
					<Vertex X="70960" Y="11157" Z="0"/>
					<Vertex X="70940" Y="11157" Z="0"/>
					<Vertex X="70909" Y="11167" Z="0"/>
					<Vertex X="70899" Y="11167" Z="0"/>
					<Vertex X="70879" Y="11177" Z="0"/>
					<Vertex X="70838" Y="11177" Z="0"/>
					<Vertex X="70818" Y="11177" Z="0"/>
					<Vertex X="70787" Y="11198" Z="0"/>
					<Vertex X="70757" Y="11208" Z="0"/>
					<Vertex X="70726" Y="11208" Z="0"/>
					<Vertex X="70706" Y="11208" Z="0"/>
					<Vertex X="70685" Y="11218" Z="0"/>
					<Vertex X="70665" Y="11238" Z="0"/>
					<Vertex X="70655" Y="11238" Z="0"/>
					<Vertex X="70624" Y="11238" Z="0"/>
					<Vertex X="70614" Y="11238" Z="0"/>
					<Vertex X="70594" Y="11238" Z="0"/>
					<Vertex X="70584" Y="11248" Z="0"/>
					<Vertex X="70533" Y="11259" Z="0"/>
					<Vertex X="70512" Y="11259" Z="0"/>
					<Vertex X="70502" Y="11269" Z="0"/>
					<Vertex X="70492" Y="11269" Z="0"/>
					<Vertex X="70482" Y="11279" Z="0"/>
					<Vertex X="70451" Y="11279" Z="0"/>
					<Vertex X="70451" Y="11289" Z="0"/>
					<Vertex X="70441" Y="11289" Z="0"/>
					<Vertex X="70421" Y="11299" Z="0"/>
					<Vertex X="70390" Y="11320" Z="0"/>
					<Vertex X="70380" Y="11330" Z="0"/>
					<Vertex X="70360" Y="11340" Z="0"/>
					<Vertex X="70339" Y="11360" Z="0"/>
					<Vertex X="70319" Y="11371" Z="0"/>
					<Vertex X="70319" Y="11381" Z="0"/>
					<Vertex X="70299" Y="11391" Z="0"/>
					<Vertex X="70299" Y="11401" Z="0"/>
					<Vertex X="70288" Y="11411" Z="0"/>
					<Vertex X="70278" Y="11432" Z="0"/>
					<Vertex X="70268" Y="11442" Z="0"/>
					<Vertex X="70258" Y="11452" Z="0"/>
					<Vertex X="70258" Y="11472" Z="0"/>
					<Vertex X="70258" Y="11483" Z="0"/>
					<Vertex X="70237" Y="11503" Z="0"/>
					<Vertex X="70227" Y="11523" Z="0"/>
					<Vertex X="70227" Y="11544" Z="0"/>
					<Vertex X="70217" Y="11554" Z="0"/>
					<Vertex X="70207" Y="11584" Z="0"/>
					<Vertex X="70197" Y="11605" Z="0"/>
					<Vertex X="70197" Y="11615" Z="0"/>
					<Vertex X="70197" Y="11625" Z="0"/>
					<Vertex X="70197" Y="11635" Z="0"/>
					<Vertex X="70197" Y="11645" Z="0"/>
					<Vertex X="70187" Y="11645" Z="0"/>
					<Vertex X="70176" Y="11656" Z="0"/>
					<Vertex X="70166" Y="11686" Z="0"/>
					<Vertex X="70156" Y="11696" Z="0"/>
					<Vertex X="70146" Y="11707" Z="0"/>
					<Vertex X="70146" Y="11717" Z="0"/>
					<Vertex X="70136" Y="11717" Z="0"/>
					<Vertex X="70125" Y="11727" Z="0"/>
					<Vertex X="70115" Y="11747" Z="0"/>
					<Vertex X="70105" Y="11747" Z="0"/>
					<Vertex X="70105" Y="11757" Z="0"/>
					<Vertex X="70075" Y="11778" Z="0"/>
					<Vertex X="70064" Y="11778" Z="0"/>
					<Vertex X="70064" Y="11788" Z="0"/>
					<Vertex X="70044" Y="11808" Z="0"/>
					<Vertex X="70034" Y="11819" Z="0"/>
					<Vertex X="70024" Y="11819" Z="0"/>
					<Vertex X="70013" Y="11829" Z="0"/>
					<Vertex X="70003" Y="11829" Z="0"/>
					<Vertex X="69993" Y="11849" Z="0"/>
					<Vertex X="69983" Y="11849" Z="0"/>
					<Vertex X="69973" Y="11869" Z="0"/>
					<Vertex X="69952" Y="11890" Z="0"/>
					<Vertex X="69942" Y="11900" Z="0"/>
					<Vertex X="69932" Y="11900" Z="0"/>
					<Vertex X="69902" Y="11920" Z="0"/>
					<Vertex X="69891" Y="11930" Z="0"/>
					<Vertex X="69881" Y="11941" Z="0"/>
					<Vertex X="69861" Y="11951" Z="0"/>
					<Vertex X="69830" Y="11971" Z="0"/>
					<Vertex X="69830" Y="11981" Z="0"/>
					<Vertex X="69810" Y="11992" Z="0"/>
					<Vertex X="69800" Y="12002" Z="0"/>
					<Vertex X="69779" Y="12002" Z="0"/>
					<Vertex X="69769" Y="12012" Z="0"/>
					<Vertex X="69759" Y="12012" Z="0"/>
					<Vertex X="69749" Y="12022" Z="0"/>
					<Vertex X="69718" Y="12042" Z="0"/>
					<Vertex X="69708" Y="12042" Z="0"/>
					<Vertex X="69678" Y="12063" Z="0"/>
					<Vertex X="69637" Y="12083" Z="0"/>
					<Vertex X="69627" Y="12083" Z="0"/>
					<Vertex X="69586" Y="12114" Z="0"/>
					<Vertex X="69576" Y="12124" Z="0"/>
					<Vertex X="69545" Y="12134" Z="0"/>
					<Vertex X="69505" Y="12154" Z="0"/>
					<Vertex X="69484" Y="12154" Z="0"/>
					<Vertex X="69454" Y="12165" Z="0"/>
					<Vertex X="69454" Y="12175" Z="0"/>
					<Vertex X="69433" Y="12185" Z="0"/>
					<Vertex X="69413" Y="12195" Z="0"/>
					<Vertex X="69403" Y="12195" Z="0"/>
					<Vertex X="69372" Y="12205" Z="0"/>
					<Vertex X="69362" Y="12216" Z="0"/>
					<Vertex X="69352" Y="12226" Z="0"/>
					<Vertex X="69311" Y="12246" Z="0"/>
					<Vertex X="69291" Y="12256" Z="0"/>
					<Vertex X="69260" Y="12277" Z="0"/>
					<Vertex X="69240" Y="12297" Z="0"/>
					<Vertex X="69230" Y="12297" Z="0"/>
					<Vertex X="69199" Y="12307" Z="0"/>
					<Vertex X="69189" Y="12327" Z="0"/>
					<Vertex X="69169" Y="12327" Z="0"/>
					<Vertex X="69148" Y="12338" Z="0"/>
					<Vertex X="69138" Y="12338" Z="0"/>
					<Vertex X="69128" Y="12358" Z="0"/>
					<Vertex X="69108" Y="12368" Z="0"/>
					<Vertex X="69087" Y="12378" Z="0"/>
					<Vertex X="69057" Y="12399" Z="0"/>
					<Vertex X="69026" Y="12419" Z="0"/>
					<Vertex X="68996" Y="12450" Z="0"/>
					<Vertex X="68945" Y="12470" Z="0"/>
					<Vertex X="68934" Y="12480" Z="0"/>
					<Vertex X="68914" Y="12501" Z="0"/>
					<Vertex X="68894" Y="12511" Z="0"/>
					<Vertex X="68873" Y="12531" Z="0"/>
					<Vertex X="68833" Y="12562" Z="0"/>
					<Vertex X="68802" Y="12602" Z="0"/>
					<Vertex X="68751" Y="12643" Z="0"/>
					<Vertex X="68721" Y="12663" Z="0"/>
					<Vertex X="68660" Y="12724" Z="0"/>
					<Vertex X="68639" Y="12755" Z="0"/>
					<Vertex X="68568" Y="12857" Z="0"/>
					<Vertex X="68537" Y="12918" Z="0"/>
					<Vertex X="68507" Y="12948" Z="0"/>
					<Vertex X="68456" Y="13050" Z="0"/>
					<Vertex X="68426" Y="13091" Z="0"/>
					<Vertex X="68375" Y="13162" Z="0"/>
					<Vertex X="68375" Y="13183" Z="0"/>
					<Vertex X="68344" Y="13244" Z="0"/>
					<Vertex X="68334" Y="13264" Z="0"/>
					<Vertex X="68324" Y="13295" Z="0"/>
					<Vertex X="68303" Y="13315" Z="0"/>
					<Vertex X="68303" Y="13325" Z="0"/>
					<Vertex X="68303" Y="13335" Z="0"/>
					<Vertex X="68303" Y="13345" Z="0"/>
					<Vertex X="68293" Y="13356" Z="0"/>
					<Vertex X="68293" Y="13366" Z="0"/>
					<Vertex X="68283" Y="13366" Z="0"/>
					<Vertex X="68283" Y="13376" Z="0"/>
					<Vertex X="68273" Y="13386" Z="0"/>
					<Vertex X="68273" Y="13396" Z="0"/>
					<Vertex X="68263" Y="13396" Z="0"/>
					<Vertex X="68252" Y="13396" Z="0"/>
					<Vertex X="68232" Y="13406" Z="0"/>
					<Vertex X="68212" Y="13406" Z="0"/>
					<Vertex X="68181" Y="13406" Z="0"/>
					<Vertex X="68161" Y="13406" Z="0"/>
					<Vertex X="68100" Y="13406" Z="0"/>
					<Vertex X="68090" Y="13406" Z="0"/>
					<Vertex X="68029" Y="13406" Z="0"/>
					<Vertex X="67998" Y="13406" Z="0"/>
					<Vertex X="67937" Y="13406" Z="0"/>
					<Vertex X="67917" Y="13396" Z="0"/>
					<Vertex X="67876" Y="13386" Z="0"/>
					<Vertex X="67845" Y="13376" Z="0"/>
					<Vertex X="67815" Y="13356" Z="0"/>
					<Vertex X="67794" Y="13345" Z="0"/>
					<Vertex X="67754" Y="13315" Z="0"/>
					<Vertex X="67733" Y="13305" Z="0"/>
					<Vertex X="67713" Y="13295" Z="0"/>
					<Vertex X="67703" Y="13284" Z="0"/>
					<Vertex X="67693" Y="13274" Z="0"/>
					<Vertex X="67682" Y="13274" Z="0"/>
					<Vertex X="67672" Y="13254" Z="0"/>
					<Vertex X="67672" Y="13244" Z="0"/>
					<Vertex X="67662" Y="13244" Z="0"/>
					<Vertex X="67652" Y="13223" Z="0"/>
					<Vertex X="67652" Y="13213" Z="0"/>
					<Vertex X="67652" Y="13203" Z="0"/>
					<Vertex X="67642" Y="13193" Z="0"/>
					<Vertex X="67642" Y="13162" Z="0"/>
					<Vertex X="67632" Y="13152" Z="0"/>
					<Vertex X="67621" Y="13121" Z="0"/>
					<Vertex X="67621" Y="13111" Z="0"/>
					<Vertex X="67611" Y="13091" Z="0"/>
					<Vertex X="67601" Y="13060" Z="0"/>
					<Vertex X="67591" Y="13040" Z="0"/>
					<Vertex X="67591" Y="13030" Z="0"/>
					<Vertex X="67581" Y="13009" Z="0"/>
					<Vertex X="67581" Y="12989" Z="0"/>
					<Vertex X="67570" Y="12948" Z="0"/>
					<Vertex X="67550" Y="12898" Z="0"/>
					<Vertex X="67540" Y="12836" Z="0"/>
					<Vertex X="67530" Y="12796" Z="0"/>
					<Vertex X="67489" Y="12684" Z="0"/>
					<Vertex X="67479" Y="12612" Z="0"/>
					<Vertex X="67458" Y="12582" Z="0"/>
					<Vertex X="67438" Y="12531" Z="0"/>
					<Vertex X="67428" Y="12501" Z="0"/>
					<Vertex X="67418" Y="12470" Z="0"/>
					<Vertex X="67408" Y="12429" Z="0"/>
					<Vertex X="67408" Y="12389" Z="0"/>
					<Vertex X="67408" Y="12358" Z="0"/>
					<Vertex X="67397" Y="12317" Z="0"/>
					<Vertex X="67387" Y="12277" Z="0"/>
					<Vertex X="67387" Y="12246" Z="0"/>
					<Vertex X="67367" Y="12195" Z="0"/>
					<Vertex X="67367" Y="12185" Z="0"/>
					<Vertex X="67367" Y="12154" Z="0"/>
					<Vertex X="67367" Y="12144" Z="0"/>
					<Vertex X="67347" Y="12114" Z="0"/>
					<Vertex X="67347" Y="12104" Z="0"/>
					<Vertex X="67336" Y="12104" Z="0"/>
					<Vertex X="67336" Y="12083" Z="0"/>
					<Vertex X="67326" Y="12063" Z="0"/>
					<Vertex X="67316" Y="12042" Z="0"/>
					<Vertex X="67306" Y="12032" Z="0"/>
					<Vertex X="67306" Y="12022" Z="0"/>
					<Vertex X="67296" Y="12002" Z="0"/>
					<Vertex X="67285" Y="11992" Z="0"/>
					<Vertex X="67265" Y="11961" Z="0"/>
					<Vertex X="67255" Y="11930" Z="0"/>
					<Vertex X="67245" Y="11920" Z="0"/>
					<Vertex X="67224" Y="11869" Z="0"/>
					<Vertex X="67214" Y="11849" Z="0"/>
					<Vertex X="67204" Y="11819" Z="0"/>
					<Vertex X="67194" Y="11788" Z="0"/>
					<Vertex X="67173" Y="11737" Z="0"/>
					<Vertex X="67173" Y="11707" Z="0"/>
					<Vertex X="67173" Y="11656" Z="0"/>
					<Vertex X="67173" Y="11625" Z="0"/>
					<Vertex X="67173" Y="11595" Z="0"/>
					<Vertex X="67173" Y="11533" Z="0"/>
					<Vertex X="67173" Y="11503" Z="0"/>
					<Vertex X="67173" Y="11442" Z="0"/>
					<Vertex X="67173" Y="11401" Z="0"/>
					<Vertex X="67173" Y="11360" Z="0"/>
					<Vertex X="67173" Y="11320" Z="0"/>
					<Vertex X="67173" Y="11299" Z="0"/>
					<Vertex X="67173" Y="11259" Z="0"/>
					<Vertex X="67184" Y="11228" Z="0"/>
					<Vertex X="67204" Y="11208" Z="0"/>
					<Vertex X="67214" Y="11177" Z="0"/>
					<Vertex X="67245" Y="11126" Z="0"/>
					<Vertex X="67255" Y="11106" Z="0"/>
					<Vertex X="67285" Y="11055" Z="0"/>
					<Vertex X="67316" Y="11014" Z="0"/>
					<Vertex X="67326" Y="11004" Z="0"/>
					<Vertex X="67367" Y="10953" Z="0"/>
					<Vertex X="67377" Y="10943" Z="0"/>
					<Vertex X="67387" Y="10933" Z="0"/>
					<Vertex X="67408" Y="10892" Z="0"/>
					<Vertex X="67428" Y="10872" Z="0"/>
					<Vertex X="67448" Y="10851" Z="0"/>
					<Vertex X="67479" Y="10831" Z="0"/>
					<Vertex X="67509" Y="10790" Z="0"/>
					<Vertex X="67530" Y="10760" Z="0"/>
					<Vertex X="67540" Y="10750" Z="0"/>
					<Vertex X="67550" Y="10729" Z="0"/>
					<Vertex X="67581" Y="10689" Z="0"/>
					<Vertex X="67591" Y="10678" Z="0"/>
					<Vertex X="67601" Y="10658" Z="0"/>
					<Vertex X="67621" Y="10638" Z="0"/>
					<Vertex X="67632" Y="10628" Z="0"/>
					<Vertex X="67632" Y="10617" Z="0"/>
					<Vertex X="67662" Y="10597" Z="0"/>
					<Vertex X="67682" Y="10577" Z="0"/>
					<Vertex X="67713" Y="10536" Z="0"/>
					<Vertex X="67723" Y="10526" Z="0"/>
					<Vertex X="67723" Y="10516" Z="0"/>
					<Vertex X="67744" Y="10495" Z="0"/>
					<Vertex X="67754" Y="10475" Z="0"/>
					<Vertex X="67764" Y="10465" Z="0"/>
					<Vertex X="67784" Y="10444" Z="0"/>
					<Vertex X="67805" Y="10414" Z="0"/>
					<Vertex X="67815" Y="10393" Z="0"/>
					<Vertex X="67835" Y="10363" Z="0"/>
					<Vertex X="67855" Y="10353" Z="0"/>
					<Vertex X="67855" Y="10332" Z="0"/>
					<Vertex X="67866" Y="10302" Z="0"/>
					<Vertex X="67886" Y="10281" Z="0"/>
					<Vertex X="67886" Y="10271" Z="0"/>
					<Vertex X="67906" Y="10241" Z="0"/>
					<Vertex X="67917" Y="10231" Z="0"/>
					<Vertex X="67937" Y="10200" Z="0"/>
					<Vertex X="67947" Y="10180" Z="0"/>
					<Vertex X="67957" Y="10169" Z="0"/>
					<Vertex X="67967" Y="10149" Z="0"/>
					<Vertex X="67978" Y="10139" Z="0"/>
					<Vertex X="67988" Y="10129" Z="0"/>
					<Vertex X="68008" Y="10098" Z="0"/>
					<Vertex X="68029" Y="10068" Z="0"/>
					<Vertex X="68029" Y="10057" Z="0"/>
					<Vertex X="68049" Y="10037" Z="0"/>
					<Vertex X="68069" Y="10017" Z="0"/>
					<Vertex X="68079" Y="9996" Z="0"/>
					<Vertex X="68079" Y="9976" Z="0"/>
					<Vertex X="68100" Y="9946" Z="0"/>
					<Vertex X="68110" Y="9935" Z="0"/>
					<Vertex X="68110" Y="9905" Z="0"/>
					<Vertex X="68120" Y="9884" Z="0"/>
					<Vertex X="68130" Y="9864" Z="0"/>
					<Vertex X="68140" Y="9834" Z="0"/>
					<Vertex X="68151" Y="9793" Z="0"/>
					<Vertex X="68151" Y="9762" Z="0"/>
					<Vertex X="68151" Y="9742" Z="0"/>
					<Vertex X="68171" Y="9711" Z="0"/>
					<Vertex X="68181" Y="9681" Z="0"/>
					<Vertex X="68181" Y="9650" Z="0"/>
					<Vertex X="68191" Y="9630" Z="0"/>
					<Vertex X="68191" Y="9610" Z="0"/>
					<Vertex X="68191" Y="9569" Z="0"/>
					<Vertex X="68191" Y="9538" Z="0"/>
					<Vertex X="68191" Y="9508" Z="0"/>
					<Vertex X="68191" Y="9487" Z="0"/>
					<Vertex X="68191" Y="9477" Z="0"/>
					<Vertex X="68181" Y="9447" Z="0"/>
					<Vertex X="68171" Y="9426" Z="0"/>
					<Vertex X="68161" Y="9416" Z="0"/>
					<Vertex X="68151" Y="9406" Z="0"/>
					<Vertex X="68140" Y="9396" Z="0"/>
					<Vertex X="68120" Y="9375" Z="0"/>
					<Vertex X="68110" Y="9365" Z="0"/>
					<Vertex X="68079" Y="9345" Z="0"/>
					<Vertex X="68059" Y="9335" Z="0"/>
					<Vertex X="68039" Y="9314" Z="0"/>
					<Vertex X="68018" Y="9304" Z="0"/>
					<Vertex X="68008" Y="9294" Z="0"/>
					<Vertex X="68008" Y="9284" Z="0"/>
					<Vertex X="67998" Y="9253" Z="0"/>
					<Vertex X="67978" Y="9243" Z="0"/>
					<Vertex X="67957" Y="9243" Z="0"/>
					<Vertex X="67947" Y="9223" Z="0"/>
					<Vertex X="67927" Y="9213" Z="0"/>
					<Vertex X="67906" Y="9202" Z="0"/>
					<Vertex X="67896" Y="9192" Z="0"/>
					<Vertex X="67876" Y="9172" Z="0"/>
					<Vertex X="67876" Y="9162" Z="0"/>
					<Vertex X="67855" Y="9141" Z="0"/>
					<Vertex X="67855" Y="9131" Z="0"/>
					<Vertex X="67845" Y="9101" Z="0"/>
					<Vertex X="67835" Y="9090" Z="0"/>
					<Vertex X="67835" Y="9080" Z="0"/>
					<Vertex X="67835" Y="9060" Z="0"/>
					<Vertex X="67835" Y="9040" Z="0"/>
					<Vertex X="67835" Y="9029" Z="0"/>
					<Vertex X="67835" Y="9019" Z="0"/>
					<Vertex X="67835" Y="8999" Z="0"/>
					<Vertex X="67835" Y="8989" Z="0"/>
					<Vertex X="67835" Y="8968" Z="0"/>
					<Vertex X="67845" Y="8938" Z="0"/>
					<Vertex X="67855" Y="8928" Z="0"/>
					<Vertex X="67866" Y="8917" Z="0"/>
					<Vertex X="67886" Y="8897" Z="0"/>
					<Vertex X="67896" Y="8887" Z="0"/>
					<Vertex X="67927" Y="8877" Z="0"/>
					<Vertex X="67967" Y="8836" Z="0"/>
					<Vertex X="67998" Y="8826" Z="0"/>
					<Vertex X="68039" Y="8816" Z="0"/>
					<Vertex X="68069" Y="8795" Z="0"/>
					<Vertex X="68110" Y="8785" Z="0"/>
					<Vertex X="68181" Y="8744" Z="0"/>
					<Vertex X="68212" Y="8744" Z="0"/>
					<Vertex X="68263" Y="8714" Z="0"/>
					<Vertex X="68293" Y="8714" Z="0"/>
					<Vertex X="68344" Y="8704" Z="0"/>
					<Vertex X="68395" Y="8673" Z="0"/>
					<Vertex X="68446" Y="8663" Z="0"/>
					<Vertex X="68487" Y="8632" Z="0"/>
					<Vertex X="68537" Y="8622" Z="0"/>
					<Vertex X="68578" Y="8592" Z="0"/>
					<Vertex X="68619" Y="8571" Z="0"/>
					<Vertex X="68649" Y="8551" Z="0"/>
					<Vertex X="68700" Y="8531" Z="0"/>
					<Vertex X="68741" Y="8510" Z="0"/>
					<Vertex X="68772" Y="8490" Z="0"/>
					<Vertex X="68833" Y="8449" Z="0"/>
					<Vertex X="68884" Y="8408" Z="0"/>
					<Vertex X="68934" Y="8378" Z="0"/>
					<Vertex X="68965" Y="8347" Z="0"/>
					<Vertex X="68996" Y="8317" Z="0"/>
					<Vertex X="69016" Y="8296" Z="0"/>
					<Vertex X="69036" Y="8286" Z="0"/>
					<Vertex X="69057" Y="8246" Z="0"/>
					<Vertex X="69077" Y="8225" Z="0"/>
					<Vertex X="69087" Y="8215" Z="0"/>
					<Vertex X="69097" Y="8195" Z="0"/>
					<Vertex X="69118" Y="8154" Z="0"/>
					<Vertex X="69128" Y="8134" Z="0"/>
					<Vertex X="69138" Y="8123" Z="0"/>
					<Vertex X="69158" Y="8083" Z="0"/>
					<Vertex X="69169" Y="8062" Z="0"/>
					<Vertex X="69199" Y="8032" Z="0"/>
					<Vertex X="69209" Y="8011" Z="0"/>
					<Vertex X="69230" Y="8001" Z="0"/>
					<Vertex X="69240" Y="7971" Z="0"/>
					<Vertex X="69260" Y="7950" Z="0"/>
					<Vertex X="69291" Y="7940" Z="0"/>
					<Vertex X="69321" Y="7920" Z="0"/>
					<Vertex X="69362" Y="7879" Z="0"/>
					<Vertex X="69372" Y="7869" Z="0"/>
					<Vertex X="69393" Y="7869" Z="0"/>
					<Vertex X="69403" Y="7869" Z="0"/>
					<Vertex X="69423" Y="7869" Z="0"/>
					<Vertex X="69433" Y="7849" Z="0"/>
					<Vertex X="69454" Y="7849" Z="0"/>
					<Vertex X="69464" Y="7849" Z="0"/>
					<Vertex X="69484" Y="7849" Z="0"/>
					<Vertex X="69494" Y="7849" Z="0"/>
					<Vertex X="69505" Y="7849" Z="0"/>
					<Vertex X="69515" Y="7849" Z="0"/>
					<Vertex X="69525" Y="7849" Z="0"/>
					<Vertex X="69535" Y="7849" Z="0"/>
					<Vertex X="69545" Y="7849" Z="0"/>
					<Vertex X="69555" Y="7849" Z="0"/>
					<Vertex X="69566" Y="7869" Z="0"/>
				</Vertices>
			</Region>
			<Region Id="4" Type="0" Zoom="0.133803" Selected="0" ImageLocation="" ImageFocus="0" Length="20128.1" Area="4146918.0" LengthMicrons="4991.8" AreaMicrons="255052.0" Text="SOLID" NegativeROA="0" InputRegionId="0" Analyze="1" DisplayId="4">
				<Attributes/>
				<Vertices>
					<Vertex X="73684" Y="10411" Z="0"/>
					<Vertex X="73684" Y="10418" Z="0"/>
					<Vertex X="73691" Y="10418" Z="0"/>
					<Vertex X="73698" Y="10418" Z="0"/>
					<Vertex X="73706" Y="10418" Z="0"/>
					<Vertex X="73706" Y="10426" Z="0"/>
					<Vertex X="73721" Y="10433" Z="0"/>
					<Vertex X="73728" Y="10440" Z="0"/>
					<Vertex X="73736" Y="10440" Z="0"/>
					<Vertex X="73751" Y="10455" Z="0"/>
					<Vertex X="73758" Y="10470" Z="0"/>
					<Vertex X="73773" Y="10485" Z="0"/>
					<Vertex X="73773" Y="10493" Z="0"/>
					<Vertex X="73781" Y="10493" Z="0"/>
					<Vertex X="73788" Y="10500" Z="0"/>
					<Vertex X="73796" Y="10508" Z="0"/>
					<Vertex X="73803" Y="10508" Z="0"/>
					<Vertex X="73803" Y="10515" Z="0"/>
					<Vertex X="73811" Y="10515" Z="0"/>
					<Vertex X="73818" Y="10515" Z="0"/>
					<Vertex X="73833" Y="10523" Z="0"/>
					<Vertex X="73848" Y="10530" Z="0"/>
					<Vertex X="73863" Y="10545" Z="0"/>
					<Vertex X="73870" Y="10553" Z="0"/>
					<Vertex X="73878" Y="10560" Z="0"/>
					<Vertex X="73893" Y="10575" Z="0"/>
					<Vertex X="73900" Y="10590" Z="0"/>
					<Vertex X="73908" Y="10605" Z="0"/>
					<Vertex X="73908" Y="10612" Z="0"/>
					<Vertex X="73915" Y="10620" Z="0"/>
					<Vertex X="73923" Y="10635" Z="0"/>
					<Vertex X="73923" Y="10650" Z="0"/>
					<Vertex X="73923" Y="10657" Z="0"/>
					<Vertex X="73923" Y="10680" Z="0"/>
					<Vertex X="73923" Y="10687" Z="0"/>
					<Vertex X="73923" Y="10702" Z="0"/>
					<Vertex X="73923" Y="10710" Z="0"/>
					<Vertex X="73923" Y="10724" Z="0"/>
					<Vertex X="73923" Y="10732" Z="0"/>
					<Vertex X="73923" Y="10747" Z="0"/>
					<Vertex X="73923" Y="10754" Z="0"/>
					<Vertex X="73923" Y="10769" Z="0"/>
					<Vertex X="73923" Y="10784" Z="0"/>
					<Vertex X="73923" Y="10799" Z="0"/>
					<Vertex X="73923" Y="10807" Z="0"/>
					<Vertex X="73923" Y="10822" Z="0"/>
					<Vertex X="73923" Y="10837" Z="0"/>
					<Vertex X="73923" Y="10852" Z="0"/>
					<Vertex X="73923" Y="10859" Z="0"/>
					<Vertex X="73923" Y="10874" Z="0"/>
					<Vertex X="73923" Y="10881" Z="0"/>
					<Vertex X="73915" Y="10896" Z="0"/>
					<Vertex X="73915" Y="10904" Z="0"/>
					<Vertex X="73915" Y="10919" Z="0"/>
					<Vertex X="73915" Y="10926" Z="0"/>
					<Vertex X="73908" Y="10941" Z="0"/>
					<Vertex X="73908" Y="10949" Z="0"/>
					<Vertex X="73893" Y="10971" Z="0"/>
					<Vertex X="73893" Y="10986" Z="0"/>
					<Vertex X="73885" Y="11008" Z="0"/>
					<Vertex X="73878" Y="11023" Z="0"/>
					<Vertex X="73870" Y="11053" Z="0"/>
					<Vertex X="73863" Y="11076" Z="0"/>
					<Vertex X="73855" Y="11091" Z="0"/>
					<Vertex X="73855" Y="11106" Z="0"/>
					<Vertex X="73840" Y="11121" Z="0"/>
					<Vertex X="73833" Y="11136" Z="0"/>
					<Vertex X="73826" Y="11158" Z="0"/>
					<Vertex X="73826" Y="11165" Z="0"/>
					<Vertex X="73818" Y="11180" Z="0"/>
					<Vertex X="73811" Y="11188" Z="0"/>
					<Vertex X="73803" Y="11203" Z="0"/>
					<Vertex X="73788" Y="11225" Z="0"/>
					<Vertex X="73788" Y="11233" Z="0"/>
					<Vertex X="73788" Y="11240" Z="0"/>
					<Vertex X="73781" Y="11263" Z="0"/>
					<Vertex X="73781" Y="11270" Z="0"/>
					<Vertex X="73766" Y="11300" Z="0"/>
					<Vertex X="73766" Y="11315" Z="0"/>
					<Vertex X="73758" Y="11322" Z="0"/>
					<Vertex X="73751" Y="11352" Z="0"/>
					<Vertex X="73736" Y="11375" Z="0"/>
					<Vertex X="73728" Y="11390" Z="0"/>
					<Vertex X="73721" Y="11427" Z="0"/>
					<Vertex X="73713" Y="11434" Z="0"/>
					<Vertex X="73698" Y="11464" Z="0"/>
					<Vertex X="73698" Y="11472" Z="0"/>
					<Vertex X="73698" Y="11487" Z="0"/>
					<Vertex X="73691" Y="11509" Z="0"/>
					<Vertex X="73691" Y="11517" Z="0"/>
					<Vertex X="73676" Y="11539" Z="0"/>
					<Vertex X="73669" Y="11554" Z="0"/>
					<Vertex X="73669" Y="11562" Z="0"/>
					<Vertex X="73661" Y="11562" Z="0"/>
					<Vertex X="73654" Y="11569" Z="0"/>
					<Vertex X="73654" Y="11576" Z="0"/>
					<Vertex X="73646" Y="11584" Z="0"/>
					<Vertex X="73646" Y="11599" Z="0"/>
					<Vertex X="73631" Y="11606" Z="0"/>
					<Vertex X="73631" Y="11629" Z="0"/>
					<Vertex X="73631" Y="11636" Z="0"/>
					<Vertex X="73624" Y="11644" Z="0"/>
					<Vertex X="73624" Y="11659" Z="0"/>
					<Vertex X="73616" Y="11674" Z="0"/>
					<Vertex X="73616" Y="11681" Z="0"/>
					<Vertex X="73616" Y="11689" Z="0"/>
					<Vertex X="73601" Y="11704" Z="0"/>
					<Vertex X="73601" Y="11711" Z="0"/>
					<Vertex X="73601" Y="11726" Z="0"/>
					<Vertex X="73601" Y="11733" Z="0"/>
					<Vertex X="73601" Y="11748" Z="0"/>
					<Vertex X="73601" Y="11763" Z="0"/>
					<Vertex X="73601" Y="11771" Z="0"/>
					<Vertex X="73594" Y="11793" Z="0"/>
					<Vertex X="73594" Y="11801" Z="0"/>
					<Vertex X="73594" Y="11816" Z="0"/>
					<Vertex X="73594" Y="11831" Z="0"/>
					<Vertex X="73586" Y="11838" Z="0"/>
					<Vertex X="73586" Y="11846" Z="0"/>
					<Vertex X="73586" Y="11860" Z="0"/>
					<Vertex X="73586" Y="11868" Z="0"/>
					<Vertex X="73586" Y="11875" Z="0"/>
					<Vertex X="73586" Y="11890" Z="0"/>
					<Vertex X="73586" Y="11898" Z="0"/>
					<Vertex X="73586" Y="11905" Z="0"/>
					<Vertex X="73586" Y="11913" Z="0"/>
					<Vertex X="73586" Y="11920" Z="0"/>
					<Vertex X="73586" Y="11928" Z="0"/>
					<Vertex X="73586" Y="11935" Z="0"/>
					<Vertex X="73586" Y="11943" Z="0"/>
					<Vertex X="73504" Y="11951" Z="0"/>
					<Vertex X="73504" Y="11958" Z="0"/>
					<Vertex X="73504" Y="11966" Z="0"/>
					<Vertex X="73504" Y="11981" Z="0"/>
					<Vertex X="73497" Y="11996" Z="0"/>
					<Vertex X="73497" Y="12003" Z="0"/>
					<Vertex X="73489" Y="12025" Z="0"/>
					<Vertex X="73489" Y="12033" Z="0"/>
					<Vertex X="73489" Y="12040" Z="0"/>
					<Vertex X="73489" Y="12048" Z="0"/>
					<Vertex X="73489" Y="12055" Z="0"/>
					<Vertex X="73489" Y="12070" Z="0"/>
					<Vertex X="73489" Y="12078" Z="0"/>
					<Vertex X="73489" Y="12100" Z="0"/>
					<Vertex X="73489" Y="12115" Z="0"/>
					<Vertex X="73489" Y="12123" Z="0"/>
					<Vertex X="73489" Y="12138" Z="0"/>
					<Vertex X="73489" Y="12145" Z="0"/>
					<Vertex X="73489" Y="12160" Z="0"/>
					<Vertex X="73489" Y="12167" Z="0"/>
					<Vertex X="73497" Y="12182" Z="0"/>
					<Vertex X="73497" Y="12190" Z="0"/>
					<Vertex X="73497" Y="12205" Z="0"/>
					<Vertex X="73504" Y="12212" Z="0"/>
					<Vertex X="73504" Y="12227" Z="0"/>
					<Vertex X="73504" Y="12235" Z="0"/>
					<Vertex X="73511" Y="12250" Z="0"/>
					<Vertex X="73511" Y="12257" Z="0"/>
					<Vertex X="73511" Y="12280" Z="0"/>
					<Vertex X="73519" Y="12280" Z="0"/>
					<Vertex X="73519" Y="12295" Z="0"/>
					<Vertex X="73519" Y="12302" Z="0"/>
					<Vertex X="73519" Y="12317" Z="0"/>
					<Vertex X="73519" Y="12324" Z="0"/>
					<Vertex X="73519" Y="12347" Z="0"/>
					<Vertex X="73519" Y="12362" Z="0"/>
					<Vertex X="73526" Y="12384" Z="0"/>
					<Vertex X="73526" Y="12392" Z="0"/>
					<Vertex X="73534" Y="12407" Z="0"/>
					<Vertex X="73534" Y="12414" Z="0"/>
					<Vertex X="73534" Y="12437" Z="0"/>
					<Vertex X="73534" Y="12444" Z="0"/>
					<Vertex X="73534" Y="12459" Z="0"/>
					<Vertex X="73534" Y="12466" Z="0"/>
					<Vertex X="73541" Y="12481" Z="0"/>
					<Vertex X="73541" Y="12496" Z="0"/>
					<Vertex X="73541" Y="12511" Z="0"/>
					<Vertex X="73549" Y="12519" Z="0"/>
					<Vertex X="73549" Y="12526" Z="0"/>
					<Vertex X="73549" Y="12534" Z="0"/>
					<Vertex X="73549" Y="12549" Z="0"/>
					<Vertex X="73549" Y="12556" Z="0"/>
					<Vertex X="73549" Y="12579" Z="0"/>
					<Vertex X="73549" Y="12586" Z="0"/>
					<Vertex X="73549" Y="12593" Z="0"/>
					<Vertex X="73549" Y="12601" Z="0"/>
					<Vertex X="73564" Y="12608" Z="0"/>
					<Vertex X="73564" Y="12616" Z="0"/>
					<Vertex X="73564" Y="12623" Z="0"/>
					<Vertex X="73564" Y="12631" Z="0"/>
					<Vertex X="73564" Y="12646" Z="0"/>
					<Vertex X="73571" Y="12646" Z="0"/>
					<Vertex X="73579" Y="12661" Z="0"/>
					<Vertex X="73579" Y="12668" Z="0"/>
					<Vertex X="73571" Y="12676" Z="0"/>
					<Vertex X="73571" Y="12683" Z="0"/>
					<Vertex X="73571" Y="12691" Z="0"/>
					<Vertex X="73571" Y="12698" Z="0"/>
					<Vertex X="73571" Y="12706" Z="0"/>
					<Vertex X="73579" Y="12713" Z="0"/>
					<Vertex X="73579" Y="12721" Z="0"/>
					<Vertex X="73586" Y="12735" Z="0"/>
					<Vertex X="73594" Y="12743" Z="0"/>
					<Vertex X="73594" Y="12750" Z="0"/>
					<Vertex X="73601" Y="12765" Z="0"/>
					<Vertex X="73601" Y="12773" Z="0"/>
					<Vertex X="73601" Y="12780" Z="0"/>
					<Vertex X="73609" Y="12788" Z="0"/>
					<Vertex X="73616" Y="12795" Z="0"/>
					<Vertex X="73624" Y="12803" Z="0"/>
					<Vertex X="73624" Y="12810" Z="0"/>
					<Vertex X="73631" Y="12818" Z="0"/>
					<Vertex X="73639" Y="12833" Z="0"/>
					<Vertex X="73639" Y="12840" Z="0"/>
					<Vertex X="73646" Y="12848" Z="0"/>
					<Vertex X="73646" Y="12855" Z="0"/>
					<Vertex X="73653" Y="12863" Z="0"/>
					<Vertex X="73661" Y="12863" Z="0"/>
					<Vertex X="73661" Y="12870" Z="0"/>
					<Vertex X="73668" Y="12877" Z="0"/>
					<Vertex X="73683" Y="12892" Z="0"/>
					<Vertex X="73683" Y="12900" Z="0"/>
					<Vertex X="73691" Y="12907" Z="0"/>
					<Vertex X="73706" Y="12922" Z="0"/>
					<Vertex X="73713" Y="12930" Z="0"/>
					<Vertex X="73721" Y="12937" Z="0"/>
					<Vertex X="73736" Y="12945" Z="0"/>
					<Vertex X="73743" Y="12952" Z="0"/>
					<Vertex X="73751" Y="12960" Z="0"/>
					<Vertex X="73751" Y="12967" Z="0"/>
					<Vertex X="73758" Y="12967" Z="0"/>
					<Vertex X="73766" Y="12975" Z="0"/>
					<Vertex X="73773" Y="12975" Z="0"/>
					<Vertex X="73781" Y="12982" Z="0"/>
					<Vertex X="73781" Y="12990" Z="0"/>
					<Vertex X="73788" Y="13005" Z="0"/>
					<Vertex X="73795" Y="13012" Z="0"/>
					<Vertex X="73803" Y="13012" Z="0"/>
					<Vertex X="73803" Y="13019" Z="0"/>
					<Vertex X="73818" Y="13027" Z="0"/>
					<Vertex X="73818" Y="13034" Z="0"/>
					<Vertex X="73825" Y="13042" Z="0"/>
					<Vertex X="73833" Y="13049" Z="0"/>
					<Vertex X="73833" Y="13057" Z="0"/>
					<Vertex X="73848" Y="13057" Z="0"/>
					<Vertex X="73848" Y="13064" Z="0"/>
					<Vertex X="73855" Y="13064" Z="0"/>
					<Vertex X="73863" Y="13072" Z="0"/>
					<Vertex X="73878" Y="13079" Z="0"/>
					<Vertex X="73885" Y="13087" Z="0"/>
					<Vertex X="73893" Y="13094" Z="0"/>
					<Vertex X="73893" Y="13102" Z="0"/>
					<Vertex X="73900" Y="13102" Z="0"/>
					<Vertex X="73915" Y="13109" Z="0"/>
					<Vertex X="73923" Y="13117" Z="0"/>
					<Vertex X="73930" Y="13117" Z="0"/>
					<Vertex X="73937" Y="13124" Z="0"/>
					<Vertex X="73945" Y="13124" Z="0"/>
					<Vertex X="73952" Y="13124" Z="0"/>
					<Vertex X="73960" Y="13124" Z="0"/>
					<Vertex X="73967" Y="13124" Z="0"/>
					<Vertex X="73982" Y="13139" Z="0"/>
					<Vertex X="73990" Y="13139" Z="0"/>
					<Vertex X="73997" Y="13139" Z="0"/>
					<Vertex X="74005" Y="13139" Z="0"/>
					<Vertex X="74020" Y="13147" Z="0"/>
					<Vertex X="74027" Y="13147" Z="0"/>
					<Vertex X="74042" Y="13154" Z="0"/>
					<Vertex X="74050" Y="13154" Z="0"/>
					<Vertex X="74065" Y="13154" Z="0"/>
					<Vertex X="74072" Y="13154" Z="0"/>
					<Vertex X="74087" Y="13154" Z="0"/>
					<Vertex X="74094" Y="13154" Z="0"/>
					<Vertex X="74109" Y="13154" Z="0"/>
					<Vertex X="74117" Y="13154" Z="0"/>
					<Vertex X="74124" Y="13154" Z="0"/>
					<Vertex X="74132" Y="13147" Z="0"/>
					<Vertex X="74139" Y="13147" Z="0"/>
					<Vertex X="74147" Y="13139" Z="0"/>
					<Vertex X="74154" Y="13132" Z="0"/>
					<Vertex X="74154" Y="13124" Z="0"/>
					<Vertex X="74162" Y="13117" Z="0"/>
					<Vertex X="74169" Y="13102" Z="0"/>
					<Vertex X="74169" Y="13094" Z="0"/>
					<Vertex X="74169" Y="13079" Z="0"/>
					<Vertex X="74169" Y="13072" Z="0"/>
					<Vertex X="74169" Y="13057" Z="0"/>
					<Vertex X="74169" Y="13049" Z="0"/>
					<Vertex X="74169" Y="13034" Z="0"/>
					<Vertex X="74169" Y="13019" Z="0"/>
					<Vertex X="74169" Y="12997" Z="0"/>
					<Vertex X="74169" Y="12982" Z="0"/>
					<Vertex X="74169" Y="12975" Z="0"/>
					<Vertex X="74169" Y="12960" Z="0"/>
					<Vertex X="74177" Y="12952" Z="0"/>
					<Vertex X="74177" Y="12937" Z="0"/>
					<Vertex X="74177" Y="12930" Z="0"/>
					<Vertex X="74177" Y="12922" Z="0"/>
					<Vertex X="74177" Y="12915" Z="0"/>
					<Vertex X="74177" Y="12907" Z="0"/>
					<Vertex X="74177" Y="12900" Z="0"/>
					<Vertex X="74177" Y="12892" Z="0"/>
					<Vertex X="74177" Y="12885" Z="0"/>
					<Vertex X="74177" Y="12877" Z="0"/>
					<Vertex X="74169" Y="12870" Z="0"/>
					<Vertex X="74162" Y="12870" Z="0"/>
					<Vertex X="74154" Y="12863" Z="0"/>
					<Vertex X="74132" Y="12848" Z="0"/>
					<Vertex X="74124" Y="12840" Z="0"/>
					<Vertex X="74109" Y="12833" Z="0"/>
					<Vertex X="74094" Y="12825" Z="0"/>
					<Vertex X="74087" Y="12818" Z="0"/>
					<Vertex X="74079" Y="12810" Z="0"/>
					<Vertex X="74072" Y="12810" Z="0"/>
					<Vertex X="74065" Y="12803" Z="0"/>
					<Vertex X="74050" Y="12803" Z="0"/>
					<Vertex X="74042" Y="12803" Z="0"/>
					<Vertex X="74035" Y="12803" Z="0"/>
					<Vertex X="74027" Y="12803" Z="0"/>
					<Vertex X="74020" Y="12803" Z="0"/>
					<Vertex X="74020" Y="12810" Z="0"/>
					<Vertex X="74012" Y="12818" Z="0"/>
					<Vertex X="74005" Y="12825" Z="0"/>
					<Vertex X="73997" Y="12825" Z="0"/>
					<Vertex X="73997" Y="12833" Z="0"/>
					<Vertex X="73990" Y="12840" Z="0"/>
					<Vertex X="73982" Y="12840" Z="0"/>
					<Vertex X="73975" Y="12840" Z="0"/>
					<Vertex X="73960" Y="12840" Z="0"/>
					<Vertex X="73952" Y="12840" Z="0"/>
					<Vertex X="73937" Y="12840" Z="0"/>
					<Vertex X="73930" Y="12840" Z="0"/>
					<Vertex X="73930" Y="12833" Z="0"/>
					<Vertex X="73915" Y="12833" Z="0"/>
					<Vertex X="73900" Y="12825" Z="0"/>
					<Vertex X="73893" Y="12825" Z="0"/>
					<Vertex X="73885" Y="12818" Z="0"/>
					<Vertex X="73878" Y="12818" Z="0"/>
					<Vertex X="73870" Y="12810" Z="0"/>
					<Vertex X="73863" Y="12810" Z="0"/>
					<Vertex X="73855" Y="12803" Z="0"/>
					<Vertex X="73848" Y="12803" Z="0"/>
					<Vertex X="73848" Y="12795" Z="0"/>
					<Vertex X="73840" Y="12788" Z="0"/>
					<Vertex X="73833" Y="12788" Z="0"/>
					<Vertex X="73825" Y="12780" Z="0"/>
					<Vertex X="73713" Y="12676" Z="0"/>
					<Vertex X="73713" Y="12668" Z="0"/>
					<Vertex X="73713" Y="12653" Z="0"/>
					<Vertex X="73713" Y="12646" Z="0"/>
					<Vertex X="73713" Y="12638" Z="0"/>
					<Vertex X="73713" Y="12631" Z="0"/>
					<Vertex X="73713" Y="12623" Z="0"/>
					<Vertex X="73713" Y="12616" Z="0"/>
					<Vertex X="73713" Y="12608" Z="0"/>
					<Vertex X="73713" Y="12601" Z="0"/>
					<Vertex X="73713" Y="12586" Z="0"/>
					<Vertex X="73713" Y="12579" Z="0"/>
					<Vertex X="73713" Y="12571" Z="0"/>
					<Vertex X="73713" Y="12564" Z="0"/>
					<Vertex X="73713" Y="12556" Z="0"/>
					<Vertex X="73713" Y="12549" Z="0"/>
					<Vertex X="73713" Y="12541" Z="0"/>
					<Vertex X="73713" Y="12534" Z="0"/>
					<Vertex X="73713" Y="12526" Z="0"/>
					<Vertex X="73713" Y="12519" Z="0"/>
					<Vertex X="73713" Y="12511" Z="0"/>
					<Vertex X="73713" Y="12504" Z="0"/>
					<Vertex X="73713" Y="12496" Z="0"/>
					<Vertex X="73713" Y="12489" Z="0"/>
					<Vertex X="73713" Y="12481" Z="0"/>
					<Vertex X="73713" Y="12474" Z="0"/>
					<Vertex X="73713" Y="12466" Z="0"/>
					<Vertex X="73713" Y="12459" Z="0"/>
					<Vertex X="73713" Y="12451" Z="0"/>
					<Vertex X="73713" Y="12444" Z="0"/>
					<Vertex X="73713" Y="12437" Z="0"/>
					<Vertex X="73713" Y="12429" Z="0"/>
					<Vertex X="73713" Y="12422" Z="0"/>
					<Vertex X="73713" Y="12414" Z="0"/>
					<Vertex X="73713" Y="12407" Z="0"/>
					<Vertex X="73713" Y="12399" Z="0"/>
					<Vertex X="73713" Y="12392" Z="0"/>
					<Vertex X="73713" Y="12384" Z="0"/>
					<Vertex X="73713" Y="12377" Z="0"/>
					<Vertex X="73713" Y="12369" Z="0"/>
					<Vertex X="73713" Y="12362" Z="0"/>
					<Vertex X="73713" Y="12354" Z="0"/>
					<Vertex X="73713" Y="12347" Z="0"/>
					<Vertex X="73713" Y="12339" Z="0"/>
					<Vertex X="73713" Y="12332" Z="0"/>
					<Vertex X="73713" Y="12317" Z="0"/>
					<Vertex X="73713" Y="12309" Z="0"/>
					<Vertex X="73721" Y="12302" Z="0"/>
					<Vertex X="73728" Y="12287" Z="0"/>
					<Vertex X="73728" Y="12280" Z="0"/>
					<Vertex X="73728" Y="12265" Z="0"/>
					<Vertex X="73728" Y="12257" Z="0"/>
					<Vertex X="73728" Y="12242" Z="0"/>
					<Vertex X="73736" Y="12235" Z="0"/>
					<Vertex X="73736" Y="12227" Z="0"/>
					<Vertex X="73743" Y="12212" Z="0"/>
					<Vertex X="73743" Y="12197" Z="0"/>
					<Vertex X="73751" Y="12197" Z="0"/>
					<Vertex X="73751" Y="12190" Z="0"/>
					<Vertex X="73758" Y="12182" Z="0"/>
					<Vertex X="73758" Y="12167" Z="0"/>
					<Vertex X="73758" Y="12153" Z="0"/>
					<Vertex X="73766" Y="12145" Z="0"/>
					<Vertex X="73773" Y="12138" Z="0"/>
					<Vertex X="73773" Y="12123" Z="0"/>
					<Vertex X="73781" Y="12123" Z="0"/>
					<Vertex X="73788" Y="12108" Z="0"/>
					<Vertex X="73795" Y="12100" Z="0"/>
					<Vertex X="73795" Y="12093" Z="0"/>
					<Vertex X="73803" Y="12078" Z="0"/>
					<Vertex X="73803" Y="12070" Z="0"/>
					<Vertex X="73818" Y="12048" Z="0"/>
					<Vertex X="73825" Y="12033" Z="0"/>
					<Vertex X="73825" Y="12025" Z="0"/>
					<Vertex X="73833" Y="12011" Z="0"/>
					<Vertex X="73840" Y="11996" Z="0"/>
					<Vertex X="73848" Y="11981" Z="0"/>
					<Vertex X="73855" Y="11958" Z="0"/>
					<Vertex X="73855" Y="11951" Z="0"/>
					<Vertex X="73855" Y="11943" Z="0"/>
					<Vertex X="73863" Y="11936" Z="0"/>
					<Vertex X="73863" Y="11921" Z="0"/>
					<Vertex X="73870" Y="11906" Z="0"/>
					<Vertex X="73870" Y="11898" Z="0"/>
					<Vertex X="73878" Y="11883" Z="0"/>
					<Vertex X="73878" Y="11869" Z="0"/>
					<Vertex X="73878" Y="11861" Z="0"/>
					<Vertex X="73885" Y="11839" Z="0"/>
					<Vertex X="73885" Y="11831" Z="0"/>
					<Vertex X="73885" Y="11816" Z="0"/>
					<Vertex X="73885" Y="11801" Z="0"/>
					<Vertex X="73885" Y="11786" Z="0"/>
					<Vertex X="73885" Y="11779" Z="0"/>
					<Vertex X="73885" Y="11764" Z="0"/>
					<Vertex X="73885" Y="11749" Z="0"/>
					<Vertex X="73885" Y="11741" Z="0"/>
					<Vertex X="73885" Y="11727" Z="0"/>
					<Vertex X="73885" Y="11719" Z="0"/>
					<Vertex X="73885" Y="11697" Z="0"/>
					<Vertex X="73885" Y="11689" Z="0"/>
					<Vertex X="73885" Y="11674" Z="0"/>
					<Vertex X="73878" Y="11652" Z="0"/>
					<Vertex X="73878" Y="11637" Z="0"/>
					<Vertex X="73878" Y="11629" Z="0"/>
					<Vertex X="73863" Y="11599" Z="0"/>
					<Vertex X="73863" Y="11585" Z="0"/>
					<Vertex X="73863" Y="11577" Z="0"/>
					<Vertex X="73863" Y="11555" Z="0"/>
					<Vertex X="73855" Y="11547" Z="0"/>
					<Vertex X="73855" Y="11532" Z="0"/>
					<Vertex X="73855" Y="11517" Z="0"/>
					<Vertex X="73878" Y="11532" Z="0"/>
					<Vertex X="73885" Y="11517" Z="0"/>
					<Vertex X="73893" Y="11517" Z="0"/>
					<Vertex X="73908" Y="11509" Z="0"/>
					<Vertex X="73915" Y="11494" Z="0"/>
					<Vertex X="73930" Y="11487" Z="0"/>
					<Vertex X="73945" Y="11479" Z="0"/>
					<Vertex X="73953" Y="11479" Z="0"/>
					<Vertex X="73968" Y="11464" Z="0"/>
					<Vertex X="73982" Y="11464" Z="0"/>
					<Vertex X="73997" Y="11464" Z="0"/>
					<Vertex X="74012" Y="11457" Z="0"/>
					<Vertex X="74035" Y="11449" Z="0"/>
					<Vertex X="74057" Y="11449" Z="0"/>
					<Vertex X="74072" Y="11449" Z="0"/>
					<Vertex X="74080" Y="11449" Z="0"/>
					<Vertex X="74087" Y="11449" Z="0"/>
					<Vertex X="74095" Y="11449" Z="0"/>
					<Vertex X="74102" Y="11449" Z="0"/>
					<Vertex X="74124" Y="11449" Z="0"/>
					<Vertex X="74139" Y="11449" Z="0"/>
					<Vertex X="74154" Y="11457" Z="0"/>
					<Vertex X="74162" Y="11457" Z="0"/>
					<Vertex X="74169" Y="11464" Z="0"/>
					<Vertex X="74177" Y="11472" Z="0"/>
					<Vertex X="74184" Y="11472" Z="0"/>
					<Vertex X="74184" Y="11479" Z="0"/>
					<Vertex X="74199" Y="11479" Z="0"/>
					<Vertex X="74207" Y="11487" Z="0"/>
					<Vertex X="74214" Y="11502" Z="0"/>
					<Vertex X="74222" Y="11502" Z="0"/>
					<Vertex X="74229" Y="11509" Z="0"/>
					<Vertex X="74237" Y="11517" Z="0"/>
					<Vertex X="74244" Y="11517" Z="0"/>
					<Vertex X="74244" Y="11524" Z="0"/>
					<Vertex X="74252" Y="11524" Z="0"/>
					<Vertex X="74266" Y="11539" Z="0"/>
					<Vertex X="74266" Y="11547" Z="0"/>
					<Vertex X="74281" Y="11562" Z="0"/>
					<Vertex X="74296" Y="11584" Z="0"/>
					<Vertex X="74304" Y="11591" Z="0"/>
					<Vertex X="74311" Y="11599" Z="0"/>
					<Vertex X="74319" Y="11606" Z="0"/>
					<Vertex X="74319" Y="11614" Z="0"/>
					<Vertex X="74326" Y="11621" Z="0"/>
					<Vertex X="74326" Y="11629" Z="0"/>
					<Vertex X="74334" Y="11636" Z="0"/>
					<Vertex X="74341" Y="11651" Z="0"/>
					<Vertex X="74349" Y="11659" Z="0"/>
					<Vertex X="74349" Y="11666" Z="0"/>
					<Vertex X="74349" Y="11674" Z="0"/>
					<Vertex X="74349" Y="11681" Z="0"/>
					<Vertex X="74356" Y="11696" Z="0"/>
					<Vertex X="74364" Y="11704" Z="0"/>
					<Vertex X="74364" Y="11718" Z="0"/>
					<Vertex X="74364" Y="11726" Z="0"/>
					<Vertex X="74364" Y="11748" Z="0"/>
					<Vertex X="74364" Y="11756" Z="0"/>
					<Vertex X="74364" Y="11763" Z="0"/>
					<Vertex X="74364" Y="11771" Z="0"/>
					<Vertex X="74364" Y="11778" Z="0"/>
					<Vertex X="74364" Y="11786" Z="0"/>
					<Vertex X="74364" Y="11793" Z="0"/>
					<Vertex X="74364" Y="11801" Z="0"/>
					<Vertex X="74364" Y="11808" Z="0"/>
					<Vertex X="74364" Y="11816" Z="0"/>
					<Vertex X="74364" Y="11823" Z="0"/>
					<Vertex X="74364" Y="11838" Z="0"/>
					<Vertex X="74364" Y="11846" Z="0"/>
					<Vertex X="74364" Y="11860" Z="0"/>
					<Vertex X="74364" Y="11868" Z="0"/>
					<Vertex X="74364" Y="11883" Z="0"/>
					<Vertex X="74364" Y="11898" Z="0"/>
					<Vertex X="74364" Y="11905" Z="0"/>
					<Vertex X="74364" Y="11913" Z="0"/>
					<Vertex X="74364" Y="11935" Z="0"/>
					<Vertex X="74364" Y="11950" Z="0"/>
					<Vertex X="74364" Y="11958" Z="0"/>
					<Vertex X="74364" Y="11973" Z="0"/>
					<Vertex X="74371" Y="11980" Z="0"/>
					<Vertex X="74371" Y="11995" Z="0"/>
					<Vertex X="74371" Y="12002" Z="0"/>
					<Vertex X="74371" Y="12017" Z="0"/>
					<Vertex X="74371" Y="12032" Z="0"/>
					<Vertex X="74356" Y="12048" Z="0"/>
					<Vertex X="74356" Y="12055" Z="0"/>
					<Vertex X="74356" Y="12063" Z="0"/>
					<Vertex X="74356" Y="12070" Z="0"/>
					<Vertex X="74356" Y="12078" Z="0"/>
					<Vertex X="74341" Y="12100" Z="0"/>
					<Vertex X="74341" Y="12108" Z="0"/>
					<Vertex X="74341" Y="12115" Z="0"/>
					<Vertex X="74341" Y="12123" Z="0"/>
					<Vertex X="74341" Y="12130" Z="0"/>
					<Vertex X="74334" Y="12138" Z="0"/>
					<Vertex X="74326" Y="12145" Z="0"/>
					<Vertex X="74319" Y="12167" Z="0"/>
					<Vertex X="74311" Y="12175" Z="0"/>
					<Vertex X="74304" Y="12190" Z="0"/>
					<Vertex X="74296" Y="12197" Z="0"/>
					<Vertex X="74289" Y="12205" Z="0"/>
					<Vertex X="74281" Y="12212" Z="0"/>
					<Vertex X="74281" Y="12220" Z="0"/>
					<Vertex X="74266" Y="12227" Z="0"/>
					<Vertex X="74266" Y="12242" Z="0"/>
					<Vertex X="74266" Y="12250" Z="0"/>
					<Vertex X="74266" Y="12257" Z="0"/>
					<Vertex X="74266" Y="12265" Z="0"/>
					<Vertex X="74266" Y="12272" Z="0"/>
					<Vertex X="74266" Y="12280" Z="0"/>
					<Vertex X="74266" Y="12287" Z="0"/>
					<Vertex X="74266" Y="12295" Z="0"/>
					<Vertex X="74266" Y="12302" Z="0"/>
					<Vertex X="74266" Y="12309" Z="0"/>
					<Vertex X="74266" Y="12317" Z="0"/>
					<Vertex X="74266" Y="12324" Z="0"/>
					<Vertex X="74266" Y="12332" Z="0"/>
					<Vertex X="74266" Y="12339" Z="0"/>
					<Vertex X="74266" Y="12347" Z="0"/>
					<Vertex X="74266" Y="12354" Z="0"/>
					<Vertex X="74266" Y="12362" Z="0"/>
					<Vertex X="74266" Y="12369" Z="0"/>
					<Vertex X="74266" Y="12377" Z="0"/>
					<Vertex X="74266" Y="12384" Z="0"/>
					<Vertex X="74266" Y="12392" Z="0"/>
					<Vertex X="74266" Y="12399" Z="0"/>
					<Vertex X="74266" Y="12414" Z="0"/>
					<Vertex X="74266" Y="12422" Z="0"/>
					<Vertex X="74266" Y="12437" Z="0"/>
					<Vertex X="74266" Y="12444" Z="0"/>
					<Vertex X="74266" Y="12451" Z="0"/>
					<Vertex X="74266" Y="12459" Z="0"/>
					<Vertex X="74266" Y="12466" Z="0"/>
					<Vertex X="74266" Y="12474" Z="0"/>
					<Vertex X="74266" Y="12481" Z="0"/>
					<Vertex X="74266" Y="12489" Z="0"/>
					<Vertex X="74266" Y="12504" Z="0"/>
					<Vertex X="74266" Y="12511" Z="0"/>
					<Vertex X="74266" Y="12519" Z="0"/>
					<Vertex X="74266" Y="12526" Z="0"/>
					<Vertex X="74266" Y="12534" Z="0"/>
					<Vertex X="74266" Y="12541" Z="0"/>
					<Vertex X="74266" Y="12549" Z="0"/>
					<Vertex X="74266" Y="12556" Z="0"/>
					<Vertex X="74266" Y="12564" Z="0"/>
					<Vertex X="74266" Y="12571" Z="0"/>
					<Vertex X="74259" Y="12571" Z="0"/>
					<Vertex X="74251" Y="12586" Z="0"/>
					<Vertex X="74244" Y="12593" Z="0"/>
					<Vertex X="74244" Y="12601" Z="0"/>
					<Vertex X="74236" Y="12608" Z="0"/>
					<Vertex X="74236" Y="12616" Z="0"/>
					<Vertex X="74236" Y="12623" Z="0"/>
					<Vertex X="74236" Y="12631" Z="0"/>
					<Vertex X="74221" Y="12638" Z="0"/>
					<Vertex X="74221" Y="12646" Z="0"/>
					<Vertex X="74214" Y="12646" Z="0"/>
					<Vertex X="74214" Y="12653" Z="0"/>
					<Vertex X="74214" Y="12661" Z="0"/>
					<Vertex X="74214" Y="12668" Z="0"/>
					<Vertex X="74214" Y="12676" Z="0"/>
					<Vertex X="74214" Y="12683" Z="0"/>
					<Vertex X="74214" Y="12691" Z="0"/>
					<Vertex X="74214" Y="12698" Z="0"/>
					<Vertex X="74214" Y="12706" Z="0"/>
					<Vertex X="74214" Y="12713" Z="0"/>
					<Vertex X="74214" Y="12721" Z="0"/>
					<Vertex X="74214" Y="12735" Z="0"/>
					<Vertex X="74214" Y="12743" Z="0"/>
					<Vertex X="74214" Y="12750" Z="0"/>
					<Vertex X="74221" Y="12758" Z="0"/>
					<Vertex X="74229" Y="12765" Z="0"/>
					<Vertex X="74229" Y="12773" Z="0"/>
					<Vertex X="74236" Y="12780" Z="0"/>
					<Vertex X="74244" Y="12788" Z="0"/>
					<Vertex X="74251" Y="12795" Z="0"/>
					<Vertex X="74259" Y="12795" Z="0"/>
					<Vertex X="74266" Y="12803" Z="0"/>
					<Vertex X="74274" Y="12810" Z="0"/>
					<Vertex X="74281" Y="12810" Z="0"/>
					<Vertex X="74289" Y="12818" Z="0"/>
					<Vertex X="74304" Y="12825" Z="0"/>
					<Vertex X="74311" Y="12825" Z="0"/>
					<Vertex X="74319" Y="12825" Z="0"/>
					<Vertex X="74326" Y="12825" Z="0"/>
					<Vertex X="74334" Y="12825" Z="0"/>
					<Vertex X="74341" Y="12825" Z="0"/>
					<Vertex X="74349" Y="12825" Z="0"/>
					<Vertex X="74363" Y="12825" Z="0"/>
					<Vertex X="74371" Y="12825" Z="0"/>
					<Vertex X="74378" Y="12825" Z="0"/>
					<Vertex X="74386" Y="12825" Z="0"/>
					<Vertex X="74393" Y="12825" Z="0"/>
					<Vertex X="74401" Y="12825" Z="0"/>
					<Vertex X="74408" Y="12825" Z="0"/>
					<Vertex X="74416" Y="12825" Z="0"/>
					<Vertex X="74423" Y="12825" Z="0"/>
					<Vertex X="74431" Y="12833" Z="0"/>
					<Vertex X="74453" Y="12833" Z="0"/>
					<Vertex X="74468" Y="12833" Z="0"/>
					<Vertex X="74476" Y="12833" Z="0"/>
					<Vertex X="74491" Y="12833" Z="0"/>
					<Vertex X="74498" Y="12833" Z="0"/>
					<Vertex X="74505" Y="12833" Z="0"/>
					<Vertex X="74513" Y="12833" Z="0"/>
					<Vertex X="74520" Y="12833" Z="0"/>
					<Vertex X="74528" Y="12833" Z="0"/>
					<Vertex X="74535" Y="12833" Z="0"/>
					<Vertex X="74543" Y="12833" Z="0"/>
					<Vertex X="74550" Y="12833" Z="0"/>
					<Vertex X="74558" Y="12833" Z="0"/>
					<Vertex X="74565" Y="12833" Z="0"/>
					<Vertex X="74573" Y="12833" Z="0"/>
					<Vertex X="74580" Y="12833" Z="0"/>
					<Vertex X="74588" Y="12833" Z="0"/>
					<Vertex X="74595" Y="12833" Z="0"/>
					<Vertex X="74610" Y="12833" Z="0"/>
					<Vertex X="74618" Y="12833" Z="0"/>
					<Vertex X="74625" Y="12833" Z="0"/>
					<Vertex X="74633" Y="12833" Z="0"/>
					<Vertex X="74640" Y="12833" Z="0"/>
					<Vertex X="74647" Y="12833" Z="0"/>
					<Vertex X="74647" Y="12825" Z="0"/>
					<Vertex X="74655" Y="12818" Z="0"/>
					<Vertex X="74662" Y="12713" Z="0"/>
					<Vertex X="74662" Y="12706" Z="0"/>
					<Vertex X="74662" Y="12698" Z="0"/>
					<Vertex X="74662" Y="12691" Z="0"/>
					<Vertex X="74670" Y="12676" Z="0"/>
					<Vertex X="74670" Y="12668" Z="0"/>
					<Vertex X="74677" Y="12653" Z="0"/>
					<Vertex X="74677" Y="12646" Z="0"/>
					<Vertex X="74677" Y="12638" Z="0"/>
					<Vertex X="74685" Y="12638" Z="0"/>
					<Vertex X="74685" Y="12631" Z="0"/>
					<Vertex X="74685" Y="12623" Z="0"/>
					<Vertex X="74685" Y="12616" Z="0"/>
					<Vertex X="74685" Y="12608" Z="0"/>
					<Vertex X="74685" Y="12601" Z="0"/>
					<Vertex X="74692" Y="12593" Z="0"/>
					<Vertex X="74700" Y="12586" Z="0"/>
					<Vertex X="74700" Y="12571" Z="0"/>
					<Vertex X="74700" Y="12564" Z="0"/>
					<Vertex X="74707" Y="12549" Z="0"/>
					<Vertex X="74715" Y="12526" Z="0"/>
					<Vertex X="74715" Y="12519" Z="0"/>
					<Vertex X="74722" Y="12504" Z="0"/>
					<Vertex X="74730" Y="12504" Z="0"/>
					<Vertex X="74730" Y="12496" Z="0"/>
					<Vertex X="74737" Y="12489" Z="0"/>
					<Vertex X="74745" Y="12481" Z="0"/>
					<Vertex X="74752" Y="12474" Z="0"/>
					<Vertex X="74752" Y="12466" Z="0"/>
					<Vertex X="74767" Y="12451" Z="0"/>
					<Vertex X="74775" Y="12451" Z="0"/>
					<Vertex X="74775" Y="12444" Z="0"/>
					<Vertex X="74789" Y="12437" Z="0"/>
					<Vertex X="74797" Y="12429" Z="0"/>
					<Vertex X="74812" Y="12422" Z="0"/>
					<Vertex X="74819" Y="12414" Z="0"/>
					<Vertex X="74834" Y="12399" Z="0"/>
					<Vertex X="74842" Y="12392" Z="0"/>
					<Vertex X="74857" Y="12377" Z="0"/>
					<Vertex X="74872" Y="12369" Z="0"/>
					<Vertex X="74894" Y="12354" Z="0"/>
					<Vertex X="74917" Y="12339" Z="0"/>
					<Vertex X="74924" Y="12332" Z="0"/>
					<Vertex X="74931" Y="12324" Z="0"/>
					<Vertex X="74946" Y="12317" Z="0"/>
					<Vertex X="74954" Y="12309" Z="0"/>
					<Vertex X="74969" Y="12302" Z="0"/>
					<Vertex X="74984" Y="12287" Z="0"/>
					<Vertex X="75006" Y="12280" Z="0"/>
					<Vertex X="75006" Y="12272" Z="0"/>
					<Vertex X="75029" Y="12265" Z="0"/>
					<Vertex X="75066" Y="12250" Z="0"/>
					<Vertex X="75088" Y="12235" Z="0"/>
					<Vertex X="75111" Y="12227" Z="0"/>
					<Vertex X="75133" Y="12212" Z="0"/>
					<Vertex X="75148" Y="12212" Z="0"/>
					<Vertex X="75163" Y="12205" Z="0"/>
					<Vertex X="75186" Y="12197" Z="0"/>
					<Vertex X="75208" Y="12190" Z="0"/>
					<Vertex X="75230" Y="12182" Z="0"/>
					<Vertex X="75253" Y="12182" Z="0"/>
					<Vertex X="75268" Y="12182" Z="0"/>
					<Vertex X="75275" Y="12204" Z="0"/>
					<Vertex X="75290" Y="12197" Z="0"/>
					<Vertex X="75313" Y="12189" Z="0"/>
					<Vertex X="75328" Y="12182" Z="0"/>
					<Vertex X="75343" Y="12174" Z="0"/>
					<Vertex X="75365" Y="12167" Z="0"/>
					<Vertex X="75388" Y="12152" Z="0"/>
					<Vertex X="75395" Y="12152" Z="0"/>
					<Vertex X="75417" Y="12137" Z="0"/>
					<Vertex X="75432" Y="12130" Z="0"/>
					<Vertex X="75440" Y="12130" Z="0"/>
					<Vertex X="75447" Y="12115" Z="0"/>
					<Vertex X="75462" Y="12107" Z="0"/>
					<Vertex X="75477" Y="12107" Z="0"/>
					<Vertex X="75492" Y="12100" Z="0"/>
					<Vertex X="75500" Y="12092" Z="0"/>
					<Vertex X="75515" Y="12085" Z="0"/>
					<Vertex X="75522" Y="12077" Z="0"/>
					<Vertex X="75537" Y="12077" Z="0"/>
					<Vertex X="75552" Y="12070" Z="0"/>
					<Vertex X="75559" Y="12062" Z="0"/>
					<Vertex X="75567" Y="12062" Z="0"/>
					<Vertex X="75574" Y="12062" Z="0"/>
					<Vertex X="75589" Y="12062" Z="0"/>
					<Vertex X="75604" Y="12062" Z="0"/>
					<Vertex X="75634" Y="12062" Z="0"/>
					<Vertex X="75649" Y="12062" Z="0"/>
					<Vertex X="75679" Y="12062" Z="0"/>
					<Vertex X="75701" Y="12062" Z="0"/>
					<Vertex X="75746" Y="12077" Z="0"/>
					<Vertex X="75754" Y="12077" Z="0"/>
					<Vertex X="75799" Y="12085" Z="0"/>
					<Vertex X="75806" Y="12092" Z="0"/>
					<Vertex X="75828" Y="12100" Z="0"/>
					<Vertex X="75836" Y="12107" Z="0"/>
					<Vertex X="75851" Y="12115" Z="0"/>
					<Vertex X="75851" Y="12122" Z="0"/>
					<Vertex X="75881" Y="12152" Z="0"/>
					<Vertex X="75896" Y="12167" Z="0"/>
					<Vertex X="75918" Y="12182" Z="0"/>
					<Vertex X="75918" Y="12189" Z="0"/>
					<Vertex X="75933" Y="12204" Z="0"/>
					<Vertex X="75941" Y="12204" Z="0"/>
					<Vertex X="75956" Y="12227" Z="0"/>
					<Vertex X="75963" Y="12234" Z="0"/>
					<Vertex X="75970" Y="12249" Z="0"/>
					<Vertex X="75970" Y="12257" Z="0"/>
					<Vertex X="75978" Y="12279" Z="0"/>
					<Vertex X="75985" Y="12294" Z="0"/>
					<Vertex X="76000" Y="12324" Z="0"/>
					<Vertex X="76008" Y="12339" Z="0"/>
					<Vertex X="76008" Y="12354" Z="0"/>
					<Vertex X="76015" Y="12369" Z="0"/>
					<Vertex X="76015" Y="12384" Z="0"/>
					<Vertex X="76015" Y="12399" Z="0"/>
					<Vertex X="76015" Y="12406" Z="0"/>
					<Vertex X="76015" Y="12436" Z="0"/>
					<Vertex X="76015" Y="12451" Z="0"/>
					<Vertex X="76015" Y="12473" Z="0"/>
					<Vertex X="76015" Y="12496" Z="0"/>
					<Vertex X="75993" Y="12504" Z="0"/>
					<Vertex X="75985" Y="12504" Z="0"/>
					<Vertex X="75978" Y="12511" Z="0"/>
					<Vertex X="75933" Y="12526" Z="0"/>
					<Vertex X="75918" Y="12534" Z="0"/>
					<Vertex X="75911" Y="12534" Z="0"/>
					<Vertex X="75896" Y="12534" Z="0"/>
					<Vertex X="75888" Y="12534" Z="0"/>
					<Vertex X="75873" Y="12534" Z="0"/>
					<Vertex X="75858" Y="12534" Z="0"/>
					<Vertex X="75851" Y="12534" Z="0"/>
					<Vertex X="75836" Y="12534" Z="0"/>
					<Vertex X="75828" Y="12526" Z="0"/>
					<Vertex X="75821" Y="12526" Z="0"/>
					<Vertex X="75806" Y="12519" Z="0"/>
					<Vertex X="75798" Y="12511" Z="0"/>
					<Vertex X="75783" Y="12504" Z="0"/>
					<Vertex X="75769" Y="12489" Z="0"/>
					<Vertex X="75754" Y="12474" Z="0"/>
					<Vertex X="75746" Y="12474" Z="0"/>
					<Vertex X="75739" Y="12459" Z="0"/>
					<Vertex X="75731" Y="12451" Z="0"/>
					<Vertex X="75724" Y="12444" Z="0"/>
					<Vertex X="75716" Y="12437" Z="0"/>
					<Vertex X="75716" Y="12429" Z="0"/>
					<Vertex X="75701" Y="12422" Z="0"/>
					<Vertex X="75701" Y="12414" Z="0"/>
					<Vertex X="75694" Y="12407" Z="0"/>
					<Vertex X="75686" Y="12399" Z="0"/>
					<Vertex X="75679" Y="12399" Z="0"/>
					<Vertex X="75671" Y="12377" Z="0"/>
					<Vertex X="75664" Y="12362" Z="0"/>
					<Vertex X="75656" Y="12347" Z="0"/>
					<Vertex X="75649" Y="12332" Z="0"/>
					<Vertex X="75634" Y="12309" Z="0"/>
					<Vertex X="75627" Y="12287" Z="0"/>
					<Vertex X="75604" Y="12265" Z="0"/>
					<Vertex X="75597" Y="12257" Z="0"/>
					<Vertex X="75589" Y="12242" Z="0"/>
					<Vertex X="75582" Y="12235" Z="0"/>
					<Vertex X="75582" Y="12227" Z="0"/>
					<Vertex X="75574" Y="12220" Z="0"/>
					<Vertex X="75574" Y="12212" Z="0"/>
					<Vertex X="75567" Y="12212" Z="0"/>
					<Vertex X="75559" Y="12197" Z="0"/>
					<Vertex X="75552" Y="12197" Z="0"/>
					<Vertex X="75537" Y="12190" Z="0"/>
					<Vertex X="75522" Y="12190" Z="0"/>
					<Vertex X="75514" Y="12190" Z="0"/>
					<Vertex X="75507" Y="12175" Z="0"/>
					<Vertex X="75499" Y="12175" Z="0"/>
					<Vertex X="75492" Y="12175" Z="0"/>
					<Vertex X="75485" Y="12175" Z="0"/>
					<Vertex X="75477" Y="12175" Z="0"/>
					<Vertex X="75470" Y="12175" Z="0"/>
					<Vertex X="75462" Y="12182" Z="0"/>
					<Vertex X="75447" Y="12182" Z="0"/>
					<Vertex X="75440" Y="12182" Z="0"/>
					<Vertex X="75425" Y="12197" Z="0"/>
					<Vertex X="75417" Y="12197" Z="0"/>
					<Vertex X="75417" Y="12205" Z="0"/>
					<Vertex X="75410" Y="12212" Z="0"/>
					<Vertex X="75402" Y="12220" Z="0"/>
					<Vertex X="75395" Y="12227" Z="0"/>
					<Vertex X="75395" Y="12235" Z="0"/>
					<Vertex X="75395" Y="12242" Z="0"/>
					<Vertex X="75395" Y="12250" Z="0"/>
					<Vertex X="75395" Y="12257" Z="0"/>
					<Vertex X="75395" Y="12265" Z="0"/>
					<Vertex X="75395" Y="12272" Z="0"/>
					<Vertex X="75402" Y="12287" Z="0"/>
					<Vertex X="75402" Y="12295" Z="0"/>
					<Vertex X="75410" Y="12302" Z="0"/>
					<Vertex X="75410" Y="12309" Z="0"/>
					<Vertex X="75417" Y="12309" Z="0"/>
					<Vertex X="75425" Y="12317" Z="0"/>
					<Vertex X="75425" Y="12324" Z="0"/>
					<Vertex X="75440" Y="12332" Z="0"/>
					<Vertex X="75440" Y="12339" Z="0"/>
					<Vertex X="75447" Y="12347" Z="0"/>
					<Vertex X="75462" Y="12362" Z="0"/>
					<Vertex X="75462" Y="12369" Z="0"/>
					<Vertex X="75477" Y="12377" Z="0"/>
					<Vertex X="75477" Y="12384" Z="0"/>
					<Vertex X="75485" Y="12399" Z="0"/>
					<Vertex X="75499" Y="12407" Z="0"/>
					<Vertex X="75507" Y="12422" Z="0"/>
					<Vertex X="75522" Y="12444" Z="0"/>
					<Vertex X="75522" Y="12451" Z="0"/>
					<Vertex X="75529" Y="12459" Z="0"/>
					<Vertex X="75529" Y="12466" Z="0"/>
					<Vertex X="75537" Y="12481" Z="0"/>
					<Vertex X="75537" Y="12489" Z="0"/>
					<Vertex X="75544" Y="12496" Z="0"/>
					<Vertex X="75544" Y="12511" Z="0"/>
					<Vertex X="75544" Y="12519" Z="0"/>
					<Vertex X="75552" Y="12534" Z="0"/>
					<Vertex X="75552" Y="12541" Z="0"/>
					<Vertex X="75559" Y="12564" Z="0"/>
					<Vertex X="75559" Y="12571" Z="0"/>
					<Vertex X="75559" Y="12579" Z="0"/>
					<Vertex X="75559" Y="12593" Z="0"/>
					<Vertex X="75559" Y="12608" Z="0"/>
					<Vertex X="75559" Y="12631" Z="0"/>
					<Vertex X="75559" Y="12646" Z="0"/>
					<Vertex X="75559" Y="12653" Z="0"/>
					<Vertex X="75559" Y="12668" Z="0"/>
					<Vertex X="75559" Y="12683" Z="0"/>
					<Vertex X="75559" Y="12691" Z="0"/>
					<Vertex X="75544" Y="12691" Z="0"/>
					<Vertex X="75537" Y="12706" Z="0"/>
					<Vertex X="75522" Y="12706" Z="0"/>
					<Vertex X="75514" Y="12713" Z="0"/>
					<Vertex X="75499" Y="12713" Z="0"/>
					<Vertex X="75492" Y="12713" Z="0"/>
					<Vertex X="75477" Y="12713" Z="0"/>
					<Vertex X="75470" Y="12713" Z="0"/>
					<Vertex X="75447" Y="12721" Z="0"/>
					<Vertex X="75432" Y="12721" Z="0"/>
					<Vertex X="75425" Y="12721" Z="0"/>
					<Vertex X="75425" Y="12728" Z="0"/>
					<Vertex X="75410" Y="12728" Z="0"/>
					<Vertex X="75402" Y="12728" Z="0"/>
					<Vertex X="75387" Y="12728" Z="0"/>
					<Vertex X="75380" Y="12728" Z="0"/>
					<Vertex X="75380" Y="12735" Z="0"/>
					<Vertex X="75357" Y="12735" Z="0"/>
					<Vertex X="75343" Y="12735" Z="0"/>
					<Vertex X="75320" Y="12735" Z="0"/>
					<Vertex X="75305" Y="12750" Z="0"/>
					<Vertex X="75283" Y="12750" Z="0"/>
					<Vertex X="75268" Y="12758" Z="0"/>
					<Vertex X="75260" Y="12765" Z="0"/>
					<Vertex X="75238" Y="12765" Z="0"/>
					<Vertex X="75223" Y="12773" Z="0"/>
					<Vertex X="75215" Y="12773" Z="0"/>
					<Vertex X="75201" Y="12773" Z="0"/>
					<Vertex X="75186" Y="12780" Z="0"/>
					<Vertex X="75171" Y="12788" Z="0"/>
					<Vertex X="75156" Y="12788" Z="0"/>
					<Vertex X="75141" Y="12795" Z="0"/>
					<Vertex X="75126" Y="12803" Z="0"/>
					<Vertex X="75118" Y="12803" Z="0"/>
					<Vertex X="75096" Y="12810" Z="0"/>
					<Vertex X="75081" Y="12810" Z="0"/>
					<Vertex X="75066" Y="12810" Z="0"/>
					<Vertex X="75066" Y="12818" Z="0"/>
					<Vertex X="75059" Y="12818" Z="0"/>
					<Vertex X="75036" Y="12818" Z="0"/>
					<Vertex X="75029" Y="12825" Z="0"/>
					<Vertex X="75014" Y="12825" Z="0"/>
					<Vertex X="75006" Y="12825" Z="0"/>
					<Vertex X="74999" Y="12825" Z="0"/>
					<Vertex X="74984" Y="12833" Z="0"/>
					<Vertex X="74976" Y="12833" Z="0"/>
					<Vertex X="74969" Y="12840" Z="0"/>
					<Vertex X="74961" Y="12840" Z="0"/>
					<Vertex X="74954" Y="12848" Z="0"/>
					<Vertex X="74946" Y="12848" Z="0"/>
					<Vertex X="74939" Y="12848" Z="0"/>
					<Vertex X="74931" Y="12855" Z="0"/>
					<Vertex X="74917" Y="12863" Z="0"/>
					<Vertex X="74909" Y="12863" Z="0"/>
					<Vertex X="74902" Y="12870" Z="0"/>
					<Vertex X="74894" Y="12870" Z="0"/>
					<Vertex X="74887" Y="12870" Z="0"/>
					<Vertex X="74872" Y="12877" Z="0"/>
					<Vertex X="74857" Y="12885" Z="0"/>
					<Vertex X="74849" Y="12885" Z="0"/>
					<Vertex X="74842" Y="12885" Z="0"/>
					<Vertex X="74827" Y="12892" Z="0"/>
					<Vertex X="74819" Y="12892" Z="0"/>
					<Vertex X="74812" Y="12892" Z="0"/>
					<Vertex X="74797" Y="12900" Z="0"/>
					<Vertex X="74789" Y="12900" Z="0"/>
					<Vertex X="74782" Y="12900" Z="0"/>
					<Vertex X="74775" Y="12900" Z="0"/>
					<Vertex X="74767" Y="12900" Z="0"/>
					<Vertex X="74760" Y="12900" Z="0"/>
					<Vertex X="74752" Y="12900" Z="0"/>
					<Vertex X="74745" Y="12900" Z="0"/>
					<Vertex X="74737" Y="12900" Z="0"/>
					<Vertex X="74722" Y="12900" Z="0"/>
					<Vertex X="74715" Y="12900" Z="0"/>
					<Vertex X="74707" Y="12900" Z="0"/>
					<Vertex X="74700" Y="12900" Z="0"/>
					<Vertex X="74692" Y="12900" Z="0"/>
					<Vertex X="74677" Y="12900" Z="0"/>
					<Vertex X="74670" Y="12900" Z="0"/>
					<Vertex X="74662" Y="12900" Z="0"/>
					<Vertex X="74647" Y="12900" Z="0"/>
					<Vertex X="74640" Y="12900" Z="0"/>
					<Vertex X="74625" Y="12900" Z="0"/>
					<Vertex X="74618" Y="12900" Z="0"/>
					<Vertex X="74603" Y="12900" Z="0"/>
					<Vertex X="74595" Y="12900" Z="0"/>
					<Vertex X="74580" Y="12900" Z="0"/>
					<Vertex X="74565" Y="12900" Z="0"/>
					<Vertex X="74558" Y="12900" Z="0"/>
					<Vertex X="74543" Y="12900" Z="0"/>
					<Vertex X="74535" Y="12900" Z="0"/>
					<Vertex X="74520" Y="12900" Z="0"/>
					<Vertex X="74513" Y="12900" Z="0"/>
					<Vertex X="74505" Y="12900" Z="0"/>
					<Vertex X="74491" Y="12900" Z="0"/>
					<Vertex X="74483" Y="12892" Z="0"/>
					<Vertex X="74468" Y="12892" Z="0"/>
					<Vertex X="74461" Y="12892" Z="0"/>
					<Vertex X="74446" Y="12892" Z="0"/>
					<Vertex X="74438" Y="12892" Z="0"/>
					<Vertex X="74431" Y="12892" Z="0"/>
					<Vertex X="74423" Y="12885" Z="0"/>
					<Vertex X="74416" Y="12885" Z="0"/>
					<Vertex X="74408" Y="12885" Z="0"/>
					<Vertex X="74401" Y="12877" Z="0"/>
					<Vertex X="74393" Y="12877" Z="0"/>
					<Vertex X="74386" Y="12870" Z="0"/>
					<Vertex X="74378" Y="12870" Z="0"/>
					<Vertex X="74371" Y="12870" Z="0"/>
					<Vertex X="74363" Y="12870" Z="0"/>
					<Vertex X="74356" Y="12870" Z="0"/>
					<Vertex X="74349" Y="12870" Z="0"/>
					<Vertex X="74341" Y="12870" Z="0"/>
					<Vertex X="74334" Y="12870" Z="0"/>
					<Vertex X="74326" Y="12870" Z="0"/>
					<Vertex X="74311" Y="12870" Z="0"/>
					<Vertex X="74304" Y="12870" Z="0"/>
					<Vertex X="74296" Y="12870" Z="0"/>
					<Vertex X="74289" Y="12870" Z="0"/>
					<Vertex X="74281" Y="12877" Z="0"/>
					<Vertex X="74274" Y="12877" Z="0"/>
					<Vertex X="74266" Y="12877" Z="0"/>
					<Vertex X="74259" Y="12885" Z="0"/>
					<Vertex X="74251" Y="12885" Z="0"/>
					<Vertex X="74244" Y="12892" Z="0"/>
					<Vertex X="74244" Y="12900" Z="0"/>
					<Vertex X="74236" Y="12900" Z="0"/>
					<Vertex X="74229" Y="12907" Z="0"/>
					<Vertex X="74221" Y="12915" Z="0"/>
					<Vertex X="74214" Y="12930" Z="0"/>
					<Vertex X="74207" Y="12937" Z="0"/>
					<Vertex X="74207" Y="12945" Z="0"/>
					<Vertex X="74207" Y="12952" Z="0"/>
					<Vertex X="74199" Y="12960" Z="0"/>
					<Vertex X="74199" Y="12967" Z="0"/>
					<Vertex X="74199" Y="12975" Z="0"/>
					<Vertex X="74199" Y="12982" Z="0"/>
					<Vertex X="74199" Y="12990" Z="0"/>
					<Vertex X="74199" Y="12997" Z="0"/>
					<Vertex X="74199" Y="13005" Z="0"/>
					<Vertex X="74199" Y="13012" Z="0"/>
					<Vertex X="74199" Y="13019" Z="0"/>
					<Vertex X="74199" Y="13027" Z="0"/>
					<Vertex X="74199" Y="13034" Z="0"/>
					<Vertex X="74199" Y="13049" Z="0"/>
					<Vertex X="74207" Y="13049" Z="0"/>
					<Vertex X="74207" Y="13057" Z="0"/>
					<Vertex X="74214" Y="13057" Z="0"/>
					<Vertex X="74214" Y="13064" Z="0"/>
					<Vertex X="74221" Y="13064" Z="0"/>
					<Vertex X="74221" Y="13072" Z="0"/>
					<Vertex X="74236" Y="13079" Z="0"/>
					<Vertex X="74244" Y="13079" Z="0"/>
					<Vertex X="74251" Y="13079" Z="0"/>
					<Vertex X="74259" Y="13079" Z="0"/>
					<Vertex X="74266" Y="13079" Z="0"/>
					<Vertex X="74274" Y="13079" Z="0"/>
					<Vertex X="74281" Y="13079" Z="0"/>
					<Vertex X="74289" Y="13079" Z="0"/>
					<Vertex X="74296" Y="13079" Z="0"/>
					<Vertex X="74304" Y="13079" Z="0"/>
					<Vertex X="74311" Y="13079" Z="0"/>
					<Vertex X="74326" Y="13079" Z="0"/>
					<Vertex X="74334" Y="13079" Z="0"/>
					<Vertex X="74341" Y="13079" Z="0"/>
					<Vertex X="74349" Y="13079" Z="0"/>
					<Vertex X="74356" Y="13079" Z="0"/>
					<Vertex X="74363" Y="13079" Z="0"/>
					<Vertex X="74371" Y="13079" Z="0"/>
					<Vertex X="74386" Y="13079" Z="0"/>
					<Vertex X="74393" Y="13079" Z="0"/>
					<Vertex X="74401" Y="13079" Z="0"/>
					<Vertex X="74416" Y="13079" Z="0"/>
					<Vertex X="74423" Y="13079" Z="0"/>
					<Vertex X="74438" Y="13079" Z="0"/>
					<Vertex X="74446" Y="13079" Z="0"/>
					<Vertex X="74461" Y="13079" Z="0"/>
					<Vertex X="74468" Y="13079" Z="0"/>
					<Vertex X="74483" Y="13079" Z="0"/>
					<Vertex X="74491" Y="13079" Z="0"/>
					<Vertex X="74505" Y="13079" Z="0"/>
					<Vertex X="74513" Y="13079" Z="0"/>
					<Vertex X="74528" Y="13079" Z="0"/>
					<Vertex X="74535" Y="13079" Z="0"/>
					<Vertex X="74550" Y="13079" Z="0"/>
					<Vertex X="74558" Y="13079" Z="0"/>
					<Vertex X="74573" Y="13079" Z="0"/>
					<Vertex X="74580" Y="13079" Z="0"/>
					<Vertex X="74595" Y="13079" Z="0"/>
					<Vertex X="74603" Y="13087" Z="0"/>
					<Vertex X="74610" Y="13102" Z="0"/>
					<Vertex X="74618" Y="13102" Z="0"/>
					<Vertex X="74625" Y="13102" Z="0"/>
					<Vertex X="74633" Y="13109" Z="0"/>
					<Vertex X="74640" Y="13117" Z="0"/>
					<Vertex X="74647" Y="13124" Z="0"/>
					<Vertex X="74647" Y="13132" Z="0"/>
					<Vertex X="74655" Y="13132" Z="0"/>
					<Vertex X="74662" Y="13147" Z="0"/>
					<Vertex X="74670" Y="13161" Z="0"/>
					<Vertex X="74677" Y="13161" Z="0"/>
					<Vertex X="74685" Y="13169" Z="0"/>
					<Vertex X="74692" Y="13176" Z="0"/>
					<Vertex X="74700" Y="13184" Z="0"/>
					<Vertex X="74700" Y="13191" Z="0"/>
					<Vertex X="74700" Y="13199" Z="0"/>
					<Vertex X="74715" Y="13214" Z="0"/>
					<Vertex X="74715" Y="13221" Z="0"/>
					<Vertex X="74722" Y="13236" Z="0"/>
					<Vertex X="74730" Y="13244" Z="0"/>
					<Vertex X="74730" Y="13251" Z="0"/>
					<Vertex X="74730" Y="13259" Z="0"/>
					<Vertex X="74730" Y="13281" Z="0"/>
					<Vertex X="74737" Y="13281" Z="0"/>
					<Vertex X="74745" Y="13289" Z="0"/>
					<Vertex X="74745" Y="13296" Z="0"/>
					<Vertex X="74745" Y="13303" Z="0"/>
					<Vertex X="74745" Y="13311" Z="0"/>
					<Vertex X="74745" Y="13318" Z="0"/>
					<Vertex X="74745" Y="13326" Z="0"/>
					<Vertex X="74745" Y="13341" Z="0"/>
					<Vertex X="74745" Y="13348" Z="0"/>
					<Vertex X="74745" Y="13356" Z="0"/>
					<Vertex X="74745" Y="13363" Z="0"/>
					<Vertex X="74737" Y="13371" Z="0"/>
					<Vertex X="74730" Y="13386" Z="0"/>
					<Vertex X="74730" Y="13393" Z="0"/>
					<Vertex X="74715" Y="13408" Z="0"/>
					<Vertex X="74707" Y="13416" Z="0"/>
					<Vertex X="74700" Y="13423" Z="0"/>
					<Vertex X="74685" Y="13423" Z="0"/>
					<Vertex X="74670" Y="13438" Z="0"/>
					<Vertex X="74662" Y="13438" Z="0"/>
					<Vertex X="74647" Y="13445" Z="0"/>
					<Vertex X="74625" Y="13453" Z="0"/>
					<Vertex X="74618" Y="13453" Z="0"/>
					<Vertex X="74603" Y="13453" Z="0"/>
					<Vertex X="74588" Y="13453" Z="0"/>
					<Vertex X="74573" Y="13453" Z="0"/>
					<Vertex X="74550" Y="13460" Z="0"/>
					<Vertex X="74535" Y="13460" Z="0"/>
					<Vertex X="74513" Y="13468" Z="0"/>
					<Vertex X="74505" Y="13468" Z="0"/>
					<Vertex X="74483" Y="13468" Z="0"/>
					<Vertex X="74476" Y="13468" Z="0"/>
					<Vertex X="74468" Y="13468" Z="0"/>
					<Vertex X="74453" Y="13468" Z="0"/>
					<Vertex X="74438" Y="13468" Z="0"/>
					<Vertex X="74416" Y="13475" Z="0"/>
					<Vertex X="74401" Y="13475" Z="0"/>
					<Vertex X="74378" Y="13475" Z="0"/>
					<Vertex X="74356" Y="13475" Z="0"/>
					<Vertex X="74341" Y="13475" Z="0"/>
					<Vertex X="74326" Y="13475" Z="0"/>
					<Vertex X="74304" Y="13475" Z="0"/>
					<Vertex X="74281" Y="13475" Z="0"/>
					<Vertex X="74266" Y="13475" Z="0"/>
					<Vertex X="74244" Y="13475" Z="0"/>
					<Vertex X="74236" Y="13475" Z="0"/>
					<Vertex X="74207" Y="13475" Z="0"/>
					<Vertex X="74199" Y="13475" Z="0"/>
					<Vertex X="74177" Y="13475" Z="0"/>
					<Vertex X="74162" Y="13475" Z="0"/>
					<Vertex X="74154" Y="13475" Z="0"/>
					<Vertex X="74132" Y="13468" Z="0"/>
					<Vertex X="74124" Y="13468" Z="0"/>
					<Vertex X="74109" Y="13468" Z="0"/>
					<Vertex X="74094" Y="13460" Z="0"/>
					<Vertex X="74087" Y="13460" Z="0"/>
					<Vertex X="74079" Y="13460" Z="0"/>
					<Vertex X="74050" Y="13445" Z="0"/>
					<Vertex X="74042" Y="13445" Z="0"/>
					<Vertex X="74035" Y="13445" Z="0"/>
					<Vertex X="74012" Y="13438" Z="0"/>
					<Vertex X="74005" Y="13438" Z="0"/>
					<Vertex X="73990" Y="13438" Z="0"/>
					<Vertex X="73982" Y="13438" Z="0"/>
					<Vertex X="73967" Y="13438" Z="0"/>
					<Vertex X="73952" Y="13438" Z="0"/>
					<Vertex X="73923" Y="13438" Z="0"/>
					<Vertex X="73885" Y="13438" Z="0"/>
					<Vertex X="73840" Y="13431" Z="0"/>
					<Vertex X="73810" Y="13423" Z="0"/>
					<Vertex X="73788" Y="13423" Z="0"/>
					<Vertex X="73773" Y="13416" Z="0"/>
					<Vertex X="73766" Y="13416" Z="0"/>
					<Vertex X="73751" Y="13416" Z="0"/>
					<Vertex X="73736" Y="13408" Z="0"/>
					<Vertex X="73728" Y="13401" Z="0"/>
					<Vertex X="73721" Y="13401" Z="0"/>
					<Vertex X="73698" Y="13393" Z="0"/>
					<Vertex X="73698" Y="13386" Z="0"/>
					<Vertex X="73683" Y="13386" Z="0"/>
					<Vertex X="73668" Y="13378" Z="0"/>
					<Vertex X="73646" Y="13378" Z="0"/>
					<Vertex X="73639" Y="13378" Z="0"/>
					<Vertex X="73631" Y="13378" Z="0"/>
					<Vertex X="73616" Y="13378" Z="0"/>
					<Vertex X="73601" Y="13371" Z="0"/>
					<Vertex X="73586" Y="13371" Z="0"/>
					<Vertex X="73571" Y="13371" Z="0"/>
					<Vertex X="73549" Y="13371" Z="0"/>
					<Vertex X="73519" Y="13371" Z="0"/>
					<Vertex X="73497" Y="13371" Z="0"/>
					<Vertex X="73482" Y="13371" Z="0"/>
					<Vertex X="73467" Y="13371" Z="0"/>
					<Vertex X="73452" Y="13371" Z="0"/>
					<Vertex X="73437" Y="13371" Z="0"/>
					<Vertex X="73429" Y="13371" Z="0"/>
					<Vertex X="73414" Y="13371" Z="0"/>
					<Vertex X="73407" Y="13371" Z="0"/>
					<Vertex X="73384" Y="13371" Z="0"/>
					<Vertex X="73377" Y="13378" Z="0"/>
					<Vertex X="73355" Y="13386" Z="0"/>
					<Vertex X="73340" Y="13401" Z="0"/>
					<Vertex X="73332" Y="13401" Z="0"/>
					<Vertex X="73332" Y="13408" Z="0"/>
					<Vertex X="73325" Y="13408" Z="0"/>
					<Vertex X="73310" Y="13416" Z="0"/>
					<Vertex X="73302" Y="13423" Z="0"/>
					<Vertex X="73302" Y="13431" Z="0"/>
					<Vertex X="73287" Y="13438" Z="0"/>
					<Vertex X="73280" Y="13445" Z="0"/>
					<Vertex X="73272" Y="13445" Z="0"/>
					<Vertex X="73257" Y="13460" Z="0"/>
					<Vertex X="73235" Y="13475" Z="0"/>
					<Vertex X="73227" Y="13490" Z="0"/>
					<Vertex X="73213" Y="13498" Z="0"/>
					<Vertex X="73205" Y="13505" Z="0"/>
					<Vertex X="73198" Y="13505" Z="0"/>
					<Vertex X="73183" Y="13520" Z="0"/>
					<Vertex X="73175" Y="13520" Z="0"/>
					<Vertex X="73168" Y="13528" Z="0"/>
					<Vertex X="73160" Y="13528" Z="0"/>
					<Vertex X="73153" Y="13535" Z="0"/>
					<Vertex X="73130" Y="13550" Z="0"/>
					<Vertex X="73123" Y="13558" Z="0"/>
					<Vertex X="73115" Y="13565" Z="0"/>
					<Vertex X="73100" Y="13580" Z="0"/>
					<Vertex X="73100" Y="13587" Z="0"/>
					<Vertex X="73085" Y="13587" Z="0"/>
					<Vertex X="73078" Y="13602" Z="0"/>
					<Vertex X="73063" Y="13602" Z="0"/>
					<Vertex X="73048" Y="13617" Z="0"/>
					<Vertex X="73041" Y="13625" Z="0"/>
					<Vertex X="73033" Y="13625" Z="0"/>
					<Vertex X="73033" Y="13632" Z="0"/>
					<Vertex X="73018" Y="13640" Z="0"/>
					<Vertex X="73011" Y="13640" Z="0"/>
					<Vertex X="72996" Y="13624" Z="0"/>
					<Vertex X="72988" Y="13632" Z="0"/>
					<Vertex X="72981" Y="13639" Z="0"/>
					<Vertex X="72974" Y="13647" Z="0"/>
					<Vertex X="72966" Y="13654" Z="0"/>
					<Vertex X="72944" Y="13669" Z="0"/>
					<Vertex X="72929" Y="13669" Z="0"/>
					<Vertex X="72914" Y="13684" Z="0"/>
					<Vertex X="72899" Y="13699" Z="0"/>
					<Vertex X="72876" Y="13706" Z="0"/>
					<Vertex X="72869" Y="13706" Z="0"/>
					<Vertex X="72861" Y="13714" Z="0"/>
					<Vertex X="72846" Y="13714" Z="0"/>
					<Vertex X="72832" Y="13714" Z="0"/>
					<Vertex X="72817" Y="13714" Z="0"/>
					<Vertex X="72802" Y="13714" Z="0"/>
					<Vertex X="72787" Y="13714" Z="0"/>
					<Vertex X="72772" Y="13714" Z="0"/>
					<Vertex X="72727" Y="13714" Z="0"/>
					<Vertex X="72704" Y="13714" Z="0"/>
					<Vertex X="72675" Y="13714" Z="0"/>
					<Vertex X="72652" Y="13714" Z="0"/>
					<Vertex X="72622" Y="13714" Z="0"/>
					<Vertex X="72577" Y="13692" Z="0"/>
					<Vertex X="72562" Y="13684" Z="0"/>
					<Vertex X="72525" Y="13669" Z="0"/>
					<Vertex X="72510" Y="13647" Z="0"/>
					<Vertex X="72488" Y="13639" Z="0"/>
					<Vertex X="72473" Y="13624" Z="0"/>
					<Vertex X="72465" Y="13617" Z="0"/>
					<Vertex X="72450" Y="13602" Z="0"/>
					<Vertex X="72443" Y="13587" Z="0"/>
					<Vertex X="72428" Y="13579" Z="0"/>
					<Vertex X="72420" Y="13557" Z="0"/>
					<Vertex X="72413" Y="13550" Z="0"/>
					<Vertex X="72413" Y="13527" Z="0"/>
					<Vertex X="72406" Y="13505" Z="0"/>
					<Vertex X="72398" Y="13482" Z="0"/>
					<Vertex X="72391" Y="13452" Z="0"/>
					<Vertex X="72391" Y="13422" Z="0"/>
					<Vertex X="72383" Y="13363" Z="0"/>
					<Vertex X="72383" Y="13310" Z="0"/>
					<Vertex X="72383" Y="13280" Z="0"/>
					<Vertex X="72383" Y="13228" Z="0"/>
					<Vertex X="72383" Y="13183" Z="0"/>
					<Vertex X="72383" Y="13153" Z="0"/>
					<Vertex X="72383" Y="13116" Z="0"/>
					<Vertex X="72383" Y="13086" Z="0"/>
					<Vertex X="72383" Y="13041" Z="0"/>
					<Vertex X="72383" Y="12996" Z="0"/>
					<Vertex X="72383" Y="12982" Z="0"/>
					<Vertex X="72383" Y="12929" Z="0"/>
					<Vertex X="72383" Y="12884" Z="0"/>
					<Vertex X="72383" Y="12869" Z="0"/>
					<Vertex X="72398" Y="12825" Z="0"/>
					<Vertex X="72398" Y="12802" Z="0"/>
					<Vertex X="72406" Y="12780" Z="0"/>
					<Vertex X="72413" Y="12742" Z="0"/>
					<Vertex X="72420" Y="12735" Z="0"/>
					<Vertex X="72428" Y="12698" Z="0"/>
					<Vertex X="72435" Y="12675" Z="0"/>
					<Vertex X="72450" Y="12653" Z="0"/>
					<Vertex X="72465" Y="12623" Z="0"/>
					<Vertex X="72480" Y="12585" Z="0"/>
					<Vertex X="72488" Y="12578" Z="0"/>
					<Vertex X="72510" Y="12533" Z="0"/>
					<Vertex X="72533" Y="12496" Z="0"/>
					<Vertex X="72548" Y="12473" Z="0"/>
					<Vertex X="72577" Y="12436" Z="0"/>
					<Vertex X="72585" Y="12436" Z="0"/>
					<Vertex X="72607" Y="12399" Z="0"/>
					<Vertex X="72622" Y="12376" Z="0"/>
					<Vertex X="72637" Y="12354" Z="0"/>
					<Vertex X="72660" Y="12324" Z="0"/>
					<Vertex X="72675" Y="12309" Z="0"/>
					<Vertex X="72682" Y="12301" Z="0"/>
					<Vertex X="72697" Y="12279" Z="0"/>
					<Vertex X="72712" Y="12257" Z="0"/>
					<Vertex X="72727" Y="12242" Z="0"/>
					<Vertex X="72742" Y="12219" Z="0"/>
					<Vertex X="72757" Y="12204" Z="0"/>
					<Vertex X="72772" Y="12182" Z="0"/>
					<Vertex X="72772" Y="12174" Z="0"/>
					<Vertex X="72802" Y="12130" Z="0"/>
					<Vertex X="72817" Y="12115" Z="0"/>
					<Vertex X="72832" Y="12085" Z="0"/>
					<Vertex X="72846" Y="12062" Z="0"/>
					<Vertex X="72846" Y="12055" Z="0"/>
					<Vertex X="72861" Y="12032" Z="0"/>
					<Vertex X="72884" Y="12002" Z="0"/>
					<Vertex X="72891" Y="11973" Z="0"/>
					<Vertex X="72906" Y="11950" Z="0"/>
					<Vertex X="72929" Y="11920" Z="0"/>
					<Vertex X="72944" Y="11890" Z="0"/>
					<Vertex X="72959" Y="11875" Z="0"/>
					<Vertex X="72974" Y="11853" Z="0"/>
					<Vertex X="72996" Y="11823" Z="0"/>
					<Vertex X="73011" Y="11801" Z="0"/>
					<Vertex X="73018" Y="11793" Z="0"/>
					<Vertex X="73026" Y="11763" Z="0"/>
					<Vertex X="73041" Y="11741" Z="0"/>
					<Vertex X="73056" Y="11726" Z="0"/>
					<Vertex X="73056" Y="11718" Z="0"/>
					<Vertex X="73071" Y="11689" Z="0"/>
					<Vertex X="73093" Y="11659" Z="0"/>
					<Vertex X="73093" Y="11651" Z="0"/>
					<Vertex X="73108" Y="11621" Z="0"/>
					<Vertex X="73123" Y="11591" Z="0"/>
					<Vertex X="73138" Y="11569" Z="0"/>
					<Vertex X="73145" Y="11554" Z="0"/>
					<Vertex X="73160" Y="11517" Z="0"/>
					<Vertex X="73190" Y="11472" Z="0"/>
					<Vertex X="73205" Y="11442" Z="0"/>
					<Vertex X="73213" Y="11420" Z="0"/>
					<Vertex X="73220" Y="11397" Z="0"/>
					<Vertex X="73235" Y="11367" Z="0"/>
					<Vertex X="73250" Y="11330" Z="0"/>
					<Vertex X="73265" Y="11307" Z="0"/>
					<Vertex X="73280" Y="11270" Z="0"/>
					<Vertex X="73302" Y="11240" Z="0"/>
					<Vertex X="73317" Y="11210" Z="0"/>
					<Vertex X="73325" Y="11180" Z="0"/>
					<Vertex X="73332" Y="11165" Z="0"/>
					<Vertex X="73340" Y="11136" Z="0"/>
					<Vertex X="73347" Y="11121" Z="0"/>
					<Vertex X="73355" Y="11098" Z="0"/>
					<Vertex X="73370" Y="11083" Z="0"/>
					<Vertex X="73370" Y="11068" Z="0"/>
					<Vertex X="73377" Y="11053" Z="0"/>
					<Vertex X="73385" Y="11031" Z="0"/>
					<Vertex X="73392" Y="11001" Z="0"/>
					<Vertex X="73400" Y="10979" Z="0"/>
					<Vertex X="73414" Y="10956" Z="0"/>
					<Vertex X="73422" Y="10941" Z="0"/>
					<Vertex X="73429" Y="10934" Z="0"/>
					<Vertex X="73437" Y="10911" Z="0"/>
					<Vertex X="73437" Y="10896" Z="0"/>
					<Vertex X="73437" Y="10881" Z="0"/>
					<Vertex X="73452" Y="10859" Z="0"/>
					<Vertex X="73452" Y="10852" Z="0"/>
					<Vertex X="73459" Y="10837" Z="0"/>
					<Vertex X="73459" Y="10822" Z="0"/>
					<Vertex X="73474" Y="10792" Z="0"/>
					<Vertex X="73474" Y="10784" Z="0"/>
					<Vertex X="73482" Y="10777" Z="0"/>
					<Vertex X="73482" Y="10754" Z="0"/>
					<Vertex X="73497" Y="10739" Z="0"/>
					<Vertex X="73504" Y="10724" Z="0"/>
					<Vertex X="73504" Y="10717" Z="0"/>
					<Vertex X="73512" Y="10695" Z="0"/>
					<Vertex X="73527" Y="10672" Z="0"/>
					<Vertex X="73527" Y="10650" Z="0"/>
					<Vertex X="73534" Y="10635" Z="0"/>
					<Vertex X="73542" Y="10620" Z="0"/>
					<Vertex X="73549" Y="10605" Z="0"/>
					<Vertex X="73556" Y="10605" Z="0"/>
					<Vertex X="73564" Y="10590" Z="0"/>
					<Vertex X="73579" Y="10568" Z="0"/>
					<Vertex X="73586" Y="10560" Z="0"/>
					<Vertex X="73586" Y="10545" Z="0"/>
					<Vertex X="73601" Y="10530" Z="0"/>
					<Vertex X="73601" Y="10523" Z="0"/>
					<Vertex X="73616" Y="10508" Z="0"/>
					<Vertex X="73616" Y="10500" Z="0"/>
					<Vertex X="73624" Y="10500" Z="0"/>
					<Vertex X="73624" Y="10493" Z="0"/>
					<Vertex X="73631" Y="10485" Z="0"/>
					<Vertex X="73631" Y="10478" Z="0"/>
					<Vertex X="73639" Y="10470" Z="0"/>
					<Vertex X="73646" Y="10463" Z="0"/>
					<Vertex X="73646" Y="10448" Z="0"/>
					<Vertex X="73654" Y="10433" Z="0"/>
					<Vertex X="73661" Y="10426" Z="0"/>
					<Vertex X="73661" Y="10418" Z="0"/>
					<Vertex X="73751" Y="10455" Z="0"/>
					<Vertex X="73736" Y="10440" Z="0"/>
					<Vertex X="73728" Y="10440" Z="0"/>
					<Vertex X="73721" Y="10433" Z="0"/>
					<Vertex X="73706" Y="10426" Z="0"/>
					<Vertex X="73706" Y="10418" Z="0"/>
					<Vertex X="73698" Y="10418" Z="0"/>
					<Vertex X="73691" Y="10418" Z="0"/>
					<Vertex X="73684" Y="10418" Z="0"/>
					<Vertex X="73684" Y="10411" Z="0"/>
				</Vertices>
			</Region>
			<Region Id="5" Type="0" Zoom="0.069140" Selected="0" ImageLocation="" ImageFocus="0" Length="7789.5" Area="2297461.0" LengthMicrons="1931.8" AreaMicrons="141303.0" Text="SOLID" NegativeROA="0" InputRegionId="0" Analyze="1" DisplayId="5">
				<Attributes/>
				<Vertices>
					<Vertex X="80980" Y="7101" Z="0"/>
					<Vertex X="80995" Y="7116" Z="0"/>
					<Vertex X="81009" Y="7130" Z="0"/>
					<Vertex X="81038" Y="7130" Z="0"/>
					<Vertex X="81038" Y="7145" Z="0"/>
					<Vertex X="81081" Y="7145" Z="0"/>
					<Vertex X="81110" Y="7159" Z="0"/>
					<Vertex X="81125" Y="7159" Z="0"/>
					<Vertex X="81154" Y="7174" Z="0"/>
					<Vertex X="81168" Y="7188" Z="0"/>
					<Vertex X="81197" Y="7188" Z="0"/>
					<Vertex X="81240" Y="7202" Z="0"/>
					<Vertex X="81255" Y="7217" Z="0"/>
					<Vertex X="81269" Y="7231" Z="0"/>
					<Vertex X="81284" Y="7231" Z="0"/>
					<Vertex X="81298" Y="7246" Z="0"/>
					<Vertex X="81313" Y="7275" Z="0"/>
					<Vertex X="81327" Y="7289" Z="0"/>
					<Vertex X="81356" Y="7362" Z="0"/>
					<Vertex X="81371" Y="7362" Z="0"/>
					<Vertex X="81385" Y="7376" Z="0"/>
					<Vertex X="81399" Y="7405" Z="0"/>
					<Vertex X="81414" Y="7434" Z="0"/>
					<Vertex X="81428" Y="7434" Z="0"/>
					<Vertex X="81443" Y="7477" Z="0"/>
					<Vertex X="81472" Y="7506" Z="0"/>
					<Vertex X="81472" Y="7521" Z="0"/>
					<Vertex X="81486" Y="7550" Z="0"/>
					<Vertex X="81515" Y="7579" Z="0"/>
					<Vertex X="81530" Y="7593" Z="0"/>
					<Vertex X="81530" Y="7636" Z="0"/>
					<Vertex X="81544" Y="7665" Z="0"/>
					<Vertex X="81544" Y="7680" Z="0"/>
					<Vertex X="81573" Y="7723" Z="0"/>
					<Vertex X="81573" Y="7752" Z="0"/>
					<Vertex X="81573" Y="7767" Z="0"/>
					<Vertex X="81588" Y="7810" Z="0"/>
					<Vertex X="81602" Y="7868" Z="0"/>
					<Vertex X="81616" Y="7897" Z="0"/>
					<Vertex X="81616" Y="7955" Z="0"/>
					<Vertex X="81616" Y="7984" Z="0"/>
					<Vertex X="81631" Y="8027" Z="0"/>
					<Vertex X="81631" Y="8041" Z="0"/>
					<Vertex X="81631" Y="8085" Z="0"/>
					<Vertex X="81631" Y="8099" Z="0"/>
					<Vertex X="81631" Y="8114" Z="0"/>
					<Vertex X="81631" Y="8128" Z="0"/>
					<Vertex X="81631" Y="8157" Z="0"/>
					<Vertex X="81631" Y="8186" Z="0"/>
					<Vertex X="81631" Y="8200" Z="0"/>
					<Vertex X="81631" Y="8229" Z="0"/>
					<Vertex X="81631" Y="8258" Z="0"/>
					<Vertex X="81616" Y="8273" Z="0"/>
					<Vertex X="81602" Y="8287" Z="0"/>
					<Vertex X="81573" Y="8316" Z="0"/>
					<Vertex X="81515" Y="8331" Z="0"/>
					<Vertex X="81486" Y="8345" Z="0"/>
					<Vertex X="81457" Y="8360" Z="0"/>
					<Vertex X="81443" Y="8374" Z="0"/>
					<Vertex X="81399" Y="8374" Z="0"/>
					<Vertex X="81385" Y="8388" Z="0"/>
					<Vertex X="81371" Y="8403" Z="0"/>
					<Vertex X="81342" Y="8417" Z="0"/>
					<Vertex X="81327" Y="8432" Z="0"/>
					<Vertex X="81313" Y="8461" Z="0"/>
					<Vertex X="81298" Y="8475" Z="0"/>
					<Vertex X="81298" Y="8490" Z="0"/>
					<Vertex X="81298" Y="8519" Z="0"/>
					<Vertex X="81298" Y="8533" Z="0"/>
					<Vertex X="81298" Y="8548" Z="0"/>
					<Vertex X="81298" Y="8562" Z="0"/>
					<Vertex X="81298" Y="8577" Z="0"/>
					<Vertex X="81298" Y="8591" Z="0"/>
					<Vertex X="81298" Y="8605" Z="0"/>
					<Vertex X="81298" Y="8634" Z="0"/>
					<Vertex X="81313" Y="8649" Z="0"/>
					<Vertex X="81327" Y="8663" Z="0"/>
					<Vertex X="81342" Y="8678" Z="0"/>
					<Vertex X="81342" Y="8692" Z="0"/>
					<Vertex X="81356" Y="8707" Z="0"/>
					<Vertex X="81371" Y="8707" Z="0"/>
					<Vertex X="81399" Y="8721" Z="0"/>
					<Vertex X="81414" Y="8721" Z="0"/>
					<Vertex X="81428" Y="8721" Z="0"/>
					<Vertex X="81443" Y="8721" Z="0"/>
					<Vertex X="81457" Y="8721" Z="0"/>
					<Vertex X="81472" Y="8721" Z="0"/>
					<Vertex X="81486" Y="8721" Z="0"/>
					<Vertex X="81501" Y="8721" Z="0"/>
					<Vertex X="81515" Y="8721" Z="0"/>
					<Vertex X="81544" Y="8721" Z="0"/>
					<Vertex X="81559" Y="8721" Z="0"/>
					<Vertex X="81588" Y="8721" Z="0"/>
					<Vertex X="81631" Y="8721" Z="0"/>
					<Vertex X="81645" Y="8721" Z="0"/>
					<Vertex X="81674" Y="8721" Z="0"/>
					<Vertex X="81689" Y="8721" Z="0"/>
					<Vertex X="81718" Y="8721" Z="0"/>
					<Vertex X="81747" Y="8736" Z="0"/>
					<Vertex X="81761" Y="8736" Z="0"/>
					<Vertex X="81776" Y="8736" Z="0"/>
					<Vertex X="81804" Y="8750" Z="0"/>
					<Vertex X="81833" Y="8779" Z="0"/>
					<Vertex X="81848" Y="8779" Z="0"/>
					<Vertex X="81862" Y="8793" Z="0"/>
					<Vertex X="81877" Y="8793" Z="0"/>
					<Vertex X="81891" Y="8822" Z="0"/>
					<Vertex X="81891" Y="8837" Z="0"/>
					<Vertex X="81906" Y="8851" Z="0"/>
					<Vertex X="81906" Y="8866" Z="0"/>
					<Vertex X="81906" Y="8880" Z="0"/>
					<Vertex X="81920" Y="8909" Z="0"/>
					<Vertex X="81920" Y="8924" Z="0"/>
					<Vertex X="81935" Y="8938" Z="0"/>
					<Vertex X="81935" Y="8953" Z="0"/>
					<Vertex X="81949" Y="8967" Z="0"/>
					<Vertex X="81949" Y="8996" Z="0"/>
					<Vertex X="81949" Y="9025" Z="0"/>
					<Vertex X="81949" Y="9054" Z="0"/>
					<Vertex X="81949" Y="9083" Z="0"/>
					<Vertex X="81935" Y="9097" Z="0"/>
					<Vertex X="81935" Y="9126" Z="0"/>
					<Vertex X="81920" Y="9141" Z="0"/>
					<Vertex X="81906" Y="9170" Z="0"/>
					<Vertex X="81891" Y="9198" Z="0"/>
					<Vertex X="81891" Y="9213" Z="0"/>
					<Vertex X="81877" Y="9242" Z="0"/>
					<Vertex X="81862" Y="9256" Z="0"/>
					<Vertex X="81848" Y="9271" Z="0"/>
					<Vertex X="81848" Y="9285" Z="0"/>
					<Vertex X="81833" Y="9314" Z="0"/>
					<Vertex X="81819" Y="9329" Z="0"/>
					<Vertex X="81804" Y="9329" Z="0"/>
					<Vertex X="81790" Y="9358" Z="0"/>
					<Vertex X="81776" Y="9372" Z="0"/>
					<Vertex X="81761" Y="9386" Z="0"/>
					<Vertex X="81747" Y="9401" Z="0"/>
					<Vertex X="81732" Y="9415" Z="0"/>
					<Vertex X="81718" Y="9415" Z="0"/>
					<Vertex X="81703" Y="9444" Z="0"/>
					<Vertex X="81689" Y="9444" Z="0"/>
					<Vertex X="81674" Y="9459" Z="0"/>
					<Vertex X="81660" Y="9488" Z="0"/>
					<Vertex X="81660" Y="9502" Z="0"/>
					<Vertex X="81645" Y="9517" Z="0"/>
					<Vertex X="81631" Y="9546" Z="0"/>
					<Vertex X="81616" Y="9560" Z="0"/>
					<Vertex X="81602" Y="9574" Z="0"/>
					<Vertex X="81588" Y="9574" Z="0"/>
					<Vertex X="81573" Y="9603" Z="0"/>
					<Vertex X="81559" Y="9603" Z="0"/>
					<Vertex X="81530" Y="9618" Z="0"/>
					<Vertex X="81501" Y="9632" Z="0"/>
					<Vertex X="81486" Y="9632" Z="0"/>
					<Vertex X="81472" Y="9632" Z="0"/>
					<Vertex X="81457" Y="9632" Z="0"/>
					<Vertex X="81443" Y="9632" Z="0"/>
					<Vertex X="81428" Y="9632" Z="0"/>
					<Vertex X="81414" Y="9632" Z="0"/>
					<Vertex X="81399" Y="9632" Z="0"/>
					<Vertex X="81385" Y="9618" Z="0"/>
					<Vertex X="81356" Y="9603" Z="0"/>
					<Vertex X="81356" Y="9589" Z="0"/>
					<Vertex X="81356" Y="9574" Z="0"/>
					<Vertex X="81342" Y="9546" Z="0"/>
					<Vertex X="81342" Y="9531" Z="0"/>
					<Vertex X="81327" Y="9517" Z="0"/>
					<Vertex X="81327" Y="9502" Z="0"/>
					<Vertex X="81313" Y="9502" Z="0"/>
					<Vertex X="81313" Y="9473" Z="0"/>
					<Vertex X="81298" Y="9430" Z="0"/>
					<Vertex X="81284" Y="9430" Z="0"/>
					<Vertex X="81284" Y="9401" Z="0"/>
					<Vertex X="81269" Y="9386" Z="0"/>
					<Vertex X="81269" Y="9372" Z="0"/>
					<Vertex X="81255" Y="9358" Z="0"/>
					<Vertex X="81240" Y="9314" Z="0"/>
					<Vertex X="81226" Y="9314" Z="0"/>
					<Vertex X="81226" Y="9300" Z="0"/>
					<Vertex X="81226" Y="9271" Z="0"/>
					<Vertex X="81211" Y="9256" Z="0"/>
					<Vertex X="81183" Y="9227" Z="0"/>
					<Vertex X="81168" Y="9213" Z="0"/>
					<Vertex X="81154" Y="9213" Z="0"/>
					<Vertex X="81125" Y="9184" Z="0"/>
					<Vertex X="81096" Y="9170" Z="0"/>
					<Vertex X="81067" Y="9155" Z="0"/>
					<Vertex X="81052" Y="9141" Z="0"/>
					<Vertex X="81038" Y="9141" Z="0"/>
					<Vertex X="81023" Y="9126" Z="0"/>
					<Vertex X="80995" Y="9126" Z="0"/>
					<Vertex X="80980" Y="9112" Z="0"/>
					<Vertex X="80966" Y="9112" Z="0"/>
					<Vertex X="80937" Y="9097" Z="0"/>
					<Vertex X="80908" Y="9083" Z="0"/>
					<Vertex X="80893" Y="9068" Z="0"/>
					<Vertex X="80879" Y="9054" Z="0"/>
					<Vertex X="80850" Y="9039" Z="0"/>
					<Vertex X="80835" Y="9025" Z="0"/>
					<Vertex X="80778" Y="8996" Z="0"/>
					<Vertex X="80734" Y="8953" Z="0"/>
					<Vertex X="80734" Y="8938" Z="0"/>
					<Vertex X="80720" Y="8938" Z="0"/>
					<Vertex X="80691" Y="8909" Z="0"/>
					<Vertex X="80676" Y="8880" Z="0"/>
					<Vertex X="80662" Y="8851" Z="0"/>
					<Vertex X="80647" Y="8837" Z="0"/>
					<Vertex X="80633" Y="8822" Z="0"/>
					<Vertex X="80633" Y="8808" Z="0"/>
					<Vertex X="80633" Y="8793" Z="0"/>
					<Vertex X="80604" Y="8765" Z="0"/>
					<Vertex X="80604" Y="8736" Z="0"/>
					<Vertex X="80604" Y="8721" Z="0"/>
					<Vertex X="80604" Y="8692" Z="0"/>
					<Vertex X="80590" Y="8678" Z="0"/>
					<Vertex X="80590" Y="8649" Z="0"/>
					<Vertex X="80590" Y="8634" Z="0"/>
					<Vertex X="80590" Y="8605" Z="0"/>
					<Vertex X="80590" Y="8591" Z="0"/>
					<Vertex X="80590" Y="8562" Z="0"/>
					<Vertex X="80561" Y="8533" Z="0"/>
					<Vertex X="80561" Y="8519" Z="0"/>
					<Vertex X="80561" Y="8504" Z="0"/>
					<Vertex X="80561" Y="8490" Z="0"/>
					<Vertex X="80546" Y="8461" Z="0"/>
					<Vertex X="80546" Y="8446" Z="0"/>
					<Vertex X="80532" Y="8417" Z="0"/>
					<Vertex X="80517" Y="8403" Z="0"/>
					<Vertex X="80503" Y="8388" Z="0"/>
					<Vertex X="80503" Y="8374" Z="0"/>
					<Vertex X="80474" Y="8345" Z="0"/>
					<Vertex X="80459" Y="8345" Z="0"/>
					<Vertex X="80459" Y="8331" Z="0"/>
					<Vertex X="80430" Y="8302" Z="0"/>
					<Vertex X="80416" Y="8287" Z="0"/>
					<Vertex X="80387" Y="8273" Z="0"/>
					<Vertex X="80373" Y="8258" Z="0"/>
					<Vertex X="80358" Y="8244" Z="0"/>
					<Vertex X="80344" Y="8229" Z="0"/>
					<Vertex X="80329" Y="8215" Z="0"/>
					<Vertex X="80300" Y="8200" Z="0"/>
					<Vertex X="80300" Y="8186" Z="0"/>
					<Vertex X="80271" Y="8186" Z="0"/>
					<Vertex X="80242" Y="8172" Z="0"/>
					<Vertex X="80228" Y="8157" Z="0"/>
					<Vertex X="80199" Y="8128" Z="0"/>
					<Vertex X="80185" Y="8114" Z="0"/>
					<Vertex X="80170" Y="8085" Z="0"/>
					<Vertex X="80156" Y="8056" Z="0"/>
					<Vertex X="80141" Y="8041" Z="0"/>
					<Vertex X="80112" Y="7998" Z="0"/>
					<Vertex X="80098" Y="7998" Z="0"/>
					<Vertex X="80098" Y="7984" Z="0"/>
					<Vertex X="80098" Y="7969" Z="0"/>
					<Vertex X="80069" Y="7955" Z="0"/>
					<Vertex X="80069" Y="7940" Z="0"/>
					<Vertex X="80069" Y="7926" Z="0"/>
					<Vertex X="80069" Y="7897" Z="0"/>
					<Vertex X="80069" Y="7882" Z="0"/>
					<Vertex X="80069" Y="7853" Z="0"/>
					<Vertex X="80069" Y="7839" Z="0"/>
					<Vertex X="80069" Y="7824" Z="0"/>
					<Vertex X="80083" Y="7810" Z="0"/>
					<Vertex X="80083" Y="7795" Z="0"/>
					<Vertex X="80098" Y="7795" Z="0"/>
					<Vertex X="80112" Y="7781" Z="0"/>
					<Vertex X="80127" Y="7781" Z="0"/>
					<Vertex X="80156" Y="7767" Z="0"/>
					<Vertex X="80185" Y="7767" Z="0"/>
					<Vertex X="80199" Y="7767" Z="0"/>
					<Vertex X="80213" Y="7767" Z="0"/>
					<Vertex X="80228" Y="7767" Z="0"/>
					<Vertex X="80242" Y="7767" Z="0"/>
					<Vertex X="80271" Y="7767" Z="0"/>
					<Vertex X="80286" Y="7767" Z="0"/>
					<Vertex X="80315" Y="7767" Z="0"/>
					<Vertex X="80329" Y="7767" Z="0"/>
					<Vertex X="80344" Y="7767" Z="0"/>
					<Vertex X="80373" Y="7767" Z="0"/>
					<Vertex X="80387" Y="7767" Z="0"/>
					<Vertex X="80416" Y="7767" Z="0"/>
					<Vertex X="80430" Y="7752" Z="0"/>
					<Vertex X="80459" Y="7738" Z="0"/>
					<Vertex X="80474" Y="7738" Z="0"/>
					<Vertex X="80488" Y="7723" Z="0"/>
					<Vertex X="80503" Y="7709" Z="0"/>
					<Vertex X="80517" Y="7694" Z="0"/>
					<Vertex X="80532" Y="7694" Z="0"/>
					<Vertex X="80546" Y="7680" Z="0"/>
					<Vertex X="80546" Y="7665" Z="0"/>
					<Vertex X="80561" Y="7665" Z="0"/>
					<Vertex X="80575" Y="7651" Z="0"/>
					<Vertex X="80590" Y="7622" Z="0"/>
					<Vertex X="80604" Y="7622" Z="0"/>
					<Vertex X="80618" Y="7607" Z="0"/>
					<Vertex X="80633" Y="7607" Z="0"/>
					<Vertex X="80647" Y="7579" Z="0"/>
					<Vertex X="80647" Y="7564" Z="0"/>
					<Vertex X="80662" Y="7535" Z="0"/>
					<Vertex X="80662" Y="7521" Z="0"/>
					<Vertex X="80676" Y="7492" Z="0"/>
					<Vertex X="80691" Y="7477" Z="0"/>
					<Vertex X="80691" Y="7448" Z="0"/>
					<Vertex X="80705" Y="7419" Z="0"/>
					<Vertex X="80734" Y="7376" Z="0"/>
					<Vertex X="80734" Y="7333" Z="0"/>
					<Vertex X="80749" Y="7304" Z="0"/>
					<Vertex X="80749" Y="7289" Z="0"/>
					<Vertex X="80749" Y="7275" Z="0"/>
					<Vertex X="80763" Y="7260" Z="0"/>
					<Vertex X="80778" Y="7246" Z="0"/>
					<Vertex X="80792" Y="7217" Z="0"/>
					<Vertex X="80792" Y="7202" Z="0"/>
					<Vertex X="80806" Y="7202" Z="0"/>
					<Vertex X="80821" Y="7188" Z="0"/>
					<Vertex X="80821" Y="7174" Z="0"/>
					<Vertex X="80835" Y="7174" Z="0"/>
					<Vertex X="80835" Y="7159" Z="0"/>
					<Vertex X="80850" Y="7159" Z="0"/>
					<Vertex X="80864" Y="7159" Z="0"/>
					<Vertex X="80864" Y="7145" Z="0"/>
					<Vertex X="80980" Y="7101" Z="0"/>
				</Vertices>
			</Region>
			<Region Id="6" Type="0" Zoom="0.066009" Selected="0" ImageLocation="" ImageFocus="0" Length="18993.9" Area="16347661.0" LengthMicrons="4710.5" AreaMicrons="1005446.5" Text="NC" NegativeROA="0" InputRegionId="0" Analyze="1" DisplayId="6">
				<Attributes/>
				<Vertices>
					<Vertex X="24346" Y="5908" Z="0"/>
					<Vertex X="24361" Y="5939" Z="0"/>
					<Vertex X="24391" Y="5954" Z="0"/>
					<Vertex X="24437" Y="5969" Z="0"/>
					<Vertex X="24543" Y="6014" Z="0"/>
					<Vertex X="24664" Y="6090" Z="0"/>
					<Vertex X="24815" Y="6181" Z="0"/>
					<Vertex X="24997" Y="6287" Z="0"/>
					<Vertex X="25043" Y="6302" Z="0"/>
					<Vertex X="25209" Y="6393" Z="0"/>
					<Vertex X="25315" Y="6469" Z="0"/>
					<Vertex X="25467" Y="6530" Z="0"/>
					<Vertex X="25527" Y="6575" Z="0"/>
					<Vertex X="25573" Y="6590" Z="0"/>
					<Vertex X="25724" Y="6666" Z="0"/>
					<Vertex X="25845" Y="6711" Z="0"/>
					<Vertex X="25982" Y="6772" Z="0"/>
					<Vertex X="26027" Y="6787" Z="0"/>
					<Vertex X="26118" Y="6833" Z="0"/>
					<Vertex X="26164" Y="6848" Z="0"/>
					<Vertex X="26224" Y="6863" Z="0"/>
					<Vertex X="26270" Y="6878" Z="0"/>
					<Vertex X="26285" Y="6878" Z="0"/>
					<Vertex X="26330" Y="6893" Z="0"/>
					<Vertex X="26361" Y="6893" Z="0"/>
					<Vertex X="26376" Y="6893" Z="0"/>
					<Vertex X="26406" Y="6908" Z="0"/>
					<Vertex X="26421" Y="6908" Z="0"/>
					<Vertex X="26451" Y="6923" Z="0"/>
					<Vertex X="26467" Y="6939" Z="0"/>
					<Vertex X="26482" Y="6939" Z="0"/>
					<Vertex X="26512" Y="6954" Z="0"/>
					<Vertex X="26527" Y="6954" Z="0"/>
					<Vertex X="26542" Y="6954" Z="0"/>
					<Vertex X="26558" Y="6984" Z="0"/>
					<Vertex X="26573" Y="6984" Z="0"/>
					<Vertex X="26603" Y="6999" Z="0"/>
					<Vertex X="26618" Y="6999" Z="0"/>
					<Vertex X="26633" Y="7029" Z="0"/>
					<Vertex X="26664" Y="7045" Z="0"/>
					<Vertex X="26709" Y="7075" Z="0"/>
					<Vertex X="26739" Y="7090" Z="0"/>
					<Vertex X="26770" Y="7105" Z="0"/>
					<Vertex X="26800" Y="7120" Z="0"/>
					<Vertex X="26800" Y="7135" Z="0"/>
					<Vertex X="26830" Y="7151" Z="0"/>
					<Vertex X="26845" Y="7181" Z="0"/>
					<Vertex X="26861" Y="7196" Z="0"/>
					<Vertex X="26876" Y="7226" Z="0"/>
					<Vertex X="26906" Y="7257" Z="0"/>
					<Vertex X="26921" Y="7272" Z="0"/>
					<Vertex X="26921" Y="7302" Z="0"/>
					<Vertex X="26951" Y="7317" Z="0"/>
					<Vertex X="26951" Y="7332" Z="0"/>
					<Vertex X="26982" Y="7348" Z="0"/>
					<Vertex X="27012" Y="7393" Z="0"/>
					<Vertex X="27042" Y="7408" Z="0"/>
					<Vertex X="27073" Y="7438" Z="0"/>
					<Vertex X="27088" Y="7469" Z="0"/>
					<Vertex X="27163" Y="7499" Z="0"/>
					<Vertex X="27209" Y="7560" Z="0"/>
					<Vertex X="27270" Y="7605" Z="0"/>
					<Vertex X="27300" Y="7620" Z="0"/>
					<Vertex X="27315" Y="7651" Z="0"/>
					<Vertex X="27360" Y="7696" Z="0"/>
					<Vertex X="27436" Y="7741" Z="0"/>
					<Vertex X="27527" Y="7802" Z="0"/>
					<Vertex X="27573" Y="7832" Z="0"/>
					<Vertex X="27648" Y="7878" Z="0"/>
					<Vertex X="27709" Y="7923" Z="0"/>
					<Vertex X="27754" Y="7954" Z="0"/>
					<Vertex X="27830" Y="7984" Z="0"/>
					<Vertex X="27891" Y="8029" Z="0"/>
					<Vertex X="27921" Y="8060" Z="0"/>
					<Vertex X="27997" Y="8105" Z="0"/>
					<Vertex X="28088" Y="8135" Z="0"/>
					<Vertex X="28118" Y="8181" Z="0"/>
					<Vertex X="28163" Y="8196" Z="0"/>
					<Vertex X="28194" Y="8211" Z="0"/>
					<Vertex X="28239" Y="8241" Z="0"/>
					<Vertex X="28269" Y="8257" Z="0"/>
					<Vertex X="28285" Y="8272" Z="0"/>
					<Vertex X="28300" Y="8287" Z="0"/>
					<Vertex X="28345" Y="8317" Z="0"/>
					<Vertex X="28375" Y="8347" Z="0"/>
					<Vertex X="28406" Y="8378" Z="0"/>
					<Vertex X="28436" Y="8393" Z="0"/>
					<Vertex X="28466" Y="8423" Z="0"/>
					<Vertex X="28497" Y="8438" Z="0"/>
					<Vertex X="28527" Y="8454" Z="0"/>
					<Vertex X="28542" Y="8469" Z="0"/>
					<Vertex X="28572" Y="8499" Z="0"/>
					<Vertex X="28588" Y="8499" Z="0"/>
					<Vertex X="28633" Y="8514" Z="0"/>
					<Vertex X="28648" Y="8529" Z="0"/>
					<Vertex X="28678" Y="8544" Z="0"/>
					<Vertex X="28694" Y="8560" Z="0"/>
					<Vertex X="28724" Y="8575" Z="0"/>
					<Vertex X="28739" Y="8575" Z="0"/>
					<Vertex X="28769" Y="8605" Z="0"/>
					<Vertex X="28784" Y="8605" Z="0"/>
					<Vertex X="28800" Y="8620" Z="0"/>
					<Vertex X="28815" Y="8635" Z="0"/>
					<Vertex X="28860" Y="8650" Z="0"/>
					<Vertex X="28860" Y="8666" Z="0"/>
					<Vertex X="28875" Y="8681" Z="0"/>
					<Vertex X="28891" Y="8696" Z="0"/>
					<Vertex X="28906" Y="8711" Z="0"/>
					<Vertex X="28921" Y="8726" Z="0"/>
					<Vertex X="28936" Y="8741" Z="0"/>
					<Vertex X="28966" Y="8756" Z="0"/>
					<Vertex X="28981" Y="8772" Z="0"/>
					<Vertex X="29042" Y="8802" Z="0"/>
					<Vertex X="29072" Y="8817" Z="0"/>
					<Vertex X="29103" Y="8847" Z="0"/>
					<Vertex X="29118" Y="8863" Z="0"/>
					<Vertex X="29133" Y="8878" Z="0"/>
					<Vertex X="29178" Y="8908" Z="0"/>
					<Vertex X="29224" Y="8923" Z="0"/>
					<Vertex X="29254" Y="8953" Z="0"/>
					<Vertex X="29269" Y="8953" Z="0"/>
					<Vertex X="29315" Y="8969" Z="0"/>
					<Vertex X="29345" Y="8984" Z="0"/>
					<Vertex X="29406" Y="8999" Z="0"/>
					<Vertex X="29436" Y="9029" Z="0"/>
					<Vertex X="29451" Y="9029" Z="0"/>
					<Vertex X="29497" Y="9059" Z="0"/>
					<Vertex X="29527" Y="9059" Z="0"/>
					<Vertex X="29587" Y="9090" Z="0"/>
					<Vertex X="29618" Y="9105" Z="0"/>
					<Vertex X="29663" Y="9120" Z="0"/>
					<Vertex X="29693" Y="9120" Z="0"/>
					<Vertex X="29769" Y="9135" Z="0"/>
					<Vertex X="29830" Y="9166" Z="0"/>
					<Vertex X="29875" Y="9166" Z="0"/>
					<Vertex X="29966" Y="9181" Z="0"/>
					<Vertex X="29981" Y="9181" Z="0"/>
					<Vertex X="30072" Y="9196" Z="0"/>
					<Vertex X="30163" Y="9196" Z="0"/>
					<Vertex X="30224" Y="9211" Z="0"/>
					<Vertex X="30330" Y="9226" Z="0"/>
					<Vertex X="30375" Y="9226" Z="0"/>
					<Vertex X="30436" Y="9226" Z="0"/>
					<Vertex X="30512" Y="9241" Z="0"/>
					<Vertex X="30557" Y="9241" Z="0"/>
					<Vertex X="30602" Y="9241" Z="0"/>
					<Vertex X="30663" Y="9241" Z="0"/>
					<Vertex X="30724" Y="9241" Z="0"/>
					<Vertex X="30769" Y="9241" Z="0"/>
					<Vertex X="30815" Y="9241" Z="0"/>
					<Vertex X="30890" Y="9241" Z="0"/>
					<Vertex X="30951" Y="9241" Z="0"/>
					<Vertex X="30996" Y="9241" Z="0"/>
					<Vertex X="31057" Y="9226" Z="0"/>
					<Vertex X="31087" Y="9226" Z="0"/>
					<Vertex X="31148" Y="9211" Z="0"/>
					<Vertex X="31193" Y="9196" Z="0"/>
					<Vertex X="31239" Y="9181" Z="0"/>
					<Vertex X="31269" Y="9166" Z="0"/>
					<Vertex X="31330" Y="9150" Z="0"/>
					<Vertex X="31375" Y="9135" Z="0"/>
					<Vertex X="31421" Y="9135" Z="0"/>
					<Vertex X="31466" Y="9105" Z="0"/>
					<Vertex X="31496" Y="9105" Z="0"/>
					<Vertex X="31542" Y="9059" Z="0"/>
					<Vertex X="31587" Y="9044" Z="0"/>
					<Vertex X="31617" Y="8999" Z="0"/>
					<Vertex X="31693" Y="8953" Z="0"/>
					<Vertex X="31723" Y="8923" Z="0"/>
					<Vertex X="31754" Y="8893" Z="0"/>
					<Vertex X="31784" Y="8847" Z="0"/>
					<Vertex X="31814" Y="8802" Z="0"/>
					<Vertex X="31845" Y="8741" Z="0"/>
					<Vertex X="31875" Y="8666" Z="0"/>
					<Vertex X="31905" Y="8650" Z="0"/>
					<Vertex X="31920" Y="8605" Z="0"/>
					<Vertex X="31936" Y="8544" Z="0"/>
					<Vertex X="31966" Y="8469" Z="0"/>
					<Vertex X="31996" Y="8393" Z="0"/>
					<Vertex X="32011" Y="8378" Z="0"/>
					<Vertex X="32026" Y="8317" Z="0"/>
					<Vertex X="32026" Y="8241" Z="0"/>
					<Vertex X="32072" Y="8196" Z="0"/>
					<Vertex X="32072" Y="8120" Z="0"/>
					<Vertex X="32087" Y="8075" Z="0"/>
					<Vertex X="32087" Y="8044" Z="0"/>
					<Vertex X="32102" Y="7999" Z="0"/>
					<Vertex X="32117" Y="7908" Z="0"/>
					<Vertex X="32117" Y="7848" Z="0"/>
					<Vertex X="32148" Y="7787" Z="0"/>
					<Vertex X="32148" Y="7757" Z="0"/>
					<Vertex X="32148" Y="7726" Z="0"/>
					<Vertex X="32148" Y="7666" Z="0"/>
					<Vertex X="32148" Y="7635" Z="0"/>
					<Vertex X="32148" Y="7560" Z="0"/>
					<Vertex X="32148" Y="7484" Z="0"/>
					<Vertex X="32148" Y="7423" Z="0"/>
					<Vertex X="32148" Y="7408" Z="0"/>
					<Vertex X="32148" Y="7363" Z="0"/>
					<Vertex X="32148" Y="7332" Z="0"/>
					<Vertex X="32148" Y="7272" Z="0"/>
					<Vertex X="32148" Y="7211" Z="0"/>
					<Vertex X="32148" Y="7166" Z="0"/>
					<Vertex X="32148" Y="7151" Z="0"/>
					<Vertex X="32148" Y="7090" Z="0"/>
					<Vertex X="32148" Y="7045" Z="0"/>
					<Vertex X="32148" Y="6969" Z="0"/>
					<Vertex X="32117" Y="6893" Z="0"/>
					<Vertex X="32102" Y="6817" Z="0"/>
					<Vertex X="32072" Y="6772" Z="0"/>
					<Vertex X="32057" Y="6711" Z="0"/>
					<Vertex X="32011" Y="6651" Z="0"/>
					<Vertex X="31966" Y="6605" Z="0"/>
					<Vertex X="31936" Y="6575" Z="0"/>
					<Vertex X="31860" Y="6530" Z="0"/>
					<Vertex X="31845" Y="6530" Z="0"/>
					<Vertex X="31769" Y="6484" Z="0"/>
					<Vertex X="31723" Y="6454" Z="0"/>
					<Vertex X="31633" Y="6423" Z="0"/>
					<Vertex X="31496" Y="6363" Z="0"/>
					<Vertex X="31405" Y="6333" Z="0"/>
					<Vertex X="31345" Y="6287" Z="0"/>
					<Vertex X="31163" Y="6242" Z="0"/>
					<Vertex X="31087" Y="6211" Z="0"/>
					<Vertex X="30966" Y="6151" Z="0"/>
					<Vertex X="30830" Y="6075" Z="0"/>
					<Vertex X="30693" Y="6060" Z="0"/>
					<Vertex X="30618" Y="6030" Z="0"/>
					<Vertex X="30527" Y="5999" Z="0"/>
					<Vertex X="30390" Y="5969" Z="0"/>
					<Vertex X="30284" Y="5954" Z="0"/>
					<Vertex X="30178" Y="5939" Z="0"/>
					<Vertex X="30087" Y="5924" Z="0"/>
					<Vertex X="30012" Y="5893" Z="0"/>
					<Vertex X="29890" Y="5878" Z="0"/>
					<Vertex X="29784" Y="5878" Z="0"/>
					<Vertex X="29663" Y="5863" Z="0"/>
					<Vertex X="29512" Y="5833" Z="0"/>
					<Vertex X="29330" Y="5802" Z="0"/>
					<Vertex X="29269" Y="5802" Z="0"/>
					<Vertex X="29133" Y="5787" Z="0"/>
					<Vertex X="28997" Y="5787" Z="0"/>
					<Vertex X="28875" Y="5757" Z="0"/>
					<Vertex X="28739" Y="5757" Z="0"/>
					<Vertex X="28633" Y="5757" Z="0"/>
					<Vertex X="28572" Y="5757" Z="0"/>
					<Vertex X="28451" Y="5757" Z="0"/>
					<Vertex X="28300" Y="5757" Z="0"/>
					<Vertex X="28163" Y="5757" Z="0"/>
					<Vertex X="28057" Y="5757" Z="0"/>
					<Vertex X="27936" Y="5742" Z="0"/>
					<Vertex X="27891" Y="5742" Z="0"/>
					<Vertex X="27800" Y="5727" Z="0"/>
					<Vertex X="27709" Y="5727" Z="0"/>
					<Vertex X="27603" Y="5727" Z="0"/>
					<Vertex X="27497" Y="5727" Z="0"/>
					<Vertex X="27451" Y="5727" Z="0"/>
					<Vertex X="27315" Y="5727" Z="0"/>
					<Vertex X="27209" Y="5727" Z="0"/>
					<Vertex X="27103" Y="5727" Z="0"/>
					<Vertex X="26997" Y="5727" Z="0"/>
					<Vertex X="26921" Y="5727" Z="0"/>
					<Vertex X="26800" Y="5727" Z="0"/>
					<Vertex X="26679" Y="5727" Z="0"/>
					<Vertex X="26527" Y="5727" Z="0"/>
					<Vertex X="26467" Y="5727" Z="0"/>
					<Vertex X="26315" Y="5727" Z="0"/>
					<Vertex X="26194" Y="5727" Z="0"/>
					<Vertex X="26073" Y="5696" Z="0"/>
					<Vertex X="25982" Y="5681" Z="0"/>
					<Vertex X="25891" Y="5666" Z="0"/>
					<Vertex X="25800" Y="5666" Z="0"/>
					<Vertex X="25785" Y="5666" Z="0"/>
					<Vertex X="25694" Y="5666" Z="0"/>
					<Vertex X="25633" Y="5666" Z="0"/>
					<Vertex X="25573" Y="5666" Z="0"/>
					<Vertex X="25527" Y="5666" Z="0"/>
					<Vertex X="25452" Y="5666" Z="0"/>
					<Vertex X="25406" Y="5666" Z="0"/>
					<Vertex X="25346" Y="5666" Z="0"/>
					<Vertex X="25315" Y="5666" Z="0"/>
					<Vertex X="25255" Y="5666" Z="0"/>
					<Vertex X="25209" Y="5666" Z="0"/>
					<Vertex X="25149" Y="5666" Z="0"/>
					<Vertex X="25103" Y="5666" Z="0"/>
					<Vertex X="25043" Y="5666" Z="0"/>
					<Vertex X="25027" Y="5666" Z="0"/>
					<Vertex X="24997" Y="5666" Z="0"/>
					<Vertex X="24952" Y="5681" Z="0"/>
					<Vertex X="24921" Y="5681" Z="0"/>
					<Vertex X="24906" Y="5681" Z="0"/>
					<Vertex X="24876" Y="5681" Z="0"/>
					<Vertex X="24800" Y="5681" Z="0"/>
					<Vertex X="24770" Y="5696" Z="0"/>
					<Vertex X="24724" Y="5696" Z="0"/>
					<Vertex X="24679" Y="5696" Z="0"/>
					<Vertex X="24649" Y="5696" Z="0"/>
					<Vertex X="24618" Y="5696" Z="0"/>
					<Vertex X="24573" Y="5742" Z="0"/>
					<Vertex X="24527" Y="5742" Z="0"/>
					<Vertex X="24467" Y="5757" Z="0"/>
					<Vertex X="24421" Y="5787" Z="0"/>
					<Vertex X="24391" Y="5787" Z="0"/>
					<Vertex X="24361" Y="5802" Z="0"/>
					<Vertex X="24361" Y="5817" Z="0"/>
					<Vertex X="24361" Y="5833" Z="0"/>
					<Vertex X="24361" Y="5848" Z="0"/>
					<Vertex X="24361" Y="5863" Z="0"/>
					<Vertex X="24346" Y="5908" Z="0"/>
				</Vertices>
			</Region>
			<Region Id="7" Type="0" Zoom="0.130686" Selected="0" ImageLocation="" ImageFocus="0" Length="9021.6" Area="4394530.5" LengthMicrons="2237.4" AreaMicrons="270281.2" Text="NC" NegativeROA="0" InputRegionId="0" Analyze="1" DisplayId="7">
				<Attributes/>
				<Vertices>
					<Vertex X="76979" Y="11287" Z="0"/>
					<Vertex X="76979" Y="11272" Z="0"/>
					<Vertex X="76979" Y="11256" Z="0"/>
					<Vertex X="76979" Y="11218" Z="0"/>
					<Vertex X="76956" Y="11180" Z="0"/>
					<Vertex X="76910" Y="11142" Z="0"/>
					<Vertex X="76864" Y="11096" Z="0"/>
					<Vertex X="76826" Y="11050" Z="0"/>
					<Vertex X="76803" Y="11012" Z="0"/>
					<Vertex X="76772" Y="10973" Z="0"/>
					<Vertex X="76749" Y="10950" Z="0"/>
					<Vertex X="76703" Y="10912" Z="0"/>
					<Vertex X="76665" Y="10882" Z="0"/>
					<Vertex X="76596" Y="10820" Z="0"/>
					<Vertex X="76520" Y="10759" Z="0"/>
					<Vertex X="76443" Y="10698" Z="0"/>
					<Vertex X="76374" Y="10652" Z="0"/>
					<Vertex X="76344" Y="10621" Z="0"/>
					<Vertex X="76275" Y="10583" Z="0"/>
					<Vertex X="76221" Y="10560" Z="0"/>
					<Vertex X="76168" Y="10537" Z="0"/>
					<Vertex X="76114" Y="10514" Z="0"/>
					<Vertex X="76061" Y="10507" Z="0"/>
					<Vertex X="75999" Y="10491" Z="0"/>
					<Vertex X="75915" Y="10476" Z="0"/>
					<Vertex X="75846" Y="10468" Z="0"/>
					<Vertex X="75785" Y="10453" Z="0"/>
					<Vertex X="75731" Y="10438" Z="0"/>
					<Vertex X="75663" Y="10422" Z="0"/>
					<Vertex X="75563" Y="10392" Z="0"/>
					<Vertex X="75494" Y="10369" Z="0"/>
					<Vertex X="75433" Y="10354" Z="0"/>
					<Vertex X="75364" Y="10331" Z="0"/>
					<Vertex X="75295" Y="10308" Z="0"/>
					<Vertex X="75234" Y="10292" Z="0"/>
					<Vertex X="75181" Y="10269" Z="0"/>
					<Vertex X="75150" Y="10246" Z="0"/>
					<Vertex X="75119" Y="10216" Z="0"/>
					<Vertex X="75089" Y="10193" Z="0"/>
					<Vertex X="75073" Y="10162" Z="0"/>
					<Vertex X="75058" Y="10116" Z="0"/>
					<Vertex X="75035" Y="10086" Z="0"/>
					<Vertex X="75012" Y="10047" Z="0"/>
					<Vertex X="75005" Y="10009" Z="0"/>
					<Vertex X="74997" Y="9963" Z="0"/>
					<Vertex X="74997" Y="9948" Z="0"/>
					<Vertex X="74997" Y="9925" Z="0"/>
					<Vertex X="74997" Y="9910" Z="0"/>
					<Vertex X="75028" Y="9856" Z="0"/>
					<Vertex X="75066" Y="9803" Z="0"/>
					<Vertex X="75104" Y="9749" Z="0"/>
					<Vertex X="75150" Y="9703" Z="0"/>
					<Vertex X="75181" Y="9665" Z="0"/>
					<Vertex X="75196" Y="9650" Z="0"/>
					<Vertex X="75219" Y="9627" Z="0"/>
					<Vertex X="75242" Y="9604" Z="0"/>
					<Vertex X="75272" Y="9573" Z="0"/>
					<Vertex X="75295" Y="9558" Z="0"/>
					<Vertex X="75326" Y="9542" Z="0"/>
					<Vertex X="75372" Y="9535" Z="0"/>
					<Vertex X="75402" Y="9535" Z="0"/>
					<Vertex X="75464" Y="9512" Z="0"/>
					<Vertex X="75517" Y="9512" Z="0"/>
					<Vertex X="75548" Y="9512" Z="0"/>
					<Vertex X="75578" Y="9504" Z="0"/>
					<Vertex X="75609" Y="9504" Z="0"/>
					<Vertex X="75647" Y="9489" Z="0"/>
					<Vertex X="75670" Y="9489" Z="0"/>
					<Vertex X="75693" Y="9481" Z="0"/>
					<Vertex X="75716" Y="9474" Z="0"/>
					<Vertex X="75739" Y="9458" Z="0"/>
					<Vertex X="75762" Y="9458" Z="0"/>
					<Vertex X="75785" Y="9435" Z="0"/>
					<Vertex X="75823" Y="9420" Z="0"/>
					<Vertex X="75846" Y="9405" Z="0"/>
					<Vertex X="75900" Y="9389" Z="0"/>
					<Vertex X="75915" Y="9374" Z="0"/>
					<Vertex X="75953" Y="9359" Z="0"/>
					<Vertex X="75984" Y="9336" Z="0"/>
					<Vertex X="76022" Y="9305" Z="0"/>
					<Vertex X="76045" Y="9282" Z="0"/>
					<Vertex X="76061" Y="9267" Z="0"/>
					<Vertex X="76076" Y="9236" Z="0"/>
					<Vertex X="76083" Y="9221" Z="0"/>
					<Vertex X="76099" Y="9206" Z="0"/>
					<Vertex X="76114" Y="9175" Z="0"/>
					<Vertex X="76129" Y="9160" Z="0"/>
					<Vertex X="76137" Y="9137" Z="0"/>
					<Vertex X="76152" Y="9122" Z="0"/>
					<Vertex X="76152" Y="9114" Z="0"/>
					<Vertex X="76168" Y="9091" Z="0"/>
					<Vertex X="76183" Y="9068" Z="0"/>
					<Vertex X="76198" Y="9060" Z="0"/>
					<Vertex X="76214" Y="9045" Z="0"/>
					<Vertex X="76237" Y="9037" Z="0"/>
					<Vertex X="76259" Y="9022" Z="0"/>
					<Vertex X="76282" Y="9022" Z="0"/>
					<Vertex X="76313" Y="9014" Z="0"/>
					<Vertex X="76351" Y="9007" Z="0"/>
					<Vertex X="76382" Y="8999" Z="0"/>
					<Vertex X="76420" Y="8984" Z="0"/>
					<Vertex X="76458" Y="8969" Z="0"/>
					<Vertex X="76481" Y="8961" Z="0"/>
					<Vertex X="76504" Y="8961" Z="0"/>
					<Vertex X="76535" Y="8953" Z="0"/>
					<Vertex X="76558" Y="8946" Z="0"/>
					<Vertex X="76573" Y="8946" Z="0"/>
					<Vertex X="76581" Y="8946" Z="0"/>
					<Vertex X="76596" Y="8946" Z="0"/>
					<Vertex X="76604" Y="8946" Z="0"/>
					<Vertex X="76619" Y="8946" Z="0"/>
					<Vertex X="76642" Y="8946" Z="0"/>
					<Vertex X="76665" Y="8961" Z="0"/>
					<Vertex X="76696" Y="8969" Z="0"/>
					<Vertex X="76711" Y="8984" Z="0"/>
					<Vertex X="76742" Y="8999" Z="0"/>
					<Vertex X="76780" Y="9022" Z="0"/>
					<Vertex X="76803" Y="9045" Z="0"/>
					<Vertex X="76841" Y="9068" Z="0"/>
					<Vertex X="76879" Y="9091" Z="0"/>
					<Vertex X="76895" Y="9114" Z="0"/>
					<Vertex X="76918" Y="9137" Z="0"/>
					<Vertex X="76948" Y="9167" Z="0"/>
					<Vertex X="76963" Y="9183" Z="0"/>
					<Vertex X="77002" Y="9206" Z="0"/>
					<Vertex X="77048" Y="9244" Z="0"/>
					<Vertex X="77071" Y="9267" Z="0"/>
					<Vertex X="77109" Y="9298" Z="0"/>
					<Vertex X="77139" Y="9313" Z="0"/>
					<Vertex X="77170" Y="9343" Z="0"/>
					<Vertex X="77201" Y="9366" Z="0"/>
					<Vertex X="77224" Y="9389" Z="0"/>
					<Vertex X="77247" Y="9412" Z="0"/>
					<Vertex X="77270" Y="9435" Z="0"/>
					<Vertex X="77300" Y="9466" Z="0"/>
					<Vertex X="77315" Y="9474" Z="0"/>
					<Vertex X="77331" Y="9504" Z="0"/>
					<Vertex X="77354" Y="9535" Z="0"/>
					<Vertex X="77384" Y="9565" Z="0"/>
					<Vertex X="77400" Y="9588" Z="0"/>
					<Vertex X="77430" Y="9604" Z="0"/>
					<Vertex X="77453" Y="9627" Z="0"/>
					<Vertex X="77468" Y="9642" Z="0"/>
					<Vertex X="77484" Y="9657" Z="0"/>
					<Vertex X="77484" Y="9680" Z="0"/>
					<Vertex X="77507" Y="9695" Z="0"/>
					<Vertex X="77522" Y="9718" Z="0"/>
					<Vertex X="77537" Y="9734" Z="0"/>
					<Vertex X="77568" Y="9780" Z="0"/>
					<Vertex X="77591" Y="9810" Z="0"/>
					<Vertex X="77614" Y="9833" Z="0"/>
					<Vertex X="77637" Y="9864" Z="0"/>
					<Vertex X="77660" Y="9894" Z="0"/>
					<Vertex X="77683" Y="9948" Z="0"/>
					<Vertex X="77698" Y="9971" Z="0"/>
					<Vertex X="77721" Y="10009" Z="0"/>
					<Vertex X="77744" Y="10040" Z="0"/>
					<Vertex X="77775" Y="10101" Z="0"/>
					<Vertex X="77798" Y="10132" Z="0"/>
					<Vertex X="77820" Y="10170" Z="0"/>
					<Vertex X="77828" Y="10201" Z="0"/>
					<Vertex X="77851" Y="10231" Z="0"/>
					<Vertex X="77866" Y="10269" Z="0"/>
					<Vertex X="77882" Y="10300" Z="0"/>
					<Vertex X="77897" Y="10331" Z="0"/>
					<Vertex X="77905" Y="10346" Z="0"/>
					<Vertex X="77920" Y="10392" Z="0"/>
					<Vertex X="77928" Y="10415" Z="0"/>
					<Vertex X="77951" Y="10453" Z="0"/>
					<Vertex X="77958" Y="10484" Z="0"/>
					<Vertex X="77981" Y="10530" Z="0"/>
					<Vertex X="77996" Y="10583" Z="0"/>
					<Vertex X="78012" Y="10621" Z="0"/>
					<Vertex X="78019" Y="10667" Z="0"/>
					<Vertex X="78042" Y="10728" Z="0"/>
					<Vertex X="78050" Y="10790" Z="0"/>
					<Vertex X="78065" Y="10851" Z="0"/>
					<Vertex X="78073" Y="10889" Z="0"/>
					<Vertex X="78050" Y="10927" Z="0"/>
					<Vertex X="78050" Y="10943" Z="0"/>
					<Vertex X="78065" Y="10950" Z="0"/>
					<Vertex X="78065" Y="10966" Z="0"/>
					<Vertex X="78073" Y="10981" Z="0"/>
					<Vertex X="78073" Y="10996" Z="0"/>
					<Vertex X="78081" Y="11027" Z="0"/>
					<Vertex X="78088" Y="11042" Z="0"/>
					<Vertex X="78096" Y="11058" Z="0"/>
					<Vertex X="78096" Y="11073" Z="0"/>
					<Vertex X="78104" Y="11096" Z="0"/>
					<Vertex X="78111" Y="11119" Z="0"/>
					<Vertex X="78111" Y="11142" Z="0"/>
					<Vertex X="78111" Y="11172" Z="0"/>
					<Vertex X="78111" Y="11195" Z="0"/>
					<Vertex X="78111" Y="11211" Z="0"/>
					<Vertex X="78111" Y="11234" Z="0"/>
					<Vertex X="78111" Y="11249" Z="0"/>
					<Vertex X="78104" Y="11264" Z="0"/>
					<Vertex X="78104" Y="11295" Z="0"/>
					<Vertex X="78088" Y="11318" Z="0"/>
					<Vertex X="78073" Y="11333" Z="0"/>
					<Vertex X="78065" Y="11356" Z="0"/>
					<Vertex X="78050" Y="11379" Z="0"/>
					<Vertex X="78035" Y="11402" Z="0"/>
					<Vertex X="78035" Y="11410" Z="0"/>
					<Vertex X="78012" Y="11440" Z="0"/>
					<Vertex X="78004" Y="11448" Z="0"/>
					<Vertex X="77981" Y="11471" Z="0"/>
					<Vertex X="77974" Y="11486" Z="0"/>
					<Vertex X="77958" Y="11501" Z="0"/>
					<Vertex X="77943" Y="11509" Z="0"/>
					<Vertex X="77928" Y="11524" Z="0"/>
					<Vertex X="77912" Y="11532" Z="0"/>
					<Vertex X="77912" Y="11540" Z="0"/>
					<Vertex X="77889" Y="11547" Z="0"/>
					<Vertex X="77874" Y="11547" Z="0"/>
					<Vertex X="77897" Y="11570" Z="0"/>
					<Vertex X="77859" Y="11578" Z="0"/>
					<Vertex X="77820" Y="11586" Z="0"/>
					<Vertex X="77782" Y="11593" Z="0"/>
					<Vertex X="77721" Y="11616" Z="0"/>
					<Vertex X="77667" Y="11616" Z="0"/>
					<Vertex X="77622" Y="11616" Z="0"/>
					<Vertex X="77583" Y="11624" Z="0"/>
					<Vertex X="77530" Y="11631" Z="0"/>
					<Vertex X="77499" Y="11631" Z="0"/>
					<Vertex X="77476" Y="11631" Z="0"/>
					<Vertex X="77453" Y="11631" Z="0"/>
					<Vertex X="77446" Y="11631" Z="0"/>
					<Vertex X="77430" Y="11631" Z="0"/>
					<Vertex X="77423" Y="11631" Z="0"/>
					<Vertex X="77400" Y="11616" Z="0"/>
					<Vertex X="77369" Y="11608" Z="0"/>
					<Vertex X="77338" Y="11586" Z="0"/>
					<Vertex X="77292" Y="11563" Z="0"/>
					<Vertex X="77254" Y="11532" Z="0"/>
					<Vertex X="77185" Y="11494" Z="0"/>
					<Vertex X="77139" Y="11455" Z="0"/>
					<Vertex X="77101" Y="11425" Z="0"/>
					<Vertex X="77071" Y="11387" Z="0"/>
					<Vertex X="77040" Y="11356" Z="0"/>
					<Vertex X="77025" Y="11341" Z="0"/>
					<Vertex X="77009" Y="11333" Z="0"/>
					<Vertex X="77002" Y="11325" Z="0"/>
					<Vertex X="77002" Y="11318" Z="0"/>
					<Vertex X="76994" Y="11318" Z="0"/>
					<Vertex X="76994" Y="11310" Z="0"/>
					<Vertex X="76979" Y="11287" Z="0"/>
				</Vertices>
			</Region>
			<Region Id="8" Type="0" Zoom="0.172171" Selected="1" ImageLocation="" ImageFocus="0" Length="10565.4" Area="7261285.0" LengthMicrons="2620.2" AreaMicrons="446598.1" Text="NC" NegativeROA="0" InputRegionId="0" Analyze="1" DisplayId="8">
				<Attributes/>
				<Vertices>
					<Vertex X="9282" Y="15008" Z="0"/>
					<Vertex X="9276" Y="15014" Z="0"/>
					<Vertex X="9270" Y="15014" Z="0"/>
					<Vertex X="9264" Y="15025" Z="0"/>
					<Vertex X="9253" Y="15037" Z="0"/>
					<Vertex X="9247" Y="15049" Z="0"/>
					<Vertex X="9247" Y="15060" Z="0"/>
					<Vertex X="9229" Y="15078" Z="0"/>
					<Vertex X="9223" Y="15089" Z="0"/>
					<Vertex X="9200" Y="15130" Z="0"/>
					<Vertex X="9189" Y="15147" Z="0"/>
					<Vertex X="9177" Y="15153" Z="0"/>
					<Vertex X="9165" Y="15188" Z="0"/>
					<Vertex X="9160" Y="15194" Z="0"/>
					<Vertex X="9142" Y="15229" Z="0"/>
					<Vertex X="9131" Y="15246" Z="0"/>
					<Vertex X="9125" Y="15263" Z="0"/>
					<Vertex X="9119" Y="15287" Z="0"/>
					<Vertex X="9107" Y="15298" Z="0"/>
					<Vertex X="9090" Y="15322" Z="0"/>
					<Vertex X="9078" Y="15351" Z="0"/>
					<Vertex X="9072" Y="15362" Z="0"/>
					<Vertex X="9061" Y="15380" Z="0"/>
					<Vertex X="9055" Y="15391" Z="0"/>
					<Vertex X="9049" Y="15403" Z="0"/>
					<Vertex X="9032" Y="15432" Z="0"/>
					<Vertex X="9026" Y="15443" Z="0"/>
					<Vertex X="9020" Y="15449" Z="0"/>
					<Vertex X="9014" Y="15467" Z="0"/>
					<Vertex X="9014" Y="15478" Z="0"/>
					<Vertex X="8997" Y="15513" Z="0"/>
					<Vertex X="8997" Y="15525" Z="0"/>
					<Vertex X="8980" Y="15536" Z="0"/>
					<Vertex X="8974" Y="15548" Z="0"/>
					<Vertex X="8968" Y="15565" Z="0"/>
					<Vertex X="8945" Y="15583" Z="0"/>
					<Vertex X="8939" Y="15600" Z="0"/>
					<Vertex X="8933" Y="15606" Z="0"/>
					<Vertex X="8921" Y="15618" Z="0"/>
					<Vertex X="8916" Y="15629" Z="0"/>
					<Vertex X="8892" Y="15653" Z="0"/>
					<Vertex X="8887" Y="15664" Z="0"/>
					<Vertex X="8875" Y="15676" Z="0"/>
					<Vertex X="8863" Y="15687" Z="0"/>
					<Vertex X="8846" Y="15693" Z="0"/>
					<Vertex X="8829" Y="15711" Z="0"/>
					<Vertex X="8811" Y="15722" Z="0"/>
					<Vertex X="8805" Y="15728" Z="0"/>
					<Vertex X="8794" Y="15740" Z="0"/>
					<Vertex X="8770" Y="15757" Z="0"/>
					<Vertex X="8753" Y="15769" Z="0"/>
					<Vertex X="8736" Y="15775" Z="0"/>
					<Vertex X="8724" Y="15786" Z="0"/>
					<Vertex X="8718" Y="15792" Z="0"/>
					<Vertex X="8678" Y="15815" Z="0"/>
					<Vertex X="8666" Y="15827" Z="0"/>
					<Vertex X="8648" Y="15838" Z="0"/>
					<Vertex X="8637" Y="15844" Z="0"/>
					<Vertex X="8614" Y="15862" Z="0"/>
					<Vertex X="8590" Y="15873" Z="0"/>
					<Vertex X="8567" Y="15885" Z="0"/>
					<Vertex X="8550" Y="15891" Z="0"/>
					<Vertex X="8538" Y="15902" Z="0"/>
					<Vertex X="8532" Y="15908" Z="0"/>
					<Vertex X="8497" Y="15920" Z="0"/>
					<Vertex X="8486" Y="15931" Z="0"/>
					<Vertex X="8468" Y="15937" Z="0"/>
					<Vertex X="8457" Y="15943" Z="0"/>
					<Vertex X="8445" Y="15949" Z="0"/>
					<Vertex X="8410" Y="15960" Z="0"/>
					<Vertex X="8399" Y="15960" Z="0"/>
					<Vertex X="8381" Y="15972" Z="0"/>
					<Vertex X="8358" Y="15984" Z="0"/>
					<Vertex X="8346" Y="15984" Z="0"/>
					<Vertex X="8317" Y="15995" Z="0"/>
					<Vertex X="8300" Y="16001" Z="0"/>
					<Vertex X="8271" Y="16007" Z="0"/>
					<Vertex X="8254" Y="16007" Z="0"/>
					<Vertex X="8242" Y="16007" Z="0"/>
					<Vertex X="8201" Y="16024" Z="0"/>
					<Vertex X="8178" Y="16030" Z="0"/>
					<Vertex X="8161" Y="16036" Z="0"/>
					<Vertex X="8149" Y="16042" Z="0"/>
					<Vertex X="8126" Y="16048" Z="0"/>
					<Vertex X="8097" Y="16053" Z="0"/>
					<Vertex X="8085" Y="16053" Z="0"/>
					<Vertex X="8062" Y="16065" Z="0"/>
					<Vertex X="8039" Y="16071" Z="0"/>
					<Vertex X="8015" Y="16082" Z="0"/>
					<Vertex X="7992" Y="16088" Z="0"/>
					<Vertex X="7963" Y="16094" Z="0"/>
					<Vertex X="7940" Y="16100" Z="0"/>
					<Vertex X="7928" Y="16106" Z="0"/>
					<Vertex X="7905" Y="16106" Z="0"/>
					<Vertex X="7876" Y="16111" Z="0"/>
					<Vertex X="7853" Y="16111" Z="0"/>
					<Vertex X="7835" Y="16117" Z="0"/>
					<Vertex X="7818" Y="16117" Z="0"/>
					<Vertex X="7806" Y="16117" Z="0"/>
					<Vertex X="7760" Y="16117" Z="0"/>
					<Vertex X="7742" Y="16117" Z="0"/>
					<Vertex X="7725" Y="16117" Z="0"/>
					<Vertex X="7702" Y="16117" Z="0"/>
					<Vertex X="7690" Y="16117" Z="0"/>
					<Vertex X="7649" Y="16117" Z="0"/>
					<Vertex X="7632" Y="16117" Z="0"/>
					<Vertex X="7615" Y="16117" Z="0"/>
					<Vertex X="7597" Y="16117" Z="0"/>
					<Vertex X="7580" Y="16117" Z="0"/>
					<Vertex X="7527" Y="16117" Z="0"/>
					<Vertex X="7504" Y="16117" Z="0"/>
					<Vertex X="7481" Y="16117" Z="0"/>
					<Vertex X="7458" Y="16117" Z="0"/>
					<Vertex X="7406" Y="16117" Z="0"/>
					<Vertex X="7382" Y="16117" Z="0"/>
					<Vertex X="7359" Y="16117" Z="0"/>
					<Vertex X="7336" Y="16117" Z="0"/>
					<Vertex X="7284" Y="16117" Z="0"/>
					<Vertex X="7243" Y="16117" Z="0"/>
					<Vertex X="7220" Y="16117" Z="0"/>
					<Vertex X="7191" Y="16117" Z="0"/>
					<Vertex X="7156" Y="16117" Z="0"/>
					<Vertex X="7086" Y="16117" Z="0"/>
					<Vertex X="7051" Y="16117" Z="0"/>
					<Vertex X="7011" Y="16117" Z="0"/>
					<Vertex X="6987" Y="16117" Z="0"/>
					<Vertex X="6947" Y="16117" Z="0"/>
					<Vertex X="6894" Y="16117" Z="0"/>
					<Vertex X="6871" Y="16117" Z="0"/>
					<Vertex X="6848" Y="16117" Z="0"/>
					<Vertex X="6831" Y="16117" Z="0"/>
					<Vertex X="6813" Y="16117" Z="0"/>
					<Vertex X="6772" Y="16117" Z="0"/>
					<Vertex X="6749" Y="16117" Z="0"/>
					<Vertex X="6726" Y="16117" Z="0"/>
					<Vertex X="6697" Y="16117" Z="0"/>
					<Vertex X="6680" Y="16117" Z="0"/>
					<Vertex X="6650" Y="16117" Z="0"/>
					<Vertex X="6633" Y="16117" Z="0"/>
					<Vertex X="6616" Y="16117" Z="0"/>
					<Vertex X="6610" Y="16117" Z="0"/>
					<Vertex X="6581" Y="16117" Z="0"/>
					<Vertex X="6546" Y="16117" Z="0"/>
					<Vertex X="6523" Y="16117" Z="0"/>
					<Vertex X="6505" Y="16117" Z="0"/>
					<Vertex X="6494" Y="16117" Z="0"/>
					<Vertex X="6453" Y="16117" Z="0"/>
					<Vertex X="6430" Y="16117" Z="0"/>
					<Vertex X="6407" Y="16117" Z="0"/>
					<Vertex X="6360" Y="16117" Z="0"/>
					<Vertex X="6343" Y="16117" Z="0"/>
					<Vertex X="6319" Y="16117" Z="0"/>
					<Vertex X="6308" Y="16117" Z="0"/>
					<Vertex X="6285" Y="16117" Z="0"/>
					<Vertex X="6232" Y="16111" Z="0"/>
					<Vertex X="6215" Y="16106" Z="0"/>
					<Vertex X="6192" Y="16106" Z="0"/>
					<Vertex X="6168" Y="16094" Z="0"/>
					<Vertex X="6145" Y="16088" Z="0"/>
					<Vertex X="6128" Y="16082" Z="0"/>
					<Vertex X="6110" Y="16082" Z="0"/>
					<Vertex X="6087" Y="16071" Z="0"/>
					<Vertex X="6058" Y="16065" Z="0"/>
					<Vertex X="6052" Y="16059" Z="0"/>
					<Vertex X="6029" Y="16059" Z="0"/>
					<Vertex X="6012" Y="16042" Z="0"/>
					<Vertex X="5988" Y="16036" Z="0"/>
					<Vertex X="5977" Y="16030" Z="0"/>
					<Vertex X="5971" Y="16024" Z="0"/>
					<Vertex X="5953" Y="16013" Z="0"/>
					<Vertex X="5936" Y="15995" Z="0"/>
					<Vertex X="5919" Y="15984" Z="0"/>
					<Vertex X="5901" Y="15978" Z="0"/>
					<Vertex X="5895" Y="15972" Z="0"/>
					<Vertex X="5872" Y="15949" Z="0"/>
					<Vertex X="5866" Y="15943" Z="0"/>
					<Vertex X="5849" Y="15931" Z="0"/>
					<Vertex X="5837" Y="15920" Z="0"/>
					<Vertex X="5832" Y="15914" Z="0"/>
					<Vertex X="5820" Y="15897" Z="0"/>
					<Vertex X="5814" Y="15891" Z="0"/>
					<Vertex X="5808" Y="15879" Z="0"/>
					<Vertex X="5797" Y="15862" Z="0"/>
					<Vertex X="5797" Y="15856" Z="0"/>
					<Vertex X="5791" Y="15844" Z="0"/>
					<Vertex X="5785" Y="15833" Z="0"/>
					<Vertex X="5785" Y="15821" Z="0"/>
					<Vertex X="5785" Y="15809" Z="0"/>
					<Vertex X="5779" Y="15804" Z="0"/>
					<Vertex X="5779" Y="15798" Z="0"/>
					<Vertex X="5773" Y="15769" Z="0"/>
					<Vertex X="5768" Y="15757" Z="0"/>
					<Vertex X="5768" Y="15745" Z="0"/>
					<Vertex X="5744" Y="15728" Z="0"/>
					<Vertex X="5733" Y="15711" Z="0"/>
					<Vertex X="5733" Y="15693" Z="0"/>
					<Vertex X="5727" Y="15682" Z="0"/>
					<Vertex X="5727" Y="15676" Z="0"/>
					<Vertex X="5727" Y="15653" Z="0"/>
					<Vertex X="5727" Y="15647" Z="0"/>
					<Vertex X="5727" Y="15641" Z="0"/>
					<Vertex X="5727" Y="15635" Z="0"/>
					<Vertex X="5710" Y="15612" Z="0"/>
					<Vertex X="5710" Y="15600" Z="0"/>
					<Vertex X="5710" Y="15583" Z="0"/>
					<Vertex X="5704" Y="15571" Z="0"/>
					<Vertex X="5704" Y="15565" Z="0"/>
					<Vertex X="5704" Y="15554" Z="0"/>
					<Vertex X="5704" Y="15542" Z="0"/>
					<Vertex X="5698" Y="15525" Z="0"/>
					<Vertex X="5698" Y="15513" Z="0"/>
					<Vertex X="5698" Y="15502" Z="0"/>
					<Vertex X="5692" Y="15490" Z="0"/>
					<Vertex X="5692" Y="15473" Z="0"/>
					<Vertex X="5692" Y="15467" Z="0"/>
					<Vertex X="5692" Y="15461" Z="0"/>
					<Vertex X="5692" Y="15455" Z="0"/>
					<Vertex X="5692" Y="15443" Z="0"/>
					<Vertex X="5692" Y="15432" Z="0"/>
					<Vertex X="5686" Y="15420" Z="0"/>
					<Vertex X="5686" Y="15409" Z="0"/>
					<Vertex X="5680" Y="15391" Z="0"/>
					<Vertex X="5680" Y="15385" Z="0"/>
					<Vertex X="5680" Y="15374" Z="0"/>
					<Vertex X="5680" Y="15368" Z="0"/>
					<Vertex X="5675" Y="15345" Z="0"/>
					<Vertex X="5675" Y="15333" Z="0"/>
					<Vertex X="5669" Y="15327" Z="0"/>
					<Vertex X="5669" Y="15316" Z="0"/>
					<Vertex X="5663" Y="15292" Z="0"/>
					<Vertex X="5663" Y="15287" Z="0"/>
					<Vertex X="5663" Y="15269" Z="0"/>
					<Vertex X="5663" Y="15263" Z="0"/>
					<Vertex X="5663" Y="15246" Z="0"/>
					<Vertex X="5657" Y="15229" Z="0"/>
					<Vertex X="5646" Y="15211" Z="0"/>
					<Vertex X="5646" Y="15205" Z="0"/>
					<Vertex X="5640" Y="15182" Z="0"/>
					<Vertex X="5640" Y="15170" Z="0"/>
					<Vertex X="5640" Y="15159" Z="0"/>
					<Vertex X="5640" Y="15141" Z="0"/>
					<Vertex X="5634" Y="15112" Z="0"/>
					<Vertex X="5634" Y="15095" Z="0"/>
					<Vertex X="5634" Y="15072" Z="0"/>
					<Vertex X="5622" Y="15054" Z="0"/>
					<Vertex X="5622" Y="15031" Z="0"/>
					<Vertex X="5622" Y="15025" Z="0"/>
					<Vertex X="5617" Y="15002" Z="0"/>
					<Vertex X="5617" Y="14990" Z="0"/>
					<Vertex X="5617" Y="14961" Z="0"/>
					<Vertex X="5611" Y="14950" Z="0"/>
					<Vertex X="5611" Y="14927" Z="0"/>
					<Vertex X="5605" Y="14909" Z="0"/>
					<Vertex X="5605" Y="14880" Z="0"/>
					<Vertex X="5599" Y="14863" Z="0"/>
					<Vertex X="5599" Y="14851" Z="0"/>
					<Vertex X="5593" Y="14834" Z="0"/>
					<Vertex X="5588" Y="14805" Z="0"/>
					<Vertex X="5588" Y="14787" Z="0"/>
					<Vertex X="5582" Y="14770" Z="0"/>
					<Vertex X="5582" Y="14764" Z="0"/>
					<Vertex X="5582" Y="14746" Z="0"/>
					<Vertex X="5582" Y="14717" Z="0"/>
					<Vertex X="5582" Y="14700" Z="0"/>
					<Vertex X="5582" Y="14694" Z="0"/>
					<Vertex X="5582" Y="14665" Z="0"/>
					<Vertex X="5582" Y="14654" Z="0"/>
					<Vertex X="5582" Y="14636" Z="0"/>
					<Vertex X="5582" Y="14630" Z="0"/>
					<Vertex X="5582" Y="14613" Z="0"/>
					<Vertex X="5582" Y="14590" Z="0"/>
					<Vertex X="5582" Y="14578" Z="0"/>
					<Vertex X="5582" Y="14566" Z="0"/>
					<Vertex X="5582" Y="14561" Z="0"/>
					<Vertex X="5582" Y="14537" Z="0"/>
					<Vertex X="5582" Y="14526" Z="0"/>
					<Vertex X="5582" Y="14514" Z="0"/>
					<Vertex X="5582" Y="14508" Z="0"/>
					<Vertex X="5582" Y="14491" Z="0"/>
					<Vertex X="5582" Y="14479" Z="0"/>
					<Vertex X="5582" Y="14474" Z="0"/>
					<Vertex X="5582" Y="14456" Z="0"/>
					<Vertex X="5582" Y="14450" Z="0"/>
					<Vertex X="5582" Y="14433" Z="0"/>
					<Vertex X="5588" Y="14410" Z="0"/>
					<Vertex X="5593" Y="14392" Z="0"/>
					<Vertex X="5599" Y="14386" Z="0"/>
					<Vertex X="5599" Y="14369" Z="0"/>
					<Vertex X="5605" Y="14363" Z="0"/>
					<Vertex X="5605" Y="14357" Z="0"/>
					<Vertex X="5605" Y="14352" Z="0"/>
					<Vertex X="5611" Y="14340" Z="0"/>
					<Vertex X="5622" Y="14311" Z="0"/>
					<Vertex X="5622" Y="14305" Z="0"/>
					<Vertex X="5628" Y="14288" Z="0"/>
					<Vertex X="5628" Y="14282" Z="0"/>
					<Vertex X="5628" Y="14270" Z="0"/>
					<Vertex X="5634" Y="14264" Z="0"/>
					<Vertex X="5640" Y="14247" Z="0"/>
					<Vertex X="5646" Y="14241" Z="0"/>
					<Vertex X="5646" Y="14230" Z="0"/>
					<Vertex X="5657" Y="14218" Z="0"/>
					<Vertex X="5663" Y="14206" Z="0"/>
					<Vertex X="5663" Y="14195" Z="0"/>
					<Vertex X="5669" Y="14183" Z="0"/>
					<Vertex X="5680" Y="14166" Z="0"/>
					<Vertex X="5680" Y="14160" Z="0"/>
					<Vertex X="5698" Y="14137" Z="0"/>
					<Vertex X="5710" Y="14125" Z="0"/>
					<Vertex X="5710" Y="14113" Z="0"/>
					<Vertex X="5721" Y="14102" Z="0"/>
					<Vertex X="5733" Y="14084" Z="0"/>
					<Vertex X="5744" Y="14073" Z="0"/>
					<Vertex X="5750" Y="14067" Z="0"/>
					<Vertex X="5768" Y="14044" Z="0"/>
					<Vertex X="5773" Y="14032" Z="0"/>
					<Vertex X="5791" Y="14015" Z="0"/>
					<Vertex X="5797" Y="14003" Z="0"/>
					<Vertex X="5814" Y="13986" Z="0"/>
					<Vertex X="5826" Y="13968" Z="0"/>
					<Vertex X="5837" Y="13962" Z="0"/>
					<Vertex X="5872" Y="13939" Z="0"/>
					<Vertex X="5884" Y="13928" Z="0"/>
					<Vertex X="5907" Y="13916" Z="0"/>
					<Vertex X="5919" Y="13904" Z="0"/>
					<Vertex X="5953" Y="13893" Z="0"/>
					<Vertex X="5953" Y="13881" Z="0"/>
					<Vertex X="5977" Y="13881" Z="0"/>
					<Vertex X="5988" Y="13869" Z="0"/>
					<Vertex X="6000" Y="13864" Z="0"/>
					<Vertex X="6012" Y="13852" Z="0"/>
					<Vertex X="6023" Y="13852" Z="0"/>
					<Vertex X="6046" Y="13835" Z="0"/>
					<Vertex X="6052" Y="13829" Z="0"/>
					<Vertex X="6075" Y="13817" Z="0"/>
					<Vertex X="6099" Y="13806" Z="0"/>
					<Vertex X="6110" Y="13794" Z="0"/>
					<Vertex X="6128" Y="13794" Z="0"/>
					<Vertex X="6151" Y="13782" Z="0"/>
					<Vertex X="6168" Y="13777" Z="0"/>
					<Vertex X="6174" Y="13765" Z="0"/>
					<Vertex X="6203" Y="13753" Z="0"/>
					<Vertex X="6221" Y="13747" Z="0"/>
					<Vertex X="6244" Y="13742" Z="0"/>
					<Vertex X="6256" Y="13736" Z="0"/>
					<Vertex X="6285" Y="13730" Z="0"/>
					<Vertex X="6302" Y="13724" Z="0"/>
					<Vertex X="6319" Y="13724" Z="0"/>
					<Vertex X="6337" Y="13718" Z="0"/>
					<Vertex X="6354" Y="13718" Z="0"/>
					<Vertex X="6366" Y="13713" Z="0"/>
					<Vertex X="6372" Y="13707" Z="0"/>
					<Vertex X="6377" Y="13707" Z="0"/>
					<Vertex X="6389" Y="13707" Z="0"/>
					<Vertex X="6407" Y="13701" Z="0"/>
					<Vertex X="6412" Y="13701" Z="0"/>
					<Vertex X="6424" Y="13701" Z="0"/>
					<Vertex X="6441" Y="13695" Z="0"/>
					<Vertex X="6453" Y="13689" Z="0"/>
					<Vertex X="6465" Y="13689" Z="0"/>
					<Vertex X="6470" Y="13689" Z="0"/>
					<Vertex X="6488" Y="13678" Z="0"/>
					<Vertex X="6505" Y="13672" Z="0"/>
					<Vertex X="6505" Y="13666" Z="0"/>
					<Vertex X="6517" Y="13660" Z="0"/>
					<Vertex X="6528" Y="13660" Z="0"/>
					<Vertex X="6546" Y="13649" Z="0"/>
					<Vertex X="6552" Y="13649" Z="0"/>
					<Vertex X="6558" Y="13649" Z="0"/>
					<Vertex X="6563" Y="13643" Z="0"/>
					<Vertex X="6569" Y="13637" Z="0"/>
					<Vertex X="6581" Y="13637" Z="0"/>
					<Vertex X="6592" Y="13631" Z="0"/>
					<Vertex X="6604" Y="13626" Z="0"/>
					<Vertex X="6616" Y="13620" Z="0"/>
					<Vertex X="6621" Y="13620" Z="0"/>
					<Vertex X="6627" Y="13608" Z="0"/>
					<Vertex X="6639" Y="13608" Z="0"/>
					<Vertex X="6650" Y="13602" Z="0"/>
					<Vertex X="6662" Y="13596" Z="0"/>
					<Vertex X="6674" Y="13591" Z="0"/>
					<Vertex X="6685" Y="13585" Z="0"/>
					<Vertex X="6703" Y="13585" Z="0"/>
					<Vertex X="6714" Y="13573" Z="0"/>
					<Vertex X="6726" Y="13573" Z="0"/>
					<Vertex X="6732" Y="13573" Z="0"/>
					<Vertex X="6743" Y="13567" Z="0"/>
					<Vertex X="6767" Y="13562" Z="0"/>
					<Vertex X="6772" Y="13556" Z="0"/>
					<Vertex X="6778" Y="13556" Z="0"/>
					<Vertex X="6784" Y="13550" Z="0"/>
					<Vertex X="6796" Y="13550" Z="0"/>
					<Vertex X="6801" Y="13544" Z="0"/>
					<Vertex X="6813" Y="13544" Z="0"/>
					<Vertex X="6819" Y="13544" Z="0"/>
					<Vertex X="6831" Y="13544" Z="0"/>
					<Vertex X="6842" Y="13533" Z="0"/>
					<Vertex X="6848" Y="13533" Z="0"/>
					<Vertex X="6854" Y="13533" Z="0"/>
					<Vertex X="6865" Y="13533" Z="0"/>
					<Vertex X="6871" Y="13533" Z="0"/>
					<Vertex X="6871" Y="13527" Z="0"/>
					<Vertex X="6877" Y="13527" Z="0"/>
					<Vertex X="6883" Y="13527" Z="0"/>
					<Vertex X="6889" Y="13521" Z="0"/>
					<Vertex X="6894" Y="13521" Z="0"/>
					<Vertex X="6900" Y="13521" Z="0"/>
					<Vertex X="6906" Y="13515" Z="0"/>
					<Vertex X="6912" Y="13515" Z="0"/>
					<Vertex X="6918" Y="13515" Z="0"/>
					<Vertex X="6923" Y="13515" Z="0"/>
					<Vertex X="6929" Y="13515" Z="0"/>
					<Vertex X="6935" Y="13509" Z="0"/>
					<Vertex X="6941" Y="13509" Z="0"/>
					<Vertex X="6947" Y="13509" Z="0"/>
					<Vertex X="6952" Y="13504" Z="0"/>
					<Vertex X="6958" Y="13504" Z="0"/>
					<Vertex X="6970" Y="13504" Z="0"/>
					<Vertex X="6970" Y="13498" Z="0"/>
					<Vertex X="6982" Y="13498" Z="0"/>
					<Vertex X="6982" Y="13492" Z="0"/>
					<Vertex X="6987" Y="13492" Z="0"/>
					<Vertex X="6999" Y="13492" Z="0"/>
					<Vertex X="7005" Y="13492" Z="0"/>
					<Vertex X="7011" Y="13486" Z="0"/>
					<Vertex X="7016" Y="13486" Z="0"/>
					<Vertex X="7022" Y="13486" Z="0"/>
					<Vertex X="7028" Y="13486" Z="0"/>
					<Vertex X="7034" Y="13480" Z="0"/>
					<Vertex X="7040" Y="13480" Z="0"/>
					<Vertex X="7045" Y="13474" Z="0"/>
					<Vertex X="7051" Y="13474" Z="0"/>
					<Vertex X="7057" Y="13474" Z="0"/>
					<Vertex X="7080" Y="13474" Z="0"/>
					<Vertex X="7092" Y="13474" Z="0"/>
					<Vertex X="7109" Y="13474" Z="0"/>
					<Vertex X="7121" Y="13474" Z="0"/>
					<Vertex X="7127" Y="13469" Z="0"/>
					<Vertex X="7138" Y="13469" Z="0"/>
					<Vertex X="7162" Y="13469" Z="0"/>
					<Vertex X="7179" Y="13469" Z="0"/>
					<Vertex X="7202" Y="13469" Z="0"/>
					<Vertex X="7220" Y="13469" Z="0"/>
					<Vertex X="7231" Y="13469" Z="0"/>
					<Vertex X="7266" Y="13469" Z="0"/>
					<Vertex X="7278" Y="13469" Z="0"/>
					<Vertex X="7301" Y="13469" Z="0"/>
					<Vertex X="7307" Y="13469" Z="0"/>
					<Vertex X="7318" Y="13469" Z="0"/>
					<Vertex X="7330" Y="13469" Z="0"/>
					<Vertex X="7342" Y="13469" Z="0"/>
					<Vertex X="7353" Y="13469" Z="0"/>
					<Vertex X="7359" Y="13469" Z="0"/>
					<Vertex X="7365" Y="13469" Z="0"/>
					<Vertex X="7371" Y="13469" Z="0"/>
					<Vertex X="7376" Y="13469" Z="0"/>
					<Vertex X="7388" Y="13474" Z="0"/>
					<Vertex X="7400" Y="13480" Z="0"/>
					<Vertex X="7411" Y="13486" Z="0"/>
					<Vertex X="7423" Y="13492" Z="0"/>
					<Vertex X="7423" Y="13498" Z="0"/>
					<Vertex X="7440" Y="13504" Z="0"/>
					<Vertex X="7452" Y="13515" Z="0"/>
					<Vertex X="7458" Y="13521" Z="0"/>
					<Vertex X="7469" Y="13533" Z="0"/>
					<Vertex X="7481" Y="13538" Z="0"/>
					<Vertex X="7504" Y="13556" Z="0"/>
					<Vertex X="7527" Y="13567" Z="0"/>
					<Vertex X="7539" Y="13579" Z="0"/>
					<Vertex X="7557" Y="13596" Z="0"/>
					<Vertex X="7562" Y="13602" Z="0"/>
					<Vertex X="7580" Y="13620" Z="0"/>
					<Vertex X="7597" Y="13631" Z="0"/>
					<Vertex X="7615" Y="13643" Z="0"/>
					<Vertex X="7626" Y="13655" Z="0"/>
					<Vertex X="7638" Y="13666" Z="0"/>
					<Vertex X="7655" Y="13684" Z="0"/>
					<Vertex X="7667" Y="13695" Z="0"/>
					<Vertex X="7667" Y="13701" Z="0"/>
					<Vertex X="7684" Y="13718" Z="0"/>
					<Vertex X="7696" Y="13724" Z="0"/>
					<Vertex X="7713" Y="13747" Z="0"/>
					<Vertex X="7719" Y="13759" Z="0"/>
					<Vertex X="7725" Y="13777" Z="0"/>
					<Vertex X="7731" Y="13782" Z="0"/>
					<Vertex X="7754" Y="13817" Z="0"/>
					<Vertex X="7766" Y="13835" Z="0"/>
					<Vertex X="7771" Y="13852" Z="0"/>
					<Vertex X="7777" Y="13864" Z="0"/>
					<Vertex X="7795" Y="13893" Z="0"/>
					<Vertex X="7806" Y="13898" Z="0"/>
					<Vertex X="7824" Y="13922" Z="0"/>
					<Vertex X="7830" Y="13939" Z="0"/>
					<Vertex X="7841" Y="13951" Z="0"/>
					<Vertex X="7853" Y="13962" Z="0"/>
					<Vertex X="7864" Y="13974" Z="0"/>
					<Vertex X="7870" Y="13980" Z="0"/>
					<Vertex X="7870" Y="13986" Z="0"/>
					<Vertex X="7882" Y="13991" Z="0"/>
					<Vertex X="7888" Y="14003" Z="0"/>
					<Vertex X="7893" Y="14003" Z="0"/>
					<Vertex X="7899" Y="14015" Z="0"/>
					<Vertex X="7905" Y="14020" Z="0"/>
					<Vertex X="7917" Y="14026" Z="0"/>
					<Vertex X="7917" Y="14032" Z="0"/>
					<Vertex X="7922" Y="14038" Z="0"/>
					<Vertex X="7934" Y="14044" Z="0"/>
					<Vertex X="7934" Y="14050" Z="0"/>
					<Vertex X="7940" Y="14050" Z="0"/>
					<Vertex X="7940" Y="14061" Z="0"/>
					<Vertex X="7951" Y="14067" Z="0"/>
					<Vertex X="7957" Y="14073" Z="0"/>
					<Vertex X="7963" Y="14079" Z="0"/>
					<Vertex X="7969" Y="14079" Z="0"/>
					<Vertex X="7975" Y="14079" Z="0"/>
					<Vertex X="7981" Y="14084" Z="0"/>
					<Vertex X="7992" Y="14096" Z="0"/>
					<Vertex X="7998" Y="14102" Z="0"/>
					<Vertex X="8004" Y="14113" Z="0"/>
					<Vertex X="8015" Y="14131" Z="0"/>
					<Vertex X="8027" Y="14137" Z="0"/>
					<Vertex X="8033" Y="14148" Z="0"/>
					<Vertex X="8039" Y="14160" Z="0"/>
					<Vertex X="8044" Y="14171" Z="0"/>
					<Vertex X="8056" Y="14189" Z="0"/>
					<Vertex X="8068" Y="14201" Z="0"/>
					<Vertex X="8079" Y="14206" Z="0"/>
					<Vertex X="8091" Y="14218" Z="0"/>
					<Vertex X="8091" Y="14224" Z="0"/>
					<Vertex X="8103" Y="14235" Z="0"/>
					<Vertex X="8114" Y="14247" Z="0"/>
					<Vertex X="8126" Y="14253" Z="0"/>
					<Vertex X="8149" Y="14270" Z="0"/>
					<Vertex X="8161" Y="14276" Z="0"/>
					<Vertex X="8190" Y="14299" Z="0"/>
					<Vertex X="8201" Y="14305" Z="0"/>
					<Vertex X="8224" Y="14322" Z="0"/>
					<Vertex X="8236" Y="14334" Z="0"/>
					<Vertex X="8248" Y="14346" Z="0"/>
					<Vertex X="8271" Y="14357" Z="0"/>
					<Vertex X="8283" Y="14363" Z="0"/>
					<Vertex X="8294" Y="14363" Z="0"/>
					<Vertex X="8306" Y="14369" Z="0"/>
					<Vertex X="8329" Y="14381" Z="0"/>
					<Vertex X="8341" Y="14381" Z="0"/>
					<Vertex X="8358" Y="14386" Z="0"/>
					<Vertex X="8375" Y="14386" Z="0"/>
					<Vertex X="8399" Y="14392" Z="0"/>
					<Vertex X="8416" Y="14392" Z="0"/>
					<Vertex X="8428" Y="14392" Z="0"/>
					<Vertex X="8445" Y="14398" Z="0"/>
					<Vertex X="8451" Y="14398" Z="0"/>
					<Vertex X="8468" Y="14398" Z="0"/>
					<Vertex X="8480" Y="14398" Z="0"/>
					<Vertex X="8503" Y="14398" Z="0"/>
					<Vertex X="8509" Y="14398" Z="0"/>
					<Vertex X="8532" Y="14398" Z="0"/>
					<Vertex X="8550" Y="14398" Z="0"/>
					<Vertex X="8561" Y="14398" Z="0"/>
					<Vertex X="8585" Y="14398" Z="0"/>
					<Vertex X="8596" Y="14398" Z="0"/>
					<Vertex X="8614" Y="14398" Z="0"/>
					<Vertex X="8643" Y="14398" Z="0"/>
					<Vertex X="8654" Y="14404" Z="0"/>
					<Vertex X="8683" Y="14410" Z="0"/>
					<Vertex X="8695" Y="14410" Z="0"/>
					<Vertex X="8718" Y="14410" Z="0"/>
					<Vertex X="8753" Y="14421" Z="0"/>
					<Vertex X="8770" Y="14427" Z="0"/>
					<Vertex X="8776" Y="14427" Z="0"/>
					<Vertex X="8805" Y="14433" Z="0"/>
					<Vertex X="8823" Y="14444" Z="0"/>
					<Vertex X="8846" Y="14450" Z="0"/>
					<Vertex X="8858" Y="14450" Z="0"/>
					<Vertex X="8869" Y="14456" Z="0"/>
					<Vertex X="8881" Y="14462" Z="0"/>
					<Vertex X="8887" Y="14468" Z="0"/>
					<Vertex X="8904" Y="14474" Z="0"/>
					<Vertex X="8927" Y="14485" Z="0"/>
					<Vertex X="8945" Y="14491" Z="0"/>
					<Vertex X="8956" Y="14497" Z="0"/>
					<Vertex X="8974" Y="14508" Z="0"/>
					<Vertex X="8980" Y="14514" Z="0"/>
					<Vertex X="8991" Y="14514" Z="0"/>
					<Vertex X="9014" Y="14526" Z="0"/>
					<Vertex X="9020" Y="14532" Z="0"/>
					<Vertex X="9032" Y="14537" Z="0"/>
					<Vertex X="9038" Y="14549" Z="0"/>
					<Vertex X="9049" Y="14561" Z="0"/>
					<Vertex X="9061" Y="14572" Z="0"/>
					<Vertex X="9078" Y="14578" Z="0"/>
					<Vertex X="9107" Y="14601" Z="0"/>
					<Vertex X="9113" Y="14607" Z="0"/>
					<Vertex X="9136" Y="14630" Z="0"/>
					<Vertex X="9154" Y="14642" Z="0"/>
					<Vertex X="9160" Y="14654" Z="0"/>
					<Vertex X="9171" Y="14665" Z="0"/>
					<Vertex X="9177" Y="14665" Z="0"/>
					<Vertex X="9189" Y="14677" Z="0"/>
					<Vertex X="9194" Y="14688" Z="0"/>
					<Vertex X="9194" Y="14694" Z="0"/>
					<Vertex X="9206" Y="14706" Z="0"/>
					<Vertex X="9212" Y="14723" Z="0"/>
					<Vertex X="9223" Y="14729" Z="0"/>
					<Vertex X="9229" Y="14735" Z="0"/>
					<Vertex X="9229" Y="14741" Z="0"/>
					<Vertex X="9229" Y="14746" Z="0"/>
					<Vertex X="9241" Y="14764" Z="0"/>
					<Vertex X="9247" Y="14776" Z="0"/>
					<Vertex X="9247" Y="14781" Z="0"/>
					<Vertex X="9253" Y="14787" Z="0"/>
					<Vertex X="9253" Y="14793" Z="0"/>
					<Vertex X="9253" Y="14805" Z="0"/>
					<Vertex X="9253" Y="14816" Z="0"/>
					<Vertex X="9264" Y="14828" Z="0"/>
					<Vertex X="9264" Y="14845" Z="0"/>
					<Vertex X="9264" Y="14851" Z="0"/>
					<Vertex X="9264" Y="14868" Z="0"/>
					<Vertex X="9264" Y="14886" Z="0"/>
					<Vertex X="9264" Y="14898" Z="0"/>
					<Vertex X="9276" Y="14921" Z="0"/>
					<Vertex X="9276" Y="14927" Z="0"/>
					<Vertex X="9276" Y="14938" Z="0"/>
					<Vertex X="9276" Y="14944" Z="0"/>
					<Vertex X="9276" Y="14956" Z="0"/>
					<Vertex X="9276" Y="14961" Z="0"/>
					<Vertex X="9276" Y="14973" Z="0"/>
					<Vertex X="9276" Y="14979" Z="0"/>
					<Vertex X="9276" Y="14990" Z="0"/>
					<Vertex X="9276" Y="14996" Z="0"/>
					<Vertex X="9276" Y="15008" Z="0"/>
					<Vertex X="9276" Y="15014" Z="0"/>
					<Vertex X="9282" Y="15008" Z="0"/>
				</Vertices>
			</Region>
		</Regions>
		<Plots/>
	</Annotation>
</Annotations>
