# Supplementary material for: Convolutional neural networks can accurately distinguish four histologic growth patterns of lung adenocarcinoma in digital slides
Source: Sci Rep. 2019 Feb 6;9:1483. doi: 10.1038/s41598-018-37638-9 (PMC6365499; doi:10.1038/s41598-018-37638-9)
Supplement: Supplementary file 2 — Dataset 1 [file 41598_2018_37638_MOESM2_ESM.zip › TCGA-97-A4M7-01A-01-TSA.968E9B8F-D1F7-486D-B2BF-D056F4A686A5.xml]

<Annotations MicronsPerPixel="0.246500">
	<Annotation Id="1" Name="" ReadOnly="0" NameReadOnly="0" LineColorReadOnly="0" Incremental="0" Type="4" LineColor="65280" Visible="1" Selected="1" MarkupImagePath="" MacroName="">
		<Attributes/>
		<Regions>
			<RegionAttributeHeaders>
				<AttributeHeader Id="9999" Name="Region" ColumnWidth="-1"/>
				<AttributeHeader Id="9997" Name="Length" ColumnWidth="-1"/>
				<AttributeHeader Id="9996" Name="Area" ColumnWidth="-1"/>
				<AttributeHeader Id="9998" Name="Text" ColumnWidth="-1"/>
			</RegionAttributeHeaders>
			<Region Id="1" Type="0" Zoom="0.130843" Selected="0" ImageLocation="" ImageFocus="0" Length="37022.3" Area="65745935.5" LengthMicrons="9126.0" AreaMicrons="3994871.0" Text="MICROPAP" NegativeROA="0" InputRegionId="0" Analyze="1" DisplayId="1">
				<Attributes/>
				<Vertices>
					<Vertex X="28974" Y="7116" Z="0"/>
					<Vertex X="29005" Y="7108" Z="0"/>
					<Vertex X="29012" Y="7108" Z="0"/>
					<Vertex X="29020" Y="7108" Z="0"/>
					<Vertex X="29028" Y="7101" Z="0"/>
					<Vertex X="29043" Y="7093" Z="0"/>
					<Vertex X="29051" Y="7085" Z="0"/>
					<Vertex X="29066" Y="7078" Z="0"/>
					<Vertex X="29074" Y="7078" Z="0"/>
					<Vertex X="29081" Y="7078" Z="0"/>
					<Vertex X="29089" Y="7078" Z="0"/>
					<Vertex X="29096" Y="7078" Z="0"/>
					<Vertex X="29104" Y="7078" Z="0"/>
					<Vertex X="29119" Y="7078" Z="0"/>
					<Vertex X="29127" Y="7078" Z="0"/>
					<Vertex X="29142" Y="7062" Z="0"/>
					<Vertex X="29150" Y="7062" Z="0"/>
					<Vertex X="29165" Y="7062" Z="0"/>
					<Vertex X="29181" Y="7062" Z="0"/>
					<Vertex X="29196" Y="7062" Z="0"/>
					<Vertex X="29211" Y="7062" Z="0"/>
					<Vertex X="29219" Y="7062" Z="0"/>
					<Vertex X="29226" Y="7062" Z="0"/>
					<Vertex X="29234" Y="7062" Z="0"/>
					<Vertex X="29242" Y="7062" Z="0"/>
					<Vertex X="29249" Y="7062" Z="0"/>
					<Vertex X="29257" Y="7062" Z="0"/>
					<Vertex X="29265" Y="7062" Z="0"/>
					<Vertex X="29272" Y="7062" Z="0"/>
					<Vertex X="29280" Y="7062" Z="0"/>
					<Vertex X="29295" Y="7062" Z="0"/>
					<Vertex X="29303" Y="7062" Z="0"/>
					<Vertex X="29310" Y="7062" Z="0"/>
					<Vertex X="29326" Y="7062" Z="0"/>
					<Vertex X="29341" Y="7062" Z="0"/>
					<Vertex X="29349" Y="7062" Z="0"/>
					<Vertex X="29364" Y="7062" Z="0"/>
					<Vertex X="29379" Y="7070" Z="0"/>
					<Vertex X="29395" Y="7078" Z="0"/>
					<Vertex X="29417" Y="7078" Z="0"/>
					<Vertex X="29425" Y="7085" Z="0"/>
					<Vertex X="29433" Y="7085" Z="0"/>
					<Vertex X="29448" Y="7093" Z="0"/>
					<Vertex X="29463" Y="7093" Z="0"/>
					<Vertex X="29479" Y="7093" Z="0"/>
					<Vertex X="29486" Y="7101" Z="0"/>
					<Vertex X="29509" Y="7101" Z="0"/>
					<Vertex X="29517" Y="7116" Z="0"/>
					<Vertex X="29540" Y="7116" Z="0"/>
					<Vertex X="29563" Y="7123" Z="0"/>
					<Vertex X="29578" Y="7123" Z="0"/>
					<Vertex X="29593" Y="7131" Z="0"/>
					<Vertex X="29601" Y="7131" Z="0"/>
					<Vertex X="29631" Y="7146" Z="0"/>
					<Vertex X="29639" Y="7146" Z="0"/>
					<Vertex X="29647" Y="7146" Z="0"/>
					<Vertex X="29662" Y="7154" Z="0"/>
					<Vertex X="29677" Y="7154" Z="0"/>
					<Vertex X="29685" Y="7162" Z="0"/>
					<Vertex X="29708" Y="7162" Z="0"/>
					<Vertex X="29731" Y="7169" Z="0"/>
					<Vertex X="29738" Y="7177" Z="0"/>
					<Vertex X="29761" Y="7185" Z="0"/>
					<Vertex X="29769" Y="7185" Z="0"/>
					<Vertex X="29800" Y="7185" Z="0"/>
					<Vertex X="29815" Y="7200" Z="0"/>
					<Vertex X="29823" Y="7200" Z="0"/>
					<Vertex X="29838" Y="7208" Z="0"/>
					<Vertex X="29853" Y="7208" Z="0"/>
					<Vertex X="29861" Y="7208" Z="0"/>
					<Vertex X="29876" Y="7215" Z="0"/>
					<Vertex X="29891" Y="7223" Z="0"/>
					<Vertex X="29907" Y="7230" Z="0"/>
					<Vertex X="29922" Y="7238" Z="0"/>
					<Vertex X="29937" Y="7246" Z="0"/>
					<Vertex X="29952" Y="7253" Z="0"/>
					<Vertex X="29968" Y="7253" Z="0"/>
					<Vertex X="29983" Y="7261" Z="0"/>
					<Vertex X="29998" Y="7269" Z="0"/>
					<Vertex X="30006" Y="7269" Z="0"/>
					<Vertex X="30021" Y="7269" Z="0"/>
					<Vertex X="30029" Y="7284" Z="0"/>
					<Vertex X="30037" Y="7284" Z="0"/>
					<Vertex X="30044" Y="7284" Z="0"/>
					<Vertex X="30052" Y="7292" Z="0"/>
					<Vertex X="30067" Y="7299" Z="0"/>
					<Vertex X="30098" Y="7315" Z="0"/>
					<Vertex X="30098" Y="7322" Z="0"/>
					<Vertex X="30113" Y="7330" Z="0"/>
					<Vertex X="30136" Y="7345" Z="0"/>
					<Vertex X="30151" Y="7353" Z="0"/>
					<Vertex X="30166" Y="7368" Z="0"/>
					<Vertex X="30182" Y="7376" Z="0"/>
					<Vertex X="30189" Y="7383" Z="0"/>
					<Vertex X="30212" Y="7399" Z="0"/>
					<Vertex X="30220" Y="7406" Z="0"/>
					<Vertex X="30235" Y="7422" Z="0"/>
					<Vertex X="30243" Y="7429" Z="0"/>
					<Vertex X="30258" Y="7437" Z="0"/>
					<Vertex X="30266" Y="7444" Z="0"/>
					<Vertex X="30273" Y="7452" Z="0"/>
					<Vertex X="30289" Y="7460" Z="0"/>
					<Vertex X="30296" Y="7467" Z="0"/>
					<Vertex X="30312" Y="7475" Z="0"/>
					<Vertex X="30312" Y="7483" Z="0"/>
					<Vertex X="30319" Y="7483" Z="0"/>
					<Vertex X="30327" Y="7490" Z="0"/>
					<Vertex X="30342" Y="7498" Z="0"/>
					<Vertex X="30350" Y="7506" Z="0"/>
					<Vertex X="30358" Y="7513" Z="0"/>
					<Vertex X="30380" Y="7536" Z="0"/>
					<Vertex X="30388" Y="7536" Z="0"/>
					<Vertex X="30396" Y="7551" Z="0"/>
					<Vertex X="30411" Y="7559" Z="0"/>
					<Vertex X="30411" Y="7567" Z="0"/>
					<Vertex X="30434" Y="7582" Z="0"/>
					<Vertex X="30449" Y="7590" Z="0"/>
					<Vertex X="30465" Y="7597" Z="0"/>
					<Vertex X="30480" Y="7605" Z="0"/>
					<Vertex X="30480" Y="7613" Z="0"/>
					<Vertex X="30495" Y="7620" Z="0"/>
					<Vertex X="30503" Y="7620" Z="0"/>
					<Vertex X="30518" Y="7643" Z="0"/>
					<Vertex X="30526" Y="7643" Z="0"/>
					<Vertex X="30533" Y="7651" Z="0"/>
					<Vertex X="30549" Y="7658" Z="0"/>
					<Vertex X="30564" Y="7674" Z="0"/>
					<Vertex X="30572" Y="7681" Z="0"/>
					<Vertex X="30587" Y="7681" Z="0"/>
					<Vertex X="30594" Y="7697" Z="0"/>
					<Vertex X="30610" Y="7704" Z="0"/>
					<Vertex X="30633" Y="7704" Z="0"/>
					<Vertex X="30640" Y="7712" Z="0"/>
					<Vertex X="30648" Y="7720" Z="0"/>
					<Vertex X="30671" Y="7720" Z="0"/>
					<Vertex X="30679" Y="7727" Z="0"/>
					<Vertex X="30686" Y="7727" Z="0"/>
					<Vertex X="30701" Y="7735" Z="0"/>
					<Vertex X="30717" Y="7743" Z="0"/>
					<Vertex X="30724" Y="7750" Z="0"/>
					<Vertex X="30732" Y="7750" Z="0"/>
					<Vertex X="30740" Y="7758" Z="0"/>
					<Vertex X="30755" Y="7758" Z="0"/>
					<Vertex X="30770" Y="7773" Z="0"/>
					<Vertex X="30786" Y="7781" Z="0"/>
					<Vertex X="30801" Y="7788" Z="0"/>
					<Vertex X="30808" Y="7796" Z="0"/>
					<Vertex X="30824" Y="7804" Z="0"/>
					<Vertex X="30831" Y="7811" Z="0"/>
					<Vertex X="30847" Y="7819" Z="0"/>
					<Vertex X="30862" Y="7834" Z="0"/>
					<Vertex X="30870" Y="7850" Z="0"/>
					<Vertex X="30870" Y="7857" Z="0"/>
					<Vertex X="30870" Y="7865" Z="0"/>
					<Vertex X="30877" Y="7865" Z="0"/>
					<Vertex X="30885" Y="7880" Z="0"/>
					<Vertex X="30900" Y="7888" Z="0"/>
					<Vertex X="30900" Y="7895" Z="0"/>
					<Vertex X="30908" Y="7903" Z="0"/>
					<Vertex X="30915" Y="7911" Z="0"/>
					<Vertex X="30923" Y="7926" Z="0"/>
					<Vertex X="30931" Y="7941" Z="0"/>
					<Vertex X="30954" Y="7964" Z="0"/>
					<Vertex X="30961" Y="7979" Z="0"/>
					<Vertex X="30992" Y="8002" Z="0"/>
					<Vertex X="31000" Y="8018" Z="0"/>
					<Vertex X="31022" Y="8033" Z="0"/>
					<Vertex X="31030" Y="8041" Z="0"/>
					<Vertex X="31045" Y="8048" Z="0"/>
					<Vertex X="31045" Y="8064" Z="0"/>
					<Vertex X="31061" Y="8086" Z="0"/>
					<Vertex X="31076" Y="8109" Z="0"/>
					<Vertex X="31084" Y="8125" Z="0"/>
					<Vertex X="31091" Y="8140" Z="0"/>
					<Vertex X="31099" Y="8155" Z="0"/>
					<Vertex X="31114" Y="8178" Z="0"/>
					<Vertex X="31137" Y="8209" Z="0"/>
					<Vertex X="31145" Y="8232" Z="0"/>
					<Vertex X="31152" Y="8262" Z="0"/>
					<Vertex X="31183" Y="8293" Z="0"/>
					<Vertex X="31191" Y="8316" Z="0"/>
					<Vertex X="31198" Y="8346" Z="0"/>
					<Vertex X="31214" Y="8362" Z="0"/>
					<Vertex X="31214" Y="8385" Z="0"/>
					<Vertex X="31221" Y="8415" Z="0"/>
					<Vertex X="31236" Y="8438" Z="0"/>
					<Vertex X="31252" Y="8461" Z="0"/>
					<Vertex X="31267" Y="8484" Z="0"/>
					<Vertex X="31267" Y="8499" Z="0"/>
					<Vertex X="31275" Y="8514" Z="0"/>
					<Vertex X="31282" Y="8530" Z="0"/>
					<Vertex X="31282" Y="8545" Z="0"/>
					<Vertex X="31298" Y="8553" Z="0"/>
					<Vertex X="31305" Y="8576" Z="0"/>
					<Vertex X="31313" Y="8591" Z="0"/>
					<Vertex X="31321" Y="8606" Z="0"/>
					<Vertex X="31328" Y="8614" Z="0"/>
					<Vertex X="31328" Y="8629" Z="0"/>
					<Vertex X="31336" Y="8644" Z="0"/>
					<Vertex X="31336" Y="8652" Z="0"/>
					<Vertex X="31359" Y="8675" Z="0"/>
					<Vertex X="31359" Y="8698" Z="0"/>
					<Vertex X="31359" Y="8706" Z="0"/>
					<Vertex X="31366" Y="8721" Z="0"/>
					<Vertex X="31382" Y="8744" Z="0"/>
					<Vertex X="31382" Y="8759" Z="0"/>
					<Vertex X="31397" Y="8759" Z="0"/>
					<Vertex X="31397" Y="8774" Z="0"/>
					<Vertex X="31412" Y="8790" Z="0"/>
					<Vertex X="31412" Y="8797" Z="0"/>
					<Vertex X="31420" Y="8813" Z="0"/>
					<Vertex X="31428" Y="8828" Z="0"/>
					<Vertex X="31435" Y="8835" Z="0"/>
					<Vertex X="31443" Y="8858" Z="0"/>
					<Vertex X="31443" Y="8874" Z="0"/>
					<Vertex X="31450" Y="8889" Z="0"/>
					<Vertex X="31466" Y="8912" Z="0"/>
					<Vertex X="31466" Y="8927" Z="0"/>
					<Vertex X="31473" Y="8942" Z="0"/>
					<Vertex X="31481" Y="8958" Z="0"/>
					<Vertex X="31481" Y="8965" Z="0"/>
					<Vertex X="31489" Y="8981" Z="0"/>
					<Vertex X="31496" Y="9011" Z="0"/>
					<Vertex X="31496" Y="9019" Z="0"/>
					<Vertex X="31504" Y="9042" Z="0"/>
					<Vertex X="31512" Y="9057" Z="0"/>
					<Vertex X="31519" Y="9088" Z="0"/>
					<Vertex X="31519" Y="9095" Z="0"/>
					<Vertex X="31527" Y="9111" Z="0"/>
					<Vertex X="31535" Y="9134" Z="0"/>
					<Vertex X="31535" Y="9156" Z="0"/>
					<Vertex X="31535" Y="9179" Z="0"/>
					<Vertex X="31535" Y="9195" Z="0"/>
					<Vertex X="31535" Y="9202" Z="0"/>
					<Vertex X="31542" Y="9225" Z="0"/>
					<Vertex X="31557" Y="9248" Z="0"/>
					<Vertex X="31557" Y="9256" Z="0"/>
					<Vertex X="31565" Y="9271" Z="0"/>
					<Vertex X="31565" Y="9279" Z="0"/>
					<Vertex X="31565" Y="9302" Z="0"/>
					<Vertex X="31580" Y="9309" Z="0"/>
					<Vertex X="31580" Y="9317" Z="0"/>
					<Vertex X="31580" Y="9332" Z="0"/>
					<Vertex X="31580" Y="9348" Z="0"/>
					<Vertex X="31580" Y="9363" Z="0"/>
					<Vertex X="31580" Y="9370" Z="0"/>
					<Vertex X="31580" Y="9378" Z="0"/>
					<Vertex X="31580" Y="9386" Z="0"/>
					<Vertex X="31588" Y="9401" Z="0"/>
					<Vertex X="31588" Y="9416" Z="0"/>
					<Vertex X="31588" Y="9432" Z="0"/>
					<Vertex X="31588" Y="9439" Z="0"/>
					<Vertex X="31596" Y="9462" Z="0"/>
					<Vertex X="31596" Y="9470" Z="0"/>
					<Vertex X="31596" Y="9485" Z="0"/>
					<Vertex X="31603" Y="9500" Z="0"/>
					<Vertex X="31603" Y="9508" Z="0"/>
					<Vertex X="31603" Y="9523" Z="0"/>
					<Vertex X="31603" Y="9546" Z="0"/>
					<Vertex X="31603" Y="9554" Z="0"/>
					<Vertex X="31611" Y="9569" Z="0"/>
					<Vertex X="31611" Y="9577" Z="0"/>
					<Vertex X="31611" Y="9600" Z="0"/>
					<Vertex X="31611" Y="9607" Z="0"/>
					<Vertex X="31611" Y="9638" Z="0"/>
					<Vertex X="31611" Y="9653" Z="0"/>
					<Vertex X="31611" Y="9669" Z="0"/>
					<Vertex X="31611" Y="9684" Z="0"/>
					<Vertex X="31611" Y="9691" Z="0"/>
					<Vertex X="31611" Y="9707" Z="0"/>
					<Vertex X="31611" Y="9722" Z="0"/>
					<Vertex X="31611" Y="9737" Z="0"/>
					<Vertex X="31611" Y="9745" Z="0"/>
					<Vertex X="31611" Y="9760" Z="0"/>
					<Vertex X="31611" Y="9776" Z="0"/>
					<Vertex X="31611" Y="9791" Z="0"/>
					<Vertex X="31611" Y="9806" Z="0"/>
					<Vertex X="31611" Y="9814" Z="0"/>
					<Vertex X="31611" Y="9821" Z="0"/>
					<Vertex X="31611" Y="9829" Z="0"/>
					<Vertex X="31611" Y="9837" Z="0"/>
					<Vertex X="31611" Y="9844" Z="0"/>
					<Vertex X="31611" Y="9860" Z="0"/>
					<Vertex X="31611" Y="9867" Z="0"/>
					<Vertex X="31611" Y="9883" Z="0"/>
					<Vertex X="31611" Y="9890" Z="0"/>
					<Vertex X="31611" Y="9898" Z="0"/>
					<Vertex X="31611" Y="9913" Z="0"/>
					<Vertex X="31603" Y="9921" Z="0"/>
					<Vertex X="31603" Y="9936" Z="0"/>
					<Vertex X="31603" Y="9951" Z="0"/>
					<Vertex X="31596" Y="9959" Z="0"/>
					<Vertex X="31596" Y="9974" Z="0"/>
					<Vertex X="31596" Y="9997" Z="0"/>
					<Vertex X="31588" Y="10005" Z="0"/>
					<Vertex X="31588" Y="10020" Z="0"/>
					<Vertex X="31588" Y="10043" Z="0"/>
					<Vertex X="31588" Y="10051" Z="0"/>
					<Vertex X="31580" Y="10058" Z="0"/>
					<Vertex X="31580" Y="10074" Z="0"/>
					<Vertex X="31580" Y="10081" Z="0"/>
					<Vertex X="31580" Y="10089" Z="0"/>
					<Vertex X="31573" Y="10104" Z="0"/>
					<Vertex X="31573" Y="10112" Z="0"/>
					<Vertex X="31557" Y="10119" Z="0"/>
					<Vertex X="31557" Y="10135" Z="0"/>
					<Vertex X="31557" Y="10142" Z="0"/>
					<Vertex X="31550" Y="10158" Z="0"/>
					<Vertex X="31550" Y="10173" Z="0"/>
					<Vertex X="31542" Y="10181" Z="0"/>
					<Vertex X="31535" Y="10188" Z="0"/>
					<Vertex X="31535" Y="10196" Z="0"/>
					<Vertex X="31527" Y="10204" Z="0"/>
					<Vertex X="31527" Y="10211" Z="0"/>
					<Vertex X="31527" Y="10226" Z="0"/>
					<Vertex X="31519" Y="10234" Z="0"/>
					<Vertex X="31512" Y="10242" Z="0"/>
					<Vertex X="31504" Y="10249" Z="0"/>
					<Vertex X="31496" Y="10265" Z="0"/>
					<Vertex X="31489" Y="10265" Z="0"/>
					<Vertex X="31481" Y="10272" Z="0"/>
					<Vertex X="31473" Y="10288" Z="0"/>
					<Vertex X="31466" Y="10303" Z="0"/>
					<Vertex X="31458" Y="10311" Z="0"/>
					<Vertex X="31450" Y="10326" Z="0"/>
					<Vertex X="31443" Y="10333" Z="0"/>
					<Vertex X="31428" Y="10349" Z="0"/>
					<Vertex X="31420" Y="10356" Z="0"/>
					<Vertex X="31412" Y="10364" Z="0"/>
					<Vertex X="31397" Y="10379" Z="0"/>
					<Vertex X="31389" Y="10395" Z="0"/>
					<Vertex X="31374" Y="10402" Z="0"/>
					<Vertex X="31374" Y="10410" Z="0"/>
					<Vertex X="31351" Y="10425" Z="0"/>
					<Vertex X="31351" Y="10433" Z="0"/>
					<Vertex X="31328" Y="10448" Z="0"/>
					<Vertex X="31313" Y="10463" Z="0"/>
					<Vertex X="31290" Y="10479" Z="0"/>
					<Vertex X="31267" Y="10494" Z="0"/>
					<Vertex X="31267" Y="10502" Z="0"/>
					<Vertex X="31252" Y="10517" Z="0"/>
					<Vertex X="31236" Y="10525" Z="0"/>
					<Vertex X="31221" Y="10547" Z="0"/>
					<Vertex X="31206" Y="10555" Z="0"/>
					<Vertex X="31191" Y="10570" Z="0"/>
					<Vertex X="31175" Y="10586" Z="0"/>
					<Vertex X="31160" Y="10593" Z="0"/>
					<Vertex X="31152" Y="10601" Z="0"/>
					<Vertex X="31137" Y="10616" Z="0"/>
					<Vertex X="31122" Y="10624" Z="0"/>
					<Vertex X="31114" Y="10639" Z="0"/>
					<Vertex X="31099" Y="10647" Z="0"/>
					<Vertex X="31091" Y="10662" Z="0"/>
					<Vertex X="31076" Y="10677" Z="0"/>
					<Vertex X="31045" Y="10708" Z="0"/>
					<Vertex X="31038" Y="10708" Z="0"/>
					<Vertex X="31030" Y="10723" Z="0"/>
					<Vertex X="31022" Y="10723" Z="0"/>
					<Vertex X="31007" Y="10731" Z="0"/>
					<Vertex X="30992" Y="10746" Z="0"/>
					<Vertex X="30984" Y="10746" Z="0"/>
					<Vertex X="30977" Y="10746" Z="0"/>
					<Vertex X="30954" Y="10754" Z="0"/>
					<Vertex X="30931" Y="10761" Z="0"/>
					<Vertex X="30923" Y="10769" Z="0"/>
					<Vertex X="30908" Y="10777" Z="0"/>
					<Vertex X="30893" Y="10784" Z="0"/>
					<Vertex X="30885" Y="10784" Z="0"/>
					<Vertex X="30870" Y="10792" Z="0"/>
					<Vertex X="30854" Y="10807" Z="0"/>
					<Vertex X="30847" Y="10807" Z="0"/>
					<Vertex X="30816" Y="10823" Z="0"/>
					<Vertex X="30801" Y="10830" Z="0"/>
					<Vertex X="30786" Y="10838" Z="0"/>
					<Vertex X="30763" Y="10846" Z="0"/>
					<Vertex X="30740" Y="10853" Z="0"/>
					<Vertex X="30732" Y="10861" Z="0"/>
					<Vertex X="30717" Y="10861" Z="0"/>
					<Vertex X="30701" Y="10868" Z="0"/>
					<Vertex X="30679" Y="10868" Z="0"/>
					<Vertex X="30671" Y="10868" Z="0"/>
					<Vertex X="30656" Y="10868" Z="0"/>
					<Vertex X="30648" Y="10884" Z="0"/>
					<Vertex X="30640" Y="10884" Z="0"/>
					<Vertex X="30625" Y="10884" Z="0"/>
					<Vertex X="30625" Y="10891" Z="0"/>
					<Vertex X="30617" Y="10891" Z="0"/>
					<Vertex X="30610" Y="10899" Z="0"/>
					<Vertex X="30602" Y="10899" Z="0"/>
					<Vertex X="30579" Y="10907" Z="0"/>
					<Vertex X="30579" Y="10914" Z="0"/>
					<Vertex X="30564" Y="10914" Z="0"/>
					<Vertex X="30556" Y="10914" Z="0"/>
					<Vertex X="30549" Y="10922" Z="0"/>
					<Vertex X="30541" Y="10922" Z="0"/>
					<Vertex X="30526" Y="10937" Z="0"/>
					<Vertex X="30518" Y="10937" Z="0"/>
					<Vertex X="30510" Y="10945" Z="0"/>
					<Vertex X="30487" Y="10953" Z="0"/>
					<Vertex X="30480" Y="10960" Z="0"/>
					<Vertex X="30472" Y="10968" Z="0"/>
					<Vertex X="30465" Y="10975" Z="0"/>
					<Vertex X="30449" Y="10983" Z="0"/>
					<Vertex X="30434" Y="10991" Z="0"/>
					<Vertex X="30419" Y="11006" Z="0"/>
					<Vertex X="30411" Y="11014" Z="0"/>
					<Vertex X="30403" Y="11021" Z="0"/>
					<Vertex X="30396" Y="11021" Z="0"/>
					<Vertex X="30388" Y="11029" Z="0"/>
					<Vertex X="30380" Y="11037" Z="0"/>
					<Vertex X="30373" Y="11044" Z="0"/>
					<Vertex X="30365" Y="11052" Z="0"/>
					<Vertex X="30350" Y="11052" Z="0"/>
					<Vertex X="30335" Y="11067" Z="0"/>
					<Vertex X="30327" Y="11075" Z="0"/>
					<Vertex X="30312" Y="11090" Z="0"/>
					<Vertex X="30312" Y="11098" Z="0"/>
					<Vertex X="30296" Y="11098" Z="0"/>
					<Vertex X="30281" Y="11121" Z="0"/>
					<Vertex X="30273" Y="11121" Z="0"/>
					<Vertex X="30266" Y="11128" Z="0"/>
					<Vertex X="30258" Y="11136" Z="0"/>
					<Vertex X="30235" Y="11159" Z="0"/>
					<Vertex X="30212" Y="11174" Z="0"/>
					<Vertex X="30212" Y="11182" Z="0"/>
					<Vertex X="30197" Y="11189" Z="0"/>
					<Vertex X="30197" Y="11197" Z="0"/>
					<Vertex X="30182" Y="11212" Z="0"/>
					<Vertex X="30174" Y="11220" Z="0"/>
					<Vertex X="30166" Y="11228" Z="0"/>
					<Vertex X="30159" Y="11235" Z="0"/>
					<Vertex X="30151" Y="11251" Z="0"/>
					<Vertex X="30144" Y="11258" Z="0"/>
					<Vertex X="30144" Y="11266" Z="0"/>
					<Vertex X="30128" Y="11289" Z="0"/>
					<Vertex X="30113" Y="11304" Z="0"/>
					<Vertex X="30113" Y="11312" Z="0"/>
					<Vertex X="30105" Y="11319" Z="0"/>
					<Vertex X="30098" Y="11327" Z="0"/>
					<Vertex X="30090" Y="11335" Z="0"/>
					<Vertex X="30090" Y="11350" Z="0"/>
					<Vertex X="30082" Y="11358" Z="0"/>
					<Vertex X="30075" Y="11365" Z="0"/>
					<Vertex X="30075" Y="11373" Z="0"/>
					<Vertex X="30067" Y="11381" Z="0"/>
					<Vertex X="30067" Y="11388" Z="0"/>
					<Vertex X="30059" Y="11396" Z="0"/>
					<Vertex X="30052" Y="11403" Z="0"/>
					<Vertex X="30021" Y="11387" Z="0"/>
					<Vertex X="30021" Y="11395" Z="0"/>
					<Vertex X="30021" Y="11403" Z="0"/>
					<Vertex X="30036" Y="11418" Z="0"/>
					<Vertex X="30044" Y="11433" Z="0"/>
					<Vertex X="30074" Y="11479" Z="0"/>
					<Vertex X="30105" Y="11525" Z="0"/>
					<Vertex X="30112" Y="11548" Z="0"/>
					<Vertex X="30135" Y="11594" Z="0"/>
					<Vertex X="30158" Y="11647" Z="0"/>
					<Vertex X="30166" Y="11685" Z="0"/>
					<Vertex X="30204" Y="11754" Z="0"/>
					<Vertex X="30235" Y="11808" Z="0"/>
					<Vertex X="30242" Y="11815" Z="0"/>
					<Vertex X="30265" Y="11853" Z="0"/>
					<Vertex X="30265" Y="11876" Z="0"/>
					<Vertex X="30288" Y="11899" Z="0"/>
					<Vertex X="30296" Y="11915" Z="0"/>
					<Vertex X="30304" Y="11930" Z="0"/>
					<Vertex X="30311" Y="11945" Z="0"/>
					<Vertex X="30319" Y="11968" Z="0"/>
					<Vertex X="30349" Y="11999" Z="0"/>
					<Vertex X="30365" Y="12014" Z="0"/>
					<Vertex X="30403" Y="12052" Z="0"/>
					<Vertex X="30411" Y="12067" Z="0"/>
					<Vertex X="30456" Y="12106" Z="0"/>
					<Vertex X="30472" Y="12129" Z="0"/>
					<Vertex X="30502" Y="12152" Z="0"/>
					<Vertex X="30525" Y="12174" Z="0"/>
					<Vertex X="30563" Y="12197" Z="0"/>
					<Vertex X="30586" Y="12220" Z="0"/>
					<Vertex X="30640" Y="12251" Z="0"/>
					<Vertex X="30655" Y="12266" Z="0"/>
					<Vertex X="30701" Y="12289" Z="0"/>
					<Vertex X="30716" Y="12297" Z="0"/>
					<Vertex X="30762" Y="12327" Z="0"/>
					<Vertex X="30777" Y="12335" Z="0"/>
					<Vertex X="30831" Y="12366" Z="0"/>
					<Vertex X="30846" Y="12373" Z="0"/>
					<Vertex X="30900" Y="12411" Z="0"/>
					<Vertex X="30938" Y="12442" Z="0"/>
					<Vertex X="30953" Y="12450" Z="0"/>
					<Vertex X="31022" Y="12488" Z="0"/>
					<Vertex X="31045" Y="12503" Z="0"/>
					<Vertex X="31114" Y="12541" Z="0"/>
					<Vertex X="31152" Y="12580" Z="0"/>
					<Vertex X="31213" Y="12618" Z="0"/>
					<Vertex X="31282" Y="12671" Z="0"/>
					<Vertex X="31343" Y="12725" Z="0"/>
					<Vertex X="31381" Y="12755" Z="0"/>
					<Vertex X="31412" Y="12771" Z="0"/>
					<Vertex X="31465" Y="12824" Z="0"/>
					<Vertex X="31481" Y="12839" Z="0"/>
					<Vertex X="31519" Y="12870" Z="0"/>
					<Vertex X="31557" Y="12916" Z="0"/>
					<Vertex X="31618" Y="12985" Z="0"/>
					<Vertex X="31649" Y="13008" Z="0"/>
					<Vertex X="31679" Y="13046" Z="0"/>
					<Vertex X="31733" Y="13115" Z="0"/>
					<Vertex X="31763" Y="13137" Z="0"/>
					<Vertex X="31786" Y="13168" Z="0"/>
					<Vertex X="31824" Y="13206" Z="0"/>
					<Vertex X="31840" Y="13222" Z="0"/>
					<Vertex X="31847" Y="13237" Z="0"/>
					<Vertex X="31870" Y="13260" Z="0"/>
					<Vertex X="31909" Y="13298" Z="0"/>
					<Vertex X="31931" Y="13329" Z="0"/>
					<Vertex X="31954" Y="13351" Z="0"/>
					<Vertex X="31977" Y="13374" Z="0"/>
					<Vertex X="31993" Y="13405" Z="0"/>
					<Vertex X="32023" Y="13428" Z="0"/>
					<Vertex X="32038" Y="13451" Z="0"/>
					<Vertex X="32061" Y="13474" Z="0"/>
					<Vertex X="32061" Y="13481" Z="0"/>
					<Vertex X="32077" Y="13504" Z="0"/>
					<Vertex X="32092" Y="13520" Z="0"/>
					<Vertex X="32115" Y="13543" Z="0"/>
					<Vertex X="32115" Y="13550" Z="0"/>
					<Vertex X="32138" Y="13573" Z="0"/>
					<Vertex X="32145" Y="13588" Z="0"/>
					<Vertex X="32153" Y="13604" Z="0"/>
					<Vertex X="32168" Y="13611" Z="0"/>
					<Vertex X="32176" Y="13642" Z="0"/>
					<Vertex X="32191" Y="13657" Z="0"/>
					<Vertex X="32222" Y="13703" Z="0"/>
					<Vertex X="32260" Y="13749" Z="0"/>
					<Vertex X="32268" Y="13757" Z="0"/>
					<Vertex X="32306" Y="13810" Z="0"/>
					<Vertex X="32314" Y="13825" Z="0"/>
					<Vertex X="32344" Y="13848" Z="0"/>
					<Vertex X="32359" Y="13871" Z="0"/>
					<Vertex X="32390" Y="13909" Z="0"/>
					<Vertex X="32405" Y="13932" Z="0"/>
					<Vertex X="32436" Y="13963" Z="0"/>
					<Vertex X="32444" Y="13971" Z="0"/>
					<Vertex X="32466" Y="13986" Z="0"/>
					<Vertex X="32474" Y="14001" Z="0"/>
					<Vertex X="32505" Y="14032" Z="0"/>
					<Vertex X="32512" Y="14047" Z="0"/>
					<Vertex X="32528" Y="14070" Z="0"/>
					<Vertex X="32551" Y="14093" Z="0"/>
					<Vertex X="32573" Y="14116" Z="0"/>
					<Vertex X="32589" Y="14139" Z="0"/>
					<Vertex X="32612" Y="14169" Z="0"/>
					<Vertex X="32619" Y="14169" Z="0"/>
					<Vertex X="32635" Y="14200" Z="0"/>
					<Vertex X="32642" Y="14207" Z="0"/>
					<Vertex X="32658" Y="14238" Z="0"/>
					<Vertex X="32658" Y="14253" Z="0"/>
					<Vertex X="32665" Y="14269" Z="0"/>
					<Vertex X="32680" Y="14314" Z="0"/>
					<Vertex X="32688" Y="14337" Z="0"/>
					<Vertex X="32696" Y="14391" Z="0"/>
					<Vertex X="32703" Y="14406" Z="0"/>
					<Vertex X="32726" Y="14452" Z="0"/>
					<Vertex X="32726" Y="14467" Z="0"/>
					<Vertex X="32726" Y="14506" Z="0"/>
					<Vertex X="32726" Y="14536" Z="0"/>
					<Vertex X="32726" Y="14567" Z="0"/>
					<Vertex X="32726" Y="14574" Z="0"/>
					<Vertex X="32726" Y="14613" Z="0"/>
					<Vertex X="32726" Y="14628" Z="0"/>
					<Vertex X="32726" Y="14658" Z="0"/>
					<Vertex X="32726" Y="14681" Z="0"/>
					<Vertex X="32726" Y="14697" Z="0"/>
					<Vertex X="32726" Y="14720" Z="0"/>
					<Vertex X="32726" Y="14735" Z="0"/>
					<Vertex X="32726" Y="14765" Z="0"/>
					<Vertex X="32719" Y="14804" Z="0"/>
					<Vertex X="32711" Y="14819" Z="0"/>
					<Vertex X="32688" Y="14865" Z="0"/>
					<Vertex X="32680" Y="14888" Z="0"/>
					<Vertex X="32680" Y="14926" Z="0"/>
					<Vertex X="32658" Y="14964" Z="0"/>
					<Vertex X="32658" Y="14987" Z="0"/>
					<Vertex X="32650" Y="15025" Z="0"/>
					<Vertex X="32635" Y="15071" Z="0"/>
					<Vertex X="32627" Y="15086" Z="0"/>
					<Vertex X="32619" Y="15132" Z="0"/>
					<Vertex X="32604" Y="15155" Z="0"/>
					<Vertex X="32596" Y="15186" Z="0"/>
					<Vertex X="32589" Y="15209" Z="0"/>
					<Vertex X="32581" Y="15232" Z="0"/>
					<Vertex X="32581" Y="15247" Z="0"/>
					<Vertex X="32573" Y="15255" Z="0"/>
					<Vertex X="32566" Y="15262" Z="0"/>
					<Vertex X="32566" Y="15270" Z="0"/>
					<Vertex X="32566" Y="15277" Z="0"/>
					<Vertex X="32566" Y="15293" Z="0"/>
					<Vertex X="32566" Y="15300" Z="0"/>
					<Vertex X="32551" Y="15308" Z="0"/>
					<Vertex X="32551" Y="15316" Z="0"/>
					<Vertex X="32551" Y="15323" Z="0"/>
					<Vertex X="32551" Y="15339" Z="0"/>
					<Vertex X="32551" Y="15346" Z="0"/>
					<Vertex X="32551" Y="15354" Z="0"/>
					<Vertex X="32551" Y="15362" Z="0"/>
					<Vertex X="32551" Y="15369" Z="0"/>
					<Vertex X="32551" Y="15384" Z="0"/>
					<Vertex X="32543" Y="15400" Z="0"/>
					<Vertex X="32543" Y="15415" Z="0"/>
					<Vertex X="32543" Y="15430" Z="0"/>
					<Vertex X="32543" Y="15446" Z="0"/>
					<Vertex X="32528" Y="15469" Z="0"/>
					<Vertex X="32520" Y="15484" Z="0"/>
					<Vertex X="32520" Y="15499" Z="0"/>
					<Vertex X="32520" Y="15514" Z="0"/>
					<Vertex X="32512" Y="15522" Z="0"/>
					<Vertex X="32512" Y="15530" Z="0"/>
					<Vertex X="32512" Y="15537" Z="0"/>
					<Vertex X="32505" Y="15553" Z="0"/>
					<Vertex X="32497" Y="15576" Z="0"/>
					<Vertex X="32489" Y="15591" Z="0"/>
					<Vertex X="32489" Y="15606" Z="0"/>
					<Vertex X="32459" Y="15644" Z="0"/>
					<Vertex X="32459" Y="15660" Z="0"/>
					<Vertex X="32444" Y="15683" Z="0"/>
					<Vertex X="32436" Y="15705" Z="0"/>
					<Vertex X="32421" Y="15721" Z="0"/>
					<Vertex X="32405" Y="15744" Z="0"/>
					<Vertex X="32390" Y="15751" Z="0"/>
					<Vertex X="32367" Y="15767" Z="0"/>
					<Vertex X="32344" Y="15782" Z="0"/>
					<Vertex X="32321" Y="15790" Z="0"/>
					<Vertex X="32298" Y="15805" Z="0"/>
					<Vertex X="32260" Y="15820" Z="0"/>
					<Vertex X="32222" Y="15843" Z="0"/>
					<Vertex X="32199" Y="15851" Z="0"/>
					<Vertex X="32153" Y="15866" Z="0"/>
					<Vertex X="32115" Y="15889" Z="0"/>
					<Vertex X="32069" Y="15904" Z="0"/>
					<Vertex X="32054" Y="15912" Z="0"/>
					<Vertex X="32023" Y="15927" Z="0"/>
					<Vertex X="31993" Y="15927" Z="0"/>
					<Vertex X="31947" Y="15950" Z="0"/>
					<Vertex X="31886" Y="15973" Z="0"/>
					<Vertex X="31863" Y="15981" Z="0"/>
					<Vertex X="31809" Y="15996" Z="0"/>
					<Vertex X="31740" Y="16004" Z="0"/>
					<Vertex X="31656" Y="16011" Z="0"/>
					<Vertex X="31610" Y="16026" Z="0"/>
					<Vertex X="31595" Y="16026" Z="0"/>
					<Vertex X="31549" Y="16026" Z="0"/>
					<Vertex X="31526" Y="16034" Z="0"/>
					<Vertex X="31481" Y="16042" Z="0"/>
					<Vertex X="31427" Y="16049" Z="0"/>
					<Vertex X="31412" Y="16049" Z="0"/>
					<Vertex X="31343" Y="16049" Z="0"/>
					<Vertex X="31312" Y="16049" Z="0"/>
					<Vertex X="31228" Y="16049" Z="0"/>
					<Vertex X="31152" Y="16049" Z="0"/>
					<Vertex X="31114" Y="16049" Z="0"/>
					<Vertex X="31030" Y="16049" Z="0"/>
					<Vertex X="30946" Y="16049" Z="0"/>
					<Vertex X="30854" Y="16049" Z="0"/>
					<Vertex X="30823" Y="16049" Z="0"/>
					<Vertex X="30739" Y="16049" Z="0"/>
					<Vertex X="30709" Y="16049" Z="0"/>
					<Vertex X="30640" Y="16049" Z="0"/>
					<Vertex X="30602" Y="16049" Z="0"/>
					<Vertex X="30540" Y="16049" Z="0"/>
					<Vertex X="30418" Y="16019" Z="0"/>
					<Vertex X="30288" Y="15973" Z="0"/>
					<Vertex X="30212" Y="15958" Z="0"/>
					<Vertex X="30074" Y="15935" Z="0"/>
					<Vertex X="29998" Y="15912" Z="0"/>
					<Vertex X="29891" Y="15897" Z="0"/>
					<Vertex X="29799" Y="15874" Z="0"/>
					<Vertex X="29769" Y="15874" Z="0"/>
					<Vertex X="29700" Y="15858" Z="0"/>
					<Vertex X="29639" Y="15835" Z="0"/>
					<Vertex X="29600" Y="15835" Z="0"/>
					<Vertex X="29532" Y="15805" Z="0"/>
					<Vertex X="29478" Y="15790" Z="0"/>
					<Vertex X="29448" Y="15790" Z="0"/>
					<Vertex X="29409" Y="15774" Z="0"/>
					<Vertex X="29379" Y="15767" Z="0"/>
					<Vertex X="29363" Y="15767" Z="0"/>
					<Vertex X="29302" Y="15759" Z="0"/>
					<Vertex X="29287" Y="15751" Z="0"/>
					<Vertex X="29249" Y="15736" Z="0"/>
					<Vertex X="29226" Y="15736" Z="0"/>
					<Vertex X="29172" Y="15713" Z="0"/>
					<Vertex X="29134" Y="15705" Z="0"/>
					<Vertex X="29104" Y="15705" Z="0"/>
					<Vertex X="29050" Y="15698" Z="0"/>
					<Vertex X="29020" Y="15698" Z="0"/>
					<Vertex X="28989" Y="15698" Z="0"/>
					<Vertex X="28958" Y="15698" Z="0"/>
					<Vertex X="28913" Y="15683" Z="0"/>
					<Vertex X="28905" Y="15683" Z="0"/>
					<Vertex X="28867" Y="15675" Z="0"/>
					<Vertex X="28859" Y="15675" Z="0"/>
					<Vertex X="28836" Y="15675" Z="0"/>
					<Vertex X="28828" Y="15675" Z="0"/>
					<Vertex X="28798" Y="15675" Z="0"/>
					<Vertex X="28775" Y="15675" Z="0"/>
					<Vertex X="28744" Y="15675" Z="0"/>
					<Vertex X="28729" Y="15675" Z="0"/>
					<Vertex X="28721" Y="15675" Z="0"/>
					<Vertex X="28706" Y="15675" Z="0"/>
					<Vertex X="28691" Y="15675" Z="0"/>
					<Vertex X="28683" Y="15675" Z="0"/>
					<Vertex X="28668" Y="15675" Z="0"/>
					<Vertex X="28653" Y="15675" Z="0"/>
					<Vertex X="28637" Y="15675" Z="0"/>
					<Vertex X="28622" Y="15675" Z="0"/>
					<Vertex X="28607" Y="15675" Z="0"/>
					<Vertex X="28584" Y="15675" Z="0"/>
					<Vertex X="28569" Y="15675" Z="0"/>
					<Vertex X="28553" Y="15675" Z="0"/>
					<Vertex X="28530" Y="15675" Z="0"/>
					<Vertex X="28523" Y="15675" Z="0"/>
					<Vertex X="28515" Y="15675" Z="0"/>
					<Vertex X="28507" Y="15675" Z="0"/>
					<Vertex X="28500" Y="15667" Z="0"/>
					<Vertex X="28492" Y="15667" Z="0"/>
					<Vertex X="28485" Y="15667" Z="0"/>
					<Vertex X="28469" Y="15667" Z="0"/>
					<Vertex X="28469" Y="15660" Z="0"/>
					<Vertex X="28462" Y="15660" Z="0"/>
					<Vertex X="28454" Y="15660" Z="0"/>
					<Vertex X="28446" Y="15660" Z="0"/>
					<Vertex X="28439" Y="15660" Z="0"/>
					<Vertex X="28431" Y="15660" Z="0"/>
					<Vertex X="28408" Y="15660" Z="0"/>
					<Vertex X="28400" Y="15660" Z="0"/>
					<Vertex X="28393" Y="15660" Z="0"/>
					<Vertex X="28355" Y="15660" Z="0"/>
					<Vertex X="28324" Y="15652" Z="0"/>
					<Vertex X="28293" Y="15652" Z="0"/>
					<Vertex X="28263" Y="15652" Z="0"/>
					<Vertex X="28240" Y="15652" Z="0"/>
					<Vertex X="28232" Y="15652" Z="0"/>
					<Vertex X="28202" Y="15652" Z="0"/>
					<Vertex X="28194" Y="15652" Z="0"/>
					<Vertex X="28179" Y="15652" Z="0"/>
					<Vertex X="28156" Y="15660" Z="0"/>
					<Vertex X="28148" Y="15660" Z="0"/>
					<Vertex X="28141" Y="15660" Z="0"/>
					<Vertex X="28118" Y="15667" Z="0"/>
					<Vertex X="28110" Y="15683" Z="0"/>
					<Vertex X="28102" Y="15683" Z="0"/>
					<Vertex X="28087" Y="15690" Z="0"/>
					<Vertex X="28087" Y="15698" Z="0"/>
					<Vertex X="28064" Y="15713" Z="0"/>
					<Vertex X="28064" Y="15728" Z="0"/>
					<Vertex X="28049" Y="15744" Z="0"/>
					<Vertex X="28034" Y="15759" Z="0"/>
					<Vertex X="28018" Y="15774" Z="0"/>
					<Vertex X="27995" Y="15790" Z="0"/>
					<Vertex X="27980" Y="15805" Z="0"/>
					<Vertex X="27965" Y="15820" Z="0"/>
					<Vertex X="27950" Y="15835" Z="0"/>
					<Vertex X="27942" Y="15851" Z="0"/>
					<Vertex X="27927" Y="15866" Z="0"/>
					<Vertex X="27911" Y="15881" Z="0"/>
					<Vertex X="27911" Y="15889" Z="0"/>
					<Vertex X="27896" Y="15904" Z="0"/>
					<Vertex X="27888" Y="15919" Z="0"/>
					<Vertex X="27888" Y="15927" Z="0"/>
					<Vertex X="27873" Y="15942" Z="0"/>
					<Vertex X="27865" Y="15950" Z="0"/>
					<Vertex X="27858" Y="15958" Z="0"/>
					<Vertex X="27858" Y="15965" Z="0"/>
					<Vertex X="27858" Y="15973" Z="0"/>
					<Vertex X="27850" Y="15981" Z="0"/>
					<Vertex X="27835" Y="16004" Z="0"/>
					<Vertex X="27835" Y="16019" Z="0"/>
					<Vertex X="27827" Y="16034" Z="0"/>
					<Vertex X="27827" Y="16042" Z="0"/>
					<Vertex X="27812" Y="16057" Z="0"/>
					<Vertex X="27797" Y="16088" Z="0"/>
					<Vertex X="27774" Y="16111" Z="0"/>
					<Vertex X="27766" Y="16149" Z="0"/>
					<Vertex X="27751" Y="16156" Z="0"/>
					<Vertex X="27743" Y="16187" Z="0"/>
					<Vertex X="27728" Y="16210" Z="0"/>
					<Vertex X="27728" Y="16225" Z="0"/>
					<Vertex X="27713" Y="16256" Z="0"/>
					<Vertex X="27697" Y="16279" Z="0"/>
					<Vertex X="27690" Y="16294" Z="0"/>
					<Vertex X="27690" Y="16309" Z="0"/>
					<Vertex X="27690" Y="16324" Z="0"/>
					<Vertex X="27682" Y="16340" Z="0"/>
					<Vertex X="27682" Y="16347" Z="0"/>
					<Vertex X="27682" Y="16355" Z="0"/>
					<Vertex X="27674" Y="16386" Z="0"/>
					<Vertex X="27667" Y="16393" Z="0"/>
					<Vertex X="27667" Y="16416" Z="0"/>
					<Vertex X="27651" Y="16447" Z="0"/>
					<Vertex X="27644" Y="16470" Z="0"/>
					<Vertex X="27629" Y="16485" Z="0"/>
					<Vertex X="27613" Y="16516" Z="0"/>
					<Vertex X="27606" Y="16538" Z="0"/>
					<Vertex X="27606" Y="16561" Z="0"/>
					<Vertex X="27583" Y="16592" Z="0"/>
					<Vertex X="27583" Y="16607" Z="0"/>
					<Vertex X="27560" Y="16638" Z="0"/>
					<Vertex X="27552" Y="16668" Z="0"/>
					<Vertex X="27544" Y="16676" Z="0"/>
					<Vertex X="27529" Y="16722" Z="0"/>
					<Vertex X="27514" Y="16760" Z="0"/>
					<Vertex X="27499" Y="16821" Z="0"/>
					<Vertex X="27499" Y="16837" Z="0"/>
					<Vertex X="27483" Y="16875" Z="0"/>
					<Vertex X="27468" Y="16921" Z="0"/>
					<Vertex X="27468" Y="16936" Z="0"/>
					<Vertex X="27453" Y="16966" Z="0"/>
					<Vertex X="27445" Y="17012" Z="0"/>
					<Vertex X="27437" Y="17028" Z="0"/>
					<Vertex X="27430" Y="17051" Z="0"/>
					<Vertex X="27430" Y="17073" Z="0"/>
					<Vertex X="27415" Y="17096" Z="0"/>
					<Vertex X="27407" Y="17112" Z="0"/>
					<Vertex X="27399" Y="17119" Z="0"/>
					<Vertex X="27384" Y="17158" Z="0"/>
					<Vertex X="27376" Y="17188" Z="0"/>
					<Vertex X="27353" Y="17219" Z="0"/>
					<Vertex X="27330" Y="17249" Z="0"/>
					<Vertex X="27315" Y="17280" Z="0"/>
					<Vertex X="27292" Y="17303" Z="0"/>
					<Vertex X="27262" Y="17349" Z="0"/>
					<Vertex X="27239" Y="17379" Z="0"/>
					<Vertex X="27216" Y="17417" Z="0"/>
					<Vertex X="27208" Y="17425" Z="0"/>
					<Vertex X="27185" Y="17463" Z="0"/>
					<Vertex X="27162" Y="17486" Z="0"/>
					<Vertex X="27155" Y="17494" Z="0"/>
					<Vertex X="27147" Y="17517" Z="0"/>
					<Vertex X="27132" Y="17532" Z="0"/>
					<Vertex X="27124" Y="17540" Z="0"/>
					<Vertex X="27117" Y="17563" Z="0"/>
					<Vertex X="27101" Y="17578" Z="0"/>
					<Vertex X="27094" Y="17586" Z="0"/>
					<Vertex X="27071" Y="17601" Z="0"/>
					<Vertex X="27055" Y="17624" Z="0"/>
					<Vertex X="27048" Y="17631" Z="0"/>
					<Vertex X="27040" Y="17639" Z="0"/>
					<Vertex X="27040" Y="17647" Z="0"/>
					<Vertex X="27032" Y="17654" Z="0"/>
					<Vertex X="27017" Y="17670" Z="0"/>
					<Vertex X="27017" Y="17677" Z="0"/>
					<Vertex X="27010" Y="17685" Z="0"/>
					<Vertex X="27002" Y="17700" Z="0"/>
					<Vertex X="26994" Y="17700" Z="0"/>
					<Vertex X="26979" Y="17715" Z="0"/>
					<Vertex X="26979" Y="17731" Z="0"/>
					<Vertex X="26971" Y="17738" Z="0"/>
					<Vertex X="26964" Y="17754" Z="0"/>
					<Vertex X="26956" Y="17754" Z="0"/>
					<Vertex X="26948" Y="17777" Z="0"/>
					<Vertex X="26933" Y="17792" Z="0"/>
					<Vertex X="26925" Y="17800" Z="0"/>
					<Vertex X="26918" Y="17800" Z="0"/>
					<Vertex X="26903" Y="17822" Z="0"/>
					<Vertex X="26887" Y="17838" Z="0"/>
					<Vertex X="26872" Y="17853" Z="0"/>
					<Vertex X="26857" Y="17861" Z="0"/>
					<Vertex X="26849" Y="17868" Z="0"/>
					<Vertex X="26818" Y="17884" Z="0"/>
					<Vertex X="26811" Y="17891" Z="0"/>
					<Vertex X="26803" Y="17899" Z="0"/>
					<Vertex X="26788" Y="17907" Z="0"/>
					<Vertex X="26780" Y="17914" Z="0"/>
					<Vertex X="26757" Y="17922" Z="0"/>
					<Vertex X="26742" Y="17929" Z="0"/>
					<Vertex X="26727" Y="17937" Z="0"/>
					<Vertex X="26719" Y="17945" Z="0"/>
					<Vertex X="26704" Y="17945" Z="0"/>
					<Vertex X="26696" Y="17952" Z="0"/>
					<Vertex X="26681" Y="17960" Z="0"/>
					<Vertex X="26666" Y="17968" Z="0"/>
					<Vertex X="26650" Y="17975" Z="0"/>
					<Vertex X="26635" Y="17983" Z="0"/>
					<Vertex X="26627" Y="17991" Z="0"/>
					<Vertex X="26620" Y="17991" Z="0"/>
					<Vertex X="26604" Y="17991" Z="0"/>
					<Vertex X="26597" Y="17991" Z="0"/>
					<Vertex X="26566" Y="17998" Z="0"/>
					<Vertex X="26551" Y="18006" Z="0"/>
					<Vertex X="26543" Y="18006" Z="0"/>
					<Vertex X="26520" Y="18014" Z="0"/>
					<Vertex X="26505" Y="18021" Z="0"/>
					<Vertex X="26497" Y="18021" Z="0"/>
					<Vertex X="26475" Y="18021" Z="0"/>
					<Vertex X="26467" Y="18021" Z="0"/>
					<Vertex X="26452" Y="18021" Z="0"/>
					<Vertex X="26429" Y="18021" Z="0"/>
					<Vertex X="26421" Y="18021" Z="0"/>
					<Vertex X="26398" Y="18036" Z="0"/>
					<Vertex X="26383" Y="18036" Z="0"/>
					<Vertex X="26360" Y="18036" Z="0"/>
					<Vertex X="26345" Y="18036" Z="0"/>
					<Vertex X="26322" Y="18044" Z="0"/>
					<Vertex X="26299" Y="18044" Z="0"/>
					<Vertex X="26283" Y="18044" Z="0"/>
					<Vertex X="26276" Y="18044" Z="0"/>
					<Vertex X="26268" Y="18044" Z="0"/>
					<Vertex X="26253" Y="18044" Z="0"/>
					<Vertex X="26230" Y="18044" Z="0"/>
					<Vertex X="26199" Y="18044" Z="0"/>
					<Vertex X="26176" Y="18044" Z="0"/>
					<Vertex X="26138" Y="18044" Z="0"/>
					<Vertex X="26123" Y="18036" Z="0"/>
					<Vertex X="26092" Y="18036" Z="0"/>
					<Vertex X="26077" Y="18029" Z="0"/>
					<Vertex X="26039" Y="18021" Z="0"/>
					<Vertex X="26016" Y="18014" Z="0"/>
					<Vertex X="25993" Y="18014" Z="0"/>
					<Vertex X="25978" Y="18006" Z="0"/>
					<Vertex X="25955" Y="18006" Z="0"/>
					<Vertex X="25940" Y="17998" Z="0"/>
					<Vertex X="25909" Y="17983" Z="0"/>
					<Vertex X="25878" Y="17975" Z="0"/>
					<Vertex X="25848" Y="17968" Z="0"/>
					<Vertex X="25794" Y="17945" Z="0"/>
					<Vertex X="25756" Y="17914" Z="0"/>
					<Vertex X="25695" Y="17876" Z="0"/>
					<Vertex X="25649" Y="17845" Z="0"/>
					<Vertex X="25596" Y="17815" Z="0"/>
					<Vertex X="25504" Y="17761" Z="0"/>
					<Vertex X="25450" Y="17723" Z="0"/>
					<Vertex X="25427" Y="17708" Z="0"/>
					<Vertex X="25389" Y="17677" Z="0"/>
					<Vertex X="25366" Y="17662" Z="0"/>
					<Vertex X="25359" Y="17654" Z="0"/>
					<Vertex X="25336" Y="17631" Z="0"/>
					<Vertex X="25305" Y="17608" Z="0"/>
					<Vertex X="25282" Y="17586" Z="0"/>
					<Vertex X="25259" Y="17570" Z="0"/>
					<Vertex X="25244" Y="17547" Z="0"/>
					<Vertex X="25229" Y="17517" Z="0"/>
					<Vertex X="25221" Y="17501" Z="0"/>
					<Vertex X="25213" Y="17494" Z="0"/>
					<Vertex X="25206" Y="17471" Z="0"/>
					<Vertex X="25198" Y="17456" Z="0"/>
					<Vertex X="25183" Y="17440" Z="0"/>
					<Vertex X="25168" Y="17417" Z="0"/>
					<Vertex X="25160" Y="17402" Z="0"/>
					<Vertex X="25145" Y="17372" Z="0"/>
					<Vertex X="25129" Y="17356" Z="0"/>
					<Vertex X="25114" Y="17341" Z="0"/>
					<Vertex X="25106" Y="17333" Z="0"/>
					<Vertex X="25099" Y="17318" Z="0"/>
					<Vertex X="25084" Y="17295" Z="0"/>
					<Vertex X="25061" Y="17265" Z="0"/>
					<Vertex X="25045" Y="17234" Z="0"/>
					<Vertex X="25030" Y="17203" Z="0"/>
					<Vertex X="25007" Y="17165" Z="0"/>
					<Vertex X="24992" Y="17142" Z="0"/>
					<Vertex X="24977" Y="17119" Z="0"/>
					<Vertex X="24969" Y="17096" Z="0"/>
					<Vertex X="24954" Y="17058" Z="0"/>
					<Vertex X="24931" Y="17020" Z="0"/>
					<Vertex X="24923" Y="16974" Z="0"/>
					<Vertex X="24892" Y="16936" Z="0"/>
					<Vertex X="24870" Y="16890" Z="0"/>
					<Vertex X="24862" Y="16859" Z="0"/>
					<Vertex X="24839" Y="16814" Z="0"/>
					<Vertex X="24831" Y="16768" Z="0"/>
					<Vertex X="24808" Y="16707" Z="0"/>
					<Vertex X="24793" Y="16645" Z="0"/>
					<Vertex X="24778" Y="16577" Z="0"/>
					<Vertex X="24763" Y="16508" Z="0"/>
					<Vertex X="24740" Y="16439" Z="0"/>
					<Vertex X="24732" Y="16363" Z="0"/>
					<Vertex X="24724" Y="16286" Z="0"/>
					<Vertex X="24701" Y="16218" Z="0"/>
					<Vertex X="24694" Y="16156" Z="0"/>
					<Vertex X="24678" Y="16034" Z="0"/>
					<Vertex X="24671" Y="15904" Z="0"/>
					<Vertex X="24656" Y="15797" Z="0"/>
					<Vertex X="24640" Y="15736" Z="0"/>
					<Vertex X="24625" Y="15698" Z="0"/>
					<Vertex X="24625" Y="15683" Z="0"/>
					<Vertex X="24617" Y="15660" Z="0"/>
					<Vertex X="24610" Y="15660" Z="0"/>
					<Vertex X="24610" Y="15637" Z="0"/>
					<Vertex X="24602" Y="15606" Z="0"/>
					<Vertex X="24594" Y="15576" Z="0"/>
					<Vertex X="24594" Y="15560" Z="0"/>
					<Vertex X="24587" Y="15530" Z="0"/>
					<Vertex X="24579" Y="15491" Z="0"/>
					<Vertex X="24579" Y="15438" Z="0"/>
					<Vertex X="24571" Y="15407" Z="0"/>
					<Vertex X="24556" Y="15354" Z="0"/>
					<Vertex X="24556" Y="15293" Z="0"/>
					<Vertex X="24556" Y="15239" Z="0"/>
					<Vertex X="24549" Y="15186" Z="0"/>
					<Vertex X="24549" Y="15163" Z="0"/>
					<Vertex X="24549" Y="15132" Z="0"/>
					<Vertex X="24549" Y="15094" Z="0"/>
					<Vertex X="24549" Y="15071" Z="0"/>
					<Vertex X="24549" Y="15056" Z="0"/>
					<Vertex X="24549" Y="15025" Z="0"/>
					<Vertex X="24541" Y="15002" Z="0"/>
					<Vertex X="24541" Y="14979" Z="0"/>
					<Vertex X="24533" Y="14956" Z="0"/>
					<Vertex X="24533" Y="14949" Z="0"/>
					<Vertex X="24526" Y="14926" Z="0"/>
					<Vertex X="24526" Y="14895" Z="0"/>
					<Vertex X="24518" Y="14857" Z="0"/>
					<Vertex X="24518" Y="14827" Z="0"/>
					<Vertex X="24518" Y="14811" Z="0"/>
					<Vertex X="24518" Y="14773" Z="0"/>
					<Vertex X="24518" Y="14742" Z="0"/>
					<Vertex X="24518" Y="14720" Z="0"/>
					<Vertex X="24518" Y="14689" Z="0"/>
					<Vertex X="24518" Y="14666" Z="0"/>
					<Vertex X="24518" Y="14635" Z="0"/>
					<Vertex X="24518" Y="14613" Z="0"/>
					<Vertex X="24533" Y="14574" Z="0"/>
					<Vertex X="24533" Y="14551" Z="0"/>
					<Vertex X="24541" Y="14521" Z="0"/>
					<Vertex X="24541" Y="14490" Z="0"/>
					<Vertex X="24556" Y="14452" Z="0"/>
					<Vertex X="24564" Y="14414" Z="0"/>
					<Vertex X="24571" Y="14399" Z="0"/>
					<Vertex X="24579" Y="14368" Z="0"/>
					<Vertex X="24587" Y="14353" Z="0"/>
					<Vertex X="24587" Y="14337" Z="0"/>
					<Vertex X="24594" Y="14307" Z="0"/>
					<Vertex X="24594" Y="14299" Z="0"/>
					<Vertex X="24594" Y="14292" Z="0"/>
					<Vertex X="24594" Y="14276" Z="0"/>
					<Vertex X="24594" Y="14261" Z="0"/>
					<Vertex X="24594" Y="14253" Z="0"/>
					<Vertex X="24594" Y="14238" Z="0"/>
					<Vertex X="24594" Y="14230" Z="0"/>
					<Vertex X="24594" Y="14215" Z="0"/>
					<Vertex X="24594" Y="14207" Z="0"/>
					<Vertex X="24594" Y="14192" Z="0"/>
					<Vertex X="24594" Y="14185" Z="0"/>
					<Vertex X="24594" Y="14169" Z="0"/>
					<Vertex X="24594" Y="14162" Z="0"/>
					<Vertex X="24594" Y="14154" Z="0"/>
					<Vertex X="24594" Y="14139" Z="0"/>
					<Vertex X="24594" Y="14123" Z="0"/>
					<Vertex X="24594" Y="14116" Z="0"/>
					<Vertex X="24594" Y="14108" Z="0"/>
					<Vertex X="24594" Y="14100" Z="0"/>
					<Vertex X="24594" Y="14093" Z="0"/>
					<Vertex X="24594" Y="14085" Z="0"/>
					<Vertex X="24594" Y="14078" Z="0"/>
					<Vertex X="24587" Y="14070" Z="0"/>
					<Vertex X="24579" Y="14062" Z="0"/>
					<Vertex X="24579" Y="14055" Z="0"/>
					<Vertex X="24579" Y="14047" Z="0"/>
					<Vertex X="24571" Y="14039" Z="0"/>
					<Vertex X="24556" Y="14024" Z="0"/>
					<Vertex X="24556" Y="14009" Z="0"/>
					<Vertex X="24541" Y="13993" Z="0"/>
					<Vertex X="24533" Y="13978" Z="0"/>
					<Vertex X="24533" Y="13963" Z="0"/>
					<Vertex X="24533" Y="13955" Z="0"/>
					<Vertex X="24526" Y="13948" Z="0"/>
					<Vertex X="24526" Y="13940" Z="0"/>
					<Vertex X="24526" Y="13932" Z="0"/>
					<Vertex X="24526" Y="13925" Z="0"/>
					<Vertex X="24526" Y="13909" Z="0"/>
					<Vertex X="24526" Y="13902" Z="0"/>
					<Vertex X="24526" Y="13894" Z="0"/>
					<Vertex X="24526" Y="13886" Z="0"/>
					<Vertex X="24526" Y="13879" Z="0"/>
					<Vertex X="24511" Y="13620" Z="0"/>
					<Vertex X="24503" Y="13620" Z="0"/>
					<Vertex X="24473" Y="13620" Z="0"/>
					<Vertex X="24457" Y="13620" Z="0"/>
					<Vertex X="24450" Y="13620" Z="0"/>
					<Vertex X="24427" Y="13612" Z="0"/>
					<Vertex X="24396" Y="13589" Z="0"/>
					<Vertex X="24381" Y="13582" Z="0"/>
					<Vertex X="24343" Y="13536" Z="0"/>
					<Vertex X="24282" Y="13459" Z="0"/>
					<Vertex X="24213" Y="13360" Z="0"/>
					<Vertex X="24182" Y="13291" Z="0"/>
					<Vertex X="24113" Y="13146" Z="0"/>
					<Vertex X="24045" Y="12993" Z="0"/>
					<Vertex X="24014" Y="12924" Z="0"/>
					<Vertex X="23991" Y="12787" Z="0"/>
					<Vertex X="23945" Y="12672" Z="0"/>
					<Vertex X="23930" Y="12611" Z="0"/>
					<Vertex X="23907" Y="12504" Z="0"/>
					<Vertex X="23884" Y="12412" Z="0"/>
					<Vertex X="23876" Y="12382" Z="0"/>
					<Vertex X="23876" Y="12328" Z="0"/>
					<Vertex X="23876" Y="12275" Z="0"/>
					<Vertex X="23876" Y="12252" Z="0"/>
					<Vertex X="23876" Y="12214" Z="0"/>
					<Vertex X="23876" Y="12160" Z="0"/>
					<Vertex X="23876" Y="12114" Z="0"/>
					<Vertex X="23876" Y="12084" Z="0"/>
					<Vertex X="23876" Y="12030" Z="0"/>
					<Vertex X="23876" Y="11992" Z="0"/>
					<Vertex X="23876" Y="11961" Z="0"/>
					<Vertex X="23876" Y="11938" Z="0"/>
					<Vertex X="23884" Y="11893" Z="0"/>
					<Vertex X="23892" Y="11862" Z="0"/>
					<Vertex X="23899" Y="11816" Z="0"/>
					<Vertex X="23899" Y="11793" Z="0"/>
					<Vertex X="23899" Y="11763" Z="0"/>
					<Vertex X="23915" Y="11717" Z="0"/>
					<Vertex X="23922" Y="11679" Z="0"/>
					<Vertex X="23922" Y="11671" Z="0"/>
					<Vertex X="23930" Y="11648" Z="0"/>
					<Vertex X="23938" Y="11617" Z="0"/>
					<Vertex X="23953" Y="11587" Z="0"/>
					<Vertex X="23953" Y="11572" Z="0"/>
					<Vertex X="23953" Y="11518" Z="0"/>
					<Vertex X="23961" Y="11480" Z="0"/>
					<Vertex X="23961" Y="11442" Z="0"/>
					<Vertex X="23961" Y="11426" Z="0"/>
					<Vertex X="23961" Y="11396" Z="0"/>
					<Vertex X="23961" Y="11373" Z="0"/>
					<Vertex X="23961" Y="11342" Z="0"/>
					<Vertex X="23961" Y="11319" Z="0"/>
					<Vertex X="23961" Y="11289" Z="0"/>
					<Vertex X="23961" Y="11251" Z="0"/>
					<Vertex X="23961" Y="11212" Z="0"/>
					<Vertex X="23961" Y="11182" Z="0"/>
					<Vertex X="23961" Y="11174" Z="0"/>
					<Vertex X="23961" Y="11144" Z="0"/>
					<Vertex X="23945" Y="11128" Z="0"/>
					<Vertex X="23945" Y="11113" Z="0"/>
					<Vertex X="23945" Y="11105" Z="0"/>
					<Vertex X="23938" Y="11082" Z="0"/>
					<Vertex X="23938" Y="11067" Z="0"/>
					<Vertex X="23938" Y="11052" Z="0"/>
					<Vertex X="23922" Y="11029" Z="0"/>
					<Vertex X="23915" Y="11021" Z="0"/>
					<Vertex X="23915" Y="10991" Z="0"/>
					<Vertex X="23915" Y="10975" Z="0"/>
					<Vertex X="23899" Y="10953" Z="0"/>
					<Vertex X="23884" Y="10922" Z="0"/>
					<Vertex X="23884" Y="10914" Z="0"/>
					<Vertex X="23876" Y="10884" Z="0"/>
					<Vertex X="23869" Y="10861" Z="0"/>
					<Vertex X="23854" Y="10815" Z="0"/>
					<Vertex X="23838" Y="10769" Z="0"/>
					<Vertex X="23823" Y="10708" Z="0"/>
					<Vertex X="23823" Y="10685" Z="0"/>
					<Vertex X="23800" Y="10632" Z="0"/>
					<Vertex X="23785" Y="10578" Z="0"/>
					<Vertex X="23769" Y="10525" Z="0"/>
					<Vertex X="23754" Y="10471" Z="0"/>
					<Vertex X="23739" Y="10440" Z="0"/>
					<Vertex X="23731" Y="10425" Z="0"/>
					<Vertex X="23716" Y="10395" Z="0"/>
					<Vertex X="23708" Y="10379" Z="0"/>
					<Vertex X="23701" Y="10356" Z="0"/>
					<Vertex X="23701" Y="10326" Z="0"/>
					<Vertex X="23678" Y="10303" Z="0"/>
					<Vertex X="23670" Y="10272" Z="0"/>
					<Vertex X="23655" Y="10249" Z="0"/>
					<Vertex X="23647" Y="10211" Z="0"/>
					<Vertex X="23647" Y="10188" Z="0"/>
					<Vertex X="23647" Y="10173" Z="0"/>
					<Vertex X="23647" Y="10142" Z="0"/>
					<Vertex X="23647" Y="10119" Z="0"/>
					<Vertex X="23647" Y="10104" Z="0"/>
					<Vertex X="23647" Y="10066" Z="0"/>
					<Vertex X="23647" Y="10028" Z="0"/>
					<Vertex X="23647" Y="9997" Z="0"/>
					<Vertex X="23647" Y="9959" Z="0"/>
					<Vertex X="23655" Y="9928" Z="0"/>
					<Vertex X="23662" Y="9883" Z="0"/>
					<Vertex X="23670" Y="9837" Z="0"/>
					<Vertex X="23685" Y="9806" Z="0"/>
					<Vertex X="23693" Y="9783" Z="0"/>
					<Vertex X="23693" Y="9768" Z="0"/>
					<Vertex X="23701" Y="9745" Z="0"/>
					<Vertex X="23708" Y="9730" Z="0"/>
					<Vertex X="23708" Y="9707" Z="0"/>
					<Vertex X="23716" Y="9699" Z="0"/>
					<Vertex X="23724" Y="9676" Z="0"/>
					<Vertex X="23731" Y="9646" Z="0"/>
					<Vertex X="23739" Y="9630" Z="0"/>
					<Vertex X="23747" Y="9607" Z="0"/>
					<Vertex X="23762" Y="9569" Z="0"/>
					<Vertex X="23762" Y="9562" Z="0"/>
					<Vertex X="23769" Y="9546" Z="0"/>
					<Vertex X="23777" Y="9531" Z="0"/>
					<Vertex X="23792" Y="9500" Z="0"/>
					<Vertex X="23808" Y="9462" Z="0"/>
					<Vertex X="23831" Y="9439" Z="0"/>
					<Vertex X="23854" Y="9416" Z="0"/>
					<Vertex X="23869" Y="9386" Z="0"/>
					<Vertex X="23884" Y="9355" Z="0"/>
					<Vertex X="23899" Y="9332" Z="0"/>
					<Vertex X="23907" Y="9317" Z="0"/>
					<Vertex X="23930" Y="9279" Z="0"/>
					<Vertex X="23945" Y="9256" Z="0"/>
					<Vertex X="23961" Y="9241" Z="0"/>
					<Vertex X="23976" Y="9210" Z="0"/>
					<Vertex X="23983" Y="9195" Z="0"/>
					<Vertex X="24006" Y="9172" Z="0"/>
					<Vertex X="24022" Y="9149" Z="0"/>
					<Vertex X="24045" Y="9103" Z="0"/>
					<Vertex X="24068" Y="9065" Z="0"/>
					<Vertex X="24083" Y="9042" Z="0"/>
					<Vertex X="24106" Y="8996" Z="0"/>
					<Vertex X="24113" Y="8973" Z="0"/>
					<Vertex X="24136" Y="8935" Z="0"/>
					<Vertex X="24152" Y="8881" Z="0"/>
					<Vertex X="24175" Y="8851" Z="0"/>
					<Vertex X="24190" Y="8828" Z="0"/>
					<Vertex X="24205" Y="8797" Z="0"/>
					<Vertex X="24220" Y="8774" Z="0"/>
					<Vertex X="24236" Y="8736" Z="0"/>
					<Vertex X="24259" Y="8713" Z="0"/>
					<Vertex X="24289" Y="8675" Z="0"/>
					<Vertex X="24320" Y="8637" Z="0"/>
					<Vertex X="24358" Y="8614" Z="0"/>
					<Vertex X="24389" Y="8583" Z="0"/>
					<Vertex X="24411" Y="8553" Z="0"/>
					<Vertex X="24450" Y="8507" Z="0"/>
					<Vertex X="24496" Y="8461" Z="0"/>
					<Vertex X="24564" Y="8400" Z="0"/>
					<Vertex X="24625" Y="8354" Z="0"/>
					<Vertex X="24710" Y="8293" Z="0"/>
					<Vertex X="24748" Y="8270" Z="0"/>
					<Vertex X="24778" Y="8232" Z="0"/>
					<Vertex X="24817" Y="8216" Z="0"/>
					<Vertex X="24862" Y="8178" Z="0"/>
					<Vertex X="24893" Y="8140" Z="0"/>
					<Vertex X="24939" Y="8117" Z="0"/>
					<Vertex X="24985" Y="8079" Z="0"/>
					<Vertex X="25015" Y="8064" Z="0"/>
					<Vertex X="25046" Y="8041" Z="0"/>
					<Vertex X="25092" Y="8010" Z="0"/>
					<Vertex X="25153" Y="7987" Z="0"/>
					<Vertex X="25199" Y="7964" Z="0"/>
					<Vertex X="25260" Y="7934" Z="0"/>
					<Vertex X="25306" Y="7918" Z="0"/>
					<Vertex X="25344" Y="7911" Z="0"/>
					<Vertex X="25374" Y="7903" Z="0"/>
					<Vertex X="25397" Y="7895" Z="0"/>
					<Vertex X="25436" Y="7888" Z="0"/>
					<Vertex X="25474" Y="7888" Z="0"/>
					<Vertex X="25512" Y="7880" Z="0"/>
					<Vertex X="25550" Y="7880" Z="0"/>
					<Vertex X="25634" Y="7865" Z="0"/>
					<Vertex X="25673" Y="7865" Z="0"/>
					<Vertex X="25726" Y="7865" Z="0"/>
					<Vertex X="25764" Y="7865" Z="0"/>
					<Vertex X="25787" Y="7865" Z="0"/>
					<Vertex X="25802" Y="7865" Z="0"/>
					<Vertex X="25833" Y="7865" Z="0"/>
					<Vertex X="25856" Y="7865" Z="0"/>
					<Vertex X="25887" Y="7872" Z="0"/>
					<Vertex X="25932" Y="7872" Z="0"/>
					<Vertex X="25963" Y="7872" Z="0"/>
					<Vertex X="25994" Y="7888" Z="0"/>
					<Vertex X="26024" Y="7888" Z="0"/>
					<Vertex X="26047" Y="7888" Z="0"/>
					<Vertex X="26085" Y="7888" Z="0"/>
					<Vertex X="26131" Y="7888" Z="0"/>
					<Vertex X="26154" Y="7888" Z="0"/>
					<Vertex X="26215" Y="7888" Z="0"/>
					<Vertex X="26253" Y="7872" Z="0"/>
					<Vertex X="26315" Y="7857" Z="0"/>
					<Vertex X="26360" Y="7850" Z="0"/>
					<Vertex X="26399" Y="7834" Z="0"/>
					<Vertex X="26422" Y="7819" Z="0"/>
					<Vertex X="26460" Y="7781" Z="0"/>
					<Vertex X="26490" Y="7743" Z="0"/>
					<Vertex X="26521" Y="7704" Z="0"/>
					<Vertex X="26559" Y="7643" Z="0"/>
					<Vertex X="26574" Y="7590" Z="0"/>
					<Vertex X="26597" Y="7544" Z="0"/>
					<Vertex X="26613" Y="7467" Z="0"/>
					<Vertex X="26636" Y="7422" Z="0"/>
					<Vertex X="26636" Y="7406" Z="0"/>
					<Vertex X="26651" Y="7368" Z="0"/>
					<Vertex X="26651" Y="7353" Z="0"/>
					<Vertex X="26666" Y="7322" Z="0"/>
					<Vertex X="26674" Y="7307" Z="0"/>
					<Vertex X="26689" Y="7284" Z="0"/>
					<Vertex X="26712" Y="7261" Z="0"/>
					<Vertex X="26758" Y="7238" Z="0"/>
					<Vertex X="26788" Y="7223" Z="0"/>
					<Vertex X="26865" Y="7208" Z="0"/>
					<Vertex X="26903" Y="7192" Z="0"/>
					<Vertex X="26957" Y="7185" Z="0"/>
					<Vertex X="26979" Y="7185" Z="0"/>
					<Vertex X="27010" Y="7185" Z="0"/>
					<Vertex X="27033" Y="7185" Z="0"/>
					<Vertex X="27056" Y="7185" Z="0"/>
					<Vertex X="27071" Y="7185" Z="0"/>
					<Vertex X="27102" Y="7200" Z="0"/>
					<Vertex X="27109" Y="7208" Z="0"/>
					<Vertex X="27132" Y="7230" Z="0"/>
					<Vertex X="27155" Y="7246" Z="0"/>
					<Vertex X="27171" Y="7269" Z="0"/>
					<Vertex X="27186" Y="7292" Z="0"/>
					<Vertex X="27224" Y="7337" Z="0"/>
					<Vertex X="27247" Y="7360" Z="0"/>
					<Vertex X="27270" Y="7383" Z="0"/>
					<Vertex X="27293" Y="7399" Z="0"/>
					<Vertex X="27331" Y="7437" Z="0"/>
					<Vertex X="27369" Y="7467" Z="0"/>
					<Vertex X="27407" Y="7483" Z="0"/>
					<Vertex X="27423" Y="7490" Z="0"/>
					<Vertex X="27469" Y="7521" Z="0"/>
					<Vertex X="27522" Y="7559" Z="0"/>
					<Vertex X="27568" Y="7582" Z="0"/>
					<Vertex X="27591" Y="7590" Z="0"/>
					<Vertex X="27629" Y="7597" Z="0"/>
					<Vertex X="27690" Y="7628" Z="0"/>
					<Vertex X="27721" Y="7643" Z="0"/>
					<Vertex X="27751" Y="7666" Z="0"/>
					<Vertex X="27790" Y="7681" Z="0"/>
					<Vertex X="27828" Y="7712" Z="0"/>
					<Vertex X="27851" Y="7720" Z="0"/>
					<Vertex X="27874" Y="7735" Z="0"/>
					<Vertex X="27904" Y="7758" Z="0"/>
					<Vertex X="27942" Y="7781" Z="0"/>
					<Vertex X="27965" Y="7788" Z="0"/>
					<Vertex X="28011" Y="7811" Z="0"/>
					<Vertex X="28049" Y="7827" Z="0"/>
					<Vertex X="28072" Y="7834" Z="0"/>
					<Vertex X="28111" Y="7850" Z="0"/>
					<Vertex X="28134" Y="7865" Z="0"/>
					<Vertex X="28195" Y="7888" Z="0"/>
					<Vertex X="28263" Y="7911" Z="0"/>
					<Vertex X="28309" Y="7918" Z="0"/>
					<Vertex X="28332" Y="7918" Z="0"/>
					<Vertex X="28370" Y="7918" Z="0"/>
					<Vertex X="28386" Y="7918" Z="0"/>
					<Vertex X="28401" Y="7918" Z="0"/>
					<Vertex X="28424" Y="7911" Z="0"/>
					<Vertex X="28439" Y="7895" Z="0"/>
					<Vertex X="28470" Y="7880" Z="0"/>
					<Vertex X="28493" Y="7865" Z="0"/>
					<Vertex X="28500" Y="7850" Z="0"/>
					<Vertex X="28531" Y="7834" Z="0"/>
					<Vertex X="28546" Y="7819" Z="0"/>
					<Vertex X="28569" Y="7796" Z="0"/>
					<Vertex X="28607" Y="7773" Z="0"/>
					<Vertex X="28630" Y="7750" Z="0"/>
					<Vertex X="28646" Y="7750" Z="0"/>
					<Vertex X="28676" Y="7720" Z="0"/>
					<Vertex X="28691" Y="7720" Z="0"/>
					<Vertex X="28707" Y="7704" Z="0"/>
					<Vertex X="28714" Y="7697" Z="0"/>
					<Vertex X="28722" Y="7689" Z="0"/>
					<Vertex X="28737" Y="7674" Z="0"/>
					<Vertex X="28745" Y="7666" Z="0"/>
					<Vertex X="28753" Y="7643" Z="0"/>
					<Vertex X="28753" Y="7636" Z="0"/>
					<Vertex X="28760" Y="7605" Z="0"/>
					<Vertex X="28760" Y="7574" Z="0"/>
					<Vertex X="28768" Y="7536" Z="0"/>
					<Vertex X="28783" Y="7483" Z="0"/>
					<Vertex X="28791" Y="7460" Z="0"/>
					<Vertex X="28798" Y="7437" Z="0"/>
					<Vertex X="28806" Y="7422" Z="0"/>
					<Vertex X="28806" Y="7406" Z="0"/>
					<Vertex X="28814" Y="7391" Z="0"/>
					<Vertex X="28821" Y="7376" Z="0"/>
					<Vertex X="28829" Y="7360" Z="0"/>
					<Vertex X="28837" Y="7345" Z="0"/>
					<Vertex X="28837" Y="7330" Z="0"/>
					<Vertex X="28852" Y="7322" Z="0"/>
					<Vertex X="28852" Y="7307" Z="0"/>
					<Vertex X="28860" Y="7292" Z="0"/>
					<Vertex X="28875" Y="7269" Z="0"/>
					<Vertex X="28890" Y="7246" Z="0"/>
					<Vertex X="28913" Y="7223" Z="0"/>
					<Vertex X="28921" Y="7208" Z="0"/>
					<Vertex X="28936" Y="7185" Z="0"/>
					<Vertex X="28944" Y="7169" Z="0"/>
					<Vertex X="28951" Y="7162" Z="0"/>
					<Vertex X="28959" Y="7162" Z="0"/>
					<Vertex X="28974" Y="7116" Z="0"/>
				</Vertices>
			</Region>
			<Region Id="4" Type="0" Zoom="0.130843" Selected="0" ImageLocation="" ImageFocus="0" Length="19952.2" Area="12466613.5" LengthMicrons="4918.2" AreaMicrons="757499.5" Text="ACINAR" NegativeROA="0" InputRegionId="0" Analyze="1" DisplayId="4">
				<Attributes/>
				<Vertices>
					<Vertex X="78155" Y="19367" Z="0"/>
					<Vertex X="78155" Y="19382" Z="0"/>
					<Vertex X="78155" Y="19390" Z="0"/>
					<Vertex X="78155" Y="19397" Z="0"/>
					<Vertex X="78155" Y="19405" Z="0"/>
					<Vertex X="78155" Y="19413" Z="0"/>
					<Vertex X="78155" Y="19428" Z="0"/>
					<Vertex X="78155" Y="19443" Z="0"/>
					<Vertex X="78155" Y="19451" Z="0"/>
					<Vertex X="78155" Y="19466" Z="0"/>
					<Vertex X="78155" Y="19474" Z="0"/>
					<Vertex X="78155" Y="19489" Z="0"/>
					<Vertex X="78170" Y="19504" Z="0"/>
					<Vertex X="78170" Y="19512" Z="0"/>
					<Vertex X="78178" Y="19527" Z="0"/>
					<Vertex X="78186" Y="19527" Z="0"/>
					<Vertex X="78186" Y="19543" Z="0"/>
					<Vertex X="78186" Y="19550" Z="0"/>
					<Vertex X="78193" Y="19550" Z="0"/>
					<Vertex X="78201" Y="19558" Z="0"/>
					<Vertex X="78201" Y="19566" Z="0"/>
					<Vertex X="78208" Y="19573" Z="0"/>
					<Vertex X="78216" Y="19588" Z="0"/>
					<Vertex X="78216" Y="19596" Z="0"/>
					<Vertex X="78224" Y="19604" Z="0"/>
					<Vertex X="78224" Y="19611" Z="0"/>
					<Vertex X="78231" Y="19627" Z="0"/>
					<Vertex X="78231" Y="19634" Z="0"/>
					<Vertex X="78231" Y="19642" Z="0"/>
					<Vertex X="78239" Y="19642" Z="0"/>
					<Vertex X="78239" Y="19650" Z="0"/>
					<Vertex X="78247" Y="19650" Z="0"/>
					<Vertex X="78254" Y="19657" Z="0"/>
					<Vertex X="78254" Y="19665" Z="0"/>
					<Vertex X="78254" Y="19673" Z="0"/>
					<Vertex X="78262" Y="19673" Z="0"/>
					<Vertex X="78262" Y="19680" Z="0"/>
					<Vertex X="78270" Y="19680" Z="0"/>
					<Vertex X="78277" Y="19688" Z="0"/>
					<Vertex X="78277" Y="19695" Z="0"/>
					<Vertex X="78285" Y="19703" Z="0"/>
					<Vertex X="78293" Y="19718" Z="0"/>
					<Vertex X="78300" Y="19718" Z="0"/>
					<Vertex X="78300" Y="19726" Z="0"/>
					<Vertex X="78308" Y="19734" Z="0"/>
					<Vertex X="78308" Y="19741" Z="0"/>
					<Vertex X="78315" Y="19741" Z="0"/>
					<Vertex X="78323" Y="19749" Z="0"/>
					<Vertex X="78331" Y="19749" Z="0"/>
					<Vertex X="78338" Y="19757" Z="0"/>
					<Vertex X="78346" Y="19757" Z="0"/>
					<Vertex X="78346" Y="19764" Z="0"/>
					<Vertex X="78354" Y="19764" Z="0"/>
					<Vertex X="78369" Y="19764" Z="0"/>
					<Vertex X="78377" Y="19764" Z="0"/>
					<Vertex X="78392" Y="19764" Z="0"/>
					<Vertex X="78407" Y="19757" Z="0"/>
					<Vertex X="78415" Y="19757" Z="0"/>
					<Vertex X="78422" Y="19749" Z="0"/>
					<Vertex X="78453" Y="19726" Z="0"/>
					<Vertex X="78461" Y="19718" Z="0"/>
					<Vertex X="78484" Y="19711" Z="0"/>
					<Vertex X="78499" Y="19695" Z="0"/>
					<Vertex X="78507" Y="19695" Z="0"/>
					<Vertex X="78522" Y="19680" Z="0"/>
					<Vertex X="78529" Y="19680" Z="0"/>
					<Vertex X="78545" Y="19673" Z="0"/>
					<Vertex X="78545" Y="19665" Z="0"/>
					<Vertex X="78560" Y="19657" Z="0"/>
					<Vertex X="78568" Y="19650" Z="0"/>
					<Vertex X="78575" Y="19642" Z="0"/>
					<Vertex X="78598" Y="19634" Z="0"/>
					<Vertex X="78606" Y="19619" Z="0"/>
					<Vertex X="78621" Y="19619" Z="0"/>
					<Vertex X="78629" Y="19604" Z="0"/>
					<Vertex X="78652" Y="19596" Z="0"/>
					<Vertex X="78652" Y="19588" Z="0"/>
					<Vertex X="78667" Y="19588" Z="0"/>
					<Vertex X="78667" Y="19573" Z="0"/>
					<Vertex X="78675" Y="19573" Z="0"/>
					<Vertex X="78675" Y="19566" Z="0"/>
					<Vertex X="78690" Y="19558" Z="0"/>
					<Vertex X="78690" Y="19550" Z="0"/>
					<Vertex X="78705" Y="19543" Z="0"/>
					<Vertex X="78721" Y="19535" Z="0"/>
					<Vertex X="78728" Y="19527" Z="0"/>
					<Vertex X="78736" Y="19520" Z="0"/>
					<Vertex X="78743" Y="19512" Z="0"/>
					<Vertex X="78751" Y="19512" Z="0"/>
					<Vertex X="78759" Y="19504" Z="0"/>
					<Vertex X="78766" Y="19497" Z="0"/>
					<Vertex X="78782" Y="19497" Z="0"/>
					<Vertex X="78797" Y="19489" Z="0"/>
					<Vertex X="78805" Y="19481" Z="0"/>
					<Vertex X="78812" Y="19474" Z="0"/>
					<Vertex X="78828" Y="19466" Z="0"/>
					<Vertex X="78835" Y="19466" Z="0"/>
					<Vertex X="78843" Y="19466" Z="0"/>
					<Vertex X="78858" Y="19459" Z="0"/>
					<Vertex X="78858" Y="19451" Z="0"/>
					<Vertex X="78873" Y="19451" Z="0"/>
					<Vertex X="78881" Y="19443" Z="0"/>
					<Vertex X="78896" Y="19443" Z="0"/>
					<Vertex X="78912" Y="19436" Z="0"/>
					<Vertex X="78927" Y="19436" Z="0"/>
					<Vertex X="78942" Y="19428" Z="0"/>
					<Vertex X="78950" Y="19428" Z="0"/>
					<Vertex X="78957" Y="19428" Z="0"/>
					<Vertex X="78965" Y="19420" Z="0"/>
					<Vertex X="78980" Y="19420" Z="0"/>
					<Vertex X="78988" Y="19420" Z="0"/>
					<Vertex X="78996" Y="19420" Z="0"/>
					<Vertex X="79003" Y="19420" Z="0"/>
					<Vertex X="79003" Y="19413" Z="0"/>
					<Vertex X="79011" Y="19413" Z="0"/>
					<Vertex X="79019" Y="19413" Z="0"/>
					<Vertex X="79026" Y="19405" Z="0"/>
					<Vertex X="79034" Y="19405" Z="0"/>
					<Vertex X="79041" Y="19405" Z="0"/>
					<Vertex X="79057" Y="19405" Z="0"/>
					<Vertex X="79072" Y="19405" Z="0"/>
					<Vertex X="79095" Y="19405" Z="0"/>
					<Vertex X="79110" Y="19405" Z="0"/>
					<Vertex X="79133" Y="19405" Z="0"/>
					<Vertex X="79164" Y="19405" Z="0"/>
					<Vertex X="79187" Y="19405" Z="0"/>
					<Vertex X="79217" Y="19405" Z="0"/>
					<Vertex X="79233" Y="19405" Z="0"/>
					<Vertex X="79263" Y="19405" Z="0"/>
					<Vertex X="79286" Y="19405" Z="0"/>
					<Vertex X="79317" Y="19405" Z="0"/>
					<Vertex X="79340" Y="19405" Z="0"/>
					<Vertex X="79362" Y="19405" Z="0"/>
					<Vertex X="79378" Y="19405" Z="0"/>
					<Vertex X="79393" Y="19405" Z="0"/>
					<Vertex X="79401" Y="19413" Z="0"/>
					<Vertex X="79416" Y="19413" Z="0"/>
					<Vertex X="79439" Y="19420" Z="0"/>
					<Vertex X="79462" Y="19428" Z="0"/>
					<Vertex X="79485" Y="19443" Z="0"/>
					<Vertex X="79523" Y="19459" Z="0"/>
					<Vertex X="79546" Y="19466" Z="0"/>
					<Vertex X="79584" Y="19466" Z="0"/>
					<Vertex X="79599" Y="19474" Z="0"/>
					<Vertex X="79630" Y="19489" Z="0"/>
					<Vertex X="79645" Y="19497" Z="0"/>
					<Vertex X="79668" Y="19497" Z="0"/>
					<Vertex X="79683" Y="19497" Z="0"/>
					<Vertex X="79699" Y="19504" Z="0"/>
					<Vertex X="79706" Y="19520" Z="0"/>
					<Vertex X="79729" Y="19520" Z="0"/>
					<Vertex X="79729" Y="19527" Z="0"/>
					<Vertex X="79745" Y="19535" Z="0"/>
					<Vertex X="79752" Y="19543" Z="0"/>
					<Vertex X="79768" Y="19558" Z="0"/>
					<Vertex X="79775" Y="19558" Z="0"/>
					<Vertex X="79790" Y="19566" Z="0"/>
					<Vertex X="79798" Y="19573" Z="0"/>
					<Vertex X="79806" Y="19581" Z="0"/>
					<Vertex X="79821" Y="19604" Z="0"/>
					<Vertex X="79829" Y="19604" Z="0"/>
					<Vertex X="79852" Y="19627" Z="0"/>
					<Vertex X="79859" Y="19642" Z="0"/>
					<Vertex X="79859" Y="19650" Z="0"/>
					<Vertex X="79875" Y="19665" Z="0"/>
					<Vertex X="79882" Y="19680" Z="0"/>
					<Vertex X="79890" Y="19688" Z="0"/>
					<Vertex X="79897" Y="19703" Z="0"/>
					<Vertex X="79905" Y="19711" Z="0"/>
					<Vertex X="79928" Y="19734" Z="0"/>
					<Vertex X="79936" Y="19749" Z="0"/>
					<Vertex X="79951" Y="19780" Z="0"/>
					<Vertex X="79959" Y="19802" Z="0"/>
					<Vertex X="79974" Y="19833" Z="0"/>
					<Vertex X="79989" Y="19864" Z="0"/>
					<Vertex X="79989" Y="19879" Z="0"/>
					<Vertex X="80004" Y="19902" Z="0"/>
					<Vertex X="80004" Y="19909" Z="0"/>
					<Vertex X="80012" Y="19925" Z="0"/>
					<Vertex X="80012" Y="19948" Z="0"/>
					<Vertex X="80020" Y="19963" Z="0"/>
					<Vertex X="80020" Y="19978" Z="0"/>
					<Vertex X="80027" Y="20016" Z="0"/>
					<Vertex X="80027" Y="20032" Z="0"/>
					<Vertex X="80027" Y="20055" Z="0"/>
					<Vertex X="80035" Y="20070" Z="0"/>
					<Vertex X="80035" Y="20101" Z="0"/>
					<Vertex X="80035" Y="20123" Z="0"/>
					<Vertex X="80043" Y="20139" Z="0"/>
					<Vertex X="80043" Y="20162" Z="0"/>
					<Vertex X="80043" Y="20185" Z="0"/>
					<Vertex X="80043" Y="20208" Z="0"/>
					<Vertex X="80043" Y="20230" Z="0"/>
					<Vertex X="80043" Y="20246" Z="0"/>
					<Vertex X="80043" Y="20269" Z="0"/>
					<Vertex X="80050" Y="20299" Z="0"/>
					<Vertex X="80050" Y="20315" Z="0"/>
					<Vertex X="80058" Y="20337" Z="0"/>
					<Vertex X="80058" Y="20353" Z="0"/>
					<Vertex X="80058" Y="20360" Z="0"/>
					<Vertex X="80058" Y="20376" Z="0"/>
					<Vertex X="80058" Y="20383" Z="0"/>
					<Vertex X="80058" Y="20399" Z="0"/>
					<Vertex X="80058" Y="20406" Z="0"/>
					<Vertex X="80058" Y="20422" Z="0"/>
					<Vertex X="80058" Y="20429" Z="0"/>
					<Vertex X="80058" Y="20452" Z="0"/>
					<Vertex X="80050" Y="20467" Z="0"/>
					<Vertex X="80043" Y="20475" Z="0"/>
					<Vertex X="80043" Y="20498" Z="0"/>
					<Vertex X="80035" Y="20513" Z="0"/>
					<Vertex X="80020" Y="20529" Z="0"/>
					<Vertex X="80012" Y="20544" Z="0"/>
					<Vertex X="80004" Y="20559" Z="0"/>
					<Vertex X="79997" Y="20574" Z="0"/>
					<Vertex X="79982" Y="20590" Z="0"/>
					<Vertex X="79966" Y="20597" Z="0"/>
					<Vertex X="79959" Y="20613" Z="0"/>
					<Vertex X="79951" Y="20613" Z="0"/>
					<Vertex X="79936" Y="20620" Z="0"/>
					<Vertex X="79920" Y="20620" Z="0"/>
					<Vertex X="79913" Y="20628" Z="0"/>
					<Vertex X="79897" Y="20628" Z="0"/>
					<Vertex X="79875" Y="20636" Z="0"/>
					<Vertex X="79859" Y="20636" Z="0"/>
					<Vertex X="79836" Y="20636" Z="0"/>
					<Vertex X="79821" Y="20636" Z="0"/>
					<Vertex X="79798" Y="20636" Z="0"/>
					<Vertex X="79783" Y="20636" Z="0"/>
					<Vertex X="79760" Y="20636" Z="0"/>
					<Vertex X="79737" Y="20636" Z="0"/>
					<Vertex X="79714" Y="20636" Z="0"/>
					<Vertex X="79683" Y="20636" Z="0"/>
					<Vertex X="79653" Y="20636" Z="0"/>
					<Vertex X="79622" Y="20636" Z="0"/>
					<Vertex X="79599" Y="20636" Z="0"/>
					<Vertex X="79569" Y="20636" Z="0"/>
					<Vertex X="79523" Y="20636" Z="0"/>
					<Vertex X="79485" Y="20628" Z="0"/>
					<Vertex X="79462" Y="20628" Z="0"/>
					<Vertex X="79447" Y="20620" Z="0"/>
					<Vertex X="79416" Y="20613" Z="0"/>
					<Vertex X="79401" Y="20613" Z="0"/>
					<Vertex X="79378" Y="20613" Z="0"/>
					<Vertex X="79370" Y="20613" Z="0"/>
					<Vertex X="79362" Y="20613" Z="0"/>
					<Vertex X="79355" Y="20613" Z="0"/>
					<Vertex X="79347" Y="20613" Z="0"/>
					<Vertex X="79340" Y="20613" Z="0"/>
					<Vertex X="79332" Y="20613" Z="0"/>
					<Vertex X="79324" Y="20613" Z="0"/>
					<Vertex X="79317" Y="20613" Z="0"/>
					<Vertex X="79301" Y="20613" Z="0"/>
					<Vertex X="79286" Y="20628" Z="0"/>
					<Vertex X="79278" Y="20628" Z="0"/>
					<Vertex X="79263" Y="20643" Z="0"/>
					<Vertex X="79255" Y="20651" Z="0"/>
					<Vertex X="79233" Y="20674" Z="0"/>
					<Vertex X="79225" Y="20704" Z="0"/>
					<Vertex X="79210" Y="20712" Z="0"/>
					<Vertex X="79194" Y="20750" Z="0"/>
					<Vertex X="79171" Y="20765" Z="0"/>
					<Vertex X="79164" Y="20781" Z="0"/>
					<Vertex X="79133" Y="20811" Z="0"/>
					<Vertex X="79118" Y="20827" Z="0"/>
					<Vertex X="79110" Y="20842" Z="0"/>
					<Vertex X="79095" Y="20850" Z="0"/>
					<Vertex X="79095" Y="20857" Z="0"/>
					<Vertex X="79087" Y="20865" Z="0"/>
					<Vertex X="79080" Y="20880" Z="0"/>
					<Vertex X="79080" Y="20895" Z="0"/>
					<Vertex X="79064" Y="20918" Z="0"/>
					<Vertex X="79057" Y="20934" Z="0"/>
					<Vertex X="79057" Y="20941" Z="0"/>
					<Vertex X="79057" Y="20949" Z="0"/>
					<Vertex X="79049" Y="20957" Z="0"/>
					<Vertex X="79049" Y="20964" Z="0"/>
					<Vertex X="79049" Y="20979" Z="0"/>
					<Vertex X="79041" Y="20995" Z="0"/>
					<Vertex X="79041" Y="21002" Z="0"/>
					<Vertex X="79034" Y="21018" Z="0"/>
					<Vertex X="79034" Y="21033" Z="0"/>
					<Vertex X="79034" Y="21041" Z="0"/>
					<Vertex X="79034" Y="21048" Z="0"/>
					<Vertex X="79034" Y="21056" Z="0"/>
					<Vertex X="79034" Y="21071" Z="0"/>
					<Vertex X="79034" Y="21079" Z="0"/>
					<Vertex X="79034" Y="21086" Z="0"/>
					<Vertex X="79026" Y="21109" Z="0"/>
					<Vertex X="79026" Y="21117" Z="0"/>
					<Vertex X="79026" Y="21125" Z="0"/>
					<Vertex X="79026" Y="21140" Z="0"/>
					<Vertex X="79026" Y="21155" Z="0"/>
					<Vertex X="79026" Y="21163" Z="0"/>
					<Vertex X="79026" Y="21171" Z="0"/>
					<Vertex X="79011" Y="21178" Z="0"/>
					<Vertex X="79011" Y="21193" Z="0"/>
					<Vertex X="79011" Y="21201" Z="0"/>
					<Vertex X="79011" Y="21209" Z="0"/>
					<Vertex X="79011" Y="21216" Z="0"/>
					<Vertex X="79011" Y="21232" Z="0"/>
					<Vertex X="79011" Y="21239" Z="0"/>
					<Vertex X="79003" Y="21247" Z="0"/>
					<Vertex X="79003" Y="21262" Z="0"/>
					<Vertex X="78996" Y="21262" Z="0"/>
					<Vertex X="78996" Y="21270" Z="0"/>
					<Vertex X="78988" Y="21278" Z="0"/>
					<Vertex X="78988" Y="21285" Z="0"/>
					<Vertex X="78988" Y="21300" Z="0"/>
					<Vertex X="78988" Y="21308" Z="0"/>
					<Vertex X="78980" Y="21316" Z="0"/>
					<Vertex X="78980" Y="21323" Z="0"/>
					<Vertex X="78980" Y="21331" Z="0"/>
					<Vertex X="78973" Y="21339" Z="0"/>
					<Vertex X="78973" Y="21354" Z="0"/>
					<Vertex X="78973" Y="21362" Z="0"/>
					<Vertex X="78973" Y="21369" Z="0"/>
					<Vertex X="78965" Y="21377" Z="0"/>
					<Vertex X="78965" Y="21385" Z="0"/>
					<Vertex X="78965" Y="21392" Z="0"/>
					<Vertex X="78957" Y="21407" Z="0"/>
					<Vertex X="78957" Y="21423" Z="0"/>
					<Vertex X="78957" Y="21430" Z="0"/>
					<Vertex X="78957" Y="21438" Z="0"/>
					<Vertex X="78957" Y="21446" Z="0"/>
					<Vertex X="78950" Y="21453" Z="0"/>
					<Vertex X="78950" Y="21461" Z="0"/>
					<Vertex X="78950" Y="21469" Z="0"/>
					<Vertex X="78950" Y="21484" Z="0"/>
					<Vertex X="78950" Y="21492" Z="0"/>
					<Vertex X="78950" Y="21499" Z="0"/>
					<Vertex X="78942" Y="21514" Z="0"/>
					<Vertex X="78942" Y="21522" Z="0"/>
					<Vertex X="78942" Y="21530" Z="0"/>
					<Vertex X="78942" Y="21537" Z="0"/>
					<Vertex X="78942" Y="21545" Z="0"/>
					<Vertex X="78942" Y="21553" Z="0"/>
					<Vertex X="78934" Y="21553" Z="0"/>
					<Vertex X="78934" Y="21560" Z="0"/>
					<Vertex X="78934" Y="21568" Z="0"/>
					<Vertex X="78934" Y="21576" Z="0"/>
					<Vertex X="78934" Y="21583" Z="0"/>
					<Vertex X="78934" Y="21591" Z="0"/>
					<Vertex X="78934" Y="21599" Z="0"/>
					<Vertex X="78934" Y="21606" Z="0"/>
					<Vertex X="78934" Y="21621" Z="0"/>
					<Vertex X="78934" Y="21629" Z="0"/>
					<Vertex X="78927" Y="21637" Z="0"/>
					<Vertex X="78927" Y="21644" Z="0"/>
					<Vertex X="78927" Y="21652" Z="0"/>
					<Vertex X="78927" Y="21667" Z="0"/>
					<Vertex X="78927" Y="21683" Z="0"/>
					<Vertex X="78927" Y="21690" Z="0"/>
					<Vertex X="78927" Y="21698" Z="0"/>
					<Vertex X="78927" Y="21713" Z="0"/>
					<Vertex X="78927" Y="21728" Z="0"/>
					<Vertex X="78927" Y="21744" Z="0"/>
					<Vertex X="78927" Y="21751" Z="0"/>
					<Vertex X="78927" Y="21767" Z="0"/>
					<Vertex X="78927" Y="21774" Z="0"/>
					<Vertex X="78927" Y="21790" Z="0"/>
					<Vertex X="78927" Y="21797" Z="0"/>
					<Vertex X="78927" Y="21813" Z="0"/>
					<Vertex X="78934" Y="21820" Z="0"/>
					<Vertex X="78934" Y="21843" Z="0"/>
					<Vertex X="78934" Y="21858" Z="0"/>
					<Vertex X="78934" Y="21866" Z="0"/>
					<Vertex X="78934" Y="21889" Z="0"/>
					<Vertex X="78942" Y="21897" Z="0"/>
					<Vertex X="78942" Y="21904" Z="0"/>
					<Vertex X="78942" Y="21920" Z="0"/>
					<Vertex X="78950" Y="21935" Z="0"/>
					<Vertex X="78950" Y="21942" Z="0"/>
					<Vertex X="78950" Y="21950" Z="0"/>
					<Vertex X="78950" Y="21981" Z="0"/>
					<Vertex X="78950" Y="21996" Z="0"/>
					<Vertex X="78950" Y="22004" Z="0"/>
					<Vertex X="78950" Y="22019" Z="0"/>
					<Vertex X="78950" Y="22034" Z="0"/>
					<Vertex X="78965" Y="22065" Z="0"/>
					<Vertex X="78965" Y="22080" Z="0"/>
					<Vertex X="78973" Y="22088" Z="0"/>
					<Vertex X="78973" Y="22118" Z="0"/>
					<Vertex X="78980" Y="22141" Z="0"/>
					<Vertex X="78980" Y="22149" Z="0"/>
					<Vertex X="78980" Y="22172" Z="0"/>
					<Vertex X="78996" Y="22202" Z="0"/>
					<Vertex X="79003" Y="22210" Z="0"/>
					<Vertex X="79011" Y="22241" Z="0"/>
					<Vertex X="79011" Y="22263" Z="0"/>
					<Vertex X="79026" Y="22271" Z="0"/>
					<Vertex X="79034" Y="22294" Z="0"/>
					<Vertex X="79034" Y="22309" Z="0"/>
					<Vertex X="79034" Y="22332" Z="0"/>
					<Vertex X="79041" Y="22348" Z="0"/>
					<Vertex X="79057" Y="22355" Z="0"/>
					<Vertex X="79057" Y="22378" Z="0"/>
					<Vertex X="79064" Y="22409" Z="0"/>
					<Vertex X="79072" Y="22424" Z="0"/>
					<Vertex X="79072" Y="22439" Z="0"/>
					<Vertex X="79080" Y="22455" Z="0"/>
					<Vertex X="79087" Y="22477" Z="0"/>
					<Vertex X="79095" Y="22493" Z="0"/>
					<Vertex X="79103" Y="22500" Z="0"/>
					<Vertex X="79110" Y="22516" Z="0"/>
					<Vertex X="79118" Y="22531" Z="0"/>
					<Vertex X="79126" Y="22546" Z="0"/>
					<Vertex X="79126" Y="22554" Z="0"/>
					<Vertex X="79126" Y="22577" Z="0"/>
					<Vertex X="79141" Y="22592" Z="0"/>
					<Vertex X="79148" Y="22607" Z="0"/>
					<Vertex X="79156" Y="22630" Z="0"/>
					<Vertex X="79156" Y="22638" Z="0"/>
					<Vertex X="79164" Y="22653" Z="0"/>
					<Vertex X="79179" Y="22684" Z="0"/>
					<Vertex X="79179" Y="22691" Z="0"/>
					<Vertex X="79187" Y="22707" Z="0"/>
					<Vertex X="79194" Y="22722" Z="0"/>
					<Vertex X="79202" Y="22737" Z="0"/>
					<Vertex X="79210" Y="22753" Z="0"/>
					<Vertex X="79210" Y="22768" Z="0"/>
					<Vertex X="79210" Y="22776" Z="0"/>
					<Vertex X="79210" Y="22791" Z="0"/>
					<Vertex X="79225" Y="22806" Z="0"/>
					<Vertex X="79225" Y="22814" Z="0"/>
					<Vertex X="79225" Y="22829" Z="0"/>
					<Vertex X="79233" Y="22852" Z="0"/>
					<Vertex X="79233" Y="22860" Z="0"/>
					<Vertex X="79240" Y="22867" Z="0"/>
					<Vertex X="79240" Y="22875" Z="0"/>
					<Vertex X="79240" Y="22883" Z="0"/>
					<Vertex X="79248" Y="22898" Z="0"/>
					<Vertex X="79248" Y="22905" Z="0"/>
					<Vertex X="79255" Y="22913" Z="0"/>
					<Vertex X="79255" Y="22928" Z="0"/>
					<Vertex X="79255" Y="22936" Z="0"/>
					<Vertex X="79255" Y="22951" Z="0"/>
					<Vertex X="79255" Y="22959" Z="0"/>
					<Vertex X="79255" Y="22974" Z="0"/>
					<Vertex X="79255" Y="22982" Z="0"/>
					<Vertex X="79255" Y="22997" Z="0"/>
					<Vertex X="79263" Y="23012" Z="0"/>
					<Vertex X="79263" Y="23020" Z="0"/>
					<Vertex X="79271" Y="23035" Z="0"/>
					<Vertex X="79271" Y="23051" Z="0"/>
					<Vertex X="79278" Y="23051" Z="0"/>
					<Vertex X="79278" Y="23058" Z="0"/>
					<Vertex X="79278" Y="23074" Z="0"/>
					<Vertex X="79278" Y="23081" Z="0"/>
					<Vertex X="79278" Y="23089" Z="0"/>
					<Vertex X="79286" Y="23097" Z="0"/>
					<Vertex X="79286" Y="23104" Z="0"/>
					<Vertex X="79286" Y="23112" Z="0"/>
					<Vertex X="79286" Y="23119" Z="0"/>
					<Vertex X="79286" Y="23127" Z="0"/>
					<Vertex X="79286" Y="23135" Z="0"/>
					<Vertex X="79286" Y="23142" Z="0"/>
					<Vertex X="79286" Y="23150" Z="0"/>
					<Vertex X="79286" Y="23158" Z="0"/>
					<Vertex X="79286" Y="23165" Z="0"/>
					<Vertex X="79286" Y="23173" Z="0"/>
					<Vertex X="79286" Y="23181" Z="0"/>
					<Vertex X="79294" Y="23196" Z="0"/>
					<Vertex X="79294" Y="23204" Z="0"/>
					<Vertex X="79294" Y="23211" Z="0"/>
					<Vertex X="79294" Y="23219" Z="0"/>
					<Vertex X="79294" Y="23226" Z="0"/>
					<Vertex X="79294" Y="23234" Z="0"/>
					<Vertex X="79294" Y="23242" Z="0"/>
					<Vertex X="79294" Y="23249" Z="0"/>
					<Vertex X="79294" Y="23257" Z="0"/>
					<Vertex X="79294" Y="23265" Z="0"/>
					<Vertex X="79294" Y="23272" Z="0"/>
					<Vertex X="79294" Y="23280" Z="0"/>
					<Vertex X="79294" Y="23288" Z="0"/>
					<Vertex X="79294" Y="23295" Z="0"/>
					<Vertex X="79294" Y="23303" Z="0"/>
					<Vertex X="79294" Y="23311" Z="0"/>
					<Vertex X="79294" Y="23326" Z="0"/>
					<Vertex X="79294" Y="23333" Z="0"/>
					<Vertex X="79294" Y="23341" Z="0"/>
					<Vertex X="79278" Y="23349" Z="0"/>
					<Vertex X="79278" Y="23356" Z="0"/>
					<Vertex X="79278" Y="23364" Z="0"/>
					<Vertex X="79271" Y="23364" Z="0"/>
					<Vertex X="79271" Y="23372" Z="0"/>
					<Vertex X="79271" Y="23379" Z="0"/>
					<Vertex X="79255" Y="23387" Z="0"/>
					<Vertex X="79255" Y="23395" Z="0"/>
					<Vertex X="79248" Y="23402" Z="0"/>
					<Vertex X="79240" Y="23410" Z="0"/>
					<Vertex X="79233" Y="23418" Z="0"/>
					<Vertex X="79233" Y="23425" Z="0"/>
					<Vertex X="79225" Y="23433" Z="0"/>
					<Vertex X="79217" Y="23448" Z="0"/>
					<Vertex X="79210" Y="23456" Z="0"/>
					<Vertex X="79202" Y="23463" Z="0"/>
					<Vertex X="79194" Y="23471" Z="0"/>
					<Vertex X="79194" Y="23486" Z="0"/>
					<Vertex X="79194" Y="23494" Z="0"/>
					<Vertex X="79187" Y="23502" Z="0"/>
					<Vertex X="79187" Y="23509" Z="0"/>
					<Vertex X="79179" Y="23517" Z="0"/>
					<Vertex X="79179" Y="23525" Z="0"/>
					<Vertex X="79171" Y="23532" Z="0"/>
					<Vertex X="79171" Y="23540" Z="0"/>
					<Vertex X="79171" Y="23547" Z="0"/>
					<Vertex X="79164" Y="23555" Z="0"/>
					<Vertex X="79164" Y="23563" Z="0"/>
					<Vertex X="79164" Y="23570" Z="0"/>
					<Vertex X="79156" Y="23578" Z="0"/>
					<Vertex X="79148" Y="23593" Z="0"/>
					<Vertex X="79148" Y="23601" Z="0"/>
					<Vertex X="79133" Y="23616" Z="0"/>
					<Vertex X="79133" Y="23624" Z="0"/>
					<Vertex X="79126" Y="23632" Z="0"/>
					<Vertex X="79126" Y="23639" Z="0"/>
					<Vertex X="79118" Y="23647" Z="0"/>
					<Vertex X="79103" Y="23662" Z="0"/>
					<Vertex X="79095" Y="23670" Z="0"/>
					<Vertex X="79095" Y="23677" Z="0"/>
					<Vertex X="79087" Y="23685" Z="0"/>
					<Vertex X="79087" Y="23693" Z="0"/>
					<Vertex X="79080" Y="23693" Z="0"/>
					<Vertex X="79072" Y="23700" Z="0"/>
					<Vertex X="79064" Y="23708" Z="0"/>
					<Vertex X="79057" Y="23716" Z="0"/>
					<Vertex X="79049" Y="23716" Z="0"/>
					<Vertex X="79049" Y="23723" Z="0"/>
					<Vertex X="79041" Y="23723" Z="0"/>
					<Vertex X="79041" Y="23731" Z="0"/>
					<Vertex X="79026" Y="23739" Z="0"/>
					<Vertex X="79011" Y="23739" Z="0"/>
					<Vertex X="79011" Y="23746" Z="0"/>
					<Vertex X="79003" Y="23746" Z="0"/>
					<Vertex X="78988" Y="23754" Z="0"/>
					<Vertex X="78980" Y="23769" Z="0"/>
					<Vertex X="78965" Y="23769" Z="0"/>
					<Vertex X="78965" Y="23777" Z="0"/>
					<Vertex X="78950" Y="23777" Z="0"/>
					<Vertex X="78934" Y="23784" Z="0"/>
					<Vertex X="78934" Y="23792" Z="0"/>
					<Vertex X="78927" Y="23792" Z="0"/>
					<Vertex X="78919" Y="23800" Z="0"/>
					<Vertex X="78912" Y="23807" Z="0"/>
					<Vertex X="78904" Y="23815" Z="0"/>
					<Vertex X="78896" Y="23815" Z="0"/>
					<Vertex X="78896" Y="23823" Z="0"/>
					<Vertex X="78889" Y="23830" Z="0"/>
					<Vertex X="78881" Y="23838" Z="0"/>
					<Vertex X="78873" Y="23846" Z="0"/>
					<Vertex X="78866" Y="23861" Z="0"/>
					<Vertex X="78858" Y="23861" Z="0"/>
					<Vertex X="78858" Y="23868" Z="0"/>
					<Vertex X="78850" Y="23884" Z="0"/>
					<Vertex X="78843" Y="23891" Z="0"/>
					<Vertex X="78843" Y="23899" Z="0"/>
					<Vertex X="78835" Y="23899" Z="0"/>
					<Vertex X="78835" Y="23907" Z="0"/>
					<Vertex X="78828" Y="23914" Z="0"/>
					<Vertex X="78828" Y="23930" Z="0"/>
					<Vertex X="78820" Y="23937" Z="0"/>
					<Vertex X="78812" Y="23953" Z="0"/>
					<Vertex X="78805" Y="23960" Z="0"/>
					<Vertex X="78805" Y="23975" Z="0"/>
					<Vertex X="78789" Y="23991" Z="0"/>
					<Vertex X="78789" Y="24006" Z="0"/>
					<Vertex X="78782" Y="24021" Z="0"/>
					<Vertex X="78774" Y="24037" Z="0"/>
					<Vertex X="78766" Y="24052" Z="0"/>
					<Vertex X="78759" Y="24060" Z="0"/>
					<Vertex X="78751" Y="24075" Z="0"/>
					<Vertex X="78751" Y="24090" Z="0"/>
					<Vertex X="78736" Y="24113" Z="0"/>
					<Vertex X="78728" Y="24121" Z="0"/>
					<Vertex X="78728" Y="24128" Z="0"/>
					<Vertex X="78728" Y="24144" Z="0"/>
					<Vertex X="78721" Y="24159" Z="0"/>
					<Vertex X="78721" Y="24174" Z="0"/>
					<Vertex X="78713" Y="24182" Z="0"/>
					<Vertex X="78705" Y="24189" Z="0"/>
					<Vertex X="78705" Y="24205" Z="0"/>
					<Vertex X="78698" Y="24220" Z="0"/>
					<Vertex X="78698" Y="24228" Z="0"/>
					<Vertex X="78675" Y="24251" Z="0"/>
					<Vertex X="78675" Y="24258" Z="0"/>
					<Vertex X="78675" Y="24273" Z="0"/>
					<Vertex X="78667" Y="24281" Z="0"/>
					<Vertex X="78644" Y="24319" Z="0"/>
					<Vertex X="78644" Y="24327" Z="0"/>
					<Vertex X="78644" Y="24342" Z="0"/>
					<Vertex X="78636" Y="24358" Z="0"/>
					<Vertex X="78629" Y="24373" Z="0"/>
					<Vertex X="78629" Y="24388" Z="0"/>
					<Vertex X="78621" Y="24403" Z="0"/>
					<Vertex X="78621" Y="24411" Z="0"/>
					<Vertex X="78614" Y="24419" Z="0"/>
					<Vertex X="78614" Y="24426" Z="0"/>
					<Vertex X="78614" Y="24442" Z="0"/>
					<Vertex X="78614" Y="24449" Z="0"/>
					<Vertex X="78614" Y="24457" Z="0"/>
					<Vertex X="78598" Y="24472" Z="0"/>
					<Vertex X="78598" Y="24487" Z="0"/>
					<Vertex X="78591" Y="24495" Z="0"/>
					<Vertex X="78591" Y="24503" Z="0"/>
					<Vertex X="78591" Y="24510" Z="0"/>
					<Vertex X="78583" Y="24518" Z="0"/>
					<Vertex X="78583" Y="24526" Z="0"/>
					<Vertex X="78575" Y="24526" Z="0"/>
					<Vertex X="78575" Y="24533" Z="0"/>
					<Vertex X="78568" Y="24541" Z="0"/>
					<Vertex X="78568" Y="24549" Z="0"/>
					<Vertex X="78568" Y="24556" Z="0"/>
					<Vertex X="78568" Y="24564" Z="0"/>
					<Vertex X="78560" Y="24572" Z="0"/>
					<Vertex X="78560" Y="24587" Z="0"/>
					<Vertex X="78552" Y="24587" Z="0"/>
					<Vertex X="78545" Y="24594" Z="0"/>
					<Vertex X="78545" Y="24602" Z="0"/>
					<Vertex X="78545" Y="24610" Z="0"/>
					<Vertex X="78537" Y="24610" Z="0"/>
					<Vertex X="78537" Y="24617" Z="0"/>
					<Vertex X="78529" Y="24625" Z="0"/>
					<Vertex X="78522" Y="24625" Z="0"/>
					<Vertex X="78522" Y="24633" Z="0"/>
					<Vertex X="78522" Y="24640" Z="0"/>
					<Vertex X="78514" Y="24656" Z="0"/>
					<Vertex X="78507" Y="24663" Z="0"/>
					<Vertex X="78499" Y="24663" Z="0"/>
					<Vertex X="78499" Y="24671" Z="0"/>
					<Vertex X="78491" Y="24679" Z="0"/>
					<Vertex X="78484" Y="24694" Z="0"/>
					<Vertex X="78476" Y="24694" Z="0"/>
					<Vertex X="78476" Y="24701" Z="0"/>
					<Vertex X="78468" Y="24701" Z="0"/>
					<Vertex X="78461" Y="24709" Z="0"/>
					<Vertex X="78453" Y="24717" Z="0"/>
					<Vertex X="78438" Y="24724" Z="0"/>
					<Vertex X="78430" Y="24732" Z="0"/>
					<Vertex X="78422" Y="24732" Z="0"/>
					<Vertex X="78415" Y="24732" Z="0"/>
					<Vertex X="78407" Y="24732" Z="0"/>
					<Vertex X="78400" Y="24740" Z="0"/>
					<Vertex X="78392" Y="24740" Z="0"/>
					<Vertex X="78384" Y="24740" Z="0"/>
					<Vertex X="78377" Y="24747" Z="0"/>
					<Vertex X="78361" Y="24747" Z="0"/>
					<Vertex X="78354" Y="24747" Z="0"/>
					<Vertex X="78346" Y="24755" Z="0"/>
					<Vertex X="78338" Y="24755" Z="0"/>
					<Vertex X="78323" Y="24755" Z="0"/>
					<Vertex X="78315" Y="24755" Z="0"/>
					<Vertex X="78308" Y="24755" Z="0"/>
					<Vertex X="78300" Y="24755" Z="0"/>
					<Vertex X="78293" Y="24755" Z="0"/>
					<Vertex X="78285" Y="24755" Z="0"/>
					<Vertex X="78277" Y="24755" Z="0"/>
					<Vertex X="78270" Y="24755" Z="0"/>
					<Vertex X="78262" Y="24755" Z="0"/>
					<Vertex X="78254" Y="24755" Z="0"/>
					<Vertex X="78247" Y="24755" Z="0"/>
					<Vertex X="78239" Y="24755" Z="0"/>
					<Vertex X="78239" Y="24747" Z="0"/>
					<Vertex X="78208" Y="24732" Z="0"/>
					<Vertex X="78193" Y="24724" Z="0"/>
					<Vertex X="78178" Y="24717" Z="0"/>
					<Vertex X="78170" Y="24717" Z="0"/>
					<Vertex X="78155" Y="24709" Z="0"/>
					<Vertex X="78147" Y="24694" Z="0"/>
					<Vertex X="78132" Y="24686" Z="0"/>
					<Vertex X="78124" Y="24679" Z="0"/>
					<Vertex X="78117" Y="24671" Z="0"/>
					<Vertex X="78109" Y="24663" Z="0"/>
					<Vertex X="78101" Y="24648" Z="0"/>
					<Vertex X="78094" Y="24648" Z="0"/>
					<Vertex X="78094" Y="24640" Z="0"/>
					<Vertex X="78086" Y="24633" Z="0"/>
					<Vertex X="78071" Y="24602" Z="0"/>
					<Vertex X="78063" Y="24594" Z="0"/>
					<Vertex X="78063" Y="24579" Z="0"/>
					<Vertex X="78056" Y="24572" Z="0"/>
					<Vertex X="78048" Y="24556" Z="0"/>
					<Vertex X="78033" Y="24541" Z="0"/>
					<Vertex X="78033" Y="24533" Z="0"/>
					<Vertex X="78017" Y="24526" Z="0"/>
					<Vertex X="78017" Y="24503" Z="0"/>
					<Vertex X="78010" Y="24480" Z="0"/>
					<Vertex X="78010" Y="24472" Z="0"/>
					<Vertex X="78002" Y="24449" Z="0"/>
					<Vertex X="77994" Y="24442" Z="0"/>
					<Vertex X="77987" Y="24434" Z="0"/>
					<Vertex X="77987" Y="24426" Z="0"/>
					<Vertex X="77987" Y="24419" Z="0"/>
					<Vertex X="77979" Y="24403" Z="0"/>
					<Vertex X="77979" Y="24388" Z="0"/>
					<Vertex X="77972" Y="24365" Z="0"/>
					<Vertex X="77972" Y="24350" Z="0"/>
					<Vertex X="77964" Y="24335" Z="0"/>
					<Vertex X="77964" Y="24312" Z="0"/>
					<Vertex X="77956" Y="24296" Z="0"/>
					<Vertex X="77956" Y="24289" Z="0"/>
					<Vertex X="77956" Y="24258" Z="0"/>
					<Vertex X="77949" Y="24235" Z="0"/>
					<Vertex X="77949" Y="24220" Z="0"/>
					<Vertex X="77949" Y="24205" Z="0"/>
					<Vertex X="77949" Y="24189" Z="0"/>
					<Vertex X="77949" Y="24166" Z="0"/>
					<Vertex X="77949" Y="24151" Z="0"/>
					<Vertex X="77949" Y="24144" Z="0"/>
					<Vertex X="77949" Y="24121" Z="0"/>
					<Vertex X="77949" Y="24105" Z="0"/>
					<Vertex X="77949" Y="24090" Z="0"/>
					<Vertex X="77949" Y="24082" Z="0"/>
					<Vertex X="77949" Y="24075" Z="0"/>
					<Vertex X="77949" Y="24052" Z="0"/>
					<Vertex X="77949" Y="24029" Z="0"/>
					<Vertex X="77949" Y="24021" Z="0"/>
					<Vertex X="77949" Y="23983" Z="0"/>
					<Vertex X="77949" Y="23975" Z="0"/>
					<Vertex X="77949" Y="23953" Z="0"/>
					<Vertex X="77949" Y="23930" Z="0"/>
					<Vertex X="77949" Y="23891" Z="0"/>
					<Vertex X="77949" Y="23884" Z="0"/>
					<Vertex X="77941" Y="23853" Z="0"/>
					<Vertex X="77933" Y="23807" Z="0"/>
					<Vertex X="77933" Y="23792" Z="0"/>
					<Vertex X="77926" Y="23769" Z="0"/>
					<Vertex X="77918" Y="23746" Z="0"/>
					<Vertex X="77910" Y="23723" Z="0"/>
					<Vertex X="77910" Y="23716" Z="0"/>
					<Vertex X="77903" Y="23700" Z="0"/>
					<Vertex X="77895" Y="23670" Z="0"/>
					<Vertex X="77895" Y="23662" Z="0"/>
					<Vertex X="77872" Y="23624" Z="0"/>
					<Vertex X="77872" Y="23609" Z="0"/>
					<Vertex X="77865" Y="23593" Z="0"/>
					<Vertex X="77857" Y="23570" Z="0"/>
					<Vertex X="77857" Y="23555" Z="0"/>
					<Vertex X="77849" Y="23547" Z="0"/>
					<Vertex X="77842" Y="23525" Z="0"/>
					<Vertex X="77834" Y="23509" Z="0"/>
					<Vertex X="77826" Y="23494" Z="0"/>
					<Vertex X="77819" Y="23471" Z="0"/>
					<Vertex X="77819" Y="23456" Z="0"/>
					<Vertex X="77811" Y="23448" Z="0"/>
					<Vertex X="77796" Y="23425" Z="0"/>
					<Vertex X="77796" Y="23418" Z="0"/>
					<Vertex X="77788" Y="23395" Z="0"/>
					<Vertex X="77780" Y="23379" Z="0"/>
					<Vertex X="77780" Y="23364" Z="0"/>
					<Vertex X="77765" Y="23341" Z="0"/>
					<Vertex X="77758" Y="23341" Z="0"/>
					<Vertex X="77742" Y="23311" Z="0"/>
					<Vertex X="77742" Y="23303" Z="0"/>
					<Vertex X="77727" Y="23288" Z="0"/>
					<Vertex X="77719" Y="23272" Z="0"/>
					<Vertex X="77712" Y="23257" Z="0"/>
					<Vertex X="77704" Y="23242" Z="0"/>
					<Vertex X="77696" Y="23234" Z="0"/>
					<Vertex X="77689" Y="23219" Z="0"/>
					<Vertex X="77681" Y="23211" Z="0"/>
					<Vertex X="77681" Y="23196" Z="0"/>
					<Vertex X="77666" Y="23181" Z="0"/>
					<Vertex X="77658" Y="23158" Z="0"/>
					<Vertex X="77651" Y="23150" Z="0"/>
					<Vertex X="77635" Y="23127" Z="0"/>
					<Vertex X="77635" Y="23119" Z="0"/>
					<Vertex X="77628" Y="23104" Z="0"/>
					<Vertex X="77612" Y="23081" Z="0"/>
					<Vertex X="77612" Y="23074" Z="0"/>
					<Vertex X="77605" Y="23058" Z="0"/>
					<Vertex X="77597" Y="23051" Z="0"/>
					<Vertex X="77582" Y="23020" Z="0"/>
					<Vertex X="77574" Y="23020" Z="0"/>
					<Vertex X="77566" Y="23005" Z="0"/>
					<Vertex X="77551" Y="22974" Z="0"/>
					<Vertex X="77551" Y="22967" Z="0"/>
					<Vertex X="77528" Y="22936" Z="0"/>
					<Vertex X="77505" Y="22905" Z="0"/>
					<Vertex X="77490" Y="22875" Z="0"/>
					<Vertex X="77475" Y="22860" Z="0"/>
					<Vertex X="77459" Y="22821" Z="0"/>
					<Vertex X="77452" Y="22806" Z="0"/>
					<Vertex X="77437" Y="22791" Z="0"/>
					<Vertex X="77421" Y="22760" Z="0"/>
					<Vertex X="77414" Y="22753" Z="0"/>
					<Vertex X="77406" Y="22737" Z="0"/>
					<Vertex X="77398" Y="22714" Z="0"/>
					<Vertex X="77383" Y="22691" Z="0"/>
					<Vertex X="77368" Y="22676" Z="0"/>
					<Vertex X="77368" Y="22669" Z="0"/>
					<Vertex X="77360" Y="22653" Z="0"/>
					<Vertex X="77360" Y="22638" Z="0"/>
					<Vertex X="77345" Y="22623" Z="0"/>
					<Vertex X="77337" Y="22607" Z="0"/>
					<Vertex X="77330" Y="22600" Z="0"/>
					<Vertex X="77314" Y="22577" Z="0"/>
					<Vertex X="77307" Y="22569" Z="0"/>
					<Vertex X="77307" Y="22554" Z="0"/>
					<Vertex X="77284" Y="22539" Z="0"/>
					<Vertex X="77284" Y="22523" Z="0"/>
					<Vertex X="77276" Y="22516" Z="0"/>
					<Vertex X="77268" Y="22500" Z="0"/>
					<Vertex X="77261" Y="22493" Z="0"/>
					<Vertex X="77253" Y="22477" Z="0"/>
					<Vertex X="77253" Y="22462" Z="0"/>
					<Vertex X="77238" Y="22455" Z="0"/>
					<Vertex X="77230" Y="22439" Z="0"/>
					<Vertex X="77215" Y="22424" Z="0"/>
					<Vertex X="77215" Y="22416" Z="0"/>
					<Vertex X="77207" Y="22401" Z="0"/>
					<Vertex X="77207" Y="22386" Z="0"/>
					<Vertex X="77200" Y="22378" Z="0"/>
					<Vertex X="77200" Y="22370" Z="0"/>
					<Vertex X="77192" Y="22355" Z="0"/>
					<Vertex X="77184" Y="22355" Z="0"/>
					<Vertex X="77177" Y="22340" Z="0"/>
					<Vertex X="77169" Y="22332" Z="0"/>
					<Vertex X="77169" Y="22325" Z="0"/>
					<Vertex X="77154" Y="22317" Z="0"/>
					<Vertex X="77154" Y="22309" Z="0"/>
					<Vertex X="77138" Y="22302" Z="0"/>
					<Vertex X="77123" Y="22286" Z="0"/>
					<Vertex X="77108" Y="22271" Z="0"/>
					<Vertex X="77093" Y="22263" Z="0"/>
					<Vertex X="77077" Y="22248" Z="0"/>
					<Vertex X="77054" Y="22248" Z="0"/>
					<Vertex X="77031" Y="22233" Z="0"/>
					<Vertex X="77024" Y="22225" Z="0"/>
					<Vertex X="77001" Y="22218" Z="0"/>
					<Vertex X="76993" Y="22218" Z="0"/>
					<Vertex X="76978" Y="22202" Z="0"/>
					<Vertex X="76955" Y="22202" Z="0"/>
					<Vertex X="76947" Y="22195" Z="0"/>
					<Vertex X="76917" Y="22187" Z="0"/>
					<Vertex X="76902" Y="22179" Z="0"/>
					<Vertex X="76879" Y="22172" Z="0"/>
					<Vertex X="76871" Y="22164" Z="0"/>
					<Vertex X="76848" Y="22149" Z="0"/>
					<Vertex X="76817" Y="22141" Z="0"/>
					<Vertex X="76810" Y="22141" Z="0"/>
					<Vertex X="76787" Y="22126" Z="0"/>
					<Vertex X="76772" Y="22118" Z="0"/>
					<Vertex X="76749" Y="22111" Z="0"/>
					<Vertex X="76718" Y="22095" Z="0"/>
					<Vertex X="76703" Y="22095" Z="0"/>
					<Vertex X="76688" Y="22088" Z="0"/>
					<Vertex X="76672" Y="22080" Z="0"/>
					<Vertex X="76657" Y="22072" Z="0"/>
					<Vertex X="76642" Y="22065" Z="0"/>
					<Vertex X="76634" Y="22065" Z="0"/>
					<Vertex X="76611" Y="22057" Z="0"/>
					<Vertex X="76596" Y="22042" Z="0"/>
					<Vertex X="76581" Y="22042" Z="0"/>
					<Vertex X="76565" Y="22034" Z="0"/>
					<Vertex X="76542" Y="22027" Z="0"/>
					<Vertex X="76527" Y="22019" Z="0"/>
					<Vertex X="76512" Y="22011" Z="0"/>
					<Vertex X="76504" Y="22011" Z="0"/>
					<Vertex X="76481" Y="22004" Z="0"/>
					<Vertex X="76474" Y="21996" Z="0"/>
					<Vertex X="76466" Y="21996" Z="0"/>
					<Vertex X="76458" Y="21988" Z="0"/>
					<Vertex X="76443" Y="21973" Z="0"/>
					<Vertex X="76428" Y="21965" Z="0"/>
					<Vertex X="76412" Y="21958" Z="0"/>
					<Vertex X="76405" Y="21950" Z="0"/>
					<Vertex X="76397" Y="21942" Z="0"/>
					<Vertex X="76382" Y="21935" Z="0"/>
					<Vertex X="76374" Y="21920" Z="0"/>
					<Vertex X="76367" Y="21904" Z="0"/>
					<Vertex X="76359" Y="21897" Z="0"/>
					<Vertex X="76351" Y="21874" Z="0"/>
					<Vertex X="76351" Y="21866" Z="0"/>
					<Vertex X="76336" Y="21843" Z="0"/>
					<Vertex X="76336" Y="21805" Z="0"/>
					<Vertex X="76336" Y="21790" Z="0"/>
					<Vertex X="76336" Y="21759" Z="0"/>
					<Vertex X="76336" Y="21713" Z="0"/>
					<Vertex X="76336" Y="21706" Z="0"/>
					<Vertex X="76336" Y="21660" Z="0"/>
					<Vertex X="76336" Y="21629" Z="0"/>
					<Vertex X="76336" Y="21621" Z="0"/>
					<Vertex X="76344" Y="21599" Z="0"/>
					<Vertex X="76344" Y="21583" Z="0"/>
					<Vertex X="76351" Y="21576" Z="0"/>
					<Vertex X="76359" Y="21553" Z="0"/>
					<Vertex X="76367" Y="21537" Z="0"/>
					<Vertex X="76367" Y="21530" Z="0"/>
					<Vertex X="76382" Y="21507" Z="0"/>
					<Vertex X="76412" Y="21469" Z="0"/>
					<Vertex X="76420" Y="21461" Z="0"/>
					<Vertex X="76428" Y="21446" Z="0"/>
					<Vertex X="76443" Y="21430" Z="0"/>
					<Vertex X="76466" Y="21400" Z="0"/>
					<Vertex X="76474" Y="21385" Z="0"/>
					<Vertex X="76496" Y="21369" Z="0"/>
					<Vertex X="76535" Y="21331" Z="0"/>
					<Vertex X="76550" Y="21316" Z="0"/>
					<Vertex X="76565" Y="21300" Z="0"/>
					<Vertex X="76581" Y="21285" Z="0"/>
					<Vertex X="76588" Y="21278" Z="0"/>
					<Vertex X="76611" Y="21270" Z="0"/>
					<Vertex X="76626" Y="21255" Z="0"/>
					<Vertex X="76634" Y="21247" Z="0"/>
					<Vertex X="76642" Y="21239" Z="0"/>
					<Vertex X="76657" Y="21224" Z="0"/>
					<Vertex X="76665" Y="21216" Z="0"/>
					<Vertex X="76665" Y="21209" Z="0"/>
					<Vertex X="76680" Y="21201" Z="0"/>
					<Vertex X="76680" Y="21193" Z="0"/>
					<Vertex X="76680" Y="21186" Z="0"/>
					<Vertex X="76688" Y="21178" Z="0"/>
					<Vertex X="76695" Y="21171" Z="0"/>
					<Vertex X="76695" Y="21163" Z="0"/>
					<Vertex X="76703" Y="21155" Z="0"/>
					<Vertex X="76703" Y="21148" Z="0"/>
					<Vertex X="76703" Y="21140" Z="0"/>
					<Vertex X="76703" Y="21132" Z="0"/>
					<Vertex X="76703" Y="21125" Z="0"/>
					<Vertex X="76703" Y="21117" Z="0"/>
					<Vertex X="76703" Y="21109" Z="0"/>
					<Vertex X="76703" Y="21102" Z="0"/>
					<Vertex X="76703" Y="21094" Z="0"/>
					<Vertex X="76703" Y="21086" Z="0"/>
					<Vertex X="76703" Y="21079" Z="0"/>
					<Vertex X="76703" Y="21071" Z="0"/>
					<Vertex X="76703" Y="21064" Z="0"/>
					<Vertex X="76703" Y="21056" Z="0"/>
					<Vertex X="76703" Y="21048" Z="0"/>
					<Vertex X="76703" Y="21041" Z="0"/>
					<Vertex X="76703" Y="21025" Z="0"/>
					<Vertex X="76703" Y="21018" Z="0"/>
					<Vertex X="76703" Y="21010" Z="0"/>
					<Vertex X="76695" Y="21002" Z="0"/>
					<Vertex X="76688" Y="20995" Z="0"/>
					<Vertex X="76688" Y="20979" Z="0"/>
					<Vertex X="76680" Y="20972" Z="0"/>
					<Vertex X="76672" Y="20972" Z="0"/>
					<Vertex X="76657" Y="20964" Z="0"/>
					<Vertex X="76626" Y="20957" Z="0"/>
					<Vertex X="76611" Y="20949" Z="0"/>
					<Vertex X="76596" Y="20949" Z="0"/>
					<Vertex X="76550" Y="20949" Z="0"/>
					<Vertex X="76512" Y="20949" Z="0"/>
					<Vertex X="76466" Y="20949" Z="0"/>
					<Vertex X="76443" Y="20949" Z="0"/>
					<Vertex X="76412" Y="20949" Z="0"/>
					<Vertex X="76374" Y="20949" Z="0"/>
					<Vertex X="76351" Y="20949" Z="0"/>
					<Vertex X="76344" Y="20949" Z="0"/>
					<Vertex X="76344" Y="20957" Z="0"/>
					<Vertex X="76336" Y="20957" Z="0"/>
					<Vertex X="76336" Y="20964" Z="0"/>
					<Vertex X="76328" Y="20972" Z="0"/>
					<Vertex X="76328" Y="20979" Z="0"/>
					<Vertex X="76328" Y="20995" Z="0"/>
					<Vertex X="76321" Y="20995" Z="0"/>
					<Vertex X="76321" Y="21002" Z="0"/>
					<Vertex X="76321" Y="21018" Z="0"/>
					<Vertex X="76321" Y="21025" Z="0"/>
					<Vertex X="76321" Y="21041" Z="0"/>
					<Vertex X="76321" Y="21048" Z="0"/>
					<Vertex X="76321" Y="21064" Z="0"/>
					<Vertex X="76321" Y="21086" Z="0"/>
					<Vertex X="76321" Y="21117" Z="0"/>
					<Vertex X="76321" Y="21140" Z="0"/>
					<Vertex X="76321" Y="21178" Z="0"/>
					<Vertex X="76321" Y="21201" Z="0"/>
					<Vertex X="76321" Y="21216" Z="0"/>
					<Vertex X="76321" Y="21239" Z="0"/>
					<Vertex X="76321" Y="21270" Z="0"/>
					<Vertex X="76321" Y="21308" Z="0"/>
					<Vertex X="76321" Y="21331" Z="0"/>
					<Vertex X="76321" Y="21354" Z="0"/>
					<Vertex X="76321" Y="21392" Z="0"/>
					<Vertex X="76321" Y="21415" Z="0"/>
					<Vertex X="76321" Y="21453" Z="0"/>
					<Vertex X="76321" Y="21484" Z="0"/>
					<Vertex X="76321" Y="21507" Z="0"/>
					<Vertex X="76321" Y="21545" Z="0"/>
					<Vertex X="76321" Y="21583" Z="0"/>
					<Vertex X="76321" Y="21629" Z="0"/>
					<Vertex X="76305" Y="21660" Z="0"/>
					<Vertex X="76298" Y="21690" Z="0"/>
					<Vertex X="76290" Y="21706" Z="0"/>
					<Vertex X="76282" Y="21713" Z="0"/>
					<Vertex X="76267" Y="21728" Z="0"/>
					<Vertex X="76252" Y="21744" Z="0"/>
					<Vertex X="76244" Y="21751" Z="0"/>
					<Vertex X="76229" Y="21767" Z="0"/>
					<Vertex X="76214" Y="21782" Z="0"/>
					<Vertex X="76206" Y="21797" Z="0"/>
					<Vertex X="76191" Y="21813" Z="0"/>
					<Vertex X="76160" Y="21835" Z="0"/>
					<Vertex X="76153" Y="21851" Z="0"/>
					<Vertex X="76145" Y="21851" Z="0"/>
					<Vertex X="76130" Y="21866" Z="0"/>
					<Vertex X="76122" Y="21874" Z="0"/>
					<Vertex X="76107" Y="21874" Z="0"/>
					<Vertex X="76099" Y="21881" Z="0"/>
					<Vertex X="76091" Y="21889" Z="0"/>
					<Vertex X="76076" Y="21897" Z="0"/>
					<Vertex X="76076" Y="21904" Z="0"/>
					<Vertex X="76068" Y="21904" Z="0"/>
					<Vertex X="76061" Y="21904" Z="0"/>
					<Vertex X="76053" Y="21904" Z="0"/>
					<Vertex X="76046" Y="21904" Z="0"/>
					<Vertex X="76038" Y="21904" Z="0"/>
					<Vertex X="76030" Y="21904" Z="0"/>
					<Vertex X="76015" Y="21904" Z="0"/>
					<Vertex X="76000" Y="21904" Z="0"/>
					<Vertex X="75984" Y="21904" Z="0"/>
					<Vertex X="75977" Y="21904" Z="0"/>
					<Vertex X="75961" Y="21904" Z="0"/>
					<Vertex X="75946" Y="21897" Z="0"/>
					<Vertex X="75931" Y="21889" Z="0"/>
					<Vertex X="75923" Y="21874" Z="0"/>
					<Vertex X="75908" Y="21858" Z="0"/>
					<Vertex X="75900" Y="21851" Z="0"/>
					<Vertex X="75893" Y="21828" Z="0"/>
					<Vertex X="75877" Y="21790" Z="0"/>
					<Vertex X="75862" Y="21751" Z="0"/>
					<Vertex X="75839" Y="21690" Z="0"/>
					<Vertex X="75832" Y="21644" Z="0"/>
					<Vertex X="75824" Y="21591" Z="0"/>
					<Vertex X="75816" Y="21553" Z="0"/>
					<Vertex X="75816" Y="21507" Z="0"/>
					<Vertex X="75816" Y="21469" Z="0"/>
					<Vertex X="75816" Y="21438" Z="0"/>
					<Vertex X="75816" Y="21415" Z="0"/>
					<Vertex X="75816" Y="21385" Z="0"/>
					<Vertex X="75816" Y="21369" Z="0"/>
					<Vertex X="75816" Y="21354" Z="0"/>
					<Vertex X="75816" Y="21331" Z="0"/>
					<Vertex X="75816" Y="21323" Z="0"/>
					<Vertex X="75816" Y="21316" Z="0"/>
					<Vertex X="75816" Y="21293" Z="0"/>
					<Vertex X="75816" Y="21278" Z="0"/>
					<Vertex X="75816" Y="21262" Z="0"/>
					<Vertex X="75816" Y="21255" Z="0"/>
					<Vertex X="75816" Y="21239" Z="0"/>
					<Vertex X="75816" Y="21232" Z="0"/>
					<Vertex X="75816" Y="21224" Z="0"/>
					<Vertex X="75816" Y="21216" Z="0"/>
					<Vertex X="75816" Y="21209" Z="0"/>
					<Vertex X="75816" Y="21201" Z="0"/>
					<Vertex X="75816" Y="21193" Z="0"/>
					<Vertex X="75816" Y="21186" Z="0"/>
					<Vertex X="75816" Y="21178" Z="0"/>
					<Vertex X="75816" Y="21171" Z="0"/>
					<Vertex X="75816" Y="21163" Z="0"/>
					<Vertex X="75816" Y="21155" Z="0"/>
					<Vertex X="75816" Y="21148" Z="0"/>
					<Vertex X="75816" Y="21140" Z="0"/>
					<Vertex X="75816" Y="21132" Z="0"/>
					<Vertex X="75816" Y="21125" Z="0"/>
					<Vertex X="75816" Y="21117" Z="0"/>
					<Vertex X="75816" Y="21109" Z="0"/>
					<Vertex X="75816" Y="21094" Z="0"/>
					<Vertex X="75816" Y="21086" Z="0"/>
					<Vertex X="75816" Y="21064" Z="0"/>
					<Vertex X="75816" Y="21041" Z="0"/>
					<Vertex X="75816" Y="21018" Z="0"/>
					<Vertex X="75816" Y="20987" Z="0"/>
					<Vertex X="75816" Y="20964" Z="0"/>
					<Vertex X="75816" Y="20926" Z="0"/>
					<Vertex X="75816" Y="20903" Z="0"/>
					<Vertex X="75816" Y="20872" Z="0"/>
					<Vertex X="75824" Y="20827" Z="0"/>
					<Vertex X="75847" Y="20788" Z="0"/>
					<Vertex X="75870" Y="20727" Z="0"/>
					<Vertex X="75885" Y="20689" Z="0"/>
					<Vertex X="75900" Y="20628" Z="0"/>
					<Vertex X="75923" Y="20567" Z="0"/>
					<Vertex X="75954" Y="20490" Z="0"/>
					<Vertex X="75992" Y="20399" Z="0"/>
					<Vertex X="76023" Y="20337" Z="0"/>
					<Vertex X="76061" Y="20253" Z="0"/>
					<Vertex X="76068" Y="20230" Z="0"/>
					<Vertex X="76091" Y="20169" Z="0"/>
					<Vertex X="76137" Y="20078" Z="0"/>
					<Vertex X="76153" Y="20032" Z="0"/>
					<Vertex X="76183" Y="19971" Z="0"/>
					<Vertex X="76191" Y="19948" Z="0"/>
					<Vertex X="76214" Y="19902" Z="0"/>
					<Vertex X="76229" Y="19856" Z="0"/>
					<Vertex X="76244" Y="19818" Z="0"/>
					<Vertex X="76275" Y="19772" Z="0"/>
					<Vertex X="76298" Y="19734" Z="0"/>
					<Vertex X="76336" Y="19688" Z="0"/>
					<Vertex X="76351" Y="19665" Z="0"/>
					<Vertex X="76382" Y="19627" Z="0"/>
					<Vertex X="76405" Y="19581" Z="0"/>
					<Vertex X="76435" Y="19550" Z="0"/>
					<Vertex X="76458" Y="19504" Z="0"/>
					<Vertex X="76474" Y="19481" Z="0"/>
					<Vertex X="76496" Y="19459" Z="0"/>
					<Vertex X="76512" Y="19428" Z="0"/>
					<Vertex X="76527" Y="19405" Z="0"/>
					<Vertex X="76550" Y="19382" Z="0"/>
					<Vertex X="76573" Y="19344" Z="0"/>
					<Vertex X="76603" Y="19321" Z="0"/>
					<Vertex X="76611" Y="19313" Z="0"/>
					<Vertex X="76626" Y="19298" Z="0"/>
					<Vertex X="76649" Y="19290" Z="0"/>
					<Vertex X="76665" Y="19275" Z="0"/>
					<Vertex X="76703" Y="19260" Z="0"/>
					<Vertex X="76726" Y="19245" Z="0"/>
					<Vertex X="76741" Y="19237" Z="0"/>
					<Vertex X="76779" Y="19214" Z="0"/>
					<Vertex X="76810" Y="19214" Z="0"/>
					<Vertex X="76840" Y="19206" Z="0"/>
					<Vertex X="76863" Y="19199" Z="0"/>
					<Vertex X="76894" Y="19191" Z="0"/>
					<Vertex X="76924" Y="19191" Z="0"/>
					<Vertex X="76955" Y="19183" Z="0"/>
					<Vertex X="76993" Y="19183" Z="0"/>
					<Vertex X="77039" Y="19176" Z="0"/>
					<Vertex X="77070" Y="19176" Z="0"/>
					<Vertex X="77085" Y="19176" Z="0"/>
					<Vertex X="77108" Y="19176" Z="0"/>
					<Vertex X="77123" Y="19176" Z="0"/>
					<Vertex X="77138" Y="19176" Z="0"/>
					<Vertex X="77161" Y="19176" Z="0"/>
					<Vertex X="77177" Y="19176" Z="0"/>
					<Vertex X="77192" Y="19176" Z="0"/>
					<Vertex X="77207" Y="19183" Z="0"/>
					<Vertex X="77215" Y="19191" Z="0"/>
					<Vertex X="77230" Y="19199" Z="0"/>
					<Vertex X="77238" Y="19199" Z="0"/>
					<Vertex X="77253" Y="19206" Z="0"/>
					<Vertex X="77268" Y="19214" Z="0"/>
					<Vertex X="77284" Y="19222" Z="0"/>
					<Vertex X="77299" Y="19222" Z="0"/>
					<Vertex X="77322" Y="19237" Z="0"/>
					<Vertex X="77337" Y="19237" Z="0"/>
					<Vertex X="77352" Y="19245" Z="0"/>
					<Vertex X="77375" Y="19252" Z="0"/>
					<Vertex X="77391" Y="19260" Z="0"/>
					<Vertex X="77414" Y="19260" Z="0"/>
					<Vertex X="77421" Y="19267" Z="0"/>
					<Vertex X="77444" Y="19267" Z="0"/>
					<Vertex X="77452" Y="19267" Z="0"/>
					<Vertex X="77475" Y="19267" Z="0"/>
					<Vertex X="77490" Y="19267" Z="0"/>
					<Vertex X="77498" Y="19267" Z="0"/>
					<Vertex X="77513" Y="19267" Z="0"/>
					<Vertex X="77528" Y="19267" Z="0"/>
					<Vertex X="77544" Y="19267" Z="0"/>
					<Vertex X="77551" Y="19267" Z="0"/>
					<Vertex X="77574" Y="19267" Z="0"/>
					<Vertex X="77589" Y="19267" Z="0"/>
					<Vertex X="77597" Y="19275" Z="0"/>
					<Vertex X="77620" Y="19275" Z="0"/>
					<Vertex X="77635" Y="19283" Z="0"/>
					<Vertex X="77666" Y="19283" Z="0"/>
					<Vertex X="77681" Y="19290" Z="0"/>
					<Vertex X="77696" Y="19298" Z="0"/>
					<Vertex X="77712" Y="19298" Z="0"/>
					<Vertex X="77742" Y="19313" Z="0"/>
					<Vertex X="77750" Y="19313" Z="0"/>
					<Vertex X="77773" Y="19321" Z="0"/>
					<Vertex X="77788" Y="19336" Z="0"/>
					<Vertex X="77811" Y="19344" Z="0"/>
					<Vertex X="77849" Y="19359" Z="0"/>
					<Vertex X="77865" Y="19367" Z="0"/>
					<Vertex X="77880" Y="19374" Z="0"/>
					<Vertex X="77918" Y="19390" Z="0"/>
					<Vertex X="77941" Y="19397" Z="0"/>
					<Vertex X="77949" Y="19397" Z="0"/>
					<Vertex X="77964" Y="19397" Z="0"/>
					<Vertex X="77979" Y="19397" Z="0"/>
					<Vertex X="78002" Y="19397" Z="0"/>
					<Vertex X="78017" Y="19397" Z="0"/>
					<Vertex X="78025" Y="19397" Z="0"/>
					<Vertex X="78040" Y="19397" Z="0"/>
					<Vertex X="78048" Y="19397" Z="0"/>
					<Vertex X="78063" Y="19397" Z="0"/>
					<Vertex X="78071" Y="19397" Z="0"/>
					<Vertex X="78086" Y="19397" Z="0"/>
					<Vertex X="78094" Y="19397" Z="0"/>
					<Vertex X="78155" Y="19367" Z="0"/>
				</Vertices>
			</Region>
			<Region Id="6" Type="0" Zoom="0.129017" Selected="0" ImageLocation="" ImageFocus="0" Length="20261.3" Area="16024173.0" LengthMicrons="4994.4" AreaMicrons="973664.8" Text="ACINAR" NegativeROA="0" InputRegionId="0" Analyze="1" DisplayId="6">
				<Attributes/>
				<Vertices>
					<Vertex X="83516" Y="19145" Z="0"/>
					<Vertex X="83524" Y="19137" Z="0"/>
					<Vertex X="83532" Y="19129" Z="0"/>
					<Vertex X="83555" Y="19114" Z="0"/>
					<Vertex X="83578" Y="19098" Z="0"/>
					<Vertex X="83594" Y="19083" Z="0"/>
					<Vertex X="83609" Y="19060" Z="0"/>
					<Vertex X="83617" Y="19052" Z="0"/>
					<Vertex X="83625" Y="19036" Z="0"/>
					<Vertex X="83640" Y="18998" Z="0"/>
					<Vertex X="83648" Y="18982" Z="0"/>
					<Vertex X="83671" Y="18943" Z="0"/>
					<Vertex X="83679" Y="18905" Z="0"/>
					<Vertex X="83694" Y="18881" Z="0"/>
					<Vertex X="83694" Y="18843" Z="0"/>
					<Vertex X="83710" Y="18819" Z="0"/>
					<Vertex X="83725" Y="18796" Z="0"/>
					<Vertex X="83733" Y="18773" Z="0"/>
					<Vertex X="83733" Y="18765" Z="0"/>
					<Vertex X="83756" Y="18734" Z="0"/>
					<Vertex X="83756" Y="18711" Z="0"/>
					<Vertex X="83764" Y="18695" Z="0"/>
					<Vertex X="83795" Y="18633" Z="0"/>
					<Vertex X="83811" Y="18595" Z="0"/>
					<Vertex X="83834" Y="18540" Z="0"/>
					<Vertex X="83857" Y="18502" Z="0"/>
					<Vertex X="83873" Y="18447" Z="0"/>
					<Vertex X="83896" Y="18401" Z="0"/>
					<Vertex X="83896" Y="18385" Z="0"/>
					<Vertex X="83919" Y="18347" Z="0"/>
					<Vertex X="83919" Y="18323" Z="0"/>
					<Vertex X="83927" Y="18277" Z="0"/>
					<Vertex X="83958" Y="18223" Z="0"/>
					<Vertex X="83958" Y="18215" Z="0"/>
					<Vertex X="83981" Y="18184" Z="0"/>
					<Vertex X="83981" Y="18153" Z="0"/>
					<Vertex X="84004" Y="18137" Z="0"/>
					<Vertex X="84028" Y="18106" Z="0"/>
					<Vertex X="84035" Y="18099" Z="0"/>
					<Vertex X="84051" Y="18083" Z="0"/>
					<Vertex X="84051" Y="18075" Z="0"/>
					<Vertex X="84074" Y="18068" Z="0"/>
					<Vertex X="84097" Y="18052" Z="0"/>
					<Vertex X="84113" Y="18044" Z="0"/>
					<Vertex X="84144" Y="18029" Z="0"/>
					<Vertex X="84175" Y="18021" Z="0"/>
					<Vertex X="84198" Y="18013" Z="0"/>
					<Vertex X="84237" Y="17998" Z="0"/>
					<Vertex X="84260" Y="17998" Z="0"/>
					<Vertex X="84268" Y="17982" Z="0"/>
					<Vertex X="84276" Y="17982" Z="0"/>
					<Vertex X="84283" Y="17982" Z="0"/>
					<Vertex X="84299" Y="17975" Z="0"/>
					<Vertex X="84307" Y="17975" Z="0"/>
					<Vertex X="84330" Y="17975" Z="0"/>
					<Vertex X="84338" Y="17975" Z="0"/>
					<Vertex X="84361" Y="17975" Z="0"/>
					<Vertex X="84376" Y="17967" Z="0"/>
					<Vertex X="84384" Y="17967" Z="0"/>
					<Vertex X="84400" Y="17967" Z="0"/>
					<Vertex X="84407" Y="17967" Z="0"/>
					<Vertex X="84415" Y="17967" Z="0"/>
					<Vertex X="84438" Y="17967" Z="0"/>
					<Vertex X="84446" Y="17967" Z="0"/>
					<Vertex X="84462" Y="17967" Z="0"/>
					<Vertex X="84477" Y="17967" Z="0"/>
					<Vertex X="84485" Y="17975" Z="0"/>
					<Vertex X="84493" Y="17982" Z="0"/>
					<Vertex X="84500" Y="17990" Z="0"/>
					<Vertex X="84531" Y="18013" Z="0"/>
					<Vertex X="84563" Y="18021" Z="0"/>
					<Vertex X="84563" Y="18037" Z="0"/>
					<Vertex X="84594" Y="18060" Z="0"/>
					<Vertex X="84601" Y="18068" Z="0"/>
					<Vertex X="84609" Y="18068" Z="0"/>
					<Vertex X="84625" Y="18083" Z="0"/>
					<Vertex X="84632" Y="18106" Z="0"/>
					<Vertex X="84640" Y="18106" Z="0"/>
					<Vertex X="84648" Y="18137" Z="0"/>
					<Vertex X="84663" Y="18161" Z="0"/>
					<Vertex X="84679" Y="18199" Z="0"/>
					<Vertex X="84702" Y="18223" Z="0"/>
					<Vertex X="84710" Y="18230" Z="0"/>
					<Vertex X="84725" Y="18254" Z="0"/>
					<Vertex X="84733" Y="18277" Z="0"/>
					<Vertex X="84741" Y="18285" Z="0"/>
					<Vertex X="84756" Y="18300" Z="0"/>
					<Vertex X="84756" Y="18316" Z="0"/>
					<Vertex X="84772" Y="18339" Z="0"/>
					<Vertex X="84780" Y="18362" Z="0"/>
					<Vertex X="84787" Y="18362" Z="0"/>
					<Vertex X="84803" Y="18385" Z="0"/>
					<Vertex X="84811" Y="18401" Z="0"/>
					<Vertex X="84826" Y="18416" Z="0"/>
					<Vertex X="84834" Y="18432" Z="0"/>
					<Vertex X="84849" Y="18440" Z="0"/>
					<Vertex X="84857" Y="18447" Z="0"/>
					<Vertex X="84865" Y="18463" Z="0"/>
					<Vertex X="84873" Y="18463" Z="0"/>
					<Vertex X="84873" Y="18471" Z="0"/>
					<Vertex X="84880" Y="18471" Z="0"/>
					<Vertex X="84888" Y="18471" Z="0"/>
					<Vertex X="84904" Y="18478" Z="0"/>
					<Vertex X="84904" Y="18486" Z="0"/>
					<Vertex X="84911" Y="18486" Z="0"/>
					<Vertex X="84919" Y="18486" Z="0"/>
					<Vertex X="84927" Y="18494" Z="0"/>
					<Vertex X="84935" Y="18494" Z="0"/>
					<Vertex X="84950" Y="18502" Z="0"/>
					<Vertex X="84950" Y="18509" Z="0"/>
					<Vertex X="84966" Y="18517" Z="0"/>
					<Vertex X="84973" Y="18517" Z="0"/>
					<Vertex X="84981" Y="18533" Z="0"/>
					<Vertex X="84989" Y="18533" Z="0"/>
					<Vertex X="84997" Y="18533" Z="0"/>
					<Vertex X="85020" Y="18548" Z="0"/>
					<Vertex X="85028" Y="18548" Z="0"/>
					<Vertex X="85043" Y="18556" Z="0"/>
					<Vertex X="85074" Y="18564" Z="0"/>
					<Vertex X="85082" Y="18571" Z="0"/>
					<Vertex X="85113" Y="18587" Z="0"/>
					<Vertex X="85136" Y="18587" Z="0"/>
					<Vertex X="85152" Y="18595" Z="0"/>
					<Vertex X="85167" Y="18602" Z="0"/>
					<Vertex X="85190" Y="18618" Z="0"/>
					<Vertex X="85198" Y="18618" Z="0"/>
					<Vertex X="85206" Y="18618" Z="0"/>
					<Vertex X="85237" Y="18641" Z="0"/>
					<Vertex X="85245" Y="18657" Z="0"/>
					<Vertex X="85276" Y="18672" Z="0"/>
					<Vertex X="85299" Y="18680" Z="0"/>
					<Vertex X="85307" Y="18695" Z="0"/>
					<Vertex X="85330" Y="18711" Z="0"/>
					<Vertex X="85353" Y="18734" Z="0"/>
					<Vertex X="85361" Y="18742" Z="0"/>
					<Vertex X="85392" Y="18765" Z="0"/>
					<Vertex X="85400" Y="18773" Z="0"/>
					<Vertex X="85423" Y="18812" Z="0"/>
					<Vertex X="85454" Y="18850" Z="0"/>
					<Vertex X="85462" Y="18881" Z="0"/>
					<Vertex X="85485" Y="18912" Z="0"/>
					<Vertex X="85500" Y="18943" Z="0"/>
					<Vertex X="85500" Y="18967" Z="0"/>
					<Vertex X="85508" Y="18990" Z="0"/>
					<Vertex X="85508" Y="19013" Z="0"/>
					<Vertex X="85516" Y="19029" Z="0"/>
					<Vertex X="85516" Y="19044" Z="0"/>
					<Vertex X="85516" Y="19060" Z="0"/>
					<Vertex X="85516" Y="19067" Z="0"/>
					<Vertex X="85516" Y="19083" Z="0"/>
					<Vertex X="85516" Y="19091" Z="0"/>
					<Vertex X="85516" Y="19106" Z="0"/>
					<Vertex X="85516" Y="19114" Z="0"/>
					<Vertex X="85516" Y="19122" Z="0"/>
					<Vertex X="85516" Y="19129" Z="0"/>
					<Vertex X="85516" Y="19145" Z="0"/>
					<Vertex X="85516" Y="19153" Z="0"/>
					<Vertex X="85516" Y="19160" Z="0"/>
					<Vertex X="85516" Y="19168" Z="0"/>
					<Vertex X="85516" Y="19176" Z="0"/>
					<Vertex X="85516" Y="19184" Z="0"/>
					<Vertex X="85516" Y="19191" Z="0"/>
					<Vertex X="85516" Y="19199" Z="0"/>
					<Vertex X="85516" Y="19207" Z="0"/>
					<Vertex X="85516" Y="19215" Z="0"/>
					<Vertex X="85516" Y="19222" Z="0"/>
					<Vertex X="85516" Y="19230" Z="0"/>
					<Vertex X="85516" Y="19238" Z="0"/>
					<Vertex X="85516" Y="19246" Z="0"/>
					<Vertex X="85516" Y="19253" Z="0"/>
					<Vertex X="85516" Y="19261" Z="0"/>
					<Vertex X="85516" Y="19269" Z="0"/>
					<Vertex X="85516" Y="19277" Z="0"/>
					<Vertex X="85500" Y="19284" Z="0"/>
					<Vertex X="85500" Y="19292" Z="0"/>
					<Vertex X="85500" Y="19300" Z="0"/>
					<Vertex X="85500" Y="19308" Z="0"/>
					<Vertex X="85500" Y="19315" Z="0"/>
					<Vertex X="85493" Y="19323" Z="0"/>
					<Vertex X="85485" Y="19339" Z="0"/>
					<Vertex X="85485" Y="19346" Z="0"/>
					<Vertex X="85485" Y="19354" Z="0"/>
					<Vertex X="85485" Y="19362" Z="0"/>
					<Vertex X="85477" Y="19362" Z="0"/>
					<Vertex X="85477" Y="19370" Z="0"/>
					<Vertex X="85477" Y="19377" Z="0"/>
					<Vertex X="85477" Y="19385" Z="0"/>
					<Vertex X="85477" Y="19393" Z="0"/>
					<Vertex X="85477" Y="19401" Z="0"/>
					<Vertex X="85485" Y="19408" Z="0"/>
					<Vertex X="85485" Y="19416" Z="0"/>
					<Vertex X="85493" Y="19424" Z="0"/>
					<Vertex X="85493" Y="19432" Z="0"/>
					<Vertex X="85500" Y="19439" Z="0"/>
					<Vertex X="85500" Y="19447" Z="0"/>
					<Vertex X="85508" Y="19463" Z="0"/>
					<Vertex X="85516" Y="19470" Z="0"/>
					<Vertex X="85524" Y="19478" Z="0"/>
					<Vertex X="85524" Y="19486" Z="0"/>
					<Vertex X="85531" Y="19494" Z="0"/>
					<Vertex X="85547" Y="19509" Z="0"/>
					<Vertex X="85555" Y="19517" Z="0"/>
					<Vertex X="85555" Y="19532" Z="0"/>
					<Vertex X="85570" Y="19540" Z="0"/>
					<Vertex X="85578" Y="19548" Z="0"/>
					<Vertex X="85593" Y="19563" Z="0"/>
					<Vertex X="85601" Y="19579" Z="0"/>
					<Vertex X="85609" Y="19587" Z="0"/>
					<Vertex X="85617" Y="19594" Z="0"/>
					<Vertex X="85624" Y="19602" Z="0"/>
					<Vertex X="85624" Y="19610" Z="0"/>
					<Vertex X="85632" Y="19618" Z="0"/>
					<Vertex X="85640" Y="19625" Z="0"/>
					<Vertex X="85648" Y="19625" Z="0"/>
					<Vertex X="85648" Y="19633" Z="0"/>
					<Vertex X="85663" Y="19641" Z="0"/>
					<Vertex X="85671" Y="19656" Z="0"/>
					<Vertex X="85679" Y="19664" Z="0"/>
					<Vertex X="85686" Y="19672" Z="0"/>
					<Vertex X="85694" Y="19680" Z="0"/>
					<Vertex X="85694" Y="19688" Z="0"/>
					<Vertex X="85710" Y="19688" Z="0"/>
					<Vertex X="85717" Y="19703" Z="0"/>
					<Vertex X="85725" Y="19711" Z="0"/>
					<Vertex X="85725" Y="19726" Z="0"/>
					<Vertex X="85741" Y="19734" Z="0"/>
					<Vertex X="85741" Y="19742" Z="0"/>
					<Vertex X="85748" Y="19742" Z="0"/>
					<Vertex X="85748" Y="19757" Z="0"/>
					<Vertex X="85756" Y="19765" Z="0"/>
					<Vertex X="85764" Y="19781" Z="0"/>
					<Vertex X="85772" Y="19788" Z="0"/>
					<Vertex X="85772" Y="19804" Z="0"/>
					<Vertex X="85779" Y="19812" Z="0"/>
					<Vertex X="85779" Y="19827" Z="0"/>
					<Vertex X="85787" Y="19843" Z="0"/>
					<Vertex X="85787" Y="19850" Z="0"/>
					<Vertex X="85787" Y="19858" Z="0"/>
					<Vertex X="85787" Y="19881" Z="0"/>
					<Vertex X="85787" Y="19889" Z="0"/>
					<Vertex X="85787" Y="19905" Z="0"/>
					<Vertex X="85787" Y="19920" Z="0"/>
					<Vertex X="85787" Y="19928" Z="0"/>
					<Vertex X="85787" Y="19936" Z="0"/>
					<Vertex X="85787" Y="19943" Z="0"/>
					<Vertex X="85787" Y="19951" Z="0"/>
					<Vertex X="85787" Y="19959" Z="0"/>
					<Vertex X="85795" Y="19967" Z="0"/>
					<Vertex X="85795" Y="19982" Z="0"/>
					<Vertex X="85795" Y="19990" Z="0"/>
					<Vertex X="85795" Y="19998" Z="0"/>
					<Vertex X="85795" Y="20005" Z="0"/>
					<Vertex X="85795" Y="20013" Z="0"/>
					<Vertex X="85795" Y="20021" Z="0"/>
					<Vertex X="85795" Y="20029" Z="0"/>
					<Vertex X="85795" Y="20036" Z="0"/>
					<Vertex X="85795" Y="20044" Z="0"/>
					<Vertex X="85795" Y="20052" Z="0"/>
					<Vertex X="85795" Y="20060" Z="0"/>
					<Vertex X="85795" Y="20067" Z="0"/>
					<Vertex X="85795" Y="20075" Z="0"/>
					<Vertex X="85803" Y="20075" Z="0"/>
					<Vertex X="85803" Y="20083" Z="0"/>
					<Vertex X="85803" Y="20091" Z="0"/>
					<Vertex X="85810" Y="20091" Z="0"/>
					<Vertex X="85810" Y="20098" Z="0"/>
					<Vertex X="85810" Y="20106" Z="0"/>
					<Vertex X="85810" Y="20114" Z="0"/>
					<Vertex X="85818" Y="20122" Z="0"/>
					<Vertex X="85818" Y="20129" Z="0"/>
					<Vertex X="85818" Y="20137" Z="0"/>
					<Vertex X="85826" Y="20145" Z="0"/>
					<Vertex X="85826" Y="20153" Z="0"/>
					<Vertex X="85826" Y="20160" Z="0"/>
					<Vertex X="85826" Y="20168" Z="0"/>
					<Vertex X="85826" Y="20176" Z="0"/>
					<Vertex X="85826" Y="20184" Z="0"/>
					<Vertex X="85826" Y="20191" Z="0"/>
					<Vertex X="85826" Y="20199" Z="0"/>
					<Vertex X="85826" Y="20207" Z="0"/>
					<Vertex X="85826" Y="20215" Z="0"/>
					<Vertex X="85826" Y="20230" Z="0"/>
					<Vertex X="85826" Y="20238" Z="0"/>
					<Vertex X="85826" Y="20253" Z="0"/>
					<Vertex X="85826" Y="20269" Z="0"/>
					<Vertex X="85826" Y="20277" Z="0"/>
					<Vertex X="85826" Y="20292" Z="0"/>
					<Vertex X="85826" Y="20308" Z="0"/>
					<Vertex X="85826" Y="20323" Z="0"/>
					<Vertex X="85834" Y="20323" Z="0"/>
					<Vertex X="85834" Y="20331" Z="0"/>
					<Vertex X="85834" Y="20346" Z="0"/>
					<Vertex X="85841" Y="20354" Z="0"/>
					<Vertex X="85849" Y="20362" Z="0"/>
					<Vertex X="85849" Y="20370" Z="0"/>
					<Vertex X="85857" Y="20385" Z="0"/>
					<Vertex X="85865" Y="20401" Z="0"/>
					<Vertex X="85865" Y="20416" Z="0"/>
					<Vertex X="85865" Y="20424" Z="0"/>
					<Vertex X="85872" Y="20455" Z="0"/>
					<Vertex X="85888" Y="20478" Z="0"/>
					<Vertex X="85888" Y="20486" Z="0"/>
					<Vertex X="85888" Y="20509" Z="0"/>
					<Vertex X="85896" Y="20532" Z="0"/>
					<Vertex X="85903" Y="20540" Z="0"/>
					<Vertex X="85903" Y="20548" Z="0"/>
					<Vertex X="85911" Y="20571" Z="0"/>
					<Vertex X="85919" Y="20594" Z="0"/>
					<Vertex X="85919" Y="20610" Z="0"/>
					<Vertex X="85919" Y="20680" Z="0"/>
					<Vertex X="85919" Y="20765" Z="0"/>
					<Vertex X="85919" Y="20827" Z="0"/>
					<Vertex X="85919" Y="20951" Z="0"/>
					<Vertex X="85919" Y="21098" Z="0"/>
					<Vertex X="85919" Y="21168" Z="0"/>
					<Vertex X="85919" Y="21292" Z="0"/>
					<Vertex X="85919" Y="21400" Z="0"/>
					<Vertex X="85919" Y="21431" Z="0"/>
					<Vertex X="85927" Y="21517" Z="0"/>
					<Vertex X="85927" Y="21563" Z="0"/>
					<Vertex X="85942" Y="21586" Z="0"/>
					<Vertex X="85942" Y="21602" Z="0"/>
					<Vertex X="85942" Y="21610" Z="0"/>
					<Vertex X="85942" Y="21617" Z="0"/>
					<Vertex X="85942" Y="21625" Z="0"/>
					<Vertex X="85942" Y="21641" Z="0"/>
					<Vertex X="85942" Y="21664" Z="0"/>
					<Vertex X="85942" Y="21679" Z="0"/>
					<Vertex X="85942" Y="21687" Z="0"/>
					<Vertex X="85934" Y="21710" Z="0"/>
					<Vertex X="85919" Y="21749" Z="0"/>
					<Vertex X="85903" Y="21765" Z="0"/>
					<Vertex X="85880" Y="21804" Z="0"/>
					<Vertex X="85865" Y="21835" Z="0"/>
					<Vertex X="85849" Y="21850" Z="0"/>
					<Vertex X="85818" Y="21881" Z="0"/>
					<Vertex X="85795" Y="21912" Z="0"/>
					<Vertex X="85772" Y="21920" Z="0"/>
					<Vertex X="85741" Y="21943" Z="0"/>
					<Vertex X="85694" Y="21974" Z="0"/>
					<Vertex X="85663" Y="21990" Z="0"/>
					<Vertex X="85648" Y="21997" Z="0"/>
					<Vertex X="85617" Y="22021" Z="0"/>
					<Vertex X="85601" Y="22028" Z="0"/>
					<Vertex X="85586" Y="22044" Z="0"/>
					<Vertex X="85562" Y="22067" Z="0"/>
					<Vertex X="85547" Y="22090" Z="0"/>
					<Vertex X="85516" Y="22114" Z="0"/>
					<Vertex X="85500" Y="22121" Z="0"/>
					<Vertex X="85477" Y="22152" Z="0"/>
					<Vertex X="85454" Y="22168" Z="0"/>
					<Vertex X="85446" Y="22183" Z="0"/>
					<Vertex X="85423" Y="22207" Z="0"/>
					<Vertex X="85407" Y="22230" Z="0"/>
					<Vertex X="85400" Y="22253" Z="0"/>
					<Vertex X="85384" Y="22269" Z="0"/>
					<Vertex X="85369" Y="22300" Z="0"/>
					<Vertex X="85361" Y="22315" Z="0"/>
					<Vertex X="85353" Y="22331" Z="0"/>
					<Vertex X="85338" Y="22362" Z="0"/>
					<Vertex X="85330" Y="22377" Z="0"/>
					<Vertex X="85291" Y="22377" Z="0"/>
					<Vertex X="85291" Y="22393" Z="0"/>
					<Vertex X="85291" Y="22439" Z="0"/>
					<Vertex X="85299" Y="22470" Z="0"/>
					<Vertex X="85307" Y="22486" Z="0"/>
					<Vertex X="85322" Y="22571" Z="0"/>
					<Vertex X="85338" Y="22602" Z="0"/>
					<Vertex X="85338" Y="22618" Z="0"/>
					<Vertex X="85353" Y="22649" Z="0"/>
					<Vertex X="85353" Y="22656" Z="0"/>
					<Vertex X="85353" Y="22672" Z="0"/>
					<Vertex X="85361" Y="22695" Z="0"/>
					<Vertex X="85369" Y="22726" Z="0"/>
					<Vertex X="85376" Y="22749" Z="0"/>
					<Vertex X="85384" Y="22773" Z="0"/>
					<Vertex X="85384" Y="22811" Z="0"/>
					<Vertex X="85384" Y="22850" Z="0"/>
					<Vertex X="85384" Y="22881" Z="0"/>
					<Vertex X="85407" Y="22928" Z="0"/>
					<Vertex X="85407" Y="22974" Z="0"/>
					<Vertex X="85407" Y="23013" Z="0"/>
					<Vertex X="85407" Y="23060" Z="0"/>
					<Vertex X="85407" Y="23106" Z="0"/>
					<Vertex X="85407" Y="23168" Z="0"/>
					<Vertex X="85407" Y="23207" Z="0"/>
					<Vertex X="85407" Y="23261" Z="0"/>
					<Vertex X="85407" Y="23323" Z="0"/>
					<Vertex X="85407" Y="23385" Z="0"/>
					<Vertex X="85407" Y="23416" Z="0"/>
					<Vertex X="85407" Y="23455" Z="0"/>
					<Vertex X="85407" Y="23501" Z="0"/>
					<Vertex X="85407" Y="23563" Z="0"/>
					<Vertex X="85407" Y="23610" Z="0"/>
					<Vertex X="85400" Y="23656" Z="0"/>
					<Vertex X="85384" Y="23703" Z="0"/>
					<Vertex X="85369" Y="23773" Z="0"/>
					<Vertex X="85353" Y="23804" Z="0"/>
					<Vertex X="85345" Y="23827" Z="0"/>
					<Vertex X="85322" Y="23881" Z="0"/>
					<Vertex X="85314" Y="23912" Z="0"/>
					<Vertex X="85291" Y="23943" Z="0"/>
					<Vertex X="85283" Y="23974" Z="0"/>
					<Vertex X="85260" Y="24028" Z="0"/>
					<Vertex X="85252" Y="24052" Z="0"/>
					<Vertex X="85252" Y="24075" Z="0"/>
					<Vertex X="85237" Y="24098" Z="0"/>
					<Vertex X="85229" Y="24152" Z="0"/>
					<Vertex X="85229" Y="24191" Z="0"/>
					<Vertex X="85221" Y="24222" Z="0"/>
					<Vertex X="85190" Y="24276" Z="0"/>
					<Vertex X="85175" Y="24315" Z="0"/>
					<Vertex X="85159" Y="24377" Z="0"/>
					<Vertex X="85136" Y="24416" Z="0"/>
					<Vertex X="85105" Y="24486" Z="0"/>
					<Vertex X="85097" Y="24524" Z="0"/>
					<Vertex X="85074" Y="24555" Z="0"/>
					<Vertex X="85059" Y="24579" Z="0"/>
					<Vertex X="85051" Y="24610" Z="0"/>
					<Vertex X="85035" Y="24633" Z="0"/>
					<Vertex X="85012" Y="24664" Z="0"/>
					<Vertex X="84989" Y="24703" Z="0"/>
					<Vertex X="84966" Y="24734" Z="0"/>
					<Vertex X="84950" Y="24757" Z="0"/>
					<Vertex X="84927" Y="24788" Z="0"/>
					<Vertex X="84919" Y="24803" Z="0"/>
					<Vertex X="84904" Y="24819" Z="0"/>
					<Vertex X="84896" Y="24842" Z="0"/>
					<Vertex X="84888" Y="24858" Z="0"/>
					<Vertex X="84873" Y="24873" Z="0"/>
					<Vertex X="84857" Y="24889" Z="0"/>
					<Vertex X="84842" Y="24912" Z="0"/>
					<Vertex X="84834" Y="24927" Z="0"/>
					<Vertex X="84834" Y="24935" Z="0"/>
					<Vertex X="84826" Y="24943" Z="0"/>
					<Vertex X="84818" Y="24958" Z="0"/>
					<Vertex X="84803" Y="24982" Z="0"/>
					<Vertex X="84795" Y="24989" Z="0"/>
					<Vertex X="84787" Y="24997" Z="0"/>
					<Vertex X="84787" Y="25005" Z="0"/>
					<Vertex X="84780" Y="25013" Z="0"/>
					<Vertex X="84772" Y="25020" Z="0"/>
					<Vertex X="84764" Y="25036" Z="0"/>
					<Vertex X="84756" Y="25044" Z="0"/>
					<Vertex X="84756" Y="25051" Z="0"/>
					<Vertex X="84756" Y="25059" Z="0"/>
					<Vertex X="84741" Y="25059" Z="0"/>
					<Vertex X="84741" Y="25067" Z="0"/>
					<Vertex X="84725" Y="25083" Z="0"/>
					<Vertex X="84710" Y="25090" Z="0"/>
					<Vertex X="84686" Y="25098" Z="0"/>
					<Vertex X="84679" Y="25106" Z="0"/>
					<Vertex X="84655" Y="25114" Z="0"/>
					<Vertex X="84648" Y="25114" Z="0"/>
					<Vertex X="84640" Y="25114" Z="0"/>
					<Vertex X="84624" Y="25114" Z="0"/>
					<Vertex X="84617" Y="25114" Z="0"/>
					<Vertex X="84601" Y="25114" Z="0"/>
					<Vertex X="84578" Y="25114" Z="0"/>
					<Vertex X="84555" Y="25114" Z="0"/>
					<Vertex X="84547" Y="25114" Z="0"/>
					<Vertex X="84500" Y="25114" Z="0"/>
					<Vertex X="84462" Y="25114" Z="0"/>
					<Vertex X="84415" Y="25114" Z="0"/>
					<Vertex X="84369" Y="25114" Z="0"/>
					<Vertex X="84330" Y="25114" Z="0"/>
					<Vertex X="84307" Y="25114" Z="0"/>
					<Vertex X="84291" Y="25114" Z="0"/>
					<Vertex X="84260" Y="25114" Z="0"/>
					<Vertex X="84229" Y="25114" Z="0"/>
					<Vertex X="84206" Y="25114" Z="0"/>
					<Vertex X="84167" Y="25114" Z="0"/>
					<Vertex X="84152" Y="25114" Z="0"/>
					<Vertex X="84136" Y="25114" Z="0"/>
					<Vertex X="84121" Y="25114" Z="0"/>
					<Vertex X="84097" Y="25114" Z="0"/>
					<Vertex X="84090" Y="25114" Z="0"/>
					<Vertex X="84066" Y="25114" Z="0"/>
					<Vertex X="84059" Y="25106" Z="0"/>
					<Vertex X="84043" Y="25106" Z="0"/>
					<Vertex X="84028" Y="25106" Z="0"/>
					<Vertex X="84020" Y="25106" Z="0"/>
					<Vertex X="84012" Y="25106" Z="0"/>
					<Vertex X="84004" Y="25098" Z="0"/>
					<Vertex X="83997" Y="25098" Z="0"/>
					<Vertex X="83989" Y="25098" Z="0"/>
					<Vertex X="83981" Y="25098" Z="0"/>
					<Vertex X="83966" Y="25083" Z="0"/>
					<Vertex X="83950" Y="25083" Z="0"/>
					<Vertex X="83942" Y="25083" Z="0"/>
					<Vertex X="83935" Y="25083" Z="0"/>
					<Vertex X="83927" Y="25083" Z="0"/>
					<Vertex X="83911" Y="25083" Z="0"/>
					<Vertex X="83904" Y="25083" Z="0"/>
					<Vertex X="83896" Y="25075" Z="0"/>
					<Vertex X="83888" Y="25075" Z="0"/>
					<Vertex X="83880" Y="25075" Z="0"/>
					<Vertex X="83873" Y="25075" Z="0"/>
					<Vertex X="83865" Y="25075" Z="0"/>
					<Vertex X="83857" Y="25075" Z="0"/>
					<Vertex X="83849" Y="25075" Z="0"/>
					<Vertex X="83842" Y="25075" Z="0"/>
					<Vertex X="83826" Y="25075" Z="0"/>
					<Vertex X="83811" Y="25075" Z="0"/>
					<Vertex X="83787" Y="25075" Z="0"/>
					<Vertex X="83772" Y="25075" Z="0"/>
					<Vertex X="83718" Y="25051" Z="0"/>
					<Vertex X="83679" Y="25044" Z="0"/>
					<Vertex X="83648" Y="25044" Z="0"/>
					<Vertex X="83601" Y="25028" Z="0"/>
					<Vertex X="83563" Y="25020" Z="0"/>
					<Vertex X="83532" Y="25013" Z="0"/>
					<Vertex X="83470" Y="24989" Z="0"/>
					<Vertex X="83423" Y="24982" Z="0"/>
					<Vertex X="83392" Y="24958" Z="0"/>
					<Vertex X="83353" Y="24943" Z="0"/>
					<Vertex X="83322" Y="24927" Z="0"/>
					<Vertex X="83299" Y="24920" Z="0"/>
					<Vertex X="83253" Y="24896" Z="0"/>
					<Vertex X="83222" Y="24873" Z="0"/>
					<Vertex X="83198" Y="24858" Z="0"/>
					<Vertex X="83167" Y="24834" Z="0"/>
					<Vertex X="83144" Y="24819" Z="0"/>
					<Vertex X="83113" Y="24788" Z="0"/>
					<Vertex X="83074" Y="24749" Z="0"/>
					<Vertex X="83043" Y="24726" Z="0"/>
					<Vertex X="82989" Y="24687" Z="0"/>
					<Vertex X="82966" Y="24664" Z="0"/>
					<Vertex X="82935" Y="24648" Z="0"/>
					<Vertex X="82904" Y="24617" Z="0"/>
					<Vertex X="82881" Y="24610" Z="0"/>
					<Vertex X="82857" Y="24594" Z="0"/>
					<Vertex X="82826" Y="24563" Z="0"/>
					<Vertex X="82819" Y="24555" Z="0"/>
					<Vertex X="82803" Y="24540" Z="0"/>
					<Vertex X="82780" Y="24517" Z="0"/>
					<Vertex X="82764" Y="24501" Z="0"/>
					<Vertex X="82757" Y="24486" Z="0"/>
					<Vertex X="82733" Y="24455" Z="0"/>
					<Vertex X="82718" Y="24431" Z="0"/>
					<Vertex X="82695" Y="24408" Z="0"/>
					<Vertex X="82687" Y="24377" Z="0"/>
					<Vertex X="82679" Y="24354" Z="0"/>
					<Vertex X="82671" Y="24307" Z="0"/>
					<Vertex X="82664" Y="24284" Z="0"/>
					<Vertex X="82664" Y="24253" Z="0"/>
					<Vertex X="82664" Y="24214" Z="0"/>
					<Vertex X="82664" Y="24176" Z="0"/>
					<Vertex X="82664" Y="24152" Z="0"/>
					<Vertex X="82664" Y="24121" Z="0"/>
					<Vertex X="82664" Y="24098" Z="0"/>
					<Vertex X="82664" Y="24075" Z="0"/>
					<Vertex X="82671" Y="24059" Z="0"/>
					<Vertex X="82679" Y="24028" Z="0"/>
					<Vertex X="82679" Y="24005" Z="0"/>
					<Vertex X="82702" Y="23982" Z="0"/>
					<Vertex X="82726" Y="23943" Z="0"/>
					<Vertex X="82733" Y="23920" Z="0"/>
					<Vertex X="82764" Y="23873" Z="0"/>
					<Vertex X="82764" Y="23866" Z="0"/>
					<Vertex X="82772" Y="23858" Z="0"/>
					<Vertex X="82780" Y="23850" Z="0"/>
					<Vertex X="82795" Y="23850" Z="0"/>
					<Vertex X="82803" Y="23850" Z="0"/>
					<Vertex X="82819" Y="23850" Z="0"/>
					<Vertex X="82842" Y="23850" Z="0"/>
					<Vertex X="82857" Y="23850" Z="0"/>
					<Vertex X="82865" Y="23850" Z="0"/>
					<Vertex X="82881" Y="23850" Z="0"/>
					<Vertex X="82888" Y="23850" Z="0"/>
					<Vertex X="82904" Y="23850" Z="0"/>
					<Vertex X="82935" Y="23866" Z="0"/>
					<Vertex X="82943" Y="23873" Z="0"/>
					<Vertex X="82974" Y="23881" Z="0"/>
					<Vertex X="82997" Y="23889" Z="0"/>
					<Vertex X="83005" Y="23897" Z="0"/>
					<Vertex X="83036" Y="23904" Z="0"/>
					<Vertex X="83043" Y="23912" Z="0"/>
					<Vertex X="83067" Y="23920" Z="0"/>
					<Vertex X="83074" Y="23928" Z="0"/>
					<Vertex X="83098" Y="23951" Z="0"/>
					<Vertex X="83105" Y="23951" Z="0"/>
					<Vertex X="83129" Y="23966" Z="0"/>
					<Vertex X="83152" Y="23982" Z="0"/>
					<Vertex X="83160" Y="23990" Z="0"/>
					<Vertex X="83175" Y="24005" Z="0"/>
					<Vertex X="83198" Y="24013" Z="0"/>
					<Vertex X="83214" Y="24021" Z="0"/>
					<Vertex X="83229" Y="24028" Z="0"/>
					<Vertex X="83253" Y="24052" Z="0"/>
					<Vertex X="83276" Y="24059" Z="0"/>
					<Vertex X="83299" Y="24075" Z="0"/>
					<Vertex X="83322" Y="24083" Z="0"/>
					<Vertex X="83338" Y="24098" Z="0"/>
					<Vertex X="83369" Y="24106" Z="0"/>
					<Vertex X="83392" Y="24121" Z="0"/>
					<Vertex X="83423" Y="24129" Z="0"/>
					<Vertex X="83454" Y="24129" Z="0"/>
					<Vertex X="83470" Y="24137" Z="0"/>
					<Vertex X="83485" Y="24137" Z="0"/>
					<Vertex X="83508" Y="24137" Z="0"/>
					<Vertex X="83524" Y="24145" Z="0"/>
					<Vertex X="83532" Y="24152" Z="0"/>
					<Vertex X="83555" Y="24152" Z="0"/>
					<Vertex X="83578" Y="24152" Z="0"/>
					<Vertex X="83586" Y="24160" Z="0"/>
					<Vertex X="83601" Y="24168" Z="0"/>
					<Vertex X="83609" Y="24176" Z="0"/>
					<Vertex X="83625" Y="24176" Z="0"/>
					<Vertex X="83632" Y="24176" Z="0"/>
					<Vertex X="83648" Y="24176" Z="0"/>
					<Vertex X="83656" Y="24176" Z="0"/>
					<Vertex X="83671" Y="24176" Z="0"/>
					<Vertex X="83679" Y="24176" Z="0"/>
					<Vertex X="83702" Y="24176" Z="0"/>
					<Vertex X="83725" Y="24176" Z="0"/>
					<Vertex X="83764" Y="24176" Z="0"/>
					<Vertex X="83772" Y="24176" Z="0"/>
					<Vertex X="83780" Y="24176" Z="0"/>
					<Vertex X="83787" Y="24176" Z="0"/>
					<Vertex X="83795" Y="24176" Z="0"/>
					<Vertex X="83803" Y="24168" Z="0"/>
					<Vertex X="83811" Y="24168" Z="0"/>
					<Vertex X="83811" Y="24160" Z="0"/>
					<Vertex X="83826" Y="24145" Z="0"/>
					<Vertex X="83834" Y="24129" Z="0"/>
					<Vertex X="83849" Y="24106" Z="0"/>
					<Vertex X="83849" Y="24098" Z="0"/>
					<Vertex X="83849" Y="24090" Z="0"/>
					<Vertex X="83849" Y="24083" Z="0"/>
					<Vertex X="83849" Y="24075" Z="0"/>
					<Vertex X="83849" Y="24067" Z="0"/>
					<Vertex X="83849" Y="24059" Z="0"/>
					<Vertex X="83849" Y="24052" Z="0"/>
					<Vertex X="83849" Y="24028" Z="0"/>
					<Vertex X="83849" Y="23997" Z="0"/>
					<Vertex X="83849" Y="23966" Z="0"/>
					<Vertex X="83849" Y="23928" Z="0"/>
					<Vertex X="83842" Y="23897" Z="0"/>
					<Vertex X="83842" Y="23873" Z="0"/>
					<Vertex X="83842" Y="23850" Z="0"/>
					<Vertex X="83842" Y="23835" Z="0"/>
					<Vertex X="83826" Y="23811" Z="0"/>
					<Vertex X="83826" Y="23796" Z="0"/>
					<Vertex X="83826" Y="23773" Z="0"/>
					<Vertex X="83826" Y="23765" Z="0"/>
					<Vertex X="83826" Y="23742" Z="0"/>
					<Vertex X="83818" Y="23726" Z="0"/>
					<Vertex X="83818" Y="23703" Z="0"/>
					<Vertex X="83811" Y="23703" Z="0"/>
					<Vertex X="83811" Y="23680" Z="0"/>
					<Vertex X="83803" Y="23672" Z="0"/>
					<Vertex X="83795" Y="23664" Z="0"/>
					<Vertex X="83795" Y="23649" Z="0"/>
					<Vertex X="83795" Y="23641" Z="0"/>
					<Vertex X="83795" Y="23625" Z="0"/>
					<Vertex X="83787" Y="23618" Z="0"/>
					<Vertex X="83780" Y="23594" Z="0"/>
					<Vertex X="83780" Y="23587" Z="0"/>
					<Vertex X="83772" Y="23571" Z="0"/>
					<Vertex X="83772" Y="23556" Z="0"/>
					<Vertex X="83756" Y="23540" Z="0"/>
					<Vertex X="83749" Y="23525" Z="0"/>
					<Vertex X="83741" Y="23501" Z="0"/>
					<Vertex X="83733" Y="23486" Z="0"/>
					<Vertex X="83725" Y="23470" Z="0"/>
					<Vertex X="83718" Y="23463" Z="0"/>
					<Vertex X="83718" Y="23447" Z="0"/>
					<Vertex X="83702" Y="23432" Z="0"/>
					<Vertex X="83687" Y="23401" Z="0"/>
					<Vertex X="83663" Y="23377" Z="0"/>
					<Vertex X="83640" Y="23346" Z="0"/>
					<Vertex X="83609" Y="23315" Z="0"/>
					<Vertex X="83594" Y="23292" Z="0"/>
					<Vertex X="83563" Y="23253" Z="0"/>
					<Vertex X="83547" Y="23238" Z="0"/>
					<Vertex X="83508" Y="23191" Z="0"/>
					<Vertex X="83501" Y="23176" Z="0"/>
					<Vertex X="83485" Y="23153" Z="0"/>
					<Vertex X="83477" Y="23137" Z="0"/>
					<Vertex X="83462" Y="23129" Z="0"/>
					<Vertex X="83446" Y="23106" Z="0"/>
					<Vertex X="83423" Y="23091" Z="0"/>
					<Vertex X="83408" Y="23075" Z="0"/>
					<Vertex X="83400" Y="23052" Z="0"/>
					<Vertex X="83392" Y="23036" Z="0"/>
					<Vertex X="83377" Y="23013" Z="0"/>
					<Vertex X="83353" Y="22990" Z="0"/>
					<Vertex X="83346" Y="22974" Z="0"/>
					<Vertex X="83322" Y="22935" Z="0"/>
					<Vertex X="83307" Y="22920" Z="0"/>
					<Vertex X="83276" Y="22881" Z="0"/>
					<Vertex X="83253" Y="22842" Z="0"/>
					<Vertex X="83229" Y="22811" Z="0"/>
					<Vertex X="83198" Y="22773" Z="0"/>
					<Vertex X="83183" Y="22742" Z="0"/>
					<Vertex X="83160" Y="22711" Z="0"/>
					<Vertex X="83129" Y="22672" Z="0"/>
					<Vertex X="83113" Y="22649" Z="0"/>
					<Vertex X="83105" Y="22625" Z="0"/>
					<Vertex X="83098" Y="22610" Z="0"/>
					<Vertex X="83082" Y="22579" Z="0"/>
					<Vertex X="83074" Y="22556" Z="0"/>
					<Vertex X="83067" Y="22540" Z="0"/>
					<Vertex X="83059" Y="22525" Z="0"/>
					<Vertex X="83051" Y="22517" Z="0"/>
					<Vertex X="83043" Y="22501" Z="0"/>
					<Vertex X="83036" Y="22478" Z="0"/>
					<Vertex X="83036" Y="22463" Z="0"/>
					<Vertex X="83020" Y="22439" Z="0"/>
					<Vertex X="83012" Y="22439" Z="0"/>
					<Vertex X="83012" Y="22416" Z="0"/>
					<Vertex X="82997" Y="22385" Z="0"/>
					<Vertex X="82981" Y="22377" Z="0"/>
					<Vertex X="82981" Y="22354" Z="0"/>
					<Vertex X="82966" Y="22323" Z="0"/>
					<Vertex X="82958" Y="22308" Z="0"/>
					<Vertex X="82950" Y="22284" Z="0"/>
					<Vertex X="82943" Y="22277" Z="0"/>
					<Vertex X="82935" Y="22261" Z="0"/>
					<Vertex X="82935" Y="22246" Z="0"/>
					<Vertex X="82935" Y="22230" Z="0"/>
					<Vertex X="82927" Y="22207" Z="0"/>
					<Vertex X="82919" Y="22191" Z="0"/>
					<Vertex X="82919" Y="22184" Z="0"/>
					<Vertex X="82919" Y="22160" Z="0"/>
					<Vertex X="82912" Y="22137" Z="0"/>
					<Vertex X="82912" Y="22114" Z="0"/>
					<Vertex X="82912" Y="22091" Z="0"/>
					<Vertex X="82912" Y="22083" Z="0"/>
					<Vertex X="82912" Y="22060" Z="0"/>
					<Vertex X="82912" Y="22052" Z="0"/>
					<Vertex X="82912" Y="22044" Z="0"/>
					<Vertex X="82904" Y="22036" Z="0"/>
					<Vertex X="82904" Y="22021" Z="0"/>
					<Vertex X="82904" Y="22013" Z="0"/>
					<Vertex X="82904" Y="22005" Z="0"/>
					<Vertex X="83043" Y="21959" Z="0"/>
					<Vertex X="83020" Y="21912" Z="0"/>
					<Vertex X="83005" Y="21889" Z="0"/>
					<Vertex X="82997" Y="21866" Z="0"/>
					<Vertex X="82989" Y="21842" Z="0"/>
					<Vertex X="82981" Y="21819" Z="0"/>
					<Vertex X="82981" Y="21796" Z="0"/>
					<Vertex X="82958" Y="21773" Z="0"/>
					<Vertex X="82958" Y="21749" Z="0"/>
					<Vertex X="82958" Y="21734" Z="0"/>
					<Vertex X="82950" Y="21718" Z="0"/>
					<Vertex X="82950" Y="21695" Z="0"/>
					<Vertex X="82943" Y="21672" Z="0"/>
					<Vertex X="82943" Y="21641" Z="0"/>
					<Vertex X="82935" Y="21617" Z="0"/>
					<Vertex X="82935" Y="21594" Z="0"/>
					<Vertex X="82927" Y="21571" Z="0"/>
					<Vertex X="82927" Y="21540" Z="0"/>
					<Vertex X="82927" Y="21509" Z="0"/>
					<Vertex X="82927" Y="21478" Z="0"/>
					<Vertex X="82927" Y="21455" Z="0"/>
					<Vertex X="82927" Y="21424" Z="0"/>
					<Vertex X="82927" Y="21400" Z="0"/>
					<Vertex X="82927" Y="21369" Z="0"/>
					<Vertex X="82927" Y="21331" Z="0"/>
					<Vertex X="82927" Y="21292" Z="0"/>
					<Vertex X="82927" Y="21253" Z="0"/>
					<Vertex X="82927" Y="21214" Z="0"/>
					<Vertex X="82927" Y="21191" Z="0"/>
					<Vertex X="82935" Y="21176" Z="0"/>
					<Vertex X="82935" Y="21152" Z="0"/>
					<Vertex X="82943" Y="21137" Z="0"/>
					<Vertex X="82943" Y="21114" Z="0"/>
					<Vertex X="82943" Y="21106" Z="0"/>
					<Vertex X="82950" Y="21083" Z="0"/>
					<Vertex X="82950" Y="21067" Z="0"/>
					<Vertex X="82958" Y="21059" Z="0"/>
					<Vertex X="82958" Y="21052" Z="0"/>
					<Vertex X="82958" Y="21044" Z="0"/>
					<Vertex X="82958" Y="21028" Z="0"/>
					<Vertex X="82958" Y="21005" Z="0"/>
					<Vertex X="82958" Y="20990" Z="0"/>
					<Vertex X="82958" Y="20974" Z="0"/>
					<Vertex X="82958" Y="20966" Z="0"/>
					<Vertex X="82958" Y="20951" Z="0"/>
					<Vertex X="82958" Y="20943" Z="0"/>
					<Vertex X="82958" Y="20928" Z="0"/>
					<Vertex X="82958" Y="20920" Z="0"/>
					<Vertex X="82958" Y="20904" Z="0"/>
					<Vertex X="82958" Y="20897" Z="0"/>
					<Vertex X="82958" Y="20881" Z="0"/>
					<Vertex X="82958" Y="20873" Z="0"/>
					<Vertex X="82958" Y="20858" Z="0"/>
					<Vertex X="82958" Y="20850" Z="0"/>
					<Vertex X="82958" Y="20835" Z="0"/>
					<Vertex X="82958" Y="20827" Z="0"/>
					<Vertex X="82958" Y="20819" Z="0"/>
					<Vertex X="82958" Y="20811" Z="0"/>
					<Vertex X="82958" Y="20804" Z="0"/>
					<Vertex X="82958" Y="20788" Z="0"/>
					<Vertex X="82958" Y="20773" Z="0"/>
					<Vertex X="82958" Y="20765" Z="0"/>
					<Vertex X="82950" Y="20757" Z="0"/>
					<Vertex X="82950" Y="20742" Z="0"/>
					<Vertex X="82943" Y="20734" Z="0"/>
					<Vertex X="82943" Y="20726" Z="0"/>
					<Vertex X="82943" Y="20718" Z="0"/>
					<Vertex X="82943" Y="20711" Z="0"/>
					<Vertex X="82935" Y="20703" Z="0"/>
					<Vertex X="82935" Y="20695" Z="0"/>
					<Vertex X="82927" Y="20687" Z="0"/>
					<Vertex X="82919" Y="20680" Z="0"/>
					<Vertex X="82912" Y="20664" Z="0"/>
					<Vertex X="82904" Y="20656" Z="0"/>
					<Vertex X="82896" Y="20649" Z="0"/>
					<Vertex X="82881" Y="20641" Z="0"/>
					<Vertex X="82873" Y="20618" Z="0"/>
					<Vertex X="82850" Y="20587" Z="0"/>
					<Vertex X="82842" Y="20571" Z="0"/>
					<Vertex X="82826" Y="20548" Z="0"/>
					<Vertex X="82803" Y="20525" Z="0"/>
					<Vertex X="82803" Y="20517" Z="0"/>
					<Vertex X="82780" Y="20494" Z="0"/>
					<Vertex X="82764" Y="20470" Z="0"/>
					<Vertex X="82757" Y="20455" Z="0"/>
					<Vertex X="82741" Y="20447" Z="0"/>
					<Vertex X="82733" Y="20432" Z="0"/>
					<Vertex X="82726" Y="20416" Z="0"/>
					<Vertex X="82718" Y="20401" Z="0"/>
					<Vertex X="82702" Y="20385" Z="0"/>
					<Vertex X="82702" Y="20377" Z="0"/>
					<Vertex X="82687" Y="20346" Z="0"/>
					<Vertex X="82664" Y="20323" Z="0"/>
					<Vertex X="82648" Y="20308" Z="0"/>
					<Vertex X="82633" Y="20284" Z="0"/>
					<Vertex X="82633" Y="20261" Z="0"/>
					<Vertex X="82617" Y="20230" Z="0"/>
					<Vertex X="82602" Y="20199" Z="0"/>
					<Vertex X="82602" Y="20191" Z="0"/>
					<Vertex X="82594" Y="20160" Z="0"/>
					<Vertex X="82586" Y="20129" Z="0"/>
					<Vertex X="82578" Y="20106" Z="0"/>
					<Vertex X="82571" Y="20083" Z="0"/>
					<Vertex X="82571" Y="20060" Z="0"/>
					<Vertex X="82571" Y="20036" Z="0"/>
					<Vertex X="82571" Y="20021" Z="0"/>
					<Vertex X="82571" Y="20005" Z="0"/>
					<Vertex X="82571" Y="19982" Z="0"/>
					<Vertex X="82571" Y="19974" Z="0"/>
					<Vertex X="82571" Y="19951" Z="0"/>
					<Vertex X="82571" Y="19928" Z="0"/>
					<Vertex X="82571" Y="19912" Z="0"/>
					<Vertex X="82571" Y="19905" Z="0"/>
					<Vertex X="82578" Y="19874" Z="0"/>
					<Vertex X="82594" Y="19858" Z="0"/>
					<Vertex X="82609" Y="19835" Z="0"/>
					<Vertex X="82633" Y="19819" Z="0"/>
					<Vertex X="82664" Y="19796" Z="0"/>
					<Vertex X="82679" Y="19788" Z="0"/>
					<Vertex X="82695" Y="19781" Z="0"/>
					<Vertex X="82710" Y="19765" Z="0"/>
					<Vertex X="82718" Y="19750" Z="0"/>
					<Vertex X="82733" Y="19734" Z="0"/>
					<Vertex X="82741" Y="19734" Z="0"/>
					<Vertex X="82772" Y="19719" Z="0"/>
					<Vertex X="82795" Y="19711" Z="0"/>
					<Vertex X="82811" Y="19703" Z="0"/>
					<Vertex X="82834" Y="19688" Z="0"/>
					<Vertex X="82842" Y="19688" Z="0"/>
					<Vertex X="82865" Y="19680" Z="0"/>
					<Vertex X="82873" Y="19672" Z="0"/>
					<Vertex X="82896" Y="19664" Z="0"/>
					<Vertex X="82912" Y="19656" Z="0"/>
					<Vertex X="82927" Y="19641" Z="0"/>
					<Vertex X="82943" Y="19633" Z="0"/>
					<Vertex X="82966" Y="19625" Z="0"/>
					<Vertex X="82997" Y="19602" Z="0"/>
					<Vertex X="83020" Y="19587" Z="0"/>
					<Vertex X="83028" Y="19587" Z="0"/>
					<Vertex X="83051" Y="19563" Z="0"/>
					<Vertex X="83074" Y="19540" Z="0"/>
					<Vertex X="83113" Y="19509" Z="0"/>
					<Vertex X="83160" Y="19470" Z="0"/>
					<Vertex X="83191" Y="19447" Z="0"/>
					<Vertex X="83206" Y="19432" Z="0"/>
					<Vertex X="83222" Y="19416" Z="0"/>
					<Vertex X="83245" Y="19393" Z="0"/>
					<Vertex X="83260" Y="19385" Z="0"/>
					<Vertex X="83268" Y="19370" Z="0"/>
					<Vertex X="83276" Y="19362" Z="0"/>
					<Vertex X="83291" Y="19346" Z="0"/>
					<Vertex X="83299" Y="19339" Z="0"/>
					<Vertex X="83315" Y="19315" Z="0"/>
					<Vertex X="83330" Y="19300" Z="0"/>
					<Vertex X="83338" Y="19300" Z="0"/>
					<Vertex X="83346" Y="19284" Z="0"/>
					<Vertex X="83353" Y="19269" Z="0"/>
					<Vertex X="83361" Y="19261" Z="0"/>
					<Vertex X="83384" Y="19238" Z="0"/>
					<Vertex X="83400" Y="19222" Z="0"/>
					<Vertex X="83408" Y="19215" Z="0"/>
					<Vertex X="83423" Y="19199" Z="0"/>
					<Vertex X="83431" Y="19191" Z="0"/>
					<Vertex X="83439" Y="19184" Z="0"/>
					<Vertex X="83439" Y="19176" Z="0"/>
					<Vertex X="83446" Y="19176" Z="0"/>
					<Vertex X="83446" Y="19168" Z="0"/>
					<Vertex X="83454" Y="19168" Z="0"/>
					<Vertex X="83454" Y="19160" Z="0"/>
					<Vertex X="83462" Y="19153" Z="0"/>
					<Vertex X="83470" Y="19145" Z="0"/>
					<Vertex X="83477" Y="19145" Z="0"/>
					<Vertex X="83516" Y="19145" Z="0"/>
				</Vertices>
			</Region>
			<Region Id="7" Type="0" Zoom="0.129017" Selected="0" ImageLocation="" ImageFocus="0" Length="24217.0" Area="25296795.5" LengthMicrons="5969.5" AreaMicrons="1537090.2" Text="MICROPAP" NegativeROA="0" InputRegionId="0" Analyze="1" DisplayId="7">
				<Attributes/>
				<Vertices>
					<Vertex X="78540" Y="10626" Z="0"/>
					<Vertex X="78564" Y="10626" Z="0"/>
					<Vertex X="78571" Y="10626" Z="0"/>
					<Vertex X="78610" Y="10657" Z="0"/>
					<Vertex X="78633" Y="10681" Z="0"/>
					<Vertex X="78657" Y="10696" Z="0"/>
					<Vertex X="78688" Y="10727" Z="0"/>
					<Vertex X="78742" Y="10774" Z="0"/>
					<Vertex X="78781" Y="10805" Z="0"/>
					<Vertex X="78819" Y="10836" Z="0"/>
					<Vertex X="78843" Y="10836" Z="0"/>
					<Vertex X="78897" Y="10874" Z="0"/>
					<Vertex X="78943" Y="10882" Z="0"/>
					<Vertex X="78967" Y="10905" Z="0"/>
					<Vertex X="79005" Y="10913" Z="0"/>
					<Vertex X="79067" Y="10944" Z="0"/>
					<Vertex X="79091" Y="10960" Z="0"/>
					<Vertex X="79129" Y="10967" Z="0"/>
					<Vertex X="79160" Y="10975" Z="0"/>
					<Vertex X="79238" Y="10998" Z="0"/>
					<Vertex X="79277" Y="11006" Z="0"/>
					<Vertex X="79308" Y="11006" Z="0"/>
					<Vertex X="79331" Y="11014" Z="0"/>
					<Vertex X="79377" Y="11014" Z="0"/>
					<Vertex X="79455" Y="11014" Z="0"/>
					<Vertex X="79548" Y="11022" Z="0"/>
					<Vertex X="79571" Y="11029" Z="0"/>
					<Vertex X="79610" Y="11029" Z="0"/>
					<Vertex X="79633" Y="11037" Z="0"/>
					<Vertex X="79649" Y="11037" Z="0"/>
					<Vertex X="79687" Y="11045" Z="0"/>
					<Vertex X="79718" Y="11045" Z="0"/>
					<Vertex X="79742" Y="11045" Z="0"/>
					<Vertex X="79765" Y="11045" Z="0"/>
					<Vertex X="79827" Y="11045" Z="0"/>
					<Vertex X="79858" Y="11045" Z="0"/>
					<Vertex X="79912" Y="11053" Z="0"/>
					<Vertex X="79935" Y="11053" Z="0"/>
					<Vertex X="79990" Y="11068" Z="0"/>
					<Vertex X="80021" Y="11068" Z="0"/>
					<Vertex X="80044" Y="11076" Z="0"/>
					<Vertex X="80052" Y="11076" Z="0"/>
					<Vertex X="80059" Y="11084" Z="0"/>
					<Vertex X="80067" Y="11084" Z="0"/>
					<Vertex X="80075" Y="11084" Z="0"/>
					<Vertex X="80090" Y="11091" Z="0"/>
					<Vertex X="80098" Y="11099" Z="0"/>
					<Vertex X="80114" Y="11099" Z="0"/>
					<Vertex X="80145" Y="11099" Z="0"/>
					<Vertex X="80152" Y="11099" Z="0"/>
					<Vertex X="80176" Y="11099" Z="0"/>
					<Vertex X="80191" Y="11099" Z="0"/>
					<Vertex X="80230" Y="11107" Z="0"/>
					<Vertex X="80245" Y="11107" Z="0"/>
					<Vertex X="80253" Y="11107" Z="0"/>
					<Vertex X="80269" Y="11107" Z="0"/>
					<Vertex X="80284" Y="11107" Z="0"/>
					<Vertex X="80292" Y="11107" Z="0"/>
					<Vertex X="80300" Y="11107" Z="0"/>
					<Vertex X="80307" Y="11107" Z="0"/>
					<Vertex X="80331" Y="11107" Z="0"/>
					<Vertex X="80362" Y="11107" Z="0"/>
					<Vertex X="80393" Y="11091" Z="0"/>
					<Vertex X="80416" Y="11091" Z="0"/>
					<Vertex X="80439" Y="11084" Z="0"/>
					<Vertex X="80501" Y="11060" Z="0"/>
					<Vertex X="80517" Y="11060" Z="0"/>
					<Vertex X="80532" Y="11060" Z="0"/>
					<Vertex X="80548" Y="11060" Z="0"/>
					<Vertex X="80571" Y="11060" Z="0"/>
					<Vertex X="80587" Y="11060" Z="0"/>
					<Vertex X="80594" Y="11060" Z="0"/>
					<Vertex X="80602" Y="11060" Z="0"/>
					<Vertex X="80610" Y="11060" Z="0"/>
					<Vertex X="80625" Y="11060" Z="0"/>
					<Vertex X="80649" Y="11060" Z="0"/>
					<Vertex X="80664" Y="11060" Z="0"/>
					<Vertex X="80687" Y="11060" Z="0"/>
					<Vertex X="80695" Y="11060" Z="0"/>
					<Vertex X="80726" Y="11060" Z="0"/>
					<Vertex X="80742" Y="11060" Z="0"/>
					<Vertex X="80757" Y="11060" Z="0"/>
					<Vertex X="80765" Y="11060" Z="0"/>
					<Vertex X="80796" Y="11068" Z="0"/>
					<Vertex X="80811" Y="11068" Z="0"/>
					<Vertex X="80827" Y="11084" Z="0"/>
					<Vertex X="80835" Y="11084" Z="0"/>
					<Vertex X="80842" Y="11091" Z="0"/>
					<Vertex X="80858" Y="11091" Z="0"/>
					<Vertex X="80873" Y="11091" Z="0"/>
					<Vertex X="80897" Y="11091" Z="0"/>
					<Vertex X="80912" Y="11099" Z="0"/>
					<Vertex X="80920" Y="11099" Z="0"/>
					<Vertex X="80928" Y="11099" Z="0"/>
					<Vertex X="80951" Y="11107" Z="0"/>
					<Vertex X="80966" Y="11107" Z="0"/>
					<Vertex X="80974" Y="11115" Z="0"/>
					<Vertex X="80997" Y="11122" Z="0"/>
					<Vertex X="81013" Y="11122" Z="0"/>
					<Vertex X="81036" Y="11130" Z="0"/>
					<Vertex X="81044" Y="11130" Z="0"/>
					<Vertex X="81059" Y="11138" Z="0"/>
					<Vertex X="81106" Y="11153" Z="0"/>
					<Vertex X="81114" Y="11153" Z="0"/>
					<Vertex X="81121" Y="11153" Z="0"/>
					<Vertex X="81152" Y="11169" Z="0"/>
					<Vertex X="81168" Y="11177" Z="0"/>
					<Vertex X="81191" Y="11177" Z="0"/>
					<Vertex X="81214" Y="11184" Z="0"/>
					<Vertex X="81284" Y="11223" Z="0"/>
					<Vertex X="81323" Y="11239" Z="0"/>
					<Vertex X="81346" Y="11239" Z="0"/>
					<Vertex X="81369" Y="11246" Z="0"/>
					<Vertex X="81431" Y="11277" Z="0"/>
					<Vertex X="81462" Y="11293" Z="0"/>
					<Vertex X="81478" Y="11293" Z="0"/>
					<Vertex X="81493" Y="11301" Z="0"/>
					<Vertex X="81524" Y="11308" Z="0"/>
					<Vertex X="81532" Y="11316" Z="0"/>
					<Vertex X="81548" Y="11332" Z="0"/>
					<Vertex X="81563" Y="11339" Z="0"/>
					<Vertex X="81579" Y="11355" Z="0"/>
					<Vertex X="81586" Y="11363" Z="0"/>
					<Vertex X="81610" Y="11370" Z="0"/>
					<Vertex X="81598" Y="11389" Z="0"/>
					<Vertex X="81630" Y="11389" Z="0"/>
					<Vertex X="81645" Y="11405" Z="0"/>
					<Vertex X="81676" Y="11405" Z="0"/>
					<Vertex X="81692" Y="11421" Z="0"/>
					<Vertex X="81723" Y="11452" Z="0"/>
					<Vertex X="81739" Y="11467" Z="0"/>
					<Vertex X="81754" Y="11499" Z="0"/>
					<Vertex X="81786" Y="11514" Z="0"/>
					<Vertex X="81801" Y="11530" Z="0"/>
					<Vertex X="81833" Y="11561" Z="0"/>
					<Vertex X="81848" Y="11577" Z="0"/>
					<Vertex X="81879" Y="11608" Z="0"/>
					<Vertex X="81942" Y="11624" Z="0"/>
					<Vertex X="81958" Y="11624" Z="0"/>
					<Vertex X="81973" Y="11639" Z="0"/>
					<Vertex X="82004" Y="11639" Z="0"/>
					<Vertex X="82020" Y="11655" Z="0"/>
					<Vertex X="82067" Y="11655" Z="0"/>
					<Vertex X="82098" Y="11655" Z="0"/>
					<Vertex X="82114" Y="11655" Z="0"/>
					<Vertex X="82145" Y="11655" Z="0"/>
					<Vertex X="82192" Y="11655" Z="0"/>
					<Vertex X="82208" Y="11655" Z="0"/>
					<Vertex X="82239" Y="11655" Z="0"/>
					<Vertex X="82270" Y="11639" Z="0"/>
					<Vertex X="82286" Y="11639" Z="0"/>
					<Vertex X="82348" Y="11639" Z="0"/>
					<Vertex X="82379" Y="11624" Z="0"/>
					<Vertex X="82411" Y="11608" Z="0"/>
					<Vertex X="82442" Y="11608" Z="0"/>
					<Vertex X="82458" Y="11608" Z="0"/>
					<Vertex X="82473" Y="11608" Z="0"/>
					<Vertex X="82520" Y="11608" Z="0"/>
					<Vertex X="82536" Y="11608" Z="0"/>
					<Vertex X="82567" Y="11608" Z="0"/>
					<Vertex X="82582" Y="11608" Z="0"/>
					<Vertex X="82614" Y="11608" Z="0"/>
					<Vertex X="82629" Y="11624" Z="0"/>
					<Vertex X="82645" Y="11639" Z="0"/>
					<Vertex X="82676" Y="11655" Z="0"/>
					<Vertex X="82692" Y="11671" Z="0"/>
					<Vertex X="82723" Y="11702" Z="0"/>
					<Vertex X="82739" Y="11717" Z="0"/>
					<Vertex X="82770" Y="11733" Z="0"/>
					<Vertex X="82801" Y="11764" Z="0"/>
					<Vertex X="82832" Y="11780" Z="0"/>
					<Vertex X="82879" Y="11842" Z="0"/>
					<Vertex X="82911" Y="11858" Z="0"/>
					<Vertex X="82926" Y="11874" Z="0"/>
					<Vertex X="82957" Y="11905" Z="0"/>
					<Vertex X="82973" Y="11920" Z="0"/>
					<Vertex X="83004" Y="11936" Z="0"/>
					<Vertex X="83020" Y="11967" Z="0"/>
					<Vertex X="83020" Y="11983" Z="0"/>
					<Vertex X="83036" Y="11999" Z="0"/>
					<Vertex X="83036" Y="12014" Z="0"/>
					<Vertex X="83051" Y="12045" Z="0"/>
					<Vertex X="83067" Y="12061" Z="0"/>
					<Vertex X="83082" Y="12092" Z="0"/>
					<Vertex X="83082" Y="12108" Z="0"/>
					<Vertex X="83082" Y="12139" Z="0"/>
					<Vertex X="83082" Y="12155" Z="0"/>
					<Vertex X="83098" Y="12170" Z="0"/>
					<Vertex X="83098" Y="12186" Z="0"/>
					<Vertex X="83114" Y="12202" Z="0"/>
					<Vertex X="83114" Y="12233" Z="0"/>
					<Vertex X="83114" Y="12249" Z="0"/>
					<Vertex X="83114" Y="12264" Z="0"/>
					<Vertex X="83114" Y="12327" Z="0"/>
					<Vertex X="83114" Y="12358" Z="0"/>
					<Vertex X="83114" Y="12389" Z="0"/>
					<Vertex X="83114" Y="12405" Z="0"/>
					<Vertex X="83114" Y="12420" Z="0"/>
					<Vertex X="83114" Y="12436" Z="0"/>
					<Vertex X="83075" Y="12417" Z="0"/>
					<Vertex X="83075" Y="12456" Z="0"/>
					<Vertex X="83075" Y="12463" Z="0"/>
					<Vertex X="83075" Y="12471" Z="0"/>
					<Vertex X="83075" Y="12494" Z="0"/>
					<Vertex X="83075" Y="12510" Z="0"/>
					<Vertex X="83075" Y="12518" Z="0"/>
					<Vertex X="83067" Y="12541" Z="0"/>
					<Vertex X="83036" Y="12580" Z="0"/>
					<Vertex X="83013" Y="12618" Z="0"/>
					<Vertex X="83005" Y="12634" Z="0"/>
					<Vertex X="82982" Y="12665" Z="0"/>
					<Vertex X="82966" Y="12673" Z="0"/>
					<Vertex X="82951" Y="12696" Z="0"/>
					<Vertex X="82943" Y="12704" Z="0"/>
					<Vertex X="82912" Y="12742" Z="0"/>
					<Vertex X="82904" Y="12750" Z="0"/>
					<Vertex X="82889" Y="12766" Z="0"/>
					<Vertex X="82865" Y="12773" Z="0"/>
					<Vertex X="82834" Y="12797" Z="0"/>
					<Vertex X="82796" Y="12812" Z="0"/>
					<Vertex X="82772" Y="12828" Z="0"/>
					<Vertex X="82695" Y="12851" Z="0"/>
					<Vertex X="82648" Y="12866" Z="0"/>
					<Vertex X="82594" Y="12866" Z="0"/>
					<Vertex X="82555" Y="12874" Z="0"/>
					<Vertex X="82478" Y="12882" Z="0"/>
					<Vertex X="82447" Y="12882" Z="0"/>
					<Vertex X="82416" Y="12890" Z="0"/>
					<Vertex X="82354" Y="12890" Z="0"/>
					<Vertex X="82338" Y="12890" Z="0"/>
					<Vertex X="82307" Y="12890" Z="0"/>
					<Vertex X="82284" Y="12890" Z="0"/>
					<Vertex X="82222" Y="12890" Z="0"/>
					<Vertex X="82183" Y="12890" Z="0"/>
					<Vertex X="82144" Y="12890" Z="0"/>
					<Vertex X="82059" Y="12890" Z="0"/>
					<Vertex X="82020" Y="12890" Z="0"/>
					<Vertex X="81974" Y="12890" Z="0"/>
					<Vertex X="81858" Y="12890" Z="0"/>
					<Vertex X="81827" Y="12890" Z="0"/>
					<Vertex X="81811" Y="12890" Z="0"/>
					<Vertex X="81772" Y="12897" Z="0"/>
					<Vertex X="81757" Y="12897" Z="0"/>
					<Vertex X="81734" Y="12905" Z="0"/>
					<Vertex X="81718" Y="12913" Z="0"/>
					<Vertex X="81703" Y="12921" Z="0"/>
					<Vertex X="81687" Y="12928" Z="0"/>
					<Vertex X="81672" Y="12928" Z="0"/>
					<Vertex X="81641" Y="12959" Z="0"/>
					<Vertex X="81625" Y="12975" Z="0"/>
					<Vertex X="81617" Y="12983" Z="0"/>
					<Vertex X="81602" Y="13006" Z="0"/>
					<Vertex X="81594" Y="13014" Z="0"/>
					<Vertex X="81594" Y="13029" Z="0"/>
					<Vertex X="81594" Y="13045" Z="0"/>
					<Vertex X="81594" Y="13068" Z="0"/>
					<Vertex X="81594" Y="13083" Z="0"/>
					<Vertex X="81594" Y="13091" Z="0"/>
					<Vertex X="81594" Y="13099" Z="0"/>
					<Vertex X="81594" Y="13122" Z="0"/>
					<Vertex X="81602" Y="13138" Z="0"/>
					<Vertex X="81602" Y="13161" Z="0"/>
					<Vertex X="81625" Y="13169" Z="0"/>
					<Vertex X="81625" Y="13184" Z="0"/>
					<Vertex X="81656" Y="13223" Z="0"/>
					<Vertex X="81672" Y="13254" Z="0"/>
					<Vertex X="81695" Y="13269" Z="0"/>
					<Vertex X="81718" Y="13300" Z="0"/>
					<Vertex X="81749" Y="13316" Z="0"/>
					<Vertex X="81765" Y="13331" Z="0"/>
					<Vertex X="81780" Y="13347" Z="0"/>
					<Vertex X="81819" Y="13370" Z="0"/>
					<Vertex X="81834" Y="13393" Z="0"/>
					<Vertex X="81865" Y="13409" Z="0"/>
					<Vertex X="81904" Y="13440" Z="0"/>
					<Vertex X="81920" Y="13448" Z="0"/>
					<Vertex X="81943" Y="13463" Z="0"/>
					<Vertex X="81997" Y="13494" Z="0"/>
					<Vertex X="82020" Y="13510" Z="0"/>
					<Vertex X="82028" Y="13510" Z="0"/>
					<Vertex X="82044" Y="13517" Z="0"/>
					<Vertex X="82067" Y="13533" Z="0"/>
					<Vertex X="82082" Y="13541" Z="0"/>
					<Vertex X="82090" Y="13549" Z="0"/>
					<Vertex X="82106" Y="13549" Z="0"/>
					<Vertex X="82113" Y="13564" Z="0"/>
					<Vertex X="82129" Y="13564" Z="0"/>
					<Vertex X="82137" Y="13572" Z="0"/>
					<Vertex X="82152" Y="13587" Z="0"/>
					<Vertex X="82168" Y="13603" Z="0"/>
					<Vertex X="82191" Y="13618" Z="0"/>
					<Vertex X="82199" Y="13626" Z="0"/>
					<Vertex X="82206" Y="13626" Z="0"/>
					<Vertex X="82442" Y="13389" Z="0"/>
					<Vertex X="82442" Y="13405" Z="0"/>
					<Vertex X="82442" Y="13420" Z="0"/>
					<Vertex X="82426" Y="13436" Z="0"/>
					<Vertex X="82426" Y="13452" Z="0"/>
					<Vertex X="82426" Y="13498" Z="0"/>
					<Vertex X="82426" Y="13530" Z="0"/>
					<Vertex X="82426" Y="13545" Z="0"/>
					<Vertex X="82426" Y="13561" Z="0"/>
					<Vertex X="82442" Y="13576" Z="0"/>
					<Vertex X="82458" Y="13592" Z="0"/>
					<Vertex X="82458" Y="13608" Z="0"/>
					<Vertex X="82473" Y="13623" Z="0"/>
					<Vertex X="82473" Y="13639" Z="0"/>
					<Vertex X="82473" Y="13655" Z="0"/>
					<Vertex X="82473" Y="13670" Z="0"/>
					<Vertex X="82489" Y="13686" Z="0"/>
					<Vertex X="82489" Y="13701" Z="0"/>
					<Vertex X="82489" Y="13717" Z="0"/>
					<Vertex X="82504" Y="13733" Z="0"/>
					<Vertex X="82520" Y="13764" Z="0"/>
					<Vertex X="82536" Y="13764" Z="0"/>
					<Vertex X="82536" Y="13795" Z="0"/>
					<Vertex X="82551" Y="13811" Z="0"/>
					<Vertex X="82567" Y="13795" Z="0"/>
					<Vertex X="82567" Y="13811" Z="0"/>
					<Vertex X="82551" Y="13842" Z="0"/>
					<Vertex X="82551" Y="13858" Z="0"/>
					<Vertex X="82551" Y="13873" Z="0"/>
					<Vertex X="82551" Y="13905" Z="0"/>
					<Vertex X="82551" Y="13936" Z="0"/>
					<Vertex X="82551" Y="13951" Z="0"/>
					<Vertex X="82536" Y="13967" Z="0"/>
					<Vertex X="82536" Y="13983" Z="0"/>
					<Vertex X="82520" Y="13983" Z="0"/>
					<Vertex X="82520" Y="13967" Z="0"/>
					<Vertex X="82520" Y="13936" Z="0"/>
					<Vertex X="82520" Y="13920" Z="0"/>
					<Vertex X="82536" Y="13889" Z="0"/>
					<Vertex X="82536" Y="13873" Z="0"/>
					<Vertex X="82536" Y="13858" Z="0"/>
					<Vertex X="82536" Y="13842" Z="0"/>
					<Vertex X="82536" Y="13826" Z="0"/>
					<Vertex X="82536" Y="13811" Z="0"/>
					<Vertex X="82489" Y="13873" Z="0"/>
					<Vertex X="82458" Y="13858" Z="0"/>
					<Vertex X="82442" Y="13842" Z="0"/>
					<Vertex X="82426" Y="13826" Z="0"/>
					<Vertex X="82426" Y="13811" Z="0"/>
					<Vertex X="82411" Y="13780" Z="0"/>
					<Vertex X="82395" Y="13764" Z="0"/>
					<Vertex X="82395" Y="13733" Z="0"/>
					<Vertex X="82379" Y="13717" Z="0"/>
					<Vertex X="82364" Y="13686" Z="0"/>
					<Vertex X="82348" Y="13639" Z="0"/>
					<Vertex X="82348" Y="13608" Z="0"/>
					<Vertex X="82333" Y="13592" Z="0"/>
					<Vertex X="82317" Y="13592" Z="0"/>
					<Vertex X="82286" Y="13623" Z="0"/>
					<Vertex X="82270" Y="13639" Z="0"/>
					<Vertex X="82254" Y="13655" Z="0"/>
					<Vertex X="82239" Y="13670" Z="0"/>
					<Vertex X="82208" Y="13701" Z="0"/>
					<Vertex X="82192" Y="13717" Z="0"/>
					<Vertex X="82176" Y="13733" Z="0"/>
					<Vertex X="82145" Y="13764" Z="0"/>
					<Vertex X="82129" Y="13780" Z="0"/>
					<Vertex X="82114" Y="13795" Z="0"/>
					<Vertex X="82098" Y="13811" Z="0"/>
					<Vertex X="82067" Y="13826" Z="0"/>
					<Vertex X="82051" Y="13842" Z="0"/>
					<Vertex X="82036" Y="13858" Z="0"/>
					<Vertex X="82020" Y="13889" Z="0"/>
					<Vertex X="81989" Y="13905" Z="0"/>
					<Vertex X="81958" Y="13936" Z="0"/>
					<Vertex X="81911" Y="13951" Z="0"/>
					<Vertex X="81879" Y="13967" Z="0"/>
					<Vertex X="81864" Y="13998" Z="0"/>
					<Vertex X="81833" Y="14014" Z="0"/>
					<Vertex X="81817" Y="14030" Z="0"/>
					<Vertex X="81801" Y="14061" Z="0"/>
					<Vertex X="81770" Y="14076" Z="0"/>
					<Vertex X="81754" Y="14092" Z="0"/>
					<Vertex X="81723" Y="14123" Z="0"/>
					<Vertex X="81708" Y="14139" Z="0"/>
					<Vertex X="81692" Y="14155" Z="0"/>
					<Vertex X="81676" Y="14170" Z="0"/>
					<Vertex X="81645" Y="14201" Z="0"/>
					<Vertex X="81630" Y="14217" Z="0"/>
					<Vertex X="81614" Y="14233" Z="0"/>
					<Vertex X="81583" Y="14248" Z="0"/>
					<Vertex X="81551" Y="14280" Z="0"/>
					<Vertex X="81520" Y="14295" Z="0"/>
					<Vertex X="81489" Y="14326" Z="0"/>
					<Vertex X="81426" Y="14358" Z="0"/>
					<Vertex X="81380" Y="14389" Z="0"/>
					<Vertex X="81348" Y="14405" Z="0"/>
					<Vertex X="81333" Y="14420" Z="0"/>
					<Vertex X="81301" Y="14451" Z="0"/>
					<Vertex X="81286" Y="14467" Z="0"/>
					<Vertex X="81255" Y="14483" Z="0"/>
					<Vertex X="81208" Y="14514" Z="0"/>
					<Vertex X="81145" Y="14561" Z="0"/>
					<Vertex X="81098" Y="14592" Z="0"/>
					<Vertex X="81051" Y="14639" Z="0"/>
					<Vertex X="81020" Y="14670" Z="0"/>
					<Vertex X="80958" Y="14717" Z="0"/>
					<Vertex X="80942" Y="14733" Z="0"/>
					<Vertex X="80864" Y="14795" Z="0"/>
					<Vertex X="80801" Y="14842" Z="0"/>
					<Vertex X="80723" Y="14920" Z="0"/>
					<Vertex X="80661" Y="14983" Z="0"/>
					<Vertex X="80598" Y="15045" Z="0"/>
					<Vertex X="80505" Y="15123" Z="0"/>
					<Vertex X="80458" Y="15154" Z="0"/>
					<Vertex X="80380" Y="15201" Z="0"/>
					<Vertex X="80333" Y="15248" Z="0"/>
					<Vertex X="80317" Y="15264" Z="0"/>
					<Vertex X="80255" Y="15295" Z="0"/>
					<Vertex X="80223" Y="15311" Z="0"/>
					<Vertex X="80177" Y="15326" Z="0"/>
					<Vertex X="80114" Y="15357" Z="0"/>
					<Vertex X="80036" Y="15389" Z="0"/>
					<Vertex X="79973" Y="15420" Z="0"/>
					<Vertex X="79911" Y="15451" Z="0"/>
					<Vertex X="79864" Y="15467" Z="0"/>
					<Vertex X="79817" Y="15482" Z="0"/>
					<Vertex X="79724" Y="15529" Z="0"/>
					<Vertex X="79677" Y="15561" Z="0"/>
					<Vertex X="79614" Y="15576" Z="0"/>
					<Vertex X="79552" Y="15607" Z="0"/>
					<Vertex X="79505" Y="15639" Z="0"/>
					<Vertex X="79411" Y="15670" Z="0"/>
					<Vertex X="79364" Y="15686" Z="0"/>
					<Vertex X="79302" Y="15717" Z="0"/>
					<Vertex X="79239" Y="15748" Z="0"/>
					<Vertex X="79192" Y="15764" Z="0"/>
					<Vertex X="79114" Y="15795" Z="0"/>
					<Vertex X="79036" Y="15826" Z="0"/>
					<Vertex X="78989" Y="15842" Z="0"/>
					<Vertex X="78896" Y="15873" Z="0"/>
					<Vertex X="78833" Y="15873" Z="0"/>
					<Vertex X="78771" Y="15904" Z="0"/>
					<Vertex X="78708" Y="15920" Z="0"/>
					<Vertex X="78614" Y="15951" Z="0"/>
					<Vertex X="78536" Y="15967" Z="0"/>
					<Vertex X="78442" Y="16014" Z="0"/>
					<Vertex X="78380" Y="16029" Z="0"/>
					<Vertex X="78302" Y="16061" Z="0"/>
					<Vertex X="78208" Y="16092" Z="0"/>
					<Vertex X="78099" Y="16123" Z="0"/>
					<Vertex X="78005" Y="16154" Z="0"/>
					<Vertex X="77927" Y="16170" Z="0"/>
					<Vertex X="77802" Y="16201" Z="0"/>
					<Vertex X="77708" Y="16232" Z="0"/>
					<Vertex X="77583" Y="16264" Z="0"/>
					<Vertex X="77443" Y="16310" Z="0"/>
					<Vertex X="77255" Y="16310" Z="0"/>
					<Vertex X="77239" Y="16310" Z="0"/>
					<Vertex X="77208" Y="16404" Z="0"/>
					<Vertex X="77146" Y="16404" Z="0"/>
					<Vertex X="77083" Y="16404" Z="0"/>
					<Vertex X="77052" Y="16404" Z="0"/>
					<Vertex X="77005" Y="16404" Z="0"/>
					<Vertex X="76974" Y="16404" Z="0"/>
					<Vertex X="76880" Y="16404" Z="0"/>
					<Vertex X="76802" Y="16404" Z="0"/>
					<Vertex X="76724" Y="16404" Z="0"/>
					<Vertex X="76677" Y="16404" Z="0"/>
					<Vertex X="76661" Y="16404" Z="0"/>
					<Vertex X="76630" Y="16404" Z="0"/>
					<Vertex X="76615" Y="16404" Z="0"/>
					<Vertex X="76583" Y="16404" Z="0"/>
					<Vertex X="76552" Y="16404" Z="0"/>
					<Vertex X="76521" Y="16404" Z="0"/>
					<Vertex X="76490" Y="16404" Z="0"/>
					<Vertex X="76474" Y="16389" Z="0"/>
					<Vertex X="76458" Y="16389" Z="0"/>
					<Vertex X="76427" Y="16373" Z="0"/>
					<Vertex X="76380" Y="16373" Z="0"/>
					<Vertex X="76349" Y="16357" Z="0"/>
					<Vertex X="76333" Y="16357" Z="0"/>
					<Vertex X="76318" Y="16357" Z="0"/>
					<Vertex X="76287" Y="16342" Z="0"/>
					<Vertex X="76271" Y="16342" Z="0"/>
					<Vertex X="76255" Y="16326" Z="0"/>
					<Vertex X="76240" Y="16310" Z="0"/>
					<Vertex X="76208" Y="16295" Z="0"/>
					<Vertex X="76162" Y="16264" Z="0"/>
					<Vertex X="76130" Y="16232" Z="0"/>
					<Vertex X="76083" Y="16201" Z="0"/>
					<Vertex X="76068" Y="16170" Z="0"/>
					<Vertex X="76037" Y="16154" Z="0"/>
					<Vertex X="76021" Y="16139" Z="0"/>
					<Vertex X="76005" Y="16107" Z="0"/>
					<Vertex X="75990" Y="16076" Z="0"/>
					<Vertex X="75958" Y="16061" Z="0"/>
					<Vertex X="75958" Y="16045" Z="0"/>
					<Vertex X="75958" Y="16029" Z="0"/>
					<Vertex X="75958" Y="15998" Z="0"/>
					<Vertex X="75943" Y="15982" Z="0"/>
					<Vertex X="75927" Y="15936" Z="0"/>
					<Vertex X="75927" Y="15920" Z="0"/>
					<Vertex X="75927" Y="15904" Z="0"/>
					<Vertex X="75927" Y="15873" Z="0"/>
					<Vertex X="75927" Y="15842" Z="0"/>
					<Vertex X="75927" Y="15811" Z="0"/>
					<Vertex X="75927" Y="15795" Z="0"/>
					<Vertex X="75927" Y="15779" Z="0"/>
					<Vertex X="75897" Y="15727" Z="0"/>
					<Vertex X="75897" Y="15672" Z="0"/>
					<Vertex X="75897" Y="15626" Z="0"/>
					<Vertex X="75897" Y="15587" Z="0"/>
					<Vertex X="75897" Y="15548" Z="0"/>
					<Vertex X="75897" Y="15517" Z="0"/>
					<Vertex X="75905" Y="15478" Z="0"/>
					<Vertex X="75913" Y="15440" Z="0"/>
					<Vertex X="75913" Y="15416" Z="0"/>
					<Vertex X="75920" Y="15370" Z="0"/>
					<Vertex X="75944" Y="15339" Z="0"/>
					<Vertex X="75959" Y="15277" Z="0"/>
					<Vertex X="75959" Y="15254" Z="0"/>
					<Vertex X="75982" Y="15184" Z="0"/>
					<Vertex X="76006" Y="15130" Z="0"/>
					<Vertex X="76006" Y="15099" Z="0"/>
					<Vertex X="76021" Y="15060" Z="0"/>
					<Vertex X="76021" Y="15029" Z="0"/>
					<Vertex X="76037" Y="14990" Z="0"/>
					<Vertex X="76052" Y="14967" Z="0"/>
					<Vertex X="76083" Y="14913" Z="0"/>
					<Vertex X="76099" Y="14858" Z="0"/>
					<Vertex X="76114" Y="14835" Z="0"/>
					<Vertex X="76122" Y="14789" Z="0"/>
					<Vertex X="76137" Y="14765" Z="0"/>
					<Vertex X="76168" Y="14703" Z="0"/>
					<Vertex X="76199" Y="14641" Z="0"/>
					<Vertex X="76223" Y="14603" Z="0"/>
					<Vertex X="76246" Y="14564" Z="0"/>
					<Vertex X="76254" Y="14541" Z="0"/>
					<Vertex X="76269" Y="14502" Z="0"/>
					<Vertex X="76300" Y="14463" Z="0"/>
					<Vertex X="76300" Y="14448" Z="0"/>
					<Vertex X="76323" Y="14401" Z="0"/>
					<Vertex X="76331" Y="14393" Z="0"/>
					<Vertex X="76354" Y="14347" Z="0"/>
					<Vertex X="76362" Y="14339" Z="0"/>
					<Vertex X="76378" Y="14308" Z="0"/>
					<Vertex X="76401" Y="14277" Z="0"/>
					<Vertex X="76416" Y="14254" Z="0"/>
					<Vertex X="76447" Y="14207" Z="0"/>
					<Vertex X="76463" Y="14192" Z="0"/>
					<Vertex X="76494" Y="14145" Z="0"/>
					<Vertex X="76517" Y="14107" Z="0"/>
					<Vertex X="76541" Y="14076" Z="0"/>
					<Vertex X="76572" Y="14029" Z="0"/>
					<Vertex X="76610" Y="13975" Z="0"/>
					<Vertex X="76618" Y="13952" Z="0"/>
					<Vertex X="76657" Y="13882" Z="0"/>
					<Vertex X="76672" Y="13828" Z="0"/>
					<Vertex X="76688" Y="13789" Z="0"/>
					<Vertex X="76711" Y="13750" Z="0"/>
					<Vertex X="76719" Y="13727" Z="0"/>
					<Vertex X="76742" Y="13673" Z="0"/>
					<Vertex X="76758" Y="13618" Z="0"/>
					<Vertex X="76773" Y="13603" Z="0"/>
					<Vertex X="76781" Y="13564" Z="0"/>
					<Vertex X="76804" Y="13517" Z="0"/>
					<Vertex X="76812" Y="13494" Z="0"/>
					<Vertex X="76820" Y="13455" Z="0"/>
					<Vertex X="76843" Y="13409" Z="0"/>
					<Vertex X="76843" Y="13386" Z="0"/>
					<Vertex X="76851" Y="13355" Z="0"/>
					<Vertex X="76858" Y="13324" Z="0"/>
					<Vertex X="76866" Y="13308" Z="0"/>
					<Vertex X="76874" Y="13293" Z="0"/>
					<Vertex X="76874" Y="13277" Z="0"/>
					<Vertex X="76882" Y="13262" Z="0"/>
					<Vertex X="76897" Y="13238" Z="0"/>
					<Vertex X="76905" Y="13207" Z="0"/>
					<Vertex X="76905" Y="13192" Z="0"/>
					<Vertex X="76928" Y="13161" Z="0"/>
					<Vertex X="76928" Y="13138" Z="0"/>
					<Vertex X="76936" Y="13122" Z="0"/>
					<Vertex X="76944" Y="13091" Z="0"/>
					<Vertex X="76951" Y="13052" Z="0"/>
					<Vertex X="76959" Y="13037" Z="0"/>
					<Vertex X="76975" Y="12990" Z="0"/>
					<Vertex X="76982" Y="12959" Z="0"/>
					<Vertex X="76982" Y="12952" Z="0"/>
					<Vertex X="76998" Y="12913" Z="0"/>
					<Vertex X="77006" Y="12890" Z="0"/>
					<Vertex X="77021" Y="12843" Z="0"/>
					<Vertex X="77021" Y="12828" Z="0"/>
					<Vertex X="77037" Y="12797" Z="0"/>
					<Vertex X="77052" Y="12773" Z="0"/>
					<Vertex X="77052" Y="12758" Z="0"/>
					<Vertex X="77068" Y="12742" Z="0"/>
					<Vertex X="77068" Y="12727" Z="0"/>
					<Vertex X="77068" Y="12711" Z="0"/>
					<Vertex X="77075" Y="12711" Z="0"/>
					<Vertex X="77083" Y="12688" Z="0"/>
					<Vertex X="77091" Y="12673" Z="0"/>
					<Vertex X="77099" Y="12665" Z="0"/>
					<Vertex X="77099" Y="12657" Z="0"/>
					<Vertex X="77099" Y="12634" Z="0"/>
					<Vertex X="77114" Y="12611" Z="0"/>
					<Vertex X="77122" Y="12595" Z="0"/>
					<Vertex X="77130" Y="12580" Z="0"/>
					<Vertex X="77145" Y="12564" Z="0"/>
					<Vertex X="77153" Y="12541" Z="0"/>
					<Vertex X="77161" Y="12525" Z="0"/>
					<Vertex X="77176" Y="12494" Z="0"/>
					<Vertex X="77192" Y="12463" Z="0"/>
					<Vertex X="77215" Y="12432" Z="0"/>
					<Vertex X="77215" Y="12425" Z="0"/>
					<Vertex X="77238" Y="12394" Z="0"/>
					<Vertex X="77254" Y="12370" Z="0"/>
					<Vertex X="77269" Y="12347" Z="0"/>
					<Vertex X="77277" Y="12324" Z="0"/>
					<Vertex X="77300" Y="12293" Z="0"/>
					<Vertex X="77316" Y="12246" Z="0"/>
					<Vertex X="77323" Y="12208" Z="0"/>
					<Vertex X="77331" Y="12192" Z="0"/>
					<Vertex X="77339" Y="12146" Z="0"/>
					<Vertex X="77347" Y="12107" Z="0"/>
					<Vertex X="77347" Y="12060" Z="0"/>
					<Vertex X="77354" Y="12014" Z="0"/>
					<Vertex X="77354" Y="11983" Z="0"/>
					<Vertex X="77354" Y="11944" Z="0"/>
					<Vertex X="77354" Y="11905" Z="0"/>
					<Vertex X="77354" Y="11867" Z="0"/>
					<Vertex X="77354" Y="11820" Z="0"/>
					<Vertex X="77354" Y="11797" Z="0"/>
					<Vertex X="77354" Y="11758" Z="0"/>
					<Vertex X="77354" Y="11735" Z="0"/>
					<Vertex X="77370" Y="11704" Z="0"/>
					<Vertex X="77370" Y="11681" Z="0"/>
					<Vertex X="77370" Y="11673" Z="0"/>
					<Vertex X="77370" Y="11626" Z="0"/>
					<Vertex X="77362" Y="11603" Z="0"/>
					<Vertex X="77362" Y="11572" Z="0"/>
					<Vertex X="77362" Y="11541" Z="0"/>
					<Vertex X="77362" Y="11518" Z="0"/>
					<Vertex X="77362" Y="11487" Z="0"/>
					<Vertex X="77362" Y="11448" Z="0"/>
					<Vertex X="77362" Y="11409" Z="0"/>
					<Vertex X="77362" Y="11386" Z="0"/>
					<Vertex X="77362" Y="11370" Z="0"/>
					<Vertex X="77362" Y="11339" Z="0"/>
					<Vertex X="77362" Y="11316" Z="0"/>
					<Vertex X="77362" Y="11308" Z="0"/>
					<Vertex X="77362" Y="11262" Z="0"/>
					<Vertex X="77370" Y="11231" Z="0"/>
					<Vertex X="77378" Y="11200" Z="0"/>
					<Vertex X="77385" Y="11161" Z="0"/>
					<Vertex X="77385" Y="11153" Z="0"/>
					<Vertex X="77401" Y="11115" Z="0"/>
					<Vertex X="77432" Y="11068" Z="0"/>
					<Vertex X="77440" Y="11045" Z="0"/>
					<Vertex X="77463" Y="11006" Z="0"/>
					<Vertex X="77486" Y="10967" Z="0"/>
					<Vertex X="77502" Y="10944" Z="0"/>
					<Vertex X="77525" Y="10913" Z="0"/>
					<Vertex X="77556" Y="10867" Z="0"/>
					<Vertex X="77579" Y="10836" Z="0"/>
					<Vertex X="77595" Y="10812" Z="0"/>
					<Vertex X="77602" Y="10781" Z="0"/>
					<Vertex X="77610" Y="10781" Z="0"/>
					<Vertex X="77626" Y="10750" Z="0"/>
					<Vertex X="77633" Y="10727" Z="0"/>
					<Vertex X="77649" Y="10704" Z="0"/>
					<Vertex X="77649" Y="10696" Z="0"/>
					<Vertex X="77664" Y="10673" Z="0"/>
					<Vertex X="77672" Y="10657" Z="0"/>
					<Vertex X="77680" Y="10650" Z="0"/>
					<Vertex X="77703" Y="10626" Z="0"/>
					<Vertex X="77726" Y="10603" Z="0"/>
					<Vertex X="77750" Y="10580" Z="0"/>
					<Vertex X="77773" Y="10572" Z="0"/>
					<Vertex X="77796" Y="10557" Z="0"/>
					<Vertex X="77819" Y="10541" Z="0"/>
					<Vertex X="77827" Y="10533" Z="0"/>
					<Vertex X="77843" Y="10533" Z="0"/>
					<Vertex X="77850" Y="10533" Z="0"/>
					<Vertex X="77866" Y="10518" Z="0"/>
					<Vertex X="77881" Y="10518" Z="0"/>
					<Vertex X="77912" Y="10518" Z="0"/>
					<Vertex X="77951" Y="10510" Z="0"/>
					<Vertex X="77982" Y="10510" Z="0"/>
					<Vertex X="77990" Y="10510" Z="0"/>
					<Vertex X="78029" Y="10510" Z="0"/>
					<Vertex X="78060" Y="10510" Z="0"/>
					<Vertex X="78091" Y="10510" Z="0"/>
					<Vertex X="78129" Y="10510" Z="0"/>
					<Vertex X="78153" Y="10510" Z="0"/>
					<Vertex X="78199" Y="10518" Z="0"/>
					<Vertex X="78238" Y="10518" Z="0"/>
					<Vertex X="78253" Y="10518" Z="0"/>
					<Vertex X="78269" Y="10526" Z="0"/>
					<Vertex X="78277" Y="10526" Z="0"/>
					<Vertex X="78284" Y="10526" Z="0"/>
					<Vertex X="78300" Y="10541" Z="0"/>
					<Vertex X="78315" Y="10541" Z="0"/>
					<Vertex X="78323" Y="10549" Z="0"/>
					<Vertex X="78346" Y="10564" Z="0"/>
					<Vertex X="78362" Y="10572" Z="0"/>
					<Vertex X="78370" Y="10580" Z="0"/>
					<Vertex X="78377" Y="10580" Z="0"/>
					<Vertex X="78385" Y="10588" Z="0"/>
					<Vertex X="78393" Y="10595" Z="0"/>
					<Vertex X="78401" Y="10603" Z="0"/>
					<Vertex X="78408" Y="10603" Z="0"/>
					<Vertex X="78416" Y="10603" Z="0"/>
					<Vertex X="78416" Y="10611" Z="0"/>
					<Vertex X="78439" Y="10611" Z="0"/>
					<Vertex X="78463" Y="10626" Z="0"/>
					<Vertex X="78470" Y="10626" Z="0"/>
					<Vertex X="78486" Y="10634" Z="0"/>
					<Vertex X="78494" Y="10642" Z="0"/>
					<Vertex X="78501" Y="10642" Z="0"/>
					<Vertex X="78509" Y="10642" Z="0"/>
					<Vertex X="78517" Y="10642" Z="0"/>
					<Vertex X="78525" Y="10642" Z="0"/>
					<Vertex X="78533" Y="10642" Z="0"/>
					<Vertex X="78540" Y="10626" Z="0"/>
				</Vertices>
			</Region>
			<Region Id="8" Type="0" Zoom="0.025495" Selected="0" ImageLocation="" ImageFocus="0" Length="23841.5" Area="33149397.0" LengthMicrons="5876.9" AreaMicrons="2014232.0" Text="MICROPAP" NegativeROA="0" InputRegionId="0" Analyze="1" DisplayId="8">
				<Attributes/>
				<Vertices>
					<Vertex X="81390" Y="7413" Z="0"/>
					<Vertex X="81507" Y="7531" Z="0"/>
					<Vertex X="81860" Y="7727" Z="0"/>
					<Vertex X="82174" Y="8001" Z="0"/>
					<Vertex X="82292" Y="8158" Z="0"/>
					<Vertex X="82409" Y="8315" Z="0"/>
					<Vertex X="82449" Y="8433" Z="0"/>
					<Vertex X="82527" Y="8551" Z="0"/>
					<Vertex X="82606" Y="8825" Z="0"/>
					<Vertex X="82645" Y="8904" Z="0"/>
					<Vertex X="82684" Y="9060" Z="0"/>
					<Vertex X="82684" Y="9178" Z="0"/>
					<Vertex X="82723" Y="9374" Z="0"/>
					<Vertex X="82723" Y="9413" Z="0"/>
					<Vertex X="82723" Y="9570" Z="0"/>
					<Vertex X="82723" Y="9610" Z="0"/>
					<Vertex X="82723" Y="9727" Z="0"/>
					<Vertex X="82723" Y="9806" Z="0"/>
					<Vertex X="82723" Y="9845" Z="0"/>
					<Vertex X="82723" Y="9963" Z="0"/>
					<Vertex X="82762" Y="10002" Z="0"/>
					<Vertex X="82802" Y="10041" Z="0"/>
					<Vertex X="82802" Y="10080" Z="0"/>
					<Vertex X="82841" Y="10159" Z="0"/>
					<Vertex X="82841" Y="10198" Z="0"/>
					<Vertex X="82841" Y="10237" Z="0"/>
					<Vertex X="82919" Y="10355" Z="0"/>
					<Vertex X="82919" Y="10433" Z="0"/>
					<Vertex X="82919" Y="10551" Z="0"/>
					<Vertex X="82919" Y="10590" Z="0"/>
					<Vertex X="82959" Y="10708" Z="0"/>
					<Vertex X="82959" Y="10747" Z="0"/>
					<Vertex X="82959" Y="10865" Z="0"/>
					<Vertex X="82998" Y="10943" Z="0"/>
					<Vertex X="82998" Y="10982" Z="0"/>
					<Vertex X="83037" Y="11022" Z="0"/>
					<Vertex X="83076" Y="11061" Z="0"/>
					<Vertex X="83115" Y="11100" Z="0"/>
					<Vertex X="83155" Y="11100" Z="0"/>
					<Vertex X="83155" Y="11139" Z="0"/>
					<Vertex X="83194" Y="11139" Z="0"/>
					<Vertex X="83194" Y="11179" Z="0"/>
					<Vertex X="83272" Y="11179" Z="0"/>
					<Vertex X="83351" Y="11218" Z="0"/>
					<Vertex X="83390" Y="11218" Z="0"/>
					<Vertex X="83468" Y="11257" Z="0"/>
					<Vertex X="83508" Y="11257" Z="0"/>
					<Vertex X="83547" Y="11257" Z="0"/>
					<Vertex X="83586" Y="11296" Z="0"/>
					<Vertex X="83625" Y="11296" Z="0"/>
					<Vertex X="83665" Y="11296" Z="0"/>
					<Vertex X="83665" Y="11335" Z="0"/>
					<Vertex X="83704" Y="11375" Z="0"/>
					<Vertex X="83743" Y="11375" Z="0"/>
					<Vertex X="83782" Y="11375" Z="0"/>
					<Vertex X="83822" Y="11375" Z="0"/>
					<Vertex X="83861" Y="11375" Z="0"/>
					<Vertex X="83900" Y="11375" Z="0"/>
					<Vertex X="83939" Y="11375" Z="0"/>
					<Vertex X="83978" Y="11335" Z="0"/>
					<Vertex X="84018" Y="11335" Z="0"/>
					<Vertex X="84135" Y="11296" Z="0"/>
					<Vertex X="84214" Y="11257" Z="0"/>
					<Vertex X="84253" Y="11218" Z="0"/>
					<Vertex X="84371" Y="11179" Z="0"/>
					<Vertex X="84449" Y="11100" Z="0"/>
					<Vertex X="84528" Y="11061" Z="0"/>
					<Vertex X="84606" Y="11022" Z="0"/>
					<Vertex X="84645" Y="10982" Z="0"/>
					<Vertex X="84684" Y="10943" Z="0"/>
					<Vertex X="84802" Y="10904" Z="0"/>
					<Vertex X="84841" Y="10865" Z="0"/>
					<Vertex X="84920" Y="10786" Z="0"/>
					<Vertex X="84998" Y="10786" Z="0"/>
					<Vertex X="85077" Y="10747" Z="0"/>
					<Vertex X="85116" Y="10708" Z="0"/>
					<Vertex X="85194" Y="10669" Z="0"/>
					<Vertex X="85273" Y="10629" Z="0"/>
					<Vertex X="85351" Y="10629" Z="0"/>
					<Vertex X="85390" Y="10590" Z="0"/>
					<Vertex X="85430" Y="10590" Z="0"/>
					<Vertex X="85469" Y="10512" Z="0"/>
					<Vertex X="85508" Y="10512" Z="0"/>
					<Vertex X="85547" Y="10512" Z="0"/>
					<Vertex X="85587" Y="10473" Z="0"/>
					<Vertex X="85626" Y="10433" Z="0"/>
					<Vertex X="85704" Y="10433" Z="0"/>
					<Vertex X="85743" Y="10433" Z="0"/>
					<Vertex X="85783" Y="10394" Z="0"/>
					<Vertex X="85822" Y="10394" Z="0"/>
					<Vertex X="85861" Y="10394" Z="0"/>
					<Vertex X="85900" Y="10394" Z="0"/>
					<Vertex X="86018" Y="10355" Z="0"/>
					<Vertex X="86096" Y="10316" Z="0"/>
					<Vertex X="86136" Y="10316" Z="0"/>
					<Vertex X="86214" Y="10276" Z="0"/>
					<Vertex X="86253" Y="10276" Z="0"/>
					<Vertex X="86293" Y="10276" Z="0"/>
					<Vertex X="86371" Y="10237" Z="0"/>
					<Vertex X="86449" Y="10198" Z="0"/>
					<Vertex X="86489" Y="10159" Z="0"/>
					<Vertex X="86528" Y="10159" Z="0"/>
					<Vertex X="86567" Y="10159" Z="0"/>
					<Vertex X="86606" Y="10120" Z="0"/>
					<Vertex X="86685" Y="10080" Z="0"/>
					<Vertex X="86724" Y="10041" Z="0"/>
					<Vertex X="86763" Y="10041" Z="0"/>
					<Vertex X="86842" Y="9963" Z="0"/>
					<Vertex X="86881" Y="9923" Z="0"/>
					<Vertex X="86920" Y="9923" Z="0"/>
					<Vertex X="86959" Y="9845" Z="0"/>
					<Vertex X="86999" Y="9845" Z="0"/>
					<Vertex X="87038" Y="9806" Z="0"/>
					<Vertex X="87077" Y="9767" Z="0"/>
					<Vertex X="87077" Y="9727" Z="0"/>
					<Vertex X="87116" Y="9727" Z="0"/>
					<Vertex X="87116" Y="9688" Z="0"/>
					<Vertex X="87156" Y="9688" Z="0"/>
					<Vertex X="87195" Y="9610" Z="0"/>
					<Vertex X="87234" Y="9570" Z="0"/>
					<Vertex X="87234" Y="9531" Z="0"/>
					<Vertex X="87273" Y="9492" Z="0"/>
					<Vertex X="87312" Y="9453" Z="0"/>
					<Vertex X="87312" Y="9374" Z="0"/>
					<Vertex X="87352" Y="9374" Z="0"/>
					<Vertex X="87391" Y="9335" Z="0"/>
					<Vertex X="87430" Y="9296" Z="0"/>
					<Vertex X="87469" Y="9257" Z="0"/>
					<Vertex X="87469" Y="9217" Z="0"/>
					<Vertex X="87509" Y="9178" Z="0"/>
					<Vertex X="87548" Y="9178" Z="0"/>
					<Vertex X="87587" Y="9100" Z="0"/>
					<Vertex X="87587" Y="9021" Z="0"/>
					<Vertex X="87665" Y="8982" Z="0"/>
					<Vertex X="87665" Y="8943" Z="0"/>
					<Vertex X="87705" Y="8904" Z="0"/>
					<Vertex X="87705" Y="8864" Z="0"/>
					<Vertex X="87744" Y="8864" Z="0"/>
					<Vertex X="87744" Y="8825" Z="0"/>
					<Vertex X="87783" Y="8825" Z="0"/>
					<Vertex X="87783" Y="8786" Z="0"/>
					<Vertex X="87783" Y="8747" Z="0"/>
					<Vertex X="87822" Y="8707" Z="0"/>
					<Vertex X="87822" Y="8668" Z="0"/>
					<Vertex X="87862" Y="8629" Z="0"/>
					<Vertex X="87901" Y="8590" Z="0"/>
					<Vertex X="87901" Y="8551" Z="0"/>
					<Vertex X="87901" Y="8511" Z="0"/>
					<Vertex X="87940" Y="8511" Z="0"/>
					<Vertex X="87940" Y="8472" Z="0"/>
					<Vertex X="87979" Y="8433" Z="0"/>
					<Vertex X="88018" Y="8354" Z="0"/>
					<Vertex X="88018" Y="8315" Z="0"/>
					<Vertex X="88058" Y="8276" Z="0"/>
					<Vertex X="88097" Y="8237" Z="0"/>
					<Vertex X="88136" Y="8198" Z="0"/>
					<Vertex X="88136" Y="8119" Z="0"/>
					<Vertex X="88175" Y="8119" Z="0"/>
					<Vertex X="88175" Y="8041" Z="0"/>
					<Vertex X="88215" Y="8001" Z="0"/>
					<Vertex X="88293" Y="7884" Z="0"/>
					<Vertex X="88293" Y="7845" Z="0"/>
					<Vertex X="88332" Y="7766" Z="0"/>
					<Vertex X="88371" Y="7727" Z="0"/>
					<Vertex X="88371" Y="7648" Z="0"/>
					<Vertex X="88411" Y="7609" Z="0"/>
					<Vertex X="88411" Y="7570" Z="0"/>
					<Vertex X="88411" Y="7492" Z="0"/>
					<Vertex X="88450" Y="7452" Z="0"/>
					<Vertex X="88450" Y="7374" Z="0"/>
					<Vertex X="88450" Y="7295" Z="0"/>
					<Vertex X="88450" Y="7256" Z="0"/>
					<Vertex X="88450" Y="7217" Z="0"/>
					<Vertex X="88450" Y="7139" Z="0"/>
					<Vertex X="88450" Y="7099" Z="0"/>
					<Vertex X="88450" Y="7021" Z="0"/>
					<Vertex X="88450" Y="6982" Z="0"/>
					<Vertex X="88450" Y="6942" Z="0"/>
					<Vertex X="88450" Y="6864" Z="0"/>
					<Vertex X="88450" Y="6785" Z="0"/>
					<Vertex X="88450" Y="6668" Z="0"/>
					<Vertex X="88450" Y="6629" Z="0"/>
					<Vertex X="88489" Y="6511" Z="0"/>
					<Vertex X="88528" Y="6432" Z="0"/>
					<Vertex X="88528" Y="6354" Z="0"/>
					<Vertex X="88528" Y="6276" Z="0"/>
					<Vertex X="88528" Y="6236" Z="0"/>
					<Vertex X="88568" Y="6119" Z="0"/>
					<Vertex X="88568" Y="6040" Z="0"/>
					<Vertex X="88685" Y="5883" Z="0"/>
					<Vertex X="88685" Y="5805" Z="0"/>
					<Vertex X="88685" Y="5766" Z="0"/>
					<Vertex X="88724" Y="5609" Z="0"/>
					<Vertex X="88724" Y="5570" Z="0"/>
					<Vertex X="88724" Y="5491" Z="0"/>
					<Vertex X="88724" Y="5452" Z="0"/>
					<Vertex X="88724" Y="5373" Z="0"/>
					<Vertex X="88724" Y="5295" Z="0"/>
					<Vertex X="88724" Y="5217" Z="0"/>
					<Vertex X="88764" Y="5177" Z="0"/>
					<Vertex X="88764" Y="5099" Z="0"/>
					<Vertex X="88764" Y="5060" Z="0"/>
					<Vertex X="88764" Y="5020" Z="0"/>
					<Vertex X="88764" Y="4981" Z="0"/>
					<Vertex X="88764" Y="4942" Z="0"/>
					<Vertex X="88764" Y="4864" Z="0"/>
					<Vertex X="88764" Y="4746" Z="0"/>
					<Vertex X="88764" Y="4707" Z="0"/>
					<Vertex X="88764" Y="4628" Z="0"/>
					<Vertex X="88764" Y="4589" Z="0"/>
					<Vertex X="88764" Y="4511" Z="0"/>
					<Vertex X="88724" Y="4471" Z="0"/>
					<Vertex X="88685" Y="4432" Z="0"/>
					<Vertex X="88685" Y="4393" Z="0"/>
					<Vertex X="88646" Y="4354" Z="0"/>
					<Vertex X="88607" Y="4354" Z="0"/>
					<Vertex X="88568" Y="4354" Z="0"/>
					<Vertex X="88489" Y="4354" Z="0"/>
					<Vertex X="88371" Y="4314" Z="0"/>
					<Vertex X="88293" Y="4314" Z="0"/>
					<Vertex X="88215" Y="4314" Z="0"/>
					<Vertex X="88058" Y="4314" Z="0"/>
					<Vertex X="88018" Y="4314" Z="0"/>
					<Vertex X="87862" Y="4314" Z="0"/>
					<Vertex X="87783" Y="4314" Z="0"/>
					<Vertex X="87548" Y="4354" Z="0"/>
					<Vertex X="87430" Y="4393" Z="0"/>
					<Vertex X="87312" Y="4393" Z="0"/>
					<Vertex X="87038" Y="4511" Z="0"/>
					<Vertex X="86959" Y="4550" Z="0"/>
					<Vertex X="86685" Y="4589" Z="0"/>
					<Vertex X="86489" Y="4589" Z="0"/>
					<Vertex X="86293" Y="4667" Z="0"/>
					<Vertex X="86175" Y="4707" Z="0"/>
					<Vertex X="86136" Y="4707" Z="0"/>
					<Vertex X="86057" Y="4707" Z="0"/>
					<Vertex X="85940" Y="4707" Z="0"/>
					<Vertex X="85861" Y="4707" Z="0"/>
					<Vertex X="85822" Y="4707" Z="0"/>
					<Vertex X="85743" Y="4707" Z="0"/>
					<Vertex X="85704" Y="4707" Z="0"/>
					<Vertex X="85587" Y="4707" Z="0"/>
					<Vertex X="85469" Y="4707" Z="0"/>
					<Vertex X="85430" Y="4707" Z="0"/>
					<Vertex X="85351" Y="4707" Z="0"/>
					<Vertex X="85312" Y="4707" Z="0"/>
					<Vertex X="85194" Y="4707" Z="0"/>
					<Vertex X="85155" Y="4746" Z="0"/>
					<Vertex X="85116" Y="4746" Z="0"/>
					<Vertex X="85037" Y="4785" Z="0"/>
					<Vertex X="84998" Y="4785" Z="0"/>
					<Vertex X="84959" Y="4824" Z="0"/>
					<Vertex X="84920" Y="4824" Z="0"/>
					<Vertex X="84841" Y="4824" Z="0"/>
					<Vertex X="84763" Y="4864" Z="0"/>
					<Vertex X="84645" Y="4864" Z="0"/>
					<Vertex X="84528" Y="4903" Z="0"/>
					<Vertex X="84488" Y="4942" Z="0"/>
					<Vertex X="84449" Y="4942" Z="0"/>
					<Vertex X="84371" Y="5020" Z="0"/>
					<Vertex X="84253" Y="5060" Z="0"/>
					<Vertex X="84175" Y="5099" Z="0"/>
					<Vertex X="84018" Y="5138" Z="0"/>
					<Vertex X="83900" Y="5217" Z="0"/>
					<Vertex X="83822" Y="5217" Z="0"/>
					<Vertex X="83704" Y="5295" Z="0"/>
					<Vertex X="83625" Y="5295" Z="0"/>
					<Vertex X="83547" Y="5413" Z="0"/>
					<Vertex X="83351" Y="5530" Z="0"/>
					<Vertex X="83312" Y="5530" Z="0"/>
					<Vertex X="83155" Y="5648" Z="0"/>
					<Vertex X="83115" Y="5726" Z="0"/>
					<Vertex X="83076" Y="5726" Z="0"/>
					<Vertex X="82959" Y="5805" Z="0"/>
					<Vertex X="82880" Y="5883" Z="0"/>
					<Vertex X="82841" Y="5923" Z="0"/>
					<Vertex X="82762" Y="6001" Z="0"/>
					<Vertex X="82723" Y="6001" Z="0"/>
					<Vertex X="82606" Y="6119" Z="0"/>
					<Vertex X="82566" Y="6197" Z="0"/>
					<Vertex X="82488" Y="6276" Z="0"/>
					<Vertex X="82449" Y="6315" Z="0"/>
					<Vertex X="82370" Y="6393" Z="0"/>
					<Vertex X="82331" Y="6432" Z="0"/>
					<Vertex X="82253" Y="6511" Z="0"/>
					<Vertex X="82213" Y="6589" Z="0"/>
					<Vertex X="82174" Y="6668" Z="0"/>
					<Vertex X="82135" Y="6668" Z="0"/>
					<Vertex X="82096" Y="6707" Z="0"/>
					<Vertex X="82056" Y="6746" Z="0"/>
					<Vertex X="81939" Y="6825" Z="0"/>
					<Vertex X="81939" Y="6864" Z="0"/>
					<Vertex X="81860" Y="6942" Z="0"/>
					<Vertex X="81821" Y="6982" Z="0"/>
					<Vertex X="81782" Y="7021" Z="0"/>
					<Vertex X="81743" Y="7060" Z="0"/>
					<Vertex X="81743" Y="7099" Z="0"/>
					<Vertex X="81703" Y="7139" Z="0"/>
					<Vertex X="81664" Y="7178" Z="0"/>
					<Vertex X="81625" Y="7217" Z="0"/>
					<Vertex X="81625" Y="7256" Z="0"/>
					<Vertex X="81586" Y="7295" Z="0"/>
					<Vertex X="81547" Y="7335" Z="0"/>
					<Vertex X="81507" Y="7413" Z="0"/>
					<Vertex X="81390" Y="7413" Z="0"/>
				</Vertices>
			</Region>
			<Region Id="9" Type="0" Zoom="0.026499" Selected="0" ImageLocation="" ImageFocus="0" Length="25827.6" Area="30092458.5" LengthMicrons="6366.5" AreaMicrons="1828485.5" Text="MICROPAP" NegativeROA="0" InputRegionId="0" Analyze="1" DisplayId="9">
				<Attributes/>
				<Vertices>
					<Vertex X="18341" Y="19246" Z="0"/>
					<Vertex X="18416" Y="19208" Z="0"/>
					<Vertex X="18529" Y="19019" Z="0"/>
					<Vertex X="18605" Y="18981" Z="0"/>
					<Vertex X="18642" Y="18906" Z="0"/>
					<Vertex X="18718" Y="18755" Z="0"/>
					<Vertex X="18831" Y="18604" Z="0"/>
					<Vertex X="18869" Y="18453" Z="0"/>
					<Vertex X="18982" Y="18227" Z="0"/>
					<Vertex X="19020" Y="18113" Z="0"/>
					<Vertex X="19020" Y="18038" Z="0"/>
					<Vertex X="19058" Y="18000" Z="0"/>
					<Vertex X="19095" Y="17925" Z="0"/>
					<Vertex X="19133" Y="17812" Z="0"/>
					<Vertex X="19171" Y="17698" Z="0"/>
					<Vertex X="19171" Y="17585" Z="0"/>
					<Vertex X="19171" Y="17510" Z="0"/>
					<Vertex X="19208" Y="17396" Z="0"/>
					<Vertex X="19246" Y="17359" Z="0"/>
					<Vertex X="19246" Y="17283" Z="0"/>
					<Vertex X="19284" Y="17170" Z="0"/>
					<Vertex X="19284" Y="17019" Z="0"/>
					<Vertex X="19322" Y="16944" Z="0"/>
					<Vertex X="19359" Y="16830" Z="0"/>
					<Vertex X="19397" Y="16755" Z="0"/>
					<Vertex X="19435" Y="16679" Z="0"/>
					<Vertex X="19435" Y="16642" Z="0"/>
					<Vertex X="19435" Y="16529" Z="0"/>
					<Vertex X="19473" Y="16453" Z="0"/>
					<Vertex X="19473" Y="16378" Z="0"/>
					<Vertex X="19510" Y="16302" Z="0"/>
					<Vertex X="19548" Y="16227" Z="0"/>
					<Vertex X="19548" Y="16151" Z="0"/>
					<Vertex X="19624" Y="16038" Z="0"/>
					<Vertex X="19624" Y="16000" Z="0"/>
					<Vertex X="19661" Y="15887" Z="0"/>
					<Vertex X="19661" Y="15811" Z="0"/>
					<Vertex X="19699" Y="15736" Z="0"/>
					<Vertex X="19737" Y="15661" Z="0"/>
					<Vertex X="19775" Y="15510" Z="0"/>
					<Vertex X="19812" Y="15396" Z="0"/>
					<Vertex X="19812" Y="15321" Z="0"/>
					<Vertex X="19812" Y="15283" Z="0"/>
					<Vertex X="19812" Y="15170" Z="0"/>
					<Vertex X="19888" Y="15094" Z="0"/>
					<Vertex X="19888" Y="15057" Z="0"/>
					<Vertex X="19888" Y="14981" Z="0"/>
					<Vertex X="19925" Y="14906" Z="0"/>
					<Vertex X="19963" Y="14793" Z="0"/>
					<Vertex X="19963" Y="14717" Z="0"/>
					<Vertex X="20001" Y="14642" Z="0"/>
					<Vertex X="20039" Y="14566" Z="0"/>
					<Vertex X="20039" Y="14528" Z="0"/>
					<Vertex X="20039" Y="14453" Z="0"/>
					<Vertex X="20039" Y="14340" Z="0"/>
					<Vertex X="20076" Y="14302" Z="0"/>
					<Vertex X="20076" Y="14264" Z="0"/>
					<Vertex X="20076" Y="14227" Z="0"/>
					<Vertex X="20076" Y="14189" Z="0"/>
					<Vertex X="20114" Y="14151" Z="0"/>
					<Vertex X="20114" Y="14076" Z="0"/>
					<Vertex X="20114" Y="14000" Z="0"/>
					<Vertex X="20114" Y="13962" Z="0"/>
					<Vertex X="20152" Y="13887" Z="0"/>
					<Vertex X="20152" Y="13849" Z="0"/>
					<Vertex X="20152" Y="13774" Z="0"/>
					<Vertex X="20152" Y="13736" Z="0"/>
					<Vertex X="20152" Y="13698" Z="0"/>
					<Vertex X="20152" Y="13660" Z="0"/>
					<Vertex X="20190" Y="13660" Z="0"/>
					<Vertex X="20190" Y="13623" Z="0"/>
					<Vertex X="20227" Y="13547" Z="0"/>
					<Vertex X="20227" Y="13510" Z="0"/>
					<Vertex X="20265" Y="13472" Z="0"/>
					<Vertex X="20265" Y="13434" Z="0"/>
					<Vertex X="20303" Y="13359" Z="0"/>
					<Vertex X="20303" Y="13321" Z="0"/>
					<Vertex X="20303" Y="13283" Z="0"/>
					<Vertex X="20303" Y="13245" Z="0"/>
					<Vertex X="20303" Y="13208" Z="0"/>
					<Vertex X="20303" Y="13170" Z="0"/>
					<Vertex X="20303" Y="13132" Z="0"/>
					<Vertex X="20341" Y="13132" Z="0"/>
					<Vertex X="20378" Y="13132" Z="0"/>
					<Vertex X="20416" Y="13132" Z="0"/>
					<Vertex X="20454" Y="13132" Z="0"/>
					<Vertex X="20492" Y="13132" Z="0"/>
					<Vertex X="20529" Y="13132" Z="0"/>
					<Vertex X="20567" Y="13132" Z="0"/>
					<Vertex X="20605" Y="13170" Z="0"/>
					<Vertex X="20642" Y="13170" Z="0"/>
					<Vertex X="20680" Y="13208" Z="0"/>
					<Vertex X="20718" Y="13208" Z="0"/>
					<Vertex X="20718" Y="13245" Z="0"/>
					<Vertex X="20756" Y="13245" Z="0"/>
					<Vertex X="20831" Y="13283" Z="0"/>
					<Vertex X="20869" Y="13283" Z="0"/>
					<Vertex X="20907" Y="13321" Z="0"/>
					<Vertex X="20907" Y="13359" Z="0"/>
					<Vertex X="20944" Y="13359" Z="0"/>
					<Vertex X="20944" Y="13396" Z="0"/>
					<Vertex X="20982" Y="13434" Z="0"/>
					<Vertex X="20982" Y="13472" Z="0"/>
					<Vertex X="21058" Y="13547" Z="0"/>
					<Vertex X="21095" Y="13623" Z="0"/>
					<Vertex X="21095" Y="13660" Z="0"/>
					<Vertex X="21171" Y="13736" Z="0"/>
					<Vertex X="21246" Y="13774" Z="0"/>
					<Vertex X="21284" Y="13849" Z="0"/>
					<Vertex X="21322" Y="13887" Z="0"/>
					<Vertex X="21360" Y="13887" Z="0"/>
					<Vertex X="21397" Y="13962" Z="0"/>
					<Vertex X="21435" Y="14000" Z="0"/>
					<Vertex X="21435" Y="14038" Z="0"/>
					<Vertex X="21473" Y="14076" Z="0"/>
					<Vertex X="21548" Y="14113" Z="0"/>
					<Vertex X="21548" Y="14151" Z="0"/>
					<Vertex X="21586" Y="14151" Z="0"/>
					<Vertex X="21624" Y="14189" Z="0"/>
					<Vertex X="21699" Y="14227" Z="0"/>
					<Vertex X="21737" Y="14264" Z="0"/>
					<Vertex X="21775" Y="14302" Z="0"/>
					<Vertex X="21850" Y="14340" Z="0"/>
					<Vertex X="21888" Y="14377" Z="0"/>
					<Vertex X="21963" Y="14415" Z="0"/>
					<Vertex X="22039" Y="14491" Z="0"/>
					<Vertex X="22039" Y="14528" Z="0"/>
					<Vertex X="22077" Y="14528" Z="0"/>
					<Vertex X="22152" Y="14566" Z="0"/>
					<Vertex X="22190" Y="14566" Z="0"/>
					<Vertex X="22265" Y="14604" Z="0"/>
					<Vertex X="22303" Y="14642" Z="0"/>
					<Vertex X="22378" Y="14642" Z="0"/>
					<Vertex X="22416" Y="14642" Z="0"/>
					<Vertex X="22492" Y="14679" Z="0"/>
					<Vertex X="22529" Y="14717" Z="0"/>
					<Vertex X="22529" Y="14755" Z="0"/>
					<Vertex X="22605" Y="14755" Z="0"/>
					<Vertex X="22680" Y="14755" Z="0"/>
					<Vertex X="22756" Y="14755" Z="0"/>
					<Vertex X="22831" Y="14755" Z="0"/>
					<Vertex X="22869" Y="14755" Z="0"/>
					<Vertex X="22944" Y="14755" Z="0"/>
					<Vertex X="22982" Y="14755" Z="0"/>
					<Vertex X="23058" Y="14755" Z="0"/>
					<Vertex X="23095" Y="14755" Z="0"/>
					<Vertex X="23133" Y="14755" Z="0"/>
					<Vertex X="23171" Y="14755" Z="0"/>
					<Vertex X="23209" Y="14755" Z="0"/>
					<Vertex X="23284" Y="14755" Z="0"/>
					<Vertex X="23322" Y="14755" Z="0"/>
					<Vertex X="23397" Y="14755" Z="0"/>
					<Vertex X="23435" Y="14755" Z="0"/>
					<Vertex X="23511" Y="14755" Z="0"/>
					<Vertex X="23548" Y="14755" Z="0"/>
					<Vertex X="23624" Y="14755" Z="0"/>
					<Vertex X="23661" Y="14755" Z="0"/>
					<Vertex X="23699" Y="14793" Z="0"/>
					<Vertex X="23737" Y="14793" Z="0"/>
					<Vertex X="23775" Y="14830" Z="0"/>
					<Vertex X="23775" Y="14868" Z="0"/>
					<Vertex X="23812" Y="14868" Z="0"/>
					<Vertex X="23812" Y="14944" Z="0"/>
					<Vertex X="23850" Y="15019" Z="0"/>
					<Vertex X="23888" Y="15094" Z="0"/>
					<Vertex X="23926" Y="15170" Z="0"/>
					<Vertex X="23926" Y="15245" Z="0"/>
					<Vertex X="23926" Y="15321" Z="0"/>
					<Vertex X="23926" Y="15359" Z="0"/>
					<Vertex X="23926" Y="15434" Z="0"/>
					<Vertex X="23926" Y="15547" Z="0"/>
					<Vertex X="23926" Y="15585" Z="0"/>
					<Vertex X="23926" Y="15661" Z="0"/>
					<Vertex X="23963" Y="15698" Z="0"/>
					<Vertex X="24001" Y="15736" Z="0"/>
					<Vertex X="24001" Y="15774" Z="0"/>
					<Vertex X="24001" Y="15849" Z="0"/>
					<Vertex X="24001" Y="15887" Z="0"/>
					<Vertex X="24039" Y="15925" Z="0"/>
					<Vertex X="24039" Y="15962" Z="0"/>
					<Vertex X="24039" Y="16000" Z="0"/>
					<Vertex X="24114" Y="16038" Z="0"/>
					<Vertex X="24114" Y="16076" Z="0"/>
					<Vertex X="24114" Y="16113" Z="0"/>
					<Vertex X="24114" Y="16151" Z="0"/>
					<Vertex X="24114" Y="16189" Z="0"/>
					<Vertex X="24114" Y="16227" Z="0"/>
					<Vertex X="24114" Y="16264" Z="0"/>
					<Vertex X="24152" Y="16302" Z="0"/>
					<Vertex X="24152" Y="16378" Z="0"/>
					<Vertex X="24190" Y="16453" Z="0"/>
					<Vertex X="24190" Y="16491" Z="0"/>
					<Vertex X="24190" Y="16529" Z="0"/>
					<Vertex X="24190" Y="16566" Z="0"/>
					<Vertex X="24190" Y="16604" Z="0"/>
					<Vertex X="24190" Y="16679" Z="0"/>
					<Vertex X="24190" Y="16717" Z="0"/>
					<Vertex X="24190" Y="16793" Z="0"/>
					<Vertex X="24190" Y="16830" Z="0"/>
					<Vertex X="24190" Y="16868" Z="0"/>
					<Vertex X="24190" Y="16944" Z="0"/>
					<Vertex X="24190" Y="16981" Z="0"/>
					<Vertex X="24190" Y="17095" Z="0"/>
					<Vertex X="24190" Y="17132" Z="0"/>
					<Vertex X="24190" Y="17170" Z="0"/>
					<Vertex X="24152" Y="17283" Z="0"/>
					<Vertex X="24114" Y="17283" Z="0"/>
					<Vertex X="24077" Y="17359" Z="0"/>
					<Vertex X="24039" Y="17434" Z="0"/>
					<Vertex X="24001" Y="17510" Z="0"/>
					<Vertex X="23963" Y="17585" Z="0"/>
					<Vertex X="23888" Y="17698" Z="0"/>
					<Vertex X="23812" Y="17736" Z="0"/>
					<Vertex X="23737" Y="17812" Z="0"/>
					<Vertex X="23624" Y="17925" Z="0"/>
					<Vertex X="23586" Y="18000" Z="0"/>
					<Vertex X="23435" Y="18038" Z="0"/>
					<Vertex X="23397" Y="18076" Z="0"/>
					<Vertex X="23360" Y="18076" Z="0"/>
					<Vertex X="23360" Y="18113" Z="0"/>
					<Vertex X="23246" Y="18189" Z="0"/>
					<Vertex X="23171" Y="18189" Z="0"/>
					<Vertex X="23133" Y="18227" Z="0"/>
					<Vertex X="23020" Y="18302" Z="0"/>
					<Vertex X="22982" Y="18340" Z="0"/>
					<Vertex X="22907" Y="18415" Z="0"/>
					<Vertex X="22907" Y="18453" Z="0"/>
					<Vertex X="22869" Y="18453" Z="0"/>
					<Vertex X="22756" Y="18529" Z="0"/>
					<Vertex X="22756" Y="18566" Z="0"/>
					<Vertex X="22680" Y="18604" Z="0"/>
					<Vertex X="22643" Y="18642" Z="0"/>
					<Vertex X="22567" Y="18755" Z="0"/>
					<Vertex X="22529" Y="18793" Z="0"/>
					<Vertex X="22529" Y="18868" Z="0"/>
					<Vertex X="22454" Y="18944" Z="0"/>
					<Vertex X="22378" Y="19019" Z="0"/>
					<Vertex X="22341" Y="19095" Z="0"/>
					<Vertex X="22303" Y="19170" Z="0"/>
					<Vertex X="22265" Y="19246" Z="0"/>
					<Vertex X="22152" Y="19321" Z="0"/>
					<Vertex X="22114" Y="19397" Z="0"/>
					<Vertex X="22114" Y="19472" Z="0"/>
					<Vertex X="22039" Y="19510" Z="0"/>
					<Vertex X="22001" Y="19547" Z="0"/>
					<Vertex X="22001" Y="19623" Z="0"/>
					<Vertex X="21926" Y="19698" Z="0"/>
					<Vertex X="21850" Y="19774" Z="0"/>
					<Vertex X="21775" Y="19849" Z="0"/>
					<Vertex X="21775" Y="19887" Z="0"/>
					<Vertex X="21699" Y="19963" Z="0"/>
					<Vertex X="21661" Y="20000" Z="0"/>
					<Vertex X="21624" Y="20038" Z="0"/>
					<Vertex X="21586" Y="20114" Z="0"/>
					<Vertex X="21548" Y="20114" Z="0"/>
					<Vertex X="21510" Y="20189" Z="0"/>
					<Vertex X="21435" Y="20302" Z="0"/>
					<Vertex X="21397" Y="20340" Z="0"/>
					<Vertex X="21397" Y="20378" Z="0"/>
					<Vertex X="21322" Y="20415" Z="0"/>
					<Vertex X="21284" Y="20491" Z="0"/>
					<Vertex X="21246" Y="20566" Z="0"/>
					<Vertex X="21209" Y="20642" Z="0"/>
					<Vertex X="21133" Y="20755" Z="0"/>
					<Vertex X="21058" Y="20831" Z="0"/>
					<Vertex X="20944" Y="20944" Z="0"/>
					<Vertex X="20907" Y="21019" Z="0"/>
					<Vertex X="20869" Y="21095" Z="0"/>
					<Vertex X="20831" Y="21170" Z="0"/>
					<Vertex X="20793" Y="21208" Z="0"/>
					<Vertex X="20718" Y="21246" Z="0"/>
					<Vertex X="20642" Y="21359" Z="0"/>
					<Vertex X="20567" Y="21472" Z="0"/>
					<Vertex X="20567" Y="21548" Z="0"/>
					<Vertex X="20492" Y="21623" Z="0"/>
					<Vertex X="20454" Y="21661" Z="0"/>
					<Vertex X="20378" Y="21699" Z="0"/>
					<Vertex X="20378" Y="21774" Z="0"/>
					<Vertex X="20341" Y="21812" Z="0"/>
					<Vertex X="20341" Y="21849" Z="0"/>
					<Vertex X="20303" Y="21849" Z="0"/>
					<Vertex X="20303" Y="21887" Z="0"/>
					<Vertex X="20303" Y="21925" Z="0"/>
					<Vertex X="20265" Y="21963" Z="0"/>
					<Vertex X="20190" Y="22000" Z="0"/>
					<Vertex X="20152" Y="22038" Z="0"/>
					<Vertex X="20114" Y="22076" Z="0"/>
					<Vertex X="20039" Y="22076" Z="0"/>
					<Vertex X="20001" Y="22076" Z="0"/>
					<Vertex X="19963" Y="22114" Z="0"/>
					<Vertex X="19925" Y="22114" Z="0"/>
					<Vertex X="19888" Y="22114" Z="0"/>
					<Vertex X="19775" Y="22114" Z="0"/>
					<Vertex X="19699" Y="22114" Z="0"/>
					<Vertex X="19661" Y="22114" Z="0"/>
					<Vertex X="19586" Y="22114" Z="0"/>
					<Vertex X="19435" Y="22114" Z="0"/>
					<Vertex X="19359" Y="22151" Z="0"/>
					<Vertex X="19322" Y="22189" Z="0"/>
					<Vertex X="19246" Y="22227" Z="0"/>
					<Vertex X="19208" Y="22227" Z="0"/>
					<Vertex X="19133" Y="22227" Z="0"/>
					<Vertex X="19095" Y="22265" Z="0"/>
					<Vertex X="19020" Y="22265" Z="0"/>
					<Vertex X="18982" Y="22265" Z="0"/>
					<Vertex X="18907" Y="22265" Z="0"/>
					<Vertex X="18869" Y="22265" Z="0"/>
					<Vertex X="18793" Y="22265" Z="0"/>
					<Vertex X="18718" Y="22265" Z="0"/>
					<Vertex X="18680" Y="22265" Z="0"/>
					<Vertex X="18642" Y="22265" Z="0"/>
					<Vertex X="18605" Y="22265" Z="0"/>
					<Vertex X="18605" Y="22227" Z="0"/>
					<Vertex X="18529" Y="22227" Z="0"/>
					<Vertex X="18491" Y="22189" Z="0"/>
					<Vertex X="18491" Y="22151" Z="0"/>
					<Vertex X="18416" Y="22114" Z="0"/>
					<Vertex X="18378" Y="22076" Z="0"/>
					<Vertex X="18341" Y="22038" Z="0"/>
					<Vertex X="18303" Y="21963" Z="0"/>
					<Vertex X="18265" Y="21925" Z="0"/>
					<Vertex X="18265" Y="21887" Z="0"/>
					<Vertex X="18265" Y="21812" Z="0"/>
					<Vertex X="18227" Y="21736" Z="0"/>
					<Vertex X="18190" Y="21661" Z="0"/>
					<Vertex X="18152" Y="21623" Z="0"/>
					<Vertex X="18152" Y="21548" Z="0"/>
					<Vertex X="18152" Y="21434" Z="0"/>
					<Vertex X="18152" Y="21321" Z="0"/>
					<Vertex X="18152" Y="21246" Z="0"/>
					<Vertex X="18152" Y="21170" Z="0"/>
					<Vertex X="18152" Y="21132" Z="0"/>
					<Vertex X="18152" Y="21057" Z="0"/>
					<Vertex X="18152" Y="20982" Z="0"/>
					<Vertex X="18152" Y="20944" Z="0"/>
					<Vertex X="18152" Y="20906" Z="0"/>
					<Vertex X="18152" Y="20831" Z="0"/>
					<Vertex X="18152" Y="20793" Z="0"/>
					<Vertex X="18152" Y="20717" Z="0"/>
					<Vertex X="18152" Y="20680" Z="0"/>
					<Vertex X="18190" Y="20604" Z="0"/>
					<Vertex X="18190" Y="20529" Z="0"/>
					<Vertex X="18227" Y="20453" Z="0"/>
					<Vertex X="18227" Y="20378" Z="0"/>
					<Vertex X="18227" Y="20340" Z="0"/>
					<Vertex X="18227" Y="20302" Z="0"/>
					<Vertex X="18265" Y="20227" Z="0"/>
					<Vertex X="18265" Y="20189" Z="0"/>
					<Vertex X="18265" Y="20151" Z="0"/>
					<Vertex X="18265" Y="20114" Z="0"/>
					<Vertex X="18303" Y="20076" Z="0"/>
					<Vertex X="18303" Y="20038" Z="0"/>
					<Vertex X="18303" Y="20000" Z="0"/>
					<Vertex X="18303" Y="19963" Z="0"/>
					<Vertex X="18341" Y="19887" Z="0"/>
					<Vertex X="18378" Y="19849" Z="0"/>
					<Vertex X="18416" Y="19812" Z="0"/>
					<Vertex X="18416" Y="19774" Z="0"/>
					<Vertex X="18416" Y="19736" Z="0"/>
					<Vertex X="18416" Y="19698" Z="0"/>
					<Vertex X="18454" Y="19661" Z="0"/>
					<Vertex X="18491" Y="19585" Z="0"/>
					<Vertex X="18529" Y="19510" Z="0"/>
					<Vertex X="18567" Y="19434" Z="0"/>
					<Vertex X="18567" Y="19397" Z="0"/>
					<Vertex X="18605" Y="19321" Z="0"/>
					<Vertex X="18605" Y="19283" Z="0"/>
					<Vertex X="18642" Y="19246" Z="0"/>
					<Vertex X="18642" Y="19208" Z="0"/>
					<Vertex X="18642" Y="19170" Z="0"/>
					<Vertex X="18680" Y="19132" Z="0"/>
					<Vertex X="18341" Y="19246" Z="0"/>
				</Vertices>
			</Region>
			<Region Id="10" Type="0" Zoom="0.064884" Selected="0" ImageLocation="" ImageFocus="0" Length="29668.3" Area="44296767.5" LengthMicrons="7313.2" AreaMicrons="2691571.3" Text="NC" NegativeROA="0" InputRegionId="0" Analyze="1" DisplayId="10">
				<Attributes/>
				<Vertices>
					<Vertex X="12299" Y="12839" Z="0"/>
					<Vertex X="12299" Y="12854" Z="0"/>
					<Vertex X="12299" Y="12900" Z="0"/>
					<Vertex X="12330" Y="12977" Z="0"/>
					<Vertex X="12330" Y="13024" Z="0"/>
					<Vertex X="12330" Y="13116" Z="0"/>
					<Vertex X="12330" Y="13178" Z="0"/>
					<Vertex X="12330" Y="13224" Z="0"/>
					<Vertex X="12345" Y="13378" Z="0"/>
					<Vertex X="12345" Y="13424" Z="0"/>
					<Vertex X="12345" Y="13517" Z="0"/>
					<Vertex X="12345" Y="13563" Z="0"/>
					<Vertex X="12314" Y="13640" Z="0"/>
					<Vertex X="12314" Y="13702" Z="0"/>
					<Vertex X="12299" Y="13779" Z="0"/>
					<Vertex X="12268" Y="13841" Z="0"/>
					<Vertex X="12268" Y="13933" Z="0"/>
					<Vertex X="12268" Y="14025" Z="0"/>
					<Vertex X="12252" Y="14133" Z="0"/>
					<Vertex X="12252" Y="14180" Z="0"/>
					<Vertex X="12252" Y="14241" Z="0"/>
					<Vertex X="12252" Y="14349" Z="0"/>
					<Vertex X="12283" Y="14442" Z="0"/>
					<Vertex X="12330" Y="14534" Z="0"/>
					<Vertex X="12360" Y="14627" Z="0"/>
					<Vertex X="12407" Y="14719" Z="0"/>
					<Vertex X="12422" Y="14765" Z="0"/>
					<Vertex X="12838" Y="16029" Z="0"/>
					<Vertex X="12884" Y="16137" Z="0"/>
					<Vertex X="12900" Y="16168" Z="0"/>
					<Vertex X="12946" Y="16229" Z="0"/>
					<Vertex X="12946" Y="16276" Z="0"/>
					<Vertex X="12992" Y="16353" Z="0"/>
					<Vertex X="13023" Y="16399" Z="0"/>
					<Vertex X="13069" Y="16445" Z="0"/>
					<Vertex X="13085" Y="16461" Z="0"/>
					<Vertex X="13100" Y="16507" Z="0"/>
					<Vertex X="13131" Y="16538" Z="0"/>
					<Vertex X="13162" Y="16599" Z="0"/>
					<Vertex X="13193" Y="16646" Z="0"/>
					<Vertex X="13254" Y="16723" Z="0"/>
					<Vertex X="13300" Y="16769" Z="0"/>
					<Vertex X="13331" Y="16815" Z="0"/>
					<Vertex X="13378" Y="16877" Z="0"/>
					<Vertex X="13408" Y="16923" Z="0"/>
					<Vertex X="13455" Y="16969" Z="0"/>
					<Vertex X="13501" Y="17015" Z="0"/>
					<Vertex X="13562" Y="17093" Z="0"/>
					<Vertex X="13578" Y="17123" Z="0"/>
					<Vertex X="13655" Y="17247" Z="0"/>
					<Vertex X="13701" Y="17324" Z="0"/>
					<Vertex X="14333" Y="18233" Z="0"/>
					<Vertex X="14349" Y="18264" Z="0"/>
					<Vertex X="14395" Y="18356" Z="0"/>
					<Vertex X="14410" Y="18403" Z="0"/>
					<Vertex X="14441" Y="18480" Z="0"/>
					<Vertex X="14456" Y="18541" Z="0"/>
					<Vertex X="14795" Y="19497" Z="0"/>
					<Vertex X="14795" Y="19558" Z="0"/>
					<Vertex X="14842" Y="19636" Z="0"/>
					<Vertex X="14873" Y="19697" Z="0"/>
					<Vertex X="14888" Y="19728" Z="0"/>
					<Vertex X="14919" Y="19790" Z="0"/>
					<Vertex X="14919" Y="19820" Z="0"/>
					<Vertex X="14934" Y="19867" Z="0"/>
					<Vertex X="14934" Y="19898" Z="0"/>
					<Vertex X="14965" Y="19975" Z="0"/>
					<Vertex X="14980" Y="20021" Z="0"/>
					<Vertex X="15027" Y="20098" Z="0"/>
					<Vertex X="15057" Y="20144" Z="0"/>
					<Vertex X="15057" Y="20160" Z="0"/>
					<Vertex X="15073" Y="20190" Z="0"/>
					<Vertex X="15088" Y="20252" Z="0"/>
					<Vertex X="15119" Y="20314" Z="0"/>
					<Vertex X="15135" Y="20344" Z="0"/>
					<Vertex X="15165" Y="20406" Z="0"/>
					<Vertex X="15181" Y="20437" Z="0"/>
					<Vertex X="15227" Y="20514" Z="0"/>
					<Vertex X="15273" Y="20545" Z="0"/>
					<Vertex X="15289" Y="20606" Z="0"/>
					<Vertex X="15319" Y="20622" Z="0"/>
					<Vertex X="15350" Y="20684" Z="0"/>
					<Vertex X="15397" Y="20730" Z="0"/>
					<Vertex X="15766" Y="21994" Z="0"/>
					<Vertex X="15782" Y="22055" Z="0"/>
					<Vertex X="15797" Y="22117" Z="0"/>
					<Vertex X="15828" Y="22179" Z="0"/>
					<Vertex X="15828" Y="22225" Z="0"/>
					<Vertex X="15843" Y="22256" Z="0"/>
					<Vertex X="15874" Y="22348" Z="0"/>
					<Vertex X="15890" Y="22363" Z="0"/>
					<Vertex X="15921" Y="22441" Z="0"/>
					<Vertex X="15951" Y="22502" Z="0"/>
					<Vertex X="15967" Y="22533" Z="0"/>
					<Vertex X="16013" Y="22595" Z="0"/>
					<Vertex X="16028" Y="22641" Z="0"/>
					<Vertex X="16059" Y="22687" Z="0"/>
					<Vertex X="16075" Y="22687" Z="0"/>
					<Vertex X="16121" Y="22749" Z="0"/>
					<Vertex X="16167" Y="22780" Z="0"/>
					<Vertex X="16183" Y="22810" Z="0"/>
					<Vertex X="16198" Y="22810" Z="0"/>
					<Vertex X="16213" Y="22810" Z="0"/>
					<Vertex X="16244" Y="22810" Z="0"/>
					<Vertex X="16260" Y="22810" Z="0"/>
					<Vertex X="16290" Y="22810" Z="0"/>
					<Vertex X="16321" Y="22810" Z="0"/>
					<Vertex X="16352" Y="22810" Z="0"/>
					<Vertex X="16368" Y="22810" Z="0"/>
					<Vertex X="16398" Y="22810" Z="0"/>
					<Vertex X="16414" Y="22810" Z="0"/>
					<Vertex X="16475" Y="22810" Z="0"/>
					<Vertex X="16506" Y="22780" Z="0"/>
					<Vertex X="16583" Y="22764" Z="0"/>
					<Vertex X="16660" Y="22703" Z="0"/>
					<Vertex X="16691" Y="22703" Z="0"/>
					<Vertex X="16722" Y="22672" Z="0"/>
					<Vertex X="16753" Y="22656" Z="0"/>
					<Vertex X="16768" Y="22641" Z="0"/>
					<Vertex X="16784" Y="22610" Z="0"/>
					<Vertex X="16799" Y="22595" Z="0"/>
					<Vertex X="16845" Y="22564" Z="0"/>
					<Vertex X="16892" Y="22548" Z="0"/>
					<Vertex X="16922" Y="22502" Z="0"/>
					<Vertex X="16953" Y="22487" Z="0"/>
					<Vertex X="16984" Y="22471" Z="0"/>
					<Vertex X="16999" Y="22456" Z="0"/>
					<Vertex X="17015" Y="22441" Z="0"/>
					<Vertex X="17231" Y="21963" Z="0"/>
					<Vertex X="17231" Y="21901" Z="0"/>
					<Vertex X="17400" Y="21408" Z="0"/>
					<Vertex X="17369" Y="21608" Z="0"/>
					<Vertex X="17354" Y="21577" Z="0"/>
					<Vertex X="17338" Y="21562" Z="0"/>
					<Vertex X="17338" Y="21547" Z="0"/>
					<Vertex X="17338" Y="21516" Z="0"/>
					<Vertex X="17354" Y="21500" Z="0"/>
					<Vertex X="17354" Y="21485" Z="0"/>
					<Vertex X="17354" Y="21470" Z="0"/>
					<Vertex X="17354" Y="21454" Z="0"/>
					<Vertex X="17354" Y="21439" Z="0"/>
					<Vertex X="17385" Y="21254" Z="0"/>
					<Vertex X="17385" Y="21238" Z="0"/>
					<Vertex X="17385" Y="21208" Z="0"/>
					<Vertex X="17385" Y="21177" Z="0"/>
					<Vertex X="17385" Y="21161" Z="0"/>
					<Vertex X="17385" Y="21146" Z="0"/>
					<Vertex X="17385" Y="21130" Z="0"/>
					<Vertex X="17385" Y="21100" Z="0"/>
					<Vertex X="17385" Y="21084" Z="0"/>
					<Vertex X="17385" Y="21053" Z="0"/>
					<Vertex X="17385" Y="21038" Z="0"/>
					<Vertex X="17385" Y="21023" Z="0"/>
					<Vertex X="17400" Y="20992" Z="0"/>
					<Vertex X="17400" Y="20976" Z="0"/>
					<Vertex X="17416" Y="20961" Z="0"/>
					<Vertex X="17416" Y="20946" Z="0"/>
					<Vertex X="17416" Y="20930" Z="0"/>
					<Vertex X="17416" Y="20899" Z="0"/>
					<Vertex X="17416" Y="20884" Z="0"/>
					<Vertex X="17431" Y="20868" Z="0"/>
					<Vertex X="17431" Y="20853" Z="0"/>
					<Vertex X="17431" Y="20838" Z="0"/>
					<Vertex X="17431" Y="20822" Z="0"/>
					<Vertex X="17431" Y="20791" Z="0"/>
					<Vertex X="17446" Y="20776" Z="0"/>
					<Vertex X="17446" Y="20761" Z="0"/>
					<Vertex X="17462" Y="20730" Z="0"/>
					<Vertex X="17462" Y="20714" Z="0"/>
					<Vertex X="17477" Y="20684" Z="0"/>
					<Vertex X="17477" Y="20653" Z="0"/>
					<Vertex X="17631" Y="20082" Z="0"/>
					<Vertex X="17631" Y="20067" Z="0"/>
					<Vertex X="17662" Y="20021" Z="0"/>
					<Vertex X="17662" Y="20005" Z="0"/>
					<Vertex X="17662" Y="19975" Z="0"/>
					<Vertex X="17678" Y="19959" Z="0"/>
					<Vertex X="17678" Y="19928" Z="0"/>
					<Vertex X="17678" Y="19913" Z="0"/>
					<Vertex X="17678" Y="19882" Z="0"/>
					<Vertex X="17693" Y="19882" Z="0"/>
					<Vertex X="17693" Y="19867" Z="0"/>
					<Vertex X="17693" Y="19836" Z="0"/>
					<Vertex X="17693" Y="19820" Z="0"/>
					<Vertex X="17693" Y="19805" Z="0"/>
					<Vertex X="17708" Y="19774" Z="0"/>
					<Vertex X="17708" Y="19759" Z="0"/>
					<Vertex X="17708" Y="19743" Z="0"/>
					<Vertex X="17724" Y="19728" Z="0"/>
					<Vertex X="17724" Y="19713" Z="0"/>
					<Vertex X="17739" Y="19697" Z="0"/>
					<Vertex X="17755" Y="19682" Z="0"/>
					<Vertex X="17770" Y="19666" Z="0"/>
					<Vertex X="17770" Y="19651" Z="0"/>
					<Vertex X="17770" Y="19636" Z="0"/>
					<Vertex X="17770" Y="19620" Z="0"/>
					<Vertex X="17770" Y="19605" Z="0"/>
					<Vertex X="17785" Y="19589" Z="0"/>
					<Vertex X="17801" Y="19558" Z="0"/>
					<Vertex X="17801" Y="19543" Z="0"/>
					<Vertex X="17816" Y="19512" Z="0"/>
					<Vertex X="17816" Y="19451" Z="0"/>
					<Vertex X="17847" Y="19420" Z="0"/>
					<Vertex X="17847" Y="19389" Z="0"/>
					<Vertex X="17862" Y="19343" Z="0"/>
					<Vertex X="17878" Y="19327" Z="0"/>
					<Vertex X="17878" Y="19296" Z="0"/>
					<Vertex X="17909" Y="19235" Z="0"/>
					<Vertex X="18140" Y="18634" Z="0"/>
					<Vertex X="18140" Y="18618" Z="0"/>
					<Vertex X="18140" Y="18603" Z="0"/>
					<Vertex X="18140" Y="18587" Z="0"/>
					<Vertex X="18155" Y="18557" Z="0"/>
					<Vertex X="18171" Y="18526" Z="0"/>
					<Vertex X="18186" Y="18510" Z="0"/>
					<Vertex X="18186" Y="18464" Z="0"/>
					<Vertex X="18217" Y="18433" Z="0"/>
					<Vertex X="18232" Y="18403" Z="0"/>
					<Vertex X="18232" Y="18387" Z="0"/>
					<Vertex X="18248" Y="18356" Z="0"/>
					<Vertex X="18263" Y="18341" Z="0"/>
					<Vertex X="18279" Y="18310" Z="0"/>
					<Vertex X="18294" Y="18264" Z="0"/>
					<Vertex X="18325" Y="18233" Z="0"/>
					<Vertex X="18325" Y="18202" Z="0"/>
					<Vertex X="18356" Y="18171" Z="0"/>
					<Vertex X="18386" Y="18094" Z="0"/>
					<Vertex X="18402" Y="18063" Z="0"/>
					<Vertex X="18417" Y="18033" Z="0"/>
					<Vertex X="18448" Y="18002" Z="0"/>
					<Vertex X="18448" Y="17971" Z="0"/>
					<Vertex X="18448" Y="17956" Z="0"/>
					<Vertex X="18494" Y="17894" Z="0"/>
					<Vertex X="18556" Y="17801" Z="0"/>
					<Vertex X="18571" Y="17755" Z="0"/>
					<Vertex X="18587" Y="17709" Z="0"/>
					<Vertex X="18587" Y="17694" Z="0"/>
					<Vertex X="18602" Y="17678" Z="0"/>
					<Vertex X="18618" Y="17647" Z="0"/>
					<Vertex X="18633" Y="17617" Z="0"/>
					<Vertex X="18649" Y="17586" Z="0"/>
					<Vertex X="18649" Y="17555" Z="0"/>
					<Vertex X="18664" Y="17509" Z="0"/>
					<Vertex X="18679" Y="17462" Z="0"/>
					<Vertex X="18679" Y="17447" Z="0"/>
					<Vertex X="18695" Y="17401" Z="0"/>
					<Vertex X="18880" Y="17000" Z="0"/>
					<Vertex X="18880" Y="16938" Z="0"/>
					<Vertex X="18880" Y="16892" Z="0"/>
					<Vertex X="18880" Y="16630" Z="0"/>
					<Vertex X="19049" Y="16029" Z="0"/>
					<Vertex X="19049" Y="16014" Z="0"/>
					<Vertex X="19065" Y="15967" Z="0"/>
					<Vertex X="19080" Y="15952" Z="0"/>
					<Vertex X="19080" Y="15906" Z="0"/>
					<Vertex X="19080" Y="15875" Z="0"/>
					<Vertex X="19080" Y="15860" Z="0"/>
					<Vertex X="19080" Y="15829" Z="0"/>
					<Vertex X="19080" Y="15798" Z="0"/>
					<Vertex X="19080" Y="15782" Z="0"/>
					<Vertex X="19095" Y="15767" Z="0"/>
					<Vertex X="19095" Y="15752" Z="0"/>
					<Vertex X="19095" Y="15736" Z="0"/>
					<Vertex X="19095" Y="15721" Z="0"/>
					<Vertex X="19095" Y="15675" Z="0"/>
					<Vertex X="19095" Y="15659" Z="0"/>
					<Vertex X="19095" Y="15644" Z="0"/>
					<Vertex X="19095" Y="15628" Z="0"/>
					<Vertex X="19095" Y="15613" Z="0"/>
					<Vertex X="19095" Y="15598" Z="0"/>
					<Vertex X="19095" Y="15582" Z="0"/>
					<Vertex X="19095" Y="15567" Z="0"/>
					<Vertex X="19095" Y="15551" Z="0"/>
					<Vertex X="19095" Y="15536" Z="0"/>
					<Vertex X="19095" Y="15520" Z="0"/>
					<Vertex X="19095" Y="15490" Z="0"/>
					<Vertex X="19095" Y="15474" Z="0"/>
					<Vertex X="19095" Y="15459" Z="0"/>
					<Vertex X="19095" Y="15443" Z="0"/>
					<Vertex X="19095" Y="15428" Z="0"/>
					<Vertex X="19095" Y="15413" Z="0"/>
					<Vertex X="19203" Y="14704" Z="0"/>
					<Vertex X="19203" Y="14673" Z="0"/>
					<Vertex X="19203" Y="14657" Z="0"/>
					<Vertex X="19203" Y="14642" Z="0"/>
					<Vertex X="19203" Y="14611" Z="0"/>
					<Vertex X="19203" Y="14596" Z="0"/>
					<Vertex X="19203" Y="14565" Z="0"/>
					<Vertex X="19203" Y="14550" Z="0"/>
					<Vertex X="19234" Y="14503" Z="0"/>
					<Vertex X="19234" Y="14472" Z="0"/>
					<Vertex X="19234" Y="14457" Z="0"/>
					<Vertex X="19234" Y="14426" Z="0"/>
					<Vertex X="19234" Y="14380" Z="0"/>
					<Vertex X="19234" Y="14365" Z="0"/>
					<Vertex X="19250" Y="14334" Z="0"/>
					<Vertex X="19250" Y="14303" Z="0"/>
					<Vertex X="19250" Y="14272" Z="0"/>
					<Vertex X="19250" Y="14257" Z="0"/>
					<Vertex X="19250" Y="14226" Z="0"/>
					<Vertex X="19250" Y="14210" Z="0"/>
					<Vertex X="19250" Y="14180" Z="0"/>
					<Vertex X="19250" Y="14164" Z="0"/>
					<Vertex X="19250" Y="14133" Z="0"/>
					<Vertex X="19250" Y="14118" Z="0"/>
					<Vertex X="19250" Y="14087" Z="0"/>
					<Vertex X="19234" Y="14072" Z="0"/>
					<Vertex X="19234" Y="14041" Z="0"/>
					<Vertex X="19234" Y="14025" Z="0"/>
					<Vertex X="19234" Y="13995" Z="0"/>
					<Vertex X="19234" Y="13979" Z="0"/>
					<Vertex X="19219" Y="13948" Z="0"/>
					<Vertex X="19219" Y="13933" Z="0"/>
					<Vertex X="19219" Y="13918" Z="0"/>
					<Vertex X="19203" Y="13871" Z="0"/>
					<Vertex X="19203" Y="13841" Z="0"/>
					<Vertex X="19203" Y="13794" Z="0"/>
					<Vertex X="19188" Y="13763" Z="0"/>
					<Vertex X="19188" Y="13717" Z="0"/>
					<Vertex X="19188" Y="13671" Z="0"/>
					<Vertex X="19188" Y="13609" Z="0"/>
					<Vertex X="19188" Y="13563" Z="0"/>
					<Vertex X="19188" Y="13486" Z="0"/>
					<Vertex X="19188" Y="13424" Z="0"/>
					<Vertex X="19188" Y="13317" Z="0"/>
					<Vertex X="18957" Y="12700" Z="0"/>
					<Vertex X="18880" Y="12669" Z="0"/>
					<Vertex X="18849" Y="12654" Z="0"/>
					<Vertex X="18772" Y="12638" Z="0"/>
					<Vertex X="18741" Y="12608" Z="0"/>
					<Vertex X="18649" Y="12592" Z="0"/>
					<Vertex X="18541" Y="12546" Z="0"/>
					<Vertex X="18510" Y="12546" Z="0"/>
					<Vertex X="18433" Y="12531" Z="0"/>
					<Vertex X="18386" Y="12531" Z="0"/>
					<Vertex X="18309" Y="12500" Z="0"/>
					<Vertex X="18263" Y="12500" Z="0"/>
					<Vertex X="18171" Y="12500" Z="0"/>
					<Vertex X="18078" Y="12500" Z="0"/>
					<Vertex X="18032" Y="12500" Z="0"/>
					<Vertex X="17986" Y="12500" Z="0"/>
					<Vertex X="17940" Y="12500" Z="0"/>
					<Vertex X="17878" Y="12500" Z="0"/>
					<Vertex X="17832" Y="12500" Z="0"/>
					<Vertex X="17785" Y="12500" Z="0"/>
					<Vertex X="17708" Y="12500" Z="0"/>
					<Vertex X="17647" Y="12500" Z="0"/>
					<Vertex X="17539" Y="12500" Z="0"/>
					<Vertex X="17477" Y="12500" Z="0"/>
					<Vertex X="17416" Y="12500" Z="0"/>
					<Vertex X="17385" Y="12500" Z="0"/>
					<Vertex X="17308" Y="12500" Z="0"/>
					<Vertex X="17231" Y="12500" Z="0"/>
					<Vertex X="17184" Y="12500" Z="0"/>
					<Vertex X="17123" Y="12500" Z="0"/>
					<Vertex X="17076" Y="12500" Z="0"/>
					<Vertex X="16969" Y="12500" Z="0"/>
					<Vertex X="16892" Y="12500" Z="0"/>
					<Vertex X="16784" Y="12500" Z="0"/>
					<Vertex X="16660" Y="12500" Z="0"/>
					<Vertex X="16599" Y="12500" Z="0"/>
					<Vertex X="16475" Y="12500" Z="0"/>
					<Vertex X="16352" Y="12500" Z="0"/>
					<Vertex X="16275" Y="12500" Z="0"/>
					<Vertex X="14595" Y="12762" Z="0"/>
					<Vertex X="14549" Y="12777" Z="0"/>
					<Vertex X="14456" Y="12823" Z="0"/>
					<Vertex X="14349" Y="12854" Z="0"/>
					<Vertex X="14333" Y="12870" Z="0"/>
					<Vertex X="14271" Y="12900" Z="0"/>
					<Vertex X="14225" Y="12916" Z="0"/>
					<Vertex X="14148" Y="12962" Z="0"/>
					<Vertex X="14087" Y="12962" Z="0"/>
					<Vertex X="14025" Y="13008" Z="0"/>
					<Vertex X="13963" Y="13024" Z="0"/>
					<Vertex X="13932" Y="13055" Z="0"/>
					<Vertex X="13871" Y="13055" Z="0"/>
					<Vertex X="13840" Y="13055" Z="0"/>
					<Vertex X="13794" Y="13070" Z="0"/>
					<Vertex X="13732" Y="13085" Z="0"/>
					<Vertex X="13717" Y="13101" Z="0"/>
					<Vertex X="13640" Y="13116" Z="0"/>
					<Vertex X="13609" Y="13116" Z="0"/>
					<Vertex X="13547" Y="13116" Z="0"/>
					<Vertex X="13470" Y="13116" Z="0"/>
					<Vertex X="13455" Y="13116" Z="0"/>
					<Vertex X="13393" Y="13147" Z="0"/>
					<Vertex X="13331" Y="13147" Z="0"/>
					<Vertex X="13300" Y="13147" Z="0"/>
					<Vertex X="13239" Y="13147" Z="0"/>
					<Vertex X="13208" Y="13147" Z="0"/>
					<Vertex X="13177" Y="13147" Z="0"/>
					<Vertex X="13162" Y="13147" Z="0"/>
					<Vertex X="13100" Y="13147" Z="0"/>
					<Vertex X="13069" Y="13147" Z="0"/>
					<Vertex X="12992" Y="13132" Z="0"/>
					<Vertex X="12931" Y="13132" Z="0"/>
					<Vertex X="12869" Y="13132" Z="0"/>
					<Vertex X="12823" Y="13116" Z="0"/>
					<Vertex X="12792" Y="13101" Z="0"/>
					<Vertex X="12761" Y="13101" Z="0"/>
					<Vertex X="12761" Y="13085" Z="0"/>
					<Vertex X="12746" Y="13085" Z="0"/>
					<Vertex X="12730" Y="13085" Z="0"/>
					<Vertex X="12715" Y="13070" Z="0"/>
					<Vertex X="12407" Y="12947" Z="0"/>
					<Vertex X="12391" Y="12947" Z="0"/>
					<Vertex X="12376" Y="12931" Z="0"/>
					<Vertex X="12360" Y="12931" Z="0"/>
					<Vertex X="12299" Y="12839" Z="0"/>
				</Vertices>
			</Region>
			<Region Id="11" Type="0" Zoom="0.095827" Selected="1" ImageLocation="" ImageFocus="0" Length="18483.0" Area="21861734.0" LengthMicrons="4556.1" AreaMicrons="1328368.2" Text="NC" NegativeROA="0" InputRegionId="0" Analyze="1" DisplayId="11">
				<Attributes/>
				<Vertices>
					<Vertex X="79873" Y="30575" Z="0"/>
					<Vertex X="79884" Y="30555" Z="0"/>
					<Vertex X="79894" Y="30534" Z="0"/>
					<Vertex X="79894" Y="30502" Z="0"/>
					<Vertex X="79915" Y="30419" Z="0"/>
					<Vertex X="79926" Y="30367" Z="0"/>
					<Vertex X="79936" Y="30294" Z="0"/>
					<Vertex X="79936" Y="30221" Z="0"/>
					<Vertex X="79936" Y="30179" Z="0"/>
					<Vertex X="79946" Y="30127" Z="0"/>
					<Vertex X="79946" Y="30085" Z="0"/>
					<Vertex X="79967" Y="29991" Z="0"/>
					<Vertex X="79967" Y="29949" Z="0"/>
					<Vertex X="79978" Y="29897" Z="0"/>
					<Vertex X="79978" Y="29855" Z="0"/>
					<Vertex X="79988" Y="29751" Z="0"/>
					<Vertex X="80009" Y="29699" Z="0"/>
					<Vertex X="80019" Y="29657" Z="0"/>
					<Vertex X="80030" Y="29563" Z="0"/>
					<Vertex X="79988" Y="29532" Z="0"/>
					<Vertex X="79999" Y="29521" Z="0"/>
					<Vertex X="79999" Y="29511" Z="0"/>
					<Vertex X="80009" Y="29490" Z="0"/>
					<Vertex X="80009" Y="29469" Z="0"/>
					<Vertex X="80009" Y="29448" Z="0"/>
					<Vertex X="80009" Y="29417" Z="0"/>
					<Vertex X="80009" Y="29375" Z="0"/>
					<Vertex X="80009" Y="29354" Z="0"/>
					<Vertex X="80030" Y="29334" Z="0"/>
					<Vertex X="80030" Y="29292" Z="0"/>
					<Vertex X="80040" Y="29240" Z="0"/>
					<Vertex X="80051" Y="29208" Z="0"/>
					<Vertex X="80051" Y="29167" Z="0"/>
					<Vertex X="80072" Y="29104" Z="0"/>
					<Vertex X="80082" Y="29073" Z="0"/>
					<Vertex X="80103" Y="29021" Z="0"/>
					<Vertex X="80113" Y="29010" Z="0"/>
					<Vertex X="80113" Y="28989" Z="0"/>
					<Vertex X="80124" Y="28927" Z="0"/>
					<Vertex X="80124" Y="28895" Z="0"/>
					<Vertex X="80134" Y="28854" Z="0"/>
					<Vertex X="80145" Y="28822" Z="0"/>
					<Vertex X="80155" Y="28812" Z="0"/>
					<Vertex X="80166" Y="28770" Z="0"/>
					<Vertex X="80176" Y="28749" Z="0"/>
					<Vertex X="80176" Y="28739" Z="0"/>
					<Vertex X="80197" Y="28707" Z="0"/>
					<Vertex X="80207" Y="28687" Z="0"/>
					<Vertex X="80218" Y="28655" Z="0"/>
					<Vertex X="80228" Y="28645" Z="0"/>
					<Vertex X="80228" Y="28634" Z="0"/>
					<Vertex X="80239" Y="28603" Z="0"/>
					<Vertex X="80249" Y="28593" Z="0"/>
					<Vertex X="80259" Y="28572" Z="0"/>
					<Vertex X="80259" Y="28561" Z="0"/>
					<Vertex X="80270" Y="28530" Z="0"/>
					<Vertex X="80280" Y="28520" Z="0"/>
					<Vertex X="80291" Y="28488" Z="0"/>
					<Vertex X="80301" Y="28488" Z="0"/>
					<Vertex X="80312" Y="28467" Z="0"/>
					<Vertex X="80312" Y="28457" Z="0"/>
					<Vertex X="80332" Y="28436" Z="0"/>
					<Vertex X="80332" Y="28426" Z="0"/>
					<Vertex X="80343" Y="28415" Z="0"/>
					<Vertex X="80343" Y="28394" Z="0"/>
					<Vertex X="80374" Y="28363" Z="0"/>
					<Vertex X="80374" Y="28353" Z="0"/>
					<Vertex X="80385" Y="28332" Z="0"/>
					<Vertex X="80395" Y="28311" Z="0"/>
					<Vertex X="80406" Y="28290" Z="0"/>
					<Vertex X="80406" Y="28280" Z="0"/>
					<Vertex X="80416" Y="28259" Z="0"/>
					<Vertex X="80416" Y="28248" Z="0"/>
					<Vertex X="80437" Y="28227" Z="0"/>
					<Vertex X="80437" Y="28217" Z="0"/>
					<Vertex X="80447" Y="28186" Z="0"/>
					<Vertex X="80447" Y="28175" Z="0"/>
					<Vertex X="80447" Y="28165" Z="0"/>
					<Vertex X="80468" Y="28154" Z="0"/>
					<Vertex X="80479" Y="28123" Z="0"/>
					<Vertex X="80479" Y="28102" Z="0"/>
					<Vertex X="80479" Y="28092" Z="0"/>
					<Vertex X="80489" Y="28081" Z="0"/>
					<Vertex X="80489" Y="28050" Z="0"/>
					<Vertex X="80499" Y="28040" Z="0"/>
					<Vertex X="80510" Y="28029" Z="0"/>
					<Vertex X="80510" Y="28008" Z="0"/>
					<Vertex X="80520" Y="27977" Z="0"/>
					<Vertex X="80531" Y="27967" Z="0"/>
					<Vertex X="80541" Y="27956" Z="0"/>
					<Vertex X="80552" Y="27935" Z="0"/>
					<Vertex X="80552" Y="27925" Z="0"/>
					<Vertex X="80552" Y="27904" Z="0"/>
					<Vertex X="80573" Y="27883" Z="0"/>
					<Vertex X="80583" Y="27873" Z="0"/>
					<Vertex X="80583" Y="27862" Z="0"/>
					<Vertex X="80583" Y="27852" Z="0"/>
					<Vertex X="80583" Y="27841" Z="0"/>
					<Vertex X="80593" Y="27831" Z="0"/>
					<Vertex X="80604" Y="27810" Z="0"/>
					<Vertex X="80614" Y="27800" Z="0"/>
					<Vertex X="80614" Y="27779" Z="0"/>
					<Vertex X="80625" Y="27768" Z="0"/>
					<Vertex X="80646" Y="27758" Z="0"/>
					<Vertex X="80656" Y="27747" Z="0"/>
					<Vertex X="80656" Y="27737" Z="0"/>
					<Vertex X="80666" Y="27727" Z="0"/>
					<Vertex X="80677" Y="27727" Z="0"/>
					<Vertex X="80687" Y="27706" Z="0"/>
					<Vertex X="80708" Y="27695" Z="0"/>
					<Vertex X="80719" Y="27695" Z="0"/>
					<Vertex X="80729" Y="27674" Z="0"/>
					<Vertex X="80750" Y="27674" Z="0"/>
					<Vertex X="80760" Y="27664" Z="0"/>
					<Vertex X="80771" Y="27654" Z="0"/>
					<Vertex X="80781" Y="27643" Z="0"/>
					<Vertex X="80802" Y="27643" Z="0"/>
					<Vertex X="80802" Y="27633" Z="0"/>
					<Vertex X="80813" Y="27622" Z="0"/>
					<Vertex X="80823" Y="27622" Z="0"/>
					<Vertex X="80833" Y="27601" Z="0"/>
					<Vertex X="80844" Y="27601" Z="0"/>
					<Vertex X="80854" Y="27591" Z="0"/>
					<Vertex X="80875" Y="27580" Z="0"/>
					<Vertex X="80886" Y="27570" Z="0"/>
					<Vertex X="80896" Y="27570" Z="0"/>
					<Vertex X="80906" Y="27570" Z="0"/>
					<Vertex X="80938" Y="27549" Z="0"/>
					<Vertex X="80948" Y="27549" Z="0"/>
					<Vertex X="80948" Y="27539" Z="0"/>
					<Vertex X="80959" Y="27539" Z="0"/>
					<Vertex X="80969" Y="27528" Z="0"/>
					<Vertex X="80969" Y="27518" Z="0"/>
					<Vertex X="80990" Y="27507" Z="0"/>
					<Vertex X="81000" Y="27507" Z="0"/>
					<Vertex X="81011" Y="27507" Z="0"/>
					<Vertex X="81021" Y="27507" Z="0"/>
					<Vertex X="81032" Y="27507" Z="0"/>
					<Vertex X="81032" Y="27497" Z="0"/>
					<Vertex X="81042" Y="27497" Z="0"/>
					<Vertex X="81053" Y="27497" Z="0"/>
					<Vertex X="81073" Y="27487" Z="0"/>
					<Vertex X="81084" Y="27487" Z="0"/>
					<Vertex X="81094" Y="27476" Z="0"/>
					<Vertex X="81105" Y="27476" Z="0"/>
					<Vertex X="81126" Y="27476" Z="0"/>
					<Vertex X="81146" Y="27466" Z="0"/>
					<Vertex X="81178" Y="27466" Z="0"/>
					<Vertex X="81199" Y="27445" Z="0"/>
					<Vertex X="81240" Y="27445" Z="0"/>
					<Vertex X="81251" Y="27445" Z="0"/>
					<Vertex X="81272" Y="27445" Z="0"/>
					<Vertex X="81282" Y="27434" Z="0"/>
					<Vertex X="81188" Y="27278" Z="0"/>
					<Vertex X="81209" Y="27267" Z="0"/>
					<Vertex X="81230" Y="27247" Z="0"/>
					<Vertex X="81240" Y="27247" Z="0"/>
					<Vertex X="81251" Y="27236" Z="0"/>
					<Vertex X="81261" Y="27236" Z="0"/>
					<Vertex X="81282" Y="27215" Z="0"/>
					<Vertex X="81293" Y="27205" Z="0"/>
					<Vertex X="81313" Y="27194" Z="0"/>
					<Vertex X="81324" Y="27184" Z="0"/>
					<Vertex X="81334" Y="27184" Z="0"/>
					<Vertex X="81345" Y="27184" Z="0"/>
					<Vertex X="81355" Y="27184" Z="0"/>
					<Vertex X="81366" Y="27184" Z="0"/>
					<Vertex X="81407" Y="27173" Z="0"/>
					<Vertex X="81428" Y="27173" Z="0"/>
					<Vertex X="81449" Y="27173" Z="0"/>
					<Vertex X="81470" Y="27173" Z="0"/>
					<Vertex X="81480" Y="27173" Z="0"/>
					<Vertex X="81501" Y="27173" Z="0"/>
					<Vertex X="81553" Y="27173" Z="0"/>
					<Vertex X="81564" Y="27173" Z="0"/>
					<Vertex X="81595" Y="27173" Z="0"/>
					<Vertex X="81668" Y="27184" Z="0"/>
					<Vertex X="81689" Y="27205" Z="0"/>
					<Vertex X="81741" Y="27205" Z="0"/>
					<Vertex X="81762" Y="27215" Z="0"/>
					<Vertex X="81856" Y="27236" Z="0"/>
					<Vertex X="81919" Y="27267" Z="0"/>
					<Vertex X="81950" Y="27278" Z="0"/>
					<Vertex X="82044" Y="27278" Z="0"/>
					<Vertex X="82075" Y="27288" Z="0"/>
					<Vertex X="82107" Y="27309" Z="0"/>
					<Vertex X="82117" Y="27309" Z="0"/>
					<Vertex X="82148" Y="27320" Z="0"/>
					<Vertex X="82169" Y="27320" Z="0"/>
					<Vertex X="82180" Y="27320" Z="0"/>
					<Vertex X="82232" Y="27330" Z="0"/>
					<Vertex X="82263" Y="27330" Z="0"/>
					<Vertex X="82273" Y="27330" Z="0"/>
					<Vertex X="82305" Y="27330" Z="0"/>
					<Vertex X="82347" Y="27351" Z="0"/>
					<Vertex X="82378" Y="27351" Z="0"/>
					<Vertex X="82399" Y="27351" Z="0"/>
					<Vertex X="82461" Y="27351" Z="0"/>
					<Vertex X="82493" Y="27361" Z="0"/>
					<Vertex X="82534" Y="27361" Z="0"/>
					<Vertex X="82597" Y="27372" Z="0"/>
					<Vertex X="82628" Y="27372" Z="0"/>
					<Vertex X="82680" Y="27393" Z="0"/>
					<Vertex X="82712" Y="27393" Z="0"/>
					<Vertex X="82785" Y="27393" Z="0"/>
					<Vertex X="82816" Y="27393" Z="0"/>
					<Vertex X="82847" Y="27393" Z="0"/>
					<Vertex X="82900" Y="27393" Z="0"/>
					<Vertex X="82910" Y="27393" Z="0"/>
					<Vertex X="82941" Y="27393" Z="0"/>
					<Vertex X="82973" Y="27393" Z="0"/>
					<Vertex X="83025" Y="27393" Z="0"/>
					<Vertex X="83056" Y="27393" Z="0"/>
					<Vertex X="83067" Y="27393" Z="0"/>
					<Vertex X="83108" Y="27393" Z="0"/>
					<Vertex X="83140" Y="27393" Z="0"/>
					<Vertex X="83171" Y="27393" Z="0"/>
					<Vertex X="83254" Y="27393" Z="0"/>
					<Vertex X="83317" Y="27382" Z="0"/>
					<Vertex X="83359" Y="27382" Z="0"/>
					<Vertex X="83401" Y="27372" Z="0"/>
					<Vertex X="83505" Y="27351" Z="0"/>
					<Vertex X="83557" Y="27340" Z="0"/>
					<Vertex X="83630" Y="27340" Z="0"/>
					<Vertex X="83745" Y="27330" Z="0"/>
					<Vertex X="83818" Y="27320" Z="0"/>
					<Vertex X="83912" Y="27309" Z="0"/>
					<Vertex X="84016" Y="27288" Z="0"/>
					<Vertex X="84068" Y="27278" Z="0"/>
					<Vertex X="84131" Y="27278" Z="0"/>
					<Vertex X="84194" Y="27267" Z="0"/>
					<Vertex X="84298" Y="27257" Z="0"/>
					<Vertex X="84361" Y="27247" Z="0"/>
					<Vertex X="84392" Y="27247" Z="0"/>
					<Vertex X="84486" Y="27247" Z="0"/>
					<Vertex X="84548" Y="27247" Z="0"/>
					<Vertex X="84621" Y="27247" Z="0"/>
					<Vertex X="84736" Y="27247" Z="0"/>
					<Vertex X="84778" Y="27247" Z="0"/>
					<Vertex X="84820" Y="27247" Z="0"/>
					<Vertex X="84861" Y="27247" Z="0"/>
					<Vertex X="84955" Y="27247" Z="0"/>
					<Vertex X="84987" Y="27247" Z="0"/>
					<Vertex X="85028" Y="27247" Z="0"/>
					<Vertex X="85101" Y="27247" Z="0"/>
					<Vertex X="85122" Y="27247" Z="0"/>
					<Vertex X="85164" Y="27247" Z="0"/>
					<Vertex X="85289" Y="27267" Z="0"/>
					<Vertex X="85310" Y="27288" Z="0"/>
					<Vertex X="85342" Y="27288" Z="0"/>
					<Vertex X="85352" Y="27299" Z="0"/>
					<Vertex X="85435" Y="27330" Z="0"/>
					<Vertex X="85467" Y="27351" Z="0"/>
					<Vertex X="85529" Y="27382" Z="0"/>
					<Vertex X="85602" Y="27393" Z="0"/>
					<Vertex X="85634" Y="27424" Z="0"/>
					<Vertex X="85675" Y="27445" Z="0"/>
					<Vertex X="85707" Y="27466" Z="0"/>
					<Vertex X="85738" Y="27476" Z="0"/>
					<Vertex X="85738" Y="27487" Z="0"/>
					<Vertex X="85748" Y="27497" Z="0"/>
					<Vertex X="85790" Y="27539" Z="0"/>
					<Vertex X="85822" Y="27580" Z="0"/>
					<Vertex X="85832" Y="27591" Z="0"/>
					<Vertex X="85915" Y="27674" Z="0"/>
					<Vertex X="85947" Y="27727" Z="0"/>
					<Vertex X="85978" Y="27747" Z="0"/>
					<Vertex X="86020" Y="27810" Z="0"/>
					<Vertex X="86030" Y="27831" Z="0"/>
					<Vertex X="86051" Y="27841" Z="0"/>
					<Vertex X="86062" Y="27862" Z="0"/>
					<Vertex X="86093" Y="27904" Z="0"/>
					<Vertex X="86103" Y="27935" Z="0"/>
					<Vertex X="86114" Y="27946" Z="0"/>
					<Vertex X="86135" Y="28029" Z="0"/>
					<Vertex X="86166" Y="28071" Z="0"/>
					<Vertex X="86187" Y="28134" Z="0"/>
					<Vertex X="86208" Y="28227" Z="0"/>
					<Vertex X="86218" Y="28280" Z="0"/>
					<Vertex X="86239" Y="28342" Z="0"/>
					<Vertex X="86249" Y="28384" Z="0"/>
					<Vertex X="86270" Y="28447" Z="0"/>
					<Vertex X="86270" Y="28478" Z="0"/>
					<Vertex X="86270" Y="28499" Z="0"/>
					<Vertex X="86302" Y="28593" Z="0"/>
					<Vertex X="86302" Y="28614" Z="0"/>
					<Vertex X="86312" Y="28655" Z="0"/>
					<Vertex X="86312" Y="28749" Z="0"/>
					<Vertex X="86333" Y="28812" Z="0"/>
					<Vertex X="86333" Y="28854" Z="0"/>
					<Vertex X="86333" Y="28937" Z="0"/>
					<Vertex X="86333" Y="28968" Z="0"/>
					<Vertex X="86333" Y="28989" Z="0"/>
					<Vertex X="86333" Y="29041" Z="0"/>
					<Vertex X="86312" Y="29062" Z="0"/>
					<Vertex X="86302" Y="29104" Z="0"/>
					<Vertex X="86291" Y="29135" Z="0"/>
					<Vertex X="86249" Y="29198" Z="0"/>
					<Vertex X="86218" Y="29240" Z="0"/>
					<Vertex X="86187" Y="29292" Z="0"/>
					<Vertex X="86124" Y="29365" Z="0"/>
					<Vertex X="86062" Y="29396" Z="0"/>
					<Vertex X="86030" Y="29428" Z="0"/>
					<Vertex X="85978" Y="29490" Z="0"/>
					<Vertex X="85936" Y="29532" Z="0"/>
					<Vertex X="85895" Y="29574" Z="0"/>
					<Vertex X="85832" Y="29615" Z="0"/>
					<Vertex X="85780" Y="29668" Z="0"/>
					<Vertex X="85748" Y="29699" Z="0"/>
					<Vertex X="85655" Y="29761" Z="0"/>
					<Vertex X="85602" Y="29803" Z="0"/>
					<Vertex X="85561" Y="29835" Z="0"/>
					<Vertex X="85477" Y="29897" Z="0"/>
					<Vertex X="85446" Y="29918" Z="0"/>
					<Vertex X="85404" Y="29949" Z="0"/>
					<Vertex X="85352" Y="30001" Z="0"/>
					<Vertex X="85300" Y="30043" Z="0"/>
					<Vertex X="85258" Y="30054" Z="0"/>
					<Vertex X="85227" Y="30095" Z="0"/>
					<Vertex X="85122" Y="30148" Z="0"/>
					<Vertex X="85060" Y="30189" Z="0"/>
					<Vertex X="85039" Y="30200" Z="0"/>
					<Vertex X="84935" Y="30252" Z="0"/>
					<Vertex X="84882" Y="30294" Z="0"/>
					<Vertex X="84820" Y="30325" Z="0"/>
					<Vertex X="84715" Y="30377" Z="0"/>
					<Vertex X="84684" Y="30408" Z="0"/>
					<Vertex X="84642" Y="30429" Z="0"/>
					<Vertex X="84538" Y="30492" Z="0"/>
					<Vertex X="84507" Y="30523" Z="0"/>
					<Vertex X="84486" Y="30534" Z="0"/>
					<Vertex X="84392" Y="30607" Z="0"/>
					<Vertex X="84361" Y="30628" Z="0"/>
					<Vertex X="84298" Y="30659" Z="0"/>
					<Vertex X="84194" Y="30722" Z="0"/>
					<Vertex X="84131" Y="30763" Z="0"/>
					<Vertex X="84089" Y="30795" Z="0"/>
					<Vertex X="83995" Y="30878" Z="0"/>
					<Vertex X="83922" Y="30920" Z="0"/>
					<Vertex X="83881" Y="30951" Z="0"/>
					<Vertex X="83766" Y="31024" Z="0"/>
					<Vertex X="83703" Y="31055" Z="0"/>
					<Vertex X="83651" Y="31087" Z="0"/>
					<Vertex X="83526" Y="31160" Z="0"/>
					<Vertex X="83474" Y="31202" Z="0"/>
					<Vertex X="83401" Y="31243" Z="0"/>
					<Vertex X="83307" Y="31285" Z="0"/>
					<Vertex X="83254" Y="31316" Z="0"/>
					<Vertex X="83202" Y="31348" Z="0"/>
					<Vertex X="83067" Y="31410" Z="0"/>
					<Vertex X="83014" Y="31442" Z="0"/>
					<Vertex X="82983" Y="31452" Z="0"/>
					<Vertex X="82868" Y="31504" Z="0"/>
					<Vertex X="82795" Y="31525" Z="0"/>
					<Vertex X="82774" Y="31535" Z="0"/>
					<Vertex X="82722" Y="31556" Z="0"/>
					<Vertex X="82691" Y="31577" Z="0"/>
					<Vertex X="82649" Y="31588" Z="0"/>
					<Vertex X="82618" Y="31588" Z="0"/>
					<Vertex X="82597" Y="31598" Z="0"/>
					<Vertex X="82534" Y="31619" Z="0"/>
					<Vertex X="82493" Y="31619" Z="0"/>
					<Vertex X="82482" Y="31619" Z="0"/>
					<Vertex X="82420" Y="31629" Z="0"/>
					<Vertex X="82399" Y="31629" Z="0"/>
					<Vertex X="82315" Y="31629" Z="0"/>
					<Vertex X="82273" Y="31629" Z="0"/>
					<Vertex X="82242" Y="31629" Z="0"/>
					<Vertex X="82169" Y="31629" Z="0"/>
					<Vertex X="82127" Y="31629" Z="0"/>
					<Vertex X="82065" Y="31629" Z="0"/>
					<Vertex X="82013" Y="31629" Z="0"/>
					<Vertex X="81867" Y="31629" Z="0"/>
					<Vertex X="81773" Y="31629" Z="0"/>
					<Vertex X="81595" Y="31629" Z="0"/>
					<Vertex X="81522" Y="31629" Z="0"/>
					<Vertex X="81428" Y="31629" Z="0"/>
					<Vertex X="81293" Y="31629" Z="0"/>
					<Vertex X="81251" Y="31629" Z="0"/>
					<Vertex X="81188" Y="31629" Z="0"/>
					<Vertex X="81084" Y="31609" Z="0"/>
					<Vertex X="81011" Y="31598" Z="0"/>
					<Vertex X="80948" Y="31598" Z="0"/>
					<Vertex X="80865" Y="31588" Z="0"/>
					<Vertex X="80813" Y="31577" Z="0"/>
					<Vertex X="80771" Y="31567" Z="0"/>
					<Vertex X="80687" Y="31535" Z="0"/>
					<Vertex X="80666" Y="31525" Z="0"/>
					<Vertex X="80593" Y="31504" Z="0"/>
					<Vertex X="80552" Y="31473" Z="0"/>
					<Vertex X="80499" Y="31462" Z="0"/>
					<Vertex X="80406" Y="31421" Z="0"/>
					<Vertex X="80353" Y="31410" Z="0"/>
					<Vertex X="80332" Y="31410" Z="0"/>
					<Vertex X="80301" Y="31389" Z="0"/>
					<Vertex X="80291" Y="31389" Z="0"/>
					<Vertex X="80280" Y="31389" Z="0"/>
					<Vertex X="80270" Y="31369" Z="0"/>
					<Vertex X="80249" Y="31358" Z="0"/>
					<Vertex X="80239" Y="31348" Z="0"/>
					<Vertex X="80218" Y="31327" Z="0"/>
					<Vertex X="80197" Y="31306" Z="0"/>
					<Vertex X="80176" Y="31285" Z="0"/>
					<Vertex X="80155" Y="31275" Z="0"/>
					<Vertex X="80145" Y="31264" Z="0"/>
					<Vertex X="80124" Y="31243" Z="0"/>
					<Vertex X="80113" Y="31222" Z="0"/>
					<Vertex X="80113" Y="31212" Z="0"/>
					<Vertex X="80103" Y="31202" Z="0"/>
					<Vertex X="80103" Y="31181" Z="0"/>
					<Vertex X="80092" Y="31170" Z="0"/>
					<Vertex X="80092" Y="31149" Z="0"/>
					<Vertex X="80051" Y="31076" Z="0"/>
					<Vertex X="80040" Y="31066" Z="0"/>
					<Vertex X="80040" Y="31045" Z="0"/>
					<Vertex X="80009" Y="31003" Z="0"/>
					<Vertex X="80009" Y="30982" Z="0"/>
					<Vertex X="80009" Y="30972" Z="0"/>
					<Vertex X="79988" Y="30930" Z="0"/>
					<Vertex X="79978" Y="30909" Z="0"/>
					<Vertex X="79967" Y="30909" Z="0"/>
					<Vertex X="79967" Y="30878" Z="0"/>
					<Vertex X="79946" Y="30868" Z="0"/>
					<Vertex X="79946" Y="30847" Z="0"/>
					<Vertex X="79936" Y="30815" Z="0"/>
					<Vertex X="79926" Y="30805" Z="0"/>
					<Vertex X="79894" Y="30763" Z="0"/>
					<Vertex X="79894" Y="30753" Z="0"/>
					<Vertex X="79894" Y="30742" Z="0"/>
					<Vertex X="79894" Y="30732" Z="0"/>
					<Vertex X="79884" Y="30722" Z="0"/>
					<Vertex X="79873" Y="30711" Z="0"/>
					<Vertex X="79873" Y="30701" Z="0"/>
					<Vertex X="79863" Y="30701" Z="0"/>
					<Vertex X="79863" Y="30680" Z="0"/>
					<Vertex X="79863" Y="30669" Z="0"/>
					<Vertex X="79863" Y="30659" Z="0"/>
					<Vertex X="79863" Y="30648" Z="0"/>
					<Vertex X="79873" Y="30648" Z="0"/>
					<Vertex X="79873" Y="30575" Z="0"/>
				</Vertices>
			</Region>
		</Regions>
		<Plots/>
	</Annotation>
</Annotations>
