# Supplementary material for: Convolutional neural networks can accurately distinguish four histologic growth patterns of lung adenocarcinoma in digital slides
Source: Sci Rep. 2019 Feb 6;9:1483. doi: 10.1038/s41598-018-37638-9 (PMC6365499; doi:10.1038/s41598-018-37638-9)
Supplement: Supplementary file 2 — Dataset 1 [file 41598_2018_37638_MOESM2_ESM.zip › TCGA-91-7771-01A-01-TS1.42bc9a02-3c6e-483d-9419-8971a7e285b1.xml]

<Annotations MicronsPerPixel="0.252000">
	<Annotation Id="1" Name="" ReadOnly="0" NameReadOnly="0" LineColorReadOnly="0" Incremental="0" Type="4" LineColor="65280" Visible="1" Selected="1" MarkupImagePath="" MacroName="">
		<Attributes/>
		<Regions>
			<RegionAttributeHeaders>
				<AttributeHeader Id="9999" Name="Region" ColumnWidth="-1"/>
				<AttributeHeader Id="9997" Name="Length" ColumnWidth="-1"/>
				<AttributeHeader Id="9996" Name="Area" ColumnWidth="-1"/>
				<AttributeHeader Id="9998" Name="Text" ColumnWidth="-1"/>
			</RegionAttributeHeaders>
			<Region Id="1" Type="0" Zoom="0.162786" Selected="0" ImageLocation="" ImageFocus="0" Length="13960.0" Area="6795294.0" LengthMicrons="3517.9" AreaMicrons="431528.4" Text="SOLID" NegativeROA="0" InputRegionId="0" Analyze="1" DisplayId="1">
				<Attributes/>
				<Vertices>
					<Vertex X="22355" Y="19990" Z="0"/>
					<Vertex X="22361" Y="19990" Z="0"/>
					<Vertex X="22373" Y="19990" Z="0"/>
					<Vertex X="22379" Y="19990" Z="0"/>
					<Vertex X="22385" Y="19996" Z="0"/>
					<Vertex X="22392" Y="19996" Z="0"/>
					<Vertex X="22398" Y="19996" Z="0"/>
					<Vertex X="22404" Y="19996" Z="0"/>
					<Vertex X="22410" Y="20002" Z="0"/>
					<Vertex X="22416" Y="20008" Z="0"/>
					<Vertex X="22428" Y="20014" Z="0"/>
					<Vertex X="22441" Y="20027" Z="0"/>
					<Vertex X="22447" Y="20027" Z="0"/>
					<Vertex X="22465" Y="20045" Z="0"/>
					<Vertex X="22478" Y="20045" Z="0"/>
					<Vertex X="22490" Y="20051" Z="0"/>
					<Vertex X="22508" Y="20064" Z="0"/>
					<Vertex X="22521" Y="20064" Z="0"/>
					<Vertex X="22527" Y="20070" Z="0"/>
					<Vertex X="22533" Y="20070" Z="0"/>
					<Vertex X="22539" Y="20076" Z="0"/>
					<Vertex X="22551" Y="20088" Z="0"/>
					<Vertex X="22557" Y="20094" Z="0"/>
					<Vertex X="22564" Y="20107" Z="0"/>
					<Vertex X="22576" Y="20113" Z="0"/>
					<Vertex X="22576" Y="20119" Z="0"/>
					<Vertex X="22594" Y="20131" Z="0"/>
					<Vertex X="22600" Y="20137" Z="0"/>
					<Vertex X="22607" Y="20137" Z="0"/>
					<Vertex X="22619" Y="20150" Z="0"/>
					<Vertex X="22631" Y="20156" Z="0"/>
					<Vertex X="22637" Y="20162" Z="0"/>
					<Vertex X="22650" Y="20168" Z="0"/>
					<Vertex X="22656" Y="20174" Z="0"/>
					<Vertex X="22662" Y="20180" Z="0"/>
					<Vertex X="22674" Y="20193" Z="0"/>
					<Vertex X="22686" Y="20205" Z="0"/>
					<Vertex X="22699" Y="20217" Z="0"/>
					<Vertex X="22705" Y="20229" Z="0"/>
					<Vertex X="22717" Y="20236" Z="0"/>
					<Vertex X="22723" Y="20242" Z="0"/>
					<Vertex X="22729" Y="20254" Z="0"/>
					<Vertex X="22736" Y="20260" Z="0"/>
					<Vertex X="22748" Y="20279" Z="0"/>
					<Vertex X="22754" Y="20285" Z="0"/>
					<Vertex X="22760" Y="20291" Z="0"/>
					<Vertex X="22760" Y="20297" Z="0"/>
					<Vertex X="22766" Y="20303" Z="0"/>
					<Vertex X="22766" Y="20309" Z="0"/>
					<Vertex X="22766" Y="20315" Z="0"/>
					<Vertex X="22766" Y="20322" Z="0"/>
					<Vertex X="22772" Y="20334" Z="0"/>
					<Vertex X="22772" Y="20340" Z="0"/>
					<Vertex X="22785" Y="20352" Z="0"/>
					<Vertex X="22785" Y="20358" Z="0"/>
					<Vertex X="22785" Y="20365" Z="0"/>
					<Vertex X="22785" Y="20377" Z="0"/>
					<Vertex X="22791" Y="20383" Z="0"/>
					<Vertex X="22791" Y="20395" Z="0"/>
					<Vertex X="22797" Y="20408" Z="0"/>
					<Vertex X="22797" Y="20414" Z="0"/>
					<Vertex X="22797" Y="20420" Z="0"/>
					<Vertex X="22797" Y="20432" Z="0"/>
					<Vertex X="22797" Y="20438" Z="0"/>
					<Vertex X="22797" Y="20451" Z="0"/>
					<Vertex X="22803" Y="20463" Z="0"/>
					<Vertex X="22803" Y="20475" Z="0"/>
					<Vertex X="22809" Y="20487" Z="0"/>
					<Vertex X="22809" Y="20494" Z="0"/>
					<Vertex X="22809" Y="20500" Z="0"/>
					<Vertex X="22809" Y="20506" Z="0"/>
					<Vertex X="22809" Y="20518" Z="0"/>
					<Vertex X="22809" Y="20524" Z="0"/>
					<Vertex X="22809" Y="20537" Z="0"/>
					<Vertex X="22809" Y="20543" Z="0"/>
					<Vertex X="22809" Y="20555" Z="0"/>
					<Vertex X="22815" Y="20561" Z="0"/>
					<Vertex X="22815" Y="20573" Z="0"/>
					<Vertex X="22815" Y="20580" Z="0"/>
					<Vertex X="22815" Y="20586" Z="0"/>
					<Vertex X="22815" Y="20604" Z="0"/>
					<Vertex X="22815" Y="20616" Z="0"/>
					<Vertex X="22822" Y="20635" Z="0"/>
					<Vertex X="22828" Y="20641" Z="0"/>
					<Vertex X="22828" Y="20653" Z="0"/>
					<Vertex X="22828" Y="20666" Z="0"/>
					<Vertex X="22828" Y="20672" Z="0"/>
					<Vertex X="22828" Y="20684" Z="0"/>
					<Vertex X="22828" Y="20690" Z="0"/>
					<Vertex X="22834" Y="20696" Z="0"/>
					<Vertex X="22834" Y="20709" Z="0"/>
					<Vertex X="22840" Y="20715" Z="0"/>
					<Vertex X="22840" Y="20727" Z="0"/>
					<Vertex X="22846" Y="20733" Z="0"/>
					<Vertex X="22846" Y="20739" Z="0"/>
					<Vertex X="22852" Y="20752" Z="0"/>
					<Vertex X="22852" Y="20764" Z="0"/>
					<Vertex X="22858" Y="20770" Z="0"/>
					<Vertex X="22858" Y="20776" Z="0"/>
					<Vertex X="22871" Y="20788" Z="0"/>
					<Vertex X="22877" Y="20795" Z="0"/>
					<Vertex X="22877" Y="20801" Z="0"/>
					<Vertex X="22877" Y="20807" Z="0"/>
					<Vertex X="22889" Y="20819" Z="0"/>
					<Vertex X="22895" Y="20838" Z="0"/>
					<Vertex X="22901" Y="20844" Z="0"/>
					<Vertex X="22914" Y="20856" Z="0"/>
					<Vertex X="22920" Y="20862" Z="0"/>
					<Vertex X="22926" Y="20862" Z="0"/>
					<Vertex X="22932" Y="20868" Z="0"/>
					<Vertex X="22951" Y="20874" Z="0"/>
					<Vertex X="22957" Y="20881" Z="0"/>
					<Vertex X="22969" Y="20887" Z="0"/>
					<Vertex X="22975" Y="20887" Z="0"/>
					<Vertex X="22981" Y="20893" Z="0"/>
					<Vertex X="22994" Y="20899" Z="0"/>
					<Vertex X="23000" Y="20899" Z="0"/>
					<Vertex X="23012" Y="20899" Z="0"/>
					<Vertex X="23018" Y="20905" Z="0"/>
					<Vertex X="23030" Y="20905" Z="0"/>
					<Vertex X="23037" Y="20905" Z="0"/>
					<Vertex X="23049" Y="20905" Z="0"/>
					<Vertex X="23055" Y="20905" Z="0"/>
					<Vertex X="23067" Y="20905" Z="0"/>
					<Vertex X="23073" Y="20905" Z="0"/>
					<Vertex X="23080" Y="20905" Z="0"/>
					<Vertex X="23092" Y="20917" Z="0"/>
					<Vertex X="23104" Y="20917" Z="0"/>
					<Vertex X="23116" Y="20917" Z="0"/>
					<Vertex X="23129" Y="20917" Z="0"/>
					<Vertex X="23141" Y="20917" Z="0"/>
					<Vertex X="23147" Y="20917" Z="0"/>
					<Vertex X="23153" Y="20917" Z="0"/>
					<Vertex X="23159" Y="20917" Z="0"/>
					<Vertex X="23172" Y="20917" Z="0"/>
					<Vertex X="23178" Y="20917" Z="0"/>
					<Vertex X="23196" Y="20911" Z="0"/>
					<Vertex X="23209" Y="20911" Z="0"/>
					<Vertex X="23221" Y="20911" Z="0"/>
					<Vertex X="23233" Y="20911" Z="0"/>
					<Vertex X="23245" Y="20899" Z="0"/>
					<Vertex X="23252" Y="20899" Z="0"/>
					<Vertex X="23258" Y="20899" Z="0"/>
					<Vertex X="23276" Y="20899" Z="0"/>
					<Vertex X="23282" Y="20899" Z="0"/>
					<Vertex X="23301" Y="20899" Z="0"/>
					<Vertex X="23313" Y="20899" Z="0"/>
					<Vertex X="23319" Y="20899" Z="0"/>
					<Vertex X="23325" Y="20899" Z="0"/>
					<Vertex X="23338" Y="20899" Z="0"/>
					<Vertex X="23344" Y="20899" Z="0"/>
					<Vertex X="23356" Y="20899" Z="0"/>
					<Vertex X="23362" Y="20899" Z="0"/>
					<Vertex X="23381" Y="20899" Z="0"/>
					<Vertex X="23393" Y="20899" Z="0"/>
					<Vertex X="23405" Y="20899" Z="0"/>
					<Vertex X="23411" Y="20899" Z="0"/>
					<Vertex X="23430" Y="20899" Z="0"/>
					<Vertex X="23436" Y="20899" Z="0"/>
					<Vertex X="23448" Y="20899" Z="0"/>
					<Vertex X="23454" Y="20899" Z="0"/>
					<Vertex X="23467" Y="20905" Z="0"/>
					<Vertex X="23479" Y="20905" Z="0"/>
					<Vertex X="23491" Y="20905" Z="0"/>
					<Vertex X="23497" Y="20905" Z="0"/>
					<Vertex X="23516" Y="20917" Z="0"/>
					<Vertex X="23534" Y="20924" Z="0"/>
					<Vertex X="23546" Y="20930" Z="0"/>
					<Vertex X="23559" Y="20930" Z="0"/>
					<Vertex X="23571" Y="20930" Z="0"/>
					<Vertex X="23583" Y="20930" Z="0"/>
					<Vertex X="23589" Y="20942" Z="0"/>
					<Vertex X="23602" Y="20942" Z="0"/>
					<Vertex X="23614" Y="20942" Z="0"/>
					<Vertex X="23620" Y="20948" Z="0"/>
					<Vertex X="23626" Y="20954" Z="0"/>
					<Vertex X="23639" Y="20960" Z="0"/>
					<Vertex X="23645" Y="20960" Z="0"/>
					<Vertex X="23651" Y="20967" Z="0"/>
					<Vertex X="23663" Y="20973" Z="0"/>
					<Vertex X="23669" Y="20973" Z="0"/>
					<Vertex X="23688" Y="20985" Z="0"/>
					<Vertex X="23694" Y="20991" Z="0"/>
					<Vertex X="23706" Y="20997" Z="0"/>
					<Vertex X="23718" Y="21003" Z="0"/>
					<Vertex X="23731" Y="21010" Z="0"/>
					<Vertex X="23737" Y="21016" Z="0"/>
					<Vertex X="23755" Y="21022" Z="0"/>
					<Vertex X="23768" Y="21034" Z="0"/>
					<Vertex X="23774" Y="21034" Z="0"/>
					<Vertex X="23780" Y="21034" Z="0"/>
					<Vertex X="23792" Y="21040" Z="0"/>
					<Vertex X="23811" Y="21053" Z="0"/>
					<Vertex X="23829" Y="21065" Z="0"/>
					<Vertex X="23841" Y="21071" Z="0"/>
					<Vertex X="23847" Y="21077" Z="0"/>
					<Vertex X="23860" Y="21077" Z="0"/>
					<Vertex X="23878" Y="21089" Z="0"/>
					<Vertex X="23890" Y="21102" Z="0"/>
					<Vertex X="23897" Y="21102" Z="0"/>
					<Vertex X="23915" Y="21108" Z="0"/>
					<Vertex X="23921" Y="21114" Z="0"/>
					<Vertex X="23927" Y="21120" Z="0"/>
					<Vertex X="23940" Y="21126" Z="0"/>
					<Vertex X="23958" Y="21132" Z="0"/>
					<Vertex X="23970" Y="21145" Z="0"/>
					<Vertex X="23983" Y="21151" Z="0"/>
					<Vertex X="23989" Y="21151" Z="0"/>
					<Vertex X="24013" Y="21169" Z="0"/>
					<Vertex X="24026" Y="21175" Z="0"/>
					<Vertex X="24032" Y="21175" Z="0"/>
					<Vertex X="24056" Y="21194" Z="0"/>
					<Vertex X="24062" Y="21200" Z="0"/>
					<Vertex X="24069" Y="21200" Z="0"/>
					<Vertex X="24081" Y="21206" Z="0"/>
					<Vertex X="24093" Y="21225" Z="0"/>
					<Vertex X="24099" Y="21231" Z="0"/>
					<Vertex X="24118" Y="21243" Z="0"/>
					<Vertex X="24124" Y="21249" Z="0"/>
					<Vertex X="24142" Y="21261" Z="0"/>
					<Vertex X="24155" Y="21268" Z="0"/>
					<Vertex X="24161" Y="21268" Z="0"/>
					<Vertex X="24179" Y="21286" Z="0"/>
					<Vertex X="24191" Y="21292" Z="0"/>
					<Vertex X="24204" Y="21304" Z="0"/>
					<Vertex X="24210" Y="21311" Z="0"/>
					<Vertex X="24222" Y="21323" Z="0"/>
					<Vertex X="24222" Y="21329" Z="0"/>
					<Vertex X="24234" Y="21335" Z="0"/>
					<Vertex X="24234" Y="21347" Z="0"/>
					<Vertex X="24241" Y="21366" Z="0"/>
					<Vertex X="24253" Y="21378" Z="0"/>
					<Vertex X="24259" Y="21390" Z="0"/>
					<Vertex X="24271" Y="21403" Z="0"/>
					<Vertex X="24284" Y="21421" Z="0"/>
					<Vertex X="24290" Y="21427" Z="0"/>
					<Vertex X="24296" Y="21427" Z="0"/>
					<Vertex X="24302" Y="21446" Z="0"/>
					<Vertex X="24308" Y="21458" Z="0"/>
					<Vertex X="24314" Y="21458" Z="0"/>
					<Vertex X="24320" Y="21464" Z="0"/>
					<Vertex X="24327" Y="21470" Z="0"/>
					<Vertex X="24327" Y="21476" Z="0"/>
					<Vertex X="24333" Y="21489" Z="0"/>
					<Vertex X="24339" Y="21495" Z="0"/>
					<Vertex X="24345" Y="21507" Z="0"/>
					<Vertex X="24351" Y="21507" Z="0"/>
					<Vertex X="24351" Y="21519" Z="0"/>
					<Vertex X="24351" Y="21532" Z="0"/>
					<Vertex X="24370" Y="21550" Z="0"/>
					<Vertex X="24370" Y="21562" Z="0"/>
					<Vertex X="24376" Y="21575" Z="0"/>
					<Vertex X="24388" Y="21599" Z="0"/>
					<Vertex X="24394" Y="21606" Z="0"/>
					<Vertex X="24394" Y="21612" Z="0"/>
					<Vertex X="24394" Y="21624" Z="0"/>
					<Vertex X="24400" Y="21636" Z="0"/>
					<Vertex X="24413" Y="21649" Z="0"/>
					<Vertex X="24413" Y="21655" Z="0"/>
					<Vertex X="24413" Y="21661" Z="0"/>
					<Vertex X="24413" Y="21673" Z="0"/>
					<Vertex X="24413" Y="21685" Z="0"/>
					<Vertex X="24419" Y="21698" Z="0"/>
					<Vertex X="24419" Y="21704" Z="0"/>
					<Vertex X="24425" Y="21722" Z="0"/>
					<Vertex X="24431" Y="21735" Z="0"/>
					<Vertex X="24437" Y="21747" Z="0"/>
					<Vertex X="24437" Y="21753" Z="0"/>
					<Vertex X="24443" Y="21771" Z="0"/>
					<Vertex X="24443" Y="21784" Z="0"/>
					<Vertex X="24443" Y="21790" Z="0"/>
					<Vertex X="24449" Y="21814" Z="0"/>
					<Vertex X="24449" Y="21821" Z="0"/>
					<Vertex X="24456" Y="21833" Z="0"/>
					<Vertex X="24456" Y="21845" Z="0"/>
					<Vertex X="24456" Y="21851" Z="0"/>
					<Vertex X="24456" Y="21857" Z="0"/>
					<Vertex X="24456" Y="21870" Z="0"/>
					<Vertex X="24456" Y="21876" Z="0"/>
					<Vertex X="24456" Y="21882" Z="0"/>
					<Vertex X="24456" Y="21888" Z="0"/>
					<Vertex X="24456" Y="21900" Z="0"/>
					<Vertex X="24456" Y="21913" Z="0"/>
					<Vertex X="24456" Y="21925" Z="0"/>
					<Vertex X="24456" Y="21937" Z="0"/>
					<Vertex X="24456" Y="21950" Z="0"/>
					<Vertex X="24456" Y="21956" Z="0"/>
					<Vertex X="24456" Y="21968" Z="0"/>
					<Vertex X="24456" Y="21974" Z="0"/>
					<Vertex X="24449" Y="21986" Z="0"/>
					<Vertex X="24449" Y="21993" Z="0"/>
					<Vertex X="24443" Y="21999" Z="0"/>
					<Vertex X="24431" Y="22023" Z="0"/>
					<Vertex X="24425" Y="22023" Z="0"/>
					<Vertex X="24419" Y="22042" Z="0"/>
					<Vertex X="24413" Y="22054" Z="0"/>
					<Vertex X="24406" Y="22066" Z="0"/>
					<Vertex X="24394" Y="22079" Z="0"/>
					<Vertex X="24388" Y="22085" Z="0"/>
					<Vertex X="24376" Y="22109" Z="0"/>
					<Vertex X="24370" Y="22115" Z="0"/>
					<Vertex X="24357" Y="22128" Z="0"/>
					<Vertex X="24351" Y="22140" Z="0"/>
					<Vertex X="24345" Y="22152" Z="0"/>
					<Vertex X="24333" Y="22158" Z="0"/>
					<Vertex X="24333" Y="22165" Z="0"/>
					<Vertex X="24320" Y="22177" Z="0"/>
					<Vertex X="24308" Y="22183" Z="0"/>
					<Vertex X="24296" Y="22195" Z="0"/>
					<Vertex X="24290" Y="22195" Z="0"/>
					<Vertex X="24271" Y="22201" Z="0"/>
					<Vertex X="24259" Y="22208" Z="0"/>
					<Vertex X="24247" Y="22214" Z="0"/>
					<Vertex X="24234" Y="22226" Z="0"/>
					<Vertex X="24216" Y="22232" Z="0"/>
					<Vertex X="24198" Y="22244" Z="0"/>
					<Vertex X="24185" Y="22251" Z="0"/>
					<Vertex X="24167" Y="22257" Z="0"/>
					<Vertex X="24142" Y="22263" Z="0"/>
					<Vertex X="24124" Y="22269" Z="0"/>
					<Vertex X="24105" Y="22275" Z="0"/>
					<Vertex X="24069" Y="22275" Z="0"/>
					<Vertex X="24044" Y="22275" Z="0"/>
					<Vertex X="24019" Y="22281" Z="0"/>
					<Vertex X="23989" Y="22294" Z="0"/>
					<Vertex X="23964" Y="22294" Z="0"/>
					<Vertex X="23933" Y="22306" Z="0"/>
					<Vertex X="23909" Y="22312" Z="0"/>
					<Vertex X="23878" Y="22312" Z="0"/>
					<Vertex X="23854" Y="22318" Z="0"/>
					<Vertex X="23829" Y="22318" Z="0"/>
					<Vertex X="23798" Y="22318" Z="0"/>
					<Vertex X="23786" Y="22318" Z="0"/>
					<Vertex X="23774" Y="22318" Z="0"/>
					<Vertex X="23768" Y="22318" Z="0"/>
					<Vertex X="23749" Y="22318" Z="0"/>
					<Vertex X="23743" Y="22318" Z="0"/>
					<Vertex X="23731" Y="22318" Z="0"/>
					<Vertex X="23718" Y="22318" Z="0"/>
					<Vertex X="23706" Y="22318" Z="0"/>
					<Vertex X="23694" Y="22318" Z="0"/>
					<Vertex X="23675" Y="22306" Z="0"/>
					<Vertex X="23663" Y="22300" Z="0"/>
					<Vertex X="23657" Y="22294" Z="0"/>
					<Vertex X="23639" Y="22281" Z="0"/>
					<Vertex X="23632" Y="22275" Z="0"/>
					<Vertex X="23626" Y="22269" Z="0"/>
					<Vertex X="23614" Y="22263" Z="0"/>
					<Vertex X="23608" Y="22251" Z="0"/>
					<Vertex X="23602" Y="22244" Z="0"/>
					<Vertex X="23589" Y="22238" Z="0"/>
					<Vertex X="23583" Y="22232" Z="0"/>
					<Vertex X="23577" Y="22226" Z="0"/>
					<Vertex X="23565" Y="22214" Z="0"/>
					<Vertex X="23559" Y="22208" Z="0"/>
					<Vertex X="23546" Y="22189" Z="0"/>
					<Vertex X="23534" Y="22177" Z="0"/>
					<Vertex X="23534" Y="22171" Z="0"/>
					<Vertex X="23522" Y="22158" Z="0"/>
					<Vertex X="23522" Y="22146" Z="0"/>
					<Vertex X="23510" Y="22134" Z="0"/>
					<Vertex X="23503" Y="22122" Z="0"/>
					<Vertex X="23491" Y="22109" Z="0"/>
					<Vertex X="23485" Y="22097" Z="0"/>
					<Vertex X="23473" Y="22079" Z="0"/>
					<Vertex X="23467" Y="22066" Z="0"/>
					<Vertex X="23460" Y="22054" Z="0"/>
					<Vertex X="23436" Y="22011" Z="0"/>
					<Vertex X="23430" Y="21999" Z="0"/>
					<Vertex X="23417" Y="21986" Z="0"/>
					<Vertex X="23417" Y="21974" Z="0"/>
					<Vertex X="23405" Y="21956" Z="0"/>
					<Vertex X="23399" Y="21943" Z="0"/>
					<Vertex X="23393" Y="21931" Z="0"/>
					<Vertex X="23381" Y="21925" Z="0"/>
					<Vertex X="23374" Y="21900" Z="0"/>
					<Vertex X="23368" Y="21900" Z="0"/>
					<Vertex X="23368" Y="21894" Z="0"/>
					<Vertex X="23362" Y="21882" Z="0"/>
					<Vertex X="23350" Y="21876" Z="0"/>
					<Vertex X="23350" Y="21870" Z="0"/>
					<Vertex X="23344" Y="21870" Z="0"/>
					<Vertex X="23344" Y="21864" Z="0"/>
					<Vertex X="23331" Y="21857" Z="0"/>
					<Vertex X="23331" Y="21851" Z="0"/>
					<Vertex X="23325" Y="21851" Z="0"/>
					<Vertex X="23319" Y="21839" Z="0"/>
					<Vertex X="23307" Y="21833" Z="0"/>
					<Vertex X="23301" Y="21827" Z="0"/>
					<Vertex X="23295" Y="21821" Z="0"/>
					<Vertex X="23282" Y="21808" Z="0"/>
					<Vertex X="23270" Y="21802" Z="0"/>
					<Vertex X="23264" Y="21796" Z="0"/>
					<Vertex X="23252" Y="21790" Z="0"/>
					<Vertex X="23245" Y="21790" Z="0"/>
					<Vertex X="23239" Y="21784" Z="0"/>
					<Vertex X="23233" Y="21784" Z="0"/>
					<Vertex X="23227" Y="21778" Z="0"/>
					<Vertex X="23209" Y="21765" Z="0"/>
					<Vertex X="23202" Y="21765" Z="0"/>
					<Vertex X="23190" Y="21759" Z="0"/>
					<Vertex X="23184" Y="21753" Z="0"/>
					<Vertex X="23178" Y="21753" Z="0"/>
					<Vertex X="23166" Y="21747" Z="0"/>
					<Vertex X="23153" Y="21741" Z="0"/>
					<Vertex X="23147" Y="21741" Z="0"/>
					<Vertex X="23141" Y="21741" Z="0"/>
					<Vertex X="23135" Y="21741" Z="0"/>
					<Vertex X="23123" Y="21735" Z="0"/>
					<Vertex X="23110" Y="21728" Z="0"/>
					<Vertex X="23104" Y="21728" Z="0"/>
					<Vertex X="23092" Y="21722" Z="0"/>
					<Vertex X="23080" Y="21716" Z="0"/>
					<Vertex X="23073" Y="21716" Z="0"/>
					<Vertex X="23061" Y="21716" Z="0"/>
					<Vertex X="23055" Y="21710" Z="0"/>
					<Vertex X="23043" Y="21710" Z="0"/>
					<Vertex X="23030" Y="21704" Z="0"/>
					<Vertex X="23024" Y="21704" Z="0"/>
					<Vertex X="23012" Y="21704" Z="0"/>
					<Vertex X="23006" Y="21704" Z="0"/>
					<Vertex X="23000" Y="21704" Z="0"/>
					<Vertex X="22994" Y="21704" Z="0"/>
					<Vertex X="22981" Y="21704" Z="0"/>
					<Vertex X="22975" Y="21710" Z="0"/>
					<Vertex X="22957" Y="21722" Z="0"/>
					<Vertex X="22944" Y="21728" Z="0"/>
					<Vertex X="22932" Y="21728" Z="0"/>
					<Vertex X="22920" Y="21747" Z="0"/>
					<Vertex X="22914" Y="21747" Z="0"/>
					<Vertex X="22901" Y="21747" Z="0"/>
					<Vertex X="22901" Y="21753" Z="0"/>
					<Vertex X="22895" Y="21759" Z="0"/>
					<Vertex X="22895" Y="21765" Z="0"/>
					<Vertex X="22889" Y="21765" Z="0"/>
					<Vertex X="22883" Y="21771" Z="0"/>
					<Vertex X="22877" Y="21778" Z="0"/>
					<Vertex X="22877" Y="21784" Z="0"/>
					<Vertex X="22865" Y="21796" Z="0"/>
					<Vertex X="22858" Y="21808" Z="0"/>
					<Vertex X="22852" Y="21814" Z="0"/>
					<Vertex X="22852" Y="21821" Z="0"/>
					<Vertex X="22846" Y="21821" Z="0"/>
					<Vertex X="22846" Y="21827" Z="0"/>
					<Vertex X="22846" Y="21833" Z="0"/>
					<Vertex X="22846" Y="21845" Z="0"/>
					<Vertex X="22840" Y="21845" Z="0"/>
					<Vertex X="22840" Y="21857" Z="0"/>
					<Vertex X="22840" Y="21864" Z="0"/>
					<Vertex X="22840" Y="21876" Z="0"/>
					<Vertex X="22840" Y="21882" Z="0"/>
					<Vertex X="22840" Y="21900" Z="0"/>
					<Vertex X="22840" Y="21907" Z="0"/>
					<Vertex X="22840" Y="21919" Z="0"/>
					<Vertex X="22840" Y="21925" Z="0"/>
					<Vertex X="22840" Y="21937" Z="0"/>
					<Vertex X="22840" Y="21943" Z="0"/>
					<Vertex X="22840" Y="21956" Z="0"/>
					<Vertex X="22840" Y="21962" Z="0"/>
					<Vertex X="22840" Y="21974" Z="0"/>
					<Vertex X="22840" Y="21980" Z="0"/>
					<Vertex X="22840" Y="21993" Z="0"/>
					<Vertex X="22840" Y="21999" Z="0"/>
					<Vertex X="22840" Y="22011" Z="0"/>
					<Vertex X="22840" Y="22017" Z="0"/>
					<Vertex X="22840" Y="22023" Z="0"/>
					<Vertex X="22840" Y="22029" Z="0"/>
					<Vertex X="22840" Y="22042" Z="0"/>
					<Vertex X="22846" Y="22048" Z="0"/>
					<Vertex X="22846" Y="22054" Z="0"/>
					<Vertex X="22858" Y="22066" Z="0"/>
					<Vertex X="22858" Y="22072" Z="0"/>
					<Vertex X="22858" Y="22079" Z="0"/>
					<Vertex X="22858" Y="22085" Z="0"/>
					<Vertex X="22865" Y="22091" Z="0"/>
					<Vertex X="22865" Y="22097" Z="0"/>
					<Vertex X="22865" Y="22109" Z="0"/>
					<Vertex X="22865" Y="22115" Z="0"/>
					<Vertex X="22865" Y="22128" Z="0"/>
					<Vertex X="22865" Y="22134" Z="0"/>
					<Vertex X="22871" Y="22140" Z="0"/>
					<Vertex X="22877" Y="22146" Z="0"/>
					<Vertex X="22877" Y="22152" Z="0"/>
					<Vertex X="22877" Y="22165" Z="0"/>
					<Vertex X="22877" Y="22171" Z="0"/>
					<Vertex X="22877" Y="22183" Z="0"/>
					<Vertex X="22877" Y="22189" Z="0"/>
					<Vertex X="22877" Y="22201" Z="0"/>
					<Vertex X="22877" Y="22208" Z="0"/>
					<Vertex X="22877" Y="22214" Z="0"/>
					<Vertex X="22877" Y="22220" Z="0"/>
					<Vertex X="22877" Y="22226" Z="0"/>
					<Vertex X="22877" Y="22238" Z="0"/>
					<Vertex X="22877" Y="22244" Z="0"/>
					<Vertex X="22877" Y="22257" Z="0"/>
					<Vertex X="22877" Y="22263" Z="0"/>
					<Vertex X="22877" Y="22281" Z="0"/>
					<Vertex X="22877" Y="22287" Z="0"/>
					<Vertex X="22877" Y="22294" Z="0"/>
					<Vertex X="22877" Y="22300" Z="0"/>
					<Vertex X="22877" Y="22312" Z="0"/>
					<Vertex X="22877" Y="22318" Z="0"/>
					<Vertex X="22877" Y="22324" Z="0"/>
					<Vertex X="22877" Y="22349" Z="0"/>
					<Vertex X="22877" Y="22361" Z="0"/>
					<Vertex X="22877" Y="22373" Z="0"/>
					<Vertex X="22871" Y="22380" Z="0"/>
					<Vertex X="22871" Y="22392" Z="0"/>
					<Vertex X="22865" Y="22398" Z="0"/>
					<Vertex X="22865" Y="22404" Z="0"/>
					<Vertex X="22865" Y="22410" Z="0"/>
					<Vertex X="22865" Y="22416" Z="0"/>
					<Vertex X="22865" Y="22423" Z="0"/>
					<Vertex X="22865" Y="22429" Z="0"/>
					<Vertex X="22865" Y="22435" Z="0"/>
					<Vertex X="22858" Y="22441" Z="0"/>
					<Vertex X="22852" Y="22447" Z="0"/>
					<Vertex X="22852" Y="22453" Z="0"/>
					<Vertex X="22852" Y="22459" Z="0"/>
					<Vertex X="22846" Y="22472" Z="0"/>
					<Vertex X="22840" Y="22478" Z="0"/>
					<Vertex X="22834" Y="22490" Z="0"/>
					<Vertex X="22834" Y="22502" Z="0"/>
					<Vertex X="22828" Y="22509" Z="0"/>
					<Vertex X="22828" Y="22515" Z="0"/>
					<Vertex X="22815" Y="22533" Z="0"/>
					<Vertex X="22815" Y="22539" Z="0"/>
					<Vertex X="22815" Y="22545" Z="0"/>
					<Vertex X="22809" Y="22552" Z="0"/>
					<Vertex X="22803" Y="22558" Z="0"/>
					<Vertex X="22803" Y="22570" Z="0"/>
					<Vertex X="22797" Y="22570" Z="0"/>
					<Vertex X="22797" Y="22576" Z="0"/>
					<Vertex X="22791" Y="22576" Z="0"/>
					<Vertex X="22785" Y="22588" Z="0"/>
					<Vertex X="22779" Y="22601" Z="0"/>
					<Vertex X="22779" Y="22607" Z="0"/>
					<Vertex X="22772" Y="22619" Z="0"/>
					<Vertex X="22766" Y="22625" Z="0"/>
					<Vertex X="22760" Y="22638" Z="0"/>
					<Vertex X="22754" Y="22638" Z="0"/>
					<Vertex X="22748" Y="22650" Z="0"/>
					<Vertex X="22742" Y="22662" Z="0"/>
					<Vertex X="22736" Y="22662" Z="0"/>
					<Vertex X="22736" Y="22668" Z="0"/>
					<Vertex X="22729" Y="22674" Z="0"/>
					<Vertex X="22729" Y="22681" Z="0"/>
					<Vertex X="22717" Y="22693" Z="0"/>
					<Vertex X="22711" Y="22705" Z="0"/>
					<Vertex X="22705" Y="22705" Z="0"/>
					<Vertex X="22705" Y="22711" Z="0"/>
					<Vertex X="22699" Y="22711" Z="0"/>
					<Vertex X="22693" Y="22717" Z="0"/>
					<Vertex X="22686" Y="22724" Z="0"/>
					<Vertex X="22686" Y="22730" Z="0"/>
					<Vertex X="22674" Y="22736" Z="0"/>
					<Vertex X="22668" Y="22742" Z="0"/>
					<Vertex X="22668" Y="22748" Z="0"/>
					<Vertex X="22662" Y="22754" Z="0"/>
					<Vertex X="22650" Y="22754" Z="0"/>
					<Vertex X="22643" Y="22760" Z="0"/>
					<Vertex X="22631" Y="22767" Z="0"/>
					<Vertex X="22631" Y="22773" Z="0"/>
					<Vertex X="22625" Y="22773" Z="0"/>
					<Vertex X="22613" Y="22773" Z="0"/>
					<Vertex X="22607" Y="22785" Z="0"/>
					<Vertex X="22594" Y="22791" Z="0"/>
					<Vertex X="22588" Y="22791" Z="0"/>
					<Vertex X="22576" Y="22797" Z="0"/>
					<Vertex X="22570" Y="22803" Z="0"/>
					<Vertex X="22557" Y="22810" Z="0"/>
					<Vertex X="22545" Y="22816" Z="0"/>
					<Vertex X="22539" Y="22816" Z="0"/>
					<Vertex X="22527" Y="22828" Z="0"/>
					<Vertex X="22521" Y="22834" Z="0"/>
					<Vertex X="22514" Y="22834" Z="0"/>
					<Vertex X="22502" Y="22834" Z="0"/>
					<Vertex X="22496" Y="22834" Z="0"/>
					<Vertex X="22496" Y="22840" Z="0"/>
					<Vertex X="22490" Y="22840" Z="0"/>
					<Vertex X="22484" Y="22840" Z="0"/>
					<Vertex X="22478" Y="22840" Z="0"/>
					<Vertex X="22465" Y="22840" Z="0"/>
					<Vertex X="22459" Y="22846" Z="0"/>
					<Vertex X="22453" Y="22846" Z="0"/>
					<Vertex X="22447" Y="22846" Z="0"/>
					<Vertex X="22441" Y="22846" Z="0"/>
					<Vertex X="22435" Y="22846" Z="0"/>
					<Vertex X="22428" Y="22846" Z="0"/>
					<Vertex X="22422" Y="22846" Z="0"/>
					<Vertex X="22416" Y="22846" Z="0"/>
					<Vertex X="22410" Y="22846" Z="0"/>
					<Vertex X="22398" Y="22846" Z="0"/>
					<Vertex X="22385" Y="22846" Z="0"/>
					<Vertex X="22379" Y="22846" Z="0"/>
					<Vertex X="22367" Y="22846" Z="0"/>
					<Vertex X="22361" Y="22846" Z="0"/>
					<Vertex X="22349" Y="22846" Z="0"/>
					<Vertex X="22342" Y="22846" Z="0"/>
					<Vertex X="22336" Y="22846" Z="0"/>
					<Vertex X="22324" Y="22840" Z="0"/>
					<Vertex X="22293" Y="22828" Z="0"/>
					<Vertex X="22281" Y="22822" Z="0"/>
					<Vertex X="22269" Y="22816" Z="0"/>
					<Vertex X="22256" Y="22816" Z="0"/>
					<Vertex X="22238" Y="22810" Z="0"/>
					<Vertex X="22226" Y="22803" Z="0"/>
					<Vertex X="22213" Y="22797" Z="0"/>
					<Vertex X="22195" Y="22797" Z="0"/>
					<Vertex X="22183" Y="22791" Z="0"/>
					<Vertex X="22177" Y="22785" Z="0"/>
					<Vertex X="22164" Y="22779" Z="0"/>
					<Vertex X="22146" Y="22767" Z="0"/>
					<Vertex X="22134" Y="22754" Z="0"/>
					<Vertex X="22115" Y="22748" Z="0"/>
					<Vertex X="22103" Y="22742" Z="0"/>
					<Vertex X="22103" Y="22736" Z="0"/>
					<Vertex X="22084" Y="22730" Z="0"/>
					<Vertex X="22072" Y="22717" Z="0"/>
					<Vertex X="22054" Y="22699" Z="0"/>
					<Vertex X="22035" Y="22693" Z="0"/>
					<Vertex X="22035" Y="22687" Z="0"/>
					<Vertex X="22017" Y="22668" Z="0"/>
					<Vertex X="21998" Y="22656" Z="0"/>
					<Vertex X="21992" Y="22650" Z="0"/>
					<Vertex X="21980" Y="22638" Z="0"/>
					<Vertex X="21974" Y="22631" Z="0"/>
					<Vertex X="21968" Y="22625" Z="0"/>
					<Vertex X="21955" Y="22613" Z="0"/>
					<Vertex X="21931" Y="22595" Z="0"/>
					<Vertex X="21925" Y="22595" Z="0"/>
					<Vertex X="21925" Y="22588" Z="0"/>
					<Vertex X="21906" Y="22576" Z="0"/>
					<Vertex X="21900" Y="22564" Z="0"/>
					<Vertex X="21888" Y="22552" Z="0"/>
					<Vertex X="21869" Y="22539" Z="0"/>
					<Vertex X="21857" Y="22527" Z="0"/>
					<Vertex X="21845" Y="22521" Z="0"/>
					<Vertex X="21833" Y="22509" Z="0"/>
					<Vertex X="21820" Y="22496" Z="0"/>
					<Vertex X="21808" Y="22484" Z="0"/>
					<Vertex X="21783" Y="22466" Z="0"/>
					<Vertex X="21777" Y="22459" Z="0"/>
					<Vertex X="21759" Y="22447" Z="0"/>
					<Vertex X="21753" Y="22441" Z="0"/>
					<Vertex X="21740" Y="22435" Z="0"/>
					<Vertex X="21734" Y="22429" Z="0"/>
					<Vertex X="21728" Y="22423" Z="0"/>
					<Vertex X="21722" Y="22423" Z="0"/>
					<Vertex X="21716" Y="22416" Z="0"/>
					<Vertex X="21710" Y="22410" Z="0"/>
					<Vertex X="21704" Y="22410" Z="0"/>
					<Vertex X="21697" Y="22404" Z="0"/>
					<Vertex X="21691" Y="22398" Z="0"/>
					<Vertex X="21679" Y="22392" Z="0"/>
					<Vertex X="21667" Y="22392" Z="0"/>
					<Vertex X="21661" Y="22386" Z="0"/>
					<Vertex X="21654" Y="22386" Z="0"/>
					<Vertex X="21648" Y="22380" Z="0"/>
					<Vertex X="21642" Y="22380" Z="0"/>
					<Vertex X="21636" Y="22380" Z="0"/>
					<Vertex X="21618" Y="22380" Z="0"/>
					<Vertex X="21611" Y="22380" Z="0"/>
					<Vertex X="21605" Y="22380" Z="0"/>
					<Vertex X="21599" Y="22380" Z="0"/>
					<Vertex X="21587" Y="22380" Z="0"/>
					<Vertex X="21581" Y="22380" Z="0"/>
					<Vertex X="21575" Y="22380" Z="0"/>
					<Vertex X="21568" Y="22380" Z="0"/>
					<Vertex X="21562" Y="22380" Z="0"/>
					<Vertex X="21556" Y="22380" Z="0"/>
					<Vertex X="21550" Y="22380" Z="0"/>
					<Vertex X="21532" Y="22380" Z="0"/>
					<Vertex X="21532" Y="22386" Z="0"/>
					<Vertex X="21525" Y="22386" Z="0"/>
					<Vertex X="21525" Y="22392" Z="0"/>
					<Vertex X="21519" Y="22398" Z="0"/>
					<Vertex X="21513" Y="22404" Z="0"/>
					<Vertex X="21513" Y="22410" Z="0"/>
					<Vertex X="21513" Y="22423" Z="0"/>
					<Vertex X="21513" Y="22435" Z="0"/>
					<Vertex X="21513" Y="22441" Z="0"/>
					<Vertex X="21513" Y="22453" Z="0"/>
					<Vertex X="21513" Y="22459" Z="0"/>
					<Vertex X="21513" Y="22466" Z="0"/>
					<Vertex X="21513" Y="22478" Z="0"/>
					<Vertex X="21513" Y="22484" Z="0"/>
					<Vertex X="21513" Y="22490" Z="0"/>
					<Vertex X="21513" Y="22496" Z="0"/>
					<Vertex X="21513" Y="22502" Z="0"/>
					<Vertex X="21513" Y="22509" Z="0"/>
					<Vertex X="21513" Y="22515" Z="0"/>
					<Vertex X="21513" Y="22521" Z="0"/>
					<Vertex X="21513" Y="22533" Z="0"/>
					<Vertex X="21513" Y="22539" Z="0"/>
					<Vertex X="21513" Y="22552" Z="0"/>
					<Vertex X="21513" Y="22558" Z="0"/>
					<Vertex X="21513" Y="22564" Z="0"/>
					<Vertex X="21513" Y="22576" Z="0"/>
					<Vertex X="21513" Y="22582" Z="0"/>
					<Vertex X="21513" Y="22595" Z="0"/>
					<Vertex X="21513" Y="22607" Z="0"/>
					<Vertex X="21513" Y="22613" Z="0"/>
					<Vertex X="21513" Y="22625" Z="0"/>
					<Vertex X="21513" Y="22631" Z="0"/>
					<Vertex X="21513" Y="22638" Z="0"/>
					<Vertex X="21513" Y="22644" Z="0"/>
					<Vertex X="21513" Y="22650" Z="0"/>
					<Vertex X="21513" Y="22662" Z="0"/>
					<Vertex X="21513" Y="22668" Z="0"/>
					<Vertex X="21513" Y="22681" Z="0"/>
					<Vertex X="21513" Y="22687" Z="0"/>
					<Vertex X="21507" Y="22693" Z="0"/>
					<Vertex X="21501" Y="22705" Z="0"/>
					<Vertex X="21495" Y="22724" Z="0"/>
					<Vertex X="21482" Y="22736" Z="0"/>
					<Vertex X="21476" Y="22748" Z="0"/>
					<Vertex X="21470" Y="22760" Z="0"/>
					<Vertex X="21464" Y="22760" Z="0"/>
					<Vertex X="21458" Y="22767" Z="0"/>
					<Vertex X="21445" Y="22773" Z="0"/>
					<Vertex X="21439" Y="22779" Z="0"/>
					<Vertex X="21433" Y="22785" Z="0"/>
					<Vertex X="21427" Y="22785" Z="0"/>
					<Vertex X="21421" Y="22791" Z="0"/>
					<Vertex X="21415" Y="22797" Z="0"/>
					<Vertex X="21409" Y="22797" Z="0"/>
					<Vertex X="21402" Y="22797" Z="0"/>
					<Vertex X="21396" Y="22803" Z="0"/>
					<Vertex X="21384" Y="22803" Z="0"/>
					<Vertex X="21378" Y="22803" Z="0"/>
					<Vertex X="21372" Y="22803" Z="0"/>
					<Vertex X="21366" Y="22803" Z="0"/>
					<Vertex X="21353" Y="22803" Z="0"/>
					<Vertex X="21347" Y="22803" Z="0"/>
					<Vertex X="21341" Y="22803" Z="0"/>
					<Vertex X="21335" Y="22803" Z="0"/>
					<Vertex X="21329" Y="22803" Z="0"/>
					<Vertex X="21316" Y="22797" Z="0"/>
					<Vertex X="21310" Y="22797" Z="0"/>
					<Vertex X="21292" Y="22785" Z="0"/>
					<Vertex X="21292" Y="22779" Z="0"/>
					<Vertex X="21267" Y="22767" Z="0"/>
					<Vertex X="21261" Y="22767" Z="0"/>
					<Vertex X="21255" Y="22760" Z="0"/>
					<Vertex X="21249" Y="22754" Z="0"/>
					<Vertex X="21237" Y="22742" Z="0"/>
					<Vertex X="21224" Y="22736" Z="0"/>
					<Vertex X="21212" Y="22717" Z="0"/>
					<Vertex X="21200" Y="22711" Z="0"/>
					<Vertex X="21187" Y="22699" Z="0"/>
					<Vertex X="21181" Y="22693" Z="0"/>
					<Vertex X="21169" Y="22674" Z="0"/>
					<Vertex X="21157" Y="22662" Z="0"/>
					<Vertex X="21144" Y="22644" Z="0"/>
					<Vertex X="21132" Y="22625" Z="0"/>
					<Vertex X="21120" Y="22607" Z="0"/>
					<Vertex X="21108" Y="22588" Z="0"/>
					<Vertex X="21095" Y="22564" Z="0"/>
					<Vertex X="21089" Y="22521" Z="0"/>
					<Vertex X="21083" Y="22502" Z="0"/>
					<Vertex X="21083" Y="22472" Z="0"/>
					<Vertex X="21071" Y="22466" Z="0"/>
					<Vertex X="21065" Y="22447" Z="0"/>
					<Vertex X="21065" Y="22435" Z="0"/>
					<Vertex X="21058" Y="22423" Z="0"/>
					<Vertex X="21058" Y="22416" Z="0"/>
					<Vertex X="21052" Y="22398" Z="0"/>
					<Vertex X="21052" Y="22392" Z="0"/>
					<Vertex X="21046" Y="22373" Z="0"/>
					<Vertex X="21046" Y="22367" Z="0"/>
					<Vertex X="21046" Y="22361" Z="0"/>
					<Vertex X="21046" Y="22355" Z="0"/>
					<Vertex X="21046" Y="22349" Z="0"/>
					<Vertex X="21040" Y="22343" Z="0"/>
					<Vertex X="21040" Y="22337" Z="0"/>
					<Vertex X="21034" Y="22330" Z="0"/>
					<Vertex X="21034" Y="22324" Z="0"/>
					<Vertex X="21028" Y="22318" Z="0"/>
					<Vertex X="21028" Y="22312" Z="0"/>
					<Vertex X="21022" Y="22306" Z="0"/>
					<Vertex X="21015" Y="22300" Z="0"/>
					<Vertex X="21015" Y="22294" Z="0"/>
					<Vertex X="21009" Y="22281" Z="0"/>
					<Vertex X="21009" Y="22275" Z="0"/>
					<Vertex X="21003" Y="22275" Z="0"/>
					<Vertex X="20997" Y="22263" Z="0"/>
					<Vertex X="20991" Y="22257" Z="0"/>
					<Vertex X="20991" Y="22244" Z="0"/>
					<Vertex X="20985" Y="22238" Z="0"/>
					<Vertex X="20979" Y="22232" Z="0"/>
					<Vertex X="20972" Y="22220" Z="0"/>
					<Vertex X="20966" Y="22214" Z="0"/>
					<Vertex X="20960" Y="22208" Z="0"/>
					<Vertex X="20960" Y="22201" Z="0"/>
					<Vertex X="20954" Y="22201" Z="0"/>
					<Vertex X="20954" Y="22195" Z="0"/>
					<Vertex X="20948" Y="22195" Z="0"/>
					<Vertex X="20942" Y="22183" Z="0"/>
					<Vertex X="20936" Y="22177" Z="0"/>
					<Vertex X="20929" Y="22171" Z="0"/>
					<Vertex X="20929" Y="22165" Z="0"/>
					<Vertex X="20923" Y="22158" Z="0"/>
					<Vertex X="20923" Y="22152" Z="0"/>
					<Vertex X="20917" Y="22146" Z="0"/>
					<Vertex X="20911" Y="22140" Z="0"/>
					<Vertex X="20905" Y="22128" Z="0"/>
					<Vertex X="20899" Y="22122" Z="0"/>
					<Vertex X="20899" Y="22115" Z="0"/>
					<Vertex X="20886" Y="22109" Z="0"/>
					<Vertex X="20886" Y="22103" Z="0"/>
					<Vertex X="20880" Y="22091" Z="0"/>
					<Vertex X="20874" Y="22085" Z="0"/>
					<Vertex X="20868" Y="22079" Z="0"/>
					<Vertex X="20856" Y="22066" Z="0"/>
					<Vertex X="20850" Y="22060" Z="0"/>
					<Vertex X="20843" Y="22048" Z="0"/>
					<Vertex X="20837" Y="22048" Z="0"/>
					<Vertex X="20837" Y="22042" Z="0"/>
					<Vertex X="20825" Y="22036" Z="0"/>
					<Vertex X="20813" Y="22029" Z="0"/>
					<Vertex X="20807" Y="22023" Z="0"/>
					<Vertex X="20800" Y="22011" Z="0"/>
					<Vertex X="20788" Y="22005" Z="0"/>
					<Vertex X="20776" Y="21999" Z="0"/>
					<Vertex X="20764" Y="21993" Z="0"/>
					<Vertex X="20745" Y="21986" Z="0"/>
					<Vertex X="20739" Y="21980" Z="0"/>
					<Vertex X="20727" Y="21974" Z="0"/>
					<Vertex X="20721" Y="21968" Z="0"/>
					<Vertex X="20708" Y="21968" Z="0"/>
					<Vertex X="20696" Y="21962" Z="0"/>
					<Vertex X="20678" Y="21962" Z="0"/>
					<Vertex X="20671" Y="21962" Z="0"/>
					<Vertex X="20653" Y="21956" Z="0"/>
					<Vertex X="20641" Y="21950" Z="0"/>
					<Vertex X="20622" Y="21950" Z="0"/>
					<Vertex X="20616" Y="21950" Z="0"/>
					<Vertex X="20604" Y="21950" Z="0"/>
					<Vertex X="20592" Y="21950" Z="0"/>
					<Vertex X="20579" Y="21943" Z="0"/>
					<Vertex X="20573" Y="21943" Z="0"/>
					<Vertex X="20561" Y="21943" Z="0"/>
					<Vertex X="20555" Y="21937" Z="0"/>
					<Vertex X="20542" Y="21931" Z="0"/>
					<Vertex X="20536" Y="21925" Z="0"/>
					<Vertex X="20524" Y="21925" Z="0"/>
					<Vertex X="20518" Y="21919" Z="0"/>
					<Vertex X="20506" Y="21913" Z="0"/>
					<Vertex X="20487" Y="21900" Z="0"/>
					<Vertex X="20475" Y="21888" Z="0"/>
					<Vertex X="20463" Y="21876" Z="0"/>
					<Vertex X="20456" Y="21870" Z="0"/>
					<Vertex X="20438" Y="21851" Z="0"/>
					<Vertex X="20426" Y="21839" Z="0"/>
					<Vertex X="20413" Y="21827" Z="0"/>
					<Vertex X="20407" Y="21814" Z="0"/>
					<Vertex X="20389" Y="21796" Z="0"/>
					<Vertex X="20389" Y="21790" Z="0"/>
					<Vertex X="20377" Y="21778" Z="0"/>
					<Vertex X="20370" Y="21765" Z="0"/>
					<Vertex X="20358" Y="21753" Z="0"/>
					<Vertex X="20352" Y="21747" Z="0"/>
					<Vertex X="20346" Y="21735" Z="0"/>
					<Vertex X="20340" Y="21716" Z="0"/>
					<Vertex X="20321" Y="21698" Z="0"/>
					<Vertex X="20321" Y="21679" Z="0"/>
					<Vertex X="20315" Y="21667" Z="0"/>
					<Vertex X="20297" Y="21642" Z="0"/>
					<Vertex X="20297" Y="21636" Z="0"/>
					<Vertex X="20278" Y="21618" Z="0"/>
					<Vertex X="20266" Y="21587" Z="0"/>
					<Vertex X="20260" Y="21562" Z="0"/>
					<Vertex X="20254" Y="21544" Z="0"/>
					<Vertex X="20241" Y="21532" Z="0"/>
					<Vertex X="20241" Y="21513" Z="0"/>
					<Vertex X="20241" Y="21501" Z="0"/>
					<Vertex X="20235" Y="21489" Z="0"/>
					<Vertex X="20235" Y="21483" Z="0"/>
					<Vertex X="20235" Y="21470" Z="0"/>
					<Vertex X="20235" Y="21464" Z="0"/>
					<Vertex X="20235" Y="21446" Z="0"/>
					<Vertex X="20235" Y="21427" Z="0"/>
					<Vertex X="20235" Y="21421" Z="0"/>
					<Vertex X="20235" Y="21409" Z="0"/>
					<Vertex X="20235" Y="21397" Z="0"/>
					<Vertex X="20235" Y="21390" Z="0"/>
					<Vertex X="20235" Y="21384" Z="0"/>
					<Vertex X="20235" Y="21372" Z="0"/>
					<Vertex X="20235" Y="21366" Z="0"/>
					<Vertex X="20235" Y="21347" Z="0"/>
					<Vertex X="20235" Y="21335" Z="0"/>
					<Vertex X="20235" Y="21329" Z="0"/>
					<Vertex X="20235" Y="21317" Z="0"/>
					<Vertex X="20235" Y="21311" Z="0"/>
					<Vertex X="20235" Y="21298" Z="0"/>
					<Vertex X="20235" Y="21280" Z="0"/>
					<Vertex X="20235" Y="21274" Z="0"/>
					<Vertex X="20235" Y="21261" Z="0"/>
					<Vertex X="20235" Y="21243" Z="0"/>
					<Vertex X="20241" Y="21231" Z="0"/>
					<Vertex X="20248" Y="21212" Z="0"/>
					<Vertex X="20248" Y="21200" Z="0"/>
					<Vertex X="20248" Y="21194" Z="0"/>
					<Vertex X="20248" Y="21175" Z="0"/>
					<Vertex X="20254" Y="21169" Z="0"/>
					<Vertex X="20260" Y="21151" Z="0"/>
					<Vertex X="20260" Y="21139" Z="0"/>
					<Vertex X="20266" Y="21126" Z="0"/>
					<Vertex X="20272" Y="21120" Z="0"/>
					<Vertex X="20278" Y="21096" Z="0"/>
					<Vertex X="20291" Y="21083" Z="0"/>
					<Vertex X="20303" Y="21065" Z="0"/>
					<Vertex X="20309" Y="21053" Z="0"/>
					<Vertex X="20315" Y="21040" Z="0"/>
					<Vertex X="20327" Y="21028" Z="0"/>
					<Vertex X="20340" Y="21010" Z="0"/>
					<Vertex X="20352" Y="21003" Z="0"/>
					<Vertex X="20377" Y="20991" Z="0"/>
					<Vertex X="20389" Y="20985" Z="0"/>
					<Vertex X="20401" Y="20973" Z="0"/>
					<Vertex X="20413" Y="20967" Z="0"/>
					<Vertex X="20426" Y="20960" Z="0"/>
					<Vertex X="20444" Y="20954" Z="0"/>
					<Vertex X="20456" Y="20948" Z="0"/>
					<Vertex X="20475" Y="20942" Z="0"/>
					<Vertex X="20493" Y="20942" Z="0"/>
					<Vertex X="20512" Y="20936" Z="0"/>
					<Vertex X="20530" Y="20930" Z="0"/>
					<Vertex X="20542" Y="20930" Z="0"/>
					<Vertex X="20555" Y="20924" Z="0"/>
					<Vertex X="20573" Y="20924" Z="0"/>
					<Vertex X="20579" Y="20924" Z="0"/>
					<Vertex X="20610" Y="20924" Z="0"/>
					<Vertex X="20647" Y="20917" Z="0"/>
					<Vertex X="20684" Y="20917" Z="0"/>
					<Vertex X="20702" Y="20917" Z="0"/>
					<Vertex X="20721" Y="20905" Z="0"/>
					<Vertex X="20739" Y="20905" Z="0"/>
					<Vertex X="20751" Y="20905" Z="0"/>
					<Vertex X="20782" Y="20905" Z="0"/>
					<Vertex X="20813" Y="20905" Z="0"/>
					<Vertex X="20825" Y="20905" Z="0"/>
					<Vertex X="20843" Y="20905" Z="0"/>
					<Vertex X="20862" Y="20905" Z="0"/>
					<Vertex X="20874" Y="20899" Z="0"/>
					<Vertex X="20880" Y="20899" Z="0"/>
					<Vertex X="20886" Y="20899" Z="0"/>
					<Vertex X="20899" Y="20893" Z="0"/>
					<Vertex X="20911" Y="20887" Z="0"/>
					<Vertex X="20917" Y="20887" Z="0"/>
					<Vertex X="20929" Y="20881" Z="0"/>
					<Vertex X="20948" Y="20868" Z="0"/>
					<Vertex X="20966" Y="20856" Z="0"/>
					<Vertex X="20979" Y="20856" Z="0"/>
					<Vertex X="21003" Y="20844" Z="0"/>
					<Vertex X="21015" Y="20838" Z="0"/>
					<Vertex X="21034" Y="20831" Z="0"/>
					<Vertex X="21052" Y="20819" Z="0"/>
					<Vertex X="21058" Y="20813" Z="0"/>
					<Vertex X="21089" Y="20788" Z="0"/>
					<Vertex X="21120" Y="20764" Z="0"/>
					<Vertex X="21157" Y="20733" Z="0"/>
					<Vertex X="21175" Y="20715" Z="0"/>
					<Vertex X="21200" Y="20696" Z="0"/>
					<Vertex X="21218" Y="20678" Z="0"/>
					<Vertex X="21230" Y="20666" Z="0"/>
					<Vertex X="21249" Y="20653" Z="0"/>
					<Vertex X="21261" Y="20641" Z="0"/>
					<Vertex X="21280" Y="20616" Z="0"/>
					<Vertex X="21286" Y="20604" Z="0"/>
					<Vertex X="21298" Y="20592" Z="0"/>
					<Vertex X="21304" Y="20580" Z="0"/>
					<Vertex X="21316" Y="20567" Z="0"/>
					<Vertex X="21329" Y="20555" Z="0"/>
					<Vertex X="21341" Y="20537" Z="0"/>
					<Vertex X="21341" Y="20512" Z="0"/>
					<Vertex X="21359" Y="20494" Z="0"/>
					<Vertex X="21366" Y="20481" Z="0"/>
					<Vertex X="21378" Y="20463" Z="0"/>
					<Vertex X="21384" Y="20457" Z="0"/>
					<Vertex X="21384" Y="20451" Z="0"/>
					<Vertex X="21396" Y="20438" Z="0"/>
					<Vertex X="21402" Y="20426" Z="0"/>
					<Vertex X="21402" Y="20420" Z="0"/>
					<Vertex X="21409" Y="20408" Z="0"/>
					<Vertex X="21415" Y="20389" Z="0"/>
					<Vertex X="21421" Y="20371" Z="0"/>
					<Vertex X="21427" Y="20365" Z="0"/>
					<Vertex X="21427" Y="20352" Z="0"/>
					<Vertex X="21439" Y="20334" Z="0"/>
					<Vertex X="21445" Y="20328" Z="0"/>
					<Vertex X="21452" Y="20315" Z="0"/>
					<Vertex X="21458" Y="20297" Z="0"/>
					<Vertex X="21458" Y="20291" Z="0"/>
					<Vertex X="21464" Y="20279" Z="0"/>
					<Vertex X="21470" Y="20266" Z="0"/>
					<Vertex X="21476" Y="20254" Z="0"/>
					<Vertex X="21482" Y="20236" Z="0"/>
					<Vertex X="21482" Y="20229" Z="0"/>
					<Vertex X="21488" Y="20223" Z="0"/>
					<Vertex X="21488" Y="20217" Z="0"/>
					<Vertex X="21495" Y="20211" Z="0"/>
					<Vertex X="21501" Y="20205" Z="0"/>
					<Vertex X="21501" Y="20199" Z="0"/>
					<Vertex X="21507" Y="20186" Z="0"/>
					<Vertex X="21507" Y="20174" Z="0"/>
					<Vertex X="21513" Y="20168" Z="0"/>
					<Vertex X="21519" Y="20162" Z="0"/>
					<Vertex X="21519" Y="20156" Z="0"/>
					<Vertex X="21525" Y="20156" Z="0"/>
					<Vertex X="21525" Y="20143" Z="0"/>
					<Vertex X="21538" Y="20137" Z="0"/>
					<Vertex X="21538" Y="20131" Z="0"/>
					<Vertex X="21544" Y="20131" Z="0"/>
					<Vertex X="21544" Y="20125" Z="0"/>
					<Vertex X="21550" Y="20119" Z="0"/>
					<Vertex X="21556" Y="20113" Z="0"/>
					<Vertex X="21568" Y="20113" Z="0"/>
					<Vertex X="21575" Y="20100" Z="0"/>
					<Vertex X="21581" Y="20100" Z="0"/>
					<Vertex X="21587" Y="20100" Z="0"/>
					<Vertex X="21593" Y="20100" Z="0"/>
					<Vertex X="21599" Y="20100" Z="0"/>
					<Vertex X="21605" Y="20100" Z="0"/>
					<Vertex X="21611" Y="20107" Z="0"/>
					<Vertex X="21618" Y="20113" Z="0"/>
					<Vertex X="21624" Y="20119" Z="0"/>
					<Vertex X="21630" Y="20125" Z="0"/>
					<Vertex X="21642" Y="20131" Z="0"/>
					<Vertex X="21648" Y="20143" Z="0"/>
					<Vertex X="21648" Y="20156" Z="0"/>
					<Vertex X="21661" Y="20174" Z="0"/>
					<Vertex X="21673" Y="20193" Z="0"/>
					<Vertex X="21679" Y="20199" Z="0"/>
					<Vertex X="21679" Y="20211" Z="0"/>
					<Vertex X="21691" Y="20236" Z="0"/>
					<Vertex X="21697" Y="20248" Z="0"/>
					<Vertex X="21697" Y="20260" Z="0"/>
					<Vertex X="21710" Y="20266" Z="0"/>
					<Vertex X="21716" Y="20285" Z="0"/>
					<Vertex X="21722" Y="20297" Z="0"/>
					<Vertex X="21734" Y="20309" Z="0"/>
					<Vertex X="21740" Y="20322" Z="0"/>
					<Vertex X="21753" Y="20334" Z="0"/>
					<Vertex X="21759" Y="20340" Z="0"/>
					<Vertex X="21777" Y="20352" Z="0"/>
					<Vertex X="21790" Y="20358" Z="0"/>
					<Vertex X="21814" Y="20377" Z="0"/>
					<Vertex X="21826" Y="20383" Z="0"/>
					<Vertex X="21833" Y="20383" Z="0"/>
					<Vertex X="21845" Y="20383" Z="0"/>
					<Vertex X="21851" Y="20383" Z="0"/>
					<Vertex X="21863" Y="20383" Z="0"/>
					<Vertex X="21869" Y="20383" Z="0"/>
					<Vertex X="21882" Y="20383" Z="0"/>
					<Vertex X="21888" Y="20383" Z="0"/>
					<Vertex X="21894" Y="20383" Z="0"/>
					<Vertex X="21894" Y="20377" Z="0"/>
					<Vertex X="21906" Y="20365" Z="0"/>
					<Vertex X="21906" Y="20352" Z="0"/>
					<Vertex X="21906" Y="20322" Z="0"/>
					<Vertex X="21906" Y="20303" Z="0"/>
					<Vertex X="21906" Y="20291" Z="0"/>
					<Vertex X="21906" Y="20272" Z="0"/>
					<Vertex X="21906" Y="20254" Z="0"/>
					<Vertex X="21906" Y="20242" Z="0"/>
					<Vertex X="21906" Y="20236" Z="0"/>
					<Vertex X="21900" Y="20223" Z="0"/>
					<Vertex X="21900" Y="20217" Z="0"/>
					<Vertex X="21888" Y="20211" Z="0"/>
					<Vertex X="21888" Y="20199" Z="0"/>
					<Vertex X="21882" Y="20199" Z="0"/>
					<Vertex X="21882" Y="20193" Z="0"/>
					<Vertex X="21882" Y="20186" Z="0"/>
					<Vertex X="21876" Y="20180" Z="0"/>
					<Vertex X="21869" Y="20174" Z="0"/>
					<Vertex X="21869" Y="20168" Z="0"/>
					<Vertex X="21869" Y="20156" Z="0"/>
					<Vertex X="21869" Y="20143" Z="0"/>
					<Vertex X="21869" Y="20125" Z="0"/>
					<Vertex X="21876" Y="20119" Z="0"/>
					<Vertex X="21888" Y="20113" Z="0"/>
					<Vertex X="21912" Y="20094" Z="0"/>
					<Vertex X="21937" Y="20082" Z="0"/>
					<Vertex X="21955" Y="20076" Z="0"/>
					<Vertex X="21974" Y="20064" Z="0"/>
					<Vertex X="21986" Y="20057" Z="0"/>
					<Vertex X="22005" Y="20051" Z="0"/>
					<Vertex X="22017" Y="20045" Z="0"/>
					<Vertex X="22023" Y="20045" Z="0"/>
					<Vertex X="22029" Y="20039" Z="0"/>
					<Vertex X="22048" Y="20033" Z="0"/>
					<Vertex X="22054" Y="20033" Z="0"/>
					<Vertex X="22054" Y="20027" Z="0"/>
					<Vertex X="22060" Y="20021" Z="0"/>
					<Vertex X="22060" Y="20014" Z="0"/>
					<Vertex X="22066" Y="20014" Z="0"/>
					<Vertex X="22066" Y="20008" Z="0"/>
					<Vertex X="22072" Y="20002" Z="0"/>
					<Vertex X="22072" Y="19996" Z="0"/>
					<Vertex X="22078" Y="19984" Z="0"/>
					<Vertex X="22091" Y="19965" Z="0"/>
					<Vertex X="22097" Y="19953" Z="0"/>
					<Vertex X="22109" Y="19935" Z="0"/>
					<Vertex X="22121" Y="19922" Z="0"/>
					<Vertex X="22127" Y="19922" Z="0"/>
					<Vertex X="22140" Y="19916" Z="0"/>
					<Vertex X="22158" Y="19910" Z="0"/>
					<Vertex X="22177" Y="19898" Z="0"/>
					<Vertex X="22189" Y="19898" Z="0"/>
					<Vertex X="22207" Y="19898" Z="0"/>
					<Vertex X="22213" Y="19898" Z="0"/>
					<Vertex X="22226" Y="19898" Z="0"/>
					<Vertex X="22232" Y="19898" Z="0"/>
					<Vertex X="22238" Y="19898" Z="0"/>
					<Vertex X="22244" Y="19898" Z="0"/>
					<Vertex X="22250" Y="19898" Z="0"/>
					<Vertex X="22256" Y="19898" Z="0"/>
					<Vertex X="22256" Y="19910" Z="0"/>
					<Vertex X="22263" Y="19910" Z="0"/>
					<Vertex X="22269" Y="19916" Z="0"/>
					<Vertex X="22275" Y="19922" Z="0"/>
					<Vertex X="22281" Y="19928" Z="0"/>
					<Vertex X="22287" Y="19928" Z="0"/>
					<Vertex X="22293" Y="19935" Z="0"/>
					<Vertex X="22299" Y="19941" Z="0"/>
					<Vertex X="22306" Y="19947" Z="0"/>
					<Vertex X="22312" Y="19947" Z="0"/>
					<Vertex X="22318" Y="19947" Z="0"/>
					<Vertex X="22324" Y="19953" Z="0"/>
					<Vertex X="22330" Y="19959" Z="0"/>
					<Vertex X="22355" Y="19990" Z="0"/>
				</Vertices>
			</Region>
			<Region Id="2" Type="0" Zoom="0.162786" Selected="0" ImageLocation="" ImageFocus="0" Length="6766.4" Area="2056793.0" LengthMicrons="1705.1" AreaMicrons="130614.6" Text="SOLID" NegativeROA="0" InputRegionId="0" Analyze="1" DisplayId="2">
				<Attributes/>
				<Vertices>
					<Vertex X="7623" Y="18134" Z="0"/>
					<Vertex X="7623" Y="18128" Z="0"/>
					<Vertex X="7623" Y="18122" Z="0"/>
					<Vertex X="7629" Y="18122" Z="0"/>
					<Vertex X="7636" Y="18122" Z="0"/>
					<Vertex X="7648" Y="18122" Z="0"/>
					<Vertex X="7666" Y="18122" Z="0"/>
					<Vertex X="7672" Y="18122" Z="0"/>
					<Vertex X="7685" Y="18116" Z="0"/>
					<Vertex X="7703" Y="18116" Z="0"/>
					<Vertex X="7709" Y="18116" Z="0"/>
					<Vertex X="7722" Y="18116" Z="0"/>
					<Vertex X="7734" Y="18110" Z="0"/>
					<Vertex X="7746" Y="18110" Z="0"/>
					<Vertex X="7752" Y="18110" Z="0"/>
					<Vertex X="7771" Y="18110" Z="0"/>
					<Vertex X="7771" Y="18104" Z="0"/>
					<Vertex X="7777" Y="18104" Z="0"/>
					<Vertex X="7783" Y="18104" Z="0"/>
					<Vertex X="7789" Y="18098" Z="0"/>
					<Vertex X="7795" Y="18098" Z="0"/>
					<Vertex X="7808" Y="18098" Z="0"/>
					<Vertex X="7814" Y="18098" Z="0"/>
					<Vertex X="7820" Y="18085" Z="0"/>
					<Vertex X="7826" Y="18085" Z="0"/>
					<Vertex X="7832" Y="18085" Z="0"/>
					<Vertex X="7844" Y="18085" Z="0"/>
					<Vertex X="7844" Y="18079" Z="0"/>
					<Vertex X="7851" Y="18079" Z="0"/>
					<Vertex X="7869" Y="18073" Z="0"/>
					<Vertex X="7875" Y="18061" Z="0"/>
					<Vertex X="7887" Y="18061" Z="0"/>
					<Vertex X="7894" Y="18055" Z="0"/>
					<Vertex X="7912" Y="18042" Z="0"/>
					<Vertex X="7918" Y="18036" Z="0"/>
					<Vertex X="7930" Y="18030" Z="0"/>
					<Vertex X="7937" Y="18024" Z="0"/>
					<Vertex X="7943" Y="18018" Z="0"/>
					<Vertex X="7949" Y="18012" Z="0"/>
					<Vertex X="7961" Y="18005" Z="0"/>
					<Vertex X="7967" Y="17999" Z="0"/>
					<Vertex X="7980" Y="17993" Z="0"/>
					<Vertex X="7986" Y="17975" Z="0"/>
					<Vertex X="7998" Y="17975" Z="0"/>
					<Vertex X="8004" Y="17956" Z="0"/>
					<Vertex X="8016" Y="17956" Z="0"/>
					<Vertex X="8023" Y="17950" Z="0"/>
					<Vertex X="8029" Y="17944" Z="0"/>
					<Vertex X="8035" Y="17938" Z="0"/>
					<Vertex X="8041" Y="17938" Z="0"/>
					<Vertex X="8047" Y="17932" Z="0"/>
					<Vertex X="8059" Y="17926" Z="0"/>
					<Vertex X="8066" Y="17919" Z="0"/>
					<Vertex X="8072" Y="17919" Z="0"/>
					<Vertex X="8078" Y="17913" Z="0"/>
					<Vertex X="8084" Y="17913" Z="0"/>
					<Vertex X="8102" Y="17907" Z="0"/>
					<Vertex X="8115" Y="17895" Z="0"/>
					<Vertex X="8127" Y="17895" Z="0"/>
					<Vertex X="8145" Y="17889" Z="0"/>
					<Vertex X="8158" Y="17889" Z="0"/>
					<Vertex X="8170" Y="17889" Z="0"/>
					<Vertex X="8176" Y="17883" Z="0"/>
					<Vertex X="8182" Y="17883" Z="0"/>
					<Vertex X="8188" Y="17883" Z="0"/>
					<Vertex X="8201" Y="17883" Z="0"/>
					<Vertex X="8213" Y="17876" Z="0"/>
					<Vertex X="8225" Y="17876" Z="0"/>
					<Vertex X="8231" Y="17876" Z="0"/>
					<Vertex X="8244" Y="17876" Z="0"/>
					<Vertex X="8250" Y="17876" Z="0"/>
					<Vertex X="8262" Y="17876" Z="0"/>
					<Vertex X="8274" Y="17876" Z="0"/>
					<Vertex X="8293" Y="17876" Z="0"/>
					<Vertex X="8311" Y="17876" Z="0"/>
					<Vertex X="8317" Y="17876" Z="0"/>
					<Vertex X="8336" Y="17876" Z="0"/>
					<Vertex X="8354" Y="17876" Z="0"/>
					<Vertex X="8360" Y="17876" Z="0"/>
					<Vertex X="8379" Y="17876" Z="0"/>
					<Vertex X="8385" Y="17876" Z="0"/>
					<Vertex X="8403" Y="17876" Z="0"/>
					<Vertex X="8422" Y="17876" Z="0"/>
					<Vertex X="8428" Y="17876" Z="0"/>
					<Vertex X="8446" Y="17876" Z="0"/>
					<Vertex X="8471" Y="17876" Z="0"/>
					<Vertex X="8489" Y="17883" Z="0"/>
					<Vertex X="8514" Y="17883" Z="0"/>
					<Vertex X="8526" Y="17895" Z="0"/>
					<Vertex X="8551" Y="17901" Z="0"/>
					<Vertex X="8575" Y="17901" Z="0"/>
					<Vertex X="8600" Y="17907" Z="0"/>
					<Vertex X="8618" Y="17907" Z="0"/>
					<Vertex X="8649" Y="17907" Z="0"/>
					<Vertex X="8668" Y="17919" Z="0"/>
					<Vertex X="8674" Y="17926" Z="0"/>
					<Vertex X="8692" Y="17932" Z="0"/>
					<Vertex X="8698" Y="17932" Z="0"/>
					<Vertex X="8704" Y="17932" Z="0"/>
					<Vertex X="8711" Y="17932" Z="0"/>
					<Vertex X="8717" Y="17938" Z="0"/>
					<Vertex X="8723" Y="17944" Z="0"/>
					<Vertex X="8729" Y="17944" Z="0"/>
					<Vertex X="8735" Y="17944" Z="0"/>
					<Vertex X="8741" Y="17950" Z="0"/>
					<Vertex X="8754" Y="17956" Z="0"/>
					<Vertex X="8760" Y="17956" Z="0"/>
					<Vertex X="8760" Y="17962" Z="0"/>
					<Vertex X="8766" Y="17962" Z="0"/>
					<Vertex X="8778" Y="17975" Z="0"/>
					<Vertex X="8784" Y="17981" Z="0"/>
					<Vertex X="8784" Y="17987" Z="0"/>
					<Vertex X="8790" Y="17987" Z="0"/>
					<Vertex X="8790" Y="17993" Z="0"/>
					<Vertex X="8797" Y="17993" Z="0"/>
					<Vertex X="8803" Y="17999" Z="0"/>
					<Vertex X="8803" Y="18005" Z="0"/>
					<Vertex X="8803" Y="18018" Z="0"/>
					<Vertex X="8815" Y="18030" Z="0"/>
					<Vertex X="8815" Y="18036" Z="0"/>
					<Vertex X="8815" Y="18042" Z="0"/>
					<Vertex X="8815" Y="18048" Z="0"/>
					<Vertex X="8815" Y="18055" Z="0"/>
					<Vertex X="8815" Y="18061" Z="0"/>
					<Vertex X="8815" Y="18067" Z="0"/>
					<Vertex X="8815" Y="18073" Z="0"/>
					<Vertex X="8815" Y="18079" Z="0"/>
					<Vertex X="8815" Y="18091" Z="0"/>
					<Vertex X="8815" Y="18098" Z="0"/>
					<Vertex X="8815" Y="18104" Z="0"/>
					<Vertex X="8815" Y="18116" Z="0"/>
					<Vertex X="8815" Y="18122" Z="0"/>
					<Vertex X="8815" Y="18134" Z="0"/>
					<Vertex X="8815" Y="18141" Z="0"/>
					<Vertex X="8815" Y="18153" Z="0"/>
					<Vertex X="8809" Y="18165" Z="0"/>
					<Vertex X="8803" Y="18190" Z="0"/>
					<Vertex X="8803" Y="18202" Z="0"/>
					<Vertex X="8797" Y="18214" Z="0"/>
					<Vertex X="8790" Y="18214" Z="0"/>
					<Vertex X="8790" Y="18227" Z="0"/>
					<Vertex X="8790" Y="18233" Z="0"/>
					<Vertex X="8784" Y="18233" Z="0"/>
					<Vertex X="8778" Y="18245" Z="0"/>
					<Vertex X="8778" Y="18251" Z="0"/>
					<Vertex X="8772" Y="18251" Z="0"/>
					<Vertex X="8772" Y="18263" Z="0"/>
					<Vertex X="8772" Y="18270" Z="0"/>
					<Vertex X="8766" Y="18276" Z="0"/>
					<Vertex X="8760" Y="18288" Z="0"/>
					<Vertex X="8754" Y="18294" Z="0"/>
					<Vertex X="8754" Y="18300" Z="0"/>
					<Vertex X="8747" Y="18306" Z="0"/>
					<Vertex X="8741" Y="18306" Z="0"/>
					<Vertex X="8735" Y="18313" Z="0"/>
					<Vertex X="8729" Y="18319" Z="0"/>
					<Vertex X="8723" Y="18325" Z="0"/>
					<Vertex X="8711" Y="18331" Z="0"/>
					<Vertex X="8704" Y="18331" Z="0"/>
					<Vertex X="8692" Y="18343" Z="0"/>
					<Vertex X="8686" Y="18343" Z="0"/>
					<Vertex X="8680" Y="18349" Z="0"/>
					<Vertex X="8668" Y="18356" Z="0"/>
					<Vertex X="8661" Y="18356" Z="0"/>
					<Vertex X="8655" Y="18362" Z="0"/>
					<Vertex X="8643" Y="18362" Z="0"/>
					<Vertex X="8643" Y="18368" Z="0"/>
					<Vertex X="8637" Y="18368" Z="0"/>
					<Vertex X="8625" Y="18368" Z="0"/>
					<Vertex X="8612" Y="18368" Z="0"/>
					<Vertex X="8600" Y="18374" Z="0"/>
					<Vertex X="8594" Y="18374" Z="0"/>
					<Vertex X="8588" Y="18380" Z="0"/>
					<Vertex X="8582" Y="18380" Z="0"/>
					<Vertex X="8575" Y="18380" Z="0"/>
					<Vertex X="8569" Y="18386" Z="0"/>
					<Vertex X="8563" Y="18386" Z="0"/>
					<Vertex X="8551" Y="18392" Z="0"/>
					<Vertex X="8545" Y="18392" Z="0"/>
					<Vertex X="8539" Y="18392" Z="0"/>
					<Vertex X="8532" Y="18392" Z="0"/>
					<Vertex X="8526" Y="18399" Z="0"/>
					<Vertex X="8520" Y="18399" Z="0"/>
					<Vertex X="8514" Y="18399" Z="0"/>
					<Vertex X="8508" Y="18405" Z="0"/>
					<Vertex X="8502" Y="18405" Z="0"/>
					<Vertex X="8496" Y="18405" Z="0"/>
					<Vertex X="8489" Y="18405" Z="0"/>
					<Vertex X="8489" Y="18411" Z="0"/>
					<Vertex X="8483" Y="18411" Z="0"/>
					<Vertex X="8477" Y="18417" Z="0"/>
					<Vertex X="8471" Y="18417" Z="0"/>
					<Vertex X="8465" Y="18423" Z="0"/>
					<Vertex X="8459" Y="18423" Z="0"/>
					<Vertex X="8453" Y="18429" Z="0"/>
					<Vertex X="8453" Y="18435" Z="0"/>
					<Vertex X="8453" Y="18442" Z="0"/>
					<Vertex X="8453" Y="18448" Z="0"/>
					<Vertex X="8453" Y="18454" Z="0"/>
					<Vertex X="8453" Y="18460" Z="0"/>
					<Vertex X="8453" Y="18466" Z="0"/>
					<Vertex X="8453" Y="18472" Z="0"/>
					<Vertex X="8459" Y="18478" Z="0"/>
					<Vertex X="8465" Y="18478" Z="0"/>
					<Vertex X="8471" Y="18485" Z="0"/>
					<Vertex X="8477" Y="18485" Z="0"/>
					<Vertex X="8483" Y="18491" Z="0"/>
					<Vertex X="8489" Y="18491" Z="0"/>
					<Vertex X="8496" Y="18491" Z="0"/>
					<Vertex X="8502" Y="18491" Z="0"/>
					<Vertex X="8508" Y="18491" Z="0"/>
					<Vertex X="8514" Y="18491" Z="0"/>
					<Vertex X="8526" Y="18491" Z="0"/>
					<Vertex X="8532" Y="18491" Z="0"/>
					<Vertex X="8545" Y="18491" Z="0"/>
					<Vertex X="8557" Y="18491" Z="0"/>
					<Vertex X="8575" Y="18491" Z="0"/>
					<Vertex X="8594" Y="18491" Z="0"/>
					<Vertex X="8612" Y="18491" Z="0"/>
					<Vertex X="8637" Y="18491" Z="0"/>
					<Vertex X="8649" Y="18491" Z="0"/>
					<Vertex X="8674" Y="18491" Z="0"/>
					<Vertex X="8698" Y="18491" Z="0"/>
					<Vertex X="8717" Y="18491" Z="0"/>
					<Vertex X="8735" Y="18491" Z="0"/>
					<Vertex X="8741" Y="18491" Z="0"/>
					<Vertex X="8754" Y="18491" Z="0"/>
					<Vertex X="8760" Y="18491" Z="0"/>
					<Vertex X="8760" Y="18497" Z="0"/>
					<Vertex X="8772" Y="18497" Z="0"/>
					<Vertex X="8778" Y="18503" Z="0"/>
					<Vertex X="8784" Y="18503" Z="0"/>
					<Vertex X="8784" Y="18509" Z="0"/>
					<Vertex X="8790" Y="18509" Z="0"/>
					<Vertex X="8797" Y="18515" Z="0"/>
					<Vertex X="8803" Y="18521" Z="0"/>
					<Vertex X="8803" Y="18528" Z="0"/>
					<Vertex X="8803" Y="18534" Z="0"/>
					<Vertex X="8809" Y="18540" Z="0"/>
					<Vertex X="8815" Y="18546" Z="0"/>
					<Vertex X="8815" Y="18552" Z="0"/>
					<Vertex X="8815" Y="18564" Z="0"/>
					<Vertex X="8815" Y="18571" Z="0"/>
					<Vertex X="8815" Y="18583" Z="0"/>
					<Vertex X="8821" Y="18589" Z="0"/>
					<Vertex X="8821" Y="18595" Z="0"/>
					<Vertex X="8821" Y="18607" Z="0"/>
					<Vertex X="8827" Y="18614" Z="0"/>
					<Vertex X="8827" Y="18626" Z="0"/>
					<Vertex X="8827" Y="18632" Z="0"/>
					<Vertex X="8827" Y="18644" Z="0"/>
					<Vertex X="8827" Y="18650" Z="0"/>
					<Vertex X="8827" Y="18657" Z="0"/>
					<Vertex X="8827" Y="18669" Z="0"/>
					<Vertex X="8833" Y="18669" Z="0"/>
					<Vertex X="8833" Y="18681" Z="0"/>
					<Vertex X="8833" Y="18687" Z="0"/>
					<Vertex X="8833" Y="18693" Z="0"/>
					<Vertex X="8833" Y="18700" Z="0"/>
					<Vertex X="8833" Y="18712" Z="0"/>
					<Vertex X="8833" Y="18724" Z="0"/>
					<Vertex X="8833" Y="18730" Z="0"/>
					<Vertex X="8833" Y="18736" Z="0"/>
					<Vertex X="8833" Y="18749" Z="0"/>
					<Vertex X="8833" Y="18761" Z="0"/>
					<Vertex X="8833" Y="18767" Z="0"/>
					<Vertex X="8833" Y="18779" Z="0"/>
					<Vertex X="8833" Y="18786" Z="0"/>
					<Vertex X="8833" Y="18792" Z="0"/>
					<Vertex X="8833" Y="18804" Z="0"/>
					<Vertex X="8833" Y="18810" Z="0"/>
					<Vertex X="8833" Y="18822" Z="0"/>
					<Vertex X="8833" Y="18829" Z="0"/>
					<Vertex X="8833" Y="18835" Z="0"/>
					<Vertex X="8833" Y="18841" Z="0"/>
					<Vertex X="8833" Y="18853" Z="0"/>
					<Vertex X="8833" Y="18859" Z="0"/>
					<Vertex X="8833" Y="18865" Z="0"/>
					<Vertex X="8833" Y="18872" Z="0"/>
					<Vertex X="8833" Y="18878" Z="0"/>
					<Vertex X="8833" Y="18890" Z="0"/>
					<Vertex X="8833" Y="18902" Z="0"/>
					<Vertex X="8833" Y="18915" Z="0"/>
					<Vertex X="8833" Y="18921" Z="0"/>
					<Vertex X="8833" Y="18927" Z="0"/>
					<Vertex X="8827" Y="18933" Z="0"/>
					<Vertex X="8827" Y="18945" Z="0"/>
					<Vertex X="8821" Y="18951" Z="0"/>
					<Vertex X="8815" Y="18970" Z="0"/>
					<Vertex X="8809" Y="18982" Z="0"/>
					<Vertex X="8803" Y="18994" Z="0"/>
					<Vertex X="8797" Y="19007" Z="0"/>
					<Vertex X="8797" Y="19013" Z="0"/>
					<Vertex X="8790" Y="19013" Z="0"/>
					<Vertex X="8790" Y="19031" Z="0"/>
					<Vertex X="8784" Y="19044" Z="0"/>
					<Vertex X="8778" Y="19056" Z="0"/>
					<Vertex X="8772" Y="19068" Z="0"/>
					<Vertex X="8766" Y="19081" Z="0"/>
					<Vertex X="8754" Y="19099" Z="0"/>
					<Vertex X="8747" Y="19105" Z="0"/>
					<Vertex X="8741" Y="19124" Z="0"/>
					<Vertex X="8735" Y="19136" Z="0"/>
					<Vertex X="8723" Y="19148" Z="0"/>
					<Vertex X="8717" Y="19160" Z="0"/>
					<Vertex X="8711" Y="19179" Z="0"/>
					<Vertex X="8698" Y="19191" Z="0"/>
					<Vertex X="8698" Y="19197" Z="0"/>
					<Vertex X="8692" Y="19203" Z="0"/>
					<Vertex X="8686" Y="19216" Z="0"/>
					<Vertex X="8680" Y="19222" Z="0"/>
					<Vertex X="8674" Y="19222" Z="0"/>
					<Vertex X="8674" Y="19234" Z="0"/>
					<Vertex X="8668" Y="19234" Z="0"/>
					<Vertex X="8661" Y="19240" Z="0"/>
					<Vertex X="8649" Y="19253" Z="0"/>
					<Vertex X="8643" Y="19259" Z="0"/>
					<Vertex X="8637" Y="19265" Z="0"/>
					<Vertex X="8631" Y="19271" Z="0"/>
					<Vertex X="8625" Y="19277" Z="0"/>
					<Vertex X="8612" Y="19277" Z="0"/>
					<Vertex X="8606" Y="19283" Z="0"/>
					<Vertex X="8600" Y="19283" Z="0"/>
					<Vertex X="8588" Y="19296" Z="0"/>
					<Vertex X="8582" Y="19296" Z="0"/>
					<Vertex X="8575" Y="19302" Z="0"/>
					<Vertex X="8557" Y="19308" Z="0"/>
					<Vertex X="8545" Y="19314" Z="0"/>
					<Vertex X="8532" Y="19320" Z="0"/>
					<Vertex X="8520" Y="19326" Z="0"/>
					<Vertex X="8514" Y="19326" Z="0"/>
					<Vertex X="8502" Y="19326" Z="0"/>
					<Vertex X="8489" Y="19339" Z="0"/>
					<Vertex X="8477" Y="19339" Z="0"/>
					<Vertex X="8465" Y="19339" Z="0"/>
					<Vertex X="8453" Y="19345" Z="0"/>
					<Vertex X="8446" Y="19345" Z="0"/>
					<Vertex X="8434" Y="19345" Z="0"/>
					<Vertex X="8428" Y="19345" Z="0"/>
					<Vertex X="8416" Y="19351" Z="0"/>
					<Vertex X="8410" Y="19351" Z="0"/>
					<Vertex X="8403" Y="19351" Z="0"/>
					<Vertex X="8391" Y="19351" Z="0"/>
					<Vertex X="8379" Y="19357" Z="0"/>
					<Vertex X="8373" Y="19357" Z="0"/>
					<Vertex X="8367" Y="19363" Z="0"/>
					<Vertex X="8360" Y="19363" Z="0"/>
					<Vertex X="8348" Y="19363" Z="0"/>
					<Vertex X="8330" Y="19369" Z="0"/>
					<Vertex X="8317" Y="19375" Z="0"/>
					<Vertex X="8311" Y="19375" Z="0"/>
					<Vertex X="8305" Y="19375" Z="0"/>
					<Vertex X="8293" Y="19375" Z="0"/>
					<Vertex X="8287" Y="19375" Z="0"/>
					<Vertex X="8281" Y="19375" Z="0"/>
					<Vertex X="8274" Y="19382" Z="0"/>
					<Vertex X="8268" Y="19382" Z="0"/>
					<Vertex X="8262" Y="19388" Z="0"/>
					<Vertex X="8256" Y="19388" Z="0"/>
					<Vertex X="8250" Y="19388" Z="0"/>
					<Vertex X="8244" Y="19388" Z="0"/>
					<Vertex X="8238" Y="19388" Z="0"/>
					<Vertex X="8231" Y="19388" Z="0"/>
					<Vertex X="8219" Y="19388" Z="0"/>
					<Vertex X="8207" Y="19400" Z="0"/>
					<Vertex X="8195" Y="19400" Z="0"/>
					<Vertex X="8182" Y="19400" Z="0"/>
					<Vertex X="8176" Y="19406" Z="0"/>
					<Vertex X="8170" Y="19406" Z="0"/>
					<Vertex X="8170" Y="19412" Z="0"/>
					<Vertex X="8164" Y="19412" Z="0"/>
					<Vertex X="8145" Y="19418" Z="0"/>
					<Vertex X="8145" Y="19425" Z="0"/>
					<Vertex X="8139" Y="19425" Z="0"/>
					<Vertex X="8127" Y="19425" Z="0"/>
					<Vertex X="8115" Y="19431" Z="0"/>
					<Vertex X="8102" Y="19443" Z="0"/>
					<Vertex X="8096" Y="19443" Z="0"/>
					<Vertex X="8084" Y="19449" Z="0"/>
					<Vertex X="8066" Y="19455" Z="0"/>
					<Vertex X="8053" Y="19461" Z="0"/>
					<Vertex X="8047" Y="19468" Z="0"/>
					<Vertex X="8023" Y="19474" Z="0"/>
					<Vertex X="8010" Y="19474" Z="0"/>
					<Vertex X="7998" Y="19474" Z="0"/>
					<Vertex X="7980" Y="19486" Z="0"/>
					<Vertex X="7973" Y="19486" Z="0"/>
					<Vertex X="7967" Y="19492" Z="0"/>
					<Vertex X="7955" Y="19492" Z="0"/>
					<Vertex X="7943" Y="19492" Z="0"/>
					<Vertex X="7937" Y="19492" Z="0"/>
					<Vertex X="7930" Y="19498" Z="0"/>
					<Vertex X="7912" Y="19498" Z="0"/>
					<Vertex X="7906" Y="19504" Z="0"/>
					<Vertex X="7900" Y="19511" Z="0"/>
					<Vertex X="7887" Y="19511" Z="0"/>
					<Vertex X="7881" Y="19511" Z="0"/>
					<Vertex X="7869" Y="19517" Z="0"/>
					<Vertex X="7838" Y="19523" Z="0"/>
					<Vertex X="7826" Y="19529" Z="0"/>
					<Vertex X="7820" Y="19529" Z="0"/>
					<Vertex X="7808" Y="19529" Z="0"/>
					<Vertex X="7801" Y="19529" Z="0"/>
					<Vertex X="7795" Y="19529" Z="0"/>
					<Vertex X="7789" Y="19535" Z="0"/>
					<Vertex X="7783" Y="19535" Z="0"/>
					<Vertex X="7771" Y="19535" Z="0"/>
					<Vertex X="7765" Y="19535" Z="0"/>
					<Vertex X="7758" Y="19535" Z="0"/>
					<Vertex X="7752" Y="19535" Z="0"/>
					<Vertex X="7746" Y="19535" Z="0"/>
					<Vertex X="7734" Y="19535" Z="0"/>
					<Vertex X="7728" Y="19535" Z="0"/>
					<Vertex X="7715" Y="19535" Z="0"/>
					<Vertex X="7709" Y="19535" Z="0"/>
					<Vertex X="7703" Y="19529" Z="0"/>
					<Vertex X="7697" Y="19529" Z="0"/>
					<Vertex X="7691" Y="19529" Z="0"/>
					<Vertex X="7685" Y="19529" Z="0"/>
					<Vertex X="7672" Y="19529" Z="0"/>
					<Vertex X="7666" Y="19529" Z="0"/>
					<Vertex X="7654" Y="19523" Z="0"/>
					<Vertex X="7642" Y="19517" Z="0"/>
					<Vertex X="7629" Y="19517" Z="0"/>
					<Vertex X="7623" Y="19511" Z="0"/>
					<Vertex X="7617" Y="19504" Z="0"/>
					<Vertex X="7605" Y="19504" Z="0"/>
					<Vertex X="7599" Y="19492" Z="0"/>
					<Vertex X="7586" Y="19486" Z="0"/>
					<Vertex X="7574" Y="19486" Z="0"/>
					<Vertex X="7568" Y="19480" Z="0"/>
					<Vertex X="7550" Y="19468" Z="0"/>
					<Vertex X="7550" Y="19461" Z="0"/>
					<Vertex X="7537" Y="19455" Z="0"/>
					<Vertex X="7531" Y="19449" Z="0"/>
					<Vertex X="7525" Y="19443" Z="0"/>
					<Vertex X="7513" Y="19443" Z="0"/>
					<Vertex X="7513" Y="19437" Z="0"/>
					<Vertex X="7500" Y="19431" Z="0"/>
					<Vertex X="7494" Y="19425" Z="0"/>
					<Vertex X="7494" Y="19418" Z="0"/>
					<Vertex X="7482" Y="19418" Z="0"/>
					<Vertex X="7476" Y="19412" Z="0"/>
					<Vertex X="7470" Y="19406" Z="0"/>
					<Vertex X="7464" Y="19400" Z="0"/>
					<Vertex X="7457" Y="19400" Z="0"/>
					<Vertex X="7445" Y="19394" Z="0"/>
					<Vertex X="7439" Y="19388" Z="0"/>
					<Vertex X="7433" Y="19382" Z="0"/>
					<Vertex X="7427" Y="19375" Z="0"/>
					<Vertex X="7421" Y="19363" Z="0"/>
					<Vertex X="7414" Y="19363" Z="0"/>
					<Vertex X="7408" Y="19357" Z="0"/>
					<Vertex X="7402" Y="19351" Z="0"/>
					<Vertex X="7402" Y="19345" Z="0"/>
					<Vertex X="7390" Y="19332" Z="0"/>
					<Vertex X="7378" Y="19326" Z="0"/>
					<Vertex X="7378" Y="19320" Z="0"/>
					<Vertex X="7365" Y="19314" Z="0"/>
					<Vertex X="7359" Y="19302" Z="0"/>
					<Vertex X="7353" Y="19302" Z="0"/>
					<Vertex X="7353" Y="19296" Z="0"/>
					<Vertex X="7341" Y="19283" Z="0"/>
					<Vertex X="7335" Y="19283" Z="0"/>
					<Vertex X="7328" Y="19283" Z="0"/>
					<Vertex X="7328" Y="19271" Z="0"/>
					<Vertex X="7322" Y="19265" Z="0"/>
					<Vertex X="7316" Y="19259" Z="0"/>
					<Vertex X="7310" Y="19259" Z="0"/>
					<Vertex X="7298" Y="19246" Z="0"/>
					<Vertex X="7292" Y="19234" Z="0"/>
					<Vertex X="7279" Y="19234" Z="0"/>
					<Vertex X="7273" Y="19228" Z="0"/>
					<Vertex X="7273" Y="19222" Z="0"/>
					<Vertex X="7267" Y="19222" Z="0"/>
					<Vertex X="7261" Y="19216" Z="0"/>
					<Vertex X="7255" Y="19216" Z="0"/>
					<Vertex X="7249" Y="19203" Z="0"/>
					<Vertex X="7236" Y="19191" Z="0"/>
					<Vertex X="7230" Y="19185" Z="0"/>
					<Vertex X="7224" Y="19185" Z="0"/>
					<Vertex X="7224" Y="19179" Z="0"/>
					<Vertex X="7218" Y="19179" Z="0"/>
					<Vertex X="7212" Y="19167" Z="0"/>
					<Vertex X="7206" Y="19167" Z="0"/>
					<Vertex X="7206" Y="19160" Z="0"/>
					<Vertex X="7199" Y="19154" Z="0"/>
					<Vertex X="7199" Y="19148" Z="0"/>
					<Vertex X="7193" Y="19148" Z="0"/>
					<Vertex X="7187" Y="19142" Z="0"/>
					<Vertex X="7175" Y="19136" Z="0"/>
					<Vertex X="7175" Y="19130" Z="0"/>
					<Vertex X="7175" Y="19124" Z="0"/>
					<Vertex X="7169" Y="19111" Z="0"/>
					<Vertex X="7163" Y="19105" Z="0"/>
					<Vertex X="7156" Y="19099" Z="0"/>
					<Vertex X="7156" Y="19093" Z="0"/>
					<Vertex X="7150" Y="19087" Z="0"/>
					<Vertex X="7150" Y="19074" Z="0"/>
					<Vertex X="7144" Y="19068" Z="0"/>
					<Vertex X="7138" Y="19068" Z="0"/>
					<Vertex X="7138" Y="19062" Z="0"/>
					<Vertex X="7138" Y="19056" Z="0"/>
					<Vertex X="7138" Y="19050" Z="0"/>
					<Vertex X="7132" Y="19038" Z="0"/>
					<Vertex X="7132" Y="19031" Z="0"/>
					<Vertex X="7132" Y="19025" Z="0"/>
					<Vertex X="7126" Y="19019" Z="0"/>
					<Vertex X="7126" Y="19013" Z="0"/>
					<Vertex X="7126" Y="19007" Z="0"/>
					<Vertex X="7126" Y="19001" Z="0"/>
					<Vertex X="7126" Y="18994" Z="0"/>
					<Vertex X="7126" Y="18988" Z="0"/>
					<Vertex X="7126" Y="18982" Z="0"/>
					<Vertex X="7126" Y="18976" Z="0"/>
					<Vertex X="7126" Y="18970" Z="0"/>
					<Vertex X="7126" Y="18958" Z="0"/>
					<Vertex X="7126" Y="18951" Z="0"/>
					<Vertex X="7132" Y="18945" Z="0"/>
					<Vertex X="7132" Y="18939" Z="0"/>
					<Vertex X="7144" Y="18927" Z="0"/>
					<Vertex X="7144" Y="18921" Z="0"/>
					<Vertex X="7150" Y="18915" Z="0"/>
					<Vertex X="7150" Y="18908" Z="0"/>
					<Vertex X="7150" Y="18902" Z="0"/>
					<Vertex X="7163" Y="18890" Z="0"/>
					<Vertex X="7169" Y="18884" Z="0"/>
					<Vertex X="7175" Y="18872" Z="0"/>
					<Vertex X="7181" Y="18865" Z="0"/>
					<Vertex X="7187" Y="18853" Z="0"/>
					<Vertex X="7193" Y="18853" Z="0"/>
					<Vertex X="7199" Y="18841" Z="0"/>
					<Vertex X="7206" Y="18835" Z="0"/>
					<Vertex X="7212" Y="18829" Z="0"/>
					<Vertex X="7212" Y="18822" Z="0"/>
					<Vertex X="7212" Y="18816" Z="0"/>
					<Vertex X="7212" Y="18810" Z="0"/>
					<Vertex X="7212" Y="18804" Z="0"/>
					<Vertex X="7212" Y="18798" Z="0"/>
					<Vertex X="7212" Y="18792" Z="0"/>
					<Vertex X="7212" Y="18786" Z="0"/>
					<Vertex X="7212" Y="18779" Z="0"/>
					<Vertex X="7206" Y="18767" Z="0"/>
					<Vertex X="7199" Y="18761" Z="0"/>
					<Vertex X="7193" Y="18755" Z="0"/>
					<Vertex X="7187" Y="18755" Z="0"/>
					<Vertex X="7181" Y="18749" Z="0"/>
					<Vertex X="7169" Y="18749" Z="0"/>
					<Vertex X="7163" Y="18749" Z="0"/>
					<Vertex X="7150" Y="18749" Z="0"/>
					<Vertex X="7144" Y="18749" Z="0"/>
					<Vertex X="7138" Y="18749" Z="0"/>
					<Vertex X="7132" Y="18755" Z="0"/>
					<Vertex X="7126" Y="18755" Z="0"/>
					<Vertex X="7120" Y="18761" Z="0"/>
					<Vertex X="7107" Y="18761" Z="0"/>
					<Vertex X="7107" Y="18767" Z="0"/>
					<Vertex X="7095" Y="18773" Z="0"/>
					<Vertex X="7089" Y="18773" Z="0"/>
					<Vertex X="7089" Y="18779" Z="0"/>
					<Vertex X="7083" Y="18779" Z="0"/>
					<Vertex X="7070" Y="18786" Z="0"/>
					<Vertex X="7070" Y="18792" Z="0"/>
					<Vertex X="7064" Y="18792" Z="0"/>
					<Vertex X="7058" Y="18798" Z="0"/>
					<Vertex X="7052" Y="18798" Z="0"/>
					<Vertex X="7046" Y="18786" Z="0"/>
					<Vertex X="7046" Y="18773" Z="0"/>
					<Vertex X="7046" Y="18761" Z="0"/>
					<Vertex X="7046" Y="18749" Z="0"/>
					<Vertex X="7046" Y="18736" Z="0"/>
					<Vertex X="7046" Y="18730" Z="0"/>
					<Vertex X="7052" Y="18724" Z="0"/>
					<Vertex X="7052" Y="18718" Z="0"/>
					<Vertex X="7052" Y="18706" Z="0"/>
					<Vertex X="7052" Y="18693" Z="0"/>
					<Vertex X="7058" Y="18681" Z="0"/>
					<Vertex X="7064" Y="18675" Z="0"/>
					<Vertex X="7070" Y="18663" Z="0"/>
					<Vertex X="7070" Y="18657" Z="0"/>
					<Vertex X="7077" Y="18650" Z="0"/>
					<Vertex X="7077" Y="18644" Z="0"/>
					<Vertex X="7083" Y="18638" Z="0"/>
					<Vertex X="7089" Y="18638" Z="0"/>
					<Vertex X="7095" Y="18632" Z="0"/>
					<Vertex X="7095" Y="18626" Z="0"/>
					<Vertex X="7101" Y="18620" Z="0"/>
					<Vertex X="7107" Y="18620" Z="0"/>
					<Vertex X="7113" Y="18614" Z="0"/>
					<Vertex X="7126" Y="18607" Z="0"/>
					<Vertex X="7132" Y="18607" Z="0"/>
					<Vertex X="7138" Y="18601" Z="0"/>
					<Vertex X="7144" Y="18601" Z="0"/>
					<Vertex X="7144" Y="18595" Z="0"/>
					<Vertex X="7150" Y="18595" Z="0"/>
					<Vertex X="7163" Y="18595" Z="0"/>
					<Vertex X="7175" Y="18589" Z="0"/>
					<Vertex X="7181" Y="18589" Z="0"/>
					<Vertex X="7187" Y="18589" Z="0"/>
					<Vertex X="7199" Y="18589" Z="0"/>
					<Vertex X="7206" Y="18589" Z="0"/>
					<Vertex X="7218" Y="18583" Z="0"/>
					<Vertex X="7224" Y="18583" Z="0"/>
					<Vertex X="7236" Y="18583" Z="0"/>
					<Vertex X="7242" Y="18583" Z="0"/>
					<Vertex X="7249" Y="18583" Z="0"/>
					<Vertex X="7255" Y="18583" Z="0"/>
					<Vertex X="7261" Y="18583" Z="0"/>
					<Vertex X="7267" Y="18583" Z="0"/>
					<Vertex X="7279" Y="18583" Z="0"/>
					<Vertex X="7285" Y="18583" Z="0"/>
					<Vertex X="7292" Y="18583" Z="0"/>
					<Vertex X="7298" Y="18583" Z="0"/>
					<Vertex X="7304" Y="18583" Z="0"/>
					<Vertex X="7310" Y="18577" Z="0"/>
					<Vertex X="7316" Y="18577" Z="0"/>
					<Vertex X="7322" Y="18577" Z="0"/>
					<Vertex X="7328" Y="18577" Z="0"/>
					<Vertex X="7335" Y="18577" Z="0"/>
					<Vertex X="7341" Y="18577" Z="0"/>
					<Vertex X="7347" Y="18577" Z="0"/>
					<Vertex X="7353" Y="18577" Z="0"/>
					<Vertex X="7359" Y="18571" Z="0"/>
					<Vertex X="7365" Y="18564" Z="0"/>
					<Vertex X="7371" Y="18564" Z="0"/>
					<Vertex X="7378" Y="18558" Z="0"/>
					<Vertex X="7384" Y="18558" Z="0"/>
					<Vertex X="7396" Y="18552" Z="0"/>
					<Vertex X="7396" Y="18546" Z="0"/>
					<Vertex X="7402" Y="18546" Z="0"/>
					<Vertex X="7408" Y="18534" Z="0"/>
					<Vertex X="7414" Y="18528" Z="0"/>
					<Vertex X="7421" Y="18521" Z="0"/>
					<Vertex X="7427" Y="18521" Z="0"/>
					<Vertex X="7427" Y="18515" Z="0"/>
					<Vertex X="7433" Y="18515" Z="0"/>
					<Vertex X="7439" Y="18509" Z="0"/>
					<Vertex X="7439" Y="18503" Z="0"/>
					<Vertex X="7445" Y="18497" Z="0"/>
					<Vertex X="7451" Y="18491" Z="0"/>
					<Vertex X="7451" Y="18478" Z="0"/>
					<Vertex X="7457" Y="18472" Z="0"/>
					<Vertex X="7470" Y="18466" Z="0"/>
					<Vertex X="7470" Y="18460" Z="0"/>
					<Vertex X="7470" Y="18454" Z="0"/>
					<Vertex X="7476" Y="18448" Z="0"/>
					<Vertex X="7482" Y="18448" Z="0"/>
					<Vertex X="7482" Y="18442" Z="0"/>
					<Vertex X="7488" Y="18429" Z="0"/>
					<Vertex X="7488" Y="18423" Z="0"/>
					<Vertex X="7494" Y="18411" Z="0"/>
					<Vertex X="7500" Y="18411" Z="0"/>
					<Vertex X="7500" Y="18405" Z="0"/>
					<Vertex X="7507" Y="18399" Z="0"/>
					<Vertex X="7513" Y="18392" Z="0"/>
					<Vertex X="7513" Y="18386" Z="0"/>
					<Vertex X="7519" Y="18374" Z="0"/>
					<Vertex X="7525" Y="18362" Z="0"/>
					<Vertex X="7531" Y="18356" Z="0"/>
					<Vertex X="7531" Y="18349" Z="0"/>
					<Vertex X="7543" Y="18349" Z="0"/>
					<Vertex X="7543" Y="18343" Z="0"/>
					<Vertex X="7556" Y="18343" Z="0"/>
					<Vertex X="7556" Y="18337" Z="0"/>
					<Vertex X="7562" Y="18331" Z="0"/>
					<Vertex X="7568" Y="18331" Z="0"/>
					<Vertex X="7574" Y="18325" Z="0"/>
					<Vertex X="7580" Y="18325" Z="0"/>
					<Vertex X="7586" Y="18319" Z="0"/>
					<Vertex X="7586" Y="18313" Z="0"/>
					<Vertex X="7593" Y="18306" Z="0"/>
					<Vertex X="7593" Y="18300" Z="0"/>
					<Vertex X="7593" Y="18294" Z="0"/>
					<Vertex X="7599" Y="18288" Z="0"/>
					<Vertex X="7599" Y="18282" Z="0"/>
					<Vertex X="7599" Y="18276" Z="0"/>
					<Vertex X="7599" Y="18270" Z="0"/>
					<Vertex X="7599" Y="18263" Z="0"/>
					<Vertex X="7599" Y="18257" Z="0"/>
					<Vertex X="7599" Y="18251" Z="0"/>
					<Vertex X="7599" Y="18245" Z="0"/>
					<Vertex X="7599" Y="18239" Z="0"/>
					<Vertex X="7599" Y="18233" Z="0"/>
					<Vertex X="7599" Y="18227" Z="0"/>
					<Vertex X="7599" Y="18214" Z="0"/>
					<Vertex X="7599" Y="18208" Z="0"/>
					<Vertex X="7599" Y="18196" Z="0"/>
					<Vertex X="7599" Y="18190" Z="0"/>
					<Vertex X="7599" Y="18184" Z="0"/>
					<Vertex X="7623" Y="18134" Z="0"/>
				</Vertices>
			</Region>
			<Region Id="4" Type="0" Zoom="0.210000" Selected="0" ImageLocation="" ImageFocus="0" Length="11084.2" Area="3716135.5" LengthMicrons="2793.2" AreaMicrons="235989.5" Text="SOLID" NegativeROA="0" InputRegionId="0" Analyze="1" DisplayId="4">
				<Attributes/>
				<Vertices>
					<Vertex X="24176" Y="25809" Z="0"/>
					<Vertex X="24181" Y="25809" Z="0"/>
					<Vertex X="24191" Y="25809" Z="0"/>
					<Vertex X="24205" Y="25819" Z="0"/>
					<Vertex X="24243" Y="25847" Z="0"/>
					<Vertex X="24267" Y="25847" Z="0"/>
					<Vertex X="24267" Y="25852" Z="0"/>
					<Vertex X="24281" Y="25857" Z="0"/>
					<Vertex X="24291" Y="25862" Z="0"/>
					<Vertex X="24300" Y="25871" Z="0"/>
					<Vertex X="24310" Y="25881" Z="0"/>
					<Vertex X="24333" Y="25895" Z="0"/>
					<Vertex X="24343" Y="25909" Z="0"/>
					<Vertex X="24357" Y="25919" Z="0"/>
					<Vertex X="24371" Y="25928" Z="0"/>
					<Vertex X="24386" Y="25938" Z="0"/>
					<Vertex X="24391" Y="25943" Z="0"/>
					<Vertex X="24414" Y="25962" Z="0"/>
					<Vertex X="24419" Y="25971" Z="0"/>
					<Vertex X="24424" Y="25971" Z="0"/>
					<Vertex X="24429" Y="25976" Z="0"/>
					<Vertex X="24433" Y="25976" Z="0"/>
					<Vertex X="24433" Y="25981" Z="0"/>
					<Vertex X="24443" Y="25985" Z="0"/>
					<Vertex X="24443" Y="25995" Z="0"/>
					<Vertex X="24448" Y="26000" Z="0"/>
					<Vertex X="24452" Y="26004" Z="0"/>
					<Vertex X="24457" Y="26009" Z="0"/>
					<Vertex X="24462" Y="26024" Z="0"/>
					<Vertex X="24471" Y="26033" Z="0"/>
					<Vertex X="24476" Y="26038" Z="0"/>
					<Vertex X="24481" Y="26043" Z="0"/>
					<Vertex X="24486" Y="26052" Z="0"/>
					<Vertex X="24495" Y="26057" Z="0"/>
					<Vertex X="24495" Y="26062" Z="0"/>
					<Vertex X="24500" Y="26066" Z="0"/>
					<Vertex X="24505" Y="26076" Z="0"/>
					<Vertex X="24510" Y="26081" Z="0"/>
					<Vertex X="24510" Y="26085" Z="0"/>
					<Vertex X="24519" Y="26100" Z="0"/>
					<Vertex X="24524" Y="26109" Z="0"/>
					<Vertex X="24533" Y="26124" Z="0"/>
					<Vertex X="24538" Y="26128" Z="0"/>
					<Vertex X="24538" Y="26133" Z="0"/>
					<Vertex X="24548" Y="26147" Z="0"/>
					<Vertex X="24552" Y="26147" Z="0"/>
					<Vertex X="24557" Y="26157" Z="0"/>
					<Vertex X="24562" Y="26166" Z="0"/>
					<Vertex X="24567" Y="26171" Z="0"/>
					<Vertex X="24567" Y="26181" Z="0"/>
					<Vertex X="24576" Y="26185" Z="0"/>
					<Vertex X="24576" Y="26195" Z="0"/>
					<Vertex X="24581" Y="26195" Z="0"/>
					<Vertex X="24581" Y="26209" Z="0"/>
					<Vertex X="24591" Y="26214" Z="0"/>
					<Vertex X="24591" Y="26224" Z="0"/>
					<Vertex X="24591" Y="26228" Z="0"/>
					<Vertex X="24595" Y="26233" Z="0"/>
					<Vertex X="24600" Y="26247" Z="0"/>
					<Vertex X="24610" Y="26262" Z="0"/>
					<Vertex X="24610" Y="26266" Z="0"/>
					<Vertex X="24614" Y="26276" Z="0"/>
					<Vertex X="24614" Y="26281" Z="0"/>
					<Vertex X="24619" Y="26290" Z="0"/>
					<Vertex X="24624" Y="26290" Z="0"/>
					<Vertex X="24624" Y="26309" Z="0"/>
					<Vertex X="24629" Y="26309" Z="0"/>
					<Vertex X="24629" Y="26319" Z="0"/>
					<Vertex X="24629" Y="26324" Z="0"/>
					<Vertex X="24638" Y="26333" Z="0"/>
					<Vertex X="24638" Y="26343" Z="0"/>
					<Vertex X="24643" Y="26347" Z="0"/>
					<Vertex X="24648" Y="26352" Z="0"/>
					<Vertex X="24652" Y="26366" Z="0"/>
					<Vertex X="24657" Y="26371" Z="0"/>
					<Vertex X="24657" Y="26376" Z="0"/>
					<Vertex X="24662" Y="26381" Z="0"/>
					<Vertex X="24662" Y="26385" Z="0"/>
					<Vertex X="24662" Y="26390" Z="0"/>
					<Vertex X="24667" Y="26395" Z="0"/>
					<Vertex X="24671" Y="26400" Z="0"/>
					<Vertex X="24671" Y="26404" Z="0"/>
					<Vertex X="24676" Y="26409" Z="0"/>
					<Vertex X="24676" Y="26414" Z="0"/>
					<Vertex X="24676" Y="26419" Z="0"/>
					<Vertex X="24686" Y="26424" Z="0"/>
					<Vertex X="24686" Y="26433" Z="0"/>
					<Vertex X="24686" Y="26438" Z="0"/>
					<Vertex X="24686" Y="26443" Z="0"/>
					<Vertex X="24686" Y="26447" Z="0"/>
					<Vertex X="24686" Y="26452" Z="0"/>
					<Vertex X="24691" Y="26457" Z="0"/>
					<Vertex X="24691" Y="26462" Z="0"/>
					<Vertex X="24695" Y="26466" Z="0"/>
					<Vertex X="24695" Y="26471" Z="0"/>
					<Vertex X="24695" Y="26476" Z="0"/>
					<Vertex X="24695" Y="26481" Z="0"/>
					<Vertex X="24695" Y="26490" Z="0"/>
					<Vertex X="24695" Y="26495" Z="0"/>
					<Vertex X="24700" Y="26500" Z="0"/>
					<Vertex X="24700" Y="26504" Z="0"/>
					<Vertex X="24700" Y="26509" Z="0"/>
					<Vertex X="24700" Y="26519" Z="0"/>
					<Vertex X="24700" Y="26524" Z="0"/>
					<Vertex X="24700" Y="26528" Z="0"/>
					<Vertex X="24700" Y="26533" Z="0"/>
					<Vertex X="24700" Y="26538" Z="0"/>
					<Vertex X="24700" Y="26543" Z="0"/>
					<Vertex X="24700" Y="26547" Z="0"/>
					<Vertex X="24700" Y="26552" Z="0"/>
					<Vertex X="24700" Y="26557" Z="0"/>
					<Vertex X="24700" Y="26566" Z="0"/>
					<Vertex X="24700" Y="26571" Z="0"/>
					<Vertex X="24700" Y="26576" Z="0"/>
					<Vertex X="24700" Y="26581" Z="0"/>
					<Vertex X="24700" Y="26585" Z="0"/>
					<Vertex X="24695" Y="26595" Z="0"/>
					<Vertex X="24695" Y="26600" Z="0"/>
					<Vertex X="24695" Y="26614" Z="0"/>
					<Vertex X="24686" Y="26624" Z="0"/>
					<Vertex X="24686" Y="26628" Z="0"/>
					<Vertex X="24681" Y="26633" Z="0"/>
					<Vertex X="24681" Y="26643" Z="0"/>
					<Vertex X="24676" Y="26647" Z="0"/>
					<Vertex X="24671" Y="26657" Z="0"/>
					<Vertex X="24667" Y="26657" Z="0"/>
					<Vertex X="24662" Y="26666" Z="0"/>
					<Vertex X="24657" Y="26676" Z="0"/>
					<Vertex X="24652" Y="26681" Z="0"/>
					<Vertex X="24652" Y="26685" Z="0"/>
					<Vertex X="24652" Y="26695" Z="0"/>
					<Vertex X="24648" Y="26695" Z="0"/>
					<Vertex X="24648" Y="26700" Z="0"/>
					<Vertex X="24648" Y="26704" Z="0"/>
					<Vertex X="24638" Y="26709" Z="0"/>
					<Vertex X="24638" Y="26719" Z="0"/>
					<Vertex X="24638" Y="26728" Z="0"/>
					<Vertex X="24633" Y="26728" Z="0"/>
					<Vertex X="24633" Y="26733" Z="0"/>
					<Vertex X="24629" Y="26743" Z="0"/>
					<Vertex X="24629" Y="26752" Z="0"/>
					<Vertex X="24624" Y="26757" Z="0"/>
					<Vertex X="24619" Y="26762" Z="0"/>
					<Vertex X="24619" Y="26766" Z="0"/>
					<Vertex X="24619" Y="26776" Z="0"/>
					<Vertex X="24614" Y="26790" Z="0"/>
					<Vertex X="24605" Y="26804" Z="0"/>
					<Vertex X="24605" Y="26809" Z="0"/>
					<Vertex X="24600" Y="26814" Z="0"/>
					<Vertex X="24600" Y="26819" Z="0"/>
					<Vertex X="24600" Y="26824" Z="0"/>
					<Vertex X="24600" Y="26828" Z="0"/>
					<Vertex X="24591" Y="26843" Z="0"/>
					<Vertex X="24591" Y="26847" Z="0"/>
					<Vertex X="24586" Y="26857" Z="0"/>
					<Vertex X="24586" Y="26866" Z="0"/>
					<Vertex X="24586" Y="26871" Z="0"/>
					<Vertex X="24586" Y="26881" Z="0"/>
					<Vertex X="24586" Y="26890" Z="0"/>
					<Vertex X="24586" Y="26904" Z="0"/>
					<Vertex X="24586" Y="26919" Z="0"/>
					<Vertex X="24581" Y="26933" Z="0"/>
					<Vertex X="24581" Y="26938" Z="0"/>
					<Vertex X="24581" Y="26952" Z="0"/>
					<Vertex X="24581" Y="26957" Z="0"/>
					<Vertex X="24581" Y="26976" Z="0"/>
					<Vertex X="24581" Y="26985" Z="0"/>
					<Vertex X="24581" Y="26990" Z="0"/>
					<Vertex X="24581" Y="27000" Z="0"/>
					<Vertex X="24571" Y="27009" Z="0"/>
					<Vertex X="24571" Y="27014" Z="0"/>
					<Vertex X="24567" Y="27043" Z="0"/>
					<Vertex X="24562" Y="27052" Z="0"/>
					<Vertex X="24562" Y="27057" Z="0"/>
					<Vertex X="24557" Y="27076" Z="0"/>
					<Vertex X="24552" Y="27085" Z="0"/>
					<Vertex X="24548" Y="27095" Z="0"/>
					<Vertex X="24548" Y="27104" Z="0"/>
					<Vertex X="24543" Y="27124" Z="0"/>
					<Vertex X="24543" Y="27128" Z="0"/>
					<Vertex X="24543" Y="27138" Z="0"/>
					<Vertex X="24538" Y="27147" Z="0"/>
					<Vertex X="24533" Y="27157" Z="0"/>
					<Vertex X="24529" Y="27176" Z="0"/>
					<Vertex X="24529" Y="27181" Z="0"/>
					<Vertex X="24529" Y="27190" Z="0"/>
					<Vertex X="24519" Y="27200" Z="0"/>
					<Vertex X="24514" Y="27214" Z="0"/>
					<Vertex X="24510" Y="27224" Z="0"/>
					<Vertex X="24500" Y="27243" Z="0"/>
					<Vertex X="24495" Y="27247" Z="0"/>
					<Vertex X="24491" Y="27262" Z="0"/>
					<Vertex X="24486" Y="27266" Z="0"/>
					<Vertex X="24481" Y="27281" Z="0"/>
					<Vertex X="24476" Y="27290" Z="0"/>
					<Vertex X="24471" Y="27300" Z="0"/>
					<Vertex X="24467" Y="27314" Z="0"/>
					<Vertex X="24462" Y="27314" Z="0"/>
					<Vertex X="24457" Y="27324" Z="0"/>
					<Vertex X="24448" Y="27343" Z="0"/>
					<Vertex X="24448" Y="27347" Z="0"/>
					<Vertex X="24443" Y="27357" Z="0"/>
					<Vertex X="24443" Y="27362" Z="0"/>
					<Vertex X="24433" Y="27371" Z="0"/>
					<Vertex X="24429" Y="27381" Z="0"/>
					<Vertex X="24414" Y="27395" Z="0"/>
					<Vertex X="24410" Y="27404" Z="0"/>
					<Vertex X="24405" Y="27414" Z="0"/>
					<Vertex X="24400" Y="27419" Z="0"/>
					<Vertex X="24395" Y="27424" Z="0"/>
					<Vertex X="24395" Y="27428" Z="0"/>
					<Vertex X="24391" Y="27438" Z="0"/>
					<Vertex X="24386" Y="27443" Z="0"/>
					<Vertex X="24381" Y="27452" Z="0"/>
					<Vertex X="24376" Y="27452" Z="0"/>
					<Vertex X="24376" Y="27457" Z="0"/>
					<Vertex X="24367" Y="27466" Z="0"/>
					<Vertex X="24357" Y="27481" Z="0"/>
					<Vertex X="24343" Y="27495" Z="0"/>
					<Vertex X="24338" Y="27504" Z="0"/>
					<Vertex X="24329" Y="27519" Z="0"/>
					<Vertex X="24324" Y="27524" Z="0"/>
					<Vertex X="24314" Y="27538" Z="0"/>
					<Vertex X="24305" Y="27552" Z="0"/>
					<Vertex X="24295" Y="27566" Z="0"/>
					<Vertex X="24286" Y="27571" Z="0"/>
					<Vertex X="24276" Y="27585" Z="0"/>
					<Vertex X="24262" Y="27600" Z="0"/>
					<Vertex X="24252" Y="27609" Z="0"/>
					<Vertex X="24229" Y="27633" Z="0"/>
					<Vertex X="24224" Y="27643" Z="0"/>
					<Vertex X="24214" Y="27652" Z="0"/>
					<Vertex X="24210" Y="27657" Z="0"/>
					<Vertex X="24210" Y="27666" Z="0"/>
					<Vertex X="24195" Y="27676" Z="0"/>
					<Vertex X="24191" Y="27681" Z="0"/>
					<Vertex X="24186" Y="27685" Z="0"/>
					<Vertex X="24181" Y="27690" Z="0"/>
					<Vertex X="24176" Y="27695" Z="0"/>
					<Vertex X="24167" Y="27704" Z="0"/>
					<Vertex X="24162" Y="27704" Z="0"/>
					<Vertex X="24162" Y="27709" Z="0"/>
					<Vertex X="24152" Y="27714" Z="0"/>
					<Vertex X="24148" Y="27719" Z="0"/>
					<Vertex X="24143" Y="27719" Z="0"/>
					<Vertex X="24133" Y="27728" Z="0"/>
					<Vertex X="24129" Y="27728" Z="0"/>
					<Vertex X="24124" Y="27733" Z="0"/>
					<Vertex X="24119" Y="27738" Z="0"/>
					<Vertex X="24110" Y="27738" Z="0"/>
					<Vertex X="24095" Y="27747" Z="0"/>
					<Vertex X="24086" Y="27752" Z="0"/>
					<Vertex X="24071" Y="27752" Z="0"/>
					<Vertex X="24067" Y="27752" Z="0"/>
					<Vertex X="24057" Y="27752" Z="0"/>
					<Vertex X="24048" Y="27757" Z="0"/>
					<Vertex X="24038" Y="27762" Z="0"/>
					<Vertex X="24033" Y="27762" Z="0"/>
					<Vertex X="24033" Y="27766" Z="0"/>
					<Vertex X="24029" Y="27766" Z="0"/>
					<Vertex X="24024" Y="27766" Z="0"/>
					<Vertex X="24010" Y="27771" Z="0"/>
					<Vertex X="24005" Y="27771" Z="0"/>
					<Vertex X="23995" Y="27771" Z="0"/>
					<Vertex X="23991" Y="27776" Z="0"/>
					<Vertex X="23986" Y="27776" Z="0"/>
					<Vertex X="23981" Y="27776" Z="0"/>
					<Vertex X="23976" Y="27776" Z="0"/>
					<Vertex X="23971" Y="27776" Z="0"/>
					<Vertex X="23967" Y="27776" Z="0"/>
					<Vertex X="23962" Y="27776" Z="0"/>
					<Vertex X="23957" Y="27781" Z="0"/>
					<Vertex X="23952" Y="27781" Z="0"/>
					<Vertex X="23943" Y="27781" Z="0"/>
					<Vertex X="23938" Y="27781" Z="0"/>
					<Vertex X="23933" Y="27781" Z="0"/>
					<Vertex X="23929" Y="27785" Z="0"/>
					<Vertex X="23924" Y="27785" Z="0"/>
					<Vertex X="23919" Y="27785" Z="0"/>
					<Vertex X="23914" Y="27785" Z="0"/>
					<Vertex X="23910" Y="27785" Z="0"/>
					<Vertex X="23905" Y="27785" Z="0"/>
					<Vertex X="23900" Y="27785" Z="0"/>
					<Vertex X="23891" Y="27785" Z="0"/>
					<Vertex X="23886" Y="27785" Z="0"/>
					<Vertex X="23881" Y="27785" Z="0"/>
					<Vertex X="23871" Y="27781" Z="0"/>
					<Vertex X="23867" Y="27781" Z="0"/>
					<Vertex X="23862" Y="27776" Z="0"/>
					<Vertex X="23857" Y="27776" Z="0"/>
					<Vertex X="23852" Y="27771" Z="0"/>
					<Vertex X="23848" Y="27771" Z="0"/>
					<Vertex X="23848" Y="27766" Z="0"/>
					<Vertex X="23838" Y="27762" Z="0"/>
					<Vertex X="23838" Y="27757" Z="0"/>
					<Vertex X="23833" Y="27757" Z="0"/>
					<Vertex X="23829" Y="27752" Z="0"/>
					<Vertex X="23824" Y="27747" Z="0"/>
					<Vertex X="23819" Y="27743" Z="0"/>
					<Vertex X="23814" Y="27743" Z="0"/>
					<Vertex X="23810" Y="27743" Z="0"/>
					<Vertex X="23805" Y="27738" Z="0"/>
					<Vertex X="23791" Y="27738" Z="0"/>
					<Vertex X="23791" Y="27733" Z="0"/>
					<Vertex X="23786" Y="27733" Z="0"/>
					<Vertex X="23776" Y="27733" Z="0"/>
					<Vertex X="23767" Y="27724" Z="0"/>
					<Vertex X="23767" Y="27719" Z="0"/>
					<Vertex X="23762" Y="27714" Z="0"/>
					<Vertex X="23762" Y="27704" Z="0"/>
					<Vertex X="23757" Y="27704" Z="0"/>
					<Vertex X="23757" Y="27700" Z="0"/>
					<Vertex X="23757" Y="27685" Z="0"/>
					<Vertex X="23757" Y="27676" Z="0"/>
					<Vertex X="23757" Y="27666" Z="0"/>
					<Vertex X="23757" Y="27662" Z="0"/>
					<Vertex X="23757" Y="27657" Z="0"/>
					<Vertex X="23757" Y="27647" Z="0"/>
					<Vertex X="23757" Y="27643" Z="0"/>
					<Vertex X="23757" Y="27638" Z="0"/>
					<Vertex X="23757" Y="27633" Z="0"/>
					<Vertex X="23757" Y="27628" Z="0"/>
					<Vertex X="23762" Y="27628" Z="0"/>
					<Vertex X="23762" Y="27624" Z="0"/>
					<Vertex X="23771" Y="27619" Z="0"/>
					<Vertex X="23781" Y="27609" Z="0"/>
					<Vertex X="23786" Y="27600" Z="0"/>
					<Vertex X="23791" Y="27600" Z="0"/>
					<Vertex X="23791" Y="27595" Z="0"/>
					<Vertex X="23795" Y="27595" Z="0"/>
					<Vertex X="23800" Y="27590" Z="0"/>
					<Vertex X="23805" Y="27585" Z="0"/>
					<Vertex X="23805" Y="27581" Z="0"/>
					<Vertex X="23810" Y="27576" Z="0"/>
					<Vertex X="23810" Y="27571" Z="0"/>
					<Vertex X="23814" Y="27566" Z="0"/>
					<Vertex X="23819" Y="27562" Z="0"/>
					<Vertex X="23824" Y="27547" Z="0"/>
					<Vertex X="23838" Y="27533" Z="0"/>
					<Vertex X="23843" Y="27524" Z="0"/>
					<Vertex X="23843" Y="27519" Z="0"/>
					<Vertex X="23843" Y="27514" Z="0"/>
					<Vertex X="23848" Y="27504" Z="0"/>
					<Vertex X="23852" Y="27495" Z="0"/>
					<Vertex X="23852" Y="27490" Z="0"/>
					<Vertex X="23852" Y="27485" Z="0"/>
					<Vertex X="23852" Y="27481" Z="0"/>
					<Vertex X="23857" Y="27476" Z="0"/>
					<Vertex X="23857" Y="27471" Z="0"/>
					<Vertex X="23857" Y="27466" Z="0"/>
					<Vertex X="23857" Y="27462" Z="0"/>
					<Vertex X="23857" Y="27457" Z="0"/>
					<Vertex X="23857" Y="27452" Z="0"/>
					<Vertex X="23857" Y="27447" Z="0"/>
					<Vertex X="23857" Y="27438" Z="0"/>
					<Vertex X="23852" Y="27428" Z="0"/>
					<Vertex X="23848" Y="27414" Z="0"/>
					<Vertex X="23843" Y="27409" Z="0"/>
					<Vertex X="23833" Y="27395" Z="0"/>
					<Vertex X="23829" Y="27385" Z="0"/>
					<Vertex X="23814" Y="27362" Z="0"/>
					<Vertex X="23810" Y="27352" Z="0"/>
					<Vertex X="23805" Y="27338" Z="0"/>
					<Vertex X="23795" Y="27324" Z="0"/>
					<Vertex X="23791" Y="27319" Z="0"/>
					<Vertex X="23786" Y="27309" Z="0"/>
					<Vertex X="23776" Y="27304" Z="0"/>
					<Vertex X="23771" Y="27295" Z="0"/>
					<Vertex X="23767" Y="27295" Z="0"/>
					<Vertex X="23767" Y="27290" Z="0"/>
					<Vertex X="23762" Y="27285" Z="0"/>
					<Vertex X="23757" Y="27281" Z="0"/>
					<Vertex X="23752" Y="27281" Z="0"/>
					<Vertex X="23752" Y="27276" Z="0"/>
					<Vertex X="23748" Y="27271" Z="0"/>
					<Vertex X="23748" Y="27266" Z="0"/>
					<Vertex X="23738" Y="27262" Z="0"/>
					<Vertex X="23729" Y="27257" Z="0"/>
					<Vertex X="23724" Y="27257" Z="0"/>
					<Vertex X="23719" Y="27257" Z="0"/>
					<Vertex X="23710" Y="27257" Z="0"/>
					<Vertex X="23705" Y="27252" Z="0"/>
					<Vertex X="23691" Y="27247" Z="0"/>
					<Vertex X="23686" Y="27247" Z="0"/>
					<Vertex X="23681" Y="27247" Z="0"/>
					<Vertex X="23676" Y="27247" Z="0"/>
					<Vertex X="23671" Y="27247" Z="0"/>
					<Vertex X="23657" Y="27243" Z="0"/>
					<Vertex X="23648" Y="27243" Z="0"/>
					<Vertex X="23643" Y="27243" Z="0"/>
					<Vertex X="23633" Y="27243" Z="0"/>
					<Vertex X="23629" Y="27243" Z="0"/>
					<Vertex X="23624" Y="27243" Z="0"/>
					<Vertex X="23619" Y="27243" Z="0"/>
					<Vertex X="23614" Y="27243" Z="0"/>
					<Vertex X="23610" Y="27243" Z="0"/>
					<Vertex X="23605" Y="27243" Z="0"/>
					<Vertex X="23600" Y="27243" Z="0"/>
					<Vertex X="23595" Y="27243" Z="0"/>
					<Vertex X="23591" Y="27243" Z="0"/>
					<Vertex X="23586" Y="27247" Z="0"/>
					<Vertex X="23581" Y="27247" Z="0"/>
					<Vertex X="23571" Y="27257" Z="0"/>
					<Vertex X="23567" Y="27262" Z="0"/>
					<Vertex X="23562" Y="27262" Z="0"/>
					<Vertex X="23557" Y="27262" Z="0"/>
					<Vertex X="23552" Y="27266" Z="0"/>
					<Vertex X="23548" Y="27271" Z="0"/>
					<Vertex X="23543" Y="27271" Z="0"/>
					<Vertex X="23538" Y="27271" Z="0"/>
					<Vertex X="23533" Y="27276" Z="0"/>
					<Vertex X="23524" Y="27281" Z="0"/>
					<Vertex X="23510" Y="27285" Z="0"/>
					<Vertex X="23510" Y="27290" Z="0"/>
					<Vertex X="23500" Y="27290" Z="0"/>
					<Vertex X="23495" Y="27295" Z="0"/>
					<Vertex X="23486" Y="27300" Z="0"/>
					<Vertex X="23471" Y="27304" Z="0"/>
					<Vertex X="23462" Y="27309" Z="0"/>
					<Vertex X="23457" Y="27309" Z="0"/>
					<Vertex X="23457" Y="27314" Z="0"/>
					<Vertex X="23452" Y="27314" Z="0"/>
					<Vertex X="23448" Y="27314" Z="0"/>
					<Vertex X="23443" Y="27319" Z="0"/>
					<Vertex X="23429" Y="27324" Z="0"/>
					<Vertex X="23424" Y="27328" Z="0"/>
					<Vertex X="23414" Y="27333" Z="0"/>
					<Vertex X="23410" Y="27338" Z="0"/>
					<Vertex X="23400" Y="27343" Z="0"/>
					<Vertex X="23395" Y="27347" Z="0"/>
					<Vertex X="23386" Y="27352" Z="0"/>
					<Vertex X="23381" Y="27357" Z="0"/>
					<Vertex X="23376" Y="27357" Z="0"/>
					<Vertex X="23376" Y="27362" Z="0"/>
					<Vertex X="23367" Y="27371" Z="0"/>
					<Vertex X="23362" Y="27376" Z="0"/>
					<Vertex X="23352" Y="27381" Z="0"/>
					<Vertex X="23352" Y="27385" Z="0"/>
					<Vertex X="23348" Y="27390" Z="0"/>
					<Vertex X="23338" Y="27395" Z="0"/>
					<Vertex X="23333" Y="27395" Z="0"/>
					<Vertex X="23329" Y="27400" Z="0"/>
					<Vertex X="23329" Y="27404" Z="0"/>
					<Vertex X="23324" Y="27404" Z="0"/>
					<Vertex X="23319" Y="27409" Z="0"/>
					<Vertex X="23314" Y="27409" Z="0"/>
					<Vertex X="23314" Y="27414" Z="0"/>
					<Vertex X="23310" Y="27414" Z="0"/>
					<Vertex X="23305" Y="27414" Z="0"/>
					<Vertex X="23295" Y="27414" Z="0"/>
					<Vertex X="23291" Y="27414" Z="0"/>
					<Vertex X="23281" Y="27414" Z="0"/>
					<Vertex X="23276" Y="27414" Z="0"/>
					<Vertex X="23271" Y="27414" Z="0"/>
					<Vertex X="23267" Y="27414" Z="0"/>
					<Vertex X="23262" Y="27414" Z="0"/>
					<Vertex X="23252" Y="27414" Z="0"/>
					<Vertex X="23248" Y="27414" Z="0"/>
					<Vertex X="23238" Y="27414" Z="0"/>
					<Vertex X="23233" Y="27414" Z="0"/>
					<Vertex X="23233" Y="27419" Z="0"/>
					<Vertex X="23224" Y="27419" Z="0"/>
					<Vertex X="23214" Y="27428" Z="0"/>
					<Vertex X="23210" Y="27428" Z="0"/>
					<Vertex X="23205" Y="27438" Z="0"/>
					<Vertex X="23195" Y="27447" Z="0"/>
					<Vertex X="23186" Y="27457" Z="0"/>
					<Vertex X="23181" Y="27457" Z="0"/>
					<Vertex X="23171" Y="27471" Z="0"/>
					<Vertex X="23167" Y="27481" Z="0"/>
					<Vertex X="23162" Y="27481" Z="0"/>
					<Vertex X="23148" Y="27500" Z="0"/>
					<Vertex X="23138" Y="27504" Z="0"/>
					<Vertex X="23133" Y="27514" Z="0"/>
					<Vertex X="23114" Y="27528" Z="0"/>
					<Vertex X="23110" Y="27528" Z="0"/>
					<Vertex X="23100" Y="27538" Z="0"/>
					<Vertex X="23086" Y="27552" Z="0"/>
					<Vertex X="23081" Y="27566" Z="0"/>
					<Vertex X="23067" Y="27576" Z="0"/>
					<Vertex X="23062" Y="27581" Z="0"/>
					<Vertex X="23062" Y="27585" Z="0"/>
					<Vertex X="23052" Y="27590" Z="0"/>
					<Vertex X="23048" Y="27590" Z="0"/>
					<Vertex X="23048" Y="27595" Z="0"/>
					<Vertex X="23043" Y="27600" Z="0"/>
					<Vertex X="23038" Y="27600" Z="0"/>
					<Vertex X="23029" Y="27609" Z="0"/>
					<Vertex X="23024" Y="27609" Z="0"/>
					<Vertex X="23019" Y="27614" Z="0"/>
					<Vertex X="23014" Y="27614" Z="0"/>
					<Vertex X="23010" Y="27614" Z="0"/>
					<Vertex X="22995" Y="27619" Z="0"/>
					<Vertex X="22991" Y="27619" Z="0"/>
					<Vertex X="22981" Y="27619" Z="0"/>
					<Vertex X="22976" Y="27619" Z="0"/>
					<Vertex X="22971" Y="27619" Z="0"/>
					<Vertex X="22967" Y="27619" Z="0"/>
					<Vertex X="22962" Y="27619" Z="0"/>
					<Vertex X="22957" Y="27624" Z="0"/>
					<Vertex X="22948" Y="27624" Z="0"/>
					<Vertex X="22943" Y="27624" Z="0"/>
					<Vertex X="22933" Y="27624" Z="0"/>
					<Vertex X="22919" Y="27624" Z="0"/>
					<Vertex X="22910" Y="27624" Z="0"/>
					<Vertex X="22905" Y="27624" Z="0"/>
					<Vertex X="22895" Y="27624" Z="0"/>
					<Vertex X="22891" Y="27624" Z="0"/>
					<Vertex X="22886" Y="27624" Z="0"/>
					<Vertex X="22881" Y="27624" Z="0"/>
					<Vertex X="22871" Y="27624" Z="0"/>
					<Vertex X="22867" Y="27624" Z="0"/>
					<Vertex X="22852" Y="27624" Z="0"/>
					<Vertex X="22843" Y="27624" Z="0"/>
					<Vertex X="22838" Y="27624" Z="0"/>
					<Vertex X="22829" Y="27624" Z="0"/>
					<Vertex X="22824" Y="27624" Z="0"/>
					<Vertex X="22819" Y="27619" Z="0"/>
					<Vertex X="22814" Y="27619" Z="0"/>
					<Vertex X="22805" Y="27614" Z="0"/>
					<Vertex X="22800" Y="27614" Z="0"/>
					<Vertex X="22795" Y="27614" Z="0"/>
					<Vertex X="22791" Y="27609" Z="0"/>
					<Vertex X="22781" Y="27609" Z="0"/>
					<Vertex X="22776" Y="27609" Z="0"/>
					<Vertex X="22762" Y="27604" Z="0"/>
					<Vertex X="22752" Y="27604" Z="0"/>
					<Vertex X="22743" Y="27604" Z="0"/>
					<Vertex X="22719" Y="27595" Z="0"/>
					<Vertex X="22700" Y="27590" Z="0"/>
					<Vertex X="22691" Y="27590" Z="0"/>
					<Vertex X="22676" Y="27590" Z="0"/>
					<Vertex X="22662" Y="27585" Z="0"/>
					<Vertex X="22648" Y="27585" Z="0"/>
					<Vertex X="22638" Y="27585" Z="0"/>
					<Vertex X="22629" Y="27585" Z="0"/>
					<Vertex X="22614" Y="27571" Z="0"/>
					<Vertex X="22610" Y="27571" Z="0"/>
					<Vertex X="22595" Y="27566" Z="0"/>
					<Vertex X="22591" Y="27566" Z="0"/>
					<Vertex X="22586" Y="27562" Z="0"/>
					<Vertex X="22576" Y="27557" Z="0"/>
					<Vertex X="22567" Y="27552" Z="0"/>
					<Vertex X="22557" Y="27552" Z="0"/>
					<Vertex X="22548" Y="27552" Z="0"/>
					<Vertex X="22538" Y="27543" Z="0"/>
					<Vertex X="22529" Y="27538" Z="0"/>
					<Vertex X="22505" Y="27528" Z="0"/>
					<Vertex X="22500" Y="27524" Z="0"/>
					<Vertex X="22495" Y="27524" Z="0"/>
					<Vertex X="22476" Y="27514" Z="0"/>
					<Vertex X="22467" Y="27514" Z="0"/>
					<Vertex X="22448" Y="27500" Z="0"/>
					<Vertex X="22443" Y="27500" Z="0"/>
					<Vertex X="22429" Y="27490" Z="0"/>
					<Vertex X="22410" Y="27471" Z="0"/>
					<Vertex X="22395" Y="27466" Z="0"/>
					<Vertex X="22362" Y="27443" Z="0"/>
					<Vertex X="22352" Y="27433" Z="0"/>
					<Vertex X="22338" Y="27424" Z="0"/>
					<Vertex X="22295" Y="27390" Z="0"/>
					<Vertex X="22291" Y="27381" Z="0"/>
					<Vertex X="22271" Y="27366" Z="0"/>
					<Vertex X="22257" Y="27343" Z="0"/>
					<Vertex X="22252" Y="27328" Z="0"/>
					<Vertex X="22238" Y="27304" Z="0"/>
					<Vertex X="22233" Y="27290" Z="0"/>
					<Vertex X="22224" Y="27271" Z="0"/>
					<Vertex X="22219" Y="27252" Z="0"/>
					<Vertex X="22219" Y="27243" Z="0"/>
					<Vertex X="22205" Y="27224" Z="0"/>
					<Vertex X="22200" Y="27219" Z="0"/>
					<Vertex X="22195" Y="27209" Z="0"/>
					<Vertex X="22195" Y="27204" Z="0"/>
					<Vertex X="22191" Y="27190" Z="0"/>
					<Vertex X="22191" Y="27185" Z="0"/>
					<Vertex X="22191" Y="27181" Z="0"/>
					<Vertex X="22191" Y="27176" Z="0"/>
					<Vertex X="22191" Y="27171" Z="0"/>
					<Vertex X="22191" Y="27162" Z="0"/>
					<Vertex X="22191" Y="27152" Z="0"/>
					<Vertex X="22200" Y="27143" Z="0"/>
					<Vertex X="22205" Y="27143" Z="0"/>
					<Vertex X="22219" Y="27138" Z="0"/>
					<Vertex X="22229" Y="27133" Z="0"/>
					<Vertex X="22238" Y="27133" Z="0"/>
					<Vertex X="22248" Y="27124" Z="0"/>
					<Vertex X="22257" Y="27124" Z="0"/>
					<Vertex X="22271" Y="27124" Z="0"/>
					<Vertex X="22281" Y="27119" Z="0"/>
					<Vertex X="22300" Y="27119" Z="0"/>
					<Vertex X="22305" Y="27119" Z="0"/>
					<Vertex X="22319" Y="27119" Z="0"/>
					<Vertex X="22329" Y="27119" Z="0"/>
					<Vertex X="22333" Y="27119" Z="0"/>
					<Vertex X="22357" Y="27119" Z="0"/>
					<Vertex X="22367" Y="27119" Z="0"/>
					<Vertex X="22381" Y="27119" Z="0"/>
					<Vertex X="22391" Y="27119" Z="0"/>
					<Vertex X="22405" Y="27119" Z="0"/>
					<Vertex X="22419" Y="27119" Z="0"/>
					<Vertex X="22438" Y="27119" Z="0"/>
					<Vertex X="22448" Y="27119" Z="0"/>
					<Vertex X="22452" Y="27119" Z="0"/>
					<Vertex X="22462" Y="27119" Z="0"/>
					<Vertex X="22467" Y="27119" Z="0"/>
					<Vertex X="22495" Y="27119" Z="0"/>
					<Vertex X="22510" Y="27119" Z="0"/>
					<Vertex X="22529" Y="27119" Z="0"/>
					<Vertex X="22538" Y="27119" Z="0"/>
					<Vertex X="22562" Y="27119" Z="0"/>
					<Vertex X="22571" Y="27119" Z="0"/>
					<Vertex X="22591" Y="27119" Z="0"/>
					<Vertex X="22595" Y="27119" Z="0"/>
					<Vertex X="22610" Y="27119" Z="0"/>
					<Vertex X="22614" Y="27109" Z="0"/>
					<Vertex X="22633" Y="27095" Z="0"/>
					<Vertex X="22648" Y="27081" Z="0"/>
					<Vertex X="22662" Y="27062" Z="0"/>
					<Vertex X="22681" Y="27043" Z="0"/>
					<Vertex X="22691" Y="27028" Z="0"/>
					<Vertex X="22705" Y="27014" Z="0"/>
					<Vertex X="22710" Y="27009" Z="0"/>
					<Vertex X="22710" Y="27000" Z="0"/>
					<Vertex X="22710" Y="26995" Z="0"/>
					<Vertex X="22710" Y="26971" Z="0"/>
					<Vertex X="22710" Y="26962" Z="0"/>
					<Vertex X="22719" Y="26928" Z="0"/>
					<Vertex X="22719" Y="26909" Z="0"/>
					<Vertex X="22719" Y="26885" Z="0"/>
					<Vertex X="22719" Y="26876" Z="0"/>
					<Vertex X="22719" Y="26847" Z="0"/>
					<Vertex X="22719" Y="26833" Z="0"/>
					<Vertex X="22719" Y="26814" Z="0"/>
					<Vertex X="22719" Y="26800" Z="0"/>
					<Vertex X="22719" Y="26771" Z="0"/>
					<Vertex X="22719" Y="26757" Z="0"/>
					<Vertex X="22714" Y="26719" Z="0"/>
					<Vertex X="22714" Y="26700" Z="0"/>
					<Vertex X="22710" Y="26662" Z="0"/>
					<Vertex X="22705" Y="26643" Z="0"/>
					<Vertex X="22705" Y="26619" Z="0"/>
					<Vertex X="22705" Y="26609" Z="0"/>
					<Vertex X="22705" Y="26585" Z="0"/>
					<Vertex X="22705" Y="26576" Z="0"/>
					<Vertex X="22705" Y="26552" Z="0"/>
					<Vertex X="22705" Y="26543" Z="0"/>
					<Vertex X="22719" Y="26524" Z="0"/>
					<Vertex X="22729" Y="26514" Z="0"/>
					<Vertex X="22743" Y="26495" Z="0"/>
					<Vertex X="22752" Y="26490" Z="0"/>
					<Vertex X="22762" Y="26481" Z="0"/>
					<Vertex X="22771" Y="26471" Z="0"/>
					<Vertex X="22786" Y="26462" Z="0"/>
					<Vertex X="22800" Y="26452" Z="0"/>
					<Vertex X="22824" Y="26438" Z="0"/>
					<Vertex X="22833" Y="26424" Z="0"/>
					<Vertex X="22857" Y="26404" Z="0"/>
					<Vertex X="22871" Y="26395" Z="0"/>
					<Vertex X="22876" Y="26395" Z="0"/>
					<Vertex X="22891" Y="26390" Z="0"/>
					<Vertex X="22895" Y="26390" Z="0"/>
					<Vertex X="22905" Y="26381" Z="0"/>
					<Vertex X="22914" Y="26376" Z="0"/>
					<Vertex X="22924" Y="26371" Z="0"/>
					<Vertex X="22933" Y="26366" Z="0"/>
					<Vertex X="22938" Y="26362" Z="0"/>
					<Vertex X="22943" Y="26362" Z="0"/>
					<Vertex X="22957" Y="26357" Z="0"/>
					<Vertex X="22971" Y="26352" Z="0"/>
					<Vertex X="22976" Y="26352" Z="0"/>
					<Vertex X="22991" Y="26347" Z="0"/>
					<Vertex X="23000" Y="26343" Z="0"/>
					<Vertex X="23010" Y="26343" Z="0"/>
					<Vertex X="23014" Y="26333" Z="0"/>
					<Vertex X="23024" Y="26333" Z="0"/>
					<Vertex X="23038" Y="26328" Z="0"/>
					<Vertex X="23048" Y="26324" Z="0"/>
					<Vertex X="23071" Y="26314" Z="0"/>
					<Vertex X="23086" Y="26314" Z="0"/>
					<Vertex X="23091" Y="26309" Z="0"/>
					<Vertex X="23119" Y="26300" Z="0"/>
					<Vertex X="23129" Y="26300" Z="0"/>
					<Vertex X="23138" Y="26295" Z="0"/>
					<Vertex X="23143" Y="26290" Z="0"/>
					<Vertex X="23152" Y="26290" Z="0"/>
					<Vertex X="23171" Y="26276" Z="0"/>
					<Vertex X="23181" Y="26271" Z="0"/>
					<Vertex X="23214" Y="26252" Z="0"/>
					<Vertex X="23229" Y="26238" Z="0"/>
					<Vertex X="23238" Y="26238" Z="0"/>
					<Vertex X="23252" Y="26228" Z="0"/>
					<Vertex X="23262" Y="26224" Z="0"/>
					<Vertex X="23276" Y="26214" Z="0"/>
					<Vertex X="23281" Y="26209" Z="0"/>
					<Vertex X="23286" Y="26204" Z="0"/>
					<Vertex X="23291" Y="26204" Z="0"/>
					<Vertex X="23295" Y="26204" Z="0"/>
					<Vertex X="23300" Y="26195" Z="0"/>
					<Vertex X="23314" Y="26185" Z="0"/>
					<Vertex X="23319" Y="26185" Z="0"/>
					<Vertex X="23333" Y="26171" Z="0"/>
					<Vertex X="23343" Y="26171" Z="0"/>
					<Vertex X="23348" Y="26166" Z="0"/>
					<Vertex X="23357" Y="26162" Z="0"/>
					<Vertex X="23357" Y="26157" Z="0"/>
					<Vertex X="23367" Y="26152" Z="0"/>
					<Vertex X="23371" Y="26143" Z="0"/>
					<Vertex X="23376" Y="26143" Z="0"/>
					<Vertex X="23386" Y="26138" Z="0"/>
					<Vertex X="23395" Y="26133" Z="0"/>
					<Vertex X="23400" Y="26128" Z="0"/>
					<Vertex X="23405" Y="26128" Z="0"/>
					<Vertex X="23410" Y="26124" Z="0"/>
					<Vertex X="23410" Y="26119" Z="0"/>
					<Vertex X="23414" Y="26119" Z="0"/>
					<Vertex X="23424" Y="26119" Z="0"/>
					<Vertex X="23429" Y="26114" Z="0"/>
					<Vertex X="23433" Y="26109" Z="0"/>
					<Vertex X="23438" Y="26109" Z="0"/>
					<Vertex X="23443" Y="26104" Z="0"/>
					<Vertex X="23448" Y="26104" Z="0"/>
					<Vertex X="23448" Y="26100" Z="0"/>
					<Vertex X="23452" Y="26100" Z="0"/>
					<Vertex X="23452" Y="26095" Z="0"/>
					<Vertex X="23452" Y="26090" Z="0"/>
					<Vertex X="23452" Y="26085" Z="0"/>
					<Vertex X="23452" Y="26081" Z="0"/>
					<Vertex X="23452" Y="26076" Z="0"/>
					<Vertex X="23452" Y="26071" Z="0"/>
					<Vertex X="23452" Y="26057" Z="0"/>
					<Vertex X="23452" Y="26052" Z="0"/>
					<Vertex X="23452" Y="26047" Z="0"/>
					<Vertex X="23448" Y="26043" Z="0"/>
					<Vertex X="23443" Y="26038" Z="0"/>
					<Vertex X="23438" Y="26033" Z="0"/>
					<Vertex X="23438" Y="26028" Z="0"/>
					<Vertex X="23433" Y="26024" Z="0"/>
					<Vertex X="23429" Y="26024" Z="0"/>
					<Vertex X="23419" Y="26014" Z="0"/>
					<Vertex X="23419" Y="26004" Z="0"/>
					<Vertex X="23410" Y="26000" Z="0"/>
					<Vertex X="23405" Y="25990" Z="0"/>
					<Vertex X="23391" Y="25976" Z="0"/>
					<Vertex X="23386" Y="25971" Z="0"/>
					<Vertex X="23381" Y="25962" Z="0"/>
					<Vertex X="23376" Y="25962" Z="0"/>
					<Vertex X="23371" Y="25947" Z="0"/>
					<Vertex X="23362" Y="25938" Z="0"/>
					<Vertex X="23362" Y="25933" Z="0"/>
					<Vertex X="23357" Y="25924" Z="0"/>
					<Vertex X="23352" Y="25914" Z="0"/>
					<Vertex X="23348" Y="25909" Z="0"/>
					<Vertex X="23348" Y="25904" Z="0"/>
					<Vertex X="23348" Y="25895" Z="0"/>
					<Vertex X="23348" Y="25871" Z="0"/>
					<Vertex X="23348" Y="25857" Z="0"/>
					<Vertex X="23352" Y="25833" Z="0"/>
					<Vertex X="23367" Y="25800" Z="0"/>
					<Vertex X="23381" Y="25776" Z="0"/>
					<Vertex X="23391" Y="25766" Z="0"/>
					<Vertex X="23414" Y="25738" Z="0"/>
					<Vertex X="23424" Y="25728" Z="0"/>
					<Vertex X="23438" Y="25714" Z="0"/>
					<Vertex X="23448" Y="25704" Z="0"/>
					<Vertex X="23457" Y="25700" Z="0"/>
					<Vertex X="23467" Y="25695" Z="0"/>
					<Vertex X="23476" Y="25690" Z="0"/>
					<Vertex X="23476" Y="25685" Z="0"/>
					<Vertex X="23486" Y="25685" Z="0"/>
					<Vertex X="23505" Y="25676" Z="0"/>
					<Vertex X="23505" Y="25671" Z="0"/>
					<Vertex X="23519" Y="25666" Z="0"/>
					<Vertex X="23529" Y="25662" Z="0"/>
					<Vertex X="23533" Y="25662" Z="0"/>
					<Vertex X="23538" Y="25657" Z="0"/>
					<Vertex X="23552" Y="25652" Z="0"/>
					<Vertex X="23557" Y="25652" Z="0"/>
					<Vertex X="23571" Y="25643" Z="0"/>
					<Vertex X="23586" Y="25638" Z="0"/>
					<Vertex X="23591" Y="25638" Z="0"/>
					<Vertex X="23614" Y="25624" Z="0"/>
					<Vertex X="23633" Y="25619" Z="0"/>
					<Vertex X="23643" Y="25614" Z="0"/>
					<Vertex X="23662" Y="25604" Z="0"/>
					<Vertex X="23671" Y="25600" Z="0"/>
					<Vertex X="23686" Y="25590" Z="0"/>
					<Vertex X="23714" Y="25562" Z="0"/>
					<Vertex X="23724" Y="25552" Z="0"/>
					<Vertex X="23748" Y="25538" Z="0"/>
					<Vertex X="23752" Y="25533" Z="0"/>
					<Vertex X="23762" Y="25524" Z="0"/>
					<Vertex X="23767" Y="25514" Z="0"/>
					<Vertex X="23781" Y="25500" Z="0"/>
					<Vertex X="23800" Y="25476" Z="0"/>
					<Vertex X="23814" Y="25457" Z="0"/>
					<Vertex X="23819" Y="25447" Z="0"/>
					<Vertex X="23829" Y="25428" Z="0"/>
					<Vertex X="23843" Y="25409" Z="0"/>
					<Vertex X="23857" Y="25390" Z="0"/>
					<Vertex X="23876" Y="25362" Z="0"/>
					<Vertex X="23886" Y="25347" Z="0"/>
					<Vertex X="23891" Y="25343" Z="0"/>
					<Vertex X="23905" Y="25328" Z="0"/>
					<Vertex X="23910" Y="25319" Z="0"/>
					<Vertex X="23924" Y="25304" Z="0"/>
					<Vertex X="23943" Y="25271" Z="0"/>
					<Vertex X="23962" Y="25252" Z="0"/>
					<Vertex X="23967" Y="25243" Z="0"/>
					<Vertex X="23991" Y="25214" Z="0"/>
					<Vertex X="24014" Y="25185" Z="0"/>
					<Vertex X="24024" Y="25171" Z="0"/>
					<Vertex X="24048" Y="25147" Z="0"/>
					<Vertex X="24062" Y="25133" Z="0"/>
					<Vertex X="24091" Y="25109" Z="0"/>
					<Vertex X="24114" Y="25090" Z="0"/>
					<Vertex X="24133" Y="25081" Z="0"/>
					<Vertex X="24148" Y="25066" Z="0"/>
					<Vertex X="24162" Y="25057" Z="0"/>
					<Vertex X="24176" Y="25043" Z="0"/>
					<Vertex X="24186" Y="25038" Z="0"/>
					<Vertex X="24200" Y="25028" Z="0"/>
					<Vertex X="24214" Y="25024" Z="0"/>
					<Vertex X="24229" Y="25014" Z="0"/>
					<Vertex X="24238" Y="25009" Z="0"/>
					<Vertex X="24243" Y="25009" Z="0"/>
					<Vertex X="24252" Y="25004" Z="0"/>
					<Vertex X="24262" Y="25004" Z="0"/>
					<Vertex X="24267" Y="25004" Z="0"/>
					<Vertex X="24276" Y="25004" Z="0"/>
					<Vertex X="24291" Y="25004" Z="0"/>
					<Vertex X="24295" Y="25004" Z="0"/>
					<Vertex X="24300" Y="25004" Z="0"/>
					<Vertex X="24310" Y="25004" Z="0"/>
					<Vertex X="24314" Y="25004" Z="0"/>
					<Vertex X="24329" Y="25004" Z="0"/>
					<Vertex X="24348" Y="25004" Z="0"/>
					<Vertex X="24357" Y="25014" Z="0"/>
					<Vertex X="24367" Y="25014" Z="0"/>
					<Vertex X="24376" Y="25019" Z="0"/>
					<Vertex X="24395" Y="25033" Z="0"/>
					<Vertex X="24414" Y="25043" Z="0"/>
					<Vertex X="24424" Y="25047" Z="0"/>
					<Vertex X="24433" Y="25052" Z="0"/>
					<Vertex X="24438" Y="25057" Z="0"/>
					<Vertex X="24443" Y="25057" Z="0"/>
					<Vertex X="24452" Y="25071" Z="0"/>
					<Vertex X="24462" Y="25085" Z="0"/>
					<Vertex X="24476" Y="25095" Z="0"/>
					<Vertex X="24481" Y="25100" Z="0"/>
					<Vertex X="24491" Y="25104" Z="0"/>
					<Vertex X="24491" Y="25114" Z="0"/>
					<Vertex X="24491" Y="25119" Z="0"/>
					<Vertex X="24500" Y="25133" Z="0"/>
					<Vertex X="24500" Y="25143" Z="0"/>
					<Vertex X="24505" Y="25157" Z="0"/>
					<Vertex X="24505" Y="25162" Z="0"/>
					<Vertex X="24505" Y="25171" Z="0"/>
					<Vertex X="24510" Y="25185" Z="0"/>
					<Vertex X="24510" Y="25190" Z="0"/>
					<Vertex X="24510" Y="25195" Z="0"/>
					<Vertex X="24510" Y="25204" Z="0"/>
					<Vertex X="24510" Y="25209" Z="0"/>
					<Vertex X="24510" Y="25219" Z="0"/>
					<Vertex X="24510" Y="25238" Z="0"/>
					<Vertex X="24510" Y="25247" Z="0"/>
					<Vertex X="24510" Y="25262" Z="0"/>
					<Vertex X="24514" Y="25271" Z="0"/>
					<Vertex X="24519" Y="25281" Z="0"/>
					<Vertex X="24519" Y="25295" Z="0"/>
					<Vertex X="24524" Y="25304" Z="0"/>
					<Vertex X="24533" Y="25319" Z="0"/>
					<Vertex X="24533" Y="25328" Z="0"/>
					<Vertex X="24543" Y="25338" Z="0"/>
					<Vertex X="24548" Y="25347" Z="0"/>
					<Vertex X="24552" Y="25352" Z="0"/>
					<Vertex X="24557" Y="25362" Z="0"/>
					<Vertex X="24562" Y="25362" Z="0"/>
					<Vertex X="24571" Y="25371" Z="0"/>
					<Vertex X="24581" Y="25381" Z="0"/>
					<Vertex X="24595" Y="25381" Z="0"/>
					<Vertex X="24600" Y="25390" Z="0"/>
					<Vertex X="24610" Y="25390" Z="0"/>
					<Vertex X="24619" Y="25390" Z="0"/>
					<Vertex X="24629" Y="25395" Z="0"/>
					<Vertex X="24638" Y="25404" Z="0"/>
					<Vertex X="24657" Y="25409" Z="0"/>
					<Vertex X="24676" Y="25419" Z="0"/>
					<Vertex X="24700" Y="25428" Z="0"/>
					<Vertex X="24714" Y="25428" Z="0"/>
					<Vertex X="24724" Y="25428" Z="0"/>
					<Vertex X="24729" Y="25438" Z="0"/>
					<Vertex X="24743" Y="25443" Z="0"/>
					<Vertex X="24752" Y="25452" Z="0"/>
					<Vertex X="24762" Y="25457" Z="0"/>
					<Vertex X="24776" Y="25462" Z="0"/>
					<Vertex X="24786" Y="25471" Z="0"/>
					<Vertex X="24795" Y="25471" Z="0"/>
					<Vertex X="24810" Y="25481" Z="0"/>
					<Vertex X="24814" Y="25481" Z="0"/>
					<Vertex X="24819" Y="25490" Z="0"/>
					<Vertex X="24829" Y="25490" Z="0"/>
					<Vertex X="24833" Y="25495" Z="0"/>
					<Vertex X="24838" Y="25500" Z="0"/>
					<Vertex X="24843" Y="25504" Z="0"/>
					<Vertex X="24852" Y="25504" Z="0"/>
					<Vertex X="24862" Y="25514" Z="0"/>
					<Vertex X="24867" Y="25519" Z="0"/>
					<Vertex X="24871" Y="25524" Z="0"/>
					<Vertex X="24886" Y="25538" Z="0"/>
					<Vertex X="24905" Y="25547" Z="0"/>
					<Vertex X="24914" Y="25552" Z="0"/>
					<Vertex X="24919" Y="25557" Z="0"/>
					<Vertex X="24919" Y="25562" Z="0"/>
					<Vertex X="24933" Y="25581" Z="0"/>
					<Vertex X="24938" Y="25590" Z="0"/>
					<Vertex X="24948" Y="25600" Z="0"/>
					<Vertex X="24952" Y="25609" Z="0"/>
					<Vertex X="24952" Y="25614" Z="0"/>
					<Vertex X="24957" Y="25633" Z="0"/>
					<Vertex X="24962" Y="25652" Z="0"/>
					<Vertex X="24967" Y="25671" Z="0"/>
					<Vertex X="24967" Y="25695" Z="0"/>
					<Vertex X="24971" Y="25719" Z="0"/>
					<Vertex X="24971" Y="25733" Z="0"/>
					<Vertex X="24971" Y="25752" Z="0"/>
					<Vertex X="24971" Y="25766" Z="0"/>
					<Vertex X="24971" Y="25781" Z="0"/>
					<Vertex X="24971" Y="25809" Z="0"/>
					<Vertex X="24971" Y="25824" Z="0"/>
					<Vertex X="24971" Y="25833" Z="0"/>
					<Vertex X="24971" Y="25847" Z="0"/>
					<Vertex X="24962" Y="25862" Z="0"/>
					<Vertex X="24957" Y="25871" Z="0"/>
					<Vertex X="24952" Y="25881" Z="0"/>
					<Vertex X="24943" Y="25890" Z="0"/>
					<Vertex X="24929" Y="25909" Z="0"/>
					<Vertex X="24924" Y="25909" Z="0"/>
					<Vertex X="24919" Y="25909" Z="0"/>
					<Vertex X="24905" Y="25914" Z="0"/>
					<Vertex X="24891" Y="25919" Z="0"/>
					<Vertex X="24876" Y="25919" Z="0"/>
					<Vertex X="24867" Y="25919" Z="0"/>
					<Vertex X="24862" Y="25919" Z="0"/>
					<Vertex X="24857" Y="25919" Z="0"/>
					<Vertex X="24843" Y="25919" Z="0"/>
					<Vertex X="24829" Y="25919" Z="0"/>
					<Vertex X="24810" Y="25919" Z="0"/>
					<Vertex X="24800" Y="25919" Z="0"/>
					<Vertex X="24795" Y="25919" Z="0"/>
					<Vertex X="24781" Y="25919" Z="0"/>
					<Vertex X="24767" Y="25919" Z="0"/>
					<Vertex X="24757" Y="25919" Z="0"/>
					<Vertex X="24743" Y="25919" Z="0"/>
					<Vertex X="24729" Y="25909" Z="0"/>
					<Vertex X="24714" Y="25900" Z="0"/>
					<Vertex X="24700" Y="25890" Z="0"/>
					<Vertex X="24681" Y="25881" Z="0"/>
					<Vertex X="24671" Y="25876" Z="0"/>
					<Vertex X="24652" Y="25866" Z="0"/>
					<Vertex X="24643" Y="25862" Z="0"/>
					<Vertex X="24638" Y="25857" Z="0"/>
					<Vertex X="24619" Y="25838" Z="0"/>
					<Vertex X="24600" Y="25828" Z="0"/>
					<Vertex X="24591" Y="25819" Z="0"/>
					<Vertex X="24576" Y="25814" Z="0"/>
					<Vertex X="24562" Y="25809" Z="0"/>
					<Vertex X="24548" Y="25800" Z="0"/>
					<Vertex X="24533" Y="25790" Z="0"/>
					<Vertex X="24529" Y="25790" Z="0"/>
					<Vertex X="24524" Y="25790" Z="0"/>
					<Vertex X="24514" Y="25781" Z="0"/>
					<Vertex X="24510" Y="25781" Z="0"/>
					<Vertex X="24505" Y="25781" Z="0"/>
					<Vertex X="24500" Y="25781" Z="0"/>
					<Vertex X="24495" Y="25781" Z="0"/>
					<Vertex X="24486" Y="25781" Z="0"/>
					<Vertex X="24481" Y="25781" Z="0"/>
					<Vertex X="24476" Y="25781" Z="0"/>
					<Vertex X="24471" Y="25781" Z="0"/>
					<Vertex X="24467" Y="25781" Z="0"/>
					<Vertex X="24452" Y="25781" Z="0"/>
					<Vertex X="24429" Y="25781" Z="0"/>
					<Vertex X="24410" Y="25781" Z="0"/>
					<Vertex X="24400" Y="25781" Z="0"/>
					<Vertex X="24391" Y="25781" Z="0"/>
					<Vertex X="24371" Y="25781" Z="0"/>
					<Vertex X="24357" Y="25781" Z="0"/>
					<Vertex X="24343" Y="25781" Z="0"/>
					<Vertex X="24329" Y="25781" Z="0"/>
					<Vertex X="24310" Y="25781" Z="0"/>
					<Vertex X="24300" Y="25781" Z="0"/>
					<Vertex X="24295" Y="25776" Z="0"/>
					<Vertex X="24286" Y="25776" Z="0"/>
					<Vertex X="24281" Y="25776" Z="0"/>
					<Vertex X="24271" Y="25776" Z="0"/>
					<Vertex X="24267" Y="25776" Z="0"/>
					<Vertex X="24262" Y="25776" Z="0"/>
					<Vertex X="24257" Y="25776" Z="0"/>
					<Vertex X="24252" Y="25776" Z="0"/>
					<Vertex X="24248" Y="25776" Z="0"/>
					<Vertex X="24243" Y="25776" Z="0"/>
					<Vertex X="24238" Y="25776" Z="0"/>
					<Vertex X="24233" Y="25776" Z="0"/>
					<Vertex X="24229" Y="25776" Z="0"/>
					<Vertex X="24224" Y="25776" Z="0"/>
					<Vertex X="24176" Y="25809" Z="0"/>
				</Vertices>
			</Region>
			<Region Id="5" Type="0" Zoom="0.210000" Selected="0" ImageLocation="" ImageFocus="0" Length="6430.2" Area="2049044.5" LengthMicrons="1620.4" AreaMicrons="130122.5" Text="SOLID" NegativeROA="0" InputRegionId="0" Analyze="1" DisplayId="5">
				<Attributes/>
				<Vertices>
					<Vertex X="19519" Y="23800" Z="0"/>
					<Vertex X="19524" Y="23795" Z="0"/>
					<Vertex X="19534" Y="23795" Z="0"/>
					<Vertex X="19534" Y="23791" Z="0"/>
					<Vertex X="19543" Y="23786" Z="0"/>
					<Vertex X="19553" Y="23776" Z="0"/>
					<Vertex X="19562" Y="23776" Z="0"/>
					<Vertex X="19562" Y="23771" Z="0"/>
					<Vertex X="19567" Y="23771" Z="0"/>
					<Vertex X="19576" Y="23762" Z="0"/>
					<Vertex X="19581" Y="23762" Z="0"/>
					<Vertex X="19586" Y="23757" Z="0"/>
					<Vertex X="19591" Y="23748" Z="0"/>
					<Vertex X="19595" Y="23748" Z="0"/>
					<Vertex X="19595" Y="23743" Z="0"/>
					<Vertex X="19600" Y="23743" Z="0"/>
					<Vertex X="19600" Y="23748" Z="0"/>
					<Vertex X="19600" Y="23762" Z="0"/>
					<Vertex X="19605" Y="23757" Z="0"/>
					<Vertex X="19638" Y="23752" Z="0"/>
					<Vertex X="19657" Y="23752" Z="0"/>
					<Vertex X="19681" Y="23752" Z="0"/>
					<Vertex X="19695" Y="23752" Z="0"/>
					<Vertex X="19710" Y="23752" Z="0"/>
					<Vertex X="19719" Y="23752" Z="0"/>
					<Vertex X="19724" Y="23752" Z="0"/>
					<Vertex X="19734" Y="23752" Z="0"/>
					<Vertex X="19738" Y="23752" Z="0"/>
					<Vertex X="19748" Y="23752" Z="0"/>
					<Vertex X="19753" Y="23752" Z="0"/>
					<Vertex X="19762" Y="23752" Z="0"/>
					<Vertex X="19772" Y="23752" Z="0"/>
					<Vertex X="19776" Y="23752" Z="0"/>
					<Vertex X="19786" Y="23752" Z="0"/>
					<Vertex X="19795" Y="23752" Z="0"/>
					<Vertex X="19800" Y="23757" Z="0"/>
					<Vertex X="19810" Y="23762" Z="0"/>
					<Vertex X="19829" Y="23771" Z="0"/>
					<Vertex X="19838" Y="23781" Z="0"/>
					<Vertex X="19857" Y="23791" Z="0"/>
					<Vertex X="19867" Y="23795" Z="0"/>
					<Vertex X="19881" Y="23810" Z="0"/>
					<Vertex X="19886" Y="23814" Z="0"/>
					<Vertex X="19895" Y="23824" Z="0"/>
					<Vertex X="19910" Y="23829" Z="0"/>
					<Vertex X="19924" Y="23838" Z="0"/>
					<Vertex X="19938" Y="23848" Z="0"/>
					<Vertex X="19948" Y="23857" Z="0"/>
					<Vertex X="19957" Y="23862" Z="0"/>
					<Vertex X="19962" Y="23867" Z="0"/>
					<Vertex X="19976" Y="23876" Z="0"/>
					<Vertex X="19995" Y="23891" Z="0"/>
					<Vertex X="20005" Y="23895" Z="0"/>
					<Vertex X="20019" Y="23910" Z="0"/>
					<Vertex X="20029" Y="23919" Z="0"/>
					<Vertex X="20038" Y="23929" Z="0"/>
					<Vertex X="20048" Y="23933" Z="0"/>
					<Vertex X="20057" Y="23938" Z="0"/>
					<Vertex X="20062" Y="23943" Z="0"/>
					<Vertex X="20072" Y="23952" Z="0"/>
					<Vertex X="20076" Y="23957" Z="0"/>
					<Vertex X="20086" Y="23962" Z="0"/>
					<Vertex X="20091" Y="23971" Z="0"/>
					<Vertex X="20105" Y="23986" Z="0"/>
					<Vertex X="20119" Y="23991" Z="0"/>
					<Vertex X="20134" Y="24005" Z="0"/>
					<Vertex X="20148" Y="24024" Z="0"/>
					<Vertex X="20157" Y="24029" Z="0"/>
					<Vertex X="20167" Y="24038" Z="0"/>
					<Vertex X="20181" Y="24052" Z="0"/>
					<Vertex X="20186" Y="24057" Z="0"/>
					<Vertex X="20205" Y="24071" Z="0"/>
					<Vertex X="20219" Y="24081" Z="0"/>
					<Vertex X="20224" Y="24086" Z="0"/>
					<Vertex X="20238" Y="24100" Z="0"/>
					<Vertex X="20253" Y="24110" Z="0"/>
					<Vertex X="20262" Y="24114" Z="0"/>
					<Vertex X="20276" Y="24124" Z="0"/>
					<Vertex X="20295" Y="24129" Z="0"/>
					<Vertex X="20305" Y="24133" Z="0"/>
					<Vertex X="20319" Y="24133" Z="0"/>
					<Vertex X="20334" Y="24138" Z="0"/>
					<Vertex X="20343" Y="24138" Z="0"/>
					<Vertex X="20353" Y="24138" Z="0"/>
					<Vertex X="20367" Y="24138" Z="0"/>
					<Vertex X="20386" Y="24138" Z="0"/>
					<Vertex X="20400" Y="24138" Z="0"/>
					<Vertex X="20415" Y="24138" Z="0"/>
					<Vertex X="20429" Y="24138" Z="0"/>
					<Vertex X="20443" Y="24138" Z="0"/>
					<Vertex X="20448" Y="24138" Z="0"/>
					<Vertex X="20467" Y="24148" Z="0"/>
					<Vertex X="20481" Y="24148" Z="0"/>
					<Vertex X="20495" Y="24148" Z="0"/>
					<Vertex X="20505" Y="24152" Z="0"/>
					<Vertex X="20524" Y="24162" Z="0"/>
					<Vertex X="20529" Y="24167" Z="0"/>
					<Vertex X="20538" Y="24171" Z="0"/>
					<Vertex X="20557" Y="24181" Z="0"/>
					<Vertex X="20562" Y="24186" Z="0"/>
					<Vertex X="20576" Y="24191" Z="0"/>
					<Vertex X="20591" Y="24195" Z="0"/>
					<Vertex X="20605" Y="24200" Z="0"/>
					<Vertex X="20615" Y="24205" Z="0"/>
					<Vertex X="20624" Y="24210" Z="0"/>
					<Vertex X="20629" Y="24214" Z="0"/>
					<Vertex X="20634" Y="24214" Z="0"/>
					<Vertex X="20643" Y="24219" Z="0"/>
					<Vertex X="20662" Y="24229" Z="0"/>
					<Vertex X="20672" Y="24233" Z="0"/>
					<Vertex X="20681" Y="24243" Z="0"/>
					<Vertex X="20691" Y="24248" Z="0"/>
					<Vertex X="20700" Y="24252" Z="0"/>
					<Vertex X="20705" Y="24257" Z="0"/>
					<Vertex X="20715" Y="24262" Z="0"/>
					<Vertex X="20719" Y="24267" Z="0"/>
					<Vertex X="20734" Y="24271" Z="0"/>
					<Vertex X="20743" Y="24281" Z="0"/>
					<Vertex X="20757" Y="24291" Z="0"/>
					<Vertex X="20757" Y="24295" Z="0"/>
					<Vertex X="20767" Y="24300" Z="0"/>
					<Vertex X="20776" Y="24305" Z="0"/>
					<Vertex X="20786" Y="24314" Z="0"/>
					<Vertex X="20800" Y="24324" Z="0"/>
					<Vertex X="20805" Y="24329" Z="0"/>
					<Vertex X="20819" Y="24343" Z="0"/>
					<Vertex X="20834" Y="24357" Z="0"/>
					<Vertex X="20838" Y="24362" Z="0"/>
					<Vertex X="20848" Y="24371" Z="0"/>
					<Vertex X="20853" Y="24381" Z="0"/>
					<Vertex X="20867" Y="24395" Z="0"/>
					<Vertex X="20876" Y="24410" Z="0"/>
					<Vertex X="20881" Y="24419" Z="0"/>
					<Vertex X="20891" Y="24438" Z="0"/>
					<Vertex X="20900" Y="24448" Z="0"/>
					<Vertex X="20919" Y="24467" Z="0"/>
					<Vertex X="20934" Y="24481" Z="0"/>
					<Vertex X="20938" Y="24486" Z="0"/>
					<Vertex X="20943" Y="24495" Z="0"/>
					<Vertex X="20948" Y="24505" Z="0"/>
					<Vertex X="20953" Y="24510" Z="0"/>
					<Vertex X="20957" Y="24524" Z="0"/>
					<Vertex X="20967" Y="24533" Z="0"/>
					<Vertex X="20976" Y="24557" Z="0"/>
					<Vertex X="20981" Y="24571" Z="0"/>
					<Vertex X="20981" Y="24581" Z="0"/>
					<Vertex X="20986" Y="24600" Z="0"/>
					<Vertex X="20995" Y="24614" Z="0"/>
					<Vertex X="20995" Y="24624" Z="0"/>
					<Vertex X="20995" Y="24638" Z="0"/>
					<Vertex X="20995" Y="24657" Z="0"/>
					<Vertex X="20995" Y="24667" Z="0"/>
					<Vertex X="20995" Y="24686" Z="0"/>
					<Vertex X="20995" Y="24700" Z="0"/>
					<Vertex X="20995" Y="24724" Z="0"/>
					<Vertex X="20991" Y="24733" Z="0"/>
					<Vertex X="20986" Y="24743" Z="0"/>
					<Vertex X="20981" Y="24752" Z="0"/>
					<Vertex X="20976" Y="24767" Z="0"/>
					<Vertex X="20967" Y="24776" Z="0"/>
					<Vertex X="20962" Y="24781" Z="0"/>
					<Vertex X="20948" Y="24795" Z="0"/>
					<Vertex X="20943" Y="24805" Z="0"/>
					<Vertex X="20929" Y="24814" Z="0"/>
					<Vertex X="20924" Y="24814" Z="0"/>
					<Vertex X="20915" Y="24824" Z="0"/>
					<Vertex X="20895" Y="24833" Z="0"/>
					<Vertex X="20881" Y="24838" Z="0"/>
					<Vertex X="20862" Y="24848" Z="0"/>
					<Vertex X="20848" Y="24848" Z="0"/>
					<Vertex X="20829" Y="24848" Z="0"/>
					<Vertex X="20810" Y="24848" Z="0"/>
					<Vertex X="20800" Y="24848" Z="0"/>
					<Vertex X="20795" Y="24848" Z="0"/>
					<Vertex X="20786" Y="24848" Z="0"/>
					<Vertex X="20767" Y="24848" Z="0"/>
					<Vertex X="20748" Y="24848" Z="0"/>
					<Vertex X="20719" Y="24848" Z="0"/>
					<Vertex X="20695" Y="24848" Z="0"/>
					<Vertex X="20672" Y="24848" Z="0"/>
					<Vertex X="20648" Y="24843" Z="0"/>
					<Vertex X="20643" Y="24843" Z="0"/>
					<Vertex X="20629" Y="24843" Z="0"/>
					<Vertex X="20615" Y="24838" Z="0"/>
					<Vertex X="20600" Y="24838" Z="0"/>
					<Vertex X="20591" Y="24838" Z="0"/>
					<Vertex X="20567" Y="24838" Z="0"/>
					<Vertex X="20548" Y="24838" Z="0"/>
					<Vertex X="20529" Y="24838" Z="0"/>
					<Vertex X="20515" Y="24838" Z="0"/>
					<Vertex X="20505" Y="24838" Z="0"/>
					<Vertex X="20495" Y="24838" Z="0"/>
					<Vertex X="20486" Y="24838" Z="0"/>
					<Vertex X="20472" Y="24848" Z="0"/>
					<Vertex X="20453" Y="24862" Z="0"/>
					<Vertex X="20443" Y="24876" Z="0"/>
					<Vertex X="20429" Y="24900" Z="0"/>
					<Vertex X="20424" Y="24905" Z="0"/>
					<Vertex X="20410" Y="24924" Z="0"/>
					<Vertex X="20405" Y="24943" Z="0"/>
					<Vertex X="20405" Y="24952" Z="0"/>
					<Vertex X="20405" Y="24967" Z="0"/>
					<Vertex X="20405" Y="24981" Z="0"/>
					<Vertex X="20405" Y="24995" Z="0"/>
					<Vertex X="20405" Y="25010" Z="0"/>
					<Vertex X="20405" Y="25033" Z="0"/>
					<Vertex X="20410" Y="25057" Z="0"/>
					<Vertex X="20415" Y="25071" Z="0"/>
					<Vertex X="20424" Y="25100" Z="0"/>
					<Vertex X="20429" Y="25119" Z="0"/>
					<Vertex X="20438" Y="25138" Z="0"/>
					<Vertex X="20453" Y="25167" Z="0"/>
					<Vertex X="20467" Y="25186" Z="0"/>
					<Vertex X="20472" Y="25205" Z="0"/>
					<Vertex X="20486" Y="25219" Z="0"/>
					<Vertex X="20486" Y="25238" Z="0"/>
					<Vertex X="20495" Y="25248" Z="0"/>
					<Vertex X="20495" Y="25252" Z="0"/>
					<Vertex X="20500" Y="25262" Z="0"/>
					<Vertex X="20500" Y="25267" Z="0"/>
					<Vertex X="20500" Y="25281" Z="0"/>
					<Vertex X="20500" Y="25300" Z="0"/>
					<Vertex X="20500" Y="25314" Z="0"/>
					<Vertex X="20500" Y="25333" Z="0"/>
					<Vertex X="20500" Y="25348" Z="0"/>
					<Vertex X="20500" Y="25367" Z="0"/>
					<Vertex X="20500" Y="25386" Z="0"/>
					<Vertex X="20500" Y="25395" Z="0"/>
					<Vertex X="20500" Y="25400" Z="0"/>
					<Vertex X="20500" Y="25429" Z="0"/>
					<Vertex X="20491" Y="25448" Z="0"/>
					<Vertex X="20476" Y="25476" Z="0"/>
					<Vertex X="20462" Y="25510" Z="0"/>
					<Vertex X="20453" Y="25529" Z="0"/>
					<Vertex X="20443" Y="25557" Z="0"/>
					<Vertex X="20434" Y="25571" Z="0"/>
					<Vertex X="20429" Y="25591" Z="0"/>
					<Vertex X="20419" Y="25610" Z="0"/>
					<Vertex X="20419" Y="25619" Z="0"/>
					<Vertex X="20405" Y="25643" Z="0"/>
					<Vertex X="20391" Y="25662" Z="0"/>
					<Vertex X="20376" Y="25676" Z="0"/>
					<Vertex X="20362" Y="25695" Z="0"/>
					<Vertex X="20348" Y="25714" Z="0"/>
					<Vertex X="20348" Y="25719" Z="0"/>
					<Vertex X="20348" Y="25729" Z="0"/>
					<Vertex X="20343" Y="25733" Z="0"/>
					<Vertex X="20338" Y="25743" Z="0"/>
					<Vertex X="20329" Y="25752" Z="0"/>
					<Vertex X="20329" Y="25757" Z="0"/>
					<Vertex X="20319" Y="25767" Z="0"/>
					<Vertex X="20315" Y="25767" Z="0"/>
					<Vertex X="20305" Y="25776" Z="0"/>
					<Vertex X="20300" Y="25781" Z="0"/>
					<Vertex X="20300" Y="25786" Z="0"/>
					<Vertex X="20295" Y="25786" Z="0"/>
					<Vertex X="20291" Y="25786" Z="0"/>
					<Vertex X="20286" Y="25786" Z="0"/>
					<Vertex X="20276" Y="25786" Z="0"/>
					<Vertex X="20267" Y="25786" Z="0"/>
					<Vertex X="20248" Y="25786" Z="0"/>
					<Vertex X="20234" Y="25786" Z="0"/>
					<Vertex X="20215" Y="25786" Z="0"/>
					<Vertex X="20205" Y="25786" Z="0"/>
					<Vertex X="20191" Y="25786" Z="0"/>
					<Vertex X="20167" Y="25786" Z="0"/>
					<Vertex X="20143" Y="25786" Z="0"/>
					<Vertex X="20129" Y="25786" Z="0"/>
					<Vertex X="20110" Y="25776" Z="0"/>
					<Vertex X="20100" Y="25771" Z="0"/>
					<Vertex X="20086" Y="25767" Z="0"/>
					<Vertex X="20072" Y="25762" Z="0"/>
					<Vertex X="20053" Y="25762" Z="0"/>
					<Vertex X="20038" Y="25757" Z="0"/>
					<Vertex X="20029" Y="25757" Z="0"/>
					<Vertex X="20005" Y="25752" Z="0"/>
					<Vertex X="19995" Y="25752" Z="0"/>
					<Vertex X="19972" Y="25743" Z="0"/>
					<Vertex X="19953" Y="25738" Z="0"/>
					<Vertex X="19934" Y="25733" Z="0"/>
					<Vertex X="19924" Y="25729" Z="0"/>
					<Vertex X="19910" Y="25729" Z="0"/>
					<Vertex X="19900" Y="25719" Z="0"/>
					<Vertex X="19895" Y="25714" Z="0"/>
					<Vertex X="19886" Y="25710" Z="0"/>
					<Vertex X="19876" Y="25700" Z="0"/>
					<Vertex X="19867" Y="25695" Z="0"/>
					<Vertex X="19857" Y="25681" Z="0"/>
					<Vertex X="19848" Y="25667" Z="0"/>
					<Vertex X="19838" Y="25657" Z="0"/>
					<Vertex X="19815" Y="25643" Z="0"/>
					<Vertex X="19805" Y="25638" Z="0"/>
					<Vertex X="19791" Y="25619" Z="0"/>
					<Vertex X="19781" Y="25610" Z="0"/>
					<Vertex X="19767" Y="25591" Z="0"/>
					<Vertex X="19753" Y="25576" Z="0"/>
					<Vertex X="19743" Y="25562" Z="0"/>
					<Vertex X="19729" Y="25548" Z="0"/>
					<Vertex X="19719" Y="25529" Z="0"/>
					<Vertex X="19705" Y="25514" Z="0"/>
					<Vertex X="19691" Y="25505" Z="0"/>
					<Vertex X="19686" Y="25495" Z="0"/>
					<Vertex X="19681" Y="25481" Z="0"/>
					<Vertex X="19672" Y="25467" Z="0"/>
					<Vertex X="19667" Y="25457" Z="0"/>
					<Vertex X="19667" Y="25448" Z="0"/>
					<Vertex X="19657" Y="25438" Z="0"/>
					<Vertex X="19648" Y="25419" Z="0"/>
					<Vertex X="19643" Y="25405" Z="0"/>
					<Vertex X="19638" Y="25386" Z="0"/>
					<Vertex X="19624" Y="25367" Z="0"/>
					<Vertex X="19615" Y="25348" Z="0"/>
					<Vertex X="19605" Y="25333" Z="0"/>
					<Vertex X="19600" Y="25319" Z="0"/>
					<Vertex X="19591" Y="25310" Z="0"/>
					<Vertex X="19591" Y="25300" Z="0"/>
					<Vertex X="19586" Y="25291" Z="0"/>
					<Vertex X="19581" Y="25286" Z="0"/>
					<Vertex X="19576" Y="25276" Z="0"/>
					<Vertex X="19576" Y="25267" Z="0"/>
					<Vertex X="19572" Y="25257" Z="0"/>
					<Vertex X="19572" Y="25248" Z="0"/>
					<Vertex X="19567" Y="25238" Z="0"/>
					<Vertex X="19567" Y="25224" Z="0"/>
					<Vertex X="19562" Y="25210" Z="0"/>
					<Vertex X="19562" Y="25200" Z="0"/>
					<Vertex X="19562" Y="25191" Z="0"/>
					<Vertex X="19562" Y="25176" Z="0"/>
					<Vertex X="19562" Y="25167" Z="0"/>
					<Vertex X="19562" Y="25157" Z="0"/>
					<Vertex X="19562" Y="25148" Z="0"/>
					<Vertex X="19562" Y="25143" Z="0"/>
					<Vertex X="19562" Y="25138" Z="0"/>
					<Vertex X="19562" Y="25129" Z="0"/>
					<Vertex X="19562" Y="25119" Z="0"/>
					<Vertex X="19562" Y="25114" Z="0"/>
					<Vertex X="19562" Y="25100" Z="0"/>
					<Vertex X="19562" Y="25095" Z="0"/>
					<Vertex X="19562" Y="25086" Z="0"/>
					<Vertex X="19567" Y="25071" Z="0"/>
					<Vertex X="19567" Y="25057" Z="0"/>
					<Vertex X="19567" Y="25043" Z="0"/>
					<Vertex X="19567" Y="25024" Z="0"/>
					<Vertex X="19567" Y="25005" Z="0"/>
					<Vertex X="19567" Y="24991" Z="0"/>
					<Vertex X="19567" Y="24976" Z="0"/>
					<Vertex X="19567" Y="24962" Z="0"/>
					<Vertex X="19567" Y="24943" Z="0"/>
					<Vertex X="19557" Y="24924" Z="0"/>
					<Vertex X="19553" Y="24919" Z="0"/>
					<Vertex X="19548" Y="24895" Z="0"/>
					<Vertex X="19534" Y="24881" Z="0"/>
					<Vertex X="19524" Y="24862" Z="0"/>
					<Vertex X="19515" Y="24843" Z="0"/>
					<Vertex X="19500" Y="24814" Z="0"/>
					<Vertex X="19495" Y="24795" Z="0"/>
					<Vertex X="19481" Y="24781" Z="0"/>
					<Vertex X="19472" Y="24762" Z="0"/>
					<Vertex X="19462" Y="24748" Z="0"/>
					<Vertex X="19453" Y="24733" Z="0"/>
					<Vertex X="19448" Y="24724" Z="0"/>
					<Vertex X="19438" Y="24705" Z="0"/>
					<Vertex X="19429" Y="24691" Z="0"/>
					<Vertex X="19429" Y="24681" Z="0"/>
					<Vertex X="19405" Y="24648" Z="0"/>
					<Vertex X="19391" Y="24629" Z="0"/>
					<Vertex X="19381" Y="24614" Z="0"/>
					<Vertex X="19372" Y="24600" Z="0"/>
					<Vertex X="19367" Y="24595" Z="0"/>
					<Vertex X="19357" Y="24581" Z="0"/>
					<Vertex X="19357" Y="24562" Z="0"/>
					<Vertex X="19348" Y="24552" Z="0"/>
					<Vertex X="19343" Y="24533" Z="0"/>
					<Vertex X="19329" Y="24514" Z="0"/>
					<Vertex X="19319" Y="24491" Z="0"/>
					<Vertex X="19319" Y="24486" Z="0"/>
					<Vertex X="19310" Y="24467" Z="0"/>
					<Vertex X="19310" Y="24452" Z="0"/>
					<Vertex X="19305" Y="24433" Z="0"/>
					<Vertex X="19305" Y="24410" Z="0"/>
					<Vertex X="19300" Y="24371" Z="0"/>
					<Vertex X="19295" Y="24348" Z="0"/>
					<Vertex X="19295" Y="24319" Z="0"/>
					<Vertex X="19295" Y="24295" Z="0"/>
					<Vertex X="19295" Y="24267" Z="0"/>
					<Vertex X="19295" Y="24243" Z="0"/>
					<Vertex X="19295" Y="24224" Z="0"/>
					<Vertex X="19295" Y="24205" Z="0"/>
					<Vertex X="19295" Y="24195" Z="0"/>
					<Vertex X="19295" Y="24181" Z="0"/>
					<Vertex X="19295" Y="24171" Z="0"/>
					<Vertex X="19295" Y="24167" Z="0"/>
					<Vertex X="19295" Y="24162" Z="0"/>
					<Vertex X="19295" Y="24152" Z="0"/>
					<Vertex X="19295" Y="24148" Z="0"/>
					<Vertex X="19295" Y="24138" Z="0"/>
					<Vertex X="19295" Y="24133" Z="0"/>
					<Vertex X="19295" Y="24124" Z="0"/>
					<Vertex X="19295" Y="24119" Z="0"/>
					<Vertex X="19295" Y="24110" Z="0"/>
					<Vertex X="19295" Y="24095" Z="0"/>
					<Vertex X="19295" Y="24091" Z="0"/>
					<Vertex X="19295" Y="24081" Z="0"/>
					<Vertex X="19295" Y="24071" Z="0"/>
					<Vertex X="19295" Y="24062" Z="0"/>
					<Vertex X="19295" Y="24052" Z="0"/>
					<Vertex X="19295" Y="24043" Z="0"/>
					<Vertex X="19300" Y="24033" Z="0"/>
					<Vertex X="19305" Y="24019" Z="0"/>
					<Vertex X="19310" Y="24005" Z="0"/>
					<Vertex X="19315" Y="24000" Z="0"/>
					<Vertex X="19324" Y="23986" Z="0"/>
					<Vertex X="19329" Y="23981" Z="0"/>
					<Vertex X="19338" Y="23967" Z="0"/>
					<Vertex X="19338" Y="23962" Z="0"/>
					<Vertex X="19343" Y="23962" Z="0"/>
					<Vertex X="19353" Y="23952" Z="0"/>
					<Vertex X="19357" Y="23948" Z="0"/>
					<Vertex X="19362" Y="23938" Z="0"/>
					<Vertex X="19367" Y="23933" Z="0"/>
					<Vertex X="19372" Y="23933" Z="0"/>
					<Vertex X="19372" Y="23929" Z="0"/>
					<Vertex X="19376" Y="23924" Z="0"/>
					<Vertex X="19381" Y="23919" Z="0"/>
					<Vertex X="19391" Y="23910" Z="0"/>
					<Vertex X="19395" Y="23910" Z="0"/>
					<Vertex X="19405" Y="23905" Z="0"/>
					<Vertex X="19410" Y="23895" Z="0"/>
					<Vertex X="19419" Y="23891" Z="0"/>
					<Vertex X="19424" Y="23886" Z="0"/>
					<Vertex X="19434" Y="23876" Z="0"/>
					<Vertex X="19438" Y="23871" Z="0"/>
					<Vertex X="19443" Y="23867" Z="0"/>
					<Vertex X="19448" Y="23862" Z="0"/>
					<Vertex X="19457" Y="23862" Z="0"/>
					<Vertex X="19457" Y="23857" Z="0"/>
					<Vertex X="19462" Y="23852" Z="0"/>
					<Vertex X="19467" Y="23852" Z="0"/>
					<Vertex X="19472" Y="23848" Z="0"/>
					<Vertex X="19476" Y="23843" Z="0"/>
					<Vertex X="19481" Y="23843" Z="0"/>
					<Vertex X="19486" Y="23838" Z="0"/>
					<Vertex X="19491" Y="23833" Z="0"/>
					<Vertex X="19495" Y="23833" Z="0"/>
					<Vertex X="19500" Y="23833" Z="0"/>
					<Vertex X="19505" Y="23829" Z="0"/>
					<Vertex X="19510" Y="23824" Z="0"/>
					<Vertex X="19519" Y="23819" Z="0"/>
					<Vertex X="19524" Y="23814" Z="0"/>
					<Vertex X="19529" Y="23814" Z="0"/>
					<Vertex X="19534" Y="23814" Z="0"/>
					<Vertex X="19576" Y="23762" Z="0"/>
					<Vertex X="19567" Y="23771" Z="0"/>
					<Vertex X="19562" Y="23771" Z="0"/>
					<Vertex X="19562" Y="23776" Z="0"/>
					<Vertex X="19553" Y="23776" Z="0"/>
					<Vertex X="19543" Y="23786" Z="0"/>
					<Vertex X="19534" Y="23791" Z="0"/>
					<Vertex X="19534" Y="23795" Z="0"/>
					<Vertex X="19524" Y="23795" Z="0"/>
					<Vertex X="19519" Y="23800" Z="0"/>
				</Vertices>
			</Region>
			<Region Id="6" Type="0" Zoom="0.210000" Selected="0" ImageLocation="" ImageFocus="0" Length="9571.8" Area="2944602.0" LengthMicrons="2412.1" AreaMicrons="186994.0" Text="SOLID" NegativeROA="0" InputRegionId="0" Analyze="1" DisplayId="6">
				<Attributes/>
				<Vertices>
					<Vertex X="14410" Y="18281" Z="0"/>
					<Vertex X="14414" Y="18281" Z="0"/>
					<Vertex X="14424" Y="18281" Z="0"/>
					<Vertex X="14433" Y="18286" Z="0"/>
					<Vertex X="14453" Y="18286" Z="0"/>
					<Vertex X="14476" Y="18291" Z="0"/>
					<Vertex X="14491" Y="18300" Z="0"/>
					<Vertex X="14505" Y="18310" Z="0"/>
					<Vertex X="14524" Y="18315" Z="0"/>
					<Vertex X="14533" Y="18320" Z="0"/>
					<Vertex X="14543" Y="18324" Z="0"/>
					<Vertex X="14553" Y="18329" Z="0"/>
					<Vertex X="14572" Y="18339" Z="0"/>
					<Vertex X="14581" Y="18343" Z="0"/>
					<Vertex X="14591" Y="18348" Z="0"/>
					<Vertex X="14605" Y="18348" Z="0"/>
					<Vertex X="14619" Y="18358" Z="0"/>
					<Vertex X="14629" Y="18362" Z="0"/>
					<Vertex X="14638" Y="18367" Z="0"/>
					<Vertex X="14643" Y="18367" Z="0"/>
					<Vertex X="14648" Y="18367" Z="0"/>
					<Vertex X="14653" Y="18372" Z="0"/>
					<Vertex X="14657" Y="18377" Z="0"/>
					<Vertex X="14662" Y="18377" Z="0"/>
					<Vertex X="14667" Y="18381" Z="0"/>
					<Vertex X="14676" Y="18391" Z="0"/>
					<Vertex X="14681" Y="18391" Z="0"/>
					<Vertex X="14691" Y="18400" Z="0"/>
					<Vertex X="14700" Y="18400" Z="0"/>
					<Vertex X="14705" Y="18405" Z="0"/>
					<Vertex X="14705" Y="18410" Z="0"/>
					<Vertex X="14710" Y="18410" Z="0"/>
					<Vertex X="14714" Y="18420" Z="0"/>
					<Vertex X="14719" Y="18424" Z="0"/>
					<Vertex X="14719" Y="18434" Z="0"/>
					<Vertex X="14724" Y="18439" Z="0"/>
					<Vertex X="14729" Y="18439" Z="0"/>
					<Vertex X="14733" Y="18448" Z="0"/>
					<Vertex X="14738" Y="18458" Z="0"/>
					<Vertex X="14748" Y="18467" Z="0"/>
					<Vertex X="14757" Y="18477" Z="0"/>
					<Vertex X="14762" Y="18486" Z="0"/>
					<Vertex X="14767" Y="18486" Z="0"/>
					<Vertex X="14767" Y="18496" Z="0"/>
					<Vertex X="14772" Y="18500" Z="0"/>
					<Vertex X="14772" Y="18505" Z="0"/>
					<Vertex X="14776" Y="18524" Z="0"/>
					<Vertex X="14781" Y="18534" Z="0"/>
					<Vertex X="14786" Y="18543" Z="0"/>
					<Vertex X="14786" Y="18558" Z="0"/>
					<Vertex X="14791" Y="18577" Z="0"/>
					<Vertex X="14795" Y="18581" Z="0"/>
					<Vertex X="14800" Y="18596" Z="0"/>
					<Vertex X="14800" Y="18600" Z="0"/>
					<Vertex X="14800" Y="18610" Z="0"/>
					<Vertex X="14800" Y="18615" Z="0"/>
					<Vertex X="14805" Y="18629" Z="0"/>
					<Vertex X="14810" Y="18643" Z="0"/>
					<Vertex X="14814" Y="18658" Z="0"/>
					<Vertex X="14814" Y="18672" Z="0"/>
					<Vertex X="14819" Y="18681" Z="0"/>
					<Vertex X="14824" Y="18696" Z="0"/>
					<Vertex X="14824" Y="18705" Z="0"/>
					<Vertex X="14829" Y="18715" Z="0"/>
					<Vertex X="14833" Y="18724" Z="0"/>
					<Vertex X="14838" Y="18743" Z="0"/>
					<Vertex X="14848" Y="18753" Z="0"/>
					<Vertex X="14853" Y="18762" Z="0"/>
					<Vertex X="14853" Y="18772" Z="0"/>
					<Vertex X="14857" Y="18781" Z="0"/>
					<Vertex X="14867" Y="18796" Z="0"/>
					<Vertex X="14872" Y="18805" Z="0"/>
					<Vertex X="14876" Y="18820" Z="0"/>
					<Vertex X="14886" Y="18824" Z="0"/>
					<Vertex X="14891" Y="18834" Z="0"/>
					<Vertex X="14895" Y="18839" Z="0"/>
					<Vertex X="14900" Y="18843" Z="0"/>
					<Vertex X="14905" Y="18858" Z="0"/>
					<Vertex X="14910" Y="18862" Z="0"/>
					<Vertex X="14910" Y="18867" Z="0"/>
					<Vertex X="14910" Y="18877" Z="0"/>
					<Vertex X="14919" Y="18891" Z="0"/>
					<Vertex X="14924" Y="18900" Z="0"/>
					<Vertex X="14929" Y="18910" Z="0"/>
					<Vertex X="14929" Y="18924" Z="0"/>
					<Vertex X="14938" Y="18929" Z="0"/>
					<Vertex X="14943" Y="18943" Z="0"/>
					<Vertex X="14953" Y="18953" Z="0"/>
					<Vertex X="14957" Y="18958" Z="0"/>
					<Vertex X="14967" Y="18967" Z="0"/>
					<Vertex X="14972" Y="18972" Z="0"/>
					<Vertex X="14976" Y="18981" Z="0"/>
					<Vertex X="14981" Y="18986" Z="0"/>
					<Vertex X="14986" Y="18996" Z="0"/>
					<Vertex X="14991" Y="19000" Z="0"/>
					<Vertex X="14995" Y="19005" Z="0"/>
					<Vertex X="14995" Y="19010" Z="0"/>
					<Vertex X="15005" Y="19024" Z="0"/>
					<Vertex X="15019" Y="19048" Z="0"/>
					<Vertex X="15029" Y="19053" Z="0"/>
					<Vertex X="15029" Y="19058" Z="0"/>
					<Vertex X="15033" Y="19062" Z="0"/>
					<Vertex X="15043" Y="19072" Z="0"/>
					<Vertex X="15043" Y="19077" Z="0"/>
					<Vertex X="15048" Y="19081" Z="0"/>
					<Vertex X="15048" Y="19086" Z="0"/>
					<Vertex X="15048" Y="19091" Z="0"/>
					<Vertex X="15053" Y="19096" Z="0"/>
					<Vertex X="15057" Y="19100" Z="0"/>
					<Vertex X="15057" Y="19110" Z="0"/>
					<Vertex X="15057" Y="19120" Z="0"/>
					<Vertex X="15062" Y="19129" Z="0"/>
					<Vertex X="15062" Y="19139" Z="0"/>
					<Vertex X="15062" Y="19148" Z="0"/>
					<Vertex X="15062" Y="19158" Z="0"/>
					<Vertex X="15062" Y="19167" Z="0"/>
					<Vertex X="15062" Y="19172" Z="0"/>
					<Vertex X="15062" Y="19177" Z="0"/>
					<Vertex X="15062" Y="19186" Z="0"/>
					<Vertex X="15062" Y="19191" Z="0"/>
					<Vertex X="15062" Y="19196" Z="0"/>
					<Vertex X="15062" Y="19205" Z="0"/>
					<Vertex X="15062" Y="19210" Z="0"/>
					<Vertex X="15062" Y="19220" Z="0"/>
					<Vertex X="15062" Y="19224" Z="0"/>
					<Vertex X="15062" Y="19234" Z="0"/>
					<Vertex X="15062" Y="19239" Z="0"/>
					<Vertex X="15062" Y="19248" Z="0"/>
					<Vertex X="15062" Y="19253" Z="0"/>
					<Vertex X="15062" Y="19258" Z="0"/>
					<Vertex X="15057" Y="19262" Z="0"/>
					<Vertex X="15057" Y="19267" Z="0"/>
					<Vertex X="15053" Y="19267" Z="0"/>
					<Vertex X="15053" Y="19277" Z="0"/>
					<Vertex X="15043" Y="19281" Z="0"/>
					<Vertex X="15043" Y="19286" Z="0"/>
					<Vertex X="15038" Y="19286" Z="0"/>
					<Vertex X="15033" Y="19286" Z="0"/>
					<Vertex X="15029" Y="19291" Z="0"/>
					<Vertex X="15024" Y="19296" Z="0"/>
					<Vertex X="15019" Y="19300" Z="0"/>
					<Vertex X="15014" Y="19300" Z="0"/>
					<Vertex X="15000" Y="19300" Z="0"/>
					<Vertex X="14991" Y="19310" Z="0"/>
					<Vertex X="14986" Y="19310" Z="0"/>
					<Vertex X="14981" Y="19310" Z="0"/>
					<Vertex X="14972" Y="19315" Z="0"/>
					<Vertex X="14967" Y="19315" Z="0"/>
					<Vertex X="14962" Y="19315" Z="0"/>
					<Vertex X="14953" Y="19315" Z="0"/>
					<Vertex X="14948" Y="19315" Z="0"/>
					<Vertex X="14938" Y="19315" Z="0"/>
					<Vertex X="14933" Y="19315" Z="0"/>
					<Vertex X="14924" Y="19315" Z="0"/>
					<Vertex X="14910" Y="19320" Z="0"/>
					<Vertex X="14900" Y="19320" Z="0"/>
					<Vertex X="14895" Y="19320" Z="0"/>
					<Vertex X="14881" Y="19329" Z="0"/>
					<Vertex X="14876" Y="19329" Z="0"/>
					<Vertex X="14862" Y="19329" Z="0"/>
					<Vertex X="14848" Y="19334" Z="0"/>
					<Vertex X="14838" Y="19334" Z="0"/>
					<Vertex X="14829" Y="19334" Z="0"/>
					<Vertex X="14829" Y="19339" Z="0"/>
					<Vertex X="14819" Y="19343" Z="0"/>
					<Vertex X="14814" Y="19343" Z="0"/>
					<Vertex X="14810" Y="19343" Z="0"/>
					<Vertex X="14805" Y="19348" Z="0"/>
					<Vertex X="14800" Y="19348" Z="0"/>
					<Vertex X="14795" Y="19348" Z="0"/>
					<Vertex X="14791" Y="19348" Z="0"/>
					<Vertex X="14786" Y="19353" Z="0"/>
					<Vertex X="14776" Y="19353" Z="0"/>
					<Vertex X="14762" Y="19358" Z="0"/>
					<Vertex X="14762" Y="19362" Z="0"/>
					<Vertex X="14757" Y="19362" Z="0"/>
					<Vertex X="14757" Y="19367" Z="0"/>
					<Vertex X="14753" Y="19367" Z="0"/>
					<Vertex X="14748" Y="19367" Z="0"/>
					<Vertex X="14748" Y="19377" Z="0"/>
					<Vertex X="14743" Y="19377" Z="0"/>
					<Vertex X="14738" Y="19381" Z="0"/>
					<Vertex X="14733" Y="19381" Z="0"/>
					<Vertex X="14733" Y="19386" Z="0"/>
					<Vertex X="14724" Y="19396" Z="0"/>
					<Vertex X="14724" Y="19400" Z="0"/>
					<Vertex X="14724" Y="19405" Z="0"/>
					<Vertex X="14719" Y="19405" Z="0"/>
					<Vertex X="14719" Y="19410" Z="0"/>
					<Vertex X="14719" Y="19415" Z="0"/>
					<Vertex X="14714" Y="19420" Z="0"/>
					<Vertex X="14710" Y="19420" Z="0"/>
					<Vertex X="14710" Y="19424" Z="0"/>
					<Vertex X="14710" Y="19439" Z="0"/>
					<Vertex X="14710" Y="19448" Z="0"/>
					<Vertex X="14710" Y="19458" Z="0"/>
					<Vertex X="14710" Y="19467" Z="0"/>
					<Vertex X="14710" Y="19472" Z="0"/>
					<Vertex X="14710" Y="19477" Z="0"/>
					<Vertex X="14710" Y="19481" Z="0"/>
					<Vertex X="14710" Y="19486" Z="0"/>
					<Vertex X="14710" Y="19491" Z="0"/>
					<Vertex X="14710" Y="19496" Z="0"/>
					<Vertex X="14710" Y="19505" Z="0"/>
					<Vertex X="14710" Y="19510" Z="0"/>
					<Vertex X="14710" Y="19515" Z="0"/>
					<Vertex X="14710" Y="19520" Z="0"/>
					<Vertex X="14710" Y="19529" Z="0"/>
					<Vertex X="14710" Y="19539" Z="0"/>
					<Vertex X="14710" Y="19543" Z="0"/>
					<Vertex X="14710" Y="19548" Z="0"/>
					<Vertex X="14710" Y="19553" Z="0"/>
					<Vertex X="14710" Y="19562" Z="0"/>
					<Vertex X="14710" Y="19572" Z="0"/>
					<Vertex X="14710" Y="19577" Z="0"/>
					<Vertex X="14710" Y="19581" Z="0"/>
					<Vertex X="14710" Y="19591" Z="0"/>
					<Vertex X="14710" Y="19596" Z="0"/>
					<Vertex X="14714" Y="19605" Z="0"/>
					<Vertex X="14714" Y="19620" Z="0"/>
					<Vertex X="14714" Y="19624" Z="0"/>
					<Vertex X="14724" Y="19634" Z="0"/>
					<Vertex X="14729" Y="19648" Z="0"/>
					<Vertex X="14733" Y="19658" Z="0"/>
					<Vertex X="14743" Y="19667" Z="0"/>
					<Vertex X="14753" Y="19677" Z="0"/>
					<Vertex X="14757" Y="19686" Z="0"/>
					<Vertex X="14762" Y="19691" Z="0"/>
					<Vertex X="14772" Y="19700" Z="0"/>
					<Vertex X="14772" Y="19710" Z="0"/>
					<Vertex X="14781" Y="19720" Z="0"/>
					<Vertex X="14786" Y="19734" Z="0"/>
					<Vertex X="14795" Y="19743" Z="0"/>
					<Vertex X="14805" Y="19753" Z="0"/>
					<Vertex X="14810" Y="19767" Z="0"/>
					<Vertex X="14819" Y="19777" Z="0"/>
					<Vertex X="14829" Y="19786" Z="0"/>
					<Vertex X="14833" Y="19791" Z="0"/>
					<Vertex X="14848" Y="19800" Z="0"/>
					<Vertex X="14848" Y="19805" Z="0"/>
					<Vertex X="14857" Y="19810" Z="0"/>
					<Vertex X="14867" Y="19815" Z="0"/>
					<Vertex X="14872" Y="19820" Z="0"/>
					<Vertex X="14881" Y="19829" Z="0"/>
					<Vertex X="14891" Y="19834" Z="0"/>
					<Vertex X="14900" Y="19843" Z="0"/>
					<Vertex X="14919" Y="19853" Z="0"/>
					<Vertex X="14924" Y="19858" Z="0"/>
					<Vertex X="14938" Y="19867" Z="0"/>
					<Vertex X="14953" Y="19872" Z="0"/>
					<Vertex X="14957" Y="19877" Z="0"/>
					<Vertex X="14962" Y="19881" Z="0"/>
					<Vertex X="14967" Y="19881" Z="0"/>
					<Vertex X="14976" Y="19891" Z="0"/>
					<Vertex X="14981" Y="19891" Z="0"/>
					<Vertex X="14986" Y="19896" Z="0"/>
					<Vertex X="14991" Y="19900" Z="0"/>
					<Vertex X="14995" Y="19910" Z="0"/>
					<Vertex X="15005" Y="19915" Z="0"/>
					<Vertex X="15010" Y="19924" Z="0"/>
					<Vertex X="15019" Y="19929" Z="0"/>
					<Vertex X="15033" Y="19943" Z="0"/>
					<Vertex X="15053" Y="19958" Z="0"/>
					<Vertex X="15076" Y="19967" Z="0"/>
					<Vertex X="15091" Y="19977" Z="0"/>
					<Vertex X="15100" Y="19981" Z="0"/>
					<Vertex X="15110" Y="19991" Z="0"/>
					<Vertex X="15114" Y="19996" Z="0"/>
					<Vertex X="15133" Y="20005" Z="0"/>
					<Vertex X="15133" Y="20010" Z="0"/>
					<Vertex X="15143" Y="20015" Z="0"/>
					<Vertex X="15153" Y="20020" Z="0"/>
					<Vertex X="15162" Y="20029" Z="0"/>
					<Vertex X="15167" Y="20029" Z="0"/>
					<Vertex X="15172" Y="20039" Z="0"/>
					<Vertex X="15176" Y="20048" Z="0"/>
					<Vertex X="15186" Y="20058" Z="0"/>
					<Vertex X="15191" Y="20067" Z="0"/>
					<Vertex X="15200" Y="20077" Z="0"/>
					<Vertex X="15205" Y="20081" Z="0"/>
					<Vertex X="15214" Y="20096" Z="0"/>
					<Vertex X="15219" Y="20100" Z="0"/>
					<Vertex X="15219" Y="20110" Z="0"/>
					<Vertex X="15233" Y="20120" Z="0"/>
					<Vertex X="15243" Y="20143" Z="0"/>
					<Vertex X="15248" Y="20148" Z="0"/>
					<Vertex X="15257" Y="20158" Z="0"/>
					<Vertex X="15262" Y="20167" Z="0"/>
					<Vertex X="15267" Y="20172" Z="0"/>
					<Vertex X="15276" Y="20181" Z="0"/>
					<Vertex X="15286" Y="20196" Z="0"/>
					<Vertex X="15286" Y="20200" Z="0"/>
					<Vertex X="15291" Y="20210" Z="0"/>
					<Vertex X="15305" Y="20224" Z="0"/>
					<Vertex X="15310" Y="20229" Z="0"/>
					<Vertex X="15319" Y="20243" Z="0"/>
					<Vertex X="15329" Y="20253" Z="0"/>
					<Vertex X="15329" Y="20258" Z="0"/>
					<Vertex X="15338" Y="20272" Z="0"/>
					<Vertex X="15348" Y="20286" Z="0"/>
					<Vertex X="15357" Y="20296" Z="0"/>
					<Vertex X="15362" Y="20305" Z="0"/>
					<Vertex X="15367" Y="20320" Z="0"/>
					<Vertex X="15372" Y="20329" Z="0"/>
					<Vertex X="15376" Y="20334" Z="0"/>
					<Vertex X="15381" Y="20343" Z="0"/>
					<Vertex X="15391" Y="20362" Z="0"/>
					<Vertex X="15395" Y="20367" Z="0"/>
					<Vertex X="15400" Y="20377" Z="0"/>
					<Vertex X="15400" Y="20381" Z="0"/>
					<Vertex X="15410" Y="20400" Z="0"/>
					<Vertex X="15414" Y="20400" Z="0"/>
					<Vertex X="15414" Y="20410" Z="0"/>
					<Vertex X="15424" Y="20424" Z="0"/>
					<Vertex X="15429" Y="20429" Z="0"/>
					<Vertex X="15433" Y="20434" Z="0"/>
					<Vertex X="15433" Y="20443" Z="0"/>
					<Vertex X="15443" Y="20453" Z="0"/>
					<Vertex X="15448" Y="20462" Z="0"/>
					<Vertex X="15448" Y="20472" Z="0"/>
					<Vertex X="15453" Y="20481" Z="0"/>
					<Vertex X="15457" Y="20491" Z="0"/>
					<Vertex X="15457" Y="20496" Z="0"/>
					<Vertex X="15457" Y="20510" Z="0"/>
					<Vertex X="15457" Y="20515" Z="0"/>
					<Vertex X="15462" Y="20524" Z="0"/>
					<Vertex X="15467" Y="20539" Z="0"/>
					<Vertex X="15467" Y="20553" Z="0"/>
					<Vertex X="15472" Y="20562" Z="0"/>
					<Vertex X="15472" Y="20577" Z="0"/>
					<Vertex X="15472" Y="20586" Z="0"/>
					<Vertex X="15472" Y="20596" Z="0"/>
					<Vertex X="15472" Y="20605" Z="0"/>
					<Vertex X="15472" Y="20624" Z="0"/>
					<Vertex X="15472" Y="20639" Z="0"/>
					<Vertex X="15472" Y="20648" Z="0"/>
					<Vertex X="15472" Y="20653" Z="0"/>
					<Vertex X="15472" Y="20662" Z="0"/>
					<Vertex X="15472" Y="20672" Z="0"/>
					<Vertex X="15472" Y="20681" Z="0"/>
					<Vertex X="15472" Y="20686" Z="0"/>
					<Vertex X="15472" Y="20691" Z="0"/>
					<Vertex X="15472" Y="20700" Z="0"/>
					<Vertex X="15472" Y="20705" Z="0"/>
					<Vertex X="15472" Y="20710" Z="0"/>
					<Vertex X="15472" Y="20715" Z="0"/>
					<Vertex X="15467" Y="20720" Z="0"/>
					<Vertex X="15467" Y="20724" Z="0"/>
					<Vertex X="15462" Y="20724" Z="0"/>
					<Vertex X="15462" Y="20729" Z="0"/>
					<Vertex X="15457" Y="20729" Z="0"/>
					<Vertex X="15453" Y="20729" Z="0"/>
					<Vertex X="15448" Y="20734" Z="0"/>
					<Vertex X="15438" Y="20734" Z="0"/>
					<Vertex X="15433" Y="20734" Z="0"/>
					<Vertex X="15424" Y="20734" Z="0"/>
					<Vertex X="15410" Y="20734" Z="0"/>
					<Vertex X="15400" Y="20734" Z="0"/>
					<Vertex X="15386" Y="20734" Z="0"/>
					<Vertex X="15372" Y="20734" Z="0"/>
					<Vertex X="15362" Y="20734" Z="0"/>
					<Vertex X="15343" Y="20729" Z="0"/>
					<Vertex X="15324" Y="20724" Z="0"/>
					<Vertex X="15310" Y="20720" Z="0"/>
					<Vertex X="15295" Y="20710" Z="0"/>
					<Vertex X="15286" Y="20705" Z="0"/>
					<Vertex X="15262" Y="20700" Z="0"/>
					<Vertex X="15248" Y="20691" Z="0"/>
					<Vertex X="15243" Y="20686" Z="0"/>
					<Vertex X="15229" Y="20681" Z="0"/>
					<Vertex X="15219" Y="20681" Z="0"/>
					<Vertex X="15210" Y="20667" Z="0"/>
					<Vertex X="15186" Y="20658" Z="0"/>
					<Vertex X="15176" Y="20648" Z="0"/>
					<Vertex X="15167" Y="20634" Z="0"/>
					<Vertex X="15157" Y="20624" Z="0"/>
					<Vertex X="15148" Y="20615" Z="0"/>
					<Vertex X="15138" Y="20596" Z="0"/>
					<Vertex X="15110" Y="20562" Z="0"/>
					<Vertex X="15105" Y="20543" Z="0"/>
					<Vertex X="15091" Y="20524" Z="0"/>
					<Vertex X="15072" Y="20491" Z="0"/>
					<Vertex X="15062" Y="20472" Z="0"/>
					<Vertex X="15048" Y="20443" Z="0"/>
					<Vertex X="15038" Y="20420" Z="0"/>
					<Vertex X="15033" Y="20410" Z="0"/>
					<Vertex X="15024" Y="20377" Z="0"/>
					<Vertex X="15019" Y="20358" Z="0"/>
					<Vertex X="15014" Y="20348" Z="0"/>
					<Vertex X="15014" Y="20339" Z="0"/>
					<Vertex X="15005" Y="20320" Z="0"/>
					<Vertex X="15005" Y="20315" Z="0"/>
					<Vertex X="14995" Y="20296" Z="0"/>
					<Vertex X="14986" Y="20281" Z="0"/>
					<Vertex X="14981" Y="20272" Z="0"/>
					<Vertex X="14972" Y="20262" Z="0"/>
					<Vertex X="14972" Y="20258" Z="0"/>
					<Vertex X="14962" Y="20258" Z="0"/>
					<Vertex X="14957" Y="20243" Z="0"/>
					<Vertex X="14953" Y="20239" Z="0"/>
					<Vertex X="14943" Y="20229" Z="0"/>
					<Vertex X="14933" Y="20220" Z="0"/>
					<Vertex X="14924" Y="20210" Z="0"/>
					<Vertex X="14914" Y="20210" Z="0"/>
					<Vertex X="14910" Y="20205" Z="0"/>
					<Vertex X="14905" Y="20205" Z="0"/>
					<Vertex X="14895" Y="20196" Z="0"/>
					<Vertex X="14891" Y="20191" Z="0"/>
					<Vertex X="14886" Y="20191" Z="0"/>
					<Vertex X="14881" Y="20186" Z="0"/>
					<Vertex X="14872" Y="20181" Z="0"/>
					<Vertex X="14867" Y="20181" Z="0"/>
					<Vertex X="14853" Y="20172" Z="0"/>
					<Vertex X="14848" Y="20172" Z="0"/>
					<Vertex X="14843" Y="20172" Z="0"/>
					<Vertex X="14838" Y="20172" Z="0"/>
					<Vertex X="14833" Y="20162" Z="0"/>
					<Vertex X="14824" Y="20162" Z="0"/>
					<Vertex X="14824" Y="20158" Z="0"/>
					<Vertex X="14814" Y="20153" Z="0"/>
					<Vertex X="14810" Y="20153" Z="0"/>
					<Vertex X="14805" Y="20148" Z="0"/>
					<Vertex X="14791" Y="20143" Z="0"/>
					<Vertex X="14776" Y="20143" Z="0"/>
					<Vertex X="14772" Y="20139" Z="0"/>
					<Vertex X="14767" Y="20139" Z="0"/>
					<Vertex X="14757" Y="20139" Z="0"/>
					<Vertex X="14738" Y="20129" Z="0"/>
					<Vertex X="14729" Y="20129" Z="0"/>
					<Vertex X="14724" Y="20129" Z="0"/>
					<Vertex X="14714" Y="20124" Z="0"/>
					<Vertex X="14705" Y="20124" Z="0"/>
					<Vertex X="14695" Y="20124" Z="0"/>
					<Vertex X="14691" Y="20124" Z="0"/>
					<Vertex X="14681" Y="20124" Z="0"/>
					<Vertex X="14676" Y="20124" Z="0"/>
					<Vertex X="14667" Y="20124" Z="0"/>
					<Vertex X="14657" Y="20124" Z="0"/>
					<Vertex X="14653" Y="20124" Z="0"/>
					<Vertex X="14648" Y="20124" Z="0"/>
					<Vertex X="14643" Y="20124" Z="0"/>
					<Vertex X="14638" Y="20124" Z="0"/>
					<Vertex X="14633" Y="20124" Z="0"/>
					<Vertex X="14629" Y="20124" Z="0"/>
					<Vertex X="14624" Y="20124" Z="0"/>
					<Vertex X="14619" Y="20124" Z="0"/>
					<Vertex X="14610" Y="20124" Z="0"/>
					<Vertex X="14605" Y="20124" Z="0"/>
					<Vertex X="14600" Y="20129" Z="0"/>
					<Vertex X="14591" Y="20129" Z="0"/>
					<Vertex X="14586" Y="20134" Z="0"/>
					<Vertex X="14581" Y="20139" Z="0"/>
					<Vertex X="14576" Y="20139" Z="0"/>
					<Vertex X="14567" Y="20143" Z="0"/>
					<Vertex X="14562" Y="20143" Z="0"/>
					<Vertex X="14557" Y="20143" Z="0"/>
					<Vertex X="14548" Y="20143" Z="0"/>
					<Vertex X="14538" Y="20148" Z="0"/>
					<Vertex X="14524" Y="20148" Z="0"/>
					<Vertex X="14510" Y="20148" Z="0"/>
					<Vertex X="14500" Y="20148" Z="0"/>
					<Vertex X="14495" Y="20148" Z="0"/>
					<Vertex X="14486" Y="20158" Z="0"/>
					<Vertex X="14481" Y="20158" Z="0"/>
					<Vertex X="14476" Y="20158" Z="0"/>
					<Vertex X="14467" Y="20158" Z="0"/>
					<Vertex X="14462" Y="20158" Z="0"/>
					<Vertex X="14457" Y="20162" Z="0"/>
					<Vertex X="14453" Y="20162" Z="0"/>
					<Vertex X="14448" Y="20162" Z="0"/>
					<Vertex X="14443" Y="20172" Z="0"/>
					<Vertex X="14433" Y="20177" Z="0"/>
					<Vertex X="14433" Y="20181" Z="0"/>
					<Vertex X="14429" Y="20186" Z="0"/>
					<Vertex X="14414" Y="20196" Z="0"/>
					<Vertex X="14410" Y="20205" Z="0"/>
					<Vertex X="14405" Y="20205" Z="0"/>
					<Vertex X="14400" Y="20215" Z="0"/>
					<Vertex X="14395" Y="20215" Z="0"/>
					<Vertex X="14386" Y="20224" Z="0"/>
					<Vertex X="14386" Y="20229" Z="0"/>
					<Vertex X="14381" Y="20239" Z="0"/>
					<Vertex X="14376" Y="20239" Z="0"/>
					<Vertex X="14372" Y="20253" Z="0"/>
					<Vertex X="14367" Y="20258" Z="0"/>
					<Vertex X="14367" Y="20262" Z="0"/>
					<Vertex X="14362" Y="20267" Z="0"/>
					<Vertex X="14353" Y="20286" Z="0"/>
					<Vertex X="14333" Y="20310" Z="0"/>
					<Vertex X="14329" Y="20315" Z="0"/>
					<Vertex X="14324" Y="20324" Z="0"/>
					<Vertex X="14314" Y="20348" Z="0"/>
					<Vertex X="14310" Y="20348" Z="0"/>
					<Vertex X="14305" Y="20358" Z="0"/>
					<Vertex X="14300" Y="20372" Z="0"/>
					<Vertex X="14295" Y="20377" Z="0"/>
					<Vertex X="14291" Y="20391" Z="0"/>
					<Vertex X="14291" Y="20396" Z="0"/>
					<Vertex X="14286" Y="20405" Z="0"/>
					<Vertex X="14276" Y="20415" Z="0"/>
					<Vertex X="14276" Y="20424" Z="0"/>
					<Vertex X="14272" Y="20434" Z="0"/>
					<Vertex X="14272" Y="20443" Z="0"/>
					<Vertex X="14262" Y="20458" Z="0"/>
					<Vertex X="14262" Y="20472" Z="0"/>
					<Vertex X="14262" Y="20481" Z="0"/>
					<Vertex X="14253" Y="20496" Z="0"/>
					<Vertex X="14253" Y="20505" Z="0"/>
					<Vertex X="14248" Y="20520" Z="0"/>
					<Vertex X="14243" Y="20534" Z="0"/>
					<Vertex X="14243" Y="20539" Z="0"/>
					<Vertex X="14243" Y="20543" Z="0"/>
					<Vertex X="14238" Y="20553" Z="0"/>
					<Vertex X="14233" Y="20562" Z="0"/>
					<Vertex X="14229" Y="20572" Z="0"/>
					<Vertex X="14224" Y="20581" Z="0"/>
					<Vertex X="14219" Y="20581" Z="0"/>
					<Vertex X="14214" Y="20591" Z="0"/>
					<Vertex X="14210" Y="20596" Z="0"/>
					<Vertex X="14205" Y="20600" Z="0"/>
					<Vertex X="14200" Y="20600" Z="0"/>
					<Vertex X="14200" Y="20605" Z="0"/>
					<Vertex X="14191" Y="20605" Z="0"/>
					<Vertex X="14186" Y="20605" Z="0"/>
					<Vertex X="14176" Y="20615" Z="0"/>
					<Vertex X="14172" Y="20615" Z="0"/>
					<Vertex X="14162" Y="20615" Z="0"/>
					<Vertex X="14162" Y="20620" Z="0"/>
					<Vertex X="14157" Y="20620" Z="0"/>
					<Vertex X="14153" Y="20620" Z="0"/>
					<Vertex X="14148" Y="20620" Z="0"/>
					<Vertex X="14148" Y="20624" Z="0"/>
					<Vertex X="14143" Y="20624" Z="0"/>
					<Vertex X="14133" Y="20629" Z="0"/>
					<Vertex X="14124" Y="20629" Z="0"/>
					<Vertex X="14119" Y="20629" Z="0"/>
					<Vertex X="14110" Y="20629" Z="0"/>
					<Vertex X="14105" Y="20629" Z="0"/>
					<Vertex X="14095" Y="20629" Z="0"/>
					<Vertex X="14091" Y="20629" Z="0"/>
					<Vertex X="14081" Y="20629" Z="0"/>
					<Vertex X="14081" Y="20624" Z="0"/>
					<Vertex X="14072" Y="20615" Z="0"/>
					<Vertex X="14062" Y="20615" Z="0"/>
					<Vertex X="14053" Y="20605" Z="0"/>
					<Vertex X="14043" Y="20600" Z="0"/>
					<Vertex X="14038" Y="20591" Z="0"/>
					<Vertex X="14024" Y="20586" Z="0"/>
					<Vertex X="14024" Y="20581" Z="0"/>
					<Vertex X="14014" Y="20581" Z="0"/>
					<Vertex X="14010" Y="20577" Z="0"/>
					<Vertex X="14005" Y="20567" Z="0"/>
					<Vertex X="14000" Y="20567" Z="0"/>
					<Vertex X="13986" Y="20558" Z="0"/>
					<Vertex X="13981" Y="20543" Z="0"/>
					<Vertex X="13976" Y="20543" Z="0"/>
					<Vertex X="13962" Y="20534" Z="0"/>
					<Vertex X="13957" Y="20520" Z="0"/>
					<Vertex X="13953" Y="20520" Z="0"/>
					<Vertex X="13948" Y="20510" Z="0"/>
					<Vertex X="13943" Y="20510" Z="0"/>
					<Vertex X="13938" Y="20505" Z="0"/>
					<Vertex X="13929" Y="20500" Z="0"/>
					<Vertex X="13929" Y="20496" Z="0"/>
					<Vertex X="13924" Y="20496" Z="0"/>
					<Vertex X="13919" Y="20496" Z="0"/>
					<Vertex X="13914" Y="20486" Z="0"/>
					<Vertex X="13910" Y="20486" Z="0"/>
					<Vertex X="13900" Y="20481" Z="0"/>
					<Vertex X="13895" Y="20481" Z="0"/>
					<Vertex X="13891" Y="20477" Z="0"/>
					<Vertex X="13886" Y="20477" Z="0"/>
					<Vertex X="13881" Y="20477" Z="0"/>
					<Vertex X="13872" Y="20477" Z="0"/>
					<Vertex X="13848" Y="20477" Z="0"/>
					<Vertex X="13838" Y="20477" Z="0"/>
					<Vertex X="13829" Y="20477" Z="0"/>
					<Vertex X="13814" Y="20477" Z="0"/>
					<Vertex X="13786" Y="20477" Z="0"/>
					<Vertex X="13776" Y="20486" Z="0"/>
					<Vertex X="13767" Y="20486" Z="0"/>
					<Vertex X="13762" Y="20491" Z="0"/>
					<Vertex X="13757" Y="20491" Z="0"/>
					<Vertex X="13753" Y="20491" Z="0"/>
					<Vertex X="13743" Y="20500" Z="0"/>
					<Vertex X="13738" Y="20505" Z="0"/>
					<Vertex X="13729" Y="20510" Z="0"/>
					<Vertex X="13724" Y="20515" Z="0"/>
					<Vertex X="13719" Y="20520" Z="0"/>
					<Vertex X="13714" Y="20524" Z="0"/>
					<Vertex X="13710" Y="20529" Z="0"/>
					<Vertex X="13710" Y="20534" Z="0"/>
					<Vertex X="13705" Y="20539" Z="0"/>
					<Vertex X="13695" Y="20553" Z="0"/>
					<Vertex X="13695" Y="20567" Z="0"/>
					<Vertex X="13691" Y="20567" Z="0"/>
					<Vertex X="13686" Y="20581" Z="0"/>
					<Vertex X="13681" Y="20586" Z="0"/>
					<Vertex X="13676" Y="20596" Z="0"/>
					<Vertex X="13672" Y="20605" Z="0"/>
					<Vertex X="13667" Y="20605" Z="0"/>
					<Vertex X="13662" Y="20610" Z="0"/>
					<Vertex X="13653" Y="20620" Z="0"/>
					<Vertex X="13638" Y="20624" Z="0"/>
					<Vertex X="13629" Y="20634" Z="0"/>
					<Vertex X="13619" Y="20634" Z="0"/>
					<Vertex X="13595" Y="20639" Z="0"/>
					<Vertex X="13576" Y="20639" Z="0"/>
					<Vertex X="13562" Y="20639" Z="0"/>
					<Vertex X="13548" Y="20648" Z="0"/>
					<Vertex X="13524" Y="20648" Z="0"/>
					<Vertex X="13514" Y="20648" Z="0"/>
					<Vertex X="13500" Y="20648" Z="0"/>
					<Vertex X="13486" Y="20648" Z="0"/>
					<Vertex X="13476" Y="20648" Z="0"/>
					<Vertex X="13467" Y="20648" Z="0"/>
					<Vertex X="13457" Y="20648" Z="0"/>
					<Vertex X="13443" Y="20648" Z="0"/>
					<Vertex X="13433" Y="20648" Z="0"/>
					<Vertex X="13419" Y="20648" Z="0"/>
					<Vertex X="13391" Y="20648" Z="0"/>
					<Vertex X="13381" Y="20648" Z="0"/>
					<Vertex X="13367" Y="20643" Z="0"/>
					<Vertex X="13324" Y="20643" Z="0"/>
					<Vertex X="13305" Y="20634" Z="0"/>
					<Vertex X="13281" Y="20629" Z="0"/>
					<Vertex X="13248" Y="20620" Z="0"/>
					<Vertex X="13229" Y="20610" Z="0"/>
					<Vertex X="13219" Y="20605" Z="0"/>
					<Vertex X="13191" Y="20596" Z="0"/>
					<Vertex X="13181" Y="20591" Z="0"/>
					<Vertex X="13167" Y="20581" Z="0"/>
					<Vertex X="13143" Y="20567" Z="0"/>
					<Vertex X="13133" Y="20562" Z="0"/>
					<Vertex X="13124" Y="20553" Z="0"/>
					<Vertex X="13095" Y="20543" Z="0"/>
					<Vertex X="13091" Y="20534" Z="0"/>
					<Vertex X="13076" Y="20529" Z="0"/>
					<Vertex X="13072" Y="20524" Z="0"/>
					<Vertex X="13067" Y="20520" Z="0"/>
					<Vertex X="13062" Y="20515" Z="0"/>
					<Vertex X="13053" Y="20505" Z="0"/>
					<Vertex X="13043" Y="20496" Z="0"/>
					<Vertex X="13033" Y="20486" Z="0"/>
					<Vertex X="13024" Y="20472" Z="0"/>
					<Vertex X="13019" Y="20462" Z="0"/>
					<Vertex X="13005" Y="20448" Z="0"/>
					<Vertex X="13005" Y="20443" Z="0"/>
					<Vertex X="12995" Y="20424" Z="0"/>
					<Vertex X="12991" Y="20415" Z="0"/>
					<Vertex X="12991" Y="20405" Z="0"/>
					<Vertex X="12991" Y="20400" Z="0"/>
					<Vertex X="12976" Y="20381" Z="0"/>
					<Vertex X="12976" Y="20372" Z="0"/>
					<Vertex X="12972" Y="20367" Z="0"/>
					<Vertex X="12967" Y="20348" Z="0"/>
					<Vertex X="12967" Y="20339" Z="0"/>
					<Vertex X="12967" Y="20334" Z="0"/>
					<Vertex X="12967" Y="20320" Z="0"/>
					<Vertex X="12967" Y="20315" Z="0"/>
					<Vertex X="12967" Y="20296" Z="0"/>
					<Vertex X="12967" Y="20286" Z="0"/>
					<Vertex X="12967" Y="20281" Z="0"/>
					<Vertex X="12967" Y="20277" Z="0"/>
					<Vertex X="12967" Y="20267" Z="0"/>
					<Vertex X="12967" Y="20258" Z="0"/>
					<Vertex X="12976" Y="20248" Z="0"/>
					<Vertex X="12976" Y="20243" Z="0"/>
					<Vertex X="12981" Y="20239" Z="0"/>
					<Vertex X="12991" Y="20220" Z="0"/>
					<Vertex X="12995" Y="20210" Z="0"/>
					<Vertex X="13005" Y="20200" Z="0"/>
					<Vertex X="13010" Y="20191" Z="0"/>
					<Vertex X="13024" Y="20177" Z="0"/>
					<Vertex X="13029" Y="20162" Z="0"/>
					<Vertex X="13043" Y="20143" Z="0"/>
					<Vertex X="13048" Y="20139" Z="0"/>
					<Vertex X="13057" Y="20124" Z="0"/>
					<Vertex X="13072" Y="20105" Z="0"/>
					<Vertex X="13081" Y="20091" Z="0"/>
					<Vertex X="13095" Y="20072" Z="0"/>
					<Vertex X="13100" Y="20062" Z="0"/>
					<Vertex X="13105" Y="20058" Z="0"/>
					<Vertex X="13119" Y="20043" Z="0"/>
					<Vertex X="13124" Y="20029" Z="0"/>
					<Vertex X="13133" Y="20020" Z="0"/>
					<Vertex X="13138" Y="20020" Z="0"/>
					<Vertex X="13148" Y="20010" Z="0"/>
					<Vertex X="13153" Y="20000" Z="0"/>
					<Vertex X="13157" Y="19991" Z="0"/>
					<Vertex X="13167" Y="19981" Z="0"/>
					<Vertex X="13176" Y="19977" Z="0"/>
					<Vertex X="13186" Y="19967" Z="0"/>
					<Vertex X="13191" Y="19962" Z="0"/>
					<Vertex X="13195" Y="19958" Z="0"/>
					<Vertex X="13210" Y="19943" Z="0"/>
					<Vertex X="13214" Y="19939" Z="0"/>
					<Vertex X="13229" Y="19929" Z="0"/>
					<Vertex X="13233" Y="19924" Z="0"/>
					<Vertex X="13243" Y="19915" Z="0"/>
					<Vertex X="13253" Y="19905" Z="0"/>
					<Vertex X="13262" Y="19896" Z="0"/>
					<Vertex X="13267" Y="19891" Z="0"/>
					<Vertex X="13276" Y="19881" Z="0"/>
					<Vertex X="13281" Y="19872" Z="0"/>
					<Vertex X="13281" Y="19867" Z="0"/>
					<Vertex X="13291" Y="19862" Z="0"/>
					<Vertex X="13291" Y="19858" Z="0"/>
					<Vertex X="13300" Y="19848" Z="0"/>
					<Vertex X="13300" Y="19843" Z="0"/>
					<Vertex X="13305" Y="19834" Z="0"/>
					<Vertex X="13310" Y="19834" Z="0"/>
					<Vertex X="13324" Y="19820" Z="0"/>
					<Vertex X="13329" Y="19810" Z="0"/>
					<Vertex X="13333" Y="19810" Z="0"/>
					<Vertex X="13338" Y="19800" Z="0"/>
					<Vertex X="13343" Y="19796" Z="0"/>
					<Vertex X="13357" Y="19781" Z="0"/>
					<Vertex X="13367" Y="19767" Z="0"/>
					<Vertex X="13376" Y="19758" Z="0"/>
					<Vertex X="13381" Y="19753" Z="0"/>
					<Vertex X="13391" Y="19743" Z="0"/>
					<Vertex X="13395" Y="19743" Z="0"/>
					<Vertex X="13400" Y="19734" Z="0"/>
					<Vertex X="13410" Y="19724" Z="0"/>
					<Vertex X="13414" Y="19715" Z="0"/>
					<Vertex X="13424" Y="19705" Z="0"/>
					<Vertex X="13433" Y="19696" Z="0"/>
					<Vertex X="13448" Y="19681" Z="0"/>
					<Vertex X="13453" Y="19672" Z="0"/>
					<Vertex X="13457" Y="19662" Z="0"/>
					<Vertex X="13472" Y="19653" Z="0"/>
					<Vertex X="13472" Y="19643" Z="0"/>
					<Vertex X="13491" Y="19629" Z="0"/>
					<Vertex X="13495" Y="19624" Z="0"/>
					<Vertex X="13510" Y="19610" Z="0"/>
					<Vertex X="13519" Y="19596" Z="0"/>
					<Vertex X="13524" Y="19591" Z="0"/>
					<Vertex X="13524" Y="19586" Z="0"/>
					<Vertex X="13538" Y="19572" Z="0"/>
					<Vertex X="13553" Y="19548" Z="0"/>
					<Vertex X="13557" Y="19548" Z="0"/>
					<Vertex X="13562" Y="19529" Z="0"/>
					<Vertex X="13567" Y="19520" Z="0"/>
					<Vertex X="13581" Y="19500" Z="0"/>
					<Vertex X="13586" Y="19486" Z="0"/>
					<Vertex X="13600" Y="19462" Z="0"/>
					<Vertex X="13610" Y="19448" Z="0"/>
					<Vertex X="13624" Y="19420" Z="0"/>
					<Vertex X="13629" Y="19415" Z="0"/>
					<Vertex X="13643" Y="19386" Z="0"/>
					<Vertex X="13657" Y="19367" Z="0"/>
					<Vertex X="13672" Y="19353" Z="0"/>
					<Vertex X="13686" Y="19348" Z="0"/>
					<Vertex X="13695" Y="19339" Z="0"/>
					<Vertex X="13705" Y="19334" Z="0"/>
					<Vertex X="13710" Y="19324" Z="0"/>
					<Vertex X="13714" Y="19320" Z="0"/>
					<Vertex X="13729" Y="19305" Z="0"/>
					<Vertex X="13733" Y="19300" Z="0"/>
					<Vertex X="13748" Y="19281" Z="0"/>
					<Vertex X="13753" Y="19272" Z="0"/>
					<Vertex X="13762" Y="19248" Z="0"/>
					<Vertex X="13772" Y="19239" Z="0"/>
					<Vertex X="13776" Y="19224" Z="0"/>
					<Vertex X="13786" Y="19200" Z="0"/>
					<Vertex X="13791" Y="19196" Z="0"/>
					<Vertex X="13791" Y="19181" Z="0"/>
					<Vertex X="13800" Y="19158" Z="0"/>
					<Vertex X="13800" Y="19148" Z="0"/>
					<Vertex X="13805" Y="19129" Z="0"/>
					<Vertex X="13810" Y="19105" Z="0"/>
					<Vertex X="13819" Y="19096" Z="0"/>
					<Vertex X="13819" Y="19077" Z="0"/>
					<Vertex X="13819" Y="19062" Z="0"/>
					<Vertex X="13829" Y="19048" Z="0"/>
					<Vertex X="13829" Y="19034" Z="0"/>
					<Vertex X="13833" Y="19029" Z="0"/>
					<Vertex X="13843" Y="19010" Z="0"/>
					<Vertex X="13843" Y="18996" Z="0"/>
					<Vertex X="13853" Y="18986" Z="0"/>
					<Vertex X="13857" Y="18977" Z="0"/>
					<Vertex X="13862" Y="18967" Z="0"/>
					<Vertex X="13867" Y="18958" Z="0"/>
					<Vertex X="13876" Y="18939" Z="0"/>
					<Vertex X="13886" Y="18920" Z="0"/>
					<Vertex X="13895" Y="18891" Z="0"/>
					<Vertex X="13914" Y="18872" Z="0"/>
					<Vertex X="13933" Y="18848" Z="0"/>
					<Vertex X="13948" Y="18820" Z="0"/>
					<Vertex X="13957" Y="18810" Z="0"/>
					<Vertex X="13986" Y="18777" Z="0"/>
					<Vertex X="14010" Y="18748" Z="0"/>
					<Vertex X="14024" Y="18739" Z="0"/>
					<Vertex X="14043" Y="18710" Z="0"/>
					<Vertex X="14053" Y="18700" Z="0"/>
					<Vertex X="14067" Y="18686" Z="0"/>
					<Vertex X="14072" Y="18677" Z="0"/>
					<Vertex X="14081" Y="18662" Z="0"/>
					<Vertex X="14086" Y="18653" Z="0"/>
					<Vertex X="14086" Y="18648" Z="0"/>
					<Vertex X="14086" Y="18643" Z="0"/>
					<Vertex X="14095" Y="18634" Z="0"/>
					<Vertex X="14095" Y="18620" Z="0"/>
					<Vertex X="14095" Y="18610" Z="0"/>
					<Vertex X="14100" Y="18596" Z="0"/>
					<Vertex X="14100" Y="18567" Z="0"/>
					<Vertex X="14100" Y="18548" Z="0"/>
					<Vertex X="14100" Y="18543" Z="0"/>
					<Vertex X="14100" Y="18520" Z="0"/>
					<Vertex X="14105" Y="18496" Z="0"/>
					<Vertex X="14114" Y="18481" Z="0"/>
					<Vertex X="14119" Y="18477" Z="0"/>
					<Vertex X="14119" Y="18462" Z="0"/>
					<Vertex X="14129" Y="18448" Z="0"/>
					<Vertex X="14133" Y="18420" Z="0"/>
					<Vertex X="14138" Y="18415" Z="0"/>
					<Vertex X="14153" Y="18391" Z="0"/>
					<Vertex X="14162" Y="18381" Z="0"/>
					<Vertex X="14176" Y="18367" Z="0"/>
					<Vertex X="14191" Y="18358" Z="0"/>
					<Vertex X="14195" Y="18353" Z="0"/>
					<Vertex X="14214" Y="18339" Z="0"/>
					<Vertex X="14233" Y="18334" Z="0"/>
					<Vertex X="14248" Y="18324" Z="0"/>
					<Vertex X="14262" Y="18320" Z="0"/>
					<Vertex X="14267" Y="18315" Z="0"/>
					<Vertex X="14272" Y="18315" Z="0"/>
					<Vertex X="14276" Y="18315" Z="0"/>
					<Vertex X="14281" Y="18315" Z="0"/>
					<Vertex X="14295" Y="18305" Z="0"/>
					<Vertex X="14300" Y="18305" Z="0"/>
					<Vertex X="14310" Y="18305" Z="0"/>
					<Vertex X="14314" Y="18305" Z="0"/>
					<Vertex X="14319" Y="18305" Z="0"/>
					<Vertex X="14324" Y="18300" Z="0"/>
					<Vertex X="14329" Y="18300" Z="0"/>
					<Vertex X="14333" Y="18300" Z="0"/>
					<Vertex X="14338" Y="18296" Z="0"/>
					<Vertex X="14343" Y="18291" Z="0"/>
					<Vertex X="14353" Y="18291" Z="0"/>
					<Vertex X="14357" Y="18291" Z="0"/>
					<Vertex X="14362" Y="18286" Z="0"/>
					<Vertex X="14367" Y="18286" Z="0"/>
					<Vertex X="14372" Y="18286" Z="0"/>
					<Vertex X="14381" Y="18277" Z="0"/>
					<Vertex X="14386" Y="18277" Z="0"/>
					<Vertex X="14410" Y="18281" Z="0"/>
				</Vertices>
			</Region>
			<Region Id="7" Type="0" Zoom="0.210000" Selected="0" ImageLocation="" ImageFocus="0" Length="13282.1" Area="3651919.5" LengthMicrons="3347.1" AreaMicrons="231911.5" Text="SOLID" NegativeROA="0" InputRegionId="0" Analyze="1" DisplayId="7">
				<Attributes/>
				<Vertices>
					<Vertex X="13324" Y="20838" Z="0"/>
					<Vertex X="13329" Y="20838" Z="0"/>
					<Vertex X="13339" Y="20843" Z="0"/>
					<Vertex X="13353" Y="20852" Z="0"/>
					<Vertex X="13377" Y="20876" Z="0"/>
					<Vertex X="13391" Y="20886" Z="0"/>
					<Vertex X="13405" Y="20900" Z="0"/>
					<Vertex X="13453" Y="20938" Z="0"/>
					<Vertex X="13472" Y="20948" Z="0"/>
					<Vertex X="13486" Y="20962" Z="0"/>
					<Vertex X="13515" Y="20976" Z="0"/>
					<Vertex X="13539" Y="20995" Z="0"/>
					<Vertex X="13548" Y="21005" Z="0"/>
					<Vertex X="13572" Y="21014" Z="0"/>
					<Vertex X="13586" Y="21029" Z="0"/>
					<Vertex X="13596" Y="21033" Z="0"/>
					<Vertex X="13615" Y="21048" Z="0"/>
					<Vertex X="13629" Y="21057" Z="0"/>
					<Vertex X="13653" Y="21072" Z="0"/>
					<Vertex X="13667" Y="21081" Z="0"/>
					<Vertex X="13681" Y="21091" Z="0"/>
					<Vertex X="13720" Y="21114" Z="0"/>
					<Vertex X="13724" Y="21114" Z="0"/>
					<Vertex X="13739" Y="21119" Z="0"/>
					<Vertex X="13748" Y="21124" Z="0"/>
					<Vertex X="13777" Y="21133" Z="0"/>
					<Vertex X="13786" Y="21143" Z="0"/>
					<Vertex X="13796" Y="21143" Z="0"/>
					<Vertex X="13815" Y="21152" Z="0"/>
					<Vertex X="13820" Y="21157" Z="0"/>
					<Vertex X="13834" Y="21157" Z="0"/>
					<Vertex X="13843" Y="21162" Z="0"/>
					<Vertex X="13867" Y="21172" Z="0"/>
					<Vertex X="13877" Y="21176" Z="0"/>
					<Vertex X="13896" Y="21191" Z="0"/>
					<Vertex X="13929" Y="21195" Z="0"/>
					<Vertex X="13943" Y="21195" Z="0"/>
					<Vertex X="13972" Y="21210" Z="0"/>
					<Vertex X="13991" Y="21214" Z="0"/>
					<Vertex X="14048" Y="21233" Z="0"/>
					<Vertex X="14081" Y="21243" Z="0"/>
					<Vertex X="14110" Y="21252" Z="0"/>
					<Vertex X="14124" Y="21257" Z="0"/>
					<Vertex X="14148" Y="21262" Z="0"/>
					<Vertex X="14158" Y="21243" Z="0"/>
					<Vertex X="14167" Y="21233" Z="0"/>
					<Vertex X="14177" Y="21229" Z="0"/>
					<Vertex X="14186" Y="21224" Z="0"/>
					<Vertex X="14200" Y="21219" Z="0"/>
					<Vertex X="14205" Y="21214" Z="0"/>
					<Vertex X="14215" Y="21214" Z="0"/>
					<Vertex X="14224" Y="21210" Z="0"/>
					<Vertex X="14234" Y="21200" Z="0"/>
					<Vertex X="14243" Y="21200" Z="0"/>
					<Vertex X="14253" Y="21195" Z="0"/>
					<Vertex X="14272" Y="21186" Z="0"/>
					<Vertex X="14277" Y="21181" Z="0"/>
					<Vertex X="14281" Y="21176" Z="0"/>
					<Vertex X="14296" Y="21172" Z="0"/>
					<Vertex X="14305" Y="21167" Z="0"/>
					<Vertex X="14315" Y="21157" Z="0"/>
					<Vertex X="14334" Y="21143" Z="0"/>
					<Vertex X="14348" Y="21129" Z="0"/>
					<Vertex X="14362" Y="21114" Z="0"/>
					<Vertex X="14367" Y="21110" Z="0"/>
					<Vertex X="14377" Y="21095" Z="0"/>
					<Vertex X="14381" Y="21091" Z="0"/>
					<Vertex X="14386" Y="21086" Z="0"/>
					<Vertex X="14386" Y="21076" Z="0"/>
					<Vertex X="14391" Y="21072" Z="0"/>
					<Vertex X="14396" Y="21052" Z="0"/>
					<Vertex X="14400" Y="21038" Z="0"/>
					<Vertex X="14405" Y="21024" Z="0"/>
					<Vertex X="14410" Y="21000" Z="0"/>
					<Vertex X="14410" Y="20986" Z="0"/>
					<Vertex X="14415" Y="20952" Z="0"/>
					<Vertex X="14420" Y="20933" Z="0"/>
					<Vertex X="14420" Y="20919" Z="0"/>
					<Vertex X="14420" Y="20910" Z="0"/>
					<Vertex X="14420" Y="20905" Z="0"/>
					<Vertex X="14420" Y="20886" Z="0"/>
					<Vertex X="14420" Y="20881" Z="0"/>
					<Vertex X="14420" Y="20872" Z="0"/>
					<Vertex X="14420" Y="20862" Z="0"/>
					<Vertex X="14420" Y="20848" Z="0"/>
					<Vertex X="14420" Y="20838" Z="0"/>
					<Vertex X="14420" Y="20824" Z="0"/>
					<Vertex X="14420" Y="20805" Z="0"/>
					<Vertex X="14420" Y="20795" Z="0"/>
					<Vertex X="14420" Y="20781" Z="0"/>
					<Vertex X="14420" Y="20767" Z="0"/>
					<Vertex X="14420" Y="20748" Z="0"/>
					<Vertex X="14420" Y="20724" Z="0"/>
					<Vertex X="14420" Y="20714" Z="0"/>
					<Vertex X="14420" Y="20700" Z="0"/>
					<Vertex X="14420" Y="20686" Z="0"/>
					<Vertex X="14420" Y="20672" Z="0"/>
					<Vertex X="14420" Y="20667" Z="0"/>
					<Vertex X="14420" Y="20652" Z="0"/>
					<Vertex X="14429" Y="20633" Z="0"/>
					<Vertex X="14429" Y="20624" Z="0"/>
					<Vertex X="14429" Y="20619" Z="0"/>
					<Vertex X="14434" Y="20610" Z="0"/>
					<Vertex X="14443" Y="20591" Z="0"/>
					<Vertex X="14448" Y="20586" Z="0"/>
					<Vertex X="14453" Y="20576" Z="0"/>
					<Vertex X="14462" Y="20567" Z="0"/>
					<Vertex X="14462" Y="20562" Z="0"/>
					<Vertex X="14467" Y="20552" Z="0"/>
					<Vertex X="14481" Y="20548" Z="0"/>
					<Vertex X="14491" Y="20548" Z="0"/>
					<Vertex X="14500" Y="20538" Z="0"/>
					<Vertex X="14510" Y="20538" Z="0"/>
					<Vertex X="14520" Y="20538" Z="0"/>
					<Vertex X="14524" Y="20538" Z="0"/>
					<Vertex X="14539" Y="20538" Z="0"/>
					<Vertex X="14558" Y="20538" Z="0"/>
					<Vertex X="14577" Y="20538" Z="0"/>
					<Vertex X="14596" Y="20538" Z="0"/>
					<Vertex X="14615" Y="20538" Z="0"/>
					<Vertex X="14634" Y="20538" Z="0"/>
					<Vertex X="14648" Y="20538" Z="0"/>
					<Vertex X="14667" Y="20538" Z="0"/>
					<Vertex X="14686" Y="20543" Z="0"/>
					<Vertex X="14705" Y="20543" Z="0"/>
					<Vertex X="14715" Y="20548" Z="0"/>
					<Vertex X="14729" Y="20552" Z="0"/>
					<Vertex X="14739" Y="20557" Z="0"/>
					<Vertex X="14753" Y="20567" Z="0"/>
					<Vertex X="14767" Y="20572" Z="0"/>
					<Vertex X="14777" Y="20581" Z="0"/>
					<Vertex X="14791" Y="20586" Z="0"/>
					<Vertex X="14800" Y="20591" Z="0"/>
					<Vertex X="14820" Y="20605" Z="0"/>
					<Vertex X="14829" Y="20614" Z="0"/>
					<Vertex X="14843" Y="20624" Z="0"/>
					<Vertex X="14853" Y="20638" Z="0"/>
					<Vertex X="14867" Y="20652" Z="0"/>
					<Vertex X="14877" Y="20662" Z="0"/>
					<Vertex X="14891" Y="20672" Z="0"/>
					<Vertex X="14905" Y="20686" Z="0"/>
					<Vertex X="14915" Y="20691" Z="0"/>
					<Vertex X="14929" Y="20700" Z="0"/>
					<Vertex X="14934" Y="20705" Z="0"/>
					<Vertex X="14948" Y="20714" Z="0"/>
					<Vertex X="14953" Y="20719" Z="0"/>
					<Vertex X="14962" Y="20724" Z="0"/>
					<Vertex X="14972" Y="20733" Z="0"/>
					<Vertex X="14981" Y="20738" Z="0"/>
					<Vertex X="14996" Y="20748" Z="0"/>
					<Vertex X="15005" Y="20752" Z="0"/>
					<Vertex X="15010" Y="20757" Z="0"/>
					<Vertex X="15024" Y="20767" Z="0"/>
					<Vertex X="15039" Y="20776" Z="0"/>
					<Vertex X="15043" Y="20781" Z="0"/>
					<Vertex X="15058" Y="20791" Z="0"/>
					<Vertex X="15077" Y="20800" Z="0"/>
					<Vertex X="15096" Y="20810" Z="0"/>
					<Vertex X="15105" Y="20814" Z="0"/>
					<Vertex X="15124" Y="20829" Z="0"/>
					<Vertex X="15134" Y="20833" Z="0"/>
					<Vertex X="15139" Y="20838" Z="0"/>
					<Vertex X="15153" Y="20848" Z="0"/>
					<Vertex X="15167" Y="20848" Z="0"/>
					<Vertex X="15181" Y="20857" Z="0"/>
					<Vertex X="15196" Y="20862" Z="0"/>
					<Vertex X="15210" Y="20867" Z="0"/>
					<Vertex X="15234" Y="20876" Z="0"/>
					<Vertex X="15258" Y="20881" Z="0"/>
					<Vertex X="15277" Y="20886" Z="0"/>
					<Vertex X="15300" Y="20895" Z="0"/>
					<Vertex X="15320" Y="20900" Z="0"/>
					<Vertex X="15353" Y="20905" Z="0"/>
					<Vertex X="15386" Y="20910" Z="0"/>
					<Vertex X="15405" Y="20914" Z="0"/>
					<Vertex X="15424" Y="20924" Z="0"/>
					<Vertex X="15453" Y="20929" Z="0"/>
					<Vertex X="15486" Y="20938" Z="0"/>
					<Vertex X="15520" Y="20948" Z="0"/>
					<Vertex X="15553" Y="20957" Z="0"/>
					<Vertex X="15567" Y="20962" Z="0"/>
					<Vertex X="15586" Y="20972" Z="0"/>
					<Vertex X="15596" Y="20972" Z="0"/>
					<Vertex X="15615" Y="20981" Z="0"/>
					<Vertex X="15629" Y="20991" Z="0"/>
					<Vertex X="15639" Y="21000" Z="0"/>
					<Vertex X="15653" Y="21005" Z="0"/>
					<Vertex X="15662" Y="21014" Z="0"/>
					<Vertex X="15667" Y="21019" Z="0"/>
					<Vertex X="15677" Y="21029" Z="0"/>
					<Vertex X="15686" Y="21048" Z="0"/>
					<Vertex X="15691" Y="21057" Z="0"/>
					<Vertex X="15700" Y="21067" Z="0"/>
					<Vertex X="15705" Y="21076" Z="0"/>
					<Vertex X="15710" Y="21091" Z="0"/>
					<Vertex X="15720" Y="21100" Z="0"/>
					<Vertex X="15720" Y="21105" Z="0"/>
					<Vertex X="15724" Y="21114" Z="0"/>
					<Vertex X="15724" Y="21124" Z="0"/>
					<Vertex X="15734" Y="21133" Z="0"/>
					<Vertex X="15734" Y="21148" Z="0"/>
					<Vertex X="15734" Y="21157" Z="0"/>
					<Vertex X="15734" Y="21176" Z="0"/>
					<Vertex X="15734" Y="21191" Z="0"/>
					<Vertex X="15734" Y="21195" Z="0"/>
					<Vertex X="15734" Y="21210" Z="0"/>
					<Vertex X="15734" Y="21214" Z="0"/>
					<Vertex X="15734" Y="21224" Z="0"/>
					<Vertex X="15734" Y="21233" Z="0"/>
					<Vertex X="15729" Y="21248" Z="0"/>
					<Vertex X="15724" Y="21252" Z="0"/>
					<Vertex X="15724" Y="21262" Z="0"/>
					<Vertex X="15724" Y="21272" Z="0"/>
					<Vertex X="15715" Y="21286" Z="0"/>
					<Vertex X="15710" Y="21295" Z="0"/>
					<Vertex X="15700" Y="21314" Z="0"/>
					<Vertex X="15696" Y="21333" Z="0"/>
					<Vertex X="15691" Y="21343" Z="0"/>
					<Vertex X="15681" Y="21362" Z="0"/>
					<Vertex X="15677" Y="21372" Z="0"/>
					<Vertex X="15662" Y="21386" Z="0"/>
					<Vertex X="15648" Y="21395" Z="0"/>
					<Vertex X="15648" Y="21405" Z="0"/>
					<Vertex X="15634" Y="21419" Z="0"/>
					<Vertex X="15629" Y="21429" Z="0"/>
					<Vertex X="15624" Y="21433" Z="0"/>
					<Vertex X="15610" Y="21443" Z="0"/>
					<Vertex X="15596" Y="21452" Z="0"/>
					<Vertex X="15577" Y="21472" Z="0"/>
					<Vertex X="15567" Y="21481" Z="0"/>
					<Vertex X="15553" Y="21495" Z="0"/>
					<Vertex X="15543" Y="21505" Z="0"/>
					<Vertex X="15524" Y="21519" Z="0"/>
					<Vertex X="15510" Y="21529" Z="0"/>
					<Vertex X="15500" Y="21538" Z="0"/>
					<Vertex X="15491" Y="21538" Z="0"/>
					<Vertex X="15477" Y="21552" Z="0"/>
					<Vertex X="15462" Y="21567" Z="0"/>
					<Vertex X="15443" Y="21576" Z="0"/>
					<Vertex X="15429" Y="21591" Z="0"/>
					<Vertex X="15410" Y="21605" Z="0"/>
					<Vertex X="15405" Y="21610" Z="0"/>
					<Vertex X="15391" Y="21619" Z="0"/>
					<Vertex X="15377" Y="21629" Z="0"/>
					<Vertex X="15362" Y="21638" Z="0"/>
					<Vertex X="15343" Y="21652" Z="0"/>
					<Vertex X="15329" Y="21667" Z="0"/>
					<Vertex X="15320" Y="21676" Z="0"/>
					<Vertex X="15310" Y="21686" Z="0"/>
					<Vertex X="15300" Y="21691" Z="0"/>
					<Vertex X="15291" Y="21695" Z="0"/>
					<Vertex X="15286" Y="21700" Z="0"/>
					<Vertex X="15281" Y="21705" Z="0"/>
					<Vertex X="15272" Y="21705" Z="0"/>
					<Vertex X="15262" Y="21714" Z="0"/>
					<Vertex X="15253" Y="21719" Z="0"/>
					<Vertex X="15239" Y="21724" Z="0"/>
					<Vertex X="15224" Y="21738" Z="0"/>
					<Vertex X="15220" Y="21743" Z="0"/>
					<Vertex X="15205" Y="21752" Z="0"/>
					<Vertex X="15196" Y="21757" Z="0"/>
					<Vertex X="15191" Y="21762" Z="0"/>
					<Vertex X="15181" Y="21762" Z="0"/>
					<Vertex X="15172" Y="21762" Z="0"/>
					<Vertex X="15172" Y="21762" Z="0"/>
					<Vertex X="15162" Y="21762" Z="0"/>
					<Vertex X="15153" Y="21767" Z="0"/>
					<Vertex X="15148" Y="21767" Z="0"/>
					<Vertex X="15139" Y="21767" Z="0"/>
					<Vertex X="15124" Y="21772" Z="0"/>
					<Vertex X="15115" Y="21772" Z="0"/>
					<Vertex X="15105" Y="21776" Z="0"/>
					<Vertex X="15086" Y="21776" Z="0"/>
					<Vertex X="15081" Y="21776" Z="0"/>
					<Vertex X="15072" Y="21776" Z="0"/>
					<Vertex X="15053" Y="21776" Z="0"/>
					<Vertex X="15039" Y="21776" Z="0"/>
					<Vertex X="15029" Y="21776" Z="0"/>
					<Vertex X="14996" Y="21776" Z="0"/>
					<Vertex X="14981" Y="21776" Z="0"/>
					<Vertex X="14958" Y="21776" Z="0"/>
					<Vertex X="14939" Y="21772" Z="0"/>
					<Vertex X="14920" Y="21772" Z="0"/>
					<Vertex X="14905" Y="21762" Z="0"/>
					<Vertex X="14900" Y="21762" Z="0"/>
					<Vertex X="14881" Y="21762" Z="0"/>
					<Vertex X="14867" Y="21762" Z="0"/>
					<Vertex X="14853" Y="21762" Z="0"/>
					<Vertex X="14834" Y="21762" Z="0"/>
					<Vertex X="14824" Y="21762" Z="0"/>
					<Vertex X="14815" Y="21757" Z="0"/>
					<Vertex X="14791" Y="21752" Z="0"/>
					<Vertex X="14781" Y="21752" Z="0"/>
					<Vertex X="14767" Y="21752" Z="0"/>
					<Vertex X="14758" Y="21748" Z="0"/>
					<Vertex X="14739" Y="21748" Z="0"/>
					<Vertex X="14729" Y="21743" Z="0"/>
					<Vertex X="14720" Y="21743" Z="0"/>
					<Vertex X="14705" Y="21743" Z="0"/>
					<Vertex X="14691" Y="21738" Z="0"/>
					<Vertex X="14677" Y="21738" Z="0"/>
					<Vertex X="14662" Y="21738" Z="0"/>
					<Vertex X="14658" Y="21733" Z="0"/>
					<Vertex X="14648" Y="21733" Z="0"/>
					<Vertex X="14629" Y="21733" Z="0"/>
					<Vertex X="14620" Y="21733" Z="0"/>
					<Vertex X="14610" Y="21733" Z="0"/>
					<Vertex X="14586" Y="21733" Z="0"/>
					<Vertex X="14577" Y="21733" Z="0"/>
					<Vertex X="14572" Y="21733" Z="0"/>
					<Vertex X="14558" Y="21733" Z="0"/>
					<Vertex X="14534" Y="21733" Z="0"/>
					<Vertex X="14524" Y="21733" Z="0"/>
					<Vertex X="14520" Y="21733" Z="0"/>
					<Vertex X="14500" Y="21733" Z="0"/>
					<Vertex X="14496" Y="21733" Z="0"/>
					<Vertex X="14491" Y="21733" Z="0"/>
					<Vertex X="14486" Y="21733" Z="0"/>
					<Vertex X="14477" Y="21733" Z="0"/>
					<Vertex X="14458" Y="21733" Z="0"/>
					<Vertex X="14443" Y="21743" Z="0"/>
					<Vertex X="14434" Y="21743" Z="0"/>
					<Vertex X="14400" Y="21748" Z="0"/>
					<Vertex X="14386" Y="21748" Z="0"/>
					<Vertex X="14377" Y="21752" Z="0"/>
					<Vertex X="14358" Y="21757" Z="0"/>
					<Vertex X="14353" Y="21757" Z="0"/>
					<Vertex X="14348" Y="21757" Z="0"/>
					<Vertex X="14334" Y="21762" Z="0"/>
					<Vertex X="14329" Y="21767" Z="0"/>
					<Vertex X="14320" Y="21767" Z="0"/>
					<Vertex X="14310" Y="21776" Z="0"/>
					<Vertex X="14300" Y="21776" Z="0"/>
					<Vertex X="14296" Y="21781" Z="0"/>
					<Vertex X="14291" Y="21786" Z="0"/>
					<Vertex X="14272" Y="21795" Z="0"/>
					<Vertex X="14262" Y="21805" Z="0"/>
					<Vertex X="14243" Y="21810" Z="0"/>
					<Vertex X="14224" Y="21824" Z="0"/>
					<Vertex X="14215" Y="21829" Z="0"/>
					<Vertex X="14205" Y="21838" Z="0"/>
					<Vertex X="14181" Y="21852" Z="0"/>
					<Vertex X="14177" Y="21857" Z="0"/>
					<Vertex X="14167" Y="21867" Z="0"/>
					<Vertex X="14153" Y="21876" Z="0"/>
					<Vertex X="14139" Y="21886" Z="0"/>
					<Vertex X="14139" Y="21891" Z="0"/>
					<Vertex X="14120" Y="21905" Z="0"/>
					<Vertex X="14110" Y="21910" Z="0"/>
					<Vertex X="14105" Y="21914" Z="0"/>
					<Vertex X="14100" Y="21919" Z="0"/>
					<Vertex X="14091" Y="21924" Z="0"/>
					<Vertex X="14091" Y="21929" Z="0"/>
					<Vertex X="14091" Y="21933" Z="0"/>
					<Vertex X="14091" Y="21943" Z="0"/>
					<Vertex X="14091" Y="21948" Z="0"/>
					<Vertex X="14091" Y="21957" Z="0"/>
					<Vertex X="14091" Y="21962" Z="0"/>
					<Vertex X="14091" Y="21972" Z="0"/>
					<Vertex X="14091" Y="21981" Z="0"/>
					<Vertex X="14091" Y="21991" Z="0"/>
					<Vertex X="14091" Y="21995" Z="0"/>
					<Vertex X="14096" Y="21995" Z="0"/>
					<Vertex X="14110" Y="22005" Z="0"/>
					<Vertex X="14120" Y="22010" Z="0"/>
					<Vertex X="14124" Y="22014" Z="0"/>
					<Vertex X="14129" Y="22014" Z="0"/>
					<Vertex X="14134" Y="22014" Z="0"/>
					<Vertex X="14139" Y="22019" Z="0"/>
					<Vertex X="14143" Y="22019" Z="0"/>
					<Vertex X="14148" Y="22024" Z="0"/>
					<Vertex X="14158" Y="22029" Z="0"/>
					<Vertex X="14162" Y="22029" Z="0"/>
					<Vertex X="14167" Y="22029" Z="0"/>
					<Vertex X="14177" Y="22038" Z="0"/>
					<Vertex X="14181" Y="22038" Z="0"/>
					<Vertex X="14196" Y="22038" Z="0"/>
					<Vertex X="14205" Y="22048" Z="0"/>
					<Vertex X="14220" Y="22052" Z="0"/>
					<Vertex X="14224" Y="22062" Z="0"/>
					<Vertex X="14243" Y="22072" Z="0"/>
					<Vertex X="14248" Y="22076" Z="0"/>
					<Vertex X="14258" Y="22081" Z="0"/>
					<Vertex X="14262" Y="22091" Z="0"/>
					<Vertex X="14272" Y="22095" Z="0"/>
					<Vertex X="14277" Y="22105" Z="0"/>
					<Vertex X="14286" Y="22114" Z="0"/>
					<Vertex X="14300" Y="22124" Z="0"/>
					<Vertex X="14300" Y="22129" Z="0"/>
					<Vertex X="14310" Y="22143" Z="0"/>
					<Vertex X="14315" Y="22152" Z="0"/>
					<Vertex X="14320" Y="22157" Z="0"/>
					<Vertex X="14324" Y="22172" Z="0"/>
					<Vertex X="14324" Y="22176" Z="0"/>
					<Vertex X="14334" Y="22186" Z="0"/>
					<Vertex X="14334" Y="22191" Z="0"/>
					<Vertex X="14334" Y="22200" Z="0"/>
					<Vertex X="14334" Y="22205" Z="0"/>
					<Vertex X="14334" Y="22219" Z="0"/>
					<Vertex X="14339" Y="22229" Z="0"/>
					<Vertex X="14339" Y="22233" Z="0"/>
					<Vertex X="14343" Y="22252" Z="0"/>
					<Vertex X="14343" Y="22257" Z="0"/>
					<Vertex X="14343" Y="22272" Z="0"/>
					<Vertex X="14348" Y="22286" Z="0"/>
					<Vertex X="14348" Y="22300" Z="0"/>
					<Vertex X="14348" Y="22314" Z="0"/>
					<Vertex X="14348" Y="22324" Z="0"/>
					<Vertex X="14348" Y="22338" Z="0"/>
					<Vertex X="14348" Y="22348" Z="0"/>
					<Vertex X="14348" Y="22362" Z="0"/>
					<Vertex X="14348" Y="22367" Z="0"/>
					<Vertex X="14348" Y="22376" Z="0"/>
					<Vertex X="14348" Y="22386" Z="0"/>
					<Vertex X="14348" Y="22391" Z="0"/>
					<Vertex X="14348" Y="22405" Z="0"/>
					<Vertex X="14348" Y="22414" Z="0"/>
					<Vertex X="14348" Y="22419" Z="0"/>
					<Vertex X="14348" Y="22429" Z="0"/>
					<Vertex X="14343" Y="22433" Z="0"/>
					<Vertex X="14339" Y="22448" Z="0"/>
					<Vertex X="14334" Y="22452" Z="0"/>
					<Vertex X="14329" Y="22462" Z="0"/>
					<Vertex X="14329" Y="22467" Z="0"/>
					<Vertex X="14324" Y="22472" Z="0"/>
					<Vertex X="14324" Y="22476" Z="0"/>
					<Vertex X="14320" Y="22481" Z="0"/>
					<Vertex X="14315" Y="22486" Z="0"/>
					<Vertex X="14315" Y="22495" Z="0"/>
					<Vertex X="14305" Y="22505" Z="0"/>
					<Vertex X="14300" Y="22505" Z="0"/>
					<Vertex X="14296" Y="22514" Z="0"/>
					<Vertex X="14286" Y="22519" Z="0"/>
					<Vertex X="14277" Y="22524" Z="0"/>
					<Vertex X="14272" Y="22529" Z="0"/>
					<Vertex X="14248" Y="22538" Z="0"/>
					<Vertex X="14248" Y="22543" Z="0"/>
					<Vertex X="14239" Y="22543" Z="0"/>
					<Vertex X="14234" Y="22548" Z="0"/>
					<Vertex X="14229" Y="22548" Z="0"/>
					<Vertex X="14224" Y="22548" Z="0"/>
					<Vertex X="14220" Y="22552" Z="0"/>
					<Vertex X="14215" Y="22557" Z="0"/>
					<Vertex X="14210" Y="22557" Z="0"/>
					<Vertex X="14205" Y="22557" Z="0"/>
					<Vertex X="14196" Y="22557" Z="0"/>
					<Vertex X="14191" Y="22557" Z="0"/>
					<Vertex X="14186" Y="22557" Z="0"/>
					<Vertex X="14181" Y="22557" Z="0"/>
					<Vertex X="14172" Y="22557" Z="0"/>
					<Vertex X="14167" Y="22557" Z="0"/>
					<Vertex X="14153" Y="22557" Z="0"/>
					<Vertex X="14148" Y="22552" Z="0"/>
					<Vertex X="14129" Y="22548" Z="0"/>
					<Vertex X="14115" Y="22543" Z="0"/>
					<Vertex X="14110" Y="22538" Z="0"/>
					<Vertex X="14091" Y="22524" Z="0"/>
					<Vertex X="14081" Y="22514" Z="0"/>
					<Vertex X="14072" Y="22510" Z="0"/>
					<Vertex X="14058" Y="22495" Z="0"/>
					<Vertex X="14034" Y="22462" Z="0"/>
					<Vertex X="14029" Y="22452" Z="0"/>
					<Vertex X="14010" Y="22429" Z="0"/>
					<Vertex X="13991" Y="22405" Z="0"/>
					<Vertex X="13986" Y="22400" Z="0"/>
					<Vertex X="13977" Y="22381" Z="0"/>
					<Vertex X="13972" Y="22372" Z="0"/>
					<Vertex X="13962" Y="22367" Z="0"/>
					<Vertex X="13958" Y="22352" Z="0"/>
					<Vertex X="13953" Y="22348" Z="0"/>
					<Vertex X="13943" Y="22338" Z="0"/>
					<Vertex X="13943" Y="22333" Z="0"/>
					<Vertex X="13939" Y="22329" Z="0"/>
					<Vertex X="13934" Y="22324" Z="0"/>
					<Vertex X="13929" Y="22319" Z="0"/>
					<Vertex X="13929" Y="22314" Z="0"/>
					<Vertex X="13920" Y="22310" Z="0"/>
					<Vertex X="13920" Y="22305" Z="0"/>
					<Vertex X="13915" Y="22305" Z="0"/>
					<Vertex X="13905" Y="22305" Z="0"/>
					<Vertex X="13896" Y="22300" Z="0"/>
					<Vertex X="13891" Y="22300" Z="0"/>
					<Vertex X="13877" Y="22300" Z="0"/>
					<Vertex X="13853" Y="22300" Z="0"/>
					<Vertex X="13843" Y="22300" Z="0"/>
					<Vertex X="13834" Y="22300" Z="0"/>
					<Vertex X="13815" Y="22300" Z="0"/>
					<Vertex X="13810" Y="22300" Z="0"/>
					<Vertex X="13796" Y="22300" Z="0"/>
					<Vertex X="13781" Y="22300" Z="0"/>
					<Vertex X="13777" Y="22300" Z="0"/>
					<Vertex X="13753" Y="22305" Z="0"/>
					<Vertex X="13753" Y="22310" Z="0"/>
					<Vertex X="13748" Y="22314" Z="0"/>
					<Vertex X="13720" Y="22329" Z="0"/>
					<Vertex X="13715" Y="22329" Z="0"/>
					<Vertex X="13705" Y="22333" Z="0"/>
					<Vertex X="13696" Y="22343" Z="0"/>
					<Vertex X="13691" Y="22343" Z="0"/>
					<Vertex X="13681" Y="22352" Z="0"/>
					<Vertex X="13672" Y="22357" Z="0"/>
					<Vertex X="13667" Y="22362" Z="0"/>
					<Vertex X="13653" Y="22376" Z="0"/>
					<Vertex X="13648" Y="22386" Z="0"/>
					<Vertex X="13639" Y="22395" Z="0"/>
					<Vertex X="13629" Y="22405" Z="0"/>
					<Vertex X="13624" Y="22410" Z="0"/>
					<Vertex X="13620" Y="22419" Z="0"/>
					<Vertex X="13615" Y="22424" Z="0"/>
					<Vertex X="13600" Y="22448" Z="0"/>
					<Vertex X="13586" Y="22457" Z="0"/>
					<Vertex X="13581" Y="22472" Z="0"/>
					<Vertex X="13567" Y="22495" Z="0"/>
					<Vertex X="13548" Y="22514" Z="0"/>
					<Vertex X="13534" Y="22533" Z="0"/>
					<Vertex X="13524" Y="22538" Z="0"/>
					<Vertex X="13515" Y="22552" Z="0"/>
					<Vertex X="13510" Y="22557" Z="0"/>
					<Vertex X="13500" Y="22572" Z="0"/>
					<Vertex X="13481" Y="22586" Z="0"/>
					<Vertex X="13472" Y="22595" Z="0"/>
					<Vertex X="13443" Y="22614" Z="0"/>
					<Vertex X="13415" Y="22629" Z="0"/>
					<Vertex X="13372" Y="22652" Z="0"/>
					<Vertex X="13348" Y="22662" Z="0"/>
					<Vertex X="13310" Y="22681" Z="0"/>
					<Vertex X="13305" Y="22681" Z="0"/>
					<Vertex X="13296" Y="22686" Z="0"/>
					<Vertex X="13281" Y="22695" Z="0"/>
					<Vertex X="13262" Y="22705" Z="0"/>
					<Vertex X="13243" Y="22714" Z="0"/>
					<Vertex X="13229" Y="22719" Z="0"/>
					<Vertex X="13210" Y="22729" Z="0"/>
					<Vertex X="13181" Y="22738" Z="0"/>
					<Vertex X="13158" Y="22743" Z="0"/>
					<Vertex X="13129" Y="22748" Z="0"/>
					<Vertex X="13124" Y="22752" Z="0"/>
					<Vertex X="13120" Y="22757" Z="0"/>
					<Vertex X="13100" Y="22757" Z="0"/>
					<Vertex X="13096" Y="22757" Z="0"/>
					<Vertex X="13077" Y="22767" Z="0"/>
					<Vertex X="13062" Y="22772" Z="0"/>
					<Vertex X="13053" Y="22772" Z="0"/>
					<Vertex X="13024" Y="22772" Z="0"/>
					<Vertex X="13015" Y="22772" Z="0"/>
					<Vertex X="12991" Y="22776" Z="0"/>
					<Vertex X="12981" Y="22776" Z="0"/>
					<Vertex X="12967" Y="22776" Z="0"/>
					<Vertex X="12934" Y="22786" Z="0"/>
					<Vertex X="12924" Y="22791" Z="0"/>
					<Vertex X="12896" Y="22791" Z="0"/>
					<Vertex X="12886" Y="22791" Z="0"/>
					<Vertex X="12877" Y="22791" Z="0"/>
					<Vertex X="12858" Y="22791" Z="0"/>
					<Vertex X="12848" Y="22791" Z="0"/>
					<Vertex X="12829" Y="22791" Z="0"/>
					<Vertex X="12824" Y="22786" Z="0"/>
					<Vertex X="12810" Y="22786" Z="0"/>
					<Vertex X="12805" Y="22786" Z="0"/>
					<Vertex X="12796" Y="22781" Z="0"/>
					<Vertex X="12786" Y="22776" Z="0"/>
					<Vertex X="12777" Y="22767" Z="0"/>
					<Vertex X="12772" Y="22762" Z="0"/>
					<Vertex X="12772" Y="22757" Z="0"/>
					<Vertex X="12762" Y="22748" Z="0"/>
					<Vertex X="12758" Y="22748" Z="0"/>
					<Vertex X="12758" Y="22738" Z="0"/>
					<Vertex X="12753" Y="22738" Z="0"/>
					<Vertex X="12753" Y="22733" Z="0"/>
					<Vertex X="12748" Y="22724" Z="0"/>
					<Vertex X="12748" Y="22714" Z="0"/>
					<Vertex X="12743" Y="22705" Z="0"/>
					<Vertex X="12743" Y="22700" Z="0"/>
					<Vertex X="12739" Y="22691" Z="0"/>
					<Vertex X="12739" Y="22681" Z="0"/>
					<Vertex X="12729" Y="22676" Z="0"/>
					<Vertex X="12729" Y="22667" Z="0"/>
					<Vertex X="12729" Y="22662" Z="0"/>
					<Vertex X="12729" Y="22648" Z="0"/>
					<Vertex X="12729" Y="22643" Z="0"/>
					<Vertex X="12729" Y="22629" Z="0"/>
					<Vertex X="12729" Y="22610" Z="0"/>
					<Vertex X="12729" Y="22595" Z="0"/>
					<Vertex X="12729" Y="22591" Z="0"/>
					<Vertex X="12729" Y="22581" Z="0"/>
					<Vertex X="12734" Y="22576" Z="0"/>
					<Vertex X="12734" Y="22572" Z="0"/>
					<Vertex X="12739" Y="22567" Z="0"/>
					<Vertex X="12743" Y="22557" Z="0"/>
					<Vertex X="12767" Y="22548" Z="0"/>
					<Vertex X="12781" Y="22538" Z="0"/>
					<Vertex X="12800" Y="22529" Z="0"/>
					<Vertex X="12815" Y="22524" Z="0"/>
					<Vertex X="12834" Y="22514" Z="0"/>
					<Vertex X="12848" Y="22510" Z="0"/>
					<Vertex X="12858" Y="22505" Z="0"/>
					<Vertex X="12872" Y="22500" Z="0"/>
					<Vertex X="12872" Y="22495" Z="0"/>
					<Vertex X="12891" Y="22491" Z="0"/>
					<Vertex X="12910" Y="22481" Z="0"/>
					<Vertex X="12920" Y="22476" Z="0"/>
					<Vertex X="12924" Y="22472" Z="0"/>
					<Vertex X="12939" Y="22467" Z="0"/>
					<Vertex X="12939" Y="22462" Z="0"/>
					<Vertex X="12943" Y="22462" Z="0"/>
					<Vertex X="12948" Y="22457" Z="0"/>
					<Vertex X="12953" Y="22452" Z="0"/>
					<Vertex X="12958" Y="22448" Z="0"/>
					<Vertex X="12967" Y="22438" Z="0"/>
					<Vertex X="12967" Y="22433" Z="0"/>
					<Vertex X="12972" Y="22429" Z="0"/>
					<Vertex X="12986" Y="22405" Z="0"/>
					<Vertex X="12991" Y="22400" Z="0"/>
					<Vertex X="12996" Y="22381" Z="0"/>
					<Vertex X="13000" Y="22381" Z="0"/>
					<Vertex X="13005" Y="22362" Z="0"/>
					<Vertex X="13005" Y="22357" Z="0"/>
					<Vertex X="13015" Y="22348" Z="0"/>
					<Vertex X="13015" Y="22333" Z="0"/>
					<Vertex X="13020" Y="22329" Z="0"/>
					<Vertex X="13020" Y="22324" Z="0"/>
					<Vertex X="13020" Y="22319" Z="0"/>
					<Vertex X="13024" Y="22319" Z="0"/>
					<Vertex X="13024" Y="22310" Z="0"/>
					<Vertex X="13024" Y="22305" Z="0"/>
					<Vertex X="13029" Y="22300" Z="0"/>
					<Vertex X="13029" Y="22295" Z="0"/>
					<Vertex X="13029" Y="22291" Z="0"/>
					<Vertex X="13034" Y="22281" Z="0"/>
					<Vertex X="13034" Y="22276" Z="0"/>
					<Vertex X="13039" Y="22276" Z="0"/>
					<Vertex X="13039" Y="22272" Z="0"/>
					<Vertex X="13039" Y="22267" Z="0"/>
					<Vertex X="13039" Y="22262" Z="0"/>
					<Vertex X="13039" Y="22257" Z="0"/>
					<Vertex X="13039" Y="22248" Z="0"/>
					<Vertex X="13039" Y="22233" Z="0"/>
					<Vertex X="13039" Y="22229" Z="0"/>
					<Vertex X="13039" Y="22219" Z="0"/>
					<Vertex X="13034" Y="22210" Z="0"/>
					<Vertex X="13024" Y="22210" Z="0"/>
					<Vertex X="13015" Y="22195" Z="0"/>
					<Vertex X="13010" Y="22195" Z="0"/>
					<Vertex X="13000" Y="22195" Z="0"/>
					<Vertex X="12991" Y="22195" Z="0"/>
					<Vertex X="12967" Y="22195" Z="0"/>
					<Vertex X="12953" Y="22195" Z="0"/>
					<Vertex X="12920" Y="22195" Z="0"/>
					<Vertex X="12900" Y="22195" Z="0"/>
					<Vertex X="12867" Y="22200" Z="0"/>
					<Vertex X="12858" Y="22205" Z="0"/>
					<Vertex X="12843" Y="22214" Z="0"/>
					<Vertex X="12829" Y="22219" Z="0"/>
					<Vertex X="12824" Y="22224" Z="0"/>
					<Vertex X="12810" Y="22233" Z="0"/>
					<Vertex X="12805" Y="22238" Z="0"/>
					<Vertex X="12800" Y="22238" Z="0"/>
					<Vertex X="12796" Y="22243" Z="0"/>
					<Vertex X="12786" Y="22243" Z="0"/>
					<Vertex X="12772" Y="22257" Z="0"/>
					<Vertex X="12762" Y="22267" Z="0"/>
					<Vertex X="12758" Y="22272" Z="0"/>
					<Vertex X="12748" Y="22276" Z="0"/>
					<Vertex X="12729" Y="22291" Z="0"/>
					<Vertex X="12715" Y="22291" Z="0"/>
					<Vertex X="12710" Y="22295" Z="0"/>
					<Vertex X="12696" Y="22300" Z="0"/>
					<Vertex X="12691" Y="22300" Z="0"/>
					<Vertex X="12686" Y="22300" Z="0"/>
					<Vertex X="12662" Y="22305" Z="0"/>
					<Vertex X="12648" Y="22305" Z="0"/>
					<Vertex X="12620" Y="22310" Z="0"/>
					<Vertex X="12600" Y="22310" Z="0"/>
					<Vertex X="12548" Y="22310" Z="0"/>
					<Vertex X="12510" Y="22310" Z="0"/>
					<Vertex X="12496" Y="22310" Z="0"/>
					<Vertex X="12472" Y="22310" Z="0"/>
					<Vertex X="12462" Y="22310" Z="0"/>
					<Vertex X="12448" Y="22305" Z="0"/>
					<Vertex X="12415" Y="22291" Z="0"/>
					<Vertex X="12396" Y="22276" Z="0"/>
					<Vertex X="12358" Y="22267" Z="0"/>
					<Vertex X="12339" Y="22257" Z="0"/>
					<Vertex X="12300" Y="22238" Z="0"/>
					<Vertex X="12291" Y="22233" Z="0"/>
					<Vertex X="12272" Y="22214" Z="0"/>
					<Vertex X="12267" Y="22210" Z="0"/>
					<Vertex X="12258" Y="22200" Z="0"/>
					<Vertex X="12248" Y="22186" Z="0"/>
					<Vertex X="12243" Y="22176" Z="0"/>
					<Vertex X="12234" Y="22157" Z="0"/>
					<Vertex X="12224" Y="22143" Z="0"/>
					<Vertex X="12210" Y="22114" Z="0"/>
					<Vertex X="12205" Y="22100" Z="0"/>
					<Vertex X="12196" Y="22081" Z="0"/>
					<Vertex X="12196" Y="22062" Z="0"/>
					<Vertex X="12196" Y="22057" Z="0"/>
					<Vertex X="12196" Y="22048" Z="0"/>
					<Vertex X="12196" Y="22043" Z="0"/>
					<Vertex X="12191" Y="22029" Z="0"/>
					<Vertex X="12191" Y="22005" Z="0"/>
					<Vertex X="12191" Y="22000" Z="0"/>
					<Vertex X="12191" Y="21991" Z="0"/>
					<Vertex X="12191" Y="21981" Z="0"/>
					<Vertex X="12191" Y="21967" Z="0"/>
					<Vertex X="12191" Y="21957" Z="0"/>
					<Vertex X="12191" Y="21943" Z="0"/>
					<Vertex X="12191" Y="21914" Z="0"/>
					<Vertex X="12191" Y="21910" Z="0"/>
					<Vertex X="12191" Y="21900" Z="0"/>
					<Vertex X="12191" Y="21895" Z="0"/>
					<Vertex X="12191" Y="21891" Z="0"/>
					<Vertex X="12191" Y="21886" Z="0"/>
					<Vertex X="12191" Y="21881" Z="0"/>
					<Vertex X="12196" Y="21867" Z="0"/>
					<Vertex X="12200" Y="21867" Z="0"/>
					<Vertex X="12200" Y="21862" Z="0"/>
					<Vertex X="12205" Y="21862" Z="0"/>
					<Vertex X="12210" Y="21862" Z="0"/>
					<Vertex X="12215" Y="21862" Z="0"/>
					<Vertex X="12224" Y="21862" Z="0"/>
					<Vertex X="12258" Y="21862" Z="0"/>
					<Vertex X="12277" Y="21862" Z="0"/>
					<Vertex X="12305" Y="21862" Z="0"/>
					<Vertex X="12343" Y="21862" Z="0"/>
					<Vertex X="12358" Y="21867" Z="0"/>
					<Vertex X="12381" Y="21876" Z="0"/>
					<Vertex X="12396" Y="21876" Z="0"/>
					<Vertex X="12410" Y="21891" Z="0"/>
					<Vertex X="12434" Y="21895" Z="0"/>
					<Vertex X="12453" Y="21905" Z="0"/>
					<Vertex X="12496" Y="21914" Z="0"/>
					<Vertex X="12529" Y="21924" Z="0"/>
					<Vertex X="12586" Y="21933" Z="0"/>
					<Vertex X="12639" Y="21938" Z="0"/>
					<Vertex X="12662" Y="21938" Z="0"/>
					<Vertex X="12696" Y="21948" Z="0"/>
					<Vertex X="12710" Y="21952" Z="0"/>
					<Vertex X="12720" Y="21957" Z="0"/>
					<Vertex X="12734" Y="21962" Z="0"/>
					<Vertex X="12743" Y="21962" Z="0"/>
					<Vertex X="12758" Y="21962" Z="0"/>
					<Vertex X="12762" Y="21962" Z="0"/>
					<Vertex X="12781" Y="21962" Z="0"/>
					<Vertex X="12800" Y="21962" Z="0"/>
					<Vertex X="12805" Y="21967" Z="0"/>
					<Vertex X="12829" Y="21967" Z="0"/>
					<Vertex X="12848" Y="21972" Z="0"/>
					<Vertex X="12858" Y="21972" Z="0"/>
					<Vertex X="12872" Y="21972" Z="0"/>
					<Vertex X="12881" Y="21972" Z="0"/>
					<Vertex X="12900" Y="21972" Z="0"/>
					<Vertex X="12915" Y="21972" Z="0"/>
					<Vertex X="12929" Y="21972" Z="0"/>
					<Vertex X="12943" Y="21972" Z="0"/>
					<Vertex X="12948" Y="21972" Z="0"/>
					<Vertex X="12962" Y="21972" Z="0"/>
					<Vertex X="12981" Y="21972" Z="0"/>
					<Vertex X="12986" Y="21972" Z="0"/>
					<Vertex X="13000" Y="21972" Z="0"/>
					<Vertex X="13020" Y="21972" Z="0"/>
					<Vertex X="13029" Y="21972" Z="0"/>
					<Vertex X="13043" Y="21972" Z="0"/>
					<Vertex X="13053" Y="21972" Z="0"/>
					<Vertex X="13062" Y="21972" Z="0"/>
					<Vertex X="13077" Y="21967" Z="0"/>
					<Vertex X="13086" Y="21967" Z="0"/>
					<Vertex X="13105" Y="21962" Z="0"/>
					<Vertex X="13120" Y="21952" Z="0"/>
					<Vertex X="13124" Y="21952" Z="0"/>
					<Vertex X="13143" Y="21952" Z="0"/>
					<Vertex X="13162" Y="21948" Z="0"/>
					<Vertex X="13167" Y="21943" Z="0"/>
					<Vertex X="13181" Y="21938" Z="0"/>
					<Vertex X="13181" Y="21933" Z="0"/>
					<Vertex X="13200" Y="21929" Z="0"/>
					<Vertex X="13210" Y="21919" Z="0"/>
					<Vertex X="13215" Y="21914" Z="0"/>
					<Vertex X="13224" Y="21910" Z="0"/>
					<Vertex X="13239" Y="21895" Z="0"/>
					<Vertex X="13243" Y="21891" Z="0"/>
					<Vertex X="13253" Y="21881" Z="0"/>
					<Vertex X="13258" Y="21872" Z="0"/>
					<Vertex X="13262" Y="21862" Z="0"/>
					<Vertex X="13267" Y="21852" Z="0"/>
					<Vertex X="13267" Y="21838" Z="0"/>
					<Vertex X="13267" Y="21829" Z="0"/>
					<Vertex X="13267" Y="21810" Z="0"/>
					<Vertex X="13267" Y="21791" Z="0"/>
					<Vertex X="13267" Y="21786" Z="0"/>
					<Vertex X="13253" Y="21748" Z="0"/>
					<Vertex X="13248" Y="21733" Z="0"/>
					<Vertex X="13220" Y="21695" Z="0"/>
					<Vertex X="13205" Y="21672" Z="0"/>
					<Vertex X="13177" Y="21652" Z="0"/>
					<Vertex X="13172" Y="21643" Z="0"/>
					<Vertex X="13143" Y="21624" Z="0"/>
					<Vertex X="13120" Y="21614" Z="0"/>
					<Vertex X="13110" Y="21614" Z="0"/>
					<Vertex X="13100" Y="21610" Z="0"/>
					<Vertex X="13086" Y="21610" Z="0"/>
					<Vertex X="13077" Y="21610" Z="0"/>
					<Vertex X="13067" Y="21610" Z="0"/>
					<Vertex X="13048" Y="21605" Z="0"/>
					<Vertex X="13043" Y="21605" Z="0"/>
					<Vertex X="13015" Y="21605" Z="0"/>
					<Vertex X="13000" Y="21605" Z="0"/>
					<Vertex X="12981" Y="21600" Z="0"/>
					<Vertex X="12972" Y="21600" Z="0"/>
					<Vertex X="12967" Y="21595" Z="0"/>
					<Vertex X="12962" Y="21591" Z="0"/>
					<Vertex X="12958" Y="21591" Z="0"/>
					<Vertex X="12948" Y="21576" Z="0"/>
					<Vertex X="12929" Y="21567" Z="0"/>
					<Vertex X="12929" Y="21562" Z="0"/>
					<Vertex X="12905" Y="21543" Z="0"/>
					<Vertex X="12877" Y="21524" Z="0"/>
					<Vertex X="12862" Y="21514" Z="0"/>
					<Vertex X="12824" Y="21495" Z="0"/>
					<Vertex X="12796" Y="21481" Z="0"/>
					<Vertex X="12781" Y="21472" Z="0"/>
					<Vertex X="12777" Y="21467" Z="0"/>
					<Vertex X="12767" Y="21462" Z="0"/>
					<Vertex X="12762" Y="21457" Z="0"/>
					<Vertex X="12753" Y="21457" Z="0"/>
					<Vertex X="12748" Y="21448" Z="0"/>
					<Vertex X="12748" Y="21438" Z="0"/>
					<Vertex X="12739" Y="21433" Z="0"/>
					<Vertex X="12739" Y="21429" Z="0"/>
					<Vertex X="12734" Y="21424" Z="0"/>
					<Vertex X="12729" Y="21419" Z="0"/>
					<Vertex X="12729" Y="21410" Z="0"/>
					<Vertex X="12724" Y="21405" Z="0"/>
					<Vertex X="12724" Y="21395" Z="0"/>
					<Vertex X="12724" Y="21386" Z="0"/>
					<Vertex X="12724" Y="21381" Z="0"/>
					<Vertex X="12724" Y="21367" Z="0"/>
					<Vertex X="12724" Y="21343" Z="0"/>
					<Vertex X="12724" Y="21319" Z="0"/>
					<Vertex X="12724" Y="21314" Z="0"/>
					<Vertex X="12724" Y="21291" Z="0"/>
					<Vertex X="12724" Y="21276" Z="0"/>
					<Vertex X="12724" Y="21262" Z="0"/>
					<Vertex X="12724" Y="21257" Z="0"/>
					<Vertex X="12724" Y="21252" Z="0"/>
					<Vertex X="12724" Y="21243" Z="0"/>
					<Vertex X="12734" Y="21238" Z="0"/>
					<Vertex X="12739" Y="21233" Z="0"/>
					<Vertex X="12748" Y="21233" Z="0"/>
					<Vertex X="12753" Y="21224" Z="0"/>
					<Vertex X="12762" Y="21219" Z="0"/>
					<Vertex X="12772" Y="21210" Z="0"/>
					<Vertex X="12781" Y="21200" Z="0"/>
					<Vertex X="12786" Y="21195" Z="0"/>
					<Vertex X="12791" Y="21186" Z="0"/>
					<Vertex X="12796" Y="21176" Z="0"/>
					<Vertex X="12800" Y="21162" Z="0"/>
					<Vertex X="12805" Y="21152" Z="0"/>
					<Vertex X="12810" Y="21148" Z="0"/>
					<Vertex X="12810" Y="21138" Z="0"/>
					<Vertex X="12815" Y="21133" Z="0"/>
					<Vertex X="12815" Y="21124" Z="0"/>
					<Vertex X="12815" Y="21114" Z="0"/>
					<Vertex X="12815" Y="21110" Z="0"/>
					<Vertex X="12815" Y="21100" Z="0"/>
					<Vertex X="12815" Y="21086" Z="0"/>
					<Vertex X="12815" Y="21072" Z="0"/>
					<Vertex X="12815" Y="21057" Z="0"/>
					<Vertex X="12815" Y="21052" Z="0"/>
					<Vertex X="12815" Y="21038" Z="0"/>
					<Vertex X="12815" Y="21029" Z="0"/>
					<Vertex X="12815" Y="21014" Z="0"/>
					<Vertex X="12815" Y="21000" Z="0"/>
					<Vertex X="12815" Y="20995" Z="0"/>
					<Vertex X="12810" Y="20976" Z="0"/>
					<Vertex X="12805" Y="20962" Z="0"/>
					<Vertex X="12796" Y="20943" Z="0"/>
					<Vertex X="12791" Y="20924" Z="0"/>
					<Vertex X="12781" Y="20910" Z="0"/>
					<Vertex X="12777" Y="20895" Z="0"/>
					<Vertex X="12767" Y="20876" Z="0"/>
					<Vertex X="12758" Y="20867" Z="0"/>
					<Vertex X="12748" Y="20852" Z="0"/>
					<Vertex X="12743" Y="20843" Z="0"/>
					<Vertex X="12743" Y="20833" Z="0"/>
					<Vertex X="12739" Y="20824" Z="0"/>
					<Vertex X="12734" Y="20810" Z="0"/>
					<Vertex X="12729" Y="20800" Z="0"/>
					<Vertex X="12729" Y="20795" Z="0"/>
					<Vertex X="12729" Y="20791" Z="0"/>
					<Vertex X="12729" Y="20776" Z="0"/>
					<Vertex X="12729" Y="20767" Z="0"/>
					<Vertex X="12729" Y="20762" Z="0"/>
					<Vertex X="12729" Y="20748" Z="0"/>
					<Vertex X="12729" Y="20743" Z="0"/>
					<Vertex X="12739" Y="20733" Z="0"/>
					<Vertex X="12743" Y="20719" Z="0"/>
					<Vertex X="12758" Y="20710" Z="0"/>
					<Vertex X="12767" Y="20700" Z="0"/>
					<Vertex X="12777" Y="20695" Z="0"/>
					<Vertex X="12781" Y="20686" Z="0"/>
					<Vertex X="12791" Y="20681" Z="0"/>
					<Vertex X="12796" Y="20681" Z="0"/>
					<Vertex X="12805" Y="20681" Z="0"/>
					<Vertex X="12815" Y="20676" Z="0"/>
					<Vertex X="12824" Y="20676" Z="0"/>
					<Vertex X="12848" Y="20672" Z="0"/>
					<Vertex X="12862" Y="20672" Z="0"/>
					<Vertex X="12877" Y="20672" Z="0"/>
					<Vertex X="12896" Y="20672" Z="0"/>
					<Vertex X="12910" Y="20672" Z="0"/>
					<Vertex X="12924" Y="20672" Z="0"/>
					<Vertex X="12953" Y="20686" Z="0"/>
					<Vertex X="12967" Y="20686" Z="0"/>
					<Vertex X="12996" Y="20705" Z="0"/>
					<Vertex X="13020" Y="20710" Z="0"/>
					<Vertex X="13043" Y="20719" Z="0"/>
					<Vertex X="13062" Y="20724" Z="0"/>
					<Vertex X="13086" Y="20724" Z="0"/>
					<Vertex X="13096" Y="20729" Z="0"/>
					<Vertex X="13110" Y="20729" Z="0"/>
					<Vertex X="13120" Y="20738" Z="0"/>
					<Vertex X="13129" Y="20743" Z="0"/>
					<Vertex X="13143" Y="20748" Z="0"/>
					<Vertex X="13162" Y="20757" Z="0"/>
					<Vertex X="13186" Y="20757" Z="0"/>
					<Vertex X="13191" Y="20762" Z="0"/>
					<Vertex X="13196" Y="20762" Z="0"/>
					<Vertex X="13205" Y="20767" Z="0"/>
					<Vertex X="13210" Y="20767" Z="0"/>
					<Vertex X="13210" Y="20772" Z="0"/>
					<Vertex X="13215" Y="20772" Z="0"/>
					<Vertex X="13220" Y="20776" Z="0"/>
					<Vertex X="13224" Y="20781" Z="0"/>
					<Vertex X="13229" Y="20786" Z="0"/>
					<Vertex X="13234" Y="20786" Z="0"/>
					<Vertex X="13239" Y="20791" Z="0"/>
					<Vertex X="13248" Y="20800" Z="0"/>
					<Vertex X="13253" Y="20805" Z="0"/>
					<Vertex X="13253" Y="20810" Z="0"/>
					<Vertex X="13262" Y="20819" Z="0"/>
					<Vertex X="13272" Y="20819" Z="0"/>
					<Vertex X="13272" Y="20824" Z="0"/>
					<Vertex X="13277" Y="20824" Z="0"/>
					<Vertex X="13281" Y="20824" Z="0"/>
					<Vertex X="13286" Y="20829" Z="0"/>
					<Vertex X="13291" Y="20829" Z="0"/>
					<Vertex X="13296" Y="20829" Z="0"/>
					<Vertex X="13324" Y="20838" Z="0"/>
				</Vertices>
			</Region>
			<Region Id="8" Type="0" Zoom="0.180077" Selected="0" ImageLocation="" ImageFocus="0" Length="10730.2" Area="3769738.5" LengthMicrons="2704.0" AreaMicrons="239393.5" Text="SOLID" NegativeROA="0" InputRegionId="0" Analyze="1" DisplayId="8">
				<Attributes/>
				<Vertices>
					<Vertex X="54799" Y="28704" Z="0"/>
					<Vertex X="54804" Y="28704" Z="0"/>
					<Vertex X="54810" Y="28704" Z="0"/>
					<Vertex X="54816" Y="28704" Z="0"/>
					<Vertex X="54821" Y="28704" Z="0"/>
					<Vertex X="54832" Y="28704" Z="0"/>
					<Vertex X="54838" Y="28704" Z="0"/>
					<Vertex X="54849" Y="28704" Z="0"/>
					<Vertex X="54860" Y="28704" Z="0"/>
					<Vertex X="54866" Y="28704" Z="0"/>
					<Vertex X="54871" Y="28704" Z="0"/>
					<Vertex X="54888" Y="28704" Z="0"/>
					<Vertex X="54893" Y="28710" Z="0"/>
					<Vertex X="54899" Y="28710" Z="0"/>
					<Vertex X="54904" Y="28710" Z="0"/>
					<Vertex X="54910" Y="28710" Z="0"/>
					<Vertex X="54916" Y="28710" Z="0"/>
					<Vertex X="54921" Y="28710" Z="0"/>
					<Vertex X="54927" Y="28710" Z="0"/>
					<Vertex X="54932" Y="28715" Z="0"/>
					<Vertex X="54954" Y="28721" Z="0"/>
					<Vertex X="54960" Y="28721" Z="0"/>
					<Vertex X="54966" Y="28726" Z="0"/>
					<Vertex X="54993" Y="28737" Z="0"/>
					<Vertex X="55004" Y="28737" Z="0"/>
					<Vertex X="55016" Y="28743" Z="0"/>
					<Vertex X="55038" Y="28748" Z="0"/>
					<Vertex X="55054" Y="28748" Z="0"/>
					<Vertex X="55077" Y="28754" Z="0"/>
					<Vertex X="55088" Y="28754" Z="0"/>
					<Vertex X="55104" Y="28754" Z="0"/>
					<Vertex X="55115" Y="28754" Z="0"/>
					<Vertex X="55138" Y="28759" Z="0"/>
					<Vertex X="55143" Y="28759" Z="0"/>
					<Vertex X="55165" Y="28771" Z="0"/>
					<Vertex X="55177" Y="28771" Z="0"/>
					<Vertex X="55182" Y="28771" Z="0"/>
					<Vertex X="55199" Y="28771" Z="0"/>
					<Vertex X="55210" Y="28771" Z="0"/>
					<Vertex X="55227" Y="28776" Z="0"/>
					<Vertex X="55238" Y="28776" Z="0"/>
					<Vertex X="55249" Y="28782" Z="0"/>
					<Vertex X="55271" Y="28787" Z="0"/>
					<Vertex X="55288" Y="28798" Z="0"/>
					<Vertex X="55293" Y="28798" Z="0"/>
					<Vertex X="55310" Y="28804" Z="0"/>
					<Vertex X="55326" Y="28804" Z="0"/>
					<Vertex X="55332" Y="28809" Z="0"/>
					<Vertex X="55338" Y="28809" Z="0"/>
					<Vertex X="55349" Y="28809" Z="0"/>
					<Vertex X="55365" Y="28809" Z="0"/>
					<Vertex X="55371" Y="28815" Z="0"/>
					<Vertex X="55382" Y="28815" Z="0"/>
					<Vertex X="55393" Y="28815" Z="0"/>
					<Vertex X="55404" Y="28821" Z="0"/>
					<Vertex X="55410" Y="28821" Z="0"/>
					<Vertex X="55415" Y="28821" Z="0"/>
					<Vertex X="55426" Y="28821" Z="0"/>
					<Vertex X="55432" Y="28832" Z="0"/>
					<Vertex X="55443" Y="28832" Z="0"/>
					<Vertex X="55449" Y="28832" Z="0"/>
					<Vertex X="55460" Y="28832" Z="0"/>
					<Vertex X="55471" Y="28832" Z="0"/>
					<Vertex X="55482" Y="28832" Z="0"/>
					<Vertex X="55488" Y="28832" Z="0"/>
					<Vertex X="55493" Y="28832" Z="0"/>
					<Vertex X="55499" Y="28832" Z="0"/>
					<Vertex X="55504" Y="28832" Z="0"/>
					<Vertex X="55510" Y="28832" Z="0"/>
					<Vertex X="55521" Y="28832" Z="0"/>
					<Vertex X="55526" Y="28832" Z="0"/>
					<Vertex X="55538" Y="28832" Z="0"/>
					<Vertex X="55543" Y="28832" Z="0"/>
					<Vertex X="55554" Y="28826" Z="0"/>
					<Vertex X="55560" Y="28826" Z="0"/>
					<Vertex X="55565" Y="28826" Z="0"/>
					<Vertex X="55576" Y="28815" Z="0"/>
					<Vertex X="55582" Y="28815" Z="0"/>
					<Vertex X="55587" Y="28815" Z="0"/>
					<Vertex X="55599" Y="28809" Z="0"/>
					<Vertex X="55615" Y="28809" Z="0"/>
					<Vertex X="55621" Y="28804" Z="0"/>
					<Vertex X="55637" Y="28804" Z="0"/>
					<Vertex X="55654" Y="28798" Z="0"/>
					<Vertex X="55665" Y="28793" Z="0"/>
					<Vertex X="55671" Y="28793" Z="0"/>
					<Vertex X="55682" Y="28787" Z="0"/>
					<Vertex X="55693" Y="28787" Z="0"/>
					<Vertex X="55699" Y="28787" Z="0"/>
					<Vertex X="55710" Y="28787" Z="0"/>
					<Vertex X="55721" Y="28787" Z="0"/>
					<Vertex X="55732" Y="28776" Z="0"/>
					<Vertex X="55737" Y="28776" Z="0"/>
					<Vertex X="55754" Y="28776" Z="0"/>
					<Vertex X="55765" Y="28771" Z="0"/>
					<Vertex X="55782" Y="28771" Z="0"/>
					<Vertex X="55799" Y="28771" Z="0"/>
					<Vertex X="55815" Y="28771" Z="0"/>
					<Vertex X="55832" Y="28765" Z="0"/>
					<Vertex X="55843" Y="28754" Z="0"/>
					<Vertex X="55854" Y="28754" Z="0"/>
					<Vertex X="55865" Y="28754" Z="0"/>
					<Vertex X="55876" Y="28754" Z="0"/>
					<Vertex X="55882" Y="28748" Z="0"/>
					<Vertex X="55904" Y="28743" Z="0"/>
					<Vertex X="55910" Y="28743" Z="0"/>
					<Vertex X="55915" Y="28743" Z="0"/>
					<Vertex X="55926" Y="28737" Z="0"/>
					<Vertex X="55932" Y="28732" Z="0"/>
					<Vertex X="55943" Y="28732" Z="0"/>
					<Vertex X="55960" Y="28732" Z="0"/>
					<Vertex X="55976" Y="28726" Z="0"/>
					<Vertex X="55987" Y="28721" Z="0"/>
					<Vertex X="56015" Y="28721" Z="0"/>
					<Vertex X="56043" Y="28710" Z="0"/>
					<Vertex X="56060" Y="28704" Z="0"/>
					<Vertex X="56093" Y="28698" Z="0"/>
					<Vertex X="56115" Y="28682" Z="0"/>
					<Vertex X="56143" Y="28676" Z="0"/>
					<Vertex X="56171" Y="28676" Z="0"/>
					<Vertex X="56193" Y="28671" Z="0"/>
					<Vertex X="56215" Y="28671" Z="0"/>
					<Vertex X="56232" Y="28671" Z="0"/>
					<Vertex X="56243" Y="28665" Z="0"/>
					<Vertex X="56254" Y="28665" Z="0"/>
					<Vertex X="56271" Y="28665" Z="0"/>
					<Vertex X="56276" Y="28665" Z="0"/>
					<Vertex X="56287" Y="28665" Z="0"/>
					<Vertex X="56293" Y="28665" Z="0"/>
					<Vertex X="56304" Y="28665" Z="0"/>
					<Vertex X="56309" Y="28665" Z="0"/>
					<Vertex X="56321" Y="28665" Z="0"/>
					<Vertex X="56326" Y="28665" Z="0"/>
					<Vertex X="56337" Y="28665" Z="0"/>
					<Vertex X="56343" Y="28671" Z="0"/>
					<Vertex X="56348" Y="28671" Z="0"/>
					<Vertex X="56359" Y="28682" Z="0"/>
					<Vertex X="56365" Y="28682" Z="0"/>
					<Vertex X="56370" Y="28693" Z="0"/>
					<Vertex X="56376" Y="28698" Z="0"/>
					<Vertex X="56382" Y="28704" Z="0"/>
					<Vertex X="56382" Y="28710" Z="0"/>
					<Vertex X="56382" Y="28715" Z="0"/>
					<Vertex X="56387" Y="28715" Z="0"/>
					<Vertex X="56387" Y="28721" Z="0"/>
					<Vertex X="56387" Y="28726" Z="0"/>
					<Vertex X="56387" Y="28732" Z="0"/>
					<Vertex X="56387" Y="28743" Z="0"/>
					<Vertex X="56387" Y="28748" Z="0"/>
					<Vertex X="56387" Y="28759" Z="0"/>
					<Vertex X="56387" Y="28765" Z="0"/>
					<Vertex X="56387" Y="28776" Z="0"/>
					<Vertex X="56387" Y="28787" Z="0"/>
					<Vertex X="56387" Y="28798" Z="0"/>
					<Vertex X="56387" Y="28809" Z="0"/>
					<Vertex X="56376" Y="28832" Z="0"/>
					<Vertex X="56370" Y="28848" Z="0"/>
					<Vertex X="56359" Y="28854" Z="0"/>
					<Vertex X="56348" Y="28876" Z="0"/>
					<Vertex X="56343" Y="28876" Z="0"/>
					<Vertex X="56332" Y="28893" Z="0"/>
					<Vertex X="56326" Y="28893" Z="0"/>
					<Vertex X="56326" Y="28898" Z="0"/>
					<Vertex X="56321" Y="28909" Z="0"/>
					<Vertex X="56309" Y="28915" Z="0"/>
					<Vertex X="56304" Y="28921" Z="0"/>
					<Vertex X="56287" Y="28926" Z="0"/>
					<Vertex X="56276" Y="28937" Z="0"/>
					<Vertex X="56271" Y="28943" Z="0"/>
					<Vertex X="56254" Y="28943" Z="0"/>
					<Vertex X="56248" Y="28954" Z="0"/>
					<Vertex X="56243" Y="28954" Z="0"/>
					<Vertex X="56237" Y="28959" Z="0"/>
					<Vertex X="56226" Y="28970" Z="0"/>
					<Vertex X="56215" Y="28970" Z="0"/>
					<Vertex X="56209" Y="28976" Z="0"/>
					<Vertex X="56198" Y="28982" Z="0"/>
					<Vertex X="56182" Y="28987" Z="0"/>
					<Vertex X="56171" Y="28993" Z="0"/>
					<Vertex X="56154" Y="28998" Z="0"/>
					<Vertex X="56143" Y="29009" Z="0"/>
					<Vertex X="56137" Y="29009" Z="0"/>
					<Vertex X="56132" Y="29009" Z="0"/>
					<Vertex X="56121" Y="29015" Z="0"/>
					<Vertex X="56115" Y="29015" Z="0"/>
					<Vertex X="56104" Y="29020" Z="0"/>
					<Vertex X="56093" Y="29032" Z="0"/>
					<Vertex X="56082" Y="29037" Z="0"/>
					<Vertex X="56065" Y="29043" Z="0"/>
					<Vertex X="56054" Y="29054" Z="0"/>
					<Vertex X="56037" Y="29065" Z="0"/>
					<Vertex X="56026" Y="29070" Z="0"/>
					<Vertex X="56021" Y="29076" Z="0"/>
					<Vertex X="56015" Y="29076" Z="0"/>
					<Vertex X="56010" Y="29082" Z="0"/>
					<Vertex X="56004" Y="29087" Z="0"/>
					<Vertex X="55998" Y="29093" Z="0"/>
					<Vertex X="55993" Y="29098" Z="0"/>
					<Vertex X="55993" Y="29104" Z="0"/>
					<Vertex X="55982" Y="29109" Z="0"/>
					<Vertex X="55976" Y="29115" Z="0"/>
					<Vertex X="55971" Y="29115" Z="0"/>
					<Vertex X="55960" Y="29126" Z="0"/>
					<Vertex X="55954" Y="29132" Z="0"/>
					<Vertex X="55937" Y="29137" Z="0"/>
					<Vertex X="55932" Y="29143" Z="0"/>
					<Vertex X="55926" Y="29148" Z="0"/>
					<Vertex X="55921" Y="29154" Z="0"/>
					<Vertex X="55915" Y="29159" Z="0"/>
					<Vertex X="55910" Y="29159" Z="0"/>
					<Vertex X="55904" Y="29165" Z="0"/>
					<Vertex X="55904" Y="29170" Z="0"/>
					<Vertex X="55893" Y="29176" Z="0"/>
					<Vertex X="55893" Y="29182" Z="0"/>
					<Vertex X="55887" Y="29182" Z="0"/>
					<Vertex X="55882" Y="29187" Z="0"/>
					<Vertex X="55876" Y="29187" Z="0"/>
					<Vertex X="55871" Y="29193" Z="0"/>
					<Vertex X="55871" Y="29198" Z="0"/>
					<Vertex X="55865" Y="29204" Z="0"/>
					<Vertex X="55860" Y="29209" Z="0"/>
					<Vertex X="55854" Y="29215" Z="0"/>
					<Vertex X="55848" Y="29226" Z="0"/>
					<Vertex X="55837" Y="29231" Z="0"/>
					<Vertex X="55832" Y="29237" Z="0"/>
					<Vertex X="55832" Y="29243" Z="0"/>
					<Vertex X="55832" Y="29248" Z="0"/>
					<Vertex X="55826" Y="29248" Z="0"/>
					<Vertex X="55826" Y="29254" Z="0"/>
					<Vertex X="55826" Y="29259" Z="0"/>
					<Vertex X="55815" Y="29270" Z="0"/>
					<Vertex X="55815" Y="29287" Z="0"/>
					<Vertex X="55810" Y="29293" Z="0"/>
					<Vertex X="55799" Y="29304" Z="0"/>
					<Vertex X="55799" Y="29309" Z="0"/>
					<Vertex X="55799" Y="29315" Z="0"/>
					<Vertex X="55793" Y="29326" Z="0"/>
					<Vertex X="55793" Y="29331" Z="0"/>
					<Vertex X="55793" Y="29337" Z="0"/>
					<Vertex X="55793" Y="29343" Z="0"/>
					<Vertex X="55782" Y="29354" Z="0"/>
					<Vertex X="55782" Y="29365" Z="0"/>
					<Vertex X="55782" Y="29381" Z="0"/>
					<Vertex X="55782" Y="29387" Z="0"/>
					<Vertex X="55782" Y="29393" Z="0"/>
					<Vertex X="55782" Y="29398" Z="0"/>
					<Vertex X="55782" Y="29409" Z="0"/>
					<Vertex X="55782" Y="29415" Z="0"/>
					<Vertex X="55782" Y="29420" Z="0"/>
					<Vertex X="55782" Y="29426" Z="0"/>
					<Vertex X="55782" Y="29431" Z="0"/>
					<Vertex X="55782" Y="29437" Z="0"/>
					<Vertex X="55782" Y="29443" Z="0"/>
					<Vertex X="55782" Y="29448" Z="0"/>
					<Vertex X="55787" Y="29454" Z="0"/>
					<Vertex X="55793" Y="29459" Z="0"/>
					<Vertex X="55799" Y="29465" Z="0"/>
					<Vertex X="55799" Y="29470" Z="0"/>
					<Vertex X="55804" Y="29470" Z="0"/>
					<Vertex X="55804" Y="29476" Z="0"/>
					<Vertex X="55815" Y="29476" Z="0"/>
					<Vertex X="55815" Y="29481" Z="0"/>
					<Vertex X="55826" Y="29487" Z="0"/>
					<Vertex X="55837" Y="29487" Z="0"/>
					<Vertex X="55843" Y="29492" Z="0"/>
					<Vertex X="55854" Y="29504" Z="0"/>
					<Vertex X="55865" Y="29504" Z="0"/>
					<Vertex X="55876" Y="29509" Z="0"/>
					<Vertex X="55882" Y="29509" Z="0"/>
					<Vertex X="55887" Y="29509" Z="0"/>
					<Vertex X="55893" Y="29509" Z="0"/>
					<Vertex X="55910" Y="29515" Z="0"/>
					<Vertex X="55915" Y="29515" Z="0"/>
					<Vertex X="55932" Y="29515" Z="0"/>
					<Vertex X="55948" Y="29515" Z="0"/>
					<Vertex X="55965" Y="29515" Z="0"/>
					<Vertex X="55976" Y="29515" Z="0"/>
					<Vertex X="55993" Y="29515" Z="0"/>
					<Vertex X="56010" Y="29515" Z="0"/>
					<Vertex X="56026" Y="29515" Z="0"/>
					<Vertex X="56043" Y="29515" Z="0"/>
					<Vertex X="56060" Y="29515" Z="0"/>
					<Vertex X="56082" Y="29515" Z="0"/>
					<Vertex X="56098" Y="29515" Z="0"/>
					<Vertex X="56126" Y="29515" Z="0"/>
					<Vertex X="56171" Y="29492" Z="0"/>
					<Vertex X="56209" Y="29481" Z="0"/>
					<Vertex X="56243" Y="29465" Z="0"/>
					<Vertex X="56287" Y="29437" Z="0"/>
					<Vertex X="56321" Y="29431" Z="0"/>
					<Vertex X="56354" Y="29420" Z="0"/>
					<Vertex X="56370" Y="29415" Z="0"/>
					<Vertex X="56393" Y="29404" Z="0"/>
					<Vertex X="56404" Y="29398" Z="0"/>
					<Vertex X="56420" Y="29387" Z="0"/>
					<Vertex X="56437" Y="29381" Z="0"/>
					<Vertex X="56448" Y="29370" Z="0"/>
					<Vertex X="56459" Y="29359" Z="0"/>
					<Vertex X="56470" Y="29354" Z="0"/>
					<Vertex X="56487" Y="29343" Z="0"/>
					<Vertex X="56493" Y="29343" Z="0"/>
					<Vertex X="56504" Y="29337" Z="0"/>
					<Vertex X="56515" Y="29331" Z="0"/>
					<Vertex X="56520" Y="29331" Z="0"/>
					<Vertex X="56526" Y="29326" Z="0"/>
					<Vertex X="56537" Y="29326" Z="0"/>
					<Vertex X="56543" Y="29326" Z="0"/>
					<Vertex X="56554" Y="29326" Z="0"/>
					<Vertex X="56559" Y="29326" Z="0"/>
					<Vertex X="56565" Y="29326" Z="0"/>
					<Vertex X="56570" Y="29326" Z="0"/>
					<Vertex X="56576" Y="29326" Z="0"/>
					<Vertex X="56587" Y="29326" Z="0"/>
					<Vertex X="56604" Y="29326" Z="0"/>
					<Vertex X="56615" Y="29337" Z="0"/>
					<Vertex X="56626" Y="29348" Z="0"/>
					<Vertex X="56637" Y="29354" Z="0"/>
					<Vertex X="56648" Y="29365" Z="0"/>
					<Vertex X="56659" Y="29370" Z="0"/>
					<Vertex X="56670" Y="29381" Z="0"/>
					<Vertex X="56681" Y="29387" Z="0"/>
					<Vertex X="56687" Y="29393" Z="0"/>
					<Vertex X="56687" Y="29398" Z="0"/>
					<Vertex X="56687" Y="29409" Z="0"/>
					<Vertex X="56693" Y="29409" Z="0"/>
					<Vertex X="56698" Y="29415" Z="0"/>
					<Vertex X="56698" Y="29420" Z="0"/>
					<Vertex X="56698" Y="29426" Z="0"/>
					<Vertex X="56704" Y="29437" Z="0"/>
					<Vertex X="56709" Y="29448" Z="0"/>
					<Vertex X="56709" Y="29454" Z="0"/>
					<Vertex X="56709" Y="29470" Z="0"/>
					<Vertex X="56709" Y="29481" Z="0"/>
					<Vertex X="56709" Y="29487" Z="0"/>
					<Vertex X="56709" Y="29498" Z="0"/>
					<Vertex X="56709" Y="29509" Z="0"/>
					<Vertex X="56709" Y="29526" Z="0"/>
					<Vertex X="56709" Y="29542" Z="0"/>
					<Vertex X="56709" Y="29548" Z="0"/>
					<Vertex X="56709" Y="29565" Z="0"/>
					<Vertex X="56698" Y="29576" Z="0"/>
					<Vertex X="56693" Y="29598" Z="0"/>
					<Vertex X="56681" Y="29615" Z="0"/>
					<Vertex X="56665" Y="29637" Z="0"/>
					<Vertex X="56659" Y="29648" Z="0"/>
					<Vertex X="56643" Y="29665" Z="0"/>
					<Vertex X="56631" Y="29687" Z="0"/>
					<Vertex X="56620" Y="29698" Z="0"/>
					<Vertex X="56604" Y="29720" Z="0"/>
					<Vertex X="56593" Y="29726" Z="0"/>
					<Vertex X="56576" Y="29742" Z="0"/>
					<Vertex X="56554" Y="29753" Z="0"/>
					<Vertex X="56543" Y="29759" Z="0"/>
					<Vertex X="56532" Y="29765" Z="0"/>
					<Vertex X="56509" Y="29770" Z="0"/>
					<Vertex X="56493" Y="29776" Z="0"/>
					<Vertex X="56487" Y="29781" Z="0"/>
					<Vertex X="56482" Y="29781" Z="0"/>
					<Vertex X="56476" Y="29781" Z="0"/>
					<Vertex X="56465" Y="29787" Z="0"/>
					<Vertex X="56454" Y="29798" Z="0"/>
					<Vertex X="56448" Y="29798" Z="0"/>
					<Vertex X="56437" Y="29798" Z="0"/>
					<Vertex X="56420" Y="29815" Z="0"/>
					<Vertex X="56409" Y="29820" Z="0"/>
					<Vertex X="56393" Y="29820" Z="0"/>
					<Vertex X="56382" Y="29837" Z="0"/>
					<Vertex X="56376" Y="29837" Z="0"/>
					<Vertex X="56376" Y="29842" Z="0"/>
					<Vertex X="56370" Y="29842" Z="0"/>
					<Vertex X="56359" Y="29859" Z="0"/>
					<Vertex X="56348" Y="29865" Z="0"/>
					<Vertex X="56348" Y="29876" Z="0"/>
					<Vertex X="56343" Y="29892" Z="0"/>
					<Vertex X="56332" Y="29898" Z="0"/>
					<Vertex X="56332" Y="29915" Z="0"/>
					<Vertex X="56326" Y="29931" Z="0"/>
					<Vertex X="56309" Y="29959" Z="0"/>
					<Vertex X="56304" Y="29981" Z="0"/>
					<Vertex X="56276" Y="30009" Z="0"/>
					<Vertex X="56259" Y="30031" Z="0"/>
					<Vertex X="56259" Y="30048" Z="0"/>
					<Vertex X="56254" Y="30059" Z="0"/>
					<Vertex X="56243" Y="30087" Z="0"/>
					<Vertex X="56237" Y="30098" Z="0"/>
					<Vertex X="56237" Y="30109" Z="0"/>
					<Vertex X="56237" Y="30120" Z="0"/>
					<Vertex X="56232" Y="30137" Z="0"/>
					<Vertex X="56226" Y="30153" Z="0"/>
					<Vertex X="56226" Y="30164" Z="0"/>
					<Vertex X="56221" Y="30176" Z="0"/>
					<Vertex X="56221" Y="30181" Z="0"/>
					<Vertex X="56221" Y="30192" Z="0"/>
					<Vertex X="56221" Y="30203" Z="0"/>
					<Vertex X="56215" Y="30209" Z="0"/>
					<Vertex X="56215" Y="30226" Z="0"/>
					<Vertex X="56215" Y="30237" Z="0"/>
					<Vertex X="56209" Y="30253" Z="0"/>
					<Vertex X="56204" Y="30292" Z="0"/>
					<Vertex X="56204" Y="30298" Z="0"/>
					<Vertex X="56204" Y="30303" Z="0"/>
					<Vertex X="56198" Y="30314" Z="0"/>
					<Vertex X="56198" Y="30320" Z="0"/>
					<Vertex X="56198" Y="30331" Z="0"/>
					<Vertex X="56193" Y="30348" Z="0"/>
					<Vertex X="56187" Y="30359" Z="0"/>
					<Vertex X="56187" Y="30375" Z="0"/>
					<Vertex X="56176" Y="30387" Z="0"/>
					<Vertex X="56171" Y="30398" Z="0"/>
					<Vertex X="56165" Y="30409" Z="0"/>
					<Vertex X="56154" Y="30425" Z="0"/>
					<Vertex X="56148" Y="30431" Z="0"/>
					<Vertex X="56126" Y="30453" Z="0"/>
					<Vertex X="56121" Y="30459" Z="0"/>
					<Vertex X="56109" Y="30470" Z="0"/>
					<Vertex X="56093" Y="30492" Z="0"/>
					<Vertex X="56082" Y="30498" Z="0"/>
					<Vertex X="56071" Y="30509" Z="0"/>
					<Vertex X="56065" Y="30514" Z="0"/>
					<Vertex X="56048" Y="30520" Z="0"/>
					<Vertex X="56032" Y="30531" Z="0"/>
					<Vertex X="56026" Y="30536" Z="0"/>
					<Vertex X="56004" Y="30548" Z="0"/>
					<Vertex X="55998" Y="30553" Z="0"/>
					<Vertex X="55982" Y="30559" Z="0"/>
					<Vertex X="55971" Y="30559" Z="0"/>
					<Vertex X="55960" Y="30570" Z="0"/>
					<Vertex X="55954" Y="30575" Z="0"/>
					<Vertex X="55932" Y="30575" Z="0"/>
					<Vertex X="55921" Y="30575" Z="0"/>
					<Vertex X="55904" Y="30581" Z="0"/>
					<Vertex X="55893" Y="30586" Z="0"/>
					<Vertex X="55893" Y="30592" Z="0"/>
					<Vertex X="55876" Y="30592" Z="0"/>
					<Vertex X="55865" Y="30592" Z="0"/>
					<Vertex X="55860" Y="30592" Z="0"/>
					<Vertex X="55843" Y="30592" Z="0"/>
					<Vertex X="55832" Y="30598" Z="0"/>
					<Vertex X="55826" Y="30598" Z="0"/>
					<Vertex X="55815" Y="30603" Z="0"/>
					<Vertex X="55799" Y="30603" Z="0"/>
					<Vertex X="55793" Y="30609" Z="0"/>
					<Vertex X="55787" Y="30614" Z="0"/>
					<Vertex X="55782" Y="30614" Z="0"/>
					<Vertex X="55771" Y="30620" Z="0"/>
					<Vertex X="55749" Y="30631" Z="0"/>
					<Vertex X="55743" Y="30631" Z="0"/>
					<Vertex X="55737" Y="30631" Z="0"/>
					<Vertex X="55737" Y="30636" Z="0"/>
					<Vertex X="55726" Y="30642" Z="0"/>
					<Vertex X="55721" Y="30648" Z="0"/>
					<Vertex X="55704" Y="30653" Z="0"/>
					<Vertex X="55693" Y="30653" Z="0"/>
					<Vertex X="55682" Y="30659" Z="0"/>
					<Vertex X="55665" Y="30675" Z="0"/>
					<Vertex X="55660" Y="30675" Z="0"/>
					<Vertex X="55649" Y="30675" Z="0"/>
					<Vertex X="55649" Y="30681" Z="0"/>
					<Vertex X="55637" Y="30686" Z="0"/>
					<Vertex X="55637" Y="30692" Z="0"/>
					<Vertex X="55626" Y="30692" Z="0"/>
					<Vertex X="55621" Y="30698" Z="0"/>
					<Vertex X="55615" Y="30709" Z="0"/>
					<Vertex X="55599" Y="30714" Z="0"/>
					<Vertex X="55593" Y="30720" Z="0"/>
					<Vertex X="55582" Y="30725" Z="0"/>
					<Vertex X="55565" Y="30736" Z="0"/>
					<Vertex X="55554" Y="30748" Z="0"/>
					<Vertex X="55549" Y="30753" Z="0"/>
					<Vertex X="55538" Y="30759" Z="0"/>
					<Vertex X="55521" Y="30770" Z="0"/>
					<Vertex X="55515" Y="30775" Z="0"/>
					<Vertex X="55504" Y="30781" Z="0"/>
					<Vertex X="55493" Y="30786" Z="0"/>
					<Vertex X="55488" Y="30786" Z="0"/>
					<Vertex X="55476" Y="30797" Z="0"/>
					<Vertex X="55465" Y="30797" Z="0"/>
					<Vertex X="55454" Y="30809" Z="0"/>
					<Vertex X="55449" Y="30814" Z="0"/>
					<Vertex X="55443" Y="30814" Z="0"/>
					<Vertex X="55438" Y="30814" Z="0"/>
					<Vertex X="55432" Y="30820" Z="0"/>
					<Vertex X="55421" Y="30825" Z="0"/>
					<Vertex X="55415" Y="30831" Z="0"/>
					<Vertex X="55410" Y="30831" Z="0"/>
					<Vertex X="55404" Y="30831" Z="0"/>
					<Vertex X="55399" Y="30831" Z="0"/>
					<Vertex X="55393" Y="30831" Z="0"/>
					<Vertex X="55388" Y="30831" Z="0"/>
					<Vertex X="55376" Y="30831" Z="0"/>
					<Vertex X="55360" Y="30831" Z="0"/>
					<Vertex X="55349" Y="30831" Z="0"/>
					<Vertex X="55343" Y="30831" Z="0"/>
					<Vertex X="55338" Y="30831" Z="0"/>
					<Vertex X="55332" Y="30831" Z="0"/>
					<Vertex X="55326" Y="30831" Z="0"/>
					<Vertex X="55315" Y="30831" Z="0"/>
					<Vertex X="55304" Y="30825" Z="0"/>
					<Vertex X="55299" Y="30825" Z="0"/>
					<Vertex X="55282" Y="30809" Z="0"/>
					<Vertex X="55277" Y="30809" Z="0"/>
					<Vertex X="55265" Y="30803" Z="0"/>
					<Vertex X="55260" Y="30797" Z="0"/>
					<Vertex X="55249" Y="30792" Z="0"/>
					<Vertex X="55243" Y="30786" Z="0"/>
					<Vertex X="55238" Y="30786" Z="0"/>
					<Vertex X="55227" Y="30770" Z="0"/>
					<Vertex X="55221" Y="30764" Z="0"/>
					<Vertex X="55210" Y="30753" Z="0"/>
					<Vertex X="55204" Y="30742" Z="0"/>
					<Vertex X="55199" Y="30731" Z="0"/>
					<Vertex X="55193" Y="30720" Z="0"/>
					<Vertex X="55160" Y="30703" Z="0"/>
					<Vertex X="55154" Y="30698" Z="0"/>
					<Vertex X="55132" Y="30686" Z="0"/>
					<Vertex X="55121" Y="30675" Z="0"/>
					<Vertex X="55115" Y="30675" Z="0"/>
					<Vertex X="55104" Y="30670" Z="0"/>
					<Vertex X="55099" Y="30670" Z="0"/>
					<Vertex X="55093" Y="30670" Z="0"/>
					<Vertex X="55088" Y="30664" Z="0"/>
					<Vertex X="55082" Y="30664" Z="0"/>
					<Vertex X="55077" Y="30664" Z="0"/>
					<Vertex X="55065" Y="30664" Z="0"/>
					<Vertex X="55049" Y="30664" Z="0"/>
					<Vertex X="55038" Y="30664" Z="0"/>
					<Vertex X="55016" Y="30664" Z="0"/>
					<Vertex X="55004" Y="30664" Z="0"/>
					<Vertex X="54971" Y="30664" Z="0"/>
					<Vertex X="54954" Y="30664" Z="0"/>
					<Vertex X="54932" Y="30664" Z="0"/>
					<Vertex X="54916" Y="30664" Z="0"/>
					<Vertex X="54910" Y="30664" Z="0"/>
					<Vertex X="54893" Y="30664" Z="0"/>
					<Vertex X="54888" Y="30664" Z="0"/>
					<Vertex X="54871" Y="30664" Z="0"/>
					<Vertex X="54854" Y="30664" Z="0"/>
					<Vertex X="54838" Y="30664" Z="0"/>
					<Vertex X="54832" Y="30664" Z="0"/>
					<Vertex X="54816" Y="30664" Z="0"/>
					<Vertex X="54810" Y="30664" Z="0"/>
					<Vertex X="54799" Y="30664" Z="0"/>
					<Vertex X="54793" Y="30664" Z="0"/>
					<Vertex X="54782" Y="30664" Z="0"/>
					<Vertex X="54766" Y="30670" Z="0"/>
					<Vertex X="54755" Y="30670" Z="0"/>
					<Vertex X="54738" Y="30670" Z="0"/>
					<Vertex X="54710" Y="30675" Z="0"/>
					<Vertex X="54688" Y="30686" Z="0"/>
					<Vertex X="54671" Y="30686" Z="0"/>
					<Vertex X="54660" Y="30686" Z="0"/>
					<Vertex X="54643" Y="30686" Z="0"/>
					<Vertex X="54627" Y="30686" Z="0"/>
					<Vertex X="54616" Y="30692" Z="0"/>
					<Vertex X="54593" Y="30698" Z="0"/>
					<Vertex X="54577" Y="30698" Z="0"/>
					<Vertex X="54560" Y="30709" Z="0"/>
					<Vertex X="54549" Y="30709" Z="0"/>
					<Vertex X="54538" Y="30709" Z="0"/>
					<Vertex X="54521" Y="30709" Z="0"/>
					<Vertex X="54505" Y="30709" Z="0"/>
					<Vertex X="54499" Y="30709" Z="0"/>
					<Vertex X="54477" Y="30709" Z="0"/>
					<Vertex X="54449" Y="30709" Z="0"/>
					<Vertex X="54432" Y="30709" Z="0"/>
					<Vertex X="54421" Y="30709" Z="0"/>
					<Vertex X="54410" Y="30709" Z="0"/>
					<Vertex X="54405" Y="30709" Z="0"/>
					<Vertex X="54394" Y="30709" Z="0"/>
					<Vertex X="54382" Y="30709" Z="0"/>
					<Vertex X="54377" Y="30709" Z="0"/>
					<Vertex X="54366" Y="30709" Z="0"/>
					<Vertex X="54327" Y="30709" Z="0"/>
					<Vertex X="54305" Y="30709" Z="0"/>
					<Vertex X="54288" Y="30709" Z="0"/>
					<Vertex X="54266" Y="30709" Z="0"/>
					<Vertex X="54249" Y="30709" Z="0"/>
					<Vertex X="54221" Y="30703" Z="0"/>
					<Vertex X="54205" Y="30703" Z="0"/>
					<Vertex X="54188" Y="30686" Z="0"/>
					<Vertex X="54160" Y="30681" Z="0"/>
					<Vertex X="54144" Y="30659" Z="0"/>
					<Vertex X="54127" Y="30653" Z="0"/>
					<Vertex X="54099" Y="30642" Z="0"/>
					<Vertex X="54077" Y="30625" Z="0"/>
					<Vertex X="54044" Y="30609" Z="0"/>
					<Vertex X="54010" Y="30598" Z="0"/>
					<Vertex X="53977" Y="30581" Z="0"/>
					<Vertex X="53922" Y="30553" Z="0"/>
					<Vertex X="53899" Y="30536" Z="0"/>
					<Vertex X="53894" Y="30531" Z="0"/>
					<Vertex X="53872" Y="30520" Z="0"/>
					<Vertex X="53866" Y="30509" Z="0"/>
					<Vertex X="53860" Y="30503" Z="0"/>
					<Vertex X="53855" Y="30492" Z="0"/>
					<Vertex X="53849" Y="30475" Z="0"/>
					<Vertex X="53849" Y="30470" Z="0"/>
					<Vertex X="53849" Y="30453" Z="0"/>
					<Vertex X="53849" Y="30442" Z="0"/>
					<Vertex X="53849" Y="30437" Z="0"/>
					<Vertex X="53855" Y="30431" Z="0"/>
					<Vertex X="53866" Y="30414" Z="0"/>
					<Vertex X="53877" Y="30414" Z="0"/>
					<Vertex X="53905" Y="30398" Z="0"/>
					<Vertex X="53922" Y="30392" Z="0"/>
					<Vertex X="53955" Y="30381" Z="0"/>
					<Vertex X="54016" Y="30370" Z="0"/>
					<Vertex X="54055" Y="30364" Z="0"/>
					<Vertex X="54094" Y="30359" Z="0"/>
					<Vertex X="54133" Y="30353" Z="0"/>
					<Vertex X="54171" Y="30353" Z="0"/>
					<Vertex X="54227" Y="30342" Z="0"/>
					<Vertex X="54305" Y="30337" Z="0"/>
					<Vertex X="54338" Y="30337" Z="0"/>
					<Vertex X="54371" Y="30337" Z="0"/>
					<Vertex X="54405" Y="30337" Z="0"/>
					<Vertex X="54427" Y="30337" Z="0"/>
					<Vertex X="54449" Y="30337" Z="0"/>
					<Vertex X="54477" Y="30337" Z="0"/>
					<Vertex X="54482" Y="30337" Z="0"/>
					<Vertex X="54488" Y="30337" Z="0"/>
					<Vertex X="54494" Y="30337" Z="0"/>
					<Vertex X="54499" Y="30337" Z="0"/>
					<Vertex X="54505" Y="30337" Z="0"/>
					<Vertex X="54510" Y="30337" Z="0"/>
					<Vertex X="54516" Y="30337" Z="0"/>
					<Vertex X="54521" Y="30337" Z="0"/>
					<Vertex X="54521" Y="30331" Z="0"/>
					<Vertex X="54527" Y="30331" Z="0"/>
					<Vertex X="54532" Y="30325" Z="0"/>
					<Vertex X="54532" Y="30320" Z="0"/>
					<Vertex X="54532" Y="30314" Z="0"/>
					<Vertex X="54532" Y="30309" Z="0"/>
					<Vertex X="54532" Y="30298" Z="0"/>
					<Vertex X="54532" Y="30287" Z="0"/>
					<Vertex X="54532" Y="30270" Z="0"/>
					<Vertex X="54521" Y="30259" Z="0"/>
					<Vertex X="54505" Y="30231" Z="0"/>
					<Vertex X="54499" Y="30220" Z="0"/>
					<Vertex X="54482" Y="30187" Z="0"/>
					<Vertex X="54471" Y="30176" Z="0"/>
					<Vertex X="54466" Y="30164" Z="0"/>
					<Vertex X="54460" Y="30159" Z="0"/>
					<Vertex X="54455" Y="30153" Z="0"/>
					<Vertex X="54455" Y="30148" Z="0"/>
					<Vertex X="54444" Y="30131" Z="0"/>
					<Vertex X="54438" Y="30131" Z="0"/>
					<Vertex X="54432" Y="30126" Z="0"/>
					<Vertex X="54432" Y="30120" Z="0"/>
					<Vertex X="54427" Y="30114" Z="0"/>
					<Vertex X="54421" Y="30114" Z="0"/>
					<Vertex X="54416" Y="30114" Z="0"/>
					<Vertex X="54410" Y="30109" Z="0"/>
					<Vertex X="54405" Y="30109" Z="0"/>
					<Vertex X="54394" Y="30109" Z="0"/>
					<Vertex X="54388" Y="30109" Z="0"/>
					<Vertex X="54377" Y="30109" Z="0"/>
					<Vertex X="54371" Y="30109" Z="0"/>
					<Vertex X="54366" Y="30109" Z="0"/>
					<Vertex X="54360" Y="30109" Z="0"/>
					<Vertex X="54349" Y="30109" Z="0"/>
					<Vertex X="54344" Y="30109" Z="0"/>
					<Vertex X="54338" Y="30109" Z="0"/>
					<Vertex X="54332" Y="30109" Z="0"/>
					<Vertex X="54321" Y="30109" Z="0"/>
					<Vertex X="54316" Y="30109" Z="0"/>
					<Vertex X="54305" Y="30109" Z="0"/>
					<Vertex X="54299" Y="30109" Z="0"/>
					<Vertex X="54294" Y="30109" Z="0"/>
					<Vertex X="54288" Y="30109" Z="0"/>
					<Vertex X="54282" Y="30109" Z="0"/>
					<Vertex X="54277" Y="30109" Z="0"/>
					<Vertex X="54271" Y="30109" Z="0"/>
					<Vertex X="54266" Y="30109" Z="0"/>
					<Vertex X="54260" Y="30109" Z="0"/>
					<Vertex X="54255" Y="30109" Z="0"/>
					<Vertex X="54249" Y="30109" Z="0"/>
					<Vertex X="54244" Y="30109" Z="0"/>
					<Vertex X="54227" Y="30109" Z="0"/>
					<Vertex X="54221" Y="30109" Z="0"/>
					<Vertex X="54216" Y="30109" Z="0"/>
					<Vertex X="54210" Y="30109" Z="0"/>
					<Vertex X="54205" Y="30109" Z="0"/>
					<Vertex X="54199" Y="30109" Z="0"/>
					<Vertex X="54194" Y="30109" Z="0"/>
					<Vertex X="54183" Y="30103" Z="0"/>
					<Vertex X="54177" Y="30103" Z="0"/>
					<Vertex X="54171" Y="30098" Z="0"/>
					<Vertex X="54166" Y="30098" Z="0"/>
					<Vertex X="54160" Y="30087" Z="0"/>
					<Vertex X="54155" Y="30081" Z="0"/>
					<Vertex X="54149" Y="30070" Z="0"/>
					<Vertex X="54138" Y="30053" Z="0"/>
					<Vertex X="54133" Y="30020" Z="0"/>
					<Vertex X="54133" Y="30003" Z="0"/>
					<Vertex X="54133" Y="29992" Z="0"/>
					<Vertex X="54133" Y="29976" Z="0"/>
					<Vertex X="54133" Y="29948" Z="0"/>
					<Vertex X="54160" Y="29881" Z="0"/>
					<Vertex X="54177" Y="29859" Z="0"/>
					<Vertex X="54188" Y="29837" Z="0"/>
					<Vertex X="54205" Y="29820" Z="0"/>
					<Vertex X="54227" Y="29787" Z="0"/>
					<Vertex X="54233" Y="29776" Z="0"/>
					<Vertex X="54244" Y="29765" Z="0"/>
					<Vertex X="54255" Y="29748" Z="0"/>
					<Vertex X="54271" Y="29726" Z="0"/>
					<Vertex X="54282" Y="29709" Z="0"/>
					<Vertex X="54294" Y="29698" Z="0"/>
					<Vertex X="54299" Y="29687" Z="0"/>
					<Vertex X="54310" Y="29676" Z="0"/>
					<Vertex X="54327" Y="29659" Z="0"/>
					<Vertex X="54327" Y="29648" Z="0"/>
					<Vertex X="54332" Y="29642" Z="0"/>
					<Vertex X="54338" Y="29631" Z="0"/>
					<Vertex X="54344" Y="29615" Z="0"/>
					<Vertex X="54355" Y="29604" Z="0"/>
					<Vertex X="54355" Y="29587" Z="0"/>
					<Vertex X="54355" Y="29581" Z="0"/>
					<Vertex X="54371" Y="29559" Z="0"/>
					<Vertex X="54371" Y="29548" Z="0"/>
					<Vertex X="54371" Y="29542" Z="0"/>
					<Vertex X="54371" Y="29531" Z="0"/>
					<Vertex X="54371" Y="29509" Z="0"/>
					<Vertex X="54371" Y="29504" Z="0"/>
					<Vertex X="54371" Y="29492" Z="0"/>
					<Vertex X="54371" Y="29470" Z="0"/>
					<Vertex X="54371" Y="29465" Z="0"/>
					<Vertex X="54371" Y="29448" Z="0"/>
					<Vertex X="54371" Y="29443" Z="0"/>
					<Vertex X="54366" Y="29415" Z="0"/>
					<Vertex X="54366" Y="29409" Z="0"/>
					<Vertex X="54360" Y="29393" Z="0"/>
					<Vertex X="54355" Y="29376" Z="0"/>
					<Vertex X="54338" Y="29337" Z="0"/>
					<Vertex X="54327" Y="29315" Z="0"/>
					<Vertex X="54321" Y="29298" Z="0"/>
					<Vertex X="54316" Y="29293" Z="0"/>
					<Vertex X="54316" Y="29281" Z="0"/>
					<Vertex X="54316" Y="29270" Z="0"/>
					<Vertex X="54316" Y="29259" Z="0"/>
					<Vertex X="54316" Y="29254" Z="0"/>
					<Vertex X="54316" Y="29243" Z="0"/>
					<Vertex X="54316" Y="29237" Z="0"/>
					<Vertex X="54316" Y="29226" Z="0"/>
					<Vertex X="54316" Y="29209" Z="0"/>
					<Vertex X="54316" Y="29204" Z="0"/>
					<Vertex X="54316" Y="29198" Z="0"/>
					<Vertex X="54316" Y="29187" Z="0"/>
					<Vertex X="54316" Y="29170" Z="0"/>
					<Vertex X="54321" Y="29159" Z="0"/>
					<Vertex X="54327" Y="29148" Z="0"/>
					<Vertex X="54344" Y="29120" Z="0"/>
					<Vertex X="54355" Y="29104" Z="0"/>
					<Vertex X="54366" Y="29087" Z="0"/>
					<Vertex X="54377" Y="29076" Z="0"/>
					<Vertex X="54394" Y="29059" Z="0"/>
					<Vertex X="54410" Y="29048" Z="0"/>
					<Vertex X="54410" Y="29037" Z="0"/>
					<Vertex X="54432" Y="29015" Z="0"/>
					<Vertex X="54438" Y="29009" Z="0"/>
					<Vertex X="54444" Y="28993" Z="0"/>
					<Vertex X="54455" Y="28987" Z="0"/>
					<Vertex X="54466" Y="28970" Z="0"/>
					<Vertex X="54471" Y="28959" Z="0"/>
					<Vertex X="54471" Y="28954" Z="0"/>
					<Vertex X="54482" Y="28948" Z="0"/>
					<Vertex X="54482" Y="28937" Z="0"/>
					<Vertex X="54488" Y="28932" Z="0"/>
					<Vertex X="54494" Y="28921" Z="0"/>
					<Vertex X="54494" Y="28915" Z="0"/>
					<Vertex X="54499" Y="28909" Z="0"/>
					<Vertex X="54505" Y="28898" Z="0"/>
					<Vertex X="54505" Y="28893" Z="0"/>
					<Vertex X="54510" Y="28882" Z="0"/>
					<Vertex X="54516" Y="28876" Z="0"/>
					<Vertex X="54521" Y="28871" Z="0"/>
					<Vertex X="54527" Y="28865" Z="0"/>
					<Vertex X="54527" Y="28859" Z="0"/>
					<Vertex X="54538" Y="28854" Z="0"/>
					<Vertex X="54549" Y="28843" Z="0"/>
					<Vertex X="54560" Y="28843" Z="0"/>
					<Vertex X="54571" Y="28832" Z="0"/>
					<Vertex X="54582" Y="28826" Z="0"/>
					<Vertex X="54599" Y="28821" Z="0"/>
					<Vertex X="54610" Y="28809" Z="0"/>
					<Vertex X="54621" Y="28809" Z="0"/>
					<Vertex X="54666" Y="28787" Z="0"/>
					<Vertex X="54677" Y="28782" Z="0"/>
					<Vertex X="54688" Y="28782" Z="0"/>
					<Vertex X="54716" Y="28765" Z="0"/>
					<Vertex X="54727" Y="28765" Z="0"/>
					<Vertex X="54738" Y="28759" Z="0"/>
					<Vertex X="54743" Y="28759" Z="0"/>
					<Vertex X="54749" Y="28759" Z="0"/>
					<Vertex X="54760" Y="28754" Z="0"/>
					<Vertex X="54766" Y="28754" Z="0"/>
					<Vertex X="54799" Y="28704" Z="0"/>
				</Vertices>
			</Region>
			<Region Id="9" Type="0" Zoom="0.089218" Selected="0" ImageLocation="" ImageFocus="0" Length="18965.4" Area="17876708.5" LengthMicrons="4779.3" AreaMicrons="1135242.5" Text="ACINAR" NegativeROA="0" InputRegionId="0" Analyze="1" DisplayId="9">
				<Attributes/>
				<Vertices>
					<Vertex X="29613" Y="24961" Z="0"/>
					<Vertex X="29602" Y="24961" Z="0"/>
					<Vertex X="29590" Y="24961" Z="0"/>
					<Vertex X="29579" Y="24973" Z="0"/>
					<Vertex X="29557" Y="24995" Z="0"/>
					<Vertex X="29512" Y="25029" Z="0"/>
					<Vertex X="29501" Y="25040" Z="0"/>
					<Vertex X="29478" Y="25051" Z="0"/>
					<Vertex X="29445" Y="25074" Z="0"/>
					<Vertex X="29411" Y="25085" Z="0"/>
					<Vertex X="29400" Y="25096" Z="0"/>
					<Vertex X="29378" Y="25107" Z="0"/>
					<Vertex X="29355" Y="25118" Z="0"/>
					<Vertex X="29333" Y="25130" Z="0"/>
					<Vertex X="29321" Y="25141" Z="0"/>
					<Vertex X="29299" Y="25152" Z="0"/>
					<Vertex X="29288" Y="25163" Z="0"/>
					<Vertex X="29277" Y="25163" Z="0"/>
					<Vertex X="29265" Y="25163" Z="0"/>
					<Vertex X="29243" Y="25186" Z="0"/>
					<Vertex X="29221" Y="25186" Z="0"/>
					<Vertex X="29198" Y="25186" Z="0"/>
					<Vertex X="29165" Y="25197" Z="0"/>
					<Vertex X="29153" Y="25197" Z="0"/>
					<Vertex X="29120" Y="25208" Z="0"/>
					<Vertex X="29109" Y="25219" Z="0"/>
					<Vertex X="29072" Y="25226" Z="0"/>
					<Vertex X="29065" Y="25219" Z="0"/>
					<Vertex X="29045" Y="25219" Z="0"/>
					<Vertex X="29010" Y="25219" Z="0"/>
					<Vertex X="28955" Y="25219" Z="0"/>
					<Vertex X="28886" Y="25219" Z="0"/>
					<Vertex X="28809" Y="25219" Z="0"/>
					<Vertex X="28747" Y="25219" Z="0"/>
					<Vertex X="28685" Y="25219" Z="0"/>
					<Vertex X="28616" Y="25219" Z="0"/>
					<Vertex X="28567" Y="25219" Z="0"/>
					<Vertex X="28505" Y="25219" Z="0"/>
					<Vertex X="28457" Y="25219" Z="0"/>
					<Vertex X="28408" Y="25219" Z="0"/>
					<Vertex X="28360" Y="25219" Z="0"/>
					<Vertex X="28325" Y="25219" Z="0"/>
					<Vertex X="28291" Y="25219" Z="0"/>
					<Vertex X="28242" Y="25219" Z="0"/>
					<Vertex X="28180" Y="25219" Z="0"/>
					<Vertex X="28131" Y="25219" Z="0"/>
					<Vertex X="28076" Y="25219" Z="0"/>
					<Vertex X="28014" Y="25219" Z="0"/>
					<Vertex X="27965" Y="25219" Z="0"/>
					<Vertex X="27945" Y="25219" Z="0"/>
					<Vertex X="27896" Y="25219" Z="0"/>
					<Vertex X="27855" Y="25219" Z="0"/>
					<Vertex X="27813" Y="25219" Z="0"/>
					<Vertex X="27785" Y="25219" Z="0"/>
					<Vertex X="27751" Y="25219" Z="0"/>
					<Vertex X="27716" Y="25219" Z="0"/>
					<Vertex X="27689" Y="25219" Z="0"/>
					<Vertex X="27661" Y="25219" Z="0"/>
					<Vertex X="27612" Y="25219" Z="0"/>
					<Vertex X="27606" Y="25219" Z="0"/>
					<Vertex X="27585" Y="25219" Z="0"/>
					<Vertex X="27571" Y="25219" Z="0"/>
					<Vertex X="27550" Y="25219" Z="0"/>
					<Vertex X="27543" Y="25219" Z="0"/>
					<Vertex X="27523" Y="25219" Z="0"/>
					<Vertex X="27502" Y="25219" Z="0"/>
					<Vertex X="27495" Y="25219" Z="0"/>
					<Vertex X="27474" Y="25219" Z="0"/>
					<Vertex X="27460" Y="25219" Z="0"/>
					<Vertex X="27446" Y="25219" Z="0"/>
					<Vertex X="27433" Y="25219" Z="0"/>
					<Vertex X="27412" Y="25219" Z="0"/>
					<Vertex X="27405" Y="25219" Z="0"/>
					<Vertex X="27391" Y="25219" Z="0"/>
					<Vertex X="27377" Y="25219" Z="0"/>
					<Vertex X="27370" Y="25219" Z="0"/>
					<Vertex X="27363" Y="25226" Z="0"/>
					<Vertex X="27356" Y="25226" Z="0"/>
					<Vertex X="27350" Y="25226" Z="0"/>
					<Vertex X="27336" Y="25233" Z="0"/>
					<Vertex X="27315" Y="25247" Z="0"/>
					<Vertex X="27301" Y="25254" Z="0"/>
					<Vertex X="27294" Y="25254" Z="0"/>
					<Vertex X="27280" Y="25268" Z="0"/>
					<Vertex X="27253" Y="25275" Z="0"/>
					<Vertex X="27239" Y="25275" Z="0"/>
					<Vertex X="27225" Y="25288" Z="0"/>
					<Vertex X="27211" Y="25295" Z="0"/>
					<Vertex X="27190" Y="25295" Z="0"/>
					<Vertex X="27163" Y="25316" Z="0"/>
					<Vertex X="27149" Y="25316" Z="0"/>
					<Vertex X="27128" Y="25330" Z="0"/>
					<Vertex X="27107" Y="25337" Z="0"/>
					<Vertex X="27107" Y="25344" Z="0"/>
					<Vertex X="27087" Y="25344" Z="0"/>
					<Vertex X="27073" Y="25351" Z="0"/>
					<Vertex X="27059" Y="25365" Z="0"/>
					<Vertex X="27045" Y="25365" Z="0"/>
					<Vertex X="27024" Y="25371" Z="0"/>
					<Vertex X="27004" Y="25392" Z="0"/>
					<Vertex X="26997" Y="25399" Z="0"/>
					<Vertex X="26990" Y="25399" Z="0"/>
					<Vertex X="26983" Y="25406" Z="0"/>
					<Vertex X="26976" Y="25406" Z="0"/>
					<Vertex X="26969" Y="25413" Z="0"/>
					<Vertex X="26962" Y="25420" Z="0"/>
					<Vertex X="26948" Y="25427" Z="0"/>
					<Vertex X="26948" Y="25434" Z="0"/>
					<Vertex X="26941" Y="25434" Z="0"/>
					<Vertex X="26941" Y="25441" Z="0"/>
					<Vertex X="26928" Y="25448" Z="0"/>
					<Vertex X="26928" Y="25455" Z="0"/>
					<Vertex X="26921" Y="25455" Z="0"/>
					<Vertex X="26907" Y="25461" Z="0"/>
					<Vertex X="26900" Y="25468" Z="0"/>
					<Vertex X="26893" Y="25475" Z="0"/>
					<Vertex X="26886" Y="25482" Z="0"/>
					<Vertex X="26879" Y="25489" Z="0"/>
					<Vertex X="26858" Y="25496" Z="0"/>
					<Vertex X="26851" Y="25496" Z="0"/>
					<Vertex X="26851" Y="25503" Z="0"/>
					<Vertex X="26845" Y="25503" Z="0"/>
					<Vertex X="26845" Y="25510" Z="0"/>
					<Vertex X="26845" Y="25517" Z="0"/>
					<Vertex X="26838" Y="25517" Z="0"/>
					<Vertex X="26838" Y="25524" Z="0"/>
					<Vertex X="26838" Y="25531" Z="0"/>
					<Vertex X="26831" Y="25538" Z="0"/>
					<Vertex X="26824" Y="25544" Z="0"/>
					<Vertex X="26824" Y="25558" Z="0"/>
					<Vertex X="26817" Y="25558" Z="0"/>
					<Vertex X="26810" Y="25572" Z="0"/>
					<Vertex X="26810" Y="25579" Z="0"/>
					<Vertex X="26803" Y="25586" Z="0"/>
					<Vertex X="26796" Y="25593" Z="0"/>
					<Vertex X="26789" Y="25600" Z="0"/>
					<Vertex X="26789" Y="25607" Z="0"/>
					<Vertex X="26782" Y="25607" Z="0"/>
					<Vertex X="26782" Y="25614" Z="0"/>
					<Vertex X="26782" Y="25621" Z="0"/>
					<Vertex X="26775" Y="25627" Z="0"/>
					<Vertex X="26775" Y="25634" Z="0"/>
					<Vertex X="26768" Y="25648" Z="0"/>
					<Vertex X="26768" Y="25655" Z="0"/>
					<Vertex X="26768" Y="25662" Z="0"/>
					<Vertex X="26768" Y="25669" Z="0"/>
					<Vertex X="26768" Y="25676" Z="0"/>
					<Vertex X="26761" Y="25690" Z="0"/>
					<Vertex X="26761" Y="25697" Z="0"/>
					<Vertex X="26761" Y="25704" Z="0"/>
					<Vertex X="26761" Y="25710" Z="0"/>
					<Vertex X="26761" Y="25717" Z="0"/>
					<Vertex X="26761" Y="25724" Z="0"/>
					<Vertex X="26755" Y="25724" Z="0"/>
					<Vertex X="26755" Y="25731" Z="0"/>
					<Vertex X="26755" Y="25745" Z="0"/>
					<Vertex X="26748" Y="25752" Z="0"/>
					<Vertex X="26741" Y="25759" Z="0"/>
					<Vertex X="26741" Y="25766" Z="0"/>
					<Vertex X="26741" Y="25773" Z="0"/>
					<Vertex X="26734" Y="25780" Z="0"/>
					<Vertex X="26727" Y="25794" Z="0"/>
					<Vertex X="26720" Y="25800" Z="0"/>
					<Vertex X="26713" Y="25807" Z="0"/>
					<Vertex X="26706" Y="25821" Z="0"/>
					<Vertex X="26699" Y="25835" Z="0"/>
					<Vertex X="26692" Y="25849" Z="0"/>
					<Vertex X="26678" Y="25863" Z="0"/>
					<Vertex X="26678" Y="25870" Z="0"/>
					<Vertex X="26672" Y="25883" Z="0"/>
					<Vertex X="26672" Y="25897" Z="0"/>
					<Vertex X="26665" Y="25918" Z="0"/>
					<Vertex X="26658" Y="25925" Z="0"/>
					<Vertex X="26651" Y="25932" Z="0"/>
					<Vertex X="26651" Y="25939" Z="0"/>
					<Vertex X="26651" Y="25946" Z="0"/>
					<Vertex X="26651" Y="25953" Z="0"/>
					<Vertex X="26651" Y="25960" Z="0"/>
					<Vertex X="26651" Y="25966" Z="0"/>
					<Vertex X="26644" Y="25980" Z="0"/>
					<Vertex X="26637" Y="25987" Z="0"/>
					<Vertex X="26637" Y="25994" Z="0"/>
					<Vertex X="26637" Y="26001" Z="0"/>
					<Vertex X="26630" Y="26008" Z="0"/>
					<Vertex X="26630" Y="26015" Z="0"/>
					<Vertex X="26623" Y="26029" Z="0"/>
					<Vertex X="26609" Y="26050" Z="0"/>
					<Vertex X="26602" Y="26070" Z="0"/>
					<Vertex X="26589" Y="26098" Z="0"/>
					<Vertex X="26582" Y="26105" Z="0"/>
					<Vertex X="26568" Y="26119" Z="0"/>
					<Vertex X="26561" Y="26139" Z="0"/>
					<Vertex X="26547" Y="26160" Z="0"/>
					<Vertex X="26540" Y="26174" Z="0"/>
					<Vertex X="26533" Y="26195" Z="0"/>
					<Vertex X="26512" Y="26222" Z="0"/>
					<Vertex X="26505" Y="26236" Z="0"/>
					<Vertex X="26492" Y="26257" Z="0"/>
					<Vertex X="26492" Y="26271" Z="0"/>
					<Vertex X="26485" Y="26285" Z="0"/>
					<Vertex X="26478" Y="26312" Z="0"/>
					<Vertex X="26471" Y="26326" Z="0"/>
					<Vertex X="26464" Y="26340" Z="0"/>
					<Vertex X="26464" Y="26368" Z="0"/>
					<Vertex X="26457" Y="26389" Z="0"/>
					<Vertex X="26457" Y="26409" Z="0"/>
					<Vertex X="26443" Y="26437" Z="0"/>
					<Vertex X="26443" Y="26458" Z="0"/>
					<Vertex X="26443" Y="26478" Z="0"/>
					<Vertex X="26443" Y="26499" Z="0"/>
					<Vertex X="26436" Y="26520" Z="0"/>
					<Vertex X="26436" Y="26548" Z="0"/>
					<Vertex X="26429" Y="26568" Z="0"/>
					<Vertex X="26429" Y="26589" Z="0"/>
					<Vertex X="26429" Y="26603" Z="0"/>
					<Vertex X="26422" Y="26631" Z="0"/>
					<Vertex X="26416" Y="26651" Z="0"/>
					<Vertex X="26416" Y="26679" Z="0"/>
					<Vertex X="26416" Y="26693" Z="0"/>
					<Vertex X="26416" Y="26714" Z="0"/>
					<Vertex X="26416" Y="26734" Z="0"/>
					<Vertex X="26416" Y="26741" Z="0"/>
					<Vertex X="26416" Y="26755" Z="0"/>
					<Vertex X="26416" Y="26762" Z="0"/>
					<Vertex X="26416" Y="26776" Z="0"/>
					<Vertex X="26416" Y="26783" Z="0"/>
					<Vertex X="26422" Y="26804" Z="0"/>
					<Vertex X="26429" Y="26818" Z="0"/>
					<Vertex X="26429" Y="26831" Z="0"/>
					<Vertex X="26436" Y="26845" Z="0"/>
					<Vertex X="26436" Y="26859" Z="0"/>
					<Vertex X="26443" Y="26873" Z="0"/>
					<Vertex X="26443" Y="26887" Z="0"/>
					<Vertex X="26450" Y="26901" Z="0"/>
					<Vertex X="26450" Y="26914" Z="0"/>
					<Vertex X="26457" Y="26942" Z="0"/>
					<Vertex X="26464" Y="26949" Z="0"/>
					<Vertex X="26464" Y="26963" Z="0"/>
					<Vertex X="26464" Y="26984" Z="0"/>
					<Vertex X="26471" Y="26990" Z="0"/>
					<Vertex X="26471" Y="26997" Z="0"/>
					<Vertex X="26471" Y="27004" Z="0"/>
					<Vertex X="26478" Y="27004" Z="0"/>
					<Vertex X="26478" Y="27011" Z="0"/>
					<Vertex X="26492" Y="27025" Z="0"/>
					<Vertex X="26499" Y="27025" Z="0"/>
					<Vertex X="26499" Y="27032" Z="0"/>
					<Vertex X="26505" Y="27039" Z="0"/>
					<Vertex X="26512" Y="27046" Z="0"/>
					<Vertex X="26519" Y="27073" Z="0"/>
					<Vertex X="26533" Y="27087" Z="0"/>
					<Vertex X="26540" Y="27115" Z="0"/>
					<Vertex X="26554" Y="27129" Z="0"/>
					<Vertex X="26554" Y="27143" Z="0"/>
					<Vertex X="26575" Y="27191" Z="0"/>
					<Vertex X="26582" Y="27219" Z="0"/>
					<Vertex X="26595" Y="27274" Z="0"/>
					<Vertex X="26616" Y="27336" Z="0"/>
					<Vertex X="26616" Y="27350" Z="0"/>
					<Vertex X="26630" Y="27385" Z="0"/>
					<Vertex X="26644" Y="27447" Z="0"/>
					<Vertex X="26665" Y="27482" Z="0"/>
					<Vertex X="26685" Y="27523" Z="0"/>
					<Vertex X="26706" Y="27558" Z="0"/>
					<Vertex X="26720" Y="27579" Z="0"/>
					<Vertex X="26734" Y="27606" Z="0"/>
					<Vertex X="26741" Y="27620" Z="0"/>
					<Vertex X="26755" Y="27641" Z="0"/>
					<Vertex X="26761" Y="27655" Z="0"/>
					<Vertex X="26768" Y="27675" Z="0"/>
					<Vertex X="26796" Y="27703" Z="0"/>
					<Vertex X="26810" Y="27724" Z="0"/>
					<Vertex X="26817" Y="27745" Z="0"/>
					<Vertex X="26831" Y="27772" Z="0"/>
					<Vertex X="26851" Y="27800" Z="0"/>
					<Vertex X="26872" Y="27828" Z="0"/>
					<Vertex X="26893" Y="27862" Z="0"/>
					<Vertex X="26907" Y="27883" Z="0"/>
					<Vertex X="26928" Y="27911" Z="0"/>
					<Vertex X="26948" Y="27931" Z="0"/>
					<Vertex X="26962" Y="27959" Z="0"/>
					<Vertex X="26990" Y="27980" Z="0"/>
					<Vertex X="27017" Y="28001" Z="0"/>
					<Vertex X="27045" Y="28028" Z="0"/>
					<Vertex X="27080" Y="28049" Z="0"/>
					<Vertex X="27101" Y="28063" Z="0"/>
					<Vertex X="27121" Y="28091" Z="0"/>
					<Vertex X="27156" Y="28104" Z="0"/>
					<Vertex X="27170" Y="28118" Z="0"/>
					<Vertex X="27197" Y="28139" Z="0"/>
					<Vertex X="27218" Y="28160" Z="0"/>
					<Vertex X="27260" Y="28180" Z="0"/>
					<Vertex X="27287" Y="28201" Z="0"/>
					<Vertex X="27301" Y="28208" Z="0"/>
					<Vertex X="27322" Y="28215" Z="0"/>
					<Vertex X="27350" Y="28229" Z="0"/>
					<Vertex X="27377" Y="28243" Z="0"/>
					<Vertex X="27412" Y="28257" Z="0"/>
					<Vertex X="27460" Y="28270" Z="0"/>
					<Vertex X="27474" Y="28270" Z="0"/>
					<Vertex X="27523" Y="28284" Z="0"/>
					<Vertex X="27564" Y="28291" Z="0"/>
					<Vertex X="27599" Y="28291" Z="0"/>
					<Vertex X="27633" Y="28291" Z="0"/>
					<Vertex X="27675" Y="28291" Z="0"/>
					<Vertex X="27709" Y="28291" Z="0"/>
					<Vertex X="27737" Y="28291" Z="0"/>
					<Vertex X="27758" Y="28291" Z="0"/>
					<Vertex X="27785" Y="28291" Z="0"/>
					<Vertex X="27806" Y="28291" Z="0"/>
					<Vertex X="27834" Y="28284" Z="0"/>
					<Vertex X="27855" Y="28277" Z="0"/>
					<Vertex X="27875" Y="28264" Z="0"/>
					<Vertex X="27889" Y="28257" Z="0"/>
					<Vertex X="27910" Y="28250" Z="0"/>
					<Vertex X="27931" Y="28250" Z="0"/>
					<Vertex X="27952" Y="28236" Z="0"/>
					<Vertex X="27972" Y="28236" Z="0"/>
					<Vertex X="28000" Y="28229" Z="0"/>
					<Vertex X="28014" Y="28215" Z="0"/>
					<Vertex X="28028" Y="28208" Z="0"/>
					<Vertex X="28041" Y="28208" Z="0"/>
					<Vertex X="28055" Y="28194" Z="0"/>
					<Vertex X="28076" Y="28187" Z="0"/>
					<Vertex X="28090" Y="28174" Z="0"/>
					<Vertex X="28104" Y="28174" Z="0"/>
					<Vertex X="28111" Y="28160" Z="0"/>
					<Vertex X="28124" Y="28153" Z="0"/>
					<Vertex X="28138" Y="28146" Z="0"/>
					<Vertex X="28152" Y="28139" Z="0"/>
					<Vertex X="28159" Y="28132" Z="0"/>
					<Vertex X="28166" Y="28125" Z="0"/>
					<Vertex X="28173" Y="28118" Z="0"/>
					<Vertex X="28187" Y="28104" Z="0"/>
					<Vertex X="28194" Y="28097" Z="0"/>
					<Vertex X="28208" Y="28084" Z="0"/>
					<Vertex X="28214" Y="28077" Z="0"/>
					<Vertex X="28228" Y="28077" Z="0"/>
					<Vertex X="28235" Y="28070" Z="0"/>
					<Vertex X="28242" Y="28059" Z="0"/>
					<Vertex X="28242" Y="28072" Z="0"/>
					<Vertex X="28255" Y="28072" Z="0"/>
					<Vertex X="28268" Y="28085" Z="0"/>
					<Vertex X="28294" Y="28111" Z="0"/>
					<Vertex X="28307" Y="28125" Z="0"/>
					<Vertex X="28320" Y="28138" Z="0"/>
					<Vertex X="28333" Y="28151" Z="0"/>
					<Vertex X="28333" Y="28177" Z="0"/>
					<Vertex X="28346" Y="28190" Z="0"/>
					<Vertex X="28346" Y="28203" Z="0"/>
					<Vertex X="28359" Y="28216" Z="0"/>
					<Vertex X="28372" Y="28229" Z="0"/>
					<Vertex X="28398" Y="28255" Z="0"/>
					<Vertex X="28412" Y="28268" Z="0"/>
					<Vertex X="28425" Y="28281" Z="0"/>
					<Vertex X="28438" Y="28294" Z="0"/>
					<Vertex X="28451" Y="28307" Z="0"/>
					<Vertex X="28464" Y="28307" Z="0"/>
					<Vertex X="28464" Y="28333" Z="0"/>
					<Vertex X="28464" Y="28346" Z="0"/>
					<Vertex X="28477" Y="28346" Z="0"/>
					<Vertex X="28503" Y="28373" Z="0"/>
					<Vertex X="28503" Y="28386" Z="0"/>
					<Vertex X="28516" Y="28399" Z="0"/>
					<Vertex X="28529" Y="28412" Z="0"/>
					<Vertex X="28529" Y="28425" Z="0"/>
					<Vertex X="28542" Y="28438" Z="0"/>
					<Vertex X="28542" Y="28451" Z="0"/>
					<Vertex X="28542" Y="28477" Z="0"/>
					<Vertex X="28555" Y="28503" Z="0"/>
					<Vertex X="28568" Y="28529" Z="0"/>
					<Vertex X="28581" Y="28555" Z="0"/>
					<Vertex X="28581" Y="28581" Z="0"/>
					<Vertex X="28594" Y="28607" Z="0"/>
					<Vertex X="28594" Y="28647" Z="0"/>
					<Vertex X="28594" Y="28673" Z="0"/>
					<Vertex X="28620" Y="28699" Z="0"/>
					<Vertex X="28620" Y="28738" Z="0"/>
					<Vertex X="28633" Y="28777" Z="0"/>
					<Vertex X="28646" Y="28816" Z="0"/>
					<Vertex X="28646" Y="28842" Z="0"/>
					<Vertex X="28646" Y="28868" Z="0"/>
					<Vertex X="28660" Y="28908" Z="0"/>
					<Vertex X="28673" Y="28921" Z="0"/>
					<Vertex X="28673" Y="28947" Z="0"/>
					<Vertex X="28673" Y="28960" Z="0"/>
					<Vertex X="28673" Y="28973" Z="0"/>
					<Vertex X="28699" Y="28973" Z="0"/>
					<Vertex X="28712" Y="28973" Z="0"/>
					<Vertex X="28725" Y="28986" Z="0"/>
					<Vertex X="28764" Y="28999" Z="0"/>
					<Vertex X="28803" Y="28999" Z="0"/>
					<Vertex X="28842" Y="29012" Z="0"/>
					<Vertex X="28855" Y="29025" Z="0"/>
					<Vertex X="28907" Y="29025" Z="0"/>
					<Vertex X="28947" Y="29038" Z="0"/>
					<Vertex X="28973" Y="29038" Z="0"/>
					<Vertex X="28999" Y="29038" Z="0"/>
					<Vertex X="29012" Y="29038" Z="0"/>
					<Vertex X="29038" Y="29038" Z="0"/>
					<Vertex X="29051" Y="29038" Z="0"/>
					<Vertex X="29090" Y="29038" Z="0"/>
					<Vertex X="29116" Y="29038" Z="0"/>
					<Vertex X="29155" Y="29025" Z="0"/>
					<Vertex X="29182" Y="29025" Z="0"/>
					<Vertex X="29247" Y="29012" Z="0"/>
					<Vertex X="29260" Y="28999" Z="0"/>
					<Vertex X="29312" Y="28986" Z="0"/>
					<Vertex X="29403" Y="28960" Z="0"/>
					<Vertex X="29469" Y="28947" Z="0"/>
					<Vertex X="29534" Y="28934" Z="0"/>
					<Vertex X="29612" Y="28908" Z="0"/>
					<Vertex X="29677" Y="28895" Z="0"/>
					<Vertex X="29756" Y="28868" Z="0"/>
					<Vertex X="29821" Y="28855" Z="0"/>
					<Vertex X="29899" Y="28816" Z="0"/>
					<Vertex X="29991" Y="28777" Z="0"/>
					<Vertex X="30043" Y="28764" Z="0"/>
					<Vertex X="30095" Y="28738" Z="0"/>
					<Vertex X="30173" Y="28686" Z="0"/>
					<Vertex X="30185" Y="28683" Z="0"/>
					<Vertex X="30196" Y="28683" Z="0"/>
					<Vertex X="30241" Y="28694" Z="0"/>
					<Vertex X="30263" Y="28705" Z="0"/>
					<Vertex X="30308" Y="28716" Z="0"/>
					<Vertex X="30319" Y="28716" Z="0"/>
					<Vertex X="30386" Y="28739" Z="0"/>
					<Vertex X="30409" Y="28750" Z="0"/>
					<Vertex X="30442" Y="28761" Z="0"/>
					<Vertex X="30487" Y="28761" Z="0"/>
					<Vertex X="30510" Y="28761" Z="0"/>
					<Vertex X="30566" Y="28761" Z="0"/>
					<Vertex X="30577" Y="28784" Z="0"/>
					<Vertex X="30610" Y="28784" Z="0"/>
					<Vertex X="30644" Y="28784" Z="0"/>
					<Vertex X="30667" Y="28784" Z="0"/>
					<Vertex X="30678" Y="28795" Z="0"/>
					<Vertex X="30689" Y="28795" Z="0"/>
					<Vertex X="30700" Y="28795" Z="0"/>
					<Vertex X="30711" Y="28795" Z="0"/>
					<Vertex X="30734" Y="28795" Z="0"/>
					<Vertex X="30745" Y="28795" Z="0"/>
					<Vertex X="30767" Y="28795" Z="0"/>
					<Vertex X="30779" Y="28795" Z="0"/>
					<Vertex X="30801" Y="28795" Z="0"/>
					<Vertex X="30812" Y="28795" Z="0"/>
					<Vertex X="30823" Y="28795" Z="0"/>
					<Vertex X="30846" Y="28795" Z="0"/>
					<Vertex X="30868" Y="28795" Z="0"/>
					<Vertex X="30879" Y="28795" Z="0"/>
					<Vertex X="30913" Y="28795" Z="0"/>
					<Vertex X="30924" Y="28795" Z="0"/>
					<Vertex X="30947" Y="28795" Z="0"/>
					<Vertex X="30969" Y="28795" Z="0"/>
					<Vertex X="30992" Y="28795" Z="0"/>
					<Vertex X="31003" Y="28795" Z="0"/>
					<Vertex X="31025" Y="28795" Z="0"/>
					<Vertex X="31059" Y="28795" Z="0"/>
					<Vertex X="31070" Y="28795" Z="0"/>
					<Vertex X="31104" Y="28795" Z="0"/>
					<Vertex X="31126" Y="28795" Z="0"/>
					<Vertex X="31148" Y="28795" Z="0"/>
					<Vertex X="31160" Y="28795" Z="0"/>
					<Vertex X="31182" Y="28795" Z="0"/>
					<Vertex X="31216" Y="28795" Z="0"/>
					<Vertex X="31238" Y="28795" Z="0"/>
					<Vertex X="31249" Y="28795" Z="0"/>
					<Vertex X="31283" Y="28784" Z="0"/>
					<Vertex X="31294" Y="28784" Z="0"/>
					<Vertex X="31317" Y="28772" Z="0"/>
					<Vertex X="31328" Y="28772" Z="0"/>
					<Vertex X="31350" Y="28772" Z="0"/>
					<Vertex X="31361" Y="28750" Z="0"/>
					<Vertex X="31373" Y="28750" Z="0"/>
					<Vertex X="31395" Y="28739" Z="0"/>
					<Vertex X="31417" Y="28728" Z="0"/>
					<Vertex X="31429" Y="28716" Z="0"/>
					<Vertex X="31440" Y="28705" Z="0"/>
					<Vertex X="31451" Y="28705" Z="0"/>
					<Vertex X="31462" Y="28694" Z="0"/>
					<Vertex X="31462" Y="28683" Z="0"/>
					<Vertex X="31474" Y="28683" Z="0"/>
					<Vertex X="31485" Y="28672" Z="0"/>
					<Vertex X="31496" Y="28672" Z="0"/>
					<Vertex X="31496" Y="28660" Z="0"/>
					<Vertex X="31507" Y="28649" Z="0"/>
					<Vertex X="31518" Y="28627" Z="0"/>
					<Vertex X="31530" Y="28627" Z="0"/>
					<Vertex X="31541" Y="28615" Z="0"/>
					<Vertex X="31541" Y="28593" Z="0"/>
					<Vertex X="31552" Y="28593" Z="0"/>
					<Vertex X="31563" Y="28582" Z="0"/>
					<Vertex X="31563" Y="28571" Z="0"/>
					<Vertex X="31574" Y="28571" Z="0"/>
					<Vertex X="31574" Y="28559" Z="0"/>
					<Vertex X="31597" Y="28537" Z="0"/>
					<Vertex X="31608" Y="28515" Z="0"/>
					<Vertex X="31619" Y="28515" Z="0"/>
					<Vertex X="31619" Y="28503" Z="0"/>
					<Vertex X="31630" Y="28492" Z="0"/>
					<Vertex X="31630" Y="28481" Z="0"/>
					<Vertex X="31642" Y="28470" Z="0"/>
					<Vertex X="31642" Y="28447" Z="0"/>
					<Vertex X="31642" Y="28436" Z="0"/>
					<Vertex X="31642" Y="28425" Z="0"/>
					<Vertex X="31642" Y="28414" Z="0"/>
					<Vertex X="31642" Y="28403" Z="0"/>
					<Vertex X="31642" Y="28380" Z="0"/>
					<Vertex X="31664" Y="28369" Z="0"/>
					<Vertex X="31664" Y="28358" Z="0"/>
					<Vertex X="31664" Y="28346" Z="0"/>
					<Vertex X="31664" Y="28324" Z="0"/>
					<Vertex X="31664" Y="28313" Z="0"/>
					<Vertex X="31664" Y="28302" Z="0"/>
					<Vertex X="31664" Y="28290" Z="0"/>
					<Vertex X="31653" Y="28268" Z="0"/>
					<Vertex X="31653" Y="28257" Z="0"/>
					<Vertex X="31653" Y="28246" Z="0"/>
					<Vertex X="31653" Y="28234" Z="0"/>
					<Vertex X="31653" Y="28223" Z="0"/>
					<Vertex X="31653" Y="28212" Z="0"/>
					<Vertex X="31653" Y="28201" Z="0"/>
					<Vertex X="31653" Y="28178" Z="0"/>
					<Vertex X="31653" Y="28156" Z="0"/>
					<Vertex X="31653" Y="28145" Z="0"/>
					<Vertex X="31653" Y="28134" Z="0"/>
					<Vertex X="31653" Y="28122" Z="0"/>
					<Vertex X="31653" Y="28111" Z="0"/>
					<Vertex X="31642" Y="28089" Z="0"/>
					<Vertex X="31630" Y="28066" Z="0"/>
					<Vertex X="31619" Y="28033" Z="0"/>
					<Vertex X="31619" Y="28021" Z="0"/>
					<Vertex X="31608" Y="27999" Z="0"/>
					<Vertex X="31597" Y="27999" Z="0"/>
					<Vertex X="31597" Y="27988" Z="0"/>
					<Vertex X="31597" Y="27965" Z="0"/>
					<Vertex X="31597" Y="27954" Z="0"/>
					<Vertex X="31586" Y="27932" Z="0"/>
					<Vertex X="31586" Y="27921" Z="0"/>
					<Vertex X="31574" Y="27898" Z="0"/>
					<Vertex X="31563" Y="27876" Z="0"/>
					<Vertex X="31563" Y="27842" Z="0"/>
					<Vertex X="31552" Y="27831" Z="0"/>
					<Vertex X="31552" Y="27808" Z="0"/>
					<Vertex X="31541" Y="27786" Z="0"/>
					<Vertex X="31541" Y="27775" Z="0"/>
					<Vertex X="31518" Y="27752" Z="0"/>
					<Vertex X="31507" Y="27730" Z="0"/>
					<Vertex X="31507" Y="27719" Z="0"/>
					<Vertex X="31507" Y="27708" Z="0"/>
					<Vertex X="31507" Y="27696" Z="0"/>
					<Vertex X="31485" Y="27674" Z="0"/>
					<Vertex X="31485" Y="27663" Z="0"/>
					<Vertex X="31485" Y="27652" Z="0"/>
					<Vertex X="31485" Y="27629" Z="0"/>
					<Vertex X="31485" Y="27618" Z="0"/>
					<Vertex X="31485" Y="27607" Z="0"/>
					<Vertex X="31474" Y="27596" Z="0"/>
					<Vertex X="31474" Y="27584" Z="0"/>
					<Vertex X="31462" Y="27562" Z="0"/>
					<Vertex X="31451" Y="27528" Z="0"/>
					<Vertex X="31440" Y="27506" Z="0"/>
					<Vertex X="31440" Y="27483" Z="0"/>
					<Vertex X="31440" Y="27472" Z="0"/>
					<Vertex X="31440" Y="27450" Z="0"/>
					<Vertex X="31429" Y="27439" Z="0"/>
					<Vertex X="31429" Y="27416" Z="0"/>
					<Vertex X="31429" Y="27394" Z="0"/>
					<Vertex X="31429" Y="27383" Z="0"/>
					<Vertex X="31429" Y="27371" Z="0"/>
					<Vertex X="31429" Y="27338" Z="0"/>
					<Vertex X="31429" Y="27326" Z="0"/>
					<Vertex X="31429" Y="27304" Z="0"/>
					<Vertex X="31429" Y="27282" Z="0"/>
					<Vertex X="31429" Y="27259" Z="0"/>
					<Vertex X="31429" Y="27248" Z="0"/>
					<Vertex X="31440" Y="27226" Z="0"/>
					<Vertex X="31440" Y="27181" Z="0"/>
					<Vertex X="31451" Y="27158" Z="0"/>
					<Vertex X="31451" Y="27136" Z="0"/>
					<Vertex X="31462" Y="27114" Z="0"/>
					<Vertex X="31474" Y="27091" Z="0"/>
					<Vertex X="31485" Y="27069" Z="0"/>
					<Vertex X="31496" Y="27046" Z="0"/>
					<Vertex X="31496" Y="27035" Z="0"/>
					<Vertex X="31518" Y="27013" Z="0"/>
					<Vertex X="31530" Y="26990" Z="0"/>
					<Vertex X="31552" Y="26957" Z="0"/>
					<Vertex X="31563" Y="26934" Z="0"/>
					<Vertex X="31586" Y="26912" Z="0"/>
					<Vertex X="31597" Y="26889" Z="0"/>
					<Vertex X="31597" Y="26878" Z="0"/>
					<Vertex X="31608" Y="26845" Z="0"/>
					<Vertex X="31619" Y="26822" Z="0"/>
					<Vertex X="31653" Y="26788" Z="0"/>
					<Vertex X="31675" Y="26766" Z="0"/>
					<Vertex X="31675" Y="26744" Z="0"/>
					<Vertex X="31686" Y="26732" Z="0"/>
					<Vertex X="31709" Y="26699" Z="0"/>
					<Vertex X="31720" Y="26665" Z="0"/>
					<Vertex X="31731" Y="26654" Z="0"/>
					<Vertex X="31754" Y="26620" Z="0"/>
					<Vertex X="31754" Y="26598" Z="0"/>
					<Vertex X="31749" Y="26586" Z="0"/>
					<Vertex X="31756" Y="26572" Z="0"/>
					<Vertex X="31763" Y="26565" Z="0"/>
					<Vertex X="31770" Y="26558" Z="0"/>
					<Vertex X="31776" Y="26552" Z="0"/>
					<Vertex X="31776" Y="26545" Z="0"/>
					<Vertex X="31783" Y="26538" Z="0"/>
					<Vertex X="31783" Y="26531" Z="0"/>
					<Vertex X="31783" Y="26524" Z="0"/>
					<Vertex X="31790" Y="26517" Z="0"/>
					<Vertex X="31790" Y="26510" Z="0"/>
					<Vertex X="31797" Y="26496" Z="0"/>
					<Vertex X="31804" Y="26489" Z="0"/>
					<Vertex X="31804" Y="26482" Z="0"/>
					<Vertex X="31804" Y="26476" Z="0"/>
					<Vertex X="31811" Y="26476" Z="0"/>
					<Vertex X="31818" Y="26469" Z="0"/>
					<Vertex X="31818" Y="26455" Z="0"/>
					<Vertex X="31825" Y="26448" Z="0"/>
					<Vertex X="31825" Y="26441" Z="0"/>
					<Vertex X="31832" Y="26434" Z="0"/>
					<Vertex X="31839" Y="26427" Z="0"/>
					<Vertex X="31846" Y="26420" Z="0"/>
					<Vertex X="31852" Y="26413" Z="0"/>
					<Vertex X="31852" Y="26406" Z="0"/>
					<Vertex X="31866" Y="26406" Z="0"/>
					<Vertex X="31873" Y="26393" Z="0"/>
					<Vertex X="31887" Y="26386" Z="0"/>
					<Vertex X="31894" Y="26372" Z="0"/>
					<Vertex X="31901" Y="26365" Z="0"/>
					<Vertex X="31915" Y="26358" Z="0"/>
					<Vertex X="31929" Y="26344" Z="0"/>
					<Vertex X="31935" Y="26337" Z="0"/>
					<Vertex X="31949" Y="26330" Z="0"/>
					<Vertex X="31949" Y="26324" Z="0"/>
					<Vertex X="31956" Y="26324" Z="0"/>
					<Vertex X="31970" Y="26317" Z="0"/>
					<Vertex X="31984" Y="26303" Z="0"/>
					<Vertex X="31998" Y="26303" Z="0"/>
					<Vertex X="32011" Y="26296" Z="0"/>
					<Vertex X="32025" Y="26289" Z="0"/>
					<Vertex X="32032" Y="26282" Z="0"/>
					<Vertex X="32046" Y="26275" Z="0"/>
					<Vertex X="32074" Y="26268" Z="0"/>
					<Vertex X="32094" Y="26261" Z="0"/>
					<Vertex X="32108" Y="26261" Z="0"/>
					<Vertex X="32122" Y="26254" Z="0"/>
					<Vertex X="32150" Y="26248" Z="0"/>
					<Vertex X="32170" Y="26241" Z="0"/>
					<Vertex X="32191" Y="26234" Z="0"/>
					<Vertex X="32219" Y="26227" Z="0"/>
					<Vertex X="32253" Y="26213" Z="0"/>
					<Vertex X="32267" Y="26206" Z="0"/>
					<Vertex X="32288" Y="26206" Z="0"/>
					<Vertex X="32302" Y="26192" Z="0"/>
					<Vertex X="32329" Y="26185" Z="0"/>
					<Vertex X="32336" Y="26178" Z="0"/>
					<Vertex X="32350" Y="26178" Z="0"/>
					<Vertex X="32371" Y="26158" Z="0"/>
					<Vertex X="32392" Y="26158" Z="0"/>
					<Vertex X="32398" Y="26151" Z="0"/>
					<Vertex X="32412" Y="26144" Z="0"/>
					<Vertex X="32433" Y="26130" Z="0"/>
					<Vertex X="32440" Y="26130" Z="0"/>
					<Vertex X="32454" Y="26123" Z="0"/>
					<Vertex X="32468" Y="26116" Z="0"/>
					<Vertex X="32474" Y="26116" Z="0"/>
					<Vertex X="32495" Y="26109" Z="0"/>
					<Vertex X="32530" Y="26089" Z="0"/>
					<Vertex X="32537" Y="26082" Z="0"/>
					<Vertex X="32557" Y="26075" Z="0"/>
					<Vertex X="32578" Y="26061" Z="0"/>
					<Vertex X="32592" Y="26061" Z="0"/>
					<Vertex X="32606" Y="26047" Z="0"/>
					<Vertex X="32620" Y="26040" Z="0"/>
					<Vertex X="32620" Y="26033" Z="0"/>
					<Vertex X="32633" Y="26026" Z="0"/>
					<Vertex X="32640" Y="26013" Z="0"/>
					<Vertex X="32640" Y="25999" Z="0"/>
					<Vertex X="32647" Y="25992" Z="0"/>
					<Vertex X="32654" Y="25978" Z="0"/>
					<Vertex X="32661" Y="25964" Z="0"/>
					<Vertex X="32668" Y="25950" Z="0"/>
					<Vertex X="32668" Y="25930" Z="0"/>
					<Vertex X="32675" Y="25923" Z="0"/>
					<Vertex X="32675" Y="25902" Z="0"/>
					<Vertex X="32675" Y="25888" Z="0"/>
					<Vertex X="32675" Y="25881" Z="0"/>
					<Vertex X="32675" Y="25860" Z="0"/>
					<Vertex X="32675" Y="25854" Z="0"/>
					<Vertex X="32675" Y="25833" Z="0"/>
					<Vertex X="32675" Y="25819" Z="0"/>
					<Vertex X="32675" Y="25812" Z="0"/>
					<Vertex X="32675" Y="25784" Z="0"/>
					<Vertex X="32675" Y="25771" Z="0"/>
					<Vertex X="32675" Y="25750" Z="0"/>
					<Vertex X="32675" Y="25729" Z="0"/>
					<Vertex X="32668" Y="25715" Z="0"/>
					<Vertex X="32668" Y="25674" Z="0"/>
					<Vertex X="32661" Y="25667" Z="0"/>
					<Vertex X="32654" Y="25632" Z="0"/>
					<Vertex X="32647" Y="25612" Z="0"/>
					<Vertex X="32640" Y="25598" Z="0"/>
					<Vertex X="32633" Y="25563" Z="0"/>
					<Vertex X="32627" Y="25543" Z="0"/>
					<Vertex X="32613" Y="25508" Z="0"/>
					<Vertex X="32599" Y="25467" Z="0"/>
					<Vertex X="32592" Y="25453" Z="0"/>
					<Vertex X="32578" Y="25418" Z="0"/>
					<Vertex X="32571" Y="25404" Z="0"/>
					<Vertex X="32564" Y="25370" Z="0"/>
					<Vertex X="32544" Y="25356" Z="0"/>
					<Vertex X="32537" Y="25335" Z="0"/>
					<Vertex X="32516" Y="25308" Z="0"/>
					<Vertex X="32509" Y="25301" Z="0"/>
					<Vertex X="32502" Y="25287" Z="0"/>
					<Vertex X="32488" Y="25280" Z="0"/>
					<Vertex X="32488" Y="25273" Z="0"/>
					<Vertex X="32481" Y="25266" Z="0"/>
					<Vertex X="32474" Y="25266" Z="0"/>
					<Vertex X="32474" Y="25259" Z="0"/>
					<Vertex X="32468" Y="25259" Z="0"/>
					<Vertex X="32461" Y="25259" Z="0"/>
					<Vertex X="32447" Y="25259" Z="0"/>
					<Vertex X="32426" Y="25259" Z="0"/>
					<Vertex X="32405" Y="25259" Z="0"/>
					<Vertex X="32392" Y="25245" Z="0"/>
					<Vertex X="32371" Y="25245" Z="0"/>
					<Vertex X="32329" Y="25245" Z="0"/>
					<Vertex X="32316" Y="25245" Z="0"/>
					<Vertex X="32274" Y="25239" Z="0"/>
					<Vertex X="32246" Y="25232" Z="0"/>
					<Vertex X="32240" Y="25218" Z="0"/>
					<Vertex X="32212" Y="25218" Z="0"/>
					<Vertex X="32198" Y="25211" Z="0"/>
					<Vertex X="32170" Y="25211" Z="0"/>
					<Vertex X="32163" Y="25211" Z="0"/>
					<Vertex X="32136" Y="25204" Z="0"/>
					<Vertex X="32122" Y="25204" Z="0"/>
					<Vertex X="32115" Y="25204" Z="0"/>
					<Vertex X="32101" Y="25197" Z="0"/>
					<Vertex X="32094" Y="25190" Z="0"/>
					<Vertex X="32087" Y="25190" Z="0"/>
					<Vertex X="32074" Y="25190" Z="0"/>
					<Vertex X="32060" Y="25190" Z="0"/>
					<Vertex X="32053" Y="25190" Z="0"/>
					<Vertex X="32039" Y="25183" Z="0"/>
					<Vertex X="32032" Y="25183" Z="0"/>
					<Vertex X="32025" Y="25176" Z="0"/>
					<Vertex X="32018" Y="25176" Z="0"/>
					<Vertex X="31998" Y="25176" Z="0"/>
					<Vertex X="31991" Y="25176" Z="0"/>
					<Vertex X="31970" Y="25176" Z="0"/>
					<Vertex X="31970" Y="25169" Z="0"/>
					<Vertex X="31942" Y="25169" Z="0"/>
					<Vertex X="31935" Y="25169" Z="0"/>
					<Vertex X="31908" Y="25162" Z="0"/>
					<Vertex X="31894" Y="25162" Z="0"/>
					<Vertex X="31873" Y="25162" Z="0"/>
					<Vertex X="31859" Y="25162" Z="0"/>
					<Vertex X="31852" Y="25162" Z="0"/>
					<Vertex X="31832" Y="25149" Z="0"/>
					<Vertex X="31825" Y="25149" Z="0"/>
					<Vertex X="31811" Y="25149" Z="0"/>
					<Vertex X="31797" Y="25142" Z="0"/>
					<Vertex X="31790" Y="25142" Z="0"/>
					<Vertex X="31776" Y="25135" Z="0"/>
					<Vertex X="31770" Y="25128" Z="0"/>
					<Vertex X="31756" Y="25121" Z="0"/>
					<Vertex X="31749" Y="25121" Z="0"/>
					<Vertex X="31742" Y="25121" Z="0"/>
					<Vertex X="31728" Y="25114" Z="0"/>
					<Vertex X="31714" Y="25107" Z="0"/>
					<Vertex X="31700" Y="25100" Z="0"/>
					<Vertex X="31694" Y="25093" Z="0"/>
					<Vertex X="31687" Y="25093" Z="0"/>
					<Vertex X="31673" Y="25080" Z="0"/>
					<Vertex X="31666" Y="25080" Z="0"/>
					<Vertex X="31659" Y="25080" Z="0"/>
					<Vertex X="31659" Y="25073" Z="0"/>
					<Vertex X="31652" Y="25073" Z="0"/>
					<Vertex X="31652" Y="25066" Z="0"/>
					<Vertex X="31631" Y="25059" Z="0"/>
					<Vertex X="31624" Y="25059" Z="0"/>
					<Vertex X="31624" Y="25052" Z="0"/>
					<Vertex X="31618" Y="25052" Z="0"/>
					<Vertex X="31611" Y="25045" Z="0"/>
					<Vertex X="31597" Y="25038" Z="0"/>
					<Vertex X="31590" Y="25038" Z="0"/>
					<Vertex X="31583" Y="25038" Z="0"/>
					<Vertex X="31576" Y="25031" Z="0"/>
					<Vertex X="31576" Y="25024" Z="0"/>
					<Vertex X="31562" Y="25017" Z="0"/>
					<Vertex X="31555" Y="25017" Z="0"/>
					<Vertex X="31548" Y="25017" Z="0"/>
					<Vertex X="31542" Y="25010" Z="0"/>
					<Vertex X="31521" Y="24997" Z="0"/>
					<Vertex X="31521" Y="24990" Z="0"/>
					<Vertex X="31500" Y="24983" Z="0"/>
					<Vertex X="31493" Y="24969" Z="0"/>
					<Vertex X="31479" Y="24962" Z="0"/>
					<Vertex X="31472" Y="24948" Z="0"/>
					<Vertex X="31465" Y="24941" Z="0"/>
					<Vertex X="31459" Y="24941" Z="0"/>
					<Vertex X="31452" Y="24928" Z="0"/>
					<Vertex X="31445" Y="24921" Z="0"/>
					<Vertex X="31438" Y="24914" Z="0"/>
					<Vertex X="31431" Y="24907" Z="0"/>
					<Vertex X="31410" Y="24900" Z="0"/>
					<Vertex X="31403" Y="24900" Z="0"/>
					<Vertex X="31396" Y="24893" Z="0"/>
					<Vertex X="31389" Y="24893" Z="0"/>
					<Vertex X="31383" Y="24893" Z="0"/>
					<Vertex X="31376" Y="24893" Z="0"/>
					<Vertex X="31369" Y="24893" Z="0"/>
					<Vertex X="31362" Y="24893" Z="0"/>
					<Vertex X="31355" Y="24893" Z="0"/>
					<Vertex X="31348" Y="24893" Z="0"/>
					<Vertex X="31341" Y="24900" Z="0"/>
					<Vertex X="31334" Y="24907" Z="0"/>
					<Vertex X="31327" Y="24907" Z="0"/>
					<Vertex X="31320" Y="24914" Z="0"/>
					<Vertex X="31313" Y="24921" Z="0"/>
					<Vertex X="31307" Y="24928" Z="0"/>
					<Vertex X="31300" Y="24934" Z="0"/>
					<Vertex X="31293" Y="24934" Z="0"/>
					<Vertex X="31286" Y="24934" Z="0"/>
					<Vertex X="31272" Y="24948" Z="0"/>
					<Vertex X="31272" Y="24955" Z="0"/>
					<Vertex X="31265" Y="24962" Z="0"/>
					<Vertex X="31265" Y="24976" Z="0"/>
					<Vertex X="31251" Y="24990" Z="0"/>
					<Vertex X="31244" Y="24990" Z="0"/>
					<Vertex X="31237" Y="24997" Z="0"/>
					<Vertex X="31224" Y="25010" Z="0"/>
					<Vertex X="31217" Y="25017" Z="0"/>
					<Vertex X="31210" Y="25024" Z="0"/>
					<Vertex X="31203" Y="25031" Z="0"/>
					<Vertex X="31196" Y="25045" Z="0"/>
					<Vertex X="31182" Y="25059" Z="0"/>
					<Vertex X="31175" Y="25066" Z="0"/>
					<Vertex X="31161" Y="25086" Z="0"/>
					<Vertex X="31154" Y="25093" Z="0"/>
					<Vertex X="31154" Y="25100" Z="0"/>
					<Vertex X="31134" Y="25114" Z="0"/>
					<Vertex X="31134" Y="25121" Z="0"/>
					<Vertex X="31120" Y="25128" Z="0"/>
					<Vertex X="31113" Y="25142" Z="0"/>
					<Vertex X="31092" Y="25156" Z="0"/>
					<Vertex X="31085" Y="25162" Z="0"/>
					<Vertex X="31072" Y="25176" Z="0"/>
					<Vertex X="31065" Y="25183" Z="0"/>
					<Vertex X="31051" Y="25204" Z="0"/>
					<Vertex X="31030" Y="25218" Z="0"/>
					<Vertex X="31002" Y="25232" Z="0"/>
					<Vertex X="30954" Y="25259" Z="0"/>
					<Vertex X="30871" Y="25308" Z="0"/>
					<Vertex X="30816" Y="25328" Z="0"/>
					<Vertex X="30801" Y="25320" Z="0"/>
					<Vertex X="30756" Y="25309" Z="0"/>
					<Vertex X="30745" Y="25298" Z="0"/>
					<Vertex X="30711" Y="25298" Z="0"/>
					<Vertex X="30667" Y="25287" Z="0"/>
					<Vertex X="30633" Y="25287" Z="0"/>
					<Vertex X="30599" Y="25264" Z="0"/>
					<Vertex X="30577" Y="25264" Z="0"/>
					<Vertex X="30554" Y="25264" Z="0"/>
					<Vertex X="30532" Y="25253" Z="0"/>
					<Vertex X="30498" Y="25242" Z="0"/>
					<Vertex X="30465" Y="25230" Z="0"/>
					<Vertex X="30442" Y="25219" Z="0"/>
					<Vertex X="30431" Y="25219" Z="0"/>
					<Vertex X="30409" Y="25219" Z="0"/>
					<Vertex X="30386" Y="25219" Z="0"/>
					<Vertex X="30353" Y="25219" Z="0"/>
					<Vertex X="30330" Y="25208" Z="0"/>
					<Vertex X="30308" Y="25208" Z="0"/>
					<Vertex X="30274" Y="25197" Z="0"/>
					<Vertex X="30263" Y="25197" Z="0"/>
					<Vertex X="30252" Y="25197" Z="0"/>
					<Vertex X="30229" Y="25186" Z="0"/>
					<Vertex X="30207" Y="25186" Z="0"/>
					<Vertex X="30173" Y="25174" Z="0"/>
					<Vertex X="30140" Y="25174" Z="0"/>
					<Vertex X="30106" Y="25174" Z="0"/>
					<Vertex X="30095" Y="25174" Z="0"/>
					<Vertex X="30061" Y="25152" Z="0"/>
					<Vertex X="30039" Y="25152" Z="0"/>
					<Vertex X="30005" Y="25152" Z="0"/>
					<Vertex X="29983" Y="25152" Z="0"/>
					<Vertex X="29949" Y="25152" Z="0"/>
					<Vertex X="29938" Y="25141" Z="0"/>
					<Vertex X="29916" Y="25141" Z="0"/>
					<Vertex X="29904" Y="25130" Z="0"/>
					<Vertex X="29882" Y="25130" Z="0"/>
					<Vertex X="29871" Y="25118" Z="0"/>
					<Vertex X="29860" Y="25118" Z="0"/>
					<Vertex X="29848" Y="25118" Z="0"/>
					<Vertex X="29837" Y="25107" Z="0"/>
					<Vertex X="29826" Y="25096" Z="0"/>
					<Vertex X="29815" Y="25096" Z="0"/>
					<Vertex X="29792" Y="25085" Z="0"/>
					<Vertex X="29781" Y="25074" Z="0"/>
					<Vertex X="29770" Y="25062" Z="0"/>
					<Vertex X="29759" Y="25051" Z="0"/>
					<Vertex X="29747" Y="25040" Z="0"/>
					<Vertex X="29736" Y="25040" Z="0"/>
					<Vertex X="29736" Y="25029" Z="0"/>
					<Vertex X="29714" Y="25018" Z="0"/>
					<Vertex X="29703" Y="25006" Z="0"/>
					<Vertex X="29691" Y="25006" Z="0"/>
					<Vertex X="29669" Y="25006" Z="0"/>
					<Vertex X="29647" Y="24995" Z="0"/>
					<Vertex X="29635" Y="24995" Z="0"/>
					<Vertex X="29624" Y="24995" Z="0"/>
					<Vertex X="29613" Y="24961" Z="0"/>
				</Vertices>
			</Region>
			<Region Id="10" Type="0" Zoom="0.023245" Selected="0" ImageLocation="" ImageFocus="0" Length="21244.1" Area="12956633.0" LengthMicrons="5353.5" AreaMicrons="822798.0" Text="NC" NegativeROA="0" InputRegionId="0" Analyze="1" DisplayId="10">
				<Attributes/>
				<Vertices>
					<Vertex X="37082" Y="23446" Z="0"/>
					<Vertex X="36996" Y="23489" Z="0"/>
					<Vertex X="36910" Y="23489" Z="0"/>
					<Vertex X="36867" Y="23489" Z="0"/>
					<Vertex X="36781" Y="23446" Z="0"/>
					<Vertex X="36738" Y="23446" Z="0"/>
					<Vertex X="36738" Y="23403" Z="0"/>
					<Vertex X="36652" Y="23360" Z="0"/>
					<Vertex X="36652" Y="23317" Z="0"/>
					<Vertex X="36566" Y="23274" Z="0"/>
					<Vertex X="36523" Y="23188" Z="0"/>
					<Vertex X="36480" Y="23102" Z="0"/>
					<Vertex X="36437" Y="22973" Z="0"/>
					<Vertex X="36351" Y="22844" Z="0"/>
					<Vertex X="36265" Y="22758" Z="0"/>
					<Vertex X="36179" Y="22672" Z="0"/>
					<Vertex X="36136" Y="22499" Z="0"/>
					<Vertex X="36093" Y="22456" Z="0"/>
					<Vertex X="36007" Y="22370" Z="0"/>
					<Vertex X="36007" Y="22284" Z="0"/>
					<Vertex X="36007" Y="22241" Z="0"/>
					<Vertex X="36007" Y="22155" Z="0"/>
					<Vertex X="36007" Y="22112" Z="0"/>
					<Vertex X="36007" Y="22069" Z="0"/>
					<Vertex X="36007" Y="22026" Z="0"/>
					<Vertex X="36007" Y="21983" Z="0"/>
					<Vertex X="36007" Y="21897" Z="0"/>
					<Vertex X="36007" Y="21811" Z="0"/>
					<Vertex X="36093" Y="21725" Z="0"/>
					<Vertex X="36093" Y="21682" Z="0"/>
					<Vertex X="36136" Y="21596" Z="0"/>
					<Vertex X="36179" Y="21596" Z="0"/>
					<Vertex X="36222" Y="21596" Z="0"/>
					<Vertex X="36265" Y="21596" Z="0"/>
					<Vertex X="36308" Y="21596" Z="0"/>
					<Vertex X="36351" Y="21596" Z="0"/>
					<Vertex X="36394" Y="21596" Z="0"/>
					<Vertex X="36437" Y="21596" Z="0"/>
					<Vertex X="36480" Y="21596" Z="0"/>
					<Vertex X="36566" Y="21596" Z="0"/>
					<Vertex X="36609" Y="21596" Z="0"/>
					<Vertex X="36652" Y="21596" Z="0"/>
					<Vertex X="36695" Y="21596" Z="0"/>
					<Vertex X="36867" Y="21596" Z="0"/>
					<Vertex X="36953" Y="21596" Z="0"/>
					<Vertex X="37082" Y="21596" Z="0"/>
					<Vertex X="37125" Y="21596" Z="0"/>
					<Vertex X="37211" Y="21596" Z="0"/>
					<Vertex X="37254" Y="21596" Z="0"/>
					<Vertex X="37340" Y="21596" Z="0"/>
					<Vertex X="37383" Y="21596" Z="0"/>
					<Vertex X="37469" Y="21596" Z="0"/>
					<Vertex X="37513" Y="21596" Z="0"/>
					<Vertex X="37599" Y="21596" Z="0"/>
					<Vertex X="37642" Y="21596" Z="0"/>
					<Vertex X="37728" Y="21596" Z="0"/>
					<Vertex X="37771" Y="21596" Z="0"/>
					<Vertex X="37857" Y="21639" Z="0"/>
					<Vertex X="37943" Y="21682" Z="0"/>
					<Vertex X="37986" Y="21682" Z="0"/>
					<Vertex X="38029" Y="21725" Z="0"/>
					<Vertex X="38072" Y="21725" Z="0"/>
					<Vertex X="38115" Y="21768" Z="0"/>
					<Vertex X="38158" Y="21768" Z="0"/>
					<Vertex X="38244" Y="21811" Z="0"/>
					<Vertex X="38244" Y="21854" Z="0"/>
					<Vertex X="38287" Y="21854" Z="0"/>
					<Vertex X="38330" Y="21854" Z="0"/>
					<Vertex X="38416" Y="21940" Z="0"/>
					<Vertex X="38502" Y="21983" Z="0"/>
					<Vertex X="38545" Y="22026" Z="0"/>
					<Vertex X="38588" Y="22026" Z="0"/>
					<Vertex X="38674" Y="22112" Z="0"/>
					<Vertex X="38717" Y="22112" Z="0"/>
					<Vertex X="38846" Y="22155" Z="0"/>
					<Vertex X="38889" Y="22198" Z="0"/>
					<Vertex X="38975" Y="22241" Z="0"/>
					<Vertex X="39018" Y="22241" Z="0"/>
					<Vertex X="39061" Y="22284" Z="0"/>
					<Vertex X="39104" Y="22327" Z="0"/>
					<Vertex X="39233" Y="22413" Z="0"/>
					<Vertex X="39276" Y="22456" Z="0"/>
					<Vertex X="39362" Y="22499" Z="0"/>
					<Vertex X="39448" Y="22542" Z="0"/>
					<Vertex X="39491" Y="22585" Z="0"/>
					<Vertex X="39534" Y="22629" Z="0"/>
					<Vertex X="39620" Y="22672" Z="0"/>
					<Vertex X="39706" Y="22715" Z="0"/>
					<Vertex X="39793" Y="22758" Z="0"/>
					<Vertex X="39836" Y="22801" Z="0"/>
					<Vertex X="39922" Y="22844" Z="0"/>
					<Vertex X="39965" Y="22844" Z="0"/>
					<Vertex X="40094" Y="22930" Z="0"/>
					<Vertex X="40137" Y="22973" Z="0"/>
					<Vertex X="40180" Y="22973" Z="0"/>
					<Vertex X="40266" Y="23059" Z="0"/>
					<Vertex X="40309" Y="23059" Z="0"/>
					<Vertex X="40352" Y="23145" Z="0"/>
					<Vertex X="40395" Y="23188" Z="0"/>
					<Vertex X="40481" Y="23231" Z="0"/>
					<Vertex X="40567" Y="23274" Z="0"/>
					<Vertex X="40610" Y="23317" Z="0"/>
					<Vertex X="40653" Y="23360" Z="0"/>
					<Vertex X="40696" Y="23360" Z="0"/>
					<Vertex X="40696" Y="23403" Z="0"/>
					<Vertex X="40782" Y="23489" Z="0"/>
					<Vertex X="40825" Y="23532" Z="0"/>
					<Vertex X="40868" Y="23532" Z="0"/>
					<Vertex X="40911" Y="23575" Z="0"/>
					<Vertex X="40997" Y="23618" Z="0"/>
					<Vertex X="41083" Y="23661" Z="0"/>
					<Vertex X="41126" Y="23747" Z="0"/>
					<Vertex X="41212" Y="23790" Z="0"/>
					<Vertex X="41255" Y="23790" Z="0"/>
					<Vertex X="41298" Y="23833" Z="0"/>
					<Vertex X="41384" Y="23919" Z="0"/>
					<Vertex X="41427" Y="23919" Z="0"/>
					<Vertex X="41470" Y="23962" Z="0"/>
					<Vertex X="41556" Y="24005" Z="0"/>
					<Vertex X="41556" Y="24048" Z="0"/>
					<Vertex X="41599" Y="24048" Z="0"/>
					<Vertex X="41685" Y="24091" Z="0"/>
					<Vertex X="41685" Y="24134" Z="0"/>
					<Vertex X="41771" Y="24134" Z="0"/>
					<Vertex X="41771" Y="24177" Z="0"/>
					<Vertex X="41814" Y="24177" Z="0"/>
					<Vertex X="41900" Y="24263" Z="0"/>
					<Vertex X="41900" Y="24306" Z="0"/>
					<Vertex X="41987" Y="24306" Z="0"/>
					<Vertex X="42030" Y="24392" Z="0"/>
					<Vertex X="42159" Y="24392" Z="0"/>
					<Vertex X="42245" Y="24435" Z="0"/>
					<Vertex X="42374" Y="24435" Z="0"/>
					<Vertex X="42460" Y="24478" Z="0"/>
					<Vertex X="42546" Y="24521" Z="0"/>
					<Vertex X="42589" Y="24564" Z="0"/>
					<Vertex X="42675" Y="24564" Z="0"/>
					<Vertex X="42804" Y="24650" Z="0"/>
					<Vertex X="42847" Y="24650" Z="0"/>
					<Vertex X="42890" Y="24650" Z="0"/>
					<Vertex X="43019" Y="24693" Z="0"/>
					<Vertex X="43105" Y="24736" Z="0"/>
					<Vertex X="43191" Y="24779" Z="0"/>
					<Vertex X="43277" Y="24822" Z="0"/>
					<Vertex X="43320" Y="24822" Z="0"/>
					<Vertex X="43406" Y="24822" Z="0"/>
					<Vertex X="43449" Y="24822" Z="0"/>
					<Vertex X="43492" Y="24866" Z="0"/>
					<Vertex X="43578" Y="24866" Z="0"/>
					<Vertex X="43750" Y="24952" Z="0"/>
					<Vertex X="43793" Y="24952" Z="0"/>
					<Vertex X="43836" Y="24952" Z="0"/>
					<Vertex X="43879" Y="24995" Z="0"/>
					<Vertex X="43965" Y="24995" Z="0"/>
					<Vertex X="44051" Y="25081" Z="0"/>
					<Vertex X="44094" Y="25081" Z="0"/>
					<Vertex X="44137" Y="25081" Z="0"/>
					<Vertex X="44224" Y="25124" Z="0"/>
					<Vertex X="44267" Y="25167" Z="0"/>
					<Vertex X="44310" Y="25210" Z="0"/>
					<Vertex X="44353" Y="25253" Z="0"/>
					<Vertex X="44396" Y="25296" Z="0"/>
					<Vertex X="44396" Y="25339" Z="0"/>
					<Vertex X="44439" Y="25382" Z="0"/>
					<Vertex X="44439" Y="25425" Z="0"/>
					<Vertex X="44439" Y="25468" Z="0"/>
					<Vertex X="44439" Y="25511" Z="0"/>
					<Vertex X="44439" Y="25554" Z="0"/>
					<Vertex X="44439" Y="25597" Z="0"/>
					<Vertex X="44439" Y="25640" Z="0"/>
					<Vertex X="44353" Y="25726" Z="0"/>
					<Vertex X="44310" Y="25726" Z="0"/>
					<Vertex X="44267" Y="25726" Z="0"/>
					<Vertex X="44181" Y="25769" Z="0"/>
					<Vertex X="44137" Y="25769" Z="0"/>
					<Vertex X="44094" Y="25812" Z="0"/>
					<Vertex X="44051" Y="25812" Z="0"/>
					<Vertex X="43922" Y="25855" Z="0"/>
					<Vertex X="43879" Y="25898" Z="0"/>
					<Vertex X="43836" Y="25898" Z="0"/>
					<Vertex X="43793" Y="25898" Z="0"/>
					<Vertex X="43707" Y="25898" Z="0"/>
					<Vertex X="43621" Y="25898" Z="0"/>
					<Vertex X="43535" Y="25898" Z="0"/>
					<Vertex X="43406" Y="25898" Z="0"/>
					<Vertex X="43277" Y="25898" Z="0"/>
					<Vertex X="43191" Y="25898" Z="0"/>
					<Vertex X="43062" Y="25898" Z="0"/>
					<Vertex X="42976" Y="25898" Z="0"/>
					<Vertex X="42933" Y="25898" Z="0"/>
					<Vertex X="42847" Y="25898" Z="0"/>
					<Vertex X="42804" Y="25898" Z="0"/>
					<Vertex X="42718" Y="25898" Z="0"/>
					<Vertex X="42589" Y="25941" Z="0"/>
					<Vertex X="42503" Y="25941" Z="0"/>
					<Vertex X="42460" Y="25941" Z="0"/>
					<Vertex X="42374" Y="25941" Z="0"/>
					<Vertex X="42331" Y="25941" Z="0"/>
					<Vertex X="42245" Y="25941" Z="0"/>
					<Vertex X="42073" Y="25941" Z="0"/>
					<Vertex X="41987" Y="25941" Z="0"/>
					<Vertex X="41900" Y="25941" Z="0"/>
					<Vertex X="41814" Y="25941" Z="0"/>
					<Vertex X="41685" Y="25941" Z="0"/>
					<Vertex X="41642" Y="25941" Z="0"/>
					<Vertex X="41599" Y="25898" Z="0"/>
					<Vertex X="41513" Y="25898" Z="0"/>
					<Vertex X="41427" Y="25855" Z="0"/>
					<Vertex X="41341" Y="25812" Z="0"/>
					<Vertex X="41298" Y="25769" Z="0"/>
					<Vertex X="41255" Y="25726" Z="0"/>
					<Vertex X="41169" Y="25640" Z="0"/>
					<Vertex X="41083" Y="25597" Z="0"/>
					<Vertex X="41040" Y="25554" Z="0"/>
					<Vertex X="40954" Y="25511" Z="0"/>
					<Vertex X="40911" Y="25468" Z="0"/>
					<Vertex X="40868" Y="25468" Z="0"/>
					<Vertex X="40825" Y="25382" Z="0"/>
					<Vertex X="40782" Y="25382" Z="0"/>
					<Vertex X="40739" Y="25339" Z="0"/>
					<Vertex X="40696" Y="25296" Z="0"/>
					<Vertex X="40610" Y="25253" Z="0"/>
					<Vertex X="40567" Y="25167" Z="0"/>
					<Vertex X="40481" Y="25167" Z="0"/>
					<Vertex X="40395" Y="25124" Z="0"/>
					<Vertex X="40352" Y="25038" Z="0"/>
					<Vertex X="40180" Y="24952" Z="0"/>
					<Vertex X="40137" Y="24909" Z="0"/>
					<Vertex X="40008" Y="24822" Z="0"/>
					<Vertex X="39965" Y="24736" Z="0"/>
					<Vertex X="39879" Y="24736" Z="0"/>
					<Vertex X="39793" Y="24607" Z="0"/>
					<Vertex X="39750" Y="24564" Z="0"/>
					<Vertex X="39706" Y="24521" Z="0"/>
					<Vertex X="39620" Y="24435" Z="0"/>
					<Vertex X="39534" Y="24306" Z="0"/>
					<Vertex X="39534" Y="24263" Z="0"/>
					<Vertex X="39448" Y="24220" Z="0"/>
					<Vertex X="39362" Y="24091" Z="0"/>
					<Vertex X="39362" Y="24048" Z="0"/>
					<Vertex X="39319" Y="23962" Z="0"/>
					<Vertex X="39233" Y="23919" Z="0"/>
					<Vertex X="39190" Y="23833" Z="0"/>
					<Vertex X="39104" Y="23790" Z="0"/>
					<Vertex X="39061" Y="23747" Z="0"/>
					<Vertex X="39061" Y="23704" Z="0"/>
					<Vertex X="38975" Y="23618" Z="0"/>
					<Vertex X="38932" Y="23618" Z="0"/>
					<Vertex X="38889" Y="23618" Z="0"/>
					<Vertex X="38803" Y="23575" Z="0"/>
					<Vertex X="38717" Y="23532" Z="0"/>
					<Vertex X="38674" Y="23532" Z="0"/>
					<Vertex X="38588" Y="23532" Z="0"/>
					<Vertex X="38502" Y="23532" Z="0"/>
					<Vertex X="38459" Y="23489" Z="0"/>
					<Vertex X="38330" Y="23489" Z="0"/>
					<Vertex X="38287" Y="23489" Z="0"/>
					<Vertex X="38158" Y="23446" Z="0"/>
					<Vertex X="38029" Y="23446" Z="0"/>
					<Vertex X="37986" Y="23446" Z="0"/>
					<Vertex X="37900" Y="23446" Z="0"/>
					<Vertex X="37857" Y="23446" Z="0"/>
					<Vertex X="37814" Y="23446" Z="0"/>
					<Vertex X="37771" Y="23446" Z="0"/>
					<Vertex X="37685" Y="23446" Z="0"/>
					<Vertex X="37599" Y="23446" Z="0"/>
					<Vertex X="37513" Y="23446" Z="0"/>
					<Vertex X="37469" Y="23446" Z="0"/>
					<Vertex X="37383" Y="23446" Z="0"/>
					<Vertex X="37340" Y="23446" Z="0"/>
					<Vertex X="37082" Y="23446" Z="0"/>
				</Vertices>
			</Region>
			<Region Id="11" Type="0" Zoom="0.084373" Selected="1" ImageLocation="" ImageFocus="0" Length="8336.8" Area="4987983.5" LengthMicrons="2100.9" AreaMicrons="316756.9" Text="NC" NegativeROA="0" InputRegionId="0" Analyze="1" DisplayId="11">
				<Attributes/>
				<Vertices>
					<Vertex X="23408" Y="30353" Z="0"/>
					<Vertex X="23384" Y="30353" Z="0"/>
					<Vertex X="23372" Y="30365" Z="0"/>
					<Vertex X="23336" Y="30365" Z="0"/>
					<Vertex X="23206" Y="30377" Z="0"/>
					<Vertex X="22933" Y="30400" Z="0"/>
					<Vertex X="22815" Y="30400" Z="0"/>
					<Vertex X="22613" Y="30400" Z="0"/>
					<Vertex X="22519" Y="30400" Z="0"/>
					<Vertex X="22400" Y="30377" Z="0"/>
					<Vertex X="22317" Y="30365" Z="0"/>
					<Vertex X="22246" Y="30329" Z="0"/>
					<Vertex X="22222" Y="30306" Z="0"/>
					<Vertex X="22139" Y="30270" Z="0"/>
					<Vertex X="22080" Y="30235" Z="0"/>
					<Vertex X="21997" Y="30187" Z="0"/>
					<Vertex X="21926" Y="30140" Z="0"/>
					<Vertex X="21867" Y="30092" Z="0"/>
					<Vertex X="21831" Y="30057" Z="0"/>
					<Vertex X="21772" Y="29997" Z="0"/>
					<Vertex X="21701" Y="29962" Z="0"/>
					<Vertex X="21618" Y="29903" Z="0"/>
					<Vertex X="21571" Y="29867" Z="0"/>
					<Vertex X="21559" Y="29855" Z="0"/>
					<Vertex X="21547" Y="29832" Z="0"/>
					<Vertex X="21511" Y="29784" Z="0"/>
					<Vertex X="21488" Y="29737" Z="0"/>
					<Vertex X="21476" Y="29713" Z="0"/>
					<Vertex X="21464" Y="29666" Z="0"/>
					<Vertex X="21452" Y="29618" Z="0"/>
					<Vertex X="21452" Y="29547" Z="0"/>
					<Vertex X="21452" Y="29500" Z="0"/>
					<Vertex X="21452" Y="29452" Z="0"/>
					<Vertex X="21452" Y="29417" Z="0"/>
					<Vertex X="21452" Y="29381" Z="0"/>
					<Vertex X="21452" Y="29346" Z="0"/>
					<Vertex X="21452" Y="29263" Z="0"/>
					<Vertex X="21464" Y="29215" Z="0"/>
					<Vertex X="21476" Y="29144" Z="0"/>
					<Vertex X="21488" Y="29120" Z="0"/>
					<Vertex X="21511" Y="29061" Z="0"/>
					<Vertex X="21535" Y="29014" Z="0"/>
					<Vertex X="21547" Y="28990" Z="0"/>
					<Vertex X="21594" Y="28966" Z="0"/>
					<Vertex X="21642" Y="28907" Z="0"/>
					<Vertex X="21677" Y="28872" Z="0"/>
					<Vertex X="21736" Y="28824" Z="0"/>
					<Vertex X="21772" Y="28789" Z="0"/>
					<Vertex X="21855" Y="28741" Z="0"/>
					<Vertex X="21902" Y="28717" Z="0"/>
					<Vertex X="21950" Y="28682" Z="0"/>
					<Vertex X="21997" Y="28658" Z="0"/>
					<Vertex X="22033" Y="28623" Z="0"/>
					<Vertex X="22068" Y="28599" Z="0"/>
					<Vertex X="22139" Y="28575" Z="0"/>
					<Vertex X="22187" Y="28540" Z="0"/>
					<Vertex X="22246" Y="28504" Z="0"/>
					<Vertex X="22293" Y="28492" Z="0"/>
					<Vertex X="22365" Y="28469" Z="0"/>
					<Vertex X="22436" Y="28445" Z="0"/>
					<Vertex X="22507" Y="28409" Z="0"/>
					<Vertex X="22554" Y="28397" Z="0"/>
					<Vertex X="22625" Y="28397" Z="0"/>
					<Vertex X="22649" Y="28374" Z="0"/>
					<Vertex X="22708" Y="28374" Z="0"/>
					<Vertex X="22768" Y="28374" Z="0"/>
					<Vertex X="22851" Y="28362" Z="0"/>
					<Vertex X="22910" Y="28350" Z="0"/>
					<Vertex X="22981" Y="28350" Z="0"/>
					<Vertex X="23040" Y="28350" Z="0"/>
					<Vertex X="23147" Y="28350" Z="0"/>
					<Vertex X="23194" Y="28350" Z="0"/>
					<Vertex X="23265" Y="28350" Z="0"/>
					<Vertex X="23372" Y="28350" Z="0"/>
					<Vertex X="23479" Y="28350" Z="0"/>
					<Vertex X="23562" Y="28350" Z="0"/>
					<Vertex X="23656" Y="28362" Z="0"/>
					<Vertex X="23716" Y="28374" Z="0"/>
					<Vertex X="23799" Y="28397" Z="0"/>
					<Vertex X="23858" Y="28421" Z="0"/>
					<Vertex X="23941" Y="28433" Z="0"/>
					<Vertex X="23976" Y="28457" Z="0"/>
					<Vertex X="24048" Y="28469" Z="0"/>
					<Vertex X="24095" Y="28480" Z="0"/>
					<Vertex X="24154" Y="28504" Z="0"/>
					<Vertex X="24190" Y="28528" Z="0"/>
					<Vertex X="24237" Y="28552" Z="0"/>
					<Vertex X="24249" Y="28575" Z="0"/>
					<Vertex X="24273" Y="28587" Z="0"/>
					<Vertex X="24296" Y="28611" Z="0"/>
					<Vertex X="24308" Y="28634" Z="0"/>
					<Vertex X="24344" Y="28682" Z="0"/>
					<Vertex X="24368" Y="28717" Z="0"/>
					<Vertex X="24391" Y="28753" Z="0"/>
					<Vertex X="24403" Y="28789" Z="0"/>
					<Vertex X="24427" Y="28824" Z="0"/>
					<Vertex X="24439" Y="28860" Z="0"/>
					<Vertex X="24462" Y="28895" Z="0"/>
					<Vertex X="24474" Y="28931" Z="0"/>
					<Vertex X="24486" Y="28990" Z="0"/>
					<Vertex X="24510" Y="29037" Z="0"/>
					<Vertex X="24510" Y="29061" Z="0"/>
					<Vertex X="24510" Y="29109" Z="0"/>
					<Vertex X="24510" Y="29132" Z="0"/>
					<Vertex X="24510" Y="29192" Z="0"/>
					<Vertex X="24510" Y="29227" Z="0"/>
					<Vertex X="24510" Y="29275" Z="0"/>
					<Vertex X="24510" Y="29298" Z="0"/>
					<Vertex X="24510" Y="29346" Z="0"/>
					<Vertex X="24498" Y="29381" Z="0"/>
					<Vertex X="24486" Y="29440" Z="0"/>
					<Vertex X="24451" Y="29476" Z="0"/>
					<Vertex X="24427" Y="29523" Z="0"/>
					<Vertex X="24415" Y="29547" Z="0"/>
					<Vertex X="24391" Y="29583" Z="0"/>
					<Vertex X="24368" Y="29630" Z="0"/>
					<Vertex X="24320" Y="29677" Z="0"/>
					<Vertex X="24296" Y="29725" Z="0"/>
					<Vertex X="24261" Y="29772" Z="0"/>
					<Vertex X="24237" Y="29820" Z="0"/>
					<Vertex X="24190" Y="29879" Z="0"/>
					<Vertex X="24166" Y="29903" Z="0"/>
					<Vertex X="24119" Y="29950" Z="0"/>
					<Vertex X="24083" Y="29986" Z="0"/>
					<Vertex X="24048" Y="30021" Z="0"/>
					<Vertex X="24012" Y="30045" Z="0"/>
					<Vertex X="23988" Y="30069" Z="0"/>
					<Vertex X="23965" Y="30080" Z="0"/>
					<Vertex X="23941" Y="30104" Z="0"/>
					<Vertex X="23905" Y="30128" Z="0"/>
					<Vertex X="23882" Y="30128" Z="0"/>
					<Vertex X="23858" Y="30140" Z="0"/>
					<Vertex X="23834" Y="30152" Z="0"/>
					<Vertex X="23811" Y="30163" Z="0"/>
					<Vertex X="23787" Y="30163" Z="0"/>
					<Vertex X="23751" Y="30175" Z="0"/>
					<Vertex X="23716" Y="30175" Z="0"/>
					<Vertex X="23680" Y="30175" Z="0"/>
					<Vertex X="23645" Y="30199" Z="0"/>
					<Vertex X="23621" Y="30199" Z="0"/>
					<Vertex X="23609" Y="30199" Z="0"/>
					<Vertex X="23574" Y="30211" Z="0"/>
					<Vertex X="23562" Y="30211" Z="0"/>
					<Vertex X="23538" Y="30223" Z="0"/>
					<Vertex X="23526" Y="30235" Z="0"/>
					<Vertex X="23514" Y="30235" Z="0"/>
					<Vertex X="23502" Y="30235" Z="0"/>
					<Vertex X="23491" Y="30246" Z="0"/>
					<Vertex X="23491" Y="30258" Z="0"/>
					<Vertex X="23479" Y="30258" Z="0"/>
					<Vertex X="23467" Y="30270" Z="0"/>
					<Vertex X="23455" Y="30282" Z="0"/>
					<Vertex X="23443" Y="30294" Z="0"/>
					<Vertex X="23431" Y="30294" Z="0"/>
					<Vertex X="23408" Y="30353" Z="0"/>
				</Vertices>
			</Region>
		</Regions>
		<Plots/>
	</Annotation>
</Annotations>
