# Supplementary material for: Convolutional neural networks can accurately distinguish four histologic growth patterns of lung adenocarcinoma in digital slides
Source: Sci Rep. 2019 Feb 6;9:1483. doi: 10.1038/s41598-018-37638-9 (PMC6365499; doi:10.1038/s41598-018-37638-9)
Supplement: Supplementary file 2 — Dataset 1 [file 41598_2018_37638_MOESM2_ESM.zip › TCGA-91-6840-01A-01-TS1.34968e0a-95a9-429b-b0a3-0a96b314b797.xml]

<Annotations MicronsPerPixel="0.246200">
	<Annotation Id="1" Name="" ReadOnly="0" NameReadOnly="0" LineColorReadOnly="0" Incremental="0" Type="4" LineColor="65280" Visible="1" Selected="1" MarkupImagePath="" MacroName="">
		<Attributes/>
		<Regions>
			<RegionAttributeHeaders>
				<AttributeHeader Id="9999" Name="Region" ColumnWidth="-1"/>
				<AttributeHeader Id="9997" Name="Length" ColumnWidth="-1"/>
				<AttributeHeader Id="9996" Name="Area" ColumnWidth="-1"/>
				<AttributeHeader Id="9998" Name="Text" ColumnWidth="-1"/>
			</RegionAttributeHeaders>
			<Region Id="1" Type="0" Zoom="0.119654" Selected="0" ImageLocation="" ImageFocus="0" Length="24305.0" Area="14367504.0" LengthMicrons="5983.9" AreaMicrons="870878.2" Text="SOLID" NegativeROA="0" InputRegionId="0" Analyze="1" DisplayId="1">
				<Attributes/>
				<Vertices>
					<Vertex X="4622" Y="7338" Z="0"/>
					<Vertex X="4630" Y="7338" Z="0"/>
					<Vertex X="4647" Y="7338" Z="0"/>
					<Vertex X="4655" Y="7338" Z="0"/>
					<Vertex X="4672" Y="7338" Z="0"/>
					<Vertex X="4680" Y="7338" Z="0"/>
					<Vertex X="4697" Y="7338" Z="0"/>
					<Vertex X="4705" Y="7338" Z="0"/>
					<Vertex X="4722" Y="7338" Z="0"/>
					<Vertex X="4730" Y="7338" Z="0"/>
					<Vertex X="4739" Y="7346" Z="0"/>
					<Vertex X="4755" Y="7346" Z="0"/>
					<Vertex X="4764" Y="7346" Z="0"/>
					<Vertex X="4772" Y="7346" Z="0"/>
					<Vertex X="4780" Y="7346" Z="0"/>
					<Vertex X="4789" Y="7346" Z="0"/>
					<Vertex X="4805" Y="7355" Z="0"/>
					<Vertex X="4822" Y="7363" Z="0"/>
					<Vertex X="4831" Y="7363" Z="0"/>
					<Vertex X="4847" Y="7372" Z="0"/>
					<Vertex X="4872" Y="7372" Z="0"/>
					<Vertex X="4881" Y="7380" Z="0"/>
					<Vertex X="4906" Y="7380" Z="0"/>
					<Vertex X="4914" Y="7380" Z="0"/>
					<Vertex X="4931" Y="7380" Z="0"/>
					<Vertex X="4948" Y="7397" Z="0"/>
					<Vertex X="4964" Y="7405" Z="0"/>
					<Vertex X="4981" Y="7413" Z="0"/>
					<Vertex X="4989" Y="7422" Z="0"/>
					<Vertex X="5006" Y="7430" Z="0"/>
					<Vertex X="5023" Y="7438" Z="0"/>
					<Vertex X="5031" Y="7447" Z="0"/>
					<Vertex X="5039" Y="7447" Z="0"/>
					<Vertex X="5048" Y="7455" Z="0"/>
					<Vertex X="5065" Y="7455" Z="0"/>
					<Vertex X="5073" Y="7463" Z="0"/>
					<Vertex X="5081" Y="7472" Z="0"/>
					<Vertex X="5081" Y="7480" Z="0"/>
					<Vertex X="5090" Y="7480" Z="0"/>
					<Vertex X="5098" Y="7480" Z="0"/>
					<Vertex X="5106" Y="7489" Z="0"/>
					<Vertex X="5123" Y="7497" Z="0"/>
					<Vertex X="5123" Y="7505" Z="0"/>
					<Vertex X="5131" Y="7514" Z="0"/>
					<Vertex X="5140" Y="7514" Z="0"/>
					<Vertex X="5148" Y="7514" Z="0"/>
					<Vertex X="5156" Y="7522" Z="0"/>
					<Vertex X="5173" Y="7530" Z="0"/>
					<Vertex X="5182" Y="7539" Z="0"/>
					<Vertex X="5198" Y="7547" Z="0"/>
					<Vertex X="5207" Y="7547" Z="0"/>
					<Vertex X="5207" Y="7555" Z="0"/>
					<Vertex X="5223" Y="7564" Z="0"/>
					<Vertex X="5240" Y="7572" Z="0"/>
					<Vertex X="5257" Y="7589" Z="0"/>
					<Vertex X="5265" Y="7597" Z="0"/>
					<Vertex X="5290" Y="7606" Z="0"/>
					<Vertex X="5299" Y="7622" Z="0"/>
					<Vertex X="5315" Y="7622" Z="0"/>
					<Vertex X="5332" Y="7639" Z="0"/>
					<Vertex X="5340" Y="7647" Z="0"/>
					<Vertex X="5357" Y="7656" Z="0"/>
					<Vertex X="5357" Y="7664" Z="0"/>
					<Vertex X="5374" Y="7672" Z="0"/>
					<Vertex X="5390" Y="7681" Z="0"/>
					<Vertex X="5399" Y="7681" Z="0"/>
					<Vertex X="5407" Y="7681" Z="0"/>
					<Vertex X="5416" Y="7689" Z="0"/>
					<Vertex X="5424" Y="7689" Z="0"/>
					<Vertex X="5432" Y="7689" Z="0"/>
					<Vertex X="5449" Y="7697" Z="0"/>
					<Vertex X="5457" Y="7697" Z="0"/>
					<Vertex X="5466" Y="7706" Z="0"/>
					<Vertex X="5474" Y="7706" Z="0"/>
					<Vertex X="5491" Y="7714" Z="0"/>
					<Vertex X="5507" Y="7714" Z="0"/>
					<Vertex X="5516" Y="7723" Z="0"/>
					<Vertex X="5524" Y="7723" Z="0"/>
					<Vertex X="5533" Y="7731" Z="0"/>
					<Vertex X="5541" Y="7739" Z="0"/>
					<Vertex X="5549" Y="7739" Z="0"/>
					<Vertex X="5558" Y="7739" Z="0"/>
					<Vertex X="5566" Y="7748" Z="0"/>
					<Vertex X="5574" Y="7756" Z="0"/>
					<Vertex X="5583" Y="7756" Z="0"/>
					<Vertex X="5583" Y="7764" Z="0"/>
					<Vertex X="5591" Y="7764" Z="0"/>
					<Vertex X="5599" Y="7773" Z="0"/>
					<Vertex X="5608" Y="7781" Z="0"/>
					<Vertex X="5616" Y="7789" Z="0"/>
					<Vertex X="5624" Y="7798" Z="0"/>
					<Vertex X="5633" Y="7814" Z="0"/>
					<Vertex X="5641" Y="7814" Z="0"/>
					<Vertex X="5650" Y="7831" Z="0"/>
					<Vertex X="5658" Y="7840" Z="0"/>
					<Vertex X="5666" Y="7848" Z="0"/>
					<Vertex X="5675" Y="7856" Z="0"/>
					<Vertex X="5683" Y="7865" Z="0"/>
					<Vertex X="5691" Y="7873" Z="0"/>
					<Vertex X="5700" Y="7881" Z="0"/>
					<Vertex X="5700" Y="7898" Z="0"/>
					<Vertex X="5708" Y="7915" Z="0"/>
					<Vertex X="5716" Y="7923" Z="0"/>
					<Vertex X="5725" Y="7957" Z="0"/>
					<Vertex X="5733" Y="7973" Z="0"/>
					<Vertex X="5741" Y="7982" Z="0"/>
					<Vertex X="5741" Y="7998" Z="0"/>
					<Vertex X="5750" Y="8015" Z="0"/>
					<Vertex X="5758" Y="8023" Z="0"/>
					<Vertex X="5767" Y="8040" Z="0"/>
					<Vertex X="5767" Y="8048" Z="0"/>
					<Vertex X="5775" Y="8065" Z="0"/>
					<Vertex X="5775" Y="8074" Z="0"/>
					<Vertex X="5783" Y="8082" Z="0"/>
					<Vertex X="5783" Y="8099" Z="0"/>
					<Vertex X="5792" Y="8107" Z="0"/>
					<Vertex X="5792" Y="8115" Z="0"/>
					<Vertex X="5792" Y="8124" Z="0"/>
					<Vertex X="5792" Y="8132" Z="0"/>
					<Vertex X="5800" Y="8149" Z="0"/>
					<Vertex X="5800" Y="8165" Z="0"/>
					<Vertex X="5808" Y="8191" Z="0"/>
					<Vertex X="5817" Y="8207" Z="0"/>
					<Vertex X="5817" Y="8224" Z="0"/>
					<Vertex X="5825" Y="8232" Z="0"/>
					<Vertex X="5833" Y="8274" Z="0"/>
					<Vertex X="5833" Y="8282" Z="0"/>
					<Vertex X="5842" Y="8299" Z="0"/>
					<Vertex X="5842" Y="8308" Z="0"/>
					<Vertex X="5850" Y="8316" Z="0"/>
					<Vertex X="5850" Y="8333" Z="0"/>
					<Vertex X="5850" Y="8341" Z="0"/>
					<Vertex X="5850" Y="8349" Z="0"/>
					<Vertex X="5858" Y="8358" Z="0"/>
					<Vertex X="5858" Y="8366" Z="0"/>
					<Vertex X="5858" Y="8374" Z="0"/>
					<Vertex X="5858" Y="8391" Z="0"/>
					<Vertex X="5858" Y="8399" Z="0"/>
					<Vertex X="5858" Y="8408" Z="0"/>
					<Vertex X="5858" Y="8416" Z="0"/>
					<Vertex X="5858" Y="8425" Z="0"/>
					<Vertex X="5858" Y="8433" Z="0"/>
					<Vertex X="5858" Y="8441" Z="0"/>
					<Vertex X="5858" Y="8450" Z="0"/>
					<Vertex X="5858" Y="8466" Z="0"/>
					<Vertex X="5858" Y="8475" Z="0"/>
					<Vertex X="5858" Y="8491" Z="0"/>
					<Vertex X="5858" Y="8500" Z="0"/>
					<Vertex X="5858" Y="8517" Z="0"/>
					<Vertex X="5858" Y="8533" Z="0"/>
					<Vertex X="5858" Y="8550" Z="0"/>
					<Vertex X="5858" Y="8575" Z="0"/>
					<Vertex X="5858" Y="8592" Z="0"/>
					<Vertex X="5842" Y="8608" Z="0"/>
					<Vertex X="5842" Y="8617" Z="0"/>
					<Vertex X="5833" Y="8625" Z="0"/>
					<Vertex X="5825" Y="8642" Z="0"/>
					<Vertex X="5817" Y="8642" Z="0"/>
					<Vertex X="5817" Y="8659" Z="0"/>
					<Vertex X="5808" Y="8675" Z="0"/>
					<Vertex X="5800" Y="8675" Z="0"/>
					<Vertex X="5792" Y="8692" Z="0"/>
					<Vertex X="5783" Y="8692" Z="0"/>
					<Vertex X="5775" Y="8709" Z="0"/>
					<Vertex X="5767" Y="8717" Z="0"/>
					<Vertex X="5750" Y="8734" Z="0"/>
					<Vertex X="5725" Y="8751" Z="0"/>
					<Vertex X="5725" Y="8759" Z="0"/>
					<Vertex X="5716" Y="8759" Z="0"/>
					<Vertex X="5700" Y="8776" Z="0"/>
					<Vertex X="5683" Y="8784" Z="0"/>
					<Vertex X="5675" Y="8792" Z="0"/>
					<Vertex X="5666" Y="8792" Z="0"/>
					<Vertex X="5666" Y="8801" Z="0"/>
					<Vertex X="5658" Y="8809" Z="0"/>
					<Vertex X="5650" Y="8809" Z="0"/>
					<Vertex X="5624" Y="8817" Z="0"/>
					<Vertex X="5616" Y="8826" Z="0"/>
					<Vertex X="5599" Y="8834" Z="0"/>
					<Vertex X="5599" Y="8842" Z="0"/>
					<Vertex X="5591" Y="8842" Z="0"/>
					<Vertex X="5583" Y="8842" Z="0"/>
					<Vertex X="5566" Y="8842" Z="0"/>
					<Vertex X="5549" Y="8859" Z="0"/>
					<Vertex X="5541" Y="8859" Z="0"/>
					<Vertex X="5524" Y="8859" Z="0"/>
					<Vertex X="5516" Y="8868" Z="0"/>
					<Vertex X="5507" Y="8876" Z="0"/>
					<Vertex X="5491" Y="8876" Z="0"/>
					<Vertex X="5491" Y="8884" Z="0"/>
					<Vertex X="5482" Y="8884" Z="0"/>
					<Vertex X="5474" Y="8893" Z="0"/>
					<Vertex X="5466" Y="8901" Z="0"/>
					<Vertex X="5457" Y="8909" Z="0"/>
					<Vertex X="5449" Y="8918" Z="0"/>
					<Vertex X="5441" Y="8918" Z="0"/>
					<Vertex X="5432" Y="8918" Z="0"/>
					<Vertex X="5432" Y="8926" Z="0"/>
					<Vertex X="5424" Y="8934" Z="0"/>
					<Vertex X="5424" Y="8943" Z="0"/>
					<Vertex X="5416" Y="8951" Z="0"/>
					<Vertex X="5407" Y="8959" Z="0"/>
					<Vertex X="5407" Y="8968" Z="0"/>
					<Vertex X="5407" Y="8976" Z="0"/>
					<Vertex X="5399" Y="8985" Z="0"/>
					<Vertex X="5399" Y="8993" Z="0"/>
					<Vertex X="5390" Y="9001" Z="0"/>
					<Vertex X="5390" Y="9010" Z="0"/>
					<Vertex X="5382" Y="9018" Z="0"/>
					<Vertex X="5382" Y="9035" Z="0"/>
					<Vertex X="5374" Y="9043" Z="0"/>
					<Vertex X="5374" Y="9060" Z="0"/>
					<Vertex X="5365" Y="9060" Z="0"/>
					<Vertex X="5365" Y="9068" Z="0"/>
					<Vertex X="5357" Y="9076" Z="0"/>
					<Vertex X="5357" Y="9085" Z="0"/>
					<Vertex X="5357" Y="9093" Z="0"/>
					<Vertex X="5357" Y="9102" Z="0"/>
					<Vertex X="5349" Y="9110" Z="0"/>
					<Vertex X="5349" Y="9118" Z="0"/>
					<Vertex X="5349" Y="9127" Z="0"/>
					<Vertex X="5349" Y="9135" Z="0"/>
					<Vertex X="5349" Y="9143" Z="0"/>
					<Vertex X="5349" Y="9152" Z="0"/>
					<Vertex X="5349" Y="9160" Z="0"/>
					<Vertex X="5349" Y="9168" Z="0"/>
					<Vertex X="5349" Y="9177" Z="0"/>
					<Vertex X="5349" Y="9185" Z="0"/>
					<Vertex X="5349" Y="9193" Z="0"/>
					<Vertex X="5349" Y="9202" Z="0"/>
					<Vertex X="5357" Y="9210" Z="0"/>
					<Vertex X="5357" Y="9219" Z="0"/>
					<Vertex X="5357" Y="9235" Z="0"/>
					<Vertex X="5365" Y="9235" Z="0"/>
					<Vertex X="5374" Y="9244" Z="0"/>
					<Vertex X="5382" Y="9252" Z="0"/>
					<Vertex X="5382" Y="9260" Z="0"/>
					<Vertex X="5390" Y="9269" Z="0"/>
					<Vertex X="5399" Y="9277" Z="0"/>
					<Vertex X="5407" Y="9277" Z="0"/>
					<Vertex X="5416" Y="9285" Z="0"/>
					<Vertex X="5424" Y="9285" Z="0"/>
					<Vertex X="5424" Y="9294" Z="0"/>
					<Vertex X="5432" Y="9294" Z="0"/>
					<Vertex X="5441" Y="9302" Z="0"/>
					<Vertex X="5449" Y="9302" Z="0"/>
					<Vertex X="5457" Y="9302" Z="0"/>
					<Vertex X="5466" Y="9310" Z="0"/>
					<Vertex X="5474" Y="9319" Z="0"/>
					<Vertex X="5482" Y="9319" Z="0"/>
					<Vertex X="5491" Y="9319" Z="0"/>
					<Vertex X="5499" Y="9319" Z="0"/>
					<Vertex X="5516" Y="9319" Z="0"/>
					<Vertex X="5533" Y="9319" Z="0"/>
					<Vertex X="5541" Y="9319" Z="0"/>
					<Vertex X="5541" Y="9310" Z="0"/>
					<Vertex X="5558" Y="9310" Z="0"/>
					<Vertex X="5566" Y="9310" Z="0"/>
					<Vertex X="5574" Y="9302" Z="0"/>
					<Vertex X="5583" Y="9294" Z="0"/>
					<Vertex X="5591" Y="9294" Z="0"/>
					<Vertex X="5591" Y="9285" Z="0"/>
					<Vertex X="5608" Y="9285" Z="0"/>
					<Vertex X="5616" Y="9285" Z="0"/>
					<Vertex X="5624" Y="9269" Z="0"/>
					<Vertex X="5633" Y="9269" Z="0"/>
					<Vertex X="5641" Y="9260" Z="0"/>
					<Vertex X="5650" Y="9260" Z="0"/>
					<Vertex X="5650" Y="9252" Z="0"/>
					<Vertex X="5658" Y="9244" Z="0"/>
					<Vertex X="5666" Y="9235" Z="0"/>
					<Vertex X="5675" Y="9235" Z="0"/>
					<Vertex X="5675" Y="9227" Z="0"/>
					<Vertex X="5683" Y="9219" Z="0"/>
					<Vertex X="5691" Y="9210" Z="0"/>
					<Vertex X="5700" Y="9202" Z="0"/>
					<Vertex X="5700" Y="9193" Z="0"/>
					<Vertex X="5708" Y="9185" Z="0"/>
					<Vertex X="5716" Y="9177" Z="0"/>
					<Vertex X="5725" Y="9168" Z="0"/>
					<Vertex X="5725" Y="9160" Z="0"/>
					<Vertex X="5741" Y="9160" Z="0"/>
					<Vertex X="5741" Y="9152" Z="0"/>
					<Vertex X="5758" Y="9152" Z="0"/>
					<Vertex X="5767" Y="9135" Z="0"/>
					<Vertex X="5775" Y="9135" Z="0"/>
					<Vertex X="5775" Y="9127" Z="0"/>
					<Vertex X="5783" Y="9118" Z="0"/>
					<Vertex X="5792" Y="9110" Z="0"/>
					<Vertex X="5800" Y="9102" Z="0"/>
					<Vertex X="5817" Y="9102" Z="0"/>
					<Vertex X="5817" Y="9093" Z="0"/>
					<Vertex X="5825" Y="9093" Z="0"/>
					<Vertex X="5825" Y="9076" Z="0"/>
					<Vertex X="5833" Y="9076" Z="0"/>
					<Vertex X="5833" Y="9068" Z="0"/>
					<Vertex X="5842" Y="9060" Z="0"/>
					<Vertex X="5850" Y="9051" Z="0"/>
					<Vertex X="5850" Y="9043" Z="0"/>
					<Vertex X="5858" Y="9035" Z="0"/>
					<Vertex X="5858" Y="9026" Z="0"/>
					<Vertex X="5867" Y="9018" Z="0"/>
					<Vertex X="5867" Y="9010" Z="0"/>
					<Vertex X="5875" Y="9010" Z="0"/>
					<Vertex X="5875" Y="9001" Z="0"/>
					<Vertex X="5884" Y="9001" Z="0"/>
					<Vertex X="5884" Y="8985" Z="0"/>
					<Vertex X="5884" Y="8976" Z="0"/>
					<Vertex X="5892" Y="8959" Z="0"/>
					<Vertex X="5900" Y="8951" Z="0"/>
					<Vertex X="5900" Y="8943" Z="0"/>
					<Vertex X="5900" Y="8934" Z="0"/>
					<Vertex X="5909" Y="8934" Z="0"/>
					<Vertex X="5917" Y="8926" Z="0"/>
					<Vertex X="5917" Y="8918" Z="0"/>
					<Vertex X="5925" Y="8909" Z="0"/>
					<Vertex X="5925" Y="8901" Z="0"/>
					<Vertex X="5934" Y="8901" Z="0"/>
					<Vertex X="5934" Y="8893" Z="0"/>
					<Vertex X="5942" Y="8884" Z="0"/>
					<Vertex X="5942" Y="8876" Z="0"/>
					<Vertex X="5950" Y="8876" Z="0"/>
					<Vertex X="5950" Y="8868" Z="0"/>
					<Vertex X="5950" Y="8859" Z="0"/>
					<Vertex X="5959" Y="8851" Z="0"/>
					<Vertex X="5967" Y="8842" Z="0"/>
					<Vertex X="5967" Y="8834" Z="0"/>
					<Vertex X="5975" Y="8834" Z="0"/>
					<Vertex X="5975" Y="8826" Z="0"/>
					<Vertex X="5984" Y="8809" Z="0"/>
					<Vertex X="6001" Y="8801" Z="0"/>
					<Vertex X="6001" Y="8792" Z="0"/>
					<Vertex X="6009" Y="8784" Z="0"/>
					<Vertex X="6009" Y="8776" Z="0"/>
					<Vertex X="6026" Y="8759" Z="0"/>
					<Vertex X="6034" Y="8751" Z="0"/>
					<Vertex X="6042" Y="8734" Z="0"/>
					<Vertex X="6042" Y="8717" Z="0"/>
					<Vertex X="6051" Y="8717" Z="0"/>
					<Vertex X="6059" Y="8700" Z="0"/>
					<Vertex X="6067" Y="8684" Z="0"/>
					<Vertex X="6076" Y="8667" Z="0"/>
					<Vertex X="6084" Y="8659" Z="0"/>
					<Vertex X="6084" Y="8650" Z="0"/>
					<Vertex X="6092" Y="8642" Z="0"/>
					<Vertex X="6101" Y="8625" Z="0"/>
					<Vertex X="6109" Y="8617" Z="0"/>
					<Vertex X="6118" Y="8608" Z="0"/>
					<Vertex X="6118" Y="8583" Z="0"/>
					<Vertex X="6134" Y="8575" Z="0"/>
					<Vertex X="6134" Y="8567" Z="0"/>
					<Vertex X="6143" Y="8558" Z="0"/>
					<Vertex X="6159" Y="8533" Z="0"/>
					<Vertex X="6159" Y="8525" Z="0"/>
					<Vertex X="6168" Y="8525" Z="0"/>
					<Vertex X="6176" Y="8517" Z="0"/>
					<Vertex X="6176" Y="8508" Z="0"/>
					<Vertex X="6184" Y="8500" Z="0"/>
					<Vertex X="6193" Y="8500" Z="0"/>
					<Vertex X="6193" Y="8491" Z="0"/>
					<Vertex X="6193" Y="8483" Z="0"/>
					<Vertex X="6201" Y="8483" Z="0"/>
					<Vertex X="6201" Y="8475" Z="0"/>
					<Vertex X="6209" Y="8475" Z="0"/>
					<Vertex X="6209" Y="8466" Z="0"/>
					<Vertex X="6218" Y="8466" Z="0"/>
					<Vertex X="6226" Y="8450" Z="0"/>
					<Vertex X="6235" Y="8450" Z="0"/>
					<Vertex X="6235" Y="8441" Z="0"/>
					<Vertex X="6251" Y="8433" Z="0"/>
					<Vertex X="6251" Y="8425" Z="0"/>
					<Vertex X="6268" Y="8425" Z="0"/>
					<Vertex X="6285" Y="8408" Z="0"/>
					<Vertex X="6293" Y="8399" Z="0"/>
					<Vertex X="6310" Y="8391" Z="0"/>
					<Vertex X="6318" Y="8383" Z="0"/>
					<Vertex X="6326" Y="8374" Z="0"/>
					<Vertex X="6335" Y="8374" Z="0"/>
					<Vertex X="6343" Y="8366" Z="0"/>
					<Vertex X="6352" Y="8366" Z="0"/>
					<Vertex X="6368" Y="8358" Z="0"/>
					<Vertex X="6377" Y="8358" Z="0"/>
					<Vertex X="6377" Y="8349" Z="0"/>
					<Vertex X="6385" Y="8349" Z="0"/>
					<Vertex X="6402" Y="8341" Z="0"/>
					<Vertex X="6410" Y="8333" Z="0"/>
					<Vertex X="6418" Y="8333" Z="0"/>
					<Vertex X="6427" Y="8333" Z="0"/>
					<Vertex X="6435" Y="8333" Z="0"/>
					<Vertex X="6452" Y="8333" Z="0"/>
					<Vertex X="6460" Y="8341" Z="0"/>
					<Vertex X="6469" Y="8349" Z="0"/>
					<Vertex X="6477" Y="8358" Z="0"/>
					<Vertex X="6477" Y="8374" Z="0"/>
					<Vertex X="6477" Y="8383" Z="0"/>
					<Vertex X="6485" Y="8383" Z="0"/>
					<Vertex X="6485" Y="8391" Z="0"/>
					<Vertex X="6494" Y="8399" Z="0"/>
					<Vertex X="6494" Y="8408" Z="0"/>
					<Vertex X="6502" Y="8416" Z="0"/>
					<Vertex X="6502" Y="8425" Z="0"/>
					<Vertex X="6502" Y="8433" Z="0"/>
					<Vertex X="6502" Y="8441" Z="0"/>
					<Vertex X="6510" Y="8450" Z="0"/>
					<Vertex X="6519" Y="8466" Z="0"/>
					<Vertex X="6527" Y="8466" Z="0"/>
					<Vertex X="6535" Y="8475" Z="0"/>
					<Vertex X="6535" Y="8483" Z="0"/>
					<Vertex X="6544" Y="8483" Z="0"/>
					<Vertex X="6552" Y="8483" Z="0"/>
					<Vertex X="6569" Y="8483" Z="0"/>
					<Vertex X="6577" Y="8483" Z="0"/>
					<Vertex X="6586" Y="8483" Z="0"/>
					<Vertex X="6594" Y="8483" Z="0"/>
					<Vertex X="6602" Y="8475" Z="0"/>
					<Vertex X="6611" Y="8475" Z="0"/>
					<Vertex X="6619" Y="8475" Z="0"/>
					<Vertex X="6619" Y="8466" Z="0"/>
					<Vertex X="6627" Y="8466" Z="0"/>
					<Vertex X="6636" Y="8458" Z="0"/>
					<Vertex X="6644" Y="8458" Z="0"/>
					<Vertex X="6661" Y="8458" Z="0"/>
					<Vertex X="6669" Y="8466" Z="0"/>
					<Vertex X="6678" Y="8475" Z="0"/>
					<Vertex X="6686" Y="8483" Z="0"/>
					<Vertex X="6694" Y="8500" Z="0"/>
					<Vertex X="6694" Y="8508" Z="0"/>
					<Vertex X="6703" Y="8517" Z="0"/>
					<Vertex X="6711" Y="8517" Z="0"/>
					<Vertex X="6711" Y="8525" Z="0"/>
					<Vertex X="6711" Y="8533" Z="0"/>
					<Vertex X="6719" Y="8542" Z="0"/>
					<Vertex X="6719" Y="8550" Z="0"/>
					<Vertex X="6728" Y="8558" Z="0"/>
					<Vertex X="6736" Y="8583" Z="0"/>
					<Vertex X="6736" Y="8592" Z="0"/>
					<Vertex X="6736" Y="8608" Z="0"/>
					<Vertex X="6753" Y="8642" Z="0"/>
					<Vertex X="6761" Y="8650" Z="0"/>
					<Vertex X="6761" Y="8667" Z="0"/>
					<Vertex X="6761" Y="8675" Z="0"/>
					<Vertex X="6761" Y="8692" Z="0"/>
					<Vertex X="6761" Y="8700" Z="0"/>
					<Vertex X="6761" Y="8717" Z="0"/>
					<Vertex X="6761" Y="8725" Z="0"/>
					<Vertex X="6761" Y="8734" Z="0"/>
					<Vertex X="6761" Y="8751" Z="0"/>
					<Vertex X="6761" Y="8759" Z="0"/>
					<Vertex X="6761" Y="8776" Z="0"/>
					<Vertex X="6761" Y="8801" Z="0"/>
					<Vertex X="6761" Y="8817" Z="0"/>
					<Vertex X="6753" Y="8834" Z="0"/>
					<Vertex X="6753" Y="8842" Z="0"/>
					<Vertex X="6753" Y="8859" Z="0"/>
					<Vertex X="6744" Y="8876" Z="0"/>
					<Vertex X="6728" Y="8909" Z="0"/>
					<Vertex X="6728" Y="8918" Z="0"/>
					<Vertex X="6719" Y="8934" Z="0"/>
					<Vertex X="6711" Y="8951" Z="0"/>
					<Vertex X="6703" Y="8968" Z="0"/>
					<Vertex X="6694" Y="8985" Z="0"/>
					<Vertex X="6694" Y="8993" Z="0"/>
					<Vertex X="6686" Y="9018" Z="0"/>
					<Vertex X="6686" Y="9026" Z="0"/>
					<Vertex X="6678" Y="9043" Z="0"/>
					<Vertex X="6669" Y="9060" Z="0"/>
					<Vertex X="6669" Y="9068" Z="0"/>
					<Vertex X="6661" Y="9076" Z="0"/>
					<Vertex X="6661" Y="9093" Z="0"/>
					<Vertex X="6652" Y="9110" Z="0"/>
					<Vertex X="6644" Y="9110" Z="0"/>
					<Vertex X="6644" Y="9118" Z="0"/>
					<Vertex X="6636" Y="9135" Z="0"/>
					<Vertex X="6627" Y="9135" Z="0"/>
					<Vertex X="6627" Y="9152" Z="0"/>
					<Vertex X="6611" Y="9177" Z="0"/>
					<Vertex X="6602" Y="9185" Z="0"/>
					<Vertex X="6586" Y="9202" Z="0"/>
					<Vertex X="6577" Y="9210" Z="0"/>
					<Vertex X="6577" Y="9219" Z="0"/>
					<Vertex X="6561" Y="9244" Z="0"/>
					<Vertex X="6561" Y="9252" Z="0"/>
					<Vertex X="6561" Y="9260" Z="0"/>
					<Vertex X="6552" Y="9260" Z="0"/>
					<Vertex X="6552" Y="9269" Z="0"/>
					<Vertex X="6544" Y="9277" Z="0"/>
					<Vertex X="6544" Y="9285" Z="0"/>
					<Vertex X="6535" Y="9294" Z="0"/>
					<Vertex X="6527" Y="9302" Z="0"/>
					<Vertex X="6527" Y="9319" Z="0"/>
					<Vertex X="6527" Y="9327" Z="0"/>
					<Vertex X="6519" Y="9327" Z="0"/>
					<Vertex X="6519" Y="9336" Z="0"/>
					<Vertex X="6519" Y="9344" Z="0"/>
					<Vertex X="6510" Y="9352" Z="0"/>
					<Vertex X="6510" Y="9361" Z="0"/>
					<Vertex X="6510" Y="9369" Z="0"/>
					<Vertex X="6510" Y="9377" Z="0"/>
					<Vertex X="6510" Y="9394" Z="0"/>
					<Vertex X="6510" Y="9402" Z="0"/>
					<Vertex X="6510" Y="9419" Z="0"/>
					<Vertex X="6510" Y="9427" Z="0"/>
					<Vertex X="6510" Y="9444" Z="0"/>
					<Vertex X="6510" Y="9453" Z="0"/>
					<Vertex X="6510" Y="9469" Z="0"/>
					<Vertex X="6510" Y="9478" Z="0"/>
					<Vertex X="6519" Y="9478" Z="0"/>
					<Vertex X="6519" Y="9486" Z="0"/>
					<Vertex X="6527" Y="9494" Z="0"/>
					<Vertex X="6535" Y="9494" Z="0"/>
					<Vertex X="6535" Y="9503" Z="0"/>
					<Vertex X="6544" Y="9503" Z="0"/>
					<Vertex X="6552" Y="9503" Z="0"/>
					<Vertex X="6552" Y="9511" Z="0"/>
					<Vertex X="6561" Y="9511" Z="0"/>
					<Vertex X="6569" Y="9511" Z="0"/>
					<Vertex X="6569" Y="9519" Z="0"/>
					<Vertex X="6577" Y="9519" Z="0"/>
					<Vertex X="6577" Y="9528" Z="0"/>
					<Vertex X="6594" Y="9528" Z="0"/>
					<Vertex X="6602" Y="9528" Z="0"/>
					<Vertex X="6611" Y="9528" Z="0"/>
					<Vertex X="6619" Y="9528" Z="0"/>
					<Vertex X="6627" Y="9528" Z="0"/>
					<Vertex X="6636" Y="9528" Z="0"/>
					<Vertex X="6644" Y="9528" Z="0"/>
					<Vertex X="6652" Y="9528" Z="0"/>
					<Vertex X="6661" Y="9528" Z="0"/>
					<Vertex X="6669" Y="9528" Z="0"/>
					<Vertex X="6678" Y="9528" Z="0"/>
					<Vertex X="6686" Y="9528" Z="0"/>
					<Vertex X="6694" Y="9528" Z="0"/>
					<Vertex X="6703" Y="9536" Z="0"/>
					<Vertex X="6711" Y="9536" Z="0"/>
					<Vertex X="6719" Y="9553" Z="0"/>
					<Vertex X="6728" Y="9561" Z="0"/>
					<Vertex X="6728" Y="9570" Z="0"/>
					<Vertex X="6736" Y="9570" Z="0"/>
					<Vertex X="6744" Y="9578" Z="0"/>
					<Vertex X="6753" Y="9603" Z="0"/>
					<Vertex X="6761" Y="9603" Z="0"/>
					<Vertex X="6761" Y="9611" Z="0"/>
					<Vertex X="6761" Y="9620" Z="0"/>
					<Vertex X="6769" Y="9636" Z="0"/>
					<Vertex X="6769" Y="9645" Z="0"/>
					<Vertex X="6778" Y="9645" Z="0"/>
					<Vertex X="6778" Y="9653" Z="0"/>
					<Vertex X="6786" Y="9661" Z="0"/>
					<Vertex X="6786" Y="9687" Z="0"/>
					<Vertex X="6786" Y="9703" Z="0"/>
					<Vertex X="6786" Y="9712" Z="0"/>
					<Vertex X="6795" Y="9720" Z="0"/>
					<Vertex X="6795" Y="9737" Z="0"/>
					<Vertex X="6795" Y="9745" Z="0"/>
					<Vertex X="6803" Y="9770" Z="0"/>
					<Vertex X="6803" Y="9787" Z="0"/>
					<Vertex X="6811" Y="9804" Z="0"/>
					<Vertex X="6811" Y="9812" Z="0"/>
					<Vertex X="6820" Y="9820" Z="0"/>
					<Vertex X="6820" Y="9829" Z="0"/>
					<Vertex X="6828" Y="9845" Z="0"/>
					<Vertex X="6836" Y="9854" Z="0"/>
					<Vertex X="6836" Y="9870" Z="0"/>
					<Vertex X="6845" Y="9895" Z="0"/>
					<Vertex X="6845" Y="9904" Z="0"/>
					<Vertex X="6861" Y="9921" Z="0"/>
					<Vertex X="6861" Y="9929" Z="0"/>
					<Vertex X="6870" Y="9946" Z="0"/>
					<Vertex X="6870" Y="9954" Z="0"/>
					<Vertex X="6878" Y="9962" Z="0"/>
					<Vertex X="6886" Y="9962" Z="0"/>
					<Vertex X="6886" Y="9979" Z="0"/>
					<Vertex X="6886" Y="9987" Z="0"/>
					<Vertex X="6886" Y="9996" Z="0"/>
					<Vertex X="6886" Y="10004" Z="0"/>
					<Vertex X="6886" Y="10021" Z="0"/>
					<Vertex X="6895" Y="10038" Z="0"/>
					<Vertex X="6903" Y="10046" Z="0"/>
					<Vertex X="6903" Y="10054" Z="0"/>
					<Vertex X="6903" Y="10063" Z="0"/>
					<Vertex X="6903" Y="10079" Z="0"/>
					<Vertex X="6912" Y="10088" Z="0"/>
					<Vertex X="6912" Y="10104" Z="0"/>
					<Vertex X="6920" Y="10104" Z="0"/>
					<Vertex X="6928" Y="10121" Z="0"/>
					<Vertex X="6928" Y="10129" Z="0"/>
					<Vertex X="6937" Y="10146" Z="0"/>
					<Vertex X="6937" Y="10163" Z="0"/>
					<Vertex X="6945" Y="10171" Z="0"/>
					<Vertex X="6953" Y="10180" Z="0"/>
					<Vertex X="6953" Y="10188" Z="0"/>
					<Vertex X="6953" Y="10196" Z="0"/>
					<Vertex X="6970" Y="10205" Z="0"/>
					<Vertex X="6970" Y="10213" Z="0"/>
					<Vertex X="6978" Y="10221" Z="0"/>
					<Vertex X="6978" Y="10230" Z="0"/>
					<Vertex X="6987" Y="10230" Z="0"/>
					<Vertex X="6995" Y="10238" Z="0"/>
					<Vertex X="6995" Y="10246" Z="0"/>
					<Vertex X="7003" Y="10255" Z="0"/>
					<Vertex X="7003" Y="10263" Z="0"/>
					<Vertex X="7012" Y="10272" Z="0"/>
					<Vertex X="7020" Y="10272" Z="0"/>
					<Vertex X="7020" Y="10280" Z="0"/>
					<Vertex X="7029" Y="10280" Z="0"/>
					<Vertex X="7029" Y="10288" Z="0"/>
					<Vertex X="7037" Y="10297" Z="0"/>
					<Vertex X="7045" Y="10297" Z="0"/>
					<Vertex X="7054" Y="10305" Z="0"/>
					<Vertex X="7062" Y="10305" Z="0"/>
					<Vertex X="7070" Y="10322" Z="0"/>
					<Vertex X="7079" Y="10322" Z="0"/>
					<Vertex X="7095" Y="10330" Z="0"/>
					<Vertex X="7095" Y="10338" Z="0"/>
					<Vertex X="7104" Y="10338" Z="0"/>
					<Vertex X="7112" Y="10355" Z="0"/>
					<Vertex X="7120" Y="10363" Z="0"/>
					<Vertex X="7137" Y="10372" Z="0"/>
					<Vertex X="7146" Y="10380" Z="0"/>
					<Vertex X="7154" Y="10389" Z="0"/>
					<Vertex X="7162" Y="10397" Z="0"/>
					<Vertex X="7171" Y="10405" Z="0"/>
					<Vertex X="7179" Y="10414" Z="0"/>
					<Vertex X="7196" Y="10430" Z="0"/>
					<Vertex X="7204" Y="10447" Z="0"/>
					<Vertex X="7212" Y="10464" Z="0"/>
					<Vertex X="7221" Y="10481" Z="0"/>
					<Vertex X="7229" Y="10481" Z="0"/>
					<Vertex X="7237" Y="10497" Z="0"/>
					<Vertex X="7237" Y="10506" Z="0"/>
					<Vertex X="7246" Y="10514" Z="0"/>
					<Vertex X="7254" Y="10514" Z="0"/>
					<Vertex X="7254" Y="10522" Z="0"/>
					<Vertex X="7254" Y="10531" Z="0"/>
					<Vertex X="7263" Y="10539" Z="0"/>
					<Vertex X="7271" Y="10539" Z="0"/>
					<Vertex X="7279" Y="10547" Z="0"/>
					<Vertex X="7279" Y="10556" Z="0"/>
					<Vertex X="7288" Y="10564" Z="0"/>
					<Vertex X="7296" Y="10564" Z="0"/>
					<Vertex X="7296" Y="10581" Z="0"/>
					<Vertex X="7304" Y="10589" Z="0"/>
					<Vertex X="7304" Y="10606" Z="0"/>
					<Vertex X="7321" Y="10614" Z="0"/>
					<Vertex X="7321" Y="10631" Z="0"/>
					<Vertex X="7329" Y="10648" Z="0"/>
					<Vertex X="7338" Y="10648" Z="0"/>
					<Vertex X="7346" Y="10664" Z="0"/>
					<Vertex X="7354" Y="10673" Z="0"/>
					<Vertex X="7363" Y="10689" Z="0"/>
					<Vertex X="7363" Y="10698" Z="0"/>
					<Vertex X="7371" Y="10715" Z="0"/>
					<Vertex X="7371" Y="10740" Z="0"/>
					<Vertex X="7380" Y="10756" Z="0"/>
					<Vertex X="7380" Y="10773" Z="0"/>
					<Vertex X="7380" Y="10790" Z="0"/>
					<Vertex X="7380" Y="10798" Z="0"/>
					<Vertex X="7380" Y="10840" Z="0"/>
					<Vertex X="7380" Y="10857" Z="0"/>
					<Vertex X="7380" Y="10915" Z="0"/>
					<Vertex X="7380" Y="10923" Z="0"/>
					<Vertex X="7371" Y="10965" Z="0"/>
					<Vertex X="7363" Y="10990" Z="0"/>
					<Vertex X="7363" Y="11032" Z="0"/>
					<Vertex X="7346" Y="11040" Z="0"/>
					<Vertex X="7346" Y="11057" Z="0"/>
					<Vertex X="7346" Y="11066" Z="0"/>
					<Vertex X="7338" Y="11066" Z="0"/>
					<Vertex X="7338" Y="11074" Z="0"/>
					<Vertex X="7329" Y="11099" Z="0"/>
					<Vertex X="7321" Y="11107" Z="0"/>
					<Vertex X="7304" Y="11124" Z="0"/>
					<Vertex X="7304" Y="11141" Z="0"/>
					<Vertex X="7288" Y="11166" Z="0"/>
					<Vertex X="7288" Y="11174" Z="0"/>
					<Vertex X="7271" Y="11191" Z="0"/>
					<Vertex X="7263" Y="11199" Z="0"/>
					<Vertex X="7263" Y="11208" Z="0"/>
					<Vertex X="7254" Y="11224" Z="0"/>
					<Vertex X="7246" Y="11233" Z="0"/>
					<Vertex X="7237" Y="11249" Z="0"/>
					<Vertex X="7229" Y="11258" Z="0"/>
					<Vertex X="7204" Y="11283" Z="0"/>
					<Vertex X="7196" Y="11300" Z="0"/>
					<Vertex X="7162" Y="11350" Z="0"/>
					<Vertex X="7154" Y="11358" Z="0"/>
					<Vertex X="7120" Y="11400" Z="0"/>
					<Vertex X="7112" Y="11417" Z="0"/>
					<Vertex X="7087" Y="11450" Z="0"/>
					<Vertex X="7079" Y="11467" Z="0"/>
					<Vertex X="7070" Y="11475" Z="0"/>
					<Vertex X="7070" Y="11483" Z="0"/>
					<Vertex X="7062" Y="11500" Z="0"/>
					<Vertex X="7045" Y="11517" Z="0"/>
					<Vertex X="7037" Y="11517" Z="0"/>
					<Vertex X="7037" Y="11534" Z="0"/>
					<Vertex X="7020" Y="11542" Z="0"/>
					<Vertex X="7020" Y="11550" Z="0"/>
					<Vertex X="7012" Y="11559" Z="0"/>
					<Vertex X="6995" Y="11575" Z="0"/>
					<Vertex X="6978" Y="11584" Z="0"/>
					<Vertex X="6970" Y="11592" Z="0"/>
					<Vertex X="6962" Y="11592" Z="0"/>
					<Vertex X="6953" Y="11600" Z="0"/>
					<Vertex X="6937" Y="11609" Z="0"/>
					<Vertex X="6937" Y="11617" Z="0"/>
					<Vertex X="6903" Y="11617" Z="0"/>
					<Vertex X="6878" Y="11634" Z="0"/>
					<Vertex X="6845" Y="11651" Z="0"/>
					<Vertex X="6811" Y="11684" Z="0"/>
					<Vertex X="6786" Y="11684" Z="0"/>
					<Vertex X="6753" Y="11717" Z="0"/>
					<Vertex X="6719" Y="11734" Z="0"/>
					<Vertex X="6711" Y="11742" Z="0"/>
					<Vertex X="6694" Y="11751" Z="0"/>
					<Vertex X="6669" Y="11759" Z="0"/>
					<Vertex X="6652" Y="11768" Z="0"/>
					<Vertex X="6636" Y="11776" Z="0"/>
					<Vertex X="6611" Y="11784" Z="0"/>
					<Vertex X="6586" Y="11793" Z="0"/>
					<Vertex X="6561" Y="11809" Z="0"/>
					<Vertex X="6544" Y="11809" Z="0"/>
					<Vertex X="6527" Y="11826" Z="0"/>
					<Vertex X="6510" Y="11826" Z="0"/>
					<Vertex X="6477" Y="11843" Z="0"/>
					<Vertex X="6469" Y="11843" Z="0"/>
					<Vertex X="6452" Y="11851" Z="0"/>
					<Vertex X="6427" Y="11868" Z="0"/>
					<Vertex X="6418" Y="11868" Z="0"/>
					<Vertex X="6410" Y="11868" Z="0"/>
					<Vertex X="6402" Y="11876" Z="0"/>
					<Vertex X="6385" Y="11876" Z="0"/>
					<Vertex X="6377" Y="11885" Z="0"/>
					<Vertex X="6360" Y="11893" Z="0"/>
					<Vertex X="6343" Y="11893" Z="0"/>
					<Vertex X="6318" Y="11910" Z="0"/>
					<Vertex X="6301" Y="11918" Z="0"/>
					<Vertex X="6293" Y="11918" Z="0"/>
					<Vertex X="6276" Y="11926" Z="0"/>
					<Vertex X="6268" Y="11935" Z="0"/>
					<Vertex X="6251" Y="11943" Z="0"/>
					<Vertex X="6235" Y="11951" Z="0"/>
					<Vertex X="6218" Y="11960" Z="0"/>
					<Vertex X="6209" Y="11960" Z="0"/>
					<Vertex X="6201" Y="11968" Z="0"/>
					<Vertex X="6184" Y="11976" Z="0"/>
					<Vertex X="6176" Y="11993" Z="0"/>
					<Vertex X="6159" Y="12002" Z="0"/>
					<Vertex X="6143" Y="12002" Z="0"/>
					<Vertex X="6134" Y="12010" Z="0"/>
					<Vertex X="6126" Y="12018" Z="0"/>
					<Vertex X="6118" Y="12027" Z="0"/>
					<Vertex X="6101" Y="12043" Z="0"/>
					<Vertex X="6092" Y="12052" Z="0"/>
					<Vertex X="6067" Y="12077" Z="0"/>
					<Vertex X="6042" Y="12085" Z="0"/>
					<Vertex X="6034" Y="12093" Z="0"/>
					<Vertex X="6017" Y="12110" Z="0"/>
					<Vertex X="5992" Y="12127" Z="0"/>
					<Vertex X="5984" Y="12135" Z="0"/>
					<Vertex X="5975" Y="12135" Z="0"/>
					<Vertex X="5959" Y="12144" Z="0"/>
					<Vertex X="5942" Y="12160" Z="0"/>
					<Vertex X="5934" Y="12169" Z="0"/>
					<Vertex X="5934" Y="12177" Z="0"/>
					<Vertex X="5917" Y="12185" Z="0"/>
					<Vertex X="5917" Y="12194" Z="0"/>
					<Vertex X="5909" Y="12202" Z="0"/>
					<Vertex X="5909" Y="12210" Z="0"/>
					<Vertex X="5892" Y="12210" Z="0"/>
					<Vertex X="5892" Y="12219" Z="0"/>
					<Vertex X="5884" Y="12219" Z="0"/>
					<Vertex X="5875" Y="12227" Z="0"/>
					<Vertex X="5867" Y="12236" Z="0"/>
					<Vertex X="5858" Y="12244" Z="0"/>
					<Vertex X="5842" Y="12244" Z="0"/>
					<Vertex X="5833" Y="12261" Z="0"/>
					<Vertex X="5817" Y="12269" Z="0"/>
					<Vertex X="5783" Y="12277" Z="0"/>
					<Vertex X="5758" Y="12286" Z="0"/>
					<Vertex X="5750" Y="12294" Z="0"/>
					<Vertex X="5708" Y="12319" Z="0"/>
					<Vertex X="5641" Y="12361" Z="0"/>
					<Vertex X="5608" Y="12378" Z="0"/>
					<Vertex X="5599" Y="12378" Z="0"/>
					<Vertex X="5583" Y="12394" Z="0"/>
					<Vertex X="5558" Y="12403" Z="0"/>
					<Vertex X="5541" Y="12419" Z="0"/>
					<Vertex X="5507" Y="12436" Z="0"/>
					<Vertex X="5499" Y="12436" Z="0"/>
					<Vertex X="5482" Y="12445" Z="0"/>
					<Vertex X="5466" Y="12453" Z="0"/>
					<Vertex X="5457" Y="12461" Z="0"/>
					<Vertex X="5432" Y="12470" Z="0"/>
					<Vertex X="5432" Y="12478" Z="0"/>
					<Vertex X="5424" Y="12478" Z="0"/>
					<Vertex X="5407" Y="12478" Z="0"/>
					<Vertex X="5407" Y="12486" Z="0"/>
					<Vertex X="5390" Y="12486" Z="0"/>
					<Vertex X="5365" Y="12486" Z="0"/>
					<Vertex X="5357" Y="12486" Z="0"/>
					<Vertex X="5349" Y="12486" Z="0"/>
					<Vertex X="5332" Y="12486" Z="0"/>
					<Vertex X="5307" Y="12486" Z="0"/>
					<Vertex X="5299" Y="12486" Z="0"/>
					<Vertex X="5282" Y="12486" Z="0"/>
					<Vertex X="5265" Y="12486" Z="0"/>
					<Vertex X="5240" Y="12486" Z="0"/>
					<Vertex X="5207" Y="12478" Z="0"/>
					<Vertex X="5182" Y="12470" Z="0"/>
					<Vertex X="5165" Y="12470" Z="0"/>
					<Vertex X="5148" Y="12461" Z="0"/>
					<Vertex X="5115" Y="12436" Z="0"/>
					<Vertex X="5098" Y="12419" Z="0"/>
					<Vertex X="5056" Y="12394" Z="0"/>
					<Vertex X="5031" Y="12378" Z="0"/>
					<Vertex X="5006" Y="12369" Z="0"/>
					<Vertex X="4998" Y="12361" Z="0"/>
					<Vertex X="4981" Y="12344" Z="0"/>
					<Vertex X="4964" Y="12327" Z="0"/>
					<Vertex X="4948" Y="12319" Z="0"/>
					<Vertex X="4922" Y="12294" Z="0"/>
					<Vertex X="4906" Y="12277" Z="0"/>
					<Vertex X="4897" Y="12269" Z="0"/>
					<Vertex X="4889" Y="12261" Z="0"/>
					<Vertex X="4872" Y="12244" Z="0"/>
					<Vertex X="4864" Y="12236" Z="0"/>
					<Vertex X="4856" Y="12227" Z="0"/>
					<Vertex X="4839" Y="12194" Z="0"/>
					<Vertex X="4831" Y="12194" Z="0"/>
					<Vertex X="4831" Y="12177" Z="0"/>
					<Vertex X="4814" Y="12152" Z="0"/>
					<Vertex X="4805" Y="12135" Z="0"/>
					<Vertex X="4797" Y="12127" Z="0"/>
					<Vertex X="4789" Y="12110" Z="0"/>
					<Vertex X="4780" Y="12085" Z="0"/>
					<Vertex X="4772" Y="12060" Z="0"/>
					<Vertex X="4764" Y="12035" Z="0"/>
					<Vertex X="4755" Y="12018" Z="0"/>
					<Vertex X="4747" Y="11985" Z="0"/>
					<Vertex X="4739" Y="11951" Z="0"/>
					<Vertex X="4714" Y="11901" Z="0"/>
					<Vertex X="4697" Y="11851" Z="0"/>
					<Vertex X="4688" Y="11826" Z="0"/>
					<Vertex X="4688" Y="11784" Z="0"/>
					<Vertex X="4688" Y="11768" Z="0"/>
					<Vertex X="4680" Y="11734" Z="0"/>
					<Vertex X="4672" Y="11709" Z="0"/>
					<Vertex X="4663" Y="11684" Z="0"/>
					<Vertex X="4663" Y="11651" Z="0"/>
					<Vertex X="4655" Y="11617" Z="0"/>
					<Vertex X="4647" Y="11584" Z="0"/>
					<Vertex X="4638" Y="11550" Z="0"/>
					<Vertex X="4630" Y="11534" Z="0"/>
					<Vertex X="4622" Y="11508" Z="0"/>
					<Vertex X="4622" Y="11492" Z="0"/>
					<Vertex X="4605" Y="11450" Z="0"/>
					<Vertex X="4605" Y="11442" Z="0"/>
					<Vertex X="4588" Y="11417" Z="0"/>
					<Vertex X="4580" Y="11408" Z="0"/>
					<Vertex X="4571" Y="11391" Z="0"/>
					<Vertex X="4571" Y="11375" Z="0"/>
					<Vertex X="4571" Y="11366" Z="0"/>
					<Vertex X="4555" Y="11325" Z="0"/>
					<Vertex X="4538" Y="11308" Z="0"/>
					<Vertex X="4538" Y="11300" Z="0"/>
					<Vertex X="4530" Y="11283" Z="0"/>
					<Vertex X="4521" Y="11283" Z="0"/>
					<Vertex X="4521" Y="11274" Z="0"/>
					<Vertex X="4513" Y="11258" Z="0"/>
					<Vertex X="4513" Y="11249" Z="0"/>
					<Vertex X="4496" Y="11233" Z="0"/>
					<Vertex X="4496" Y="11224" Z="0"/>
					<Vertex X="4480" Y="11208" Z="0"/>
					<Vertex X="4480" Y="11191" Z="0"/>
					<Vertex X="4463" Y="11174" Z="0"/>
					<Vertex X="4463" Y="11166" Z="0"/>
					<Vertex X="4454" Y="11149" Z="0"/>
					<Vertex X="4446" Y="11132" Z="0"/>
					<Vertex X="4438" Y="11116" Z="0"/>
					<Vertex X="4429" Y="11082" Z="0"/>
					<Vertex X="4413" Y="11057" Z="0"/>
					<Vertex X="4413" Y="11049" Z="0"/>
					<Vertex X="4413" Y="11040" Z="0"/>
					<Vertex X="4404" Y="11040" Z="0"/>
					<Vertex X="4404" Y="11032" Z="0"/>
					<Vertex X="4396" Y="11024" Z="0"/>
					<Vertex X="4388" Y="11015" Z="0"/>
					<Vertex X="4388" Y="11007" Z="0"/>
					<Vertex X="4379" Y="10999" Z="0"/>
					<Vertex X="4371" Y="10999" Z="0"/>
					<Vertex X="4371" Y="10982" Z="0"/>
					<Vertex X="4362" Y="10982" Z="0"/>
					<Vertex X="4354" Y="10974" Z="0"/>
					<Vertex X="4346" Y="10974" Z="0"/>
					<Vertex X="4337" Y="10965" Z="0"/>
					<Vertex X="4329" Y="10957" Z="0"/>
					<Vertex X="4321" Y="10949" Z="0"/>
					<Vertex X="4312" Y="10949" Z="0"/>
					<Vertex X="4312" Y="10940" Z="0"/>
					<Vertex X="4304" Y="10940" Z="0"/>
					<Vertex X="4296" Y="10923" Z="0"/>
					<Vertex X="4287" Y="10923" Z="0"/>
					<Vertex X="4279" Y="10907" Z="0"/>
					<Vertex X="4271" Y="10907" Z="0"/>
					<Vertex X="4262" Y="10898" Z="0"/>
					<Vertex X="4254" Y="10882" Z="0"/>
					<Vertex X="4237" Y="10865" Z="0"/>
					<Vertex X="4229" Y="10857" Z="0"/>
					<Vertex X="4220" Y="10840" Z="0"/>
					<Vertex X="4212" Y="10823" Z="0"/>
					<Vertex X="4204" Y="10806" Z="0"/>
					<Vertex X="4195" Y="10798" Z="0"/>
					<Vertex X="4187" Y="10790" Z="0"/>
					<Vertex X="4179" Y="10773" Z="0"/>
					<Vertex X="4170" Y="10756" Z="0"/>
					<Vertex X="4170" Y="10748" Z="0"/>
					<Vertex X="4162" Y="10731" Z="0"/>
					<Vertex X="4154" Y="10731" Z="0"/>
					<Vertex X="4145" Y="10723" Z="0"/>
					<Vertex X="4145" Y="10706" Z="0"/>
					<Vertex X="4145" Y="10689" Z="0"/>
					<Vertex X="4137" Y="10681" Z="0"/>
					<Vertex X="4137" Y="10673" Z="0"/>
					<Vertex X="4128" Y="10656" Z="0"/>
					<Vertex X="4120" Y="10639" Z="0"/>
					<Vertex X="4120" Y="10631" Z="0"/>
					<Vertex X="4120" Y="10623" Z="0"/>
					<Vertex X="4120" Y="10598" Z="0"/>
					<Vertex X="4120" Y="10589" Z="0"/>
					<Vertex X="4120" Y="10572" Z="0"/>
					<Vertex X="4112" Y="10564" Z="0"/>
					<Vertex X="4112" Y="10539" Z="0"/>
					<Vertex X="4112" Y="10514" Z="0"/>
					<Vertex X="4112" Y="10497" Z="0"/>
					<Vertex X="4112" Y="10489" Z="0"/>
					<Vertex X="4112" Y="10472" Z="0"/>
					<Vertex X="4112" Y="10464" Z="0"/>
					<Vertex X="4112" Y="10439" Z="0"/>
					<Vertex X="4112" Y="10422" Z="0"/>
					<Vertex X="4112" Y="10405" Z="0"/>
					<Vertex X="4112" Y="10397" Z="0"/>
					<Vertex X="4112" Y="10372" Z="0"/>
					<Vertex X="4112" Y="10363" Z="0"/>
					<Vertex X="4112" Y="10355" Z="0"/>
					<Vertex X="4128" Y="10338" Z="0"/>
					<Vertex X="4137" Y="10313" Z="0"/>
					<Vertex X="4145" Y="10305" Z="0"/>
					<Vertex X="4154" Y="10288" Z="0"/>
					<Vertex X="4162" Y="10272" Z="0"/>
					<Vertex X="4179" Y="10255" Z="0"/>
					<Vertex X="4195" Y="10246" Z="0"/>
					<Vertex X="4229" Y="10230" Z="0"/>
					<Vertex X="4229" Y="10221" Z="0"/>
					<Vertex X="4237" Y="10213" Z="0"/>
					<Vertex X="4262" Y="10196" Z="0"/>
					<Vertex X="4271" Y="10188" Z="0"/>
					<Vertex X="4279" Y="10188" Z="0"/>
					<Vertex X="4287" Y="10188" Z="0"/>
					<Vertex X="4304" Y="10180" Z="0"/>
					<Vertex X="4329" Y="10163" Z="0"/>
					<Vertex X="4354" Y="10163" Z="0"/>
					<Vertex X="4362" Y="10163" Z="0"/>
					<Vertex X="4379" Y="10163" Z="0"/>
					<Vertex X="4388" Y="10163" Z="0"/>
					<Vertex X="4404" Y="10163" Z="0"/>
					<Vertex X="4429" Y="10163" Z="0"/>
					<Vertex X="4454" Y="10146" Z="0"/>
					<Vertex X="4463" Y="10146" Z="0"/>
					<Vertex X="4480" Y="10146" Z="0"/>
					<Vertex X="4488" Y="10146" Z="0"/>
					<Vertex X="4505" Y="10138" Z="0"/>
					<Vertex X="4513" Y="10138" Z="0"/>
					<Vertex X="4538" Y="10129" Z="0"/>
					<Vertex X="4563" Y="10129" Z="0"/>
					<Vertex X="4588" Y="10121" Z="0"/>
					<Vertex X="4622" Y="10121" Z="0"/>
					<Vertex X="4647" Y="10113" Z="0"/>
					<Vertex X="4655" Y="10104" Z="0"/>
					<Vertex X="4672" Y="10104" Z="0"/>
					<Vertex X="4680" Y="10096" Z="0"/>
					<Vertex X="4697" Y="10088" Z="0"/>
					<Vertex X="4705" Y="10088" Z="0"/>
					<Vertex X="4722" Y="10079" Z="0"/>
					<Vertex X="4739" Y="10063" Z="0"/>
					<Vertex X="4755" Y="10063" Z="0"/>
					<Vertex X="4764" Y="10054" Z="0"/>
					<Vertex X="4780" Y="10046" Z="0"/>
					<Vertex X="4805" Y="10029" Z="0"/>
					<Vertex X="4822" Y="10021" Z="0"/>
					<Vertex X="4847" Y="10004" Z="0"/>
					<Vertex X="4864" Y="9979" Z="0"/>
					<Vertex X="4881" Y="9971" Z="0"/>
					<Vertex X="4897" Y="9946" Z="0"/>
					<Vertex X="4897" Y="9937" Z="0"/>
					<Vertex X="4906" Y="9929" Z="0"/>
					<Vertex X="4906" Y="9921" Z="0"/>
					<Vertex X="4922" Y="9895" Z="0"/>
					<Vertex X="4922" Y="9887" Z="0"/>
					<Vertex X="4922" Y="9879" Z="0"/>
					<Vertex X="4931" Y="9870" Z="0"/>
					<Vertex X="4931" Y="9862" Z="0"/>
					<Vertex X="4931" Y="9854" Z="0"/>
					<Vertex X="4931" Y="9845" Z="0"/>
					<Vertex X="4931" Y="9829" Z="0"/>
					<Vertex X="4931" Y="9804" Z="0"/>
					<Vertex X="4931" Y="9778" Z="0"/>
					<Vertex X="4931" Y="9762" Z="0"/>
					<Vertex X="4914" Y="9728" Z="0"/>
					<Vertex X="4906" Y="9720" Z="0"/>
					<Vertex X="4897" Y="9712" Z="0"/>
					<Vertex X="4889" Y="9703" Z="0"/>
					<Vertex X="4864" Y="9687" Z="0"/>
					<Vertex X="4856" Y="9678" Z="0"/>
					<Vertex X="4847" Y="9678" Z="0"/>
					<Vertex X="4831" Y="9670" Z="0"/>
					<Vertex X="4831" Y="9661" Z="0"/>
					<Vertex X="4822" Y="9661" Z="0"/>
					<Vertex X="4814" Y="9661" Z="0"/>
					<Vertex X="4772" Y="9661" Z="0"/>
					<Vertex X="4764" Y="9661" Z="0"/>
					<Vertex X="4755" Y="9661" Z="0"/>
					<Vertex X="4739" Y="9661" Z="0"/>
					<Vertex X="4722" Y="9661" Z="0"/>
					<Vertex X="4697" Y="9661" Z="0"/>
					<Vertex X="4688" Y="9661" Z="0"/>
					<Vertex X="4663" Y="9661" Z="0"/>
					<Vertex X="4655" Y="9670" Z="0"/>
					<Vertex X="4630" Y="9670" Z="0"/>
					<Vertex X="4605" Y="9678" Z="0"/>
					<Vertex X="4580" Y="9678" Z="0"/>
					<Vertex X="4571" Y="9678" Z="0"/>
					<Vertex X="4546" Y="9687" Z="0"/>
					<Vertex X="4530" Y="9687" Z="0"/>
					<Vertex X="4513" Y="9687" Z="0"/>
					<Vertex X="4496" Y="9687" Z="0"/>
					<Vertex X="4463" Y="9687" Z="0"/>
					<Vertex X="4429" Y="9695" Z="0"/>
					<Vertex X="4413" Y="9695" Z="0"/>
					<Vertex X="4379" Y="9695" Z="0"/>
					<Vertex X="4362" Y="9703" Z="0"/>
					<Vertex X="4337" Y="9703" Z="0"/>
					<Vertex X="4312" Y="9703" Z="0"/>
					<Vertex X="4304" Y="9703" Z="0"/>
					<Vertex X="4287" Y="9703" Z="0"/>
					<Vertex X="4279" Y="9720" Z="0"/>
					<Vertex X="4262" Y="9720" Z="0"/>
					<Vertex X="4254" Y="9720" Z="0"/>
					<Vertex X="4245" Y="9728" Z="0"/>
					<Vertex X="4237" Y="9728" Z="0"/>
					<Vertex X="4220" Y="9728" Z="0"/>
					<Vertex X="4195" Y="9737" Z="0"/>
					<Vertex X="4179" Y="9737" Z="0"/>
					<Vertex X="4154" Y="9745" Z="0"/>
					<Vertex X="4145" Y="9745" Z="0"/>
					<Vertex X="4128" Y="9745" Z="0"/>
					<Vertex X="4103" Y="9753" Z="0"/>
					<Vertex X="4070" Y="9762" Z="0"/>
					<Vertex X="4037" Y="9770" Z="0"/>
					<Vertex X="4037" Y="9778" Z="0"/>
					<Vertex X="4028" Y="9778" Z="0"/>
					<Vertex X="4011" Y="9778" Z="0"/>
					<Vertex X="4003" Y="9778" Z="0"/>
					<Vertex X="3995" Y="9787" Z="0"/>
					<Vertex X="3986" Y="9795" Z="0"/>
					<Vertex X="3978" Y="9795" Z="0"/>
					<Vertex X="3978" Y="9804" Z="0"/>
					<Vertex X="3961" Y="9804" Z="0"/>
					<Vertex X="3961" Y="9812" Z="0"/>
					<Vertex X="3953" Y="9820" Z="0"/>
					<Vertex X="3936" Y="9837" Z="0"/>
					<Vertex X="3936" Y="9845" Z="0"/>
					<Vertex X="3928" Y="9854" Z="0"/>
					<Vertex X="3920" Y="9862" Z="0"/>
					<Vertex X="3911" Y="9870" Z="0"/>
					<Vertex X="3911" Y="9879" Z="0"/>
					<Vertex X="3903" Y="9887" Z="0"/>
					<Vertex X="3894" Y="9904" Z="0"/>
					<Vertex X="3886" Y="9912" Z="0"/>
					<Vertex X="3878" Y="9929" Z="0"/>
					<Vertex X="3861" Y="9946" Z="0"/>
					<Vertex X="3853" Y="9954" Z="0"/>
					<Vertex X="3853" Y="9962" Z="0"/>
					<Vertex X="3844" Y="9971" Z="0"/>
					<Vertex X="3836" Y="9987" Z="0"/>
					<Vertex X="3828" Y="9996" Z="0"/>
					<Vertex X="3819" Y="10004" Z="0"/>
					<Vertex X="3811" Y="10012" Z="0"/>
					<Vertex X="3803" Y="10021" Z="0"/>
					<Vertex X="3794" Y="10021" Z="0"/>
					<Vertex X="3786" Y="10021" Z="0"/>
					<Vertex X="3777" Y="10021" Z="0"/>
					<Vertex X="3769" Y="10021" Z="0"/>
					<Vertex X="3752" Y="10021" Z="0"/>
					<Vertex X="3736" Y="10021" Z="0"/>
					<Vertex X="3727" Y="10021" Z="0"/>
					<Vertex X="3711" Y="10021" Z="0"/>
					<Vertex X="3702" Y="10021" Z="0"/>
					<Vertex X="3686" Y="10021" Z="0"/>
					<Vertex X="3677" Y="10021" Z="0"/>
					<Vertex X="3652" Y="10012" Z="0"/>
					<Vertex X="3644" Y="10012" Z="0"/>
					<Vertex X="3635" Y="10012" Z="0"/>
					<Vertex X="3627" Y="10004" Z="0"/>
					<Vertex X="3619" Y="9996" Z="0"/>
					<Vertex X="3610" Y="9996" Z="0"/>
					<Vertex X="3602" Y="9996" Z="0"/>
					<Vertex X="3594" Y="9996" Z="0"/>
					<Vertex X="3585" Y="9996" Z="0"/>
					<Vertex X="3577" Y="9987" Z="0"/>
					<Vertex X="3560" Y="9987" Z="0"/>
					<Vertex X="3552" Y="9979" Z="0"/>
					<Vertex X="3543" Y="9971" Z="0"/>
					<Vertex X="3535" Y="9971" Z="0"/>
					<Vertex X="3527" Y="9971" Z="0"/>
					<Vertex X="3510" Y="9962" Z="0"/>
					<Vertex X="3502" Y="9962" Z="0"/>
					<Vertex X="3493" Y="9962" Z="0"/>
					<Vertex X="3477" Y="9962" Z="0"/>
					<Vertex X="3468" Y="9954" Z="0"/>
					<Vertex X="3460" Y="9954" Z="0"/>
					<Vertex X="3443" Y="9946" Z="0"/>
					<Vertex X="3435" Y="9946" Z="0"/>
					<Vertex X="3426" Y="9946" Z="0"/>
					<Vertex X="3410" Y="9946" Z="0"/>
					<Vertex X="3393" Y="9946" Z="0"/>
					<Vertex X="3385" Y="9946" Z="0"/>
					<Vertex X="3376" Y="9946" Z="0"/>
					<Vertex X="3368" Y="9946" Z="0"/>
					<Vertex X="3360" Y="9946" Z="0"/>
					<Vertex X="3351" Y="9946" Z="0"/>
					<Vertex X="3343" Y="9946" Z="0"/>
					<Vertex X="3335" Y="9946" Z="0"/>
					<Vertex X="3326" Y="9946" Z="0"/>
					<Vertex X="3318" Y="9946" Z="0"/>
					<Vertex X="3309" Y="9929" Z="0"/>
					<Vertex X="3301" Y="9929" Z="0"/>
					<Vertex X="3293" Y="9929" Z="0"/>
					<Vertex X="3284" Y="9929" Z="0"/>
					<Vertex X="3276" Y="9929" Z="0"/>
					<Vertex X="3268" Y="9929" Z="0"/>
					<Vertex X="3259" Y="9921" Z="0"/>
					<Vertex X="3251" Y="9921" Z="0"/>
					<Vertex X="3243" Y="9921" Z="0"/>
					<Vertex X="3234" Y="9921" Z="0"/>
					<Vertex X="3226" Y="9921" Z="0"/>
					<Vertex X="3226" Y="9912" Z="0"/>
					<Vertex X="3218" Y="9904" Z="0"/>
					<Vertex X="3209" Y="9904" Z="0"/>
					<Vertex X="3201" Y="9904" Z="0"/>
					<Vertex X="3192" Y="9904" Z="0"/>
					<Vertex X="3184" Y="9904" Z="0"/>
					<Vertex X="3176" Y="9904" Z="0"/>
					<Vertex X="3167" Y="9904" Z="0"/>
					<Vertex X="3159" Y="9904" Z="0"/>
					<Vertex X="3151" Y="9904" Z="0"/>
					<Vertex X="3142" Y="9895" Z="0"/>
					<Vertex X="3134" Y="9895" Z="0"/>
					<Vertex X="3126" Y="9895" Z="0"/>
					<Vertex X="3117" Y="9895" Z="0"/>
					<Vertex X="3109" Y="9895" Z="0"/>
					<Vertex X="3101" Y="9895" Z="0"/>
					<Vertex X="3092" Y="9895" Z="0"/>
					<Vertex X="3075" Y="9895" Z="0"/>
					<Vertex X="3059" Y="9895" Z="0"/>
					<Vertex X="3042" Y="9895" Z="0"/>
					<Vertex X="3025" Y="9904" Z="0"/>
					<Vertex X="3017" Y="9904" Z="0"/>
					<Vertex X="3009" Y="9912" Z="0"/>
					<Vertex X="3000" Y="9912" Z="0"/>
					<Vertex X="2992" Y="9912" Z="0"/>
					<Vertex X="2984" Y="9929" Z="0"/>
					<Vertex X="2975" Y="9929" Z="0"/>
					<Vertex X="2967" Y="9929" Z="0"/>
					<Vertex X="2958" Y="9937" Z="0"/>
					<Vertex X="2950" Y="9937" Z="0"/>
					<Vertex X="2942" Y="9946" Z="0"/>
					<Vertex X="2933" Y="9954" Z="0"/>
					<Vertex X="2917" Y="9979" Z="0"/>
					<Vertex X="2900" Y="9987" Z="0"/>
					<Vertex X="2850" Y="10021" Z="0"/>
					<Vertex X="2825" Y="10029" Z="0"/>
					<Vertex X="2816" Y="10038" Z="0"/>
					<Vertex X="2800" Y="10046" Z="0"/>
					<Vertex X="2791" Y="10054" Z="0"/>
					<Vertex X="2783" Y="10054" Z="0"/>
					<Vertex X="2775" Y="10054" Z="0"/>
					<Vertex X="2766" Y="10071" Z="0"/>
					<Vertex X="2750" Y="10079" Z="0"/>
					<Vertex X="2733" Y="10096" Z="0"/>
					<Vertex X="2724" Y="10096" Z="0"/>
					<Vertex X="2716" Y="10104" Z="0"/>
					<Vertex X="2708" Y="10104" Z="0"/>
					<Vertex X="2683" Y="10113" Z="0"/>
					<Vertex X="2666" Y="10121" Z="0"/>
					<Vertex X="2649" Y="10121" Z="0"/>
					<Vertex X="2641" Y="10121" Z="0"/>
					<Vertex X="2633" Y="10129" Z="0"/>
					<Vertex X="2616" Y="10129" Z="0"/>
					<Vertex X="2607" Y="10129" Z="0"/>
					<Vertex X="2591" Y="10129" Z="0"/>
					<Vertex X="2574" Y="10129" Z="0"/>
					<Vertex X="2566" Y="10129" Z="0"/>
					<Vertex X="2557" Y="10129" Z="0"/>
					<Vertex X="2541" Y="10129" Z="0"/>
					<Vertex X="2532" Y="10129" Z="0"/>
					<Vertex X="2516" Y="10129" Z="0"/>
					<Vertex X="2507" Y="10129" Z="0"/>
					<Vertex X="2482" Y="10129" Z="0"/>
					<Vertex X="2474" Y="10129" Z="0"/>
					<Vertex X="2465" Y="10129" Z="0"/>
					<Vertex X="2457" Y="10129" Z="0"/>
					<Vertex X="2449" Y="10129" Z="0"/>
					<Vertex X="2440" Y="10129" Z="0"/>
					<Vertex X="2432" Y="10129" Z="0"/>
					<Vertex X="2415" Y="10129" Z="0"/>
					<Vertex X="2407" Y="10129" Z="0"/>
					<Vertex X="2390" Y="10129" Z="0"/>
					<Vertex X="2382" Y="10129" Z="0"/>
					<Vertex X="2373" Y="10138" Z="0"/>
					<Vertex X="2365" Y="10138" Z="0"/>
					<Vertex X="2357" Y="10138" Z="0"/>
					<Vertex X="2340" Y="10138" Z="0"/>
					<Vertex X="2332" Y="10138" Z="0"/>
					<Vertex X="2315" Y="10138" Z="0"/>
					<Vertex X="2290" Y="10146" Z="0"/>
					<Vertex X="2256" Y="10146" Z="0"/>
					<Vertex X="2223" Y="10155" Z="0"/>
					<Vertex X="2206" Y="10155" Z="0"/>
					<Vertex X="2198" Y="10155" Z="0"/>
					<Vertex X="2181" Y="10155" Z="0"/>
					<Vertex X="2173" Y="10155" Z="0"/>
					<Vertex X="2164" Y="10146" Z="0"/>
					<Vertex X="2139" Y="10129" Z="0"/>
					<Vertex X="2114" Y="10113" Z="0"/>
					<Vertex X="2089" Y="10096" Z="0"/>
					<Vertex X="2081" Y="10079" Z="0"/>
					<Vertex X="2064" Y="10063" Z="0"/>
					<Vertex X="2064" Y="10046" Z="0"/>
					<Vertex X="2056" Y="10038" Z="0"/>
					<Vertex X="2047" Y="10021" Z="0"/>
					<Vertex X="2039" Y="9996" Z="0"/>
					<Vertex X="2031" Y="9987" Z="0"/>
					<Vertex X="2022" Y="9987" Z="0"/>
					<Vertex X="2014" Y="9971" Z="0"/>
					<Vertex X="2006" Y="9946" Z="0"/>
					<Vertex X="1997" Y="9929" Z="0"/>
					<Vertex X="1989" Y="9921" Z="0"/>
					<Vertex X="1981" Y="9912" Z="0"/>
					<Vertex X="1972" Y="9904" Z="0"/>
					<Vertex X="1964" Y="9895" Z="0"/>
					<Vertex X="1956" Y="9887" Z="0"/>
					<Vertex X="1947" Y="9887" Z="0"/>
					<Vertex X="1939" Y="9887" Z="0"/>
					<Vertex X="1939" Y="9879" Z="0"/>
					<Vertex X="1930" Y="9870" Z="0"/>
					<Vertex X="1914" Y="9862" Z="0"/>
					<Vertex X="1905" Y="9854" Z="0"/>
					<Vertex X="1889" Y="9845" Z="0"/>
					<Vertex X="1880" Y="9837" Z="0"/>
					<Vertex X="1872" Y="9829" Z="0"/>
					<Vertex X="1872" Y="9820" Z="0"/>
					<Vertex X="1864" Y="9812" Z="0"/>
					<Vertex X="1855" Y="9804" Z="0"/>
					<Vertex X="1855" Y="9787" Z="0"/>
					<Vertex X="1847" Y="9778" Z="0"/>
					<Vertex X="1830" Y="9762" Z="0"/>
					<Vertex X="1822" Y="9753" Z="0"/>
					<Vertex X="1813" Y="9737" Z="0"/>
					<Vertex X="1797" Y="9712" Z="0"/>
					<Vertex X="1780" Y="9695" Z="0"/>
					<Vertex X="1763" Y="9661" Z="0"/>
					<Vertex X="1747" Y="9636" Z="0"/>
					<Vertex X="1738" Y="9611" Z="0"/>
					<Vertex X="1730" Y="9586" Z="0"/>
					<Vertex X="1730" Y="9570" Z="0"/>
					<Vertex X="1730" Y="9553" Z="0"/>
					<Vertex X="1722" Y="9528" Z="0"/>
					<Vertex X="1713" Y="9511" Z="0"/>
					<Vertex X="1713" Y="9503" Z="0"/>
					<Vertex X="1713" Y="9478" Z="0"/>
					<Vertex X="1713" Y="9461" Z="0"/>
					<Vertex X="1713" Y="9453" Z="0"/>
					<Vertex X="1713" Y="9444" Z="0"/>
					<Vertex X="1713" Y="9427" Z="0"/>
					<Vertex X="1713" Y="9419" Z="0"/>
					<Vertex X="1713" Y="9402" Z="0"/>
					<Vertex X="1722" Y="9369" Z="0"/>
					<Vertex X="1730" Y="9352" Z="0"/>
					<Vertex X="1738" Y="9336" Z="0"/>
					<Vertex X="1738" Y="9319" Z="0"/>
					<Vertex X="1747" Y="9294" Z="0"/>
					<Vertex X="1755" Y="9285" Z="0"/>
					<Vertex X="1763" Y="9260" Z="0"/>
					<Vertex X="1772" Y="9235" Z="0"/>
					<Vertex X="1772" Y="9219" Z="0"/>
					<Vertex X="1772" Y="9210" Z="0"/>
					<Vertex X="1788" Y="9177" Z="0"/>
					<Vertex X="1788" Y="9152" Z="0"/>
					<Vertex X="1797" Y="9135" Z="0"/>
					<Vertex X="1797" Y="9127" Z="0"/>
					<Vertex X="1797" Y="9102" Z="0"/>
					<Vertex X="1797" Y="9085" Z="0"/>
					<Vertex X="1797" Y="9068" Z="0"/>
					<Vertex X="1797" Y="9051" Z="0"/>
					<Vertex X="1797" Y="9043" Z="0"/>
					<Vertex X="1805" Y="9026" Z="0"/>
					<Vertex X="1805" Y="9018" Z="0"/>
					<Vertex X="1813" Y="9010" Z="0"/>
					<Vertex X="1822" Y="9001" Z="0"/>
					<Vertex X="1822" Y="8993" Z="0"/>
					<Vertex X="1830" Y="8993" Z="0"/>
					<Vertex X="1839" Y="8985" Z="0"/>
					<Vertex X="1847" Y="8976" Z="0"/>
					<Vertex X="1864" Y="8976" Z="0"/>
					<Vertex X="1872" Y="8959" Z="0"/>
					<Vertex X="1897" Y="8959" Z="0"/>
					<Vertex X="1905" Y="8951" Z="0"/>
					<Vertex X="1914" Y="8951" Z="0"/>
					<Vertex X="1922" Y="8951" Z="0"/>
					<Vertex X="1939" Y="8951" Z="0"/>
					<Vertex X="1947" Y="8951" Z="0"/>
					<Vertex X="1964" Y="8951" Z="0"/>
					<Vertex X="1972" Y="8951" Z="0"/>
					<Vertex X="1989" Y="8959" Z="0"/>
					<Vertex X="1997" Y="8959" Z="0"/>
					<Vertex X="2031" Y="8976" Z="0"/>
					<Vertex X="2073" Y="9001" Z="0"/>
					<Vertex X="2098" Y="9001" Z="0"/>
					<Vertex X="2114" Y="9018" Z="0"/>
					<Vertex X="2139" Y="9035" Z="0"/>
					<Vertex X="2173" Y="9051" Z="0"/>
					<Vertex X="2190" Y="9060" Z="0"/>
					<Vertex X="2198" Y="9060" Z="0"/>
					<Vertex X="2206" Y="9068" Z="0"/>
					<Vertex X="2215" Y="9068" Z="0"/>
					<Vertex X="2223" Y="9068" Z="0"/>
					<Vertex X="2231" Y="9068" Z="0"/>
					<Vertex X="2240" Y="9068" Z="0"/>
					<Vertex X="2248" Y="9068" Z="0"/>
					<Vertex X="2256" Y="9068" Z="0"/>
					<Vertex X="2273" Y="9051" Z="0"/>
					<Vertex X="2290" Y="9010" Z="0"/>
					<Vertex X="2290" Y="9001" Z="0"/>
					<Vertex X="2298" Y="8976" Z="0"/>
					<Vertex X="2298" Y="8959" Z="0"/>
					<Vertex X="2298" Y="8951" Z="0"/>
					<Vertex X="2298" Y="8926" Z="0"/>
					<Vertex X="2307" Y="8918" Z="0"/>
					<Vertex X="2307" Y="8901" Z="0"/>
					<Vertex X="2307" Y="8884" Z="0"/>
					<Vertex X="2315" Y="8859" Z="0"/>
					<Vertex X="2315" Y="8851" Z="0"/>
					<Vertex X="2323" Y="8842" Z="0"/>
					<Vertex X="2323" Y="8817" Z="0"/>
					<Vertex X="2332" Y="8809" Z="0"/>
					<Vertex X="2340" Y="8792" Z="0"/>
					<Vertex X="2365" Y="8776" Z="0"/>
					<Vertex X="2365" Y="8767" Z="0"/>
					<Vertex X="2373" Y="8759" Z="0"/>
					<Vertex X="2390" Y="8759" Z="0"/>
					<Vertex X="2398" Y="8751" Z="0"/>
					<Vertex X="2407" Y="8751" Z="0"/>
					<Vertex X="2415" Y="8751" Z="0"/>
					<Vertex X="2424" Y="8751" Z="0"/>
					<Vertex X="2449" Y="8751" Z="0"/>
					<Vertex X="2465" Y="8751" Z="0"/>
					<Vertex X="2474" Y="8751" Z="0"/>
					<Vertex X="2490" Y="8751" Z="0"/>
					<Vertex X="2499" Y="8759" Z="0"/>
					<Vertex X="2516" Y="8767" Z="0"/>
					<Vertex X="2524" Y="8767" Z="0"/>
					<Vertex X="2541" Y="8776" Z="0"/>
					<Vertex X="2557" Y="8792" Z="0"/>
					<Vertex X="2574" Y="8801" Z="0"/>
					<Vertex X="2599" Y="8826" Z="0"/>
					<Vertex X="2607" Y="8834" Z="0"/>
					<Vertex X="2641" Y="8842" Z="0"/>
					<Vertex X="2649" Y="8851" Z="0"/>
					<Vertex X="2683" Y="8859" Z="0"/>
					<Vertex X="2691" Y="8859" Z="0"/>
					<Vertex X="2716" Y="8868" Z="0"/>
					<Vertex X="2758" Y="8876" Z="0"/>
					<Vertex X="2783" Y="8876" Z="0"/>
					<Vertex X="2791" Y="8876" Z="0"/>
					<Vertex X="2808" Y="8876" Z="0"/>
					<Vertex X="2816" Y="8876" Z="0"/>
					<Vertex X="2833" Y="8876" Z="0"/>
					<Vertex X="2841" Y="8876" Z="0"/>
					<Vertex X="2858" Y="8876" Z="0"/>
					<Vertex X="2867" Y="8876" Z="0"/>
					<Vertex X="2892" Y="8868" Z="0"/>
					<Vertex X="2917" Y="8851" Z="0"/>
					<Vertex X="2933" Y="8826" Z="0"/>
					<Vertex X="2950" Y="8817" Z="0"/>
					<Vertex X="2984" Y="8792" Z="0"/>
					<Vertex X="3000" Y="8776" Z="0"/>
					<Vertex X="3009" Y="8767" Z="0"/>
					<Vertex X="3042" Y="8742" Z="0"/>
					<Vertex X="3050" Y="8734" Z="0"/>
					<Vertex X="3067" Y="8734" Z="0"/>
					<Vertex X="3084" Y="8717" Z="0"/>
					<Vertex X="3117" Y="8709" Z="0"/>
					<Vertex X="3134" Y="8692" Z="0"/>
					<Vertex X="3142" Y="8684" Z="0"/>
					<Vertex X="3167" Y="8667" Z="0"/>
					<Vertex X="3184" Y="8659" Z="0"/>
					<Vertex X="3209" Y="8634" Z="0"/>
					<Vertex X="3226" Y="8634" Z="0"/>
					<Vertex X="3243" Y="8617" Z="0"/>
					<Vertex X="3276" Y="8592" Z="0"/>
					<Vertex X="3284" Y="8583" Z="0"/>
					<Vertex X="3301" Y="8558" Z="0"/>
					<Vertex X="3318" Y="8533" Z="0"/>
					<Vertex X="3318" Y="8525" Z="0"/>
					<Vertex X="3326" Y="8508" Z="0"/>
					<Vertex X="3335" Y="8500" Z="0"/>
					<Vertex X="3343" Y="8491" Z="0"/>
					<Vertex X="3343" Y="8483" Z="0"/>
					<Vertex X="3351" Y="8466" Z="0"/>
					<Vertex X="3351" Y="8458" Z="0"/>
					<Vertex X="3360" Y="8458" Z="0"/>
					<Vertex X="3360" Y="8450" Z="0"/>
					<Vertex X="3368" Y="8433" Z="0"/>
					<Vertex X="3368" Y="8425" Z="0"/>
					<Vertex X="3368" Y="8408" Z="0"/>
					<Vertex X="3368" Y="8391" Z="0"/>
					<Vertex X="3368" Y="8383" Z="0"/>
					<Vertex X="3368" Y="8374" Z="0"/>
					<Vertex X="3368" Y="8349" Z="0"/>
					<Vertex X="3368" Y="8341" Z="0"/>
					<Vertex X="3351" Y="8324" Z="0"/>
					<Vertex X="3343" Y="8316" Z="0"/>
					<Vertex X="3326" Y="8299" Z="0"/>
					<Vertex X="3309" Y="8299" Z="0"/>
					<Vertex X="3268" Y="8299" Z="0"/>
					<Vertex X="3243" Y="8299" Z="0"/>
					<Vertex X="3234" Y="8299" Z="0"/>
					<Vertex X="3218" Y="8299" Z="0"/>
					<Vertex X="3201" Y="8308" Z="0"/>
					<Vertex X="3192" Y="8308" Z="0"/>
					<Vertex X="3192" Y="8299" Z="0"/>
					<Vertex X="3184" Y="8299" Z="0"/>
					<Vertex X="3184" Y="8291" Z="0"/>
					<Vertex X="3184" Y="8257" Z="0"/>
					<Vertex X="3184" Y="8207" Z="0"/>
					<Vertex X="3201" Y="8140" Z="0"/>
					<Vertex X="3218" Y="8115" Z="0"/>
					<Vertex X="3226" Y="8099" Z="0"/>
					<Vertex X="3234" Y="8090" Z="0"/>
					<Vertex X="3251" Y="8074" Z="0"/>
					<Vertex X="3276" Y="8057" Z="0"/>
					<Vertex X="3293" Y="8048" Z="0"/>
					<Vertex X="3309" Y="8040" Z="0"/>
					<Vertex X="3335" Y="8023" Z="0"/>
					<Vertex X="3360" Y="8015" Z="0"/>
					<Vertex X="3385" Y="7998" Z="0"/>
					<Vertex X="3393" Y="7990" Z="0"/>
					<Vertex X="3410" Y="7990" Z="0"/>
					<Vertex X="3435" Y="7982" Z="0"/>
					<Vertex X="3435" Y="7973" Z="0"/>
					<Vertex X="3443" Y="7973" Z="0"/>
					<Vertex X="3452" Y="7973" Z="0"/>
					<Vertex X="3468" Y="7965" Z="0"/>
					<Vertex X="3477" Y="7957" Z="0"/>
					<Vertex X="3510" Y="7948" Z="0"/>
					<Vertex X="3518" Y="7948" Z="0"/>
					<Vertex X="3552" Y="7931" Z="0"/>
					<Vertex X="3560" Y="7915" Z="0"/>
					<Vertex X="3577" Y="7915" Z="0"/>
					<Vertex X="3594" Y="7906" Z="0"/>
					<Vertex X="3610" Y="7898" Z="0"/>
					<Vertex X="3635" Y="7890" Z="0"/>
					<Vertex X="3677" Y="7873" Z="0"/>
					<Vertex X="3702" Y="7856" Z="0"/>
					<Vertex X="3736" Y="7840" Z="0"/>
					<Vertex X="3761" Y="7831" Z="0"/>
					<Vertex X="3786" Y="7814" Z="0"/>
					<Vertex X="3786" Y="7806" Z="0"/>
					<Vertex X="3803" Y="7806" Z="0"/>
					<Vertex X="3811" Y="7806" Z="0"/>
					<Vertex X="3828" Y="7798" Z="0"/>
					<Vertex X="3844" Y="7781" Z="0"/>
					<Vertex X="3861" Y="7773" Z="0"/>
					<Vertex X="3886" Y="7773" Z="0"/>
					<Vertex X="3894" Y="7756" Z="0"/>
					<Vertex X="3920" Y="7748" Z="0"/>
					<Vertex X="3936" Y="7748" Z="0"/>
					<Vertex X="3945" Y="7731" Z="0"/>
					<Vertex X="3953" Y="7731" Z="0"/>
					<Vertex X="3961" Y="7723" Z="0"/>
					<Vertex X="3970" Y="7714" Z="0"/>
					<Vertex X="3970" Y="7706" Z="0"/>
					<Vertex X="3978" Y="7672" Z="0"/>
					<Vertex X="3986" Y="7656" Z="0"/>
					<Vertex X="3986" Y="7647" Z="0"/>
					<Vertex X="3986" Y="7631" Z="0"/>
					<Vertex X="3978" Y="7631" Z="0"/>
					<Vertex X="3978" Y="7614" Z="0"/>
					<Vertex X="3970" Y="7606" Z="0"/>
					<Vertex X="3961" Y="7597" Z="0"/>
					<Vertex X="3961" Y="7589" Z="0"/>
					<Vertex X="3961" Y="7572" Z="0"/>
					<Vertex X="3961" Y="7555" Z="0"/>
					<Vertex X="3961" Y="7530" Z="0"/>
					<Vertex X="3978" Y="7505" Z="0"/>
					<Vertex X="3995" Y="7489" Z="0"/>
					<Vertex X="4011" Y="7472" Z="0"/>
					<Vertex X="4020" Y="7472" Z="0"/>
					<Vertex X="4028" Y="7472" Z="0"/>
					<Vertex X="4053" Y="7463" Z="0"/>
					<Vertex X="4062" Y="7455" Z="0"/>
					<Vertex X="4070" Y="7455" Z="0"/>
					<Vertex X="4078" Y="7447" Z="0"/>
					<Vertex X="4087" Y="7438" Z="0"/>
					<Vertex X="4095" Y="7438" Z="0"/>
					<Vertex X="4103" Y="7438" Z="0"/>
					<Vertex X="4112" Y="7422" Z="0"/>
					<Vertex X="4128" Y="7413" Z="0"/>
					<Vertex X="4145" Y="7397" Z="0"/>
					<Vertex X="4154" Y="7388" Z="0"/>
					<Vertex X="4170" Y="7380" Z="0"/>
					<Vertex X="4187" Y="7363" Z="0"/>
					<Vertex X="4195" Y="7363" Z="0"/>
					<Vertex X="4212" Y="7346" Z="0"/>
					<Vertex X="4229" Y="7338" Z="0"/>
					<Vertex X="4237" Y="7330" Z="0"/>
					<Vertex X="4245" Y="7321" Z="0"/>
					<Vertex X="4254" Y="7313" Z="0"/>
					<Vertex X="4271" Y="7296" Z="0"/>
					<Vertex X="4279" Y="7288" Z="0"/>
					<Vertex X="4296" Y="7263" Z="0"/>
					<Vertex X="4304" Y="7246" Z="0"/>
					<Vertex X="4312" Y="7238" Z="0"/>
					<Vertex X="4321" Y="7238" Z="0"/>
					<Vertex X="4337" Y="7213" Z="0"/>
					<Vertex X="4337" Y="7204" Z="0"/>
					<Vertex X="4354" Y="7196" Z="0"/>
					<Vertex X="4379" Y="7171" Z="0"/>
					<Vertex X="4396" Y="7163" Z="0"/>
					<Vertex X="4404" Y="7154" Z="0"/>
					<Vertex X="4413" Y="7146" Z="0"/>
					<Vertex X="4438" Y="7129" Z="0"/>
					<Vertex X="4446" Y="7121" Z="0"/>
					<Vertex X="4463" Y="7104" Z="0"/>
					<Vertex X="4471" Y="7096" Z="0"/>
					<Vertex X="4480" Y="7087" Z="0"/>
					<Vertex X="4488" Y="7087" Z="0"/>
					<Vertex X="4496" Y="7079" Z="0"/>
					<Vertex X="4505" Y="7071" Z="0"/>
					<Vertex X="4513" Y="7062" Z="0"/>
					<Vertex X="4521" Y="7062" Z="0"/>
					<Vertex X="4530" Y="7062" Z="0"/>
					<Vertex X="4538" Y="7054" Z="0"/>
					<Vertex X="4555" Y="7054" Z="0"/>
					<Vertex X="4563" Y="7054" Z="0"/>
					<Vertex X="4571" Y="7054" Z="0"/>
					<Vertex X="4580" Y="7054" Z="0"/>
					<Vertex X="4588" Y="7054" Z="0"/>
					<Vertex X="4597" Y="7062" Z="0"/>
					<Vertex X="4605" Y="7071" Z="0"/>
					<Vertex X="4613" Y="7079" Z="0"/>
					<Vertex X="4613" Y="7087" Z="0"/>
					<Vertex X="4613" Y="7096" Z="0"/>
					<Vertex X="4622" Y="7121" Z="0"/>
					<Vertex X="4622" Y="7138" Z="0"/>
					<Vertex X="4622" Y="7163" Z="0"/>
					<Vertex X="4630" Y="7179" Z="0"/>
					<Vertex X="4630" Y="7188" Z="0"/>
					<Vertex X="4630" Y="7196" Z="0"/>
					<Vertex X="4630" Y="7213" Z="0"/>
					<Vertex X="4630" Y="7221" Z="0"/>
					<Vertex X="4630" Y="7229" Z="0"/>
					<Vertex X="4630" Y="7238" Z="0"/>
					<Vertex X="4630" Y="7255" Z="0"/>
					<Vertex X="4630" Y="7263" Z="0"/>
					<Vertex X="4630" Y="7271" Z="0"/>
					<Vertex X="4630" Y="7280" Z="0"/>
					<Vertex X="4622" Y="7338" Z="0"/>
				</Vertices>
			</Region>
			<Region Id="2" Type="0" Zoom="0.155046" Selected="0" ImageLocation="" ImageFocus="0" Length="15582.7" Area="5887552.5" LengthMicrons="3836.5" AreaMicrons="356870.7" Text="SOLID" NegativeROA="0" InputRegionId="0" Analyze="1" DisplayId="2">
				<Attributes/>
				<Vertices>
					<Vertex X="3973" Y="5463" Z="0"/>
					<Vertex X="3986" Y="5463" Z="0"/>
					<Vertex X="4070" Y="5502" Z="0"/>
					<Vertex X="4257" Y="5547" Z="0"/>
					<Vertex X="4360" Y="5586" Z="0"/>
					<Vertex X="4373" Y="5599" Z="0"/>
					<Vertex X="4392" Y="5599" Z="0"/>
					<Vertex X="4405" Y="5612" Z="0"/>
					<Vertex X="4425" Y="5618" Z="0"/>
					<Vertex X="4444" Y="5631" Z="0"/>
					<Vertex X="4457" Y="5637" Z="0"/>
					<Vertex X="4483" Y="5657" Z="0"/>
					<Vertex X="4515" Y="5676" Z="0"/>
					<Vertex X="4554" Y="5695" Z="0"/>
					<Vertex X="4579" Y="5708" Z="0"/>
					<Vertex X="4612" Y="5728" Z="0"/>
					<Vertex X="4644" Y="5741" Z="0"/>
					<Vertex X="4663" Y="5747" Z="0"/>
					<Vertex X="4676" Y="5760" Z="0"/>
					<Vertex X="4689" Y="5766" Z="0"/>
					<Vertex X="4702" Y="5773" Z="0"/>
					<Vertex X="4721" Y="5792" Z="0"/>
					<Vertex X="4728" Y="5799" Z="0"/>
					<Vertex X="4747" Y="5812" Z="0"/>
					<Vertex X="4767" Y="5824" Z="0"/>
					<Vertex X="4779" Y="5831" Z="0"/>
					<Vertex X="4786" Y="5837" Z="0"/>
					<Vertex X="4799" Y="5850" Z="0"/>
					<Vertex X="4818" Y="5863" Z="0"/>
					<Vertex X="4825" Y="5876" Z="0"/>
					<Vertex X="4837" Y="5882" Z="0"/>
					<Vertex X="4837" Y="5902" Z="0"/>
					<Vertex X="4850" Y="5947" Z="0"/>
					<Vertex X="4857" Y="5973" Z="0"/>
					<Vertex X="4870" Y="6005" Z="0"/>
					<Vertex X="4870" Y="6018" Z="0"/>
					<Vertex X="4876" Y="6031" Z="0"/>
					<Vertex X="4876" Y="6050" Z="0"/>
					<Vertex X="4876" Y="6063" Z="0"/>
					<Vertex X="4876" Y="6089" Z="0"/>
					<Vertex X="4870" Y="6102" Z="0"/>
					<Vertex X="4863" Y="6128" Z="0"/>
					<Vertex X="4850" Y="6134" Z="0"/>
					<Vertex X="4837" Y="6147" Z="0"/>
					<Vertex X="4818" Y="6166" Z="0"/>
					<Vertex X="4799" Y="6173" Z="0"/>
					<Vertex X="4786" Y="6173" Z="0"/>
					<Vertex X="4747" Y="6179" Z="0"/>
					<Vertex X="4721" Y="6192" Z="0"/>
					<Vertex X="4702" Y="6192" Z="0"/>
					<Vertex X="4689" Y="6192" Z="0"/>
					<Vertex X="4657" Y="6198" Z="0"/>
					<Vertex X="4618" Y="6205" Z="0"/>
					<Vertex X="4612" Y="6205" Z="0"/>
					<Vertex X="4599" Y="6205" Z="0"/>
					<Vertex X="4592" Y="6211" Z="0"/>
					<Vertex X="4579" Y="6218" Z="0"/>
					<Vertex X="4573" Y="6231" Z="0"/>
					<Vertex X="4567" Y="6237" Z="0"/>
					<Vertex X="4560" Y="6244" Z="0"/>
					<Vertex X="4554" Y="6257" Z="0"/>
					<Vertex X="4547" Y="6276" Z="0"/>
					<Vertex X="4547" Y="6289" Z="0"/>
					<Vertex X="4547" Y="6295" Z="0"/>
					<Vertex X="4547" Y="6315" Z="0"/>
					<Vertex X="4547" Y="6334" Z="0"/>
					<Vertex X="4547" Y="6353" Z="0"/>
					<Vertex X="4547" Y="6373" Z="0"/>
					<Vertex X="4547" Y="6379" Z="0"/>
					<Vertex X="4547" Y="6392" Z="0"/>
					<Vertex X="4547" Y="6405" Z="0"/>
					<Vertex X="4541" Y="6411" Z="0"/>
					<Vertex X="4528" Y="6418" Z="0"/>
					<Vertex X="4521" Y="6431" Z="0"/>
					<Vertex X="4515" Y="6431" Z="0"/>
					<Vertex X="4496" Y="6431" Z="0"/>
					<Vertex X="4470" Y="6431" Z="0"/>
					<Vertex X="4431" Y="6431" Z="0"/>
					<Vertex X="4405" Y="6431" Z="0"/>
					<Vertex X="4380" Y="6411" Z="0"/>
					<Vertex X="4341" Y="6386" Z="0"/>
					<Vertex X="4321" Y="6379" Z="0"/>
					<Vertex X="4276" Y="6353" Z="0"/>
					<Vertex X="4251" Y="6340" Z="0"/>
					<Vertex X="4231" Y="6327" Z="0"/>
					<Vertex X="4199" Y="6308" Z="0"/>
					<Vertex X="4160" Y="6282" Z="0"/>
					<Vertex X="4128" Y="6263" Z="0"/>
					<Vertex X="4089" Y="6237" Z="0"/>
					<Vertex X="4057" Y="6218" Z="0"/>
					<Vertex X="4031" Y="6211" Z="0"/>
					<Vertex X="3993" Y="6186" Z="0"/>
					<Vertex X="3960" Y="6173" Z="0"/>
					<Vertex X="3922" Y="6166" Z="0"/>
					<Vertex X="3915" Y="6166" Z="0"/>
					<Vertex X="3896" Y="6166" Z="0"/>
					<Vertex X="3857" Y="6166" Z="0"/>
					<Vertex X="3831" Y="6166" Z="0"/>
					<Vertex X="3825" Y="6173" Z="0"/>
					<Vertex X="3818" Y="6173" Z="0"/>
					<Vertex X="3812" Y="6173" Z="0"/>
					<Vertex X="3806" Y="6173" Z="0"/>
					<Vertex X="3799" Y="6179" Z="0"/>
					<Vertex X="3793" Y="6179" Z="0"/>
					<Vertex X="3786" Y="6186" Z="0"/>
					<Vertex X="3780" Y="6186" Z="0"/>
					<Vertex X="3780" Y="6192" Z="0"/>
					<Vertex X="3773" Y="6198" Z="0"/>
					<Vertex X="3773" Y="6205" Z="0"/>
					<Vertex X="3773" Y="6211" Z="0"/>
					<Vertex X="3773" Y="6224" Z="0"/>
					<Vertex X="3780" Y="6237" Z="0"/>
					<Vertex X="3793" Y="6244" Z="0"/>
					<Vertex X="3799" Y="6250" Z="0"/>
					<Vertex X="3812" Y="6257" Z="0"/>
					<Vertex X="3831" Y="6276" Z="0"/>
					<Vertex X="3857" Y="6282" Z="0"/>
					<Vertex X="3864" Y="6289" Z="0"/>
					<Vertex X="3876" Y="6295" Z="0"/>
					<Vertex X="3883" Y="6302" Z="0"/>
					<Vertex X="3889" Y="6308" Z="0"/>
					<Vertex X="3896" Y="6315" Z="0"/>
					<Vertex X="3909" Y="6315" Z="0"/>
					<Vertex X="3915" Y="6321" Z="0"/>
					<Vertex X="3928" Y="6321" Z="0"/>
					<Vertex X="3935" Y="6334" Z="0"/>
					<Vertex X="3947" Y="6340" Z="0"/>
					<Vertex X="3954" Y="6347" Z="0"/>
					<Vertex X="3973" Y="6353" Z="0"/>
					<Vertex X="3986" Y="6360" Z="0"/>
					<Vertex X="3999" Y="6366" Z="0"/>
					<Vertex X="4025" Y="6379" Z="0"/>
					<Vertex X="4051" Y="6392" Z="0"/>
					<Vertex X="4070" Y="6398" Z="0"/>
					<Vertex X="4076" Y="6398" Z="0"/>
					<Vertex X="4102" Y="6411" Z="0"/>
					<Vertex X="4102" Y="6418" Z="0"/>
					<Vertex X="4122" Y="6418" Z="0"/>
					<Vertex X="4122" Y="6424" Z="0"/>
					<Vertex X="4134" Y="6437" Z="0"/>
					<Vertex X="4160" Y="6444" Z="0"/>
					<Vertex X="4167" Y="6450" Z="0"/>
					<Vertex X="4180" Y="6456" Z="0"/>
					<Vertex X="4199" Y="6463" Z="0"/>
					<Vertex X="4205" Y="6476" Z="0"/>
					<Vertex X="4225" Y="6489" Z="0"/>
					<Vertex X="4244" Y="6502" Z="0"/>
					<Vertex X="4270" Y="6508" Z="0"/>
					<Vertex X="4289" Y="6527" Z="0"/>
					<Vertex X="4309" Y="6534" Z="0"/>
					<Vertex X="4328" Y="6547" Z="0"/>
					<Vertex X="4347" Y="6553" Z="0"/>
					<Vertex X="4360" Y="6566" Z="0"/>
					<Vertex X="4367" Y="6573" Z="0"/>
					<Vertex X="4392" Y="6585" Z="0"/>
					<Vertex X="4405" Y="6592" Z="0"/>
					<Vertex X="4425" Y="6605" Z="0"/>
					<Vertex X="4431" Y="6605" Z="0"/>
					<Vertex X="4457" Y="6618" Z="0"/>
					<Vertex X="4470" Y="6631" Z="0"/>
					<Vertex X="4483" Y="6637" Z="0"/>
					<Vertex X="4496" Y="6650" Z="0"/>
					<Vertex X="4509" Y="6650" Z="0"/>
					<Vertex X="4521" Y="6650" Z="0"/>
					<Vertex X="4528" Y="6656" Z="0"/>
					<Vertex X="4534" Y="6669" Z="0"/>
					<Vertex X="4547" Y="6689" Z="0"/>
					<Vertex X="4547" Y="6708" Z="0"/>
					<Vertex X="4554" Y="6708" Z="0"/>
					<Vertex X="4554" Y="6714" Z="0"/>
					<Vertex X="4554" Y="6727" Z="0"/>
					<Vertex X="4554" Y="6747" Z="0"/>
					<Vertex X="4554" Y="6766" Z="0"/>
					<Vertex X="4554" Y="6779" Z="0"/>
					<Vertex X="4554" Y="6785" Z="0"/>
					<Vertex X="4554" Y="6805" Z="0"/>
					<Vertex X="4541" Y="6824" Z="0"/>
					<Vertex X="4528" Y="6831" Z="0"/>
					<Vertex X="4521" Y="6843" Z="0"/>
					<Vertex X="4509" Y="6850" Z="0"/>
					<Vertex X="4483" Y="6863" Z="0"/>
					<Vertex X="4463" Y="6869" Z="0"/>
					<Vertex X="4450" Y="6869" Z="0"/>
					<Vertex X="4431" Y="6869" Z="0"/>
					<Vertex X="4418" Y="6869" Z="0"/>
					<Vertex X="4399" Y="6876" Z="0"/>
					<Vertex X="4367" Y="6882" Z="0"/>
					<Vertex X="4341" Y="6882" Z="0"/>
					<Vertex X="4334" Y="6882" Z="0"/>
					<Vertex X="4321" Y="6882" Z="0"/>
					<Vertex X="4309" Y="6882" Z="0"/>
					<Vertex X="4296" Y="6882" Z="0"/>
					<Vertex X="4276" Y="6876" Z="0"/>
					<Vertex X="4257" Y="6869" Z="0"/>
					<Vertex X="4244" Y="6856" Z="0"/>
					<Vertex X="4225" Y="6850" Z="0"/>
					<Vertex X="4199" Y="6837" Z="0"/>
					<Vertex X="4186" Y="6831" Z="0"/>
					<Vertex X="4167" Y="6818" Z="0"/>
					<Vertex X="4141" Y="6805" Z="0"/>
					<Vertex X="4134" Y="6798" Z="0"/>
					<Vertex X="4109" Y="6792" Z="0"/>
					<Vertex X="4096" Y="6779" Z="0"/>
					<Vertex X="4076" Y="6766" Z="0"/>
					<Vertex X="4070" Y="6760" Z="0"/>
					<Vertex X="4064" Y="6753" Z="0"/>
					<Vertex X="4051" Y="6747" Z="0"/>
					<Vertex X="4038" Y="6734" Z="0"/>
					<Vertex X="4031" Y="6734" Z="0"/>
					<Vertex X="4012" Y="6721" Z="0"/>
					<Vertex X="3999" Y="6708" Z="0"/>
					<Vertex X="3986" Y="6695" Z="0"/>
					<Vertex X="3980" Y="6695" Z="0"/>
					<Vertex X="3967" Y="6682" Z="0"/>
					<Vertex X="3947" Y="6669" Z="0"/>
					<Vertex X="3941" Y="6656" Z="0"/>
					<Vertex X="3935" Y="6650" Z="0"/>
					<Vertex X="3928" Y="6644" Z="0"/>
					<Vertex X="3915" Y="6624" Z="0"/>
					<Vertex X="3909" Y="6618" Z="0"/>
					<Vertex X="3896" Y="6611" Z="0"/>
					<Vertex X="3889" Y="6598" Z="0"/>
					<Vertex X="3876" Y="6592" Z="0"/>
					<Vertex X="3870" Y="6585" Z="0"/>
					<Vertex X="3844" Y="6579" Z="0"/>
					<Vertex X="3831" Y="6573" Z="0"/>
					<Vertex X="3825" Y="6560" Z="0"/>
					<Vertex X="3818" Y="6560" Z="0"/>
					<Vertex X="3812" Y="6560" Z="0"/>
					<Vertex X="3799" Y="6560" Z="0"/>
					<Vertex X="3793" Y="6560" Z="0"/>
					<Vertex X="3786" Y="6560" Z="0"/>
					<Vertex X="3773" Y="6560" Z="0"/>
					<Vertex X="3767" Y="6566" Z="0"/>
					<Vertex X="3760" Y="6566" Z="0"/>
					<Vertex X="3754" Y="6573" Z="0"/>
					<Vertex X="3754" Y="6579" Z="0"/>
					<Vertex X="3754" Y="6585" Z="0"/>
					<Vertex X="3754" Y="6592" Z="0"/>
					<Vertex X="3754" Y="6598" Z="0"/>
					<Vertex X="3754" Y="6605" Z="0"/>
					<Vertex X="3754" Y="6624" Z="0"/>
					<Vertex X="3754" Y="6644" Z="0"/>
					<Vertex X="3760" Y="6650" Z="0"/>
					<Vertex X="3760" Y="6656" Z="0"/>
					<Vertex X="3767" Y="6669" Z="0"/>
					<Vertex X="3780" Y="6682" Z="0"/>
					<Vertex X="3799" Y="6702" Z="0"/>
					<Vertex X="3799" Y="6708" Z="0"/>
					<Vertex X="3812" Y="6727" Z="0"/>
					<Vertex X="3838" Y="6747" Z="0"/>
					<Vertex X="3864" Y="6753" Z="0"/>
					<Vertex X="3870" Y="6760" Z="0"/>
					<Vertex X="3883" Y="6773" Z="0"/>
					<Vertex X="3902" Y="6779" Z="0"/>
					<Vertex X="3915" Y="6785" Z="0"/>
					<Vertex X="3928" Y="6798" Z="0"/>
					<Vertex X="3935" Y="6805" Z="0"/>
					<Vertex X="3960" Y="6824" Z="0"/>
					<Vertex X="3967" Y="6831" Z="0"/>
					<Vertex X="3980" Y="6843" Z="0"/>
					<Vertex X="3986" Y="6863" Z="0"/>
					<Vertex X="3999" Y="6869" Z="0"/>
					<Vertex X="4005" Y="6882" Z="0"/>
					<Vertex X="4012" Y="6889" Z="0"/>
					<Vertex X="4025" Y="6902" Z="0"/>
					<Vertex X="4031" Y="6908" Z="0"/>
					<Vertex X="4038" Y="6921" Z="0"/>
					<Vertex X="4044" Y="6940" Z="0"/>
					<Vertex X="4057" Y="6960" Z="0"/>
					<Vertex X="4064" Y="6966" Z="0"/>
					<Vertex X="4064" Y="6979" Z="0"/>
					<Vertex X="4070" Y="6992" Z="0"/>
					<Vertex X="4076" Y="6998" Z="0"/>
					<Vertex X="4076" Y="7018" Z="0"/>
					<Vertex X="4076" Y="7024" Z="0"/>
					<Vertex X="4076" Y="7037" Z="0"/>
					<Vertex X="4076" Y="7063" Z="0"/>
					<Vertex X="4076" Y="7076" Z="0"/>
					<Vertex X="4076" Y="7082" Z="0"/>
					<Vertex X="4076" Y="7089" Z="0"/>
					<Vertex X="4076" Y="7101" Z="0"/>
					<Vertex X="4076" Y="7108" Z="0"/>
					<Vertex X="4076" Y="7114" Z="0"/>
					<Vertex X="4076" Y="7121" Z="0"/>
					<Vertex X="4070" Y="7127" Z="0"/>
					<Vertex X="4070" Y="7140" Z="0"/>
					<Vertex X="4070" Y="7147" Z="0"/>
					<Vertex X="4070" Y="7153" Z="0"/>
					<Vertex X="4057" Y="7166" Z="0"/>
					<Vertex X="4057" Y="7172" Z="0"/>
					<Vertex X="4051" Y="7185" Z="0"/>
					<Vertex X="4038" Y="7192" Z="0"/>
					<Vertex X="4031" Y="7198" Z="0"/>
					<Vertex X="4031" Y="7211" Z="0"/>
					<Vertex X="4025" Y="7218" Z="0"/>
					<Vertex X="4012" Y="7230" Z="0"/>
					<Vertex X="4005" Y="7237" Z="0"/>
					<Vertex X="3993" Y="7243" Z="0"/>
					<Vertex X="3980" Y="7250" Z="0"/>
					<Vertex X="3973" Y="7250" Z="0"/>
					<Vertex X="3960" Y="7250" Z="0"/>
					<Vertex X="3935" Y="7250" Z="0"/>
					<Vertex X="3922" Y="7250" Z="0"/>
					<Vertex X="3896" Y="7250" Z="0"/>
					<Vertex X="3876" Y="7250" Z="0"/>
					<Vertex X="3870" Y="7250" Z="0"/>
					<Vertex X="3857" Y="7250" Z="0"/>
					<Vertex X="3825" Y="7250" Z="0"/>
					<Vertex X="3799" Y="7237" Z="0"/>
					<Vertex X="3773" Y="7230" Z="0"/>
					<Vertex X="3760" Y="7211" Z="0"/>
					<Vertex X="3747" Y="7211" Z="0"/>
					<Vertex X="3741" Y="7211" Z="0"/>
					<Vertex X="3722" Y="7211" Z="0"/>
					<Vertex X="3702" Y="7211" Z="0"/>
					<Vertex X="3677" Y="7211" Z="0"/>
					<Vertex X="3657" Y="7211" Z="0"/>
					<Vertex X="3644" Y="7211" Z="0"/>
					<Vertex X="3638" Y="7211" Z="0"/>
					<Vertex X="3618" Y="7211" Z="0"/>
					<Vertex X="3606" Y="7211" Z="0"/>
					<Vertex X="3599" Y="7211" Z="0"/>
					<Vertex X="3593" Y="7211" Z="0"/>
					<Vertex X="3580" Y="7211" Z="0"/>
					<Vertex X="3573" Y="7211" Z="0"/>
					<Vertex X="3548" Y="7211" Z="0"/>
					<Vertex X="3535" Y="7211" Z="0"/>
					<Vertex X="3522" Y="7205" Z="0"/>
					<Vertex X="3502" Y="7198" Z="0"/>
					<Vertex X="3483" Y="7198" Z="0"/>
					<Vertex X="3464" Y="7198" Z="0"/>
					<Vertex X="3451" Y="7198" Z="0"/>
					<Vertex X="3438" Y="7198" Z="0"/>
					<Vertex X="3419" Y="7198" Z="0"/>
					<Vertex X="3399" Y="7198" Z="0"/>
					<Vertex X="3393" Y="7198" Z="0"/>
					<Vertex X="3386" Y="7198" Z="0"/>
					<Vertex X="3380" Y="7198" Z="0"/>
					<Vertex X="3367" Y="7198" Z="0"/>
					<Vertex X="3360" Y="7198" Z="0"/>
					<Vertex X="3348" Y="7198" Z="0"/>
					<Vertex X="3341" Y="7198" Z="0"/>
					<Vertex X="3328" Y="7198" Z="0"/>
					<Vertex X="3328" Y="7205" Z="0"/>
					<Vertex X="3322" Y="7205" Z="0"/>
					<Vertex X="3309" Y="7211" Z="0"/>
					<Vertex X="3302" Y="7211" Z="0"/>
					<Vertex X="3290" Y="7211" Z="0"/>
					<Vertex X="3283" Y="7218" Z="0"/>
					<Vertex X="3264" Y="7218" Z="0"/>
					<Vertex X="3251" Y="7224" Z="0"/>
					<Vertex X="3244" Y="7224" Z="0"/>
					<Vertex X="3244" Y="7230" Z="0"/>
					<Vertex X="3238" Y="7237" Z="0"/>
					<Vertex X="3225" Y="7250" Z="0"/>
					<Vertex X="3219" Y="7256" Z="0"/>
					<Vertex X="3219" Y="7269" Z="0"/>
					<Vertex X="3219" Y="7276" Z="0"/>
					<Vertex X="3219" Y="7288" Z="0"/>
					<Vertex X="3219" Y="7295" Z="0"/>
					<Vertex X="3219" Y="7308" Z="0"/>
					<Vertex X="3219" Y="7314" Z="0"/>
					<Vertex X="3219" Y="7327" Z="0"/>
					<Vertex X="3212" Y="7334" Z="0"/>
					<Vertex X="3206" Y="7347" Z="0"/>
					<Vertex X="3206" Y="7359" Z="0"/>
					<Vertex X="3206" Y="7372" Z="0"/>
					<Vertex X="3199" Y="7411" Z="0"/>
					<Vertex X="3193" Y="7430" Z="0"/>
					<Vertex X="3193" Y="7443" Z="0"/>
					<Vertex X="3193" Y="7456" Z="0"/>
					<Vertex X="3193" Y="7463" Z="0"/>
					<Vertex X="3193" Y="7476" Z="0"/>
					<Vertex X="3193" Y="7495" Z="0"/>
					<Vertex X="3193" Y="7501" Z="0"/>
					<Vertex X="3199" Y="7501" Z="0"/>
					<Vertex X="3206" Y="7508" Z="0"/>
					<Vertex X="3219" Y="7521" Z="0"/>
					<Vertex X="3231" Y="7540" Z="0"/>
					<Vertex X="3244" Y="7553" Z="0"/>
					<Vertex X="3251" Y="7566" Z="0"/>
					<Vertex X="3277" Y="7579" Z="0"/>
					<Vertex X="3290" Y="7585" Z="0"/>
					<Vertex X="3302" Y="7598" Z="0"/>
					<Vertex X="3315" Y="7611" Z="0"/>
					<Vertex X="3322" Y="7617" Z="0"/>
					<Vertex X="3335" Y="7630" Z="0"/>
					<Vertex X="3341" Y="7650" Z="0"/>
					<Vertex X="3354" Y="7669" Z="0"/>
					<Vertex X="3354" Y="7675" Z="0"/>
					<Vertex X="3360" Y="7682" Z="0"/>
					<Vertex X="3367" Y="7695" Z="0"/>
					<Vertex X="3367" Y="7701" Z="0"/>
					<Vertex X="3367" Y="7714" Z="0"/>
					<Vertex X="3367" Y="7721" Z="0"/>
					<Vertex X="3367" Y="7727" Z="0"/>
					<Vertex X="3367" Y="7740" Z="0"/>
					<Vertex X="3360" Y="7753" Z="0"/>
					<Vertex X="3348" Y="7766" Z="0"/>
					<Vertex X="3328" Y="7785" Z="0"/>
					<Vertex X="3322" Y="7792" Z="0"/>
					<Vertex X="3309" Y="7804" Z="0"/>
					<Vertex X="3296" Y="7811" Z="0"/>
					<Vertex X="3283" Y="7824" Z="0"/>
					<Vertex X="3270" Y="7824" Z="0"/>
					<Vertex X="3257" Y="7837" Z="0"/>
					<Vertex X="3238" Y="7843" Z="0"/>
					<Vertex X="3231" Y="7850" Z="0"/>
					<Vertex X="3212" Y="7850" Z="0"/>
					<Vertex X="3199" Y="7863" Z="0"/>
					<Vertex X="3186" Y="7869" Z="0"/>
					<Vertex X="3173" Y="7869" Z="0"/>
					<Vertex X="3161" Y="7882" Z="0"/>
					<Vertex X="3141" Y="7888" Z="0"/>
					<Vertex X="3115" Y="7908" Z="0"/>
					<Vertex X="3096" Y="7927" Z="0"/>
					<Vertex X="3090" Y="7933" Z="0"/>
					<Vertex X="3077" Y="7946" Z="0"/>
					<Vertex X="3070" Y="7959" Z="0"/>
					<Vertex X="3064" Y="7972" Z="0"/>
					<Vertex X="3051" Y="7992" Z="0"/>
					<Vertex X="3038" Y="8004" Z="0"/>
					<Vertex X="3032" Y="8017" Z="0"/>
					<Vertex X="3019" Y="8037" Z="0"/>
					<Vertex X="3019" Y="8043" Z="0"/>
					<Vertex X="3019" Y="8050" Z="0"/>
					<Vertex X="3012" Y="8062" Z="0"/>
					<Vertex X="2999" Y="8075" Z="0"/>
					<Vertex X="2993" Y="8088" Z="0"/>
					<Vertex X="2986" Y="8095" Z="0"/>
					<Vertex X="2974" Y="8114" Z="0"/>
					<Vertex X="2961" Y="8133" Z="0"/>
					<Vertex X="2954" Y="8133" Z="0"/>
					<Vertex X="2935" Y="8146" Z="0"/>
					<Vertex X="2922" Y="8159" Z="0"/>
					<Vertex X="2915" Y="8166" Z="0"/>
					<Vertex X="2896" Y="8185" Z="0"/>
					<Vertex X="2883" Y="8185" Z="0"/>
					<Vertex X="2883" Y="8191" Z="0"/>
					<Vertex X="2877" Y="8191" Z="0"/>
					<Vertex X="2864" Y="8204" Z="0"/>
					<Vertex X="2851" Y="8211" Z="0"/>
					<Vertex X="2838" Y="8224" Z="0"/>
					<Vertex X="2838" Y="8237" Z="0"/>
					<Vertex X="2832" Y="8243" Z="0"/>
					<Vertex X="2832" Y="8250" Z="0"/>
					<Vertex X="2825" Y="8256" Z="0"/>
					<Vertex X="2812" Y="8275" Z="0"/>
					<Vertex X="2799" Y="8295" Z="0"/>
					<Vertex X="2786" Y="8314" Z="0"/>
					<Vertex X="2780" Y="8320" Z="0"/>
					<Vertex X="2774" Y="8327" Z="0"/>
					<Vertex X="2761" Y="8346" Z="0"/>
					<Vertex X="2761" Y="8353" Z="0"/>
					<Vertex X="2754" Y="8366" Z="0"/>
					<Vertex X="2748" Y="8378" Z="0"/>
					<Vertex X="2741" Y="8385" Z="0"/>
					<Vertex X="2735" Y="8398" Z="0"/>
					<Vertex X="2728" Y="8411" Z="0"/>
					<Vertex X="2728" Y="8417" Z="0"/>
					<Vertex X="2716" Y="8424" Z="0"/>
					<Vertex X="2709" Y="8437" Z="0"/>
					<Vertex X="2703" Y="8437" Z="0"/>
					<Vertex X="2690" Y="8449" Z="0"/>
					<Vertex X="2670" Y="8462" Z="0"/>
					<Vertex X="2657" Y="8475" Z="0"/>
					<Vertex X="2645" Y="8475" Z="0"/>
					<Vertex X="2638" Y="8475" Z="0"/>
					<Vertex X="2619" Y="8482" Z="0"/>
					<Vertex X="2612" Y="8488" Z="0"/>
					<Vertex X="2599" Y="8488" Z="0"/>
					<Vertex X="2593" Y="8488" Z="0"/>
					<Vertex X="2580" Y="8488" Z="0"/>
					<Vertex X="2567" Y="8488" Z="0"/>
					<Vertex X="2548" Y="8488" Z="0"/>
					<Vertex X="2541" Y="8488" Z="0"/>
					<Vertex X="2535" Y="8488" Z="0"/>
					<Vertex X="2516" Y="8488" Z="0"/>
					<Vertex X="2503" Y="8488" Z="0"/>
					<Vertex X="2477" Y="8482" Z="0"/>
					<Vertex X="2458" Y="8462" Z="0"/>
					<Vertex X="2425" Y="8430" Z="0"/>
					<Vertex X="2393" Y="8411" Z="0"/>
					<Vertex X="2367" Y="8391" Z="0"/>
					<Vertex X="2341" Y="8366" Z="0"/>
					<Vertex X="2316" Y="8346" Z="0"/>
					<Vertex X="2303" Y="8327" Z="0"/>
					<Vertex X="2283" Y="8301" Z="0"/>
					<Vertex X="2258" Y="8282" Z="0"/>
					<Vertex X="2245" Y="8262" Z="0"/>
					<Vertex X="2232" Y="8256" Z="0"/>
					<Vertex X="2212" Y="8243" Z="0"/>
					<Vertex X="2180" Y="8224" Z="0"/>
					<Vertex X="2154" Y="8204" Z="0"/>
					<Vertex X="2129" Y="8185" Z="0"/>
					<Vertex X="2090" Y="8172" Z="0"/>
					<Vertex X="2071" Y="8166" Z="0"/>
					<Vertex X="2058" Y="8159" Z="0"/>
					<Vertex X="2038" Y="8153" Z="0"/>
					<Vertex X="2019" Y="8133" Z="0"/>
					<Vertex X="2006" Y="8133" Z="0"/>
					<Vertex X="1987" Y="8127" Z="0"/>
					<Vertex X="1974" Y="8121" Z="0"/>
					<Vertex X="1961" Y="8114" Z="0"/>
					<Vertex X="1935" Y="8108" Z="0"/>
					<Vertex X="1909" Y="8095" Z="0"/>
					<Vertex X="1877" Y="8088" Z="0"/>
					<Vertex X="1871" Y="8088" Z="0"/>
					<Vertex X="1858" Y="8075" Z="0"/>
					<Vertex X="1838" Y="8069" Z="0"/>
					<Vertex X="1819" Y="8056" Z="0"/>
					<Vertex X="1806" Y="8050" Z="0"/>
					<Vertex X="1793" Y="8037" Z="0"/>
					<Vertex X="1787" Y="8030" Z="0"/>
					<Vertex X="1780" Y="8017" Z="0"/>
					<Vertex X="1767" Y="7985" Z="0"/>
					<Vertex X="1761" Y="7953" Z="0"/>
					<Vertex X="1755" Y="7927" Z="0"/>
					<Vertex X="1748" Y="7921" Z="0"/>
					<Vertex X="1748" Y="7908" Z="0"/>
					<Vertex X="1748" Y="7888" Z="0"/>
					<Vertex X="1748" Y="7869" Z="0"/>
					<Vertex X="1761" Y="7843" Z="0"/>
					<Vertex X="1780" Y="7824" Z="0"/>
					<Vertex X="1787" Y="7811" Z="0"/>
					<Vertex X="1793" Y="7804" Z="0"/>
					<Vertex X="1806" Y="7798" Z="0"/>
					<Vertex X="1825" Y="7779" Z="0"/>
					<Vertex X="1838" Y="7772" Z="0"/>
					<Vertex X="1845" Y="7766" Z="0"/>
					<Vertex X="1851" Y="7759" Z="0"/>
					<Vertex X="1871" Y="7740" Z="0"/>
					<Vertex X="1877" Y="7734" Z="0"/>
					<Vertex X="1890" Y="7721" Z="0"/>
					<Vertex X="1916" Y="7708" Z="0"/>
					<Vertex X="1942" Y="7682" Z="0"/>
					<Vertex X="1974" Y="7650" Z="0"/>
					<Vertex X="2006" Y="7624" Z="0"/>
					<Vertex X="2012" Y="7624" Z="0"/>
					<Vertex X="2038" Y="7605" Z="0"/>
					<Vertex X="2071" Y="7585" Z="0"/>
					<Vertex X="2083" Y="7566" Z="0"/>
					<Vertex X="2090" Y="7559" Z="0"/>
					<Vertex X="2096" Y="7546" Z="0"/>
					<Vertex X="2116" Y="7521" Z="0"/>
					<Vertex X="2116" Y="7501" Z="0"/>
					<Vertex X="2129" Y="7476" Z="0"/>
					<Vertex X="2129" Y="7443" Z="0"/>
					<Vertex X="2129" Y="7424" Z="0"/>
					<Vertex X="2129" Y="7411" Z="0"/>
					<Vertex X="2129" Y="7372" Z="0"/>
					<Vertex X="2129" Y="7353" Z="0"/>
					<Vertex X="2129" Y="7347" Z="0"/>
					<Vertex X="2122" Y="7340" Z="0"/>
					<Vertex X="2122" Y="7334" Z="0"/>
					<Vertex X="2116" Y="7327" Z="0"/>
					<Vertex X="2116" Y="7321" Z="0"/>
					<Vertex X="2103" Y="7321" Z="0"/>
					<Vertex X="2071" Y="7321" Z="0"/>
					<Vertex X="2045" Y="7321" Z="0"/>
					<Vertex X="2032" Y="7321" Z="0"/>
					<Vertex X="2025" Y="7321" Z="0"/>
					<Vertex X="2019" Y="7327" Z="0"/>
					<Vertex X="2006" Y="7327" Z="0"/>
					<Vertex X="2000" Y="7334" Z="0"/>
					<Vertex X="1987" Y="7340" Z="0"/>
					<Vertex X="1967" Y="7353" Z="0"/>
					<Vertex X="1961" Y="7359" Z="0"/>
					<Vertex X="1942" Y="7372" Z="0"/>
					<Vertex X="1935" Y="7379" Z="0"/>
					<Vertex X="1922" Y="7392" Z="0"/>
					<Vertex X="1916" Y="7405" Z="0"/>
					<Vertex X="1903" Y="7411" Z="0"/>
					<Vertex X="1890" Y="7437" Z="0"/>
					<Vertex X="1884" Y="7450" Z="0"/>
					<Vertex X="1864" Y="7463" Z="0"/>
					<Vertex X="1851" Y="7476" Z="0"/>
					<Vertex X="1845" Y="7488" Z="0"/>
					<Vertex X="1845" Y="7495" Z="0"/>
					<Vertex X="1838" Y="7508" Z="0"/>
					<Vertex X="1832" Y="7514" Z="0"/>
					<Vertex X="1832" Y="7527" Z="0"/>
					<Vertex X="1832" Y="7534" Z="0"/>
					<Vertex X="1819" Y="7540" Z="0"/>
					<Vertex X="1806" Y="7559" Z="0"/>
					<Vertex X="1800" Y="7566" Z="0"/>
					<Vertex X="1793" Y="7572" Z="0"/>
					<Vertex X="1787" Y="7579" Z="0"/>
					<Vertex X="1780" Y="7579" Z="0"/>
					<Vertex X="1767" Y="7585" Z="0"/>
					<Vertex X="1755" Y="7598" Z="0"/>
					<Vertex X="1729" Y="7598" Z="0"/>
					<Vertex X="1709" Y="7617" Z="0"/>
					<Vertex X="1690" Y="7643" Z="0"/>
					<Vertex X="1671" Y="7675" Z="0"/>
					<Vertex X="1658" Y="7727" Z="0"/>
					<Vertex X="1651" Y="7746" Z="0"/>
					<Vertex X="1651" Y="7759" Z="0"/>
					<Vertex X="1645" Y="7766" Z="0"/>
					<Vertex X="1638" Y="7779" Z="0"/>
					<Vertex X="1626" Y="7785" Z="0"/>
					<Vertex X="1613" Y="7798" Z="0"/>
					<Vertex X="1587" Y="7817" Z="0"/>
					<Vertex X="1574" Y="7824" Z="0"/>
					<Vertex X="1548" Y="7837" Z="0"/>
					<Vertex X="1522" Y="7856" Z="0"/>
					<Vertex X="1497" Y="7863" Z="0"/>
					<Vertex X="1471" Y="7869" Z="0"/>
					<Vertex X="1464" Y="7869" Z="0"/>
					<Vertex X="1458" Y="7869" Z="0"/>
					<Vertex X="1438" Y="7869" Z="0"/>
					<Vertex X="1426" Y="7869" Z="0"/>
					<Vertex X="1400" Y="7869" Z="0"/>
					<Vertex X="1361" Y="7856" Z="0"/>
					<Vertex X="1335" Y="7850" Z="0"/>
					<Vertex X="1329" Y="7843" Z="0"/>
					<Vertex X="1303" Y="7837" Z="0"/>
					<Vertex X="1284" Y="7824" Z="0"/>
					<Vertex X="1258" Y="7811" Z="0"/>
					<Vertex X="1232" Y="7798" Z="0"/>
					<Vertex X="1226" Y="7785" Z="0"/>
					<Vertex X="1200" Y="7772" Z="0"/>
					<Vertex X="1187" Y="7759" Z="0"/>
					<Vertex X="1168" Y="7740" Z="0"/>
					<Vertex X="1155" Y="7727" Z="0"/>
					<Vertex X="1142" Y="7701" Z="0"/>
					<Vertex X="1122" Y="7675" Z="0"/>
					<Vertex X="1110" Y="7650" Z="0"/>
					<Vertex X="1090" Y="7617" Z="0"/>
					<Vertex X="1064" Y="7566" Z="0"/>
					<Vertex X="1051" Y="7540" Z="0"/>
					<Vertex X="1045" Y="7521" Z="0"/>
					<Vertex X="1039" Y="7488" Z="0"/>
					<Vertex X="1039" Y="7456" Z="0"/>
					<Vertex X="1032" Y="7437" Z="0"/>
					<Vertex X="1032" Y="7411" Z="0"/>
					<Vertex X="1032" Y="7392" Z="0"/>
					<Vertex X="1032" Y="7353" Z="0"/>
					<Vertex X="1032" Y="7334" Z="0"/>
					<Vertex X="1032" Y="7314" Z="0"/>
					<Vertex X="1032" Y="7301" Z="0"/>
					<Vertex X="1032" Y="7295" Z="0"/>
					<Vertex X="1026" Y="7295" Z="0"/>
					<Vertex X="1026" Y="7288" Z="0"/>
					<Vertex X="1019" Y="7282" Z="0"/>
					<Vertex X="1019" Y="7276" Z="0"/>
					<Vertex X="1019" Y="7269" Z="0"/>
					<Vertex X="1019" Y="7256" Z="0"/>
					<Vertex X="1019" Y="7243" Z="0"/>
					<Vertex X="1019" Y="7237" Z="0"/>
					<Vertex X="1019" Y="7224" Z="0"/>
					<Vertex X="1019" Y="7211" Z="0"/>
					<Vertex X="1019" Y="7198" Z="0"/>
					<Vertex X="1019" Y="7185" Z="0"/>
					<Vertex X="1026" Y="7172" Z="0"/>
					<Vertex X="1045" Y="7153" Z="0"/>
					<Vertex X="1071" Y="7127" Z="0"/>
					<Vertex X="1090" Y="7108" Z="0"/>
					<Vertex X="1129" Y="7089" Z="0"/>
					<Vertex X="1142" Y="7082" Z="0"/>
					<Vertex X="1155" Y="7069" Z="0"/>
					<Vertex X="1161" Y="7063" Z="0"/>
					<Vertex X="1174" Y="7063" Z="0"/>
					<Vertex X="1187" Y="7050" Z="0"/>
					<Vertex X="1193" Y="7043" Z="0"/>
					<Vertex X="1206" Y="7031" Z="0"/>
					<Vertex X="1232" Y="7005" Z="0"/>
					<Vertex X="1245" Y="6998" Z="0"/>
					<Vertex X="1258" Y="6985" Z="0"/>
					<Vertex X="1277" Y="6960" Z="0"/>
					<Vertex X="1290" Y="6940" Z="0"/>
					<Vertex X="1303" Y="6921" Z="0"/>
					<Vertex X="1309" Y="6902" Z="0"/>
					<Vertex X="1329" Y="6863" Z="0"/>
					<Vertex X="1342" Y="6837" Z="0"/>
					<Vertex X="1355" Y="6818" Z="0"/>
					<Vertex X="1374" Y="6773" Z="0"/>
					<Vertex X="1380" Y="6747" Z="0"/>
					<Vertex X="1393" Y="6714" Z="0"/>
					<Vertex X="1406" Y="6682" Z="0"/>
					<Vertex X="1426" Y="6656" Z="0"/>
					<Vertex X="1426" Y="6631" Z="0"/>
					<Vertex X="1438" Y="6611" Z="0"/>
					<Vertex X="1445" Y="6592" Z="0"/>
					<Vertex X="1451" Y="6579" Z="0"/>
					<Vertex X="1471" Y="6553" Z="0"/>
					<Vertex X="1484" Y="6534" Z="0"/>
					<Vertex X="1503" Y="6515" Z="0"/>
					<Vertex X="1503" Y="6508" Z="0"/>
					<Vertex X="1516" Y="6495" Z="0"/>
					<Vertex X="1522" Y="6495" Z="0"/>
					<Vertex X="1522" Y="6489" Z="0"/>
					<Vertex X="1535" Y="6476" Z="0"/>
					<Vertex X="1542" Y="6469" Z="0"/>
					<Vertex X="1555" Y="6463" Z="0"/>
					<Vertex X="1561" Y="6450" Z="0"/>
					<Vertex X="1574" Y="6444" Z="0"/>
					<Vertex X="1593" Y="6431" Z="0"/>
					<Vertex X="1606" Y="6424" Z="0"/>
					<Vertex X="1613" Y="6411" Z="0"/>
					<Vertex X="1626" Y="6405" Z="0"/>
					<Vertex X="1638" Y="6398" Z="0"/>
					<Vertex X="1651" Y="6386" Z="0"/>
					<Vertex X="1658" Y="6386" Z="0"/>
					<Vertex X="1703" Y="6360" Z="0"/>
					<Vertex X="1722" Y="6340" Z="0"/>
					<Vertex X="1748" Y="6321" Z="0"/>
					<Vertex X="1755" Y="6321" Z="0"/>
					<Vertex X="1774" Y="6308" Z="0"/>
					<Vertex X="1780" Y="6302" Z="0"/>
					<Vertex X="1793" Y="6302" Z="0"/>
					<Vertex X="1793" Y="6295" Z="0"/>
					<Vertex X="1813" Y="6289" Z="0"/>
					<Vertex X="1819" Y="6282" Z="0"/>
					<Vertex X="1832" Y="6269" Z="0"/>
					<Vertex X="1851" Y="6257" Z="0"/>
					<Vertex X="1864" Y="6250" Z="0"/>
					<Vertex X="1877" Y="6244" Z="0"/>
					<Vertex X="1896" Y="6231" Z="0"/>
					<Vertex X="1903" Y="6224" Z="0"/>
					<Vertex X="1916" Y="6218" Z="0"/>
					<Vertex X="1961" Y="6198" Z="0"/>
					<Vertex X="1980" Y="6179" Z="0"/>
					<Vertex X="2000" Y="6173" Z="0"/>
					<Vertex X="2025" Y="6160" Z="0"/>
					<Vertex X="2045" Y="6147" Z="0"/>
					<Vertex X="2071" Y="6134" Z="0"/>
					<Vertex X="2096" Y="6121" Z="0"/>
					<Vertex X="2109" Y="6121" Z="0"/>
					<Vertex X="2141" Y="6102" Z="0"/>
					<Vertex X="2161" Y="6095" Z="0"/>
					<Vertex X="2174" Y="6089" Z="0"/>
					<Vertex X="2187" Y="6082" Z="0"/>
					<Vertex X="2193" Y="6076" Z="0"/>
					<Vertex X="2206" Y="6076" Z="0"/>
					<Vertex X="2232" Y="6057" Z="0"/>
					<Vertex X="2258" Y="6044" Z="0"/>
					<Vertex X="2303" Y="6018" Z="0"/>
					<Vertex X="2380" Y="5973" Z="0"/>
					<Vertex X="2451" Y="5934" Z="0"/>
					<Vertex X="2503" Y="5908" Z="0"/>
					<Vertex X="2516" Y="5908" Z="0"/>
					<Vertex X="2535" Y="5895" Z="0"/>
					<Vertex X="2548" Y="5889" Z="0"/>
					<Vertex X="2561" Y="5882" Z="0"/>
					<Vertex X="2580" Y="5876" Z="0"/>
					<Vertex X="2587" Y="5870" Z="0"/>
					<Vertex X="2593" Y="5863" Z="0"/>
					<Vertex X="2606" Y="5857" Z="0"/>
					<Vertex X="2612" Y="5850" Z="0"/>
					<Vertex X="2625" Y="5844" Z="0"/>
					<Vertex X="2657" Y="5824" Z="0"/>
					<Vertex X="2677" Y="5818" Z="0"/>
					<Vertex X="2696" Y="5799" Z="0"/>
					<Vertex X="2709" Y="5799" Z="0"/>
					<Vertex X="2716" Y="5799" Z="0"/>
					<Vertex X="2728" Y="5792" Z="0"/>
					<Vertex X="2748" Y="5779" Z="0"/>
					<Vertex X="2761" Y="5779" Z="0"/>
					<Vertex X="2767" Y="5773" Z="0"/>
					<Vertex X="2812" Y="5753" Z="0"/>
					<Vertex X="2832" Y="5741" Z="0"/>
					<Vertex X="2838" Y="5741" Z="0"/>
					<Vertex X="2851" Y="5741" Z="0"/>
					<Vertex X="2864" Y="5741" Z="0"/>
					<Vertex X="2870" Y="5734" Z="0"/>
					<Vertex X="2890" Y="5734" Z="0"/>
					<Vertex X="2915" Y="5734" Z="0"/>
					<Vertex X="2922" Y="5734" Z="0"/>
					<Vertex X="2928" Y="5734" Z="0"/>
					<Vertex X="2941" Y="5734" Z="0"/>
					<Vertex X="2948" Y="5734" Z="0"/>
					<Vertex X="2961" Y="5734" Z="0"/>
					<Vertex X="2967" Y="5741" Z="0"/>
					<Vertex X="2986" Y="5753" Z="0"/>
					<Vertex X="2993" Y="5760" Z="0"/>
					<Vertex X="3012" Y="5773" Z="0"/>
					<Vertex X="3032" Y="5786" Z="0"/>
					<Vertex X="3051" Y="5799" Z="0"/>
					<Vertex X="3064" Y="5812" Z="0"/>
					<Vertex X="3083" Y="5824" Z="0"/>
					<Vertex X="3102" Y="5837" Z="0"/>
					<Vertex X="3135" Y="5850" Z="0"/>
					<Vertex X="3154" Y="5863" Z="0"/>
					<Vertex X="3173" Y="5882" Z="0"/>
					<Vertex X="3186" Y="5882" Z="0"/>
					<Vertex X="3193" Y="5889" Z="0"/>
					<Vertex X="3206" Y="5889" Z="0"/>
					<Vertex X="3225" Y="5889" Z="0"/>
					<Vertex X="3231" Y="5889" Z="0"/>
					<Vertex X="3244" Y="5889" Z="0"/>
					<Vertex X="3251" Y="5889" Z="0"/>
					<Vertex X="3270" Y="5882" Z="0"/>
					<Vertex X="3283" Y="5876" Z="0"/>
					<Vertex X="3302" Y="5870" Z="0"/>
					<Vertex X="3309" Y="5863" Z="0"/>
					<Vertex X="3328" Y="5857" Z="0"/>
					<Vertex X="3335" Y="5850" Z="0"/>
					<Vertex X="3354" Y="5844" Z="0"/>
					<Vertex X="3373" Y="5831" Z="0"/>
					<Vertex X="3386" Y="5818" Z="0"/>
					<Vertex X="3399" Y="5812" Z="0"/>
					<Vertex X="3412" Y="5805" Z="0"/>
					<Vertex X="3425" Y="5792" Z="0"/>
					<Vertex X="3438" Y="5786" Z="0"/>
					<Vertex X="3457" Y="5766" Z="0"/>
					<Vertex X="3470" Y="5753" Z="0"/>
					<Vertex X="3477" Y="5747" Z="0"/>
					<Vertex X="3489" Y="5734" Z="0"/>
					<Vertex X="3496" Y="5715" Z="0"/>
					<Vertex X="3509" Y="5695" Z="0"/>
					<Vertex X="3522" Y="5683" Z="0"/>
					<Vertex X="3548" Y="5650" Z="0"/>
					<Vertex X="3560" Y="5637" Z="0"/>
					<Vertex X="3573" Y="5624" Z="0"/>
					<Vertex X="3593" Y="5612" Z="0"/>
					<Vertex X="3618" Y="5592" Z="0"/>
					<Vertex X="3631" Y="5586" Z="0"/>
					<Vertex X="3638" Y="5586" Z="0"/>
					<Vertex X="3657" Y="5573" Z="0"/>
					<Vertex X="3677" Y="5566" Z="0"/>
					<Vertex X="3689" Y="5554" Z="0"/>
					<Vertex X="3715" Y="5547" Z="0"/>
					<Vertex X="3747" Y="5521" Z="0"/>
					<Vertex X="3773" Y="5508" Z="0"/>
					<Vertex X="3799" Y="5495" Z="0"/>
					<Vertex X="3818" Y="5483" Z="0"/>
					<Vertex X="3825" Y="5483" Z="0"/>
					<Vertex X="3831" Y="5483" Z="0"/>
					<Vertex X="3838" Y="5483" Z="0"/>
					<Vertex X="3844" Y="5476" Z="0"/>
					<Vertex X="3851" Y="5476" Z="0"/>
					<Vertex X="3857" Y="5476" Z="0"/>
					<Vertex X="3864" Y="5470" Z="0"/>
					<Vertex X="3870" Y="5463" Z="0"/>
					<Vertex X="3883" Y="5463" Z="0"/>
					<Vertex X="3883" Y="5457" Z="0"/>
					<Vertex X="3889" Y="5457" Z="0"/>
					<Vertex X="3896" Y="5457" Z="0"/>
					<Vertex X="3902" Y="5457" Z="0"/>
					<Vertex X="3909" Y="5457" Z="0"/>
					<Vertex X="3973" Y="5463" Z="0"/>
				</Vertices>
			</Region>
			<Region Id="3" Type="0" Zoom="0.198503" Selected="0" ImageLocation="" ImageFocus="0" Length="6554.8" Area="2981096.0" LengthMicrons="1613.8" AreaMicrons="180697.5" Text="SOLID" NegativeROA="0" InputRegionId="0" Analyze="1" DisplayId="3">
				<Attributes/>
				<Vertices>
					<Vertex X="8882" Y="10156" Z="0"/>
					<Vertex X="8887" Y="10156" Z="0"/>
					<Vertex X="8907" Y="10156" Z="0"/>
					<Vertex X="8972" Y="10176" Z="0"/>
					<Vertex X="9043" Y="10207" Z="0"/>
					<Vertex X="9133" Y="10242" Z="0"/>
					<Vertex X="9169" Y="10257" Z="0"/>
					<Vertex X="9189" Y="10257" Z="0"/>
					<Vertex X="9199" Y="10262" Z="0"/>
					<Vertex X="9204" Y="10262" Z="0"/>
					<Vertex X="9204" Y="10267" Z="0"/>
					<Vertex X="9209" Y="10267" Z="0"/>
					<Vertex X="9214" Y="10267" Z="0"/>
					<Vertex X="9219" Y="10277" Z="0"/>
					<Vertex X="9224" Y="10282" Z="0"/>
					<Vertex X="9234" Y="10287" Z="0"/>
					<Vertex X="9234" Y="10292" Z="0"/>
					<Vertex X="9249" Y="10292" Z="0"/>
					<Vertex X="9254" Y="10302" Z="0"/>
					<Vertex X="9259" Y="10307" Z="0"/>
					<Vertex X="9264" Y="10312" Z="0"/>
					<Vertex X="9269" Y="10328" Z="0"/>
					<Vertex X="9279" Y="10338" Z="0"/>
					<Vertex X="9290" Y="10348" Z="0"/>
					<Vertex X="9295" Y="10353" Z="0"/>
					<Vertex X="9300" Y="10358" Z="0"/>
					<Vertex X="9305" Y="10358" Z="0"/>
					<Vertex X="9330" Y="10373" Z="0"/>
					<Vertex X="9335" Y="10378" Z="0"/>
					<Vertex X="9350" Y="10383" Z="0"/>
					<Vertex X="9380" Y="10383" Z="0"/>
					<Vertex X="9416" Y="10388" Z="0"/>
					<Vertex X="9441" Y="10398" Z="0"/>
					<Vertex X="9481" Y="10408" Z="0"/>
					<Vertex X="9496" Y="10408" Z="0"/>
					<Vertex X="9516" Y="10418" Z="0"/>
					<Vertex X="9526" Y="10423" Z="0"/>
					<Vertex X="9546" Y="10428" Z="0"/>
					<Vertex X="9577" Y="10433" Z="0"/>
					<Vertex X="9587" Y="10443" Z="0"/>
					<Vertex X="9607" Y="10448" Z="0"/>
					<Vertex X="9617" Y="10453" Z="0"/>
					<Vertex X="9632" Y="10459" Z="0"/>
					<Vertex X="9642" Y="10469" Z="0"/>
					<Vertex X="9662" Y="10479" Z="0"/>
					<Vertex X="9677" Y="10494" Z="0"/>
					<Vertex X="9708" Y="10514" Z="0"/>
					<Vertex X="9723" Y="10524" Z="0"/>
					<Vertex X="9743" Y="10544" Z="0"/>
					<Vertex X="9753" Y="10559" Z="0"/>
					<Vertex X="9763" Y="10574" Z="0"/>
					<Vertex X="9778" Y="10600" Z="0"/>
					<Vertex X="9793" Y="10625" Z="0"/>
					<Vertex X="9819" Y="10660" Z="0"/>
					<Vertex X="9834" Y="10680" Z="0"/>
					<Vertex X="9839" Y="10705" Z="0"/>
					<Vertex X="9844" Y="10720" Z="0"/>
					<Vertex X="9849" Y="10751" Z="0"/>
					<Vertex X="9854" Y="10781" Z="0"/>
					<Vertex X="9854" Y="10831" Z="0"/>
					<Vertex X="9854" Y="10862" Z="0"/>
					<Vertex X="9859" Y="10887" Z="0"/>
					<Vertex X="9859" Y="10897" Z="0"/>
					<Vertex X="9859" Y="10917" Z="0"/>
					<Vertex X="9859" Y="10932" Z="0"/>
					<Vertex X="9854" Y="10962" Z="0"/>
					<Vertex X="9844" Y="10987" Z="0"/>
					<Vertex X="9834" Y="11003" Z="0"/>
					<Vertex X="9808" Y="11033" Z="0"/>
					<Vertex X="9793" Y="11058" Z="0"/>
					<Vertex X="9788" Y="11073" Z="0"/>
					<Vertex X="9778" Y="11093" Z="0"/>
					<Vertex X="9763" Y="11113" Z="0"/>
					<Vertex X="9753" Y="11129" Z="0"/>
					<Vertex X="9738" Y="11144" Z="0"/>
					<Vertex X="9713" Y="11164" Z="0"/>
					<Vertex X="9703" Y="11174" Z="0"/>
					<Vertex X="9683" Y="11189" Z="0"/>
					<Vertex X="9672" Y="11204" Z="0"/>
					<Vertex X="9652" Y="11224" Z="0"/>
					<Vertex X="9632" Y="11244" Z="0"/>
					<Vertex X="9592" Y="11270" Z="0"/>
					<Vertex X="9572" Y="11290" Z="0"/>
					<Vertex X="9546" Y="11310" Z="0"/>
					<Vertex X="9526" Y="11320" Z="0"/>
					<Vertex X="9501" Y="11335" Z="0"/>
					<Vertex X="9486" Y="11345" Z="0"/>
					<Vertex X="9451" Y="11360" Z="0"/>
					<Vertex X="9436" Y="11375" Z="0"/>
					<Vertex X="9410" Y="11391" Z="0"/>
					<Vertex X="9405" Y="11396" Z="0"/>
					<Vertex X="9400" Y="11401" Z="0"/>
					<Vertex X="9390" Y="11406" Z="0"/>
					<Vertex X="9375" Y="11426" Z="0"/>
					<Vertex X="9340" Y="11451" Z="0"/>
					<Vertex X="9325" Y="11466" Z="0"/>
					<Vertex X="9290" Y="11496" Z="0"/>
					<Vertex X="9269" Y="11516" Z="0"/>
					<Vertex X="9254" Y="11527" Z="0"/>
					<Vertex X="9244" Y="11537" Z="0"/>
					<Vertex X="9229" Y="11552" Z="0"/>
					<Vertex X="9214" Y="11567" Z="0"/>
					<Vertex X="9194" Y="11592" Z="0"/>
					<Vertex X="9174" Y="11602" Z="0"/>
					<Vertex X="9164" Y="11622" Z="0"/>
					<Vertex X="9154" Y="11632" Z="0"/>
					<Vertex X="9138" Y="11652" Z="0"/>
					<Vertex X="9128" Y="11663" Z="0"/>
					<Vertex X="9113" Y="11688" Z="0"/>
					<Vertex X="9088" Y="11708" Z="0"/>
					<Vertex X="9073" Y="11723" Z="0"/>
					<Vertex X="9053" Y="11758" Z="0"/>
					<Vertex X="9048" Y="11773" Z="0"/>
					<Vertex X="9038" Y="11788" Z="0"/>
					<Vertex X="9033" Y="11799" Z="0"/>
					<Vertex X="9018" Y="11824" Z="0"/>
					<Vertex X="9002" Y="11839" Z="0"/>
					<Vertex X="8992" Y="11859" Z="0"/>
					<Vertex X="8987" Y="11864" Z="0"/>
					<Vertex X="8982" Y="11879" Z="0"/>
					<Vertex X="8972" Y="11894" Z="0"/>
					<Vertex X="8967" Y="11909" Z="0"/>
					<Vertex X="8952" Y="11935" Z="0"/>
					<Vertex X="8947" Y="11945" Z="0"/>
					<Vertex X="8937" Y="11965" Z="0"/>
					<Vertex X="8927" Y="11980" Z="0"/>
					<Vertex X="8912" Y="12000" Z="0"/>
					<Vertex X="8902" Y="12005" Z="0"/>
					<Vertex X="8876" Y="12025" Z="0"/>
					<Vertex X="8866" Y="12035" Z="0"/>
					<Vertex X="8841" Y="12050" Z="0"/>
					<Vertex X="8826" Y="12050" Z="0"/>
					<Vertex X="8796" Y="12066" Z="0"/>
					<Vertex X="8791" Y="12071" Z="0"/>
					<Vertex X="8776" Y="12071" Z="0"/>
					<Vertex X="8761" Y="12076" Z="0"/>
					<Vertex X="8730" Y="12076" Z="0"/>
					<Vertex X="8690" Y="12076" Z="0"/>
					<Vertex X="8660" Y="12076" Z="0"/>
					<Vertex X="8630" Y="12076" Z="0"/>
					<Vertex X="8604" Y="12076" Z="0"/>
					<Vertex X="8569" Y="12076" Z="0"/>
					<Vertex X="8529" Y="12071" Z="0"/>
					<Vertex X="8504" Y="12066" Z="0"/>
					<Vertex X="8478" Y="12061" Z="0"/>
					<Vertex X="8453" Y="12050" Z="0"/>
					<Vertex X="8428" Y="12040" Z="0"/>
					<Vertex X="8403" Y="12040" Z="0"/>
					<Vertex X="8368" Y="12025" Z="0"/>
					<Vertex X="8353" Y="12020" Z="0"/>
					<Vertex X="8337" Y="12010" Z="0"/>
					<Vertex X="8302" Y="11990" Z="0"/>
					<Vertex X="8282" Y="11990" Z="0"/>
					<Vertex X="8252" Y="11975" Z="0"/>
					<Vertex X="8232" Y="11975" Z="0"/>
					<Vertex X="8217" Y="11965" Z="0"/>
					<Vertex X="8196" Y="11955" Z="0"/>
					<Vertex X="8176" Y="11950" Z="0"/>
					<Vertex X="8146" Y="11940" Z="0"/>
					<Vertex X="8126" Y="11940" Z="0"/>
					<Vertex X="8106" Y="11930" Z="0"/>
					<Vertex X="8096" Y="11925" Z="0"/>
					<Vertex X="8050" Y="11909" Z="0"/>
					<Vertex X="8010" Y="11894" Z="0"/>
					<Vertex X="7975" Y="11884" Z="0"/>
					<Vertex X="7965" Y="11874" Z="0"/>
					<Vertex X="7944" Y="11864" Z="0"/>
					<Vertex X="7904" Y="11844" Z="0"/>
					<Vertex X="7879" Y="11834" Z="0"/>
					<Vertex X="7834" Y="11814" Z="0"/>
					<Vertex X="7793" Y="11794" Z="0"/>
					<Vertex X="7753" Y="11758" Z="0"/>
					<Vertex X="7728" Y="11738" Z="0"/>
					<Vertex X="7708" Y="11718" Z="0"/>
					<Vertex X="7688" Y="11683" Z="0"/>
					<Vertex X="7683" Y="11652" Z="0"/>
					<Vertex X="7647" Y="11602" Z="0"/>
					<Vertex X="7642" Y="11582" Z="0"/>
					<Vertex X="7632" Y="11547" Z="0"/>
					<Vertex X="7627" Y="11527" Z="0"/>
					<Vertex X="7617" Y="11486" Z="0"/>
					<Vertex X="7612" Y="11461" Z="0"/>
					<Vertex X="7602" Y="11426" Z="0"/>
					<Vertex X="7602" Y="11385" Z="0"/>
					<Vertex X="7602" Y="11360" Z="0"/>
					<Vertex X="7602" Y="11310" Z="0"/>
					<Vertex X="7602" Y="11285" Z="0"/>
					<Vertex X="7612" Y="11239" Z="0"/>
					<Vertex X="7617" Y="11204" Z="0"/>
					<Vertex X="7637" Y="11174" Z="0"/>
					<Vertex X="7652" Y="11124" Z="0"/>
					<Vertex X="7657" Y="11098" Z="0"/>
					<Vertex X="7672" Y="11053" Z="0"/>
					<Vertex X="7693" Y="11013" Z="0"/>
					<Vertex X="7698" Y="10993" Z="0"/>
					<Vertex X="7713" Y="10962" Z="0"/>
					<Vertex X="7718" Y="10937" Z="0"/>
					<Vertex X="7733" Y="10882" Z="0"/>
					<Vertex X="7748" Y="10826" Z="0"/>
					<Vertex X="7758" Y="10801" Z="0"/>
					<Vertex X="7763" Y="10781" Z="0"/>
					<Vertex X="7768" Y="10761" Z="0"/>
					<Vertex X="7773" Y="10731" Z="0"/>
					<Vertex X="7773" Y="10710" Z="0"/>
					<Vertex X="7788" Y="10685" Z="0"/>
					<Vertex X="7793" Y="10670" Z="0"/>
					<Vertex X="7803" Y="10650" Z="0"/>
					<Vertex X="7814" Y="10625" Z="0"/>
					<Vertex X="7834" Y="10605" Z="0"/>
					<Vertex X="7869" Y="10569" Z="0"/>
					<Vertex X="7894" Y="10544" Z="0"/>
					<Vertex X="7914" Y="10524" Z="0"/>
					<Vertex X="7924" Y="10519" Z="0"/>
					<Vertex X="7944" Y="10504" Z="0"/>
					<Vertex X="7960" Y="10499" Z="0"/>
					<Vertex X="7965" Y="10499" Z="0"/>
					<Vertex X="7985" Y="10489" Z="0"/>
					<Vertex X="7990" Y="10484" Z="0"/>
					<Vertex X="8010" Y="10479" Z="0"/>
					<Vertex X="8020" Y="10469" Z="0"/>
					<Vertex X="8030" Y="10469" Z="0"/>
					<Vertex X="8040" Y="10464" Z="0"/>
					<Vertex X="8045" Y="10459" Z="0"/>
					<Vertex X="8050" Y="10453" Z="0"/>
					<Vertex X="8055" Y="10453" Z="0"/>
					<Vertex X="8070" Y="10448" Z="0"/>
					<Vertex X="8081" Y="10443" Z="0"/>
					<Vertex X="8091" Y="10433" Z="0"/>
					<Vertex X="8116" Y="10423" Z="0"/>
					<Vertex X="8136" Y="10418" Z="0"/>
					<Vertex X="8181" Y="10403" Z="0"/>
					<Vertex X="8206" Y="10393" Z="0"/>
					<Vertex X="8247" Y="10383" Z="0"/>
					<Vertex X="8277" Y="10378" Z="0"/>
					<Vertex X="8297" Y="10368" Z="0"/>
					<Vertex X="8337" Y="10358" Z="0"/>
					<Vertex X="8358" Y="10358" Z="0"/>
					<Vertex X="8398" Y="10333" Z="0"/>
					<Vertex X="8418" Y="10328" Z="0"/>
					<Vertex X="8433" Y="10317" Z="0"/>
					<Vertex X="8453" Y="10307" Z="0"/>
					<Vertex X="8463" Y="10302" Z="0"/>
					<Vertex X="8478" Y="10302" Z="0"/>
					<Vertex X="8489" Y="10287" Z="0"/>
					<Vertex X="8499" Y="10282" Z="0"/>
					<Vertex X="8524" Y="10267" Z="0"/>
					<Vertex X="8544" Y="10257" Z="0"/>
					<Vertex X="8554" Y="10252" Z="0"/>
					<Vertex X="8564" Y="10247" Z="0"/>
					<Vertex X="8579" Y="10237" Z="0"/>
					<Vertex X="8594" Y="10222" Z="0"/>
					<Vertex X="8615" Y="10212" Z="0"/>
					<Vertex X="8635" Y="10202" Z="0"/>
					<Vertex X="8650" Y="10197" Z="0"/>
					<Vertex X="8665" Y="10186" Z="0"/>
					<Vertex X="8685" Y="10176" Z="0"/>
					<Vertex X="8690" Y="10171" Z="0"/>
					<Vertex X="8695" Y="10166" Z="0"/>
					<Vertex X="8705" Y="10166" Z="0"/>
					<Vertex X="8720" Y="10161" Z="0"/>
					<Vertex X="8725" Y="10156" Z="0"/>
					<Vertex X="8730" Y="10156" Z="0"/>
					<Vertex X="8735" Y="10156" Z="0"/>
					<Vertex X="8740" Y="10156" Z="0"/>
					<Vertex X="8745" Y="10156" Z="0"/>
					<Vertex X="8756" Y="10151" Z="0"/>
					<Vertex X="8766" Y="10151" Z="0"/>
					<Vertex X="8776" Y="10151" Z="0"/>
					<Vertex X="8781" Y="10151" Z="0"/>
					<Vertex X="8786" Y="10151" Z="0"/>
					<Vertex X="8796" Y="10151" Z="0"/>
					<Vertex X="8801" Y="10151" Z="0"/>
					<Vertex X="8811" Y="10151" Z="0"/>
					<Vertex X="8816" Y="10151" Z="0"/>
					<Vertex X="8826" Y="10151" Z="0"/>
					<Vertex X="8831" Y="10151" Z="0"/>
					<Vertex X="8841" Y="10151" Z="0"/>
					<Vertex X="8846" Y="10151" Z="0"/>
					<Vertex X="8851" Y="10151" Z="0"/>
					<Vertex X="8856" Y="10151" Z="0"/>
					<Vertex X="8882" Y="10156" Z="0"/>
				</Vertices>
			</Region>
			<Region Id="4" Type="0" Zoom="0.198503" Selected="0" ImageLocation="" ImageFocus="0" Length="8487.0" Area="3596252.0" LengthMicrons="2089.5" AreaMicrons="217984.8" Text="SOLID" NegativeROA="0" InputRegionId="0" Analyze="1" DisplayId="4">
				<Attributes/>
				<Vertices>
					<Vertex X="13022" Y="10177" Z="0"/>
					<Vertex X="13022" Y="10172" Z="0"/>
					<Vertex X="13027" Y="10172" Z="0"/>
					<Vertex X="13038" Y="10166" Z="0"/>
					<Vertex X="13043" Y="10161" Z="0"/>
					<Vertex X="13048" Y="10161" Z="0"/>
					<Vertex X="13053" Y="10161" Z="0"/>
					<Vertex X="13063" Y="10161" Z="0"/>
					<Vertex X="13068" Y="10161" Z="0"/>
					<Vertex X="13083" Y="10156" Z="0"/>
					<Vertex X="13088" Y="10156" Z="0"/>
					<Vertex X="13098" Y="10156" Z="0"/>
					<Vertex X="13103" Y="10156" Z="0"/>
					<Vertex X="13113" Y="10156" Z="0"/>
					<Vertex X="13118" Y="10156" Z="0"/>
					<Vertex X="13133" Y="10156" Z="0"/>
					<Vertex X="13143" Y="10156" Z="0"/>
					<Vertex X="13158" Y="10156" Z="0"/>
					<Vertex X="13174" Y="10156" Z="0"/>
					<Vertex X="13189" Y="10156" Z="0"/>
					<Vertex X="13199" Y="10156" Z="0"/>
					<Vertex X="13214" Y="10156" Z="0"/>
					<Vertex X="13224" Y="10156" Z="0"/>
					<Vertex X="13229" Y="10156" Z="0"/>
					<Vertex X="13234" Y="10156" Z="0"/>
					<Vertex X="13244" Y="10156" Z="0"/>
					<Vertex X="13249" Y="10156" Z="0"/>
					<Vertex X="13254" Y="10156" Z="0"/>
					<Vertex X="13259" Y="10156" Z="0"/>
					<Vertex X="13264" Y="10161" Z="0"/>
					<Vertex X="13274" Y="10161" Z="0"/>
					<Vertex X="13284" Y="10172" Z="0"/>
					<Vertex X="13294" Y="10177" Z="0"/>
					<Vertex X="13299" Y="10177" Z="0"/>
					<Vertex X="13310" Y="10192" Z="0"/>
					<Vertex X="13315" Y="10192" Z="0"/>
					<Vertex X="13325" Y="10197" Z="0"/>
					<Vertex X="13330" Y="10197" Z="0"/>
					<Vertex X="13335" Y="10202" Z="0"/>
					<Vertex X="13340" Y="10207" Z="0"/>
					<Vertex X="13345" Y="10207" Z="0"/>
					<Vertex X="13350" Y="10207" Z="0"/>
					<Vertex X="13355" Y="10222" Z="0"/>
					<Vertex X="13360" Y="10222" Z="0"/>
					<Vertex X="13365" Y="10227" Z="0"/>
					<Vertex X="13370" Y="10242" Z="0"/>
					<Vertex X="13385" Y="10257" Z="0"/>
					<Vertex X="13385" Y="10262" Z="0"/>
					<Vertex X="13390" Y="10267" Z="0"/>
					<Vertex X="13395" Y="10272" Z="0"/>
					<Vertex X="13400" Y="10272" Z="0"/>
					<Vertex X="13400" Y="10277" Z="0"/>
					<Vertex X="13400" Y="10282" Z="0"/>
					<Vertex X="13400" Y="10287" Z="0"/>
					<Vertex X="13400" Y="10292" Z="0"/>
					<Vertex X="13400" Y="10297" Z="0"/>
					<Vertex X="13405" Y="10303" Z="0"/>
					<Vertex X="13405" Y="10313" Z="0"/>
					<Vertex X="13415" Y="10323" Z="0"/>
					<Vertex X="13415" Y="10328" Z="0"/>
					<Vertex X="13415" Y="10333" Z="0"/>
					<Vertex X="13420" Y="10338" Z="0"/>
					<Vertex X="13420" Y="10343" Z="0"/>
					<Vertex X="13420" Y="10348" Z="0"/>
					<Vertex X="13420" Y="10353" Z="0"/>
					<Vertex X="13420" Y="10358" Z="0"/>
					<Vertex X="13420" Y="10363" Z="0"/>
					<Vertex X="13420" Y="10373" Z="0"/>
					<Vertex X="13425" Y="10383" Z="0"/>
					<Vertex X="13430" Y="10383" Z="0"/>
					<Vertex X="13430" Y="10388" Z="0"/>
					<Vertex X="13430" Y="10398" Z="0"/>
					<Vertex X="13436" Y="10408" Z="0"/>
					<Vertex X="13436" Y="10413" Z="0"/>
					<Vertex X="13441" Y="10423" Z="0"/>
					<Vertex X="13441" Y="10433" Z="0"/>
					<Vertex X="13446" Y="10444" Z="0"/>
					<Vertex X="13451" Y="10444" Z="0"/>
					<Vertex X="13451" Y="10449" Z="0"/>
					<Vertex X="13451" Y="10459" Z="0"/>
					<Vertex X="13456" Y="10459" Z="0"/>
					<Vertex X="13461" Y="10469" Z="0"/>
					<Vertex X="13466" Y="10469" Z="0"/>
					<Vertex X="13471" Y="10479" Z="0"/>
					<Vertex X="13471" Y="10484" Z="0"/>
					<Vertex X="13476" Y="10499" Z="0"/>
					<Vertex X="13476" Y="10509" Z="0"/>
					<Vertex X="13481" Y="10524" Z="0"/>
					<Vertex X="13486" Y="10534" Z="0"/>
					<Vertex X="13486" Y="10549" Z="0"/>
					<Vertex X="13496" Y="10559" Z="0"/>
					<Vertex X="13501" Y="10570" Z="0"/>
					<Vertex X="13506" Y="10570" Z="0"/>
					<Vertex X="13506" Y="10575" Z="0"/>
					<Vertex X="13506" Y="10580" Z="0"/>
					<Vertex X="13516" Y="10585" Z="0"/>
					<Vertex X="13516" Y="10590" Z="0"/>
					<Vertex X="13521" Y="10595" Z="0"/>
					<Vertex X="13521" Y="10600" Z="0"/>
					<Vertex X="13521" Y="10615" Z="0"/>
					<Vertex X="13521" Y="10620" Z="0"/>
					<Vertex X="13531" Y="10625" Z="0"/>
					<Vertex X="13536" Y="10640" Z="0"/>
					<Vertex X="13536" Y="10655" Z="0"/>
					<Vertex X="13541" Y="10660" Z="0"/>
					<Vertex X="13551" Y="10670" Z="0"/>
					<Vertex X="13556" Y="10680" Z="0"/>
					<Vertex X="13561" Y="10690" Z="0"/>
					<Vertex X="13566" Y="10700" Z="0"/>
					<Vertex X="13572" Y="10700" Z="0"/>
					<Vertex X="13572" Y="10706" Z="0"/>
					<Vertex X="13572" Y="10716" Z="0"/>
					<Vertex X="13572" Y="10726" Z="0"/>
					<Vertex X="13577" Y="10741" Z="0"/>
					<Vertex X="13577" Y="10751" Z="0"/>
					<Vertex X="13587" Y="10771" Z="0"/>
					<Vertex X="13587" Y="10781" Z="0"/>
					<Vertex X="13587" Y="10796" Z="0"/>
					<Vertex X="13592" Y="10811" Z="0"/>
					<Vertex X="13602" Y="10821" Z="0"/>
					<Vertex X="13607" Y="10842" Z="0"/>
					<Vertex X="13617" Y="10852" Z="0"/>
					<Vertex X="13622" Y="10862" Z="0"/>
					<Vertex X="13627" Y="10872" Z="0"/>
					<Vertex X="13632" Y="10877" Z="0"/>
					<Vertex X="13637" Y="10892" Z="0"/>
					<Vertex X="13637" Y="10897" Z="0"/>
					<Vertex X="13642" Y="10912" Z="0"/>
					<Vertex X="13642" Y="10927" Z="0"/>
					<Vertex X="13642" Y="10932" Z="0"/>
					<Vertex X="13647" Y="10942" Z="0"/>
					<Vertex X="13647" Y="10952" Z="0"/>
					<Vertex X="13647" Y="10967" Z="0"/>
					<Vertex X="13652" Y="10983" Z="0"/>
					<Vertex X="13657" Y="10998" Z="0"/>
					<Vertex X="13657" Y="11008" Z="0"/>
					<Vertex X="13657" Y="11028" Z="0"/>
					<Vertex X="13657" Y="11038" Z="0"/>
					<Vertex X="13657" Y="11048" Z="0"/>
					<Vertex X="13657" Y="11058" Z="0"/>
					<Vertex X="13657" Y="11063" Z="0"/>
					<Vertex X="13657" Y="11068" Z="0"/>
					<Vertex X="13657" Y="11078" Z="0"/>
					<Vertex X="13657" Y="11093" Z="0"/>
					<Vertex X="13657" Y="11109" Z="0"/>
					<Vertex X="13657" Y="11119" Z="0"/>
					<Vertex X="13657" Y="11134" Z="0"/>
					<Vertex X="13657" Y="11144" Z="0"/>
					<Vertex X="13657" Y="11154" Z="0"/>
					<Vertex X="13657" Y="11164" Z="0"/>
					<Vertex X="13657" Y="11169" Z="0"/>
					<Vertex X="13657" Y="11184" Z="0"/>
					<Vertex X="13657" Y="11194" Z="0"/>
					<Vertex X="13657" Y="11204" Z="0"/>
					<Vertex X="13657" Y="11209" Z="0"/>
					<Vertex X="13657" Y="11219" Z="0"/>
					<Vertex X="13657" Y="11240" Z="0"/>
					<Vertex X="13657" Y="11245" Z="0"/>
					<Vertex X="13657" Y="11255" Z="0"/>
					<Vertex X="13657" Y="11265" Z="0"/>
					<Vertex X="13657" Y="11280" Z="0"/>
					<Vertex X="13657" Y="11290" Z="0"/>
					<Vertex X="13657" Y="11300" Z="0"/>
					<Vertex X="13657" Y="11315" Z="0"/>
					<Vertex X="13657" Y="11320" Z="0"/>
					<Vertex X="13657" Y="11330" Z="0"/>
					<Vertex X="13657" Y="11335" Z="0"/>
					<Vertex X="13657" Y="11345" Z="0"/>
					<Vertex X="13657" Y="11355" Z="0"/>
					<Vertex X="13657" Y="11365" Z="0"/>
					<Vertex X="13657" Y="11371" Z="0"/>
					<Vertex X="13657" Y="11381" Z="0"/>
					<Vertex X="13657" Y="11391" Z="0"/>
					<Vertex X="13657" Y="11406" Z="0"/>
					<Vertex X="13657" Y="11421" Z="0"/>
					<Vertex X="13657" Y="11431" Z="0"/>
					<Vertex X="13657" Y="11441" Z="0"/>
					<Vertex X="13657" Y="11451" Z="0"/>
					<Vertex X="13657" Y="11466" Z="0"/>
					<Vertex X="13657" Y="11481" Z="0"/>
					<Vertex X="13657" Y="11496" Z="0"/>
					<Vertex X="13657" Y="11507" Z="0"/>
					<Vertex X="13657" Y="11517" Z="0"/>
					<Vertex X="13657" Y="11527" Z="0"/>
					<Vertex X="13657" Y="11532" Z="0"/>
					<Vertex X="13657" Y="11542" Z="0"/>
					<Vertex X="13657" Y="11552" Z="0"/>
					<Vertex X="13657" Y="11562" Z="0"/>
					<Vertex X="13657" Y="11567" Z="0"/>
					<Vertex X="13657" Y="11577" Z="0"/>
					<Vertex X="13657" Y="11592" Z="0"/>
					<Vertex X="13657" Y="11597" Z="0"/>
					<Vertex X="13657" Y="11602" Z="0"/>
					<Vertex X="13657" Y="11617" Z="0"/>
					<Vertex X="13657" Y="11627" Z="0"/>
					<Vertex X="13657" Y="11638" Z="0"/>
					<Vertex X="13657" Y="11648" Z="0"/>
					<Vertex X="13657" Y="11653" Z="0"/>
					<Vertex X="13657" Y="11663" Z="0"/>
					<Vertex X="13657" Y="11673" Z="0"/>
					<Vertex X="13657" Y="11683" Z="0"/>
					<Vertex X="13647" Y="11698" Z="0"/>
					<Vertex X="13647" Y="11713" Z="0"/>
					<Vertex X="13647" Y="11728" Z="0"/>
					<Vertex X="13642" Y="11738" Z="0"/>
					<Vertex X="13637" Y="11753" Z="0"/>
					<Vertex X="13637" Y="11758" Z="0"/>
					<Vertex X="13637" Y="11774" Z="0"/>
					<Vertex X="13637" Y="11784" Z="0"/>
					<Vertex X="13627" Y="11794" Z="0"/>
					<Vertex X="13627" Y="11804" Z="0"/>
					<Vertex X="13627" Y="11814" Z="0"/>
					<Vertex X="13622" Y="11834" Z="0"/>
					<Vertex X="13617" Y="11839" Z="0"/>
					<Vertex X="13612" Y="11854" Z="0"/>
					<Vertex X="13607" Y="11864" Z="0"/>
					<Vertex X="13607" Y="11874" Z="0"/>
					<Vertex X="13602" Y="11879" Z="0"/>
					<Vertex X="13597" Y="11894" Z="0"/>
					<Vertex X="13592" Y="11915" Z="0"/>
					<Vertex X="13587" Y="11920" Z="0"/>
					<Vertex X="13582" Y="11935" Z="0"/>
					<Vertex X="13582" Y="11945" Z="0"/>
					<Vertex X="13582" Y="11955" Z="0"/>
					<Vertex X="13572" Y="11965" Z="0"/>
					<Vertex X="13572" Y="11975" Z="0"/>
					<Vertex X="13566" Y="11990" Z="0"/>
					<Vertex X="13566" Y="11995" Z="0"/>
					<Vertex X="13556" Y="12015" Z="0"/>
					<Vertex X="13551" Y="12025" Z="0"/>
					<Vertex X="13546" Y="12035" Z="0"/>
					<Vertex X="13546" Y="12041" Z="0"/>
					<Vertex X="13541" Y="12051" Z="0"/>
					<Vertex X="13536" Y="12056" Z="0"/>
					<Vertex X="13536" Y="12066" Z="0"/>
					<Vertex X="13531" Y="12071" Z="0"/>
					<Vertex X="13526" Y="12081" Z="0"/>
					<Vertex X="13526" Y="12086" Z="0"/>
					<Vertex X="13516" Y="12096" Z="0"/>
					<Vertex X="13516" Y="12101" Z="0"/>
					<Vertex X="13511" Y="12111" Z="0"/>
					<Vertex X="13506" Y="12111" Z="0"/>
					<Vertex X="13501" Y="12121" Z="0"/>
					<Vertex X="13496" Y="12131" Z="0"/>
					<Vertex X="13486" Y="12141" Z="0"/>
					<Vertex X="13481" Y="12151" Z="0"/>
					<Vertex X="13476" Y="12151" Z="0"/>
					<Vertex X="13471" Y="12156" Z="0"/>
					<Vertex X="13461" Y="12166" Z="0"/>
					<Vertex X="13461" Y="12172" Z="0"/>
					<Vertex X="13451" Y="12187" Z="0"/>
					<Vertex X="13446" Y="12192" Z="0"/>
					<Vertex X="13436" Y="12197" Z="0"/>
					<Vertex X="13425" Y="12212" Z="0"/>
					<Vertex X="13415" Y="12222" Z="0"/>
					<Vertex X="13410" Y="12232" Z="0"/>
					<Vertex X="13400" Y="12242" Z="0"/>
					<Vertex X="13395" Y="12252" Z="0"/>
					<Vertex X="13390" Y="12257" Z="0"/>
					<Vertex X="13385" Y="12267" Z="0"/>
					<Vertex X="13380" Y="12272" Z="0"/>
					<Vertex X="13370" Y="12282" Z="0"/>
					<Vertex X="13365" Y="12287" Z="0"/>
					<Vertex X="13360" Y="12297" Z="0"/>
					<Vertex X="13355" Y="12302" Z="0"/>
					<Vertex X="13350" Y="12313" Z="0"/>
					<Vertex X="13345" Y="12313" Z="0"/>
					<Vertex X="13335" Y="12323" Z="0"/>
					<Vertex X="13335" Y="12333" Z="0"/>
					<Vertex X="13330" Y="12333" Z="0"/>
					<Vertex X="13325" Y="12348" Z="0"/>
					<Vertex X="13320" Y="12353" Z="0"/>
					<Vertex X="13315" Y="12363" Z="0"/>
					<Vertex X="13305" Y="12368" Z="0"/>
					<Vertex X="13294" Y="12383" Z="0"/>
					<Vertex X="13289" Y="12388" Z="0"/>
					<Vertex X="13279" Y="12398" Z="0"/>
					<Vertex X="13269" Y="12403" Z="0"/>
					<Vertex X="13254" Y="12413" Z="0"/>
					<Vertex X="13249" Y="12423" Z="0"/>
					<Vertex X="13244" Y="12428" Z="0"/>
					<Vertex X="13224" Y="12444" Z="0"/>
					<Vertex X="13204" Y="12459" Z="0"/>
					<Vertex X="13189" Y="12464" Z="0"/>
					<Vertex X="13184" Y="12469" Z="0"/>
					<Vertex X="13169" Y="12484" Z="0"/>
					<Vertex X="13153" Y="12489" Z="0"/>
					<Vertex X="13143" Y="12499" Z="0"/>
					<Vertex X="13133" Y="12504" Z="0"/>
					<Vertex X="13123" Y="12509" Z="0"/>
					<Vertex X="13113" Y="12519" Z="0"/>
					<Vertex X="13108" Y="12524" Z="0"/>
					<Vertex X="13098" Y="12524" Z="0"/>
					<Vertex X="13088" Y="12539" Z="0"/>
					<Vertex X="13083" Y="12539" Z="0"/>
					<Vertex X="13073" Y="12544" Z="0"/>
					<Vertex X="13073" Y="12549" Z="0"/>
					<Vertex X="13063" Y="12554" Z="0"/>
					<Vertex X="13063" Y="12559" Z="0"/>
					<Vertex X="13048" Y="12569" Z="0"/>
					<Vertex X="13043" Y="12569" Z="0"/>
					<Vertex X="13038" Y="12569" Z="0"/>
					<Vertex X="13032" Y="12575" Z="0"/>
					<Vertex X="13027" Y="12575" Z="0"/>
					<Vertex X="13022" Y="12580" Z="0"/>
					<Vertex X="13017" Y="12585" Z="0"/>
					<Vertex X="13007" Y="12585" Z="0"/>
					<Vertex X="13007" Y="12590" Z="0"/>
					<Vertex X="13002" Y="12590" Z="0"/>
					<Vertex X="12992" Y="12595" Z="0"/>
					<Vertex X="12977" Y="12600" Z="0"/>
					<Vertex X="12972" Y="12600" Z="0"/>
					<Vertex X="12962" Y="12605" Z="0"/>
					<Vertex X="12962" Y="12610" Z="0"/>
					<Vertex X="12952" Y="12610" Z="0"/>
					<Vertex X="12942" Y="12615" Z="0"/>
					<Vertex X="12937" Y="12620" Z="0"/>
					<Vertex X="12932" Y="12620" Z="0"/>
					<Vertex X="12922" Y="12620" Z="0"/>
					<Vertex X="12912" Y="12625" Z="0"/>
					<Vertex X="12902" Y="12635" Z="0"/>
					<Vertex X="12891" Y="12635" Z="0"/>
					<Vertex X="12886" Y="12635" Z="0"/>
					<Vertex X="12881" Y="12640" Z="0"/>
					<Vertex X="12871" Y="12640" Z="0"/>
					<Vertex X="12866" Y="12645" Z="0"/>
					<Vertex X="12861" Y="12645" Z="0"/>
					<Vertex X="12856" Y="12650" Z="0"/>
					<Vertex X="12846" Y="12650" Z="0"/>
					<Vertex X="12846" Y="12655" Z="0"/>
					<Vertex X="12836" Y="12655" Z="0"/>
					<Vertex X="12831" Y="12655" Z="0"/>
					<Vertex X="12826" Y="12660" Z="0"/>
					<Vertex X="12816" Y="12660" Z="0"/>
					<Vertex X="12811" Y="12660" Z="0"/>
					<Vertex X="12806" Y="12660" Z="0"/>
					<Vertex X="12791" Y="12665" Z="0"/>
					<Vertex X="12781" Y="12670" Z="0"/>
					<Vertex X="12776" Y="12670" Z="0"/>
					<Vertex X="12760" Y="12670" Z="0"/>
					<Vertex X="12755" Y="12675" Z="0"/>
					<Vertex X="12740" Y="12675" Z="0"/>
					<Vertex X="12730" Y="12680" Z="0"/>
					<Vertex X="12715" Y="12680" Z="0"/>
					<Vertex X="12700" Y="12680" Z="0"/>
					<Vertex X="12685" Y="12685" Z="0"/>
					<Vertex X="12665" Y="12685" Z="0"/>
					<Vertex X="12660" Y="12685" Z="0"/>
					<Vertex X="12635" Y="12685" Z="0"/>
					<Vertex X="12619" Y="12685" Z="0"/>
					<Vertex X="12594" Y="12685" Z="0"/>
					<Vertex X="12584" Y="12685" Z="0"/>
					<Vertex X="12569" Y="12685" Z="0"/>
					<Vertex X="12559" Y="12685" Z="0"/>
					<Vertex X="12544" Y="12685" Z="0"/>
					<Vertex X="12529" Y="12685" Z="0"/>
					<Vertex X="12519" Y="12685" Z="0"/>
					<Vertex X="12504" Y="12685" Z="0"/>
					<Vertex X="12488" Y="12685" Z="0"/>
					<Vertex X="12478" Y="12685" Z="0"/>
					<Vertex X="12468" Y="12685" Z="0"/>
					<Vertex X="12443" Y="12685" Z="0"/>
					<Vertex X="12428" Y="12685" Z="0"/>
					<Vertex X="12418" Y="12685" Z="0"/>
					<Vertex X="12388" Y="12685" Z="0"/>
					<Vertex X="12368" Y="12685" Z="0"/>
					<Vertex X="12352" Y="12685" Z="0"/>
					<Vertex X="12342" Y="12685" Z="0"/>
					<Vertex X="12322" Y="12685" Z="0"/>
					<Vertex X="12312" Y="12685" Z="0"/>
					<Vertex X="12297" Y="12685" Z="0"/>
					<Vertex X="12287" Y="12685" Z="0"/>
					<Vertex X="12267" Y="12685" Z="0"/>
					<Vertex X="12247" Y="12685" Z="0"/>
					<Vertex X="12226" Y="12685" Z="0"/>
					<Vertex X="12216" Y="12685" Z="0"/>
					<Vertex X="12206" Y="12685" Z="0"/>
					<Vertex X="12176" Y="12685" Z="0"/>
					<Vertex X="12156" Y="12685" Z="0"/>
					<Vertex X="12141" Y="12685" Z="0"/>
					<Vertex X="12131" Y="12685" Z="0"/>
					<Vertex X="12116" Y="12685" Z="0"/>
					<Vertex X="12095" Y="12685" Z="0"/>
					<Vertex X="12090" Y="12680" Z="0"/>
					<Vertex X="12070" Y="12680" Z="0"/>
					<Vertex X="12055" Y="12680" Z="0"/>
					<Vertex X="12040" Y="12670" Z="0"/>
					<Vertex X="12030" Y="12670" Z="0"/>
					<Vertex X="12010" Y="12665" Z="0"/>
					<Vertex X="11985" Y="12660" Z="0"/>
					<Vertex X="11975" Y="12660" Z="0"/>
					<Vertex X="11954" Y="12660" Z="0"/>
					<Vertex X="11929" Y="12650" Z="0"/>
					<Vertex X="11909" Y="12645" Z="0"/>
					<Vertex X="11894" Y="12645" Z="0"/>
					<Vertex X="11864" Y="12640" Z="0"/>
					<Vertex X="11854" Y="12640" Z="0"/>
					<Vertex X="11834" Y="12625" Z="0"/>
					<Vertex X="11823" Y="12625" Z="0"/>
					<Vertex X="11793" Y="12625" Z="0"/>
					<Vertex X="11788" Y="12620" Z="0"/>
					<Vertex X="11768" Y="12615" Z="0"/>
					<Vertex X="11753" Y="12615" Z="0"/>
					<Vertex X="11743" Y="12610" Z="0"/>
					<Vertex X="11728" Y="12605" Z="0"/>
					<Vertex X="11708" Y="12605" Z="0"/>
					<Vertex X="11692" Y="12600" Z="0"/>
					<Vertex X="11662" Y="12595" Z="0"/>
					<Vertex X="11652" Y="12595" Z="0"/>
					<Vertex X="11637" Y="12595" Z="0"/>
					<Vertex X="11632" Y="12595" Z="0"/>
					<Vertex X="11617" Y="12590" Z="0"/>
					<Vertex X="11612" Y="12585" Z="0"/>
					<Vertex X="11602" Y="12580" Z="0"/>
					<Vertex X="11592" Y="12580" Z="0"/>
					<Vertex X="11582" Y="12575" Z="0"/>
					<Vertex X="11567" Y="12575" Z="0"/>
					<Vertex X="11556" Y="12564" Z="0"/>
					<Vertex X="11546" Y="12564" Z="0"/>
					<Vertex X="11541" Y="12564" Z="0"/>
					<Vertex X="11531" Y="12564" Z="0"/>
					<Vertex X="11526" Y="12559" Z="0"/>
					<Vertex X="11521" Y="12559" Z="0"/>
					<Vertex X="11516" Y="12559" Z="0"/>
					<Vertex X="11511" Y="12554" Z="0"/>
					<Vertex X="11506" Y="12549" Z="0"/>
					<Vertex X="11501" Y="12544" Z="0"/>
					<Vertex X="11491" Y="12544" Z="0"/>
					<Vertex X="11486" Y="12539" Z="0"/>
					<Vertex X="11476" Y="12529" Z="0"/>
					<Vertex X="11471" Y="12524" Z="0"/>
					<Vertex X="11461" Y="12514" Z="0"/>
					<Vertex X="11446" Y="12504" Z="0"/>
					<Vertex X="11436" Y="12494" Z="0"/>
					<Vertex X="11436" Y="12479" Z="0"/>
					<Vertex X="11425" Y="12464" Z="0"/>
					<Vertex X="11415" Y="12454" Z="0"/>
					<Vertex X="11415" Y="12449" Z="0"/>
					<Vertex X="11410" Y="12439" Z="0"/>
					<Vertex X="11400" Y="12423" Z="0"/>
					<Vertex X="11400" Y="12408" Z="0"/>
					<Vertex X="11370" Y="12373" Z="0"/>
					<Vertex X="11365" Y="12368" Z="0"/>
					<Vertex X="11360" Y="12363" Z="0"/>
					<Vertex X="11360" Y="12358" Z="0"/>
					<Vertex X="11355" Y="12348" Z="0"/>
					<Vertex X="11345" Y="12343" Z="0"/>
					<Vertex X="11345" Y="12338" Z="0"/>
					<Vertex X="11340" Y="12328" Z="0"/>
					<Vertex X="11340" Y="12313" Z="0"/>
					<Vertex X="11340" Y="12308" Z="0"/>
					<Vertex X="11335" Y="12297" Z="0"/>
					<Vertex X="11330" Y="12287" Z="0"/>
					<Vertex X="11325" Y="12277" Z="0"/>
					<Vertex X="11325" Y="12267" Z="0"/>
					<Vertex X="11325" Y="12257" Z="0"/>
					<Vertex X="11315" Y="12232" Z="0"/>
					<Vertex X="11315" Y="12227" Z="0"/>
					<Vertex X="11305" Y="12217" Z="0"/>
					<Vertex X="11300" Y="12202" Z="0"/>
					<Vertex X="11300" Y="12187" Z="0"/>
					<Vertex X="11300" Y="12182" Z="0"/>
					<Vertex X="11300" Y="12172" Z="0"/>
					<Vertex X="11300" Y="12161" Z="0"/>
					<Vertex X="11300" Y="12151" Z="0"/>
					<Vertex X="11300" Y="12141" Z="0"/>
					<Vertex X="11300" Y="12126" Z="0"/>
					<Vertex X="11300" Y="12111" Z="0"/>
					<Vertex X="11300" Y="12091" Z="0"/>
					<Vertex X="11300" Y="12086" Z="0"/>
					<Vertex X="11300" Y="12071" Z="0"/>
					<Vertex X="11300" Y="12056" Z="0"/>
					<Vertex X="11300" Y="12051" Z="0"/>
					<Vertex X="11300" Y="12035" Z="0"/>
					<Vertex X="11300" Y="12010" Z="0"/>
					<Vertex X="11300" Y="11995" Z="0"/>
					<Vertex X="11300" Y="11980" Z="0"/>
					<Vertex X="11300" Y="11975" Z="0"/>
					<Vertex X="11300" Y="11965" Z="0"/>
					<Vertex X="11300" Y="11955" Z="0"/>
					<Vertex X="11300" Y="11945" Z="0"/>
					<Vertex X="11300" Y="11930" Z="0"/>
					<Vertex X="11300" Y="11925" Z="0"/>
					<Vertex X="11300" Y="11915" Z="0"/>
					<Vertex X="11300" Y="11910" Z="0"/>
					<Vertex X="11300" Y="11894" Z="0"/>
					<Vertex X="11300" Y="11889" Z="0"/>
					<Vertex X="11300" Y="11874" Z="0"/>
					<Vertex X="11305" Y="11864" Z="0"/>
					<Vertex X="11305" Y="11859" Z="0"/>
					<Vertex X="11310" Y="11849" Z="0"/>
					<Vertex X="11310" Y="11844" Z="0"/>
					<Vertex X="11315" Y="11834" Z="0"/>
					<Vertex X="11320" Y="11824" Z="0"/>
					<Vertex X="11325" Y="11809" Z="0"/>
					<Vertex X="11355" Y="11758" Z="0"/>
					<Vertex X="11375" Y="11728" Z="0"/>
					<Vertex X="11385" Y="11718" Z="0"/>
					<Vertex X="11400" Y="11698" Z="0"/>
					<Vertex X="11410" Y="11693" Z="0"/>
					<Vertex X="11420" Y="11668" Z="0"/>
					<Vertex X="11441" Y="11643" Z="0"/>
					<Vertex X="11451" Y="11622" Z="0"/>
					<Vertex X="11456" Y="11617" Z="0"/>
					<Vertex X="11461" Y="11607" Z="0"/>
					<Vertex X="11466" Y="11597" Z="0"/>
					<Vertex X="11471" Y="11582" Z="0"/>
					<Vertex X="11476" Y="11572" Z="0"/>
					<Vertex X="11481" Y="11567" Z="0"/>
					<Vertex X="11481" Y="11562" Z="0"/>
					<Vertex X="11486" Y="11552" Z="0"/>
					<Vertex X="11491" Y="11547" Z="0"/>
					<Vertex X="11491" Y="11542" Z="0"/>
					<Vertex X="11496" Y="11542" Z="0"/>
					<Vertex X="11496" Y="11537" Z="0"/>
					<Vertex X="11501" Y="11537" Z="0"/>
					<Vertex X="11501" Y="11532" Z="0"/>
					<Vertex X="11511" Y="11517" Z="0"/>
					<Vertex X="11516" Y="11512" Z="0"/>
					<Vertex X="11516" Y="11507" Z="0"/>
					<Vertex X="11516" Y="11501" Z="0"/>
					<Vertex X="11521" Y="11501" Z="0"/>
					<Vertex X="11526" Y="11491" Z="0"/>
					<Vertex X="11531" Y="11486" Z="0"/>
					<Vertex X="11536" Y="11481" Z="0"/>
					<Vertex X="11536" Y="11476" Z="0"/>
					<Vertex X="11546" Y="11471" Z="0"/>
					<Vertex X="11551" Y="11466" Z="0"/>
					<Vertex X="11561" Y="11456" Z="0"/>
					<Vertex X="11567" Y="11451" Z="0"/>
					<Vertex X="11582" Y="11441" Z="0"/>
					<Vertex X="11582" Y="11436" Z="0"/>
					<Vertex X="11592" Y="11431" Z="0"/>
					<Vertex X="11597" Y="11431" Z="0"/>
					<Vertex X="11602" Y="11426" Z="0"/>
					<Vertex X="11612" Y="11421" Z="0"/>
					<Vertex X="11617" Y="11416" Z="0"/>
					<Vertex X="11632" Y="11416" Z="0"/>
					<Vertex X="11647" Y="11406" Z="0"/>
					<Vertex X="11662" Y="11396" Z="0"/>
					<Vertex X="11682" Y="11386" Z="0"/>
					<Vertex X="11708" Y="11371" Z="0"/>
					<Vertex X="11718" Y="11371" Z="0"/>
					<Vertex X="11728" Y="11365" Z="0"/>
					<Vertex X="11728" Y="11360" Z="0"/>
					<Vertex X="11738" Y="11360" Z="0"/>
					<Vertex X="11748" Y="11360" Z="0"/>
					<Vertex X="11763" Y="11355" Z="0"/>
					<Vertex X="11773" Y="11355" Z="0"/>
					<Vertex X="11788" Y="11345" Z="0"/>
					<Vertex X="11798" Y="11345" Z="0"/>
					<Vertex X="11813" Y="11340" Z="0"/>
					<Vertex X="11818" Y="11340" Z="0"/>
					<Vertex X="11839" Y="11325" Z="0"/>
					<Vertex X="11844" Y="11325" Z="0"/>
					<Vertex X="11854" Y="11325" Z="0"/>
					<Vertex X="11864" Y="11320" Z="0"/>
					<Vertex X="11874" Y="11315" Z="0"/>
					<Vertex X="11884" Y="11315" Z="0"/>
					<Vertex X="11889" Y="11315" Z="0"/>
					<Vertex X="11904" Y="11310" Z="0"/>
					<Vertex X="11914" Y="11310" Z="0"/>
					<Vertex X="11924" Y="11305" Z="0"/>
					<Vertex X="11929" Y="11305" Z="0"/>
					<Vertex X="11934" Y="11305" Z="0"/>
					<Vertex X="11939" Y="11305" Z="0"/>
					<Vertex X="11949" Y="11305" Z="0"/>
					<Vertex X="11954" Y="11305" Z="0"/>
					<Vertex X="11970" Y="11305" Z="0"/>
					<Vertex X="11975" Y="11305" Z="0"/>
					<Vertex X="11990" Y="11305" Z="0"/>
					<Vertex X="12000" Y="11305" Z="0"/>
					<Vertex X="12010" Y="11305" Z="0"/>
					<Vertex X="12015" Y="11305" Z="0"/>
					<Vertex X="12025" Y="11310" Z="0"/>
					<Vertex X="12030" Y="11310" Z="0"/>
					<Vertex X="12035" Y="11310" Z="0"/>
					<Vertex X="12040" Y="11315" Z="0"/>
					<Vertex X="12065" Y="11320" Z="0"/>
					<Vertex X="12070" Y="11325" Z="0"/>
					<Vertex X="12095" Y="11330" Z="0"/>
					<Vertex X="12106" Y="11330" Z="0"/>
					<Vertex X="12111" Y="11340" Z="0"/>
					<Vertex X="12116" Y="11340" Z="0"/>
					<Vertex X="12136" Y="11355" Z="0"/>
					<Vertex X="12146" Y="11360" Z="0"/>
					<Vertex X="12151" Y="11365" Z="0"/>
					<Vertex X="12176" Y="11376" Z="0"/>
					<Vertex X="12181" Y="11381" Z="0"/>
					<Vertex X="12186" Y="11381" Z="0"/>
					<Vertex X="12196" Y="11381" Z="0"/>
					<Vertex X="12206" Y="11381" Z="0"/>
					<Vertex X="12211" Y="11381" Z="0"/>
					<Vertex X="12216" Y="11381" Z="0"/>
					<Vertex X="12226" Y="11381" Z="0"/>
					<Vertex X="12242" Y="11386" Z="0"/>
					<Vertex X="12252" Y="11396" Z="0"/>
					<Vertex X="12267" Y="11396" Z="0"/>
					<Vertex X="12287" Y="11401" Z="0"/>
					<Vertex X="12297" Y="11406" Z="0"/>
					<Vertex X="12307" Y="11406" Z="0"/>
					<Vertex X="12322" Y="11406" Z="0"/>
					<Vertex X="12327" Y="11406" Z="0"/>
					<Vertex X="12337" Y="11406" Z="0"/>
					<Vertex X="12352" Y="11406" Z="0"/>
					<Vertex X="12357" Y="11406" Z="0"/>
					<Vertex X="12368" Y="11406" Z="0"/>
					<Vertex X="12393" Y="11406" Z="0"/>
					<Vertex X="12403" Y="11406" Z="0"/>
					<Vertex X="12408" Y="11406" Z="0"/>
					<Vertex X="12418" Y="11406" Z="0"/>
					<Vertex X="12438" Y="11406" Z="0"/>
					<Vertex X="12443" Y="11406" Z="0"/>
					<Vertex X="12453" Y="11406" Z="0"/>
					<Vertex X="12463" Y="11406" Z="0"/>
					<Vertex X="12473" Y="11406" Z="0"/>
					<Vertex X="12478" Y="11406" Z="0"/>
					<Vertex X="12488" Y="11406" Z="0"/>
					<Vertex X="12498" Y="11406" Z="0"/>
					<Vertex X="12498" Y="11401" Z="0"/>
					<Vertex X="12514" Y="11396" Z="0"/>
					<Vertex X="12519" Y="11396" Z="0"/>
					<Vertex X="12529" Y="11391" Z="0"/>
					<Vertex X="12539" Y="11386" Z="0"/>
					<Vertex X="12539" Y="11381" Z="0"/>
					<Vertex X="12544" Y="11376" Z="0"/>
					<Vertex X="12559" Y="11376" Z="0"/>
					<Vertex X="12564" Y="11365" Z="0"/>
					<Vertex X="12569" Y="11365" Z="0"/>
					<Vertex X="12574" Y="11355" Z="0"/>
					<Vertex X="12584" Y="11345" Z="0"/>
					<Vertex X="12594" Y="11340" Z="0"/>
					<Vertex X="12594" Y="11335" Z="0"/>
					<Vertex X="12599" Y="11330" Z="0"/>
					<Vertex X="12604" Y="11325" Z="0"/>
					<Vertex X="12614" Y="11310" Z="0"/>
					<Vertex X="12624" Y="11295" Z="0"/>
					<Vertex X="12640" Y="11280" Z="0"/>
					<Vertex X="12655" Y="11255" Z="0"/>
					<Vertex X="12665" Y="11245" Z="0"/>
					<Vertex X="12675" Y="11219" Z="0"/>
					<Vertex X="12685" Y="11209" Z="0"/>
					<Vertex X="12690" Y="11194" Z="0"/>
					<Vertex X="12695" Y="11179" Z="0"/>
					<Vertex X="12710" Y="11159" Z="0"/>
					<Vertex X="12710" Y="11149" Z="0"/>
					<Vertex X="12710" Y="11144" Z="0"/>
					<Vertex X="12715" Y="11134" Z="0"/>
					<Vertex X="12720" Y="11114" Z="0"/>
					<Vertex X="12725" Y="11104" Z="0"/>
					<Vertex X="12730" Y="11083" Z="0"/>
					<Vertex X="12740" Y="11063" Z="0"/>
					<Vertex X="12745" Y="11053" Z="0"/>
					<Vertex X="12750" Y="11043" Z="0"/>
					<Vertex X="12750" Y="11033" Z="0"/>
					<Vertex X="12750" Y="11028" Z="0"/>
					<Vertex X="12760" Y="11013" Z="0"/>
					<Vertex X="12765" Y="10998" Z="0"/>
					<Vertex X="12765" Y="10988" Z="0"/>
					<Vertex X="12771" Y="10978" Z="0"/>
					<Vertex X="12771" Y="10967" Z="0"/>
					<Vertex X="12771" Y="10962" Z="0"/>
					<Vertex X="12781" Y="10947" Z="0"/>
					<Vertex X="12781" Y="10932" Z="0"/>
					<Vertex X="12781" Y="10927" Z="0"/>
					<Vertex X="12781" Y="10917" Z="0"/>
					<Vertex X="12781" Y="10902" Z="0"/>
					<Vertex X="12781" Y="10892" Z="0"/>
					<Vertex X="12781" Y="10882" Z="0"/>
					<Vertex X="12781" Y="10877" Z="0"/>
					<Vertex X="12781" Y="10862" Z="0"/>
					<Vertex X="12781" Y="10847" Z="0"/>
					<Vertex X="12781" Y="10837" Z="0"/>
					<Vertex X="12781" Y="10826" Z="0"/>
					<Vertex X="12781" Y="10816" Z="0"/>
					<Vertex X="12781" Y="10801" Z="0"/>
					<Vertex X="12781" Y="10786" Z="0"/>
					<Vertex X="12781" Y="10776" Z="0"/>
					<Vertex X="12776" Y="10761" Z="0"/>
					<Vertex X="12776" Y="10751" Z="0"/>
					<Vertex X="12771" Y="10736" Z="0"/>
					<Vertex X="12771" Y="10721" Z="0"/>
					<Vertex X="12765" Y="10695" Z="0"/>
					<Vertex X="12765" Y="10680" Z="0"/>
					<Vertex X="12765" Y="10660" Z="0"/>
					<Vertex X="12765" Y="10645" Z="0"/>
					<Vertex X="12765" Y="10630" Z="0"/>
					<Vertex X="12765" Y="10605" Z="0"/>
					<Vertex X="12765" Y="10595" Z="0"/>
					<Vertex X="12765" Y="10575" Z="0"/>
					<Vertex X="12765" Y="10570" Z="0"/>
					<Vertex X="12765" Y="10549" Z="0"/>
					<Vertex X="12771" Y="10534" Z="0"/>
					<Vertex X="12781" Y="10509" Z="0"/>
					<Vertex X="12781" Y="10499" Z="0"/>
					<Vertex X="12786" Y="10484" Z="0"/>
					<Vertex X="12791" Y="10464" Z="0"/>
					<Vertex X="12796" Y="10454" Z="0"/>
					<Vertex X="12801" Y="10444" Z="0"/>
					<Vertex X="12806" Y="10439" Z="0"/>
					<Vertex X="12811" Y="10428" Z="0"/>
					<Vertex X="12816" Y="10423" Z="0"/>
					<Vertex X="12816" Y="10418" Z="0"/>
					<Vertex X="12821" Y="10408" Z="0"/>
					<Vertex X="12831" Y="10398" Z="0"/>
					<Vertex X="12831" Y="10393" Z="0"/>
					<Vertex X="12846" Y="10378" Z="0"/>
					<Vertex X="12851" Y="10368" Z="0"/>
					<Vertex X="12856" Y="10368" Z="0"/>
					<Vertex X="12866" Y="10353" Z="0"/>
					<Vertex X="12866" Y="10348" Z="0"/>
					<Vertex X="12876" Y="10343" Z="0"/>
					<Vertex X="12876" Y="10338" Z="0"/>
					<Vertex X="12881" Y="10333" Z="0"/>
					<Vertex X="12891" Y="10323" Z="0"/>
					<Vertex X="12896" Y="10318" Z="0"/>
					<Vertex X="12902" Y="10308" Z="0"/>
					<Vertex X="12907" Y="10303" Z="0"/>
					<Vertex X="12912" Y="10303" Z="0"/>
					<Vertex X="12917" Y="10297" Z="0"/>
					<Vertex X="12922" Y="10292" Z="0"/>
					<Vertex X="12927" Y="10287" Z="0"/>
					<Vertex X="12932" Y="10282" Z="0"/>
					<Vertex X="12937" Y="10277" Z="0"/>
					<Vertex X="12942" Y="10267" Z="0"/>
					<Vertex X="12947" Y="10262" Z="0"/>
					<Vertex X="12952" Y="10257" Z="0"/>
					<Vertex X="12957" Y="10257" Z="0"/>
					<Vertex X="12962" Y="10247" Z="0"/>
					<Vertex X="12967" Y="10242" Z="0"/>
					<Vertex X="12972" Y="10237" Z="0"/>
					<Vertex X="12977" Y="10237" Z="0"/>
					<Vertex X="12977" Y="10232" Z="0"/>
					<Vertex X="12982" Y="10232" Z="0"/>
					<Vertex X="12987" Y="10227" Z="0"/>
					<Vertex X="13022" Y="10177" Z="0"/>
				</Vertices>
			</Region>
			<Region Id="5" Type="0" Zoom="0.110732" Selected="0" ImageLocation="" ImageFocus="0" Length="13268.4" Area="11938190.5" LengthMicrons="3266.7" AreaMicrons="723626.7" Text="NC" NegativeROA="0" InputRegionId="0" Analyze="1" DisplayId="5">
				<Attributes/>
				<Vertices>
					<Vertex X="10657" Y="2538" Z="0"/>
					<Vertex X="10648" Y="2547" Z="0"/>
					<Vertex X="10648" Y="2556" Z="0"/>
					<Vertex X="10639" Y="2574" Z="0"/>
					<Vertex X="10639" Y="2601" Z="0"/>
					<Vertex X="10621" Y="2619" Z="0"/>
					<Vertex X="10584" Y="2682" Z="0"/>
					<Vertex X="10557" Y="2709" Z="0"/>
					<Vertex X="10521" Y="2755" Z="0"/>
					<Vertex X="10485" Y="2800" Z="0"/>
					<Vertex X="10422" Y="2899" Z="0"/>
					<Vertex X="10377" Y="2953" Z="0"/>
					<Vertex X="10341" Y="2998" Z="0"/>
					<Vertex X="10295" Y="3071" Z="0"/>
					<Vertex X="10196" Y="3179" Z="0"/>
					<Vertex X="10151" Y="3251" Z="0"/>
					<Vertex X="10106" Y="3296" Z="0"/>
					<Vertex X="10061" Y="3351" Z="0"/>
					<Vertex X="10015" Y="3405" Z="0"/>
					<Vertex X="9943" Y="3486" Z="0"/>
					<Vertex X="9925" Y="3531" Z="0"/>
					<Vertex X="9889" Y="3558" Z="0"/>
					<Vertex X="9871" Y="3594" Z="0"/>
					<Vertex X="9808" Y="3658" Z="0"/>
					<Vertex X="9799" Y="3703" Z="0"/>
					<Vertex X="9763" Y="3748" Z="0"/>
					<Vertex X="9736" Y="3775" Z="0"/>
					<Vertex X="9699" Y="3847" Z="0"/>
					<Vertex X="9681" Y="3865" Z="0"/>
					<Vertex X="9663" Y="3911" Z="0"/>
					<Vertex X="9654" Y="3929" Z="0"/>
					<Vertex X="9618" Y="3983" Z="0"/>
					<Vertex X="9609" Y="3992" Z="0"/>
					<Vertex X="9600" Y="4010" Z="0"/>
					<Vertex X="9573" Y="4046" Z="0"/>
					<Vertex X="9564" Y="4073" Z="0"/>
					<Vertex X="9546" Y="4091" Z="0"/>
					<Vertex X="9537" Y="4118" Z="0"/>
					<Vertex X="9501" Y="4181" Z="0"/>
					<Vertex X="9483" Y="4200" Z="0"/>
					<Vertex X="9456" Y="4236" Z="0"/>
					<Vertex X="9437" Y="4254" Z="0"/>
					<Vertex X="9410" Y="4308" Z="0"/>
					<Vertex X="9392" Y="4317" Z="0"/>
					<Vertex X="9374" Y="4344" Z="0"/>
					<Vertex X="9356" Y="4371" Z="0"/>
					<Vertex X="9311" Y="4416" Z="0"/>
					<Vertex X="9284" Y="4452" Z="0"/>
					<Vertex X="9275" Y="4479" Z="0"/>
					<Vertex X="9248" Y="4516" Z="0"/>
					<Vertex X="9194" Y="4570" Z="0"/>
					<Vertex X="9167" Y="4588" Z="0"/>
					<Vertex X="9139" Y="4624" Z="0"/>
					<Vertex X="9121" Y="4642" Z="0"/>
					<Vertex X="9085" Y="4669" Z="0"/>
					<Vertex X="9085" Y="4678" Z="0"/>
					<Vertex X="9067" Y="4687" Z="0"/>
					<Vertex X="9049" Y="4714" Z="0"/>
					<Vertex X="9031" Y="4750" Z="0"/>
					<Vertex X="9013" Y="4768" Z="0"/>
					<Vertex X="8995" Y="4787" Z="0"/>
					<Vertex X="8977" Y="4805" Z="0"/>
					<Vertex X="8959" Y="4832" Z="0"/>
					<Vertex X="8950" Y="4850" Z="0"/>
					<Vertex X="8932" Y="4868" Z="0"/>
					<Vertex X="8923" Y="4877" Z="0"/>
					<Vertex X="8896" Y="4922" Z="0"/>
					<Vertex X="8878" Y="4940" Z="0"/>
					<Vertex X="8869" Y="4958" Z="0"/>
					<Vertex X="8841" Y="5012" Z="0"/>
					<Vertex X="8823" Y="5030" Z="0"/>
					<Vertex X="8805" Y="5048" Z="0"/>
					<Vertex X="8796" Y="5066" Z="0"/>
					<Vertex X="8778" Y="5112" Z="0"/>
					<Vertex X="8778" Y="5130" Z="0"/>
					<Vertex X="8760" Y="5157" Z="0"/>
					<Vertex X="8751" Y="5166" Z="0"/>
					<Vertex X="8742" Y="5211" Z="0"/>
					<Vertex X="8742" Y="5220" Z="0"/>
					<Vertex X="8724" Y="5238" Z="0"/>
					<Vertex X="8724" Y="5283" Z="0"/>
					<Vertex X="8724" Y="5292" Z="0"/>
					<Vertex X="8724" Y="5310" Z="0"/>
					<Vertex X="8715" Y="5337" Z="0"/>
					<Vertex X="8715" Y="5355" Z="0"/>
					<Vertex X="8715" Y="5374" Z="0"/>
					<Vertex X="8715" Y="5392" Z="0"/>
					<Vertex X="8715" Y="5401" Z="0"/>
					<Vertex X="8715" Y="5437" Z="0"/>
					<Vertex X="8715" Y="5446" Z="0"/>
					<Vertex X="8715" Y="5464" Z="0"/>
					<Vertex X="8715" Y="5473" Z="0"/>
					<Vertex X="8715" Y="5500" Z="0"/>
					<Vertex X="8715" Y="5509" Z="0"/>
					<Vertex X="8715" Y="5527" Z="0"/>
					<Vertex X="8715" Y="5545" Z="0"/>
					<Vertex X="8724" Y="5572" Z="0"/>
					<Vertex X="8724" Y="5599" Z="0"/>
					<Vertex X="8733" Y="5608" Z="0"/>
					<Vertex X="8742" Y="5635" Z="0"/>
					<Vertex X="8751" Y="5672" Z="0"/>
					<Vertex X="8760" Y="5690" Z="0"/>
					<Vertex X="8769" Y="5699" Z="0"/>
					<Vertex X="8769" Y="5726" Z="0"/>
					<Vertex X="8796" Y="5762" Z="0"/>
					<Vertex X="8796" Y="5780" Z="0"/>
					<Vertex X="8796" Y="5789" Z="0"/>
					<Vertex X="8805" Y="5807" Z="0"/>
					<Vertex X="8814" Y="5834" Z="0"/>
					<Vertex X="8823" Y="5834" Z="0"/>
					<Vertex X="8823" Y="5852" Z="0"/>
					<Vertex X="8832" Y="5861" Z="0"/>
					<Vertex X="8850" Y="5879" Z="0"/>
					<Vertex X="8869" Y="5897" Z="0"/>
					<Vertex X="8887" Y="5915" Z="0"/>
					<Vertex X="8896" Y="5933" Z="0"/>
					<Vertex X="8923" Y="5952" Z="0"/>
					<Vertex X="8941" Y="5970" Z="0"/>
					<Vertex X="8959" Y="5979" Z="0"/>
					<Vertex X="8977" Y="5988" Z="0"/>
					<Vertex X="8986" Y="5997" Z="0"/>
					<Vertex X="9049" Y="6033" Z="0"/>
					<Vertex X="9076" Y="6051" Z="0"/>
					<Vertex X="9094" Y="6069" Z="0"/>
					<Vertex X="9121" Y="6087" Z="0"/>
					<Vertex X="9167" Y="6123" Z="0"/>
					<Vertex X="9185" Y="6141" Z="0"/>
					<Vertex X="9221" Y="6159" Z="0"/>
					<Vertex X="9284" Y="6213" Z="0"/>
					<Vertex X="9302" Y="6222" Z="0"/>
					<Vertex X="9320" Y="6240" Z="0"/>
					<Vertex X="9338" Y="6250" Z="0"/>
					<Vertex X="9374" Y="6286" Z="0"/>
					<Vertex X="9392" Y="6304" Z="0"/>
					<Vertex X="9410" Y="6322" Z="0"/>
					<Vertex X="9456" Y="6358" Z="0"/>
					<Vertex X="9483" Y="6385" Z="0"/>
					<Vertex X="9519" Y="6403" Z="0"/>
					<Vertex X="9537" Y="6421" Z="0"/>
					<Vertex X="9573" Y="6457" Z="0"/>
					<Vertex X="9591" Y="6475" Z="0"/>
					<Vertex X="9618" Y="6493" Z="0"/>
					<Vertex X="9618" Y="6502" Z="0"/>
					<Vertex X="9645" Y="6520" Z="0"/>
					<Vertex X="9663" Y="6539" Z="0"/>
					<Vertex X="9672" Y="6557" Z="0"/>
					<Vertex X="9726" Y="6611" Z="0"/>
					<Vertex X="9754" Y="6629" Z="0"/>
					<Vertex X="9781" Y="6656" Z="0"/>
					<Vertex X="9808" Y="6674" Z="0"/>
					<Vertex X="9853" Y="6710" Z="0"/>
					<Vertex X="9871" Y="6737" Z="0"/>
					<Vertex X="9907" Y="6746" Z="0"/>
					<Vertex X="9952" Y="6791" Z="0"/>
					<Vertex X="9970" Y="6791" Z="0"/>
					<Vertex X="10006" Y="6827" Z="0"/>
					<Vertex X="10043" Y="6846" Z="0"/>
					<Vertex X="10070" Y="6873" Z="0"/>
					<Vertex X="10097" Y="6891" Z="0"/>
					<Vertex X="10133" Y="6909" Z="0"/>
					<Vertex X="10196" Y="6945" Z="0"/>
					<Vertex X="10223" Y="6963" Z="0"/>
					<Vertex X="10268" Y="6972" Z="0"/>
					<Vertex X="10295" Y="6981" Z="0"/>
					<Vertex X="10350" Y="7008" Z="0"/>
					<Vertex X="10368" Y="7017" Z="0"/>
					<Vertex X="10386" Y="7035" Z="0"/>
					<Vertex X="10422" Y="7053" Z="0"/>
					<Vertex X="10440" Y="7053" Z="0"/>
					<Vertex X="10476" Y="7071" Z="0"/>
					<Vertex X="10503" Y="7080" Z="0"/>
					<Vertex X="10557" Y="7107" Z="0"/>
					<Vertex X="10584" Y="7116" Z="0"/>
					<Vertex X="10593" Y="7116" Z="0"/>
					<Vertex X="10639" Y="7135" Z="0"/>
					<Vertex X="10657" Y="7144" Z="0"/>
					<Vertex X="10666" Y="7144" Z="0"/>
					<Vertex X="10693" Y="7162" Z="0"/>
					<Vertex X="10702" Y="7162" Z="0"/>
					<Vertex X="10729" Y="7171" Z="0"/>
					<Vertex X="10747" Y="7171" Z="0"/>
					<Vertex X="10774" Y="7189" Z="0"/>
					<Vertex X="10810" Y="7189" Z="0"/>
					<Vertex X="10837" Y="7189" Z="0"/>
					<Vertex X="10882" Y="7216" Z="0"/>
					<Vertex X="10891" Y="7216" Z="0"/>
					<Vertex X="10910" Y="7216" Z="0"/>
					<Vertex X="10937" Y="7225" Z="0"/>
					<Vertex X="10964" Y="7243" Z="0"/>
					<Vertex X="10991" Y="7243" Z="0"/>
					<Vertex X="11009" Y="7252" Z="0"/>
					<Vertex X="11027" Y="7252" Z="0"/>
					<Vertex X="11054" Y="7261" Z="0"/>
					<Vertex X="11117" Y="7279" Z="0"/>
					<Vertex X="11126" Y="7279" Z="0"/>
					<Vertex X="11153" Y="7279" Z="0"/>
					<Vertex X="11162" Y="7288" Z="0"/>
					<Vertex X="11180" Y="7297" Z="0"/>
					<Vertex X="11208" Y="7297" Z="0"/>
					<Vertex X="11226" Y="7306" Z="0"/>
					<Vertex X="11235" Y="7306" Z="0"/>
					<Vertex X="11271" Y="7315" Z="0"/>
					<Vertex X="11280" Y="7324" Z="0"/>
					<Vertex X="11307" Y="7324" Z="0"/>
					<Vertex X="11334" Y="7324" Z="0"/>
					<Vertex X="11343" Y="7324" Z="0"/>
					<Vertex X="11370" Y="7324" Z="0"/>
					<Vertex X="11379" Y="7324" Z="0"/>
					<Vertex X="11406" Y="7324" Z="0"/>
					<Vertex X="11415" Y="7324" Z="0"/>
					<Vertex X="11433" Y="7324" Z="0"/>
					<Vertex X="11460" Y="7324" Z="0"/>
					<Vertex X="11478" Y="7324" Z="0"/>
					<Vertex X="11487" Y="7324" Z="0"/>
					<Vertex X="11497" Y="7324" Z="0"/>
					<Vertex X="11506" Y="7324" Z="0"/>
					<Vertex X="11533" Y="7315" Z="0"/>
					<Vertex X="11551" Y="7306" Z="0"/>
					<Vertex X="11560" Y="7297" Z="0"/>
					<Vertex X="11587" Y="7270" Z="0"/>
					<Vertex X="11614" Y="7261" Z="0"/>
					<Vertex X="11623" Y="7243" Z="0"/>
					<Vertex X="11632" Y="7243" Z="0"/>
					<Vertex X="11659" Y="7216" Z="0"/>
					<Vertex X="11677" Y="7207" Z="0"/>
					<Vertex X="11704" Y="7189" Z="0"/>
					<Vertex X="11731" Y="7162" Z="0"/>
					<Vertex X="11749" Y="7153" Z="0"/>
					<Vertex X="11758" Y="7144" Z="0"/>
					<Vertex X="11786" Y="7116" Z="0"/>
					<Vertex X="11831" Y="7062" Z="0"/>
					<Vertex X="11840" Y="7044" Z="0"/>
					<Vertex X="11867" Y="7017" Z="0"/>
					<Vertex X="11885" Y="6990" Z="0"/>
					<Vertex X="11921" Y="6927" Z="0"/>
					<Vertex X="11957" Y="6900" Z="0"/>
					<Vertex X="11966" Y="6873" Z="0"/>
					<Vertex X="12029" Y="6818" Z="0"/>
					<Vertex X="12038" Y="6809" Z="0"/>
					<Vertex X="12065" Y="6773" Z="0"/>
					<Vertex X="12093" Y="6737" Z="0"/>
					<Vertex X="12102" Y="6719" Z="0"/>
					<Vertex X="12138" Y="6674" Z="0"/>
					<Vertex X="12165" Y="6638" Z="0"/>
					<Vertex X="12165" Y="6629" Z="0"/>
					<Vertex X="12183" Y="6593" Z="0"/>
					<Vertex X="12219" Y="6548" Z="0"/>
					<Vertex X="12246" Y="6502" Z="0"/>
					<Vertex X="12255" Y="6493" Z="0"/>
					<Vertex X="12282" Y="6439" Z="0"/>
					<Vertex X="12291" Y="6421" Z="0"/>
					<Vertex X="12291" Y="6394" Z="0"/>
					<Vertex X="12318" Y="6349" Z="0"/>
					<Vertex X="12318" Y="6331" Z="0"/>
					<Vertex X="12327" Y="6304" Z="0"/>
					<Vertex X="12327" Y="6277" Z="0"/>
					<Vertex X="12345" Y="6240" Z="0"/>
					<Vertex X="12345" Y="6231" Z="0"/>
					<Vertex X="12345" Y="6204" Z="0"/>
					<Vertex X="12354" Y="6168" Z="0"/>
					<Vertex X="12354" Y="6150" Z="0"/>
					<Vertex X="12354" Y="6132" Z="0"/>
					<Vertex X="12363" Y="6078" Z="0"/>
					<Vertex X="12363" Y="6060" Z="0"/>
					<Vertex X="12382" Y="6024" Z="0"/>
					<Vertex X="12382" Y="6006" Z="0"/>
					<Vertex X="12382" Y="5961" Z="0"/>
					<Vertex X="12391" Y="5933" Z="0"/>
					<Vertex X="12391" Y="5906" Z="0"/>
					<Vertex X="12391" Y="5861" Z="0"/>
					<Vertex X="12400" Y="5852" Z="0"/>
					<Vertex X="12400" Y="5834" Z="0"/>
					<Vertex X="12400" Y="5798" Z="0"/>
					<Vertex X="12400" Y="5789" Z="0"/>
					<Vertex X="12400" Y="5771" Z="0"/>
					<Vertex X="12400" Y="5735" Z="0"/>
					<Vertex X="12400" Y="5726" Z="0"/>
					<Vertex X="12400" Y="5708" Z="0"/>
					<Vertex X="12400" Y="5681" Z="0"/>
					<Vertex X="12400" Y="5672" Z="0"/>
					<Vertex X="12400" Y="5653" Z="0"/>
					<Vertex X="12400" Y="5617" Z="0"/>
					<Vertex X="12400" Y="5608" Z="0"/>
					<Vertex X="12400" Y="5572" Z="0"/>
					<Vertex X="12400" Y="5545" Z="0"/>
					<Vertex X="12409" Y="5527" Z="0"/>
					<Vertex X="12418" Y="5491" Z="0"/>
					<Vertex X="12418" Y="5473" Z="0"/>
					<Vertex X="12418" Y="5437" Z="0"/>
					<Vertex X="12427" Y="5401" Z="0"/>
					<Vertex X="12436" Y="5383" Z="0"/>
					<Vertex X="12436" Y="5355" Z="0"/>
					<Vertex X="12436" Y="5310" Z="0"/>
					<Vertex X="12445" Y="5283" Z="0"/>
					<Vertex X="12454" Y="5256" Z="0"/>
					<Vertex X="12454" Y="5220" Z="0"/>
					<Vertex X="12454" Y="5193" Z="0"/>
					<Vertex X="12463" Y="5175" Z="0"/>
					<Vertex X="12472" Y="5139" Z="0"/>
					<Vertex X="12472" Y="5103" Z="0"/>
					<Vertex X="12472" Y="5076" Z="0"/>
					<Vertex X="12472" Y="5030" Z="0"/>
					<Vertex X="12472" Y="5003" Z="0"/>
					<Vertex X="12472" Y="4976" Z="0"/>
					<Vertex X="12472" Y="4922" Z="0"/>
					<Vertex X="12472" Y="4895" Z="0"/>
					<Vertex X="12472" Y="4868" Z="0"/>
					<Vertex X="12472" Y="4805" Z="0"/>
					<Vertex X="12472" Y="4787" Z="0"/>
					<Vertex X="12472" Y="4750" Z="0"/>
					<Vertex X="12472" Y="4723" Z="0"/>
					<Vertex X="12472" Y="4696" Z="0"/>
					<Vertex X="12472" Y="4651" Z="0"/>
					<Vertex X="12472" Y="4624" Z="0"/>
					<Vertex X="12472" Y="4597" Z="0"/>
					<Vertex X="12472" Y="4561" Z="0"/>
					<Vertex X="12454" Y="4543" Z="0"/>
					<Vertex X="12454" Y="4516" Z="0"/>
					<Vertex X="12436" Y="4479" Z="0"/>
					<Vertex X="12427" Y="4443" Z="0"/>
					<Vertex X="12418" Y="4443" Z="0"/>
					<Vertex X="12409" Y="4398" Z="0"/>
					<Vertex X="12409" Y="4380" Z="0"/>
					<Vertex X="12382" Y="4353" Z="0"/>
					<Vertex X="12373" Y="4317" Z="0"/>
					<Vertex X="12354" Y="4290" Z="0"/>
					<Vertex X="12336" Y="4245" Z="0"/>
					<Vertex X="12318" Y="4218" Z="0"/>
					<Vertex X="12309" Y="4200" Z="0"/>
					<Vertex X="12273" Y="4136" Z="0"/>
					<Vertex X="12264" Y="4127" Z="0"/>
					<Vertex X="12246" Y="4100" Z="0"/>
					<Vertex X="12210" Y="4055" Z="0"/>
					<Vertex X="12201" Y="4037" Z="0"/>
					<Vertex X="12165" Y="4001" Z="0"/>
					<Vertex X="12147" Y="3965" Z="0"/>
					<Vertex X="12129" Y="3947" Z="0"/>
					<Vertex X="12120" Y="3920" Z="0"/>
					<Vertex X="12074" Y="3865" Z="0"/>
					<Vertex X="12047" Y="3838" Z="0"/>
					<Vertex X="12011" Y="3793" Z="0"/>
					<Vertex X="11975" Y="3757" Z="0"/>
					<Vertex X="11975" Y="3730" Z="0"/>
					<Vertex X="11921" Y="3658" Z="0"/>
					<Vertex X="11903" Y="3640" Z="0"/>
					<Vertex X="11885" Y="3613" Z="0"/>
					<Vertex X="11831" Y="3549" Z="0"/>
					<Vertex X="11813" Y="3504" Z="0"/>
					<Vertex X="11786" Y="3468" Z="0"/>
					<Vertex X="11758" Y="3396" Z="0"/>
					<Vertex X="11731" Y="3369" Z="0"/>
					<Vertex X="11713" Y="3324" Z="0"/>
					<Vertex X="11668" Y="3251" Z="0"/>
					<Vertex X="11650" Y="3215" Z="0"/>
					<Vertex X="11614" Y="3170" Z="0"/>
					<Vertex X="11605" Y="3134" Z="0"/>
					<Vertex X="11569" Y="3089" Z="0"/>
					<Vertex X="11533" Y="3053" Z="0"/>
					<Vertex X="11506" Y="3007" Z="0"/>
					<Vertex X="11469" Y="2953" Z="0"/>
					<Vertex X="11451" Y="2935" Z="0"/>
					<Vertex X="11415" Y="2899" Z="0"/>
					<Vertex X="11379" Y="2854" Z="0"/>
					<Vertex X="11352" Y="2818" Z="0"/>
					<Vertex X="11316" Y="2773" Z="0"/>
					<Vertex X="11298" Y="2755" Z="0"/>
					<Vertex X="11271" Y="2700" Z="0"/>
					<Vertex X="11244" Y="2682" Z="0"/>
					<Vertex X="11199" Y="2646" Z="0"/>
					<Vertex X="11189" Y="2637" Z="0"/>
					<Vertex X="11180" Y="2628" Z="0"/>
					<Vertex X="11144" Y="2610" Z="0"/>
					<Vertex X="11135" Y="2601" Z="0"/>
					<Vertex X="11108" Y="2592" Z="0"/>
					<Vertex X="11099" Y="2592" Z="0"/>
					<Vertex X="11063" Y="2574" Z="0"/>
					<Vertex X="11045" Y="2565" Z="0"/>
					<Vertex X="11036" Y="2565" Z="0"/>
					<Vertex X="11027" Y="2565" Z="0"/>
					<Vertex X="10991" Y="2556" Z="0"/>
					<Vertex X="10982" Y="2556" Z="0"/>
					<Vertex X="10964" Y="2547" Z="0"/>
					<Vertex X="10955" Y="2547" Z="0"/>
					<Vertex X="10928" Y="2538" Z="0"/>
					<Vertex X="10910" Y="2538" Z="0"/>
					<Vertex X="10891" Y="2538" Z="0"/>
					<Vertex X="10873" Y="2538" Z="0"/>
					<Vertex X="10855" Y="2538" Z="0"/>
					<Vertex X="10828" Y="2538" Z="0"/>
					<Vertex X="10801" Y="2538" Z="0"/>
					<Vertex X="10792" Y="2538" Z="0"/>
					<Vertex X="10783" Y="2529" Z="0"/>
					<Vertex X="10765" Y="2529" Z="0"/>
					<Vertex X="10747" Y="2529" Z="0"/>
					<Vertex X="10738" Y="2529" Z="0"/>
					<Vertex X="10720" Y="2529" Z="0"/>
					<Vertex X="10711" Y="2529" Z="0"/>
					<Vertex X="10693" Y="2529" Z="0"/>
					<Vertex X="10657" Y="2538" Z="0"/>
				</Vertices>
			</Region>
			<Region Id="6" Type="0" Zoom="0.112621" Selected="1" ImageLocation="" ImageFocus="0" Length="13899.4" Area="11127114.0" LengthMicrons="3422.0" AreaMicrons="674463.8" Text="NC" NegativeROA="0" InputRegionId="0" Analyze="1" DisplayId="6">
				<Attributes/>
				<Vertices>
					<Vertex X="2495" Y="4013" Z="0"/>
					<Vertex X="2495" Y="4004" Z="0"/>
					<Vertex X="2530" Y="3987" Z="0"/>
					<Vertex X="2557" Y="3960" Z="0"/>
					<Vertex X="2592" Y="3933" Z="0"/>
					<Vertex X="2619" Y="3907" Z="0"/>
					<Vertex X="2664" Y="3880" Z="0"/>
					<Vertex X="2690" Y="3862" Z="0"/>
					<Vertex X="2735" Y="3836" Z="0"/>
					<Vertex X="2770" Y="3809" Z="0"/>
					<Vertex X="2832" Y="3773" Z="0"/>
					<Vertex X="2921" Y="3711" Z="0"/>
					<Vertex X="2948" Y="3693" Z="0"/>
					<Vertex X="3045" Y="3622" Z="0"/>
					<Vertex X="3134" Y="3569" Z="0"/>
					<Vertex X="3241" Y="3525" Z="0"/>
					<Vertex X="3321" Y="3480" Z="0"/>
					<Vertex X="3374" Y="3463" Z="0"/>
					<Vertex X="3463" Y="3427" Z="0"/>
					<Vertex X="3551" Y="3400" Z="0"/>
					<Vertex X="3667" Y="3365" Z="0"/>
					<Vertex X="3711" Y="3356" Z="0"/>
					<Vertex X="3836" Y="3321" Z="0"/>
					<Vertex X="3951" Y="3285" Z="0"/>
					<Vertex X="4049" Y="3258" Z="0"/>
					<Vertex X="4102" Y="3241" Z="0"/>
					<Vertex X="4226" Y="3232" Z="0"/>
					<Vertex X="4351" Y="3214" Z="0"/>
					<Vertex X="4475" Y="3187" Z="0"/>
					<Vertex X="4528" Y="3187" Z="0"/>
					<Vertex X="4617" Y="3170" Z="0"/>
					<Vertex X="4697" Y="3143" Z="0"/>
					<Vertex X="4786" Y="3107" Z="0"/>
					<Vertex X="4812" Y="3107" Z="0"/>
					<Vertex X="4892" Y="3090" Z="0"/>
					<Vertex X="4954" Y="3063" Z="0"/>
					<Vertex X="5025" Y="3054" Z="0"/>
					<Vertex X="5079" Y="3019" Z="0"/>
					<Vertex X="5123" Y="3010" Z="0"/>
					<Vertex X="5203" Y="2974" Z="0"/>
					<Vertex X="5283" Y="2930" Z="0"/>
					<Vertex X="5336" Y="2903" Z="0"/>
					<Vertex X="5407" Y="2885" Z="0"/>
					<Vertex X="5461" Y="2859" Z="0"/>
					<Vertex X="5496" Y="2850" Z="0"/>
					<Vertex X="5558" Y="2832" Z="0"/>
					<Vertex X="5594" Y="2832" Z="0"/>
					<Vertex X="5682" Y="2823" Z="0"/>
					<Vertex X="5771" Y="2814" Z="0"/>
					<Vertex X="5860" Y="2788" Z="0"/>
					<Vertex X="5922" Y="2788" Z="0"/>
					<Vertex X="5958" Y="2788" Z="0"/>
					<Vertex X="6047" Y="2788" Z="0"/>
					<Vertex X="6171" Y="2788" Z="0"/>
					<Vertex X="6295" Y="2788" Z="0"/>
					<Vertex X="6402" Y="2788" Z="0"/>
					<Vertex X="6437" Y="2788" Z="0"/>
					<Vertex X="6553" Y="2788" Z="0"/>
					<Vertex X="6624" Y="2788" Z="0"/>
					<Vertex X="6695" Y="2797" Z="0"/>
					<Vertex X="6730" Y="2806" Z="0"/>
					<Vertex X="6819" Y="2841" Z="0"/>
					<Vertex X="6908" Y="2859" Z="0"/>
					<Vertex X="6988" Y="2868" Z="0"/>
					<Vertex X="7023" Y="2877" Z="0"/>
					<Vertex X="7112" Y="2894" Z="0"/>
					<Vertex X="7210" Y="2921" Z="0"/>
					<Vertex X="7316" Y="2939" Z="0"/>
					<Vertex X="7370" Y="2957" Z="0"/>
					<Vertex X="7396" Y="2957" Z="0"/>
					<Vertex X="7458" Y="2974" Z="0"/>
					<Vertex X="7494" Y="3001" Z="0"/>
					<Vertex X="7538" Y="3019" Z="0"/>
					<Vertex X="7556" Y="3028" Z="0"/>
					<Vertex X="7565" Y="3036" Z="0"/>
					<Vertex X="7583" Y="3054" Z="0"/>
					<Vertex X="7592" Y="3054" Z="0"/>
					<Vertex X="7592" Y="3063" Z="0"/>
					<Vertex X="7600" Y="3072" Z="0"/>
					<Vertex X="7609" Y="3090" Z="0"/>
					<Vertex X="7618" Y="3099" Z="0"/>
					<Vertex X="7636" Y="3116" Z="0"/>
					<Vertex X="7645" Y="3152" Z="0"/>
					<Vertex X="7663" Y="3161" Z="0"/>
					<Vertex X="7663" Y="3178" Z="0"/>
					<Vertex X="7689" Y="3214" Z="0"/>
					<Vertex X="7707" Y="3241" Z="0"/>
					<Vertex X="7725" Y="3276" Z="0"/>
					<Vertex X="7751" Y="3303" Z="0"/>
					<Vertex X="7769" Y="3356" Z="0"/>
					<Vertex X="7805" Y="3436" Z="0"/>
					<Vertex X="7840" Y="3516" Z="0"/>
					<Vertex X="7849" Y="3534" Z="0"/>
					<Vertex X="7876" Y="3614" Z="0"/>
					<Vertex X="7902" Y="3649" Z="0"/>
					<Vertex X="7911" Y="3711" Z="0"/>
					<Vertex X="7938" Y="3756" Z="0"/>
					<Vertex X="7947" Y="3791" Z="0"/>
					<Vertex X="7956" Y="3836" Z="0"/>
					<Vertex X="7956" Y="3880" Z="0"/>
					<Vertex X="7973" Y="3924" Z="0"/>
					<Vertex X="7973" Y="3960" Z="0"/>
					<Vertex X="7973" Y="4004" Z="0"/>
					<Vertex X="7982" Y="4066" Z="0"/>
					<Vertex X="7982" Y="4102" Z="0"/>
					<Vertex X="7982" Y="4164" Z="0"/>
					<Vertex X="7973" Y="4209" Z="0"/>
					<Vertex X="7964" Y="4280" Z="0"/>
					<Vertex X="7964" Y="4359" Z="0"/>
					<Vertex X="7956" Y="4439" Z="0"/>
					<Vertex X="7938" Y="4466" Z="0"/>
					<Vertex X="7929" Y="4519" Z="0"/>
					<Vertex X="7920" Y="4581" Z="0"/>
					<Vertex X="7902" Y="4652" Z="0"/>
					<Vertex X="7893" Y="4697" Z="0"/>
					<Vertex X="7893" Y="4724" Z="0"/>
					<Vertex X="7876" Y="4768" Z="0"/>
					<Vertex X="7858" Y="4839" Z="0"/>
					<Vertex X="7849" Y="4883" Z="0"/>
					<Vertex X="7840" Y="4901" Z="0"/>
					<Vertex X="7822" Y="4928" Z="0"/>
					<Vertex X="7805" Y="4981" Z="0"/>
					<Vertex X="7778" Y="5025" Z="0"/>
					<Vertex X="7751" Y="5079" Z="0"/>
					<Vertex X="7716" Y="5123" Z="0"/>
					<Vertex X="7716" Y="5132" Z="0"/>
					<Vertex X="7689" Y="5159" Z="0"/>
					<Vertex X="7663" Y="5185" Z="0"/>
					<Vertex X="7627" Y="5212" Z="0"/>
					<Vertex X="7583" Y="5239" Z="0"/>
					<Vertex X="7574" Y="5247" Z="0"/>
					<Vertex X="7529" Y="5274" Z="0"/>
					<Vertex X="7476" Y="5301" Z="0"/>
					<Vertex X="7441" Y="5327" Z="0"/>
					<Vertex X="7405" Y="5354" Z="0"/>
					<Vertex X="7387" Y="5354" Z="0"/>
					<Vertex X="7343" Y="5381" Z="0"/>
					<Vertex X="7307" Y="5389" Z="0"/>
					<Vertex X="7281" Y="5398" Z="0"/>
					<Vertex X="7254" Y="5416" Z="0"/>
					<Vertex X="7245" Y="5416" Z="0"/>
					<Vertex X="7219" Y="5425" Z="0"/>
					<Vertex X="7192" Y="5443" Z="0"/>
					<Vertex X="7156" Y="5443" Z="0"/>
					<Vertex X="7130" Y="5452" Z="0"/>
					<Vertex X="7121" Y="5452" Z="0"/>
					<Vertex X="7085" Y="5469" Z="0"/>
					<Vertex X="7050" Y="5487" Z="0"/>
					<Vertex X="7032" Y="5487" Z="0"/>
					<Vertex X="7032" Y="5496" Z="0"/>
					<Vertex X="7014" Y="5496" Z="0"/>
					<Vertex X="7006" Y="5496" Z="0"/>
					<Vertex X="6997" Y="5496" Z="0"/>
					<Vertex X="6979" Y="5505" Z="0"/>
					<Vertex X="6961" Y="5514" Z="0"/>
					<Vertex X="6952" Y="5514" Z="0"/>
					<Vertex X="6934" Y="5514" Z="0"/>
					<Vertex X="6926" Y="5523" Z="0"/>
					<Vertex X="6908" Y="5532" Z="0"/>
					<Vertex X="6890" Y="5540" Z="0"/>
					<Vertex X="6881" Y="5540" Z="0"/>
					<Vertex X="6863" Y="5549" Z="0"/>
					<Vertex X="6846" Y="5558" Z="0"/>
					<Vertex X="6828" Y="5558" Z="0"/>
					<Vertex X="6810" Y="5558" Z="0"/>
					<Vertex X="6801" Y="5558" Z="0"/>
					<Vertex X="6784" Y="5558" Z="0"/>
					<Vertex X="6757" Y="5558" Z="0"/>
					<Vertex X="6739" Y="5558" Z="0"/>
					<Vertex X="6730" Y="5558" Z="0"/>
					<Vertex X="6713" Y="5558" Z="0"/>
					<Vertex X="6704" Y="5558" Z="0"/>
					<Vertex X="6686" Y="5558" Z="0"/>
					<Vertex X="6668" Y="5558" Z="0"/>
					<Vertex X="6641" Y="5558" Z="0"/>
					<Vertex X="6624" Y="5558" Z="0"/>
					<Vertex X="6606" Y="5558" Z="0"/>
					<Vertex X="6588" Y="5558" Z="0"/>
					<Vertex X="6570" Y="5558" Z="0"/>
					<Vertex X="6544" Y="5558" Z="0"/>
					<Vertex X="6535" Y="5558" Z="0"/>
					<Vertex X="6508" Y="5558" Z="0"/>
					<Vertex X="6499" Y="5558" Z="0"/>
					<Vertex X="6482" Y="5558" Z="0"/>
					<Vertex X="6464" Y="5558" Z="0"/>
					<Vertex X="6446" Y="5558" Z="0"/>
					<Vertex X="6437" Y="5558" Z="0"/>
					<Vertex X="6428" Y="5558" Z="0"/>
					<Vertex X="6402" Y="5558" Z="0"/>
					<Vertex X="6393" Y="5558" Z="0"/>
					<Vertex X="6375" Y="5549" Z="0"/>
					<Vertex X="6366" Y="5549" Z="0"/>
					<Vertex X="6348" Y="5549" Z="0"/>
					<Vertex X="6313" Y="5549" Z="0"/>
					<Vertex X="6286" Y="5549" Z="0"/>
					<Vertex X="6269" Y="5540" Z="0"/>
					<Vertex X="6224" Y="5540" Z="0"/>
					<Vertex X="6206" Y="5532" Z="0"/>
					<Vertex X="6162" Y="5532" Z="0"/>
					<Vertex X="6126" Y="5523" Z="0"/>
					<Vertex X="6100" Y="5514" Z="0"/>
					<Vertex X="6038" Y="5514" Z="0"/>
					<Vertex X="5984" Y="5505" Z="0"/>
					<Vertex X="5931" Y="5478" Z="0"/>
					<Vertex X="5869" Y="5469" Z="0"/>
					<Vertex X="5833" Y="5460" Z="0"/>
					<Vertex X="5780" Y="5452" Z="0"/>
					<Vertex X="5736" Y="5452" Z="0"/>
					<Vertex X="5700" Y="5434" Z="0"/>
					<Vertex X="5656" Y="5425" Z="0"/>
					<Vertex X="5611" Y="5416" Z="0"/>
					<Vertex X="5576" Y="5407" Z="0"/>
					<Vertex X="5532" Y="5389" Z="0"/>
					<Vertex X="5487" Y="5372" Z="0"/>
					<Vertex X="5443" Y="5363" Z="0"/>
					<Vertex X="5416" Y="5363" Z="0"/>
					<Vertex X="5354" Y="5354" Z="0"/>
					<Vertex X="5301" Y="5336" Z="0"/>
					<Vertex X="5256" Y="5336" Z="0"/>
					<Vertex X="5221" Y="5318" Z="0"/>
					<Vertex X="5185" Y="5318" Z="0"/>
					<Vertex X="5159" Y="5318" Z="0"/>
					<Vertex X="5096" Y="5301" Z="0"/>
					<Vertex X="5043" Y="5301" Z="0"/>
					<Vertex X="4999" Y="5301" Z="0"/>
					<Vertex X="4954" Y="5283" Z="0"/>
					<Vertex X="4910" Y="5274" Z="0"/>
					<Vertex X="4874" Y="5274" Z="0"/>
					<Vertex X="4812" Y="5247" Z="0"/>
					<Vertex X="4803" Y="5247" Z="0"/>
					<Vertex X="4741" Y="5239" Z="0"/>
					<Vertex X="4715" Y="5230" Z="0"/>
					<Vertex X="4670" Y="5212" Z="0"/>
					<Vertex X="4635" Y="5203" Z="0"/>
					<Vertex X="4617" Y="5203" Z="0"/>
					<Vertex X="4573" Y="5176" Z="0"/>
					<Vertex X="4519" Y="5167" Z="0"/>
					<Vertex X="4439" Y="5141" Z="0"/>
					<Vertex X="4359" Y="5123" Z="0"/>
					<Vertex X="4297" Y="5096" Z="0"/>
					<Vertex X="4253" Y="5079" Z="0"/>
					<Vertex X="4226" Y="5070" Z="0"/>
					<Vertex X="4182" Y="5043" Z="0"/>
					<Vertex X="4129" Y="5025" Z="0"/>
					<Vertex X="4084" Y="5017" Z="0"/>
					<Vertex X="4022" Y="4981" Z="0"/>
					<Vertex X="3987" Y="4963" Z="0"/>
					<Vertex X="3960" Y="4954" Z="0"/>
					<Vertex X="3907" Y="4937" Z="0"/>
					<Vertex X="3818" Y="4910" Z="0"/>
					<Vertex X="3756" Y="4883" Z="0"/>
					<Vertex X="3694" Y="4874" Z="0"/>
					<Vertex X="3622" Y="4866" Z="0"/>
					<Vertex X="3596" Y="4866" Z="0"/>
					<Vertex X="3551" Y="4857" Z="0"/>
					<Vertex X="3472" Y="4830" Z="0"/>
					<Vertex X="3427" Y="4812" Z="0"/>
					<Vertex X="3365" Y="4803" Z="0"/>
					<Vertex X="3321" Y="4795" Z="0"/>
					<Vertex X="3303" Y="4795" Z="0"/>
					<Vertex X="3267" Y="4795" Z="0"/>
					<Vertex X="3214" Y="4777" Z="0"/>
					<Vertex X="3161" Y="4759" Z="0"/>
					<Vertex X="3116" Y="4759" Z="0"/>
					<Vertex X="3099" Y="4741" Z="0"/>
					<Vertex X="3072" Y="4732" Z="0"/>
					<Vertex X="3036" Y="4732" Z="0"/>
					<Vertex X="2992" Y="4706" Z="0"/>
					<Vertex X="2921" Y="4697" Z="0"/>
					<Vertex X="2850" Y="4670" Z="0"/>
					<Vertex X="2814" Y="4661" Z="0"/>
					<Vertex X="2761" Y="4652" Z="0"/>
					<Vertex X="2735" Y="4652" Z="0"/>
					<Vertex X="2681" Y="4652" Z="0"/>
					<Vertex X="2664" Y="4652" Z="0"/>
					<Vertex X="2637" Y="4652" Z="0"/>
					<Vertex X="2628" Y="4652" Z="0"/>
					<Vertex X="2619" Y="4652" Z="0"/>
					<Vertex X="2619" Y="4652" Z="0"/>
					<Vertex X="2575" Y="4626" Z="0"/>
					<Vertex X="2539" Y="4608" Z="0"/>
					<Vertex X="2504" Y="4581" Z="0"/>
					<Vertex X="2486" Y="4573" Z="0"/>
					<Vertex X="2477" Y="4555" Z="0"/>
					<Vertex X="2450" Y="4528" Z="0"/>
					<Vertex X="2433" Y="4493" Z="0"/>
					<Vertex X="2415" Y="4475" Z="0"/>
					<Vertex X="2406" Y="4457" Z="0"/>
					<Vertex X="2397" Y="4439" Z="0"/>
					<Vertex X="2397" Y="4413" Z="0"/>
					<Vertex X="2397" Y="4395" Z="0"/>
					<Vertex X="2388" Y="4368" Z="0"/>
					<Vertex X="2388" Y="4351" Z="0"/>
					<Vertex X="2388" Y="4315" Z="0"/>
					<Vertex X="2388" Y="4280" Z="0"/>
					<Vertex X="2379" Y="4253" Z="0"/>
					<Vertex X="2379" Y="4226" Z="0"/>
					<Vertex X="2379" Y="4209" Z="0"/>
					<Vertex X="2379" Y="4191" Z="0"/>
					<Vertex X="2379" Y="4164" Z="0"/>
					<Vertex X="2379" Y="4129" Z="0"/>
					<Vertex X="2379" Y="4120" Z="0"/>
					<Vertex X="2379" Y="4093" Z="0"/>
					<Vertex X="2388" Y="4093" Z="0"/>
					<Vertex X="2397" Y="4075" Z="0"/>
					<Vertex X="2397" Y="4066" Z="0"/>
					<Vertex X="2397" Y="4049" Z="0"/>
					<Vertex X="2406" Y="4040" Z="0"/>
					<Vertex X="2406" Y="4022" Z="0"/>
					<Vertex X="2415" Y="4022" Z="0"/>
					<Vertex X="2495" Y="4013" Z="0"/>
				</Vertices>
			</Region>
		</Regions>
		<Plots/>
	</Annotation>
</Annotations>
