# Supplementary material for: Convolutional neural networks can accurately distinguish four histologic growth patterns of lung adenocarcinoma in digital slides
Source: Sci Rep. 2019 Feb 6;9:1483. doi: 10.1038/s41598-018-37638-9 (PMC6365499; doi:10.1038/s41598-018-37638-9)
Supplement: Supplementary file 2 — Dataset 1 [file 41598_2018_37638_MOESM2_ESM.zip › TCGA-69-7980-01A-01-TS1.8bbfa52c-1409-4fd6-bf6a-d7c8362adcee.xml]

<Annotations MicronsPerPixel="0.493900">
	<Annotation Id="1" Name="" ReadOnly="0" NameReadOnly="0" LineColorReadOnly="0" Incremental="0" Type="4" LineColor="65280" Visible="1" Selected="1" MarkupImagePath="" MacroName="">
		<Attributes/>
		<Regions>
			<RegionAttributeHeaders>
				<AttributeHeader Id="9999" Name="Region" ColumnWidth="-1"/>
				<AttributeHeader Id="9997" Name="Length" ColumnWidth="-1"/>
				<AttributeHeader Id="9996" Name="Area" ColumnWidth="-1"/>
				<AttributeHeader Id="9998" Name="Text" ColumnWidth="-1"/>
			</RegionAttributeHeaders>
			<Region Id="1" Type="0" Zoom="0.180503" Selected="0" ImageLocation="" ImageFocus="0" Length="4605.7" Area="1071074.5" LengthMicrons="2274.8" AreaMicrons="261274.9" Text="ACINAR" NegativeROA="0" InputRegionId="0" Analyze="1" DisplayId="1">
				<Attributes/>
				<Vertices>
					<Vertex X="7069" Y="5429" Z="0"/>
					<Vertex X="7063" Y="5429" Z="0"/>
					<Vertex X="7058" Y="5429" Z="0"/>
					<Vertex X="7046" Y="5429" Z="0"/>
					<Vertex X="7046" Y="5435" Z="0"/>
					<Vertex X="7041" Y="5435" Z="0"/>
					<Vertex X="7030" Y="5435" Z="0"/>
					<Vertex X="7024" Y="5440" Z="0"/>
					<Vertex X="7019" Y="5440" Z="0"/>
					<Vertex X="7008" Y="5451" Z="0"/>
					<Vertex X="7002" Y="5451" Z="0"/>
					<Vertex X="6986" Y="5462" Z="0"/>
					<Vertex X="6974" Y="5468" Z="0"/>
					<Vertex X="6952" Y="5479" Z="0"/>
					<Vertex X="6930" Y="5496" Z="0"/>
					<Vertex X="6908" Y="5507" Z="0"/>
					<Vertex X="6880" Y="5523" Z="0"/>
					<Vertex X="6853" Y="5534" Z="0"/>
					<Vertex X="6819" Y="5557" Z="0"/>
					<Vertex X="6781" Y="5568" Z="0"/>
					<Vertex X="6753" Y="5584" Z="0"/>
					<Vertex X="6725" Y="5601" Z="0"/>
					<Vertex X="6703" Y="5612" Z="0"/>
					<Vertex X="6681" Y="5617" Z="0"/>
					<Vertex X="6664" Y="5634" Z="0"/>
					<Vertex X="6637" Y="5640" Z="0"/>
					<Vertex X="6631" Y="5651" Z="0"/>
					<Vertex X="6609" Y="5662" Z="0"/>
					<Vertex X="6587" Y="5678" Z="0"/>
					<Vertex X="6564" Y="5689" Z="0"/>
					<Vertex X="6531" Y="5701" Z="0"/>
					<Vertex X="6515" Y="5706" Z="0"/>
					<Vertex X="6492" Y="5712" Z="0"/>
					<Vertex X="6476" Y="5712" Z="0"/>
					<Vertex X="6459" Y="5728" Z="0"/>
					<Vertex X="6437" Y="5734" Z="0"/>
					<Vertex X="6409" Y="5739" Z="0"/>
					<Vertex X="6393" Y="5750" Z="0"/>
					<Vertex X="6365" Y="5756" Z="0"/>
					<Vertex X="6332" Y="5773" Z="0"/>
					<Vertex X="6310" Y="5784" Z="0"/>
					<Vertex X="6276" Y="5800" Z="0"/>
					<Vertex X="6254" Y="5811" Z="0"/>
					<Vertex X="6232" Y="5817" Z="0"/>
					<Vertex X="6210" Y="5828" Z="0"/>
					<Vertex X="6177" Y="5839" Z="0"/>
					<Vertex X="6160" Y="5850" Z="0"/>
					<Vertex X="6138" Y="5861" Z="0"/>
					<Vertex X="6132" Y="5861" Z="0"/>
					<Vertex X="6116" Y="5878" Z="0"/>
					<Vertex X="6110" Y="5878" Z="0"/>
					<Vertex X="6088" Y="5894" Z="0"/>
					<Vertex X="6077" Y="5900" Z="0"/>
					<Vertex X="6071" Y="5906" Z="0"/>
					<Vertex X="6060" Y="5911" Z="0"/>
					<Vertex X="6055" Y="5917" Z="0"/>
					<Vertex X="6044" Y="5928" Z="0"/>
					<Vertex X="6038" Y="5928" Z="0"/>
					<Vertex X="6033" Y="5933" Z="0"/>
					<Vertex X="6027" Y="5939" Z="0"/>
					<Vertex X="6016" Y="5950" Z="0"/>
					<Vertex X="6010" Y="5955" Z="0"/>
					<Vertex X="6005" Y="5966" Z="0"/>
					<Vertex X="5999" Y="5972" Z="0"/>
					<Vertex X="5994" Y="5983" Z="0"/>
					<Vertex X="5994" Y="5989" Z="0"/>
					<Vertex X="5983" Y="5994" Z="0"/>
					<Vertex X="5977" Y="6005" Z="0"/>
					<Vertex X="5966" Y="6011" Z="0"/>
					<Vertex X="5955" Y="6022" Z="0"/>
					<Vertex X="5944" Y="6033" Z="0"/>
					<Vertex X="5938" Y="6033" Z="0"/>
					<Vertex X="5933" Y="6044" Z="0"/>
					<Vertex X="5922" Y="6055" Z="0"/>
					<Vertex X="5916" Y="6061" Z="0"/>
					<Vertex X="5900" Y="6072" Z="0"/>
					<Vertex X="5883" Y="6083" Z="0"/>
					<Vertex X="5878" Y="6088" Z="0"/>
					<Vertex X="5855" Y="6105" Z="0"/>
					<Vertex X="5850" Y="6111" Z="0"/>
					<Vertex X="5839" Y="6122" Z="0"/>
					<Vertex X="5828" Y="6133" Z="0"/>
					<Vertex X="5817" Y="6138" Z="0"/>
					<Vertex X="5800" Y="6155" Z="0"/>
					<Vertex X="5794" Y="6160" Z="0"/>
					<Vertex X="5783" Y="6166" Z="0"/>
					<Vertex X="5772" Y="6171" Z="0"/>
					<Vertex X="5767" Y="6177" Z="0"/>
					<Vertex X="5756" Y="6183" Z="0"/>
					<Vertex X="5756" Y="6188" Z="0"/>
					<Vertex X="5750" Y="6194" Z="0"/>
					<Vertex X="5739" Y="6205" Z="0"/>
					<Vertex X="5733" Y="6210" Z="0"/>
					<Vertex X="5728" Y="6216" Z="0"/>
					<Vertex X="5722" Y="6216" Z="0"/>
					<Vertex X="5717" Y="6221" Z="0"/>
					<Vertex X="5706" Y="6232" Z="0"/>
					<Vertex X="5700" Y="6238" Z="0"/>
					<Vertex X="5689" Y="6243" Z="0"/>
					<Vertex X="5678" Y="6255" Z="0"/>
					<Vertex X="5673" Y="6255" Z="0"/>
					<Vertex X="5667" Y="6260" Z="0"/>
					<Vertex X="5661" Y="6266" Z="0"/>
					<Vertex X="5656" Y="6271" Z="0"/>
					<Vertex X="5650" Y="6271" Z="0"/>
					<Vertex X="5650" Y="6282" Z="0"/>
					<Vertex X="5645" Y="6288" Z="0"/>
					<Vertex X="5639" Y="6293" Z="0"/>
					<Vertex X="5634" Y="6299" Z="0"/>
					<Vertex X="5628" Y="6304" Z="0"/>
					<Vertex X="5623" Y="6310" Z="0"/>
					<Vertex X="5617" Y="6310" Z="0"/>
					<Vertex X="5612" Y="6316" Z="0"/>
					<Vertex X="5612" Y="6321" Z="0"/>
					<Vertex X="5606" Y="6321" Z="0"/>
					<Vertex X="5606" Y="6327" Z="0"/>
					<Vertex X="5601" Y="6338" Z="0"/>
					<Vertex X="5589" Y="6343" Z="0"/>
					<Vertex X="5589" Y="6349" Z="0"/>
					<Vertex X="5584" Y="6354" Z="0"/>
					<Vertex X="5584" Y="6360" Z="0"/>
					<Vertex X="5584" Y="6371" Z="0"/>
					<Vertex X="5584" Y="6376" Z="0"/>
					<Vertex X="5584" Y="6388" Z="0"/>
					<Vertex X="5578" Y="6393" Z="0"/>
					<Vertex X="5573" Y="6393" Z="0"/>
					<Vertex X="5573" Y="6399" Z="0"/>
					<Vertex X="5573" Y="6404" Z="0"/>
					<Vertex X="5573" Y="6410" Z="0"/>
					<Vertex X="5573" Y="6421" Z="0"/>
					<Vertex X="5573" Y="6426" Z="0"/>
					<Vertex X="5573" Y="6437" Z="0"/>
					<Vertex X="5573" Y="6443" Z="0"/>
					<Vertex X="5573" Y="6448" Z="0"/>
					<Vertex X="5573" Y="6460" Z="0"/>
					<Vertex X="5573" Y="6465" Z="0"/>
					<Vertex X="5573" Y="6476" Z="0"/>
					<Vertex X="5573" Y="6482" Z="0"/>
					<Vertex X="5573" Y="6493" Z="0"/>
					<Vertex X="5578" Y="6498" Z="0"/>
					<Vertex X="5589" Y="6504" Z="0"/>
					<Vertex X="5589" Y="6509" Z="0"/>
					<Vertex X="5595" Y="6515" Z="0"/>
					<Vertex X="5601" Y="6520" Z="0"/>
					<Vertex X="5612" Y="6520" Z="0"/>
					<Vertex X="5628" Y="6537" Z="0"/>
					<Vertex X="5628" Y="6543" Z="0"/>
					<Vertex X="5634" Y="6543" Z="0"/>
					<Vertex X="5645" Y="6548" Z="0"/>
					<Vertex X="5656" Y="6554" Z="0"/>
					<Vertex X="5656" Y="6559" Z="0"/>
					<Vertex X="5661" Y="6565" Z="0"/>
					<Vertex X="5673" Y="6576" Z="0"/>
					<Vertex X="5678" Y="6581" Z="0"/>
					<Vertex X="5689" Y="6587" Z="0"/>
					<Vertex X="5695" Y="6593" Z="0"/>
					<Vertex X="5700" Y="6593" Z="0"/>
					<Vertex X="5706" Y="6598" Z="0"/>
					<Vertex X="5711" Y="6604" Z="0"/>
					<Vertex X="5717" Y="6604" Z="0"/>
					<Vertex X="5717" Y="6609" Z="0"/>
					<Vertex X="5722" Y="6609" Z="0"/>
					<Vertex X="5739" Y="6615" Z="0"/>
					<Vertex X="5750" Y="6626" Z="0"/>
					<Vertex X="5756" Y="6626" Z="0"/>
					<Vertex X="5761" Y="6631" Z="0"/>
					<Vertex X="5761" Y="6637" Z="0"/>
					<Vertex X="5772" Y="6637" Z="0"/>
					<Vertex X="5778" Y="6642" Z="0"/>
					<Vertex X="5789" Y="6642" Z="0"/>
					<Vertex X="5800" Y="6648" Z="0"/>
					<Vertex X="5811" Y="6648" Z="0"/>
					<Vertex X="5817" Y="6648" Z="0"/>
					<Vertex X="5828" Y="6648" Z="0"/>
					<Vertex X="5833" Y="6653" Z="0"/>
					<Vertex X="5839" Y="6653" Z="0"/>
					<Vertex X="5850" Y="6659" Z="0"/>
					<Vertex X="5855" Y="6659" Z="0"/>
					<Vertex X="5866" Y="6665" Z="0"/>
					<Vertex X="5872" Y="6665" Z="0"/>
					<Vertex X="5883" Y="6670" Z="0"/>
					<Vertex X="5889" Y="6670" Z="0"/>
					<Vertex X="5900" Y="6670" Z="0"/>
					<Vertex X="5905" Y="6670" Z="0"/>
					<Vertex X="5911" Y="6670" Z="0"/>
					<Vertex X="5916" Y="6670" Z="0"/>
					<Vertex X="5922" Y="6670" Z="0"/>
					<Vertex X="5922" Y="6676" Z="0"/>
					<Vertex X="5927" Y="6676" Z="0"/>
					<Vertex X="5933" Y="6676" Z="0"/>
					<Vertex X="5938" Y="6676" Z="0"/>
					<Vertex X="5944" Y="6676" Z="0"/>
					<Vertex X="5950" Y="6676" Z="0"/>
					<Vertex X="5961" Y="6687" Z="0"/>
					<Vertex X="5966" Y="6692" Z="0"/>
					<Vertex X="5972" Y="6698" Z="0"/>
					<Vertex X="5977" Y="6698" Z="0"/>
					<Vertex X="5983" Y="6698" Z="0"/>
					<Vertex X="5994" Y="6703" Z="0"/>
					<Vertex X="5999" Y="6703" Z="0"/>
					<Vertex X="6005" Y="6709" Z="0"/>
					<Vertex X="6010" Y="6709" Z="0"/>
					<Vertex X="6016" Y="6714" Z="0"/>
					<Vertex X="6022" Y="6720" Z="0"/>
					<Vertex X="6027" Y="6720" Z="0"/>
					<Vertex X="6038" Y="6725" Z="0"/>
					<Vertex X="6044" Y="6725" Z="0"/>
					<Vertex X="6055" Y="6737" Z="0"/>
					<Vertex X="6060" Y="6737" Z="0"/>
					<Vertex X="6071" Y="6742" Z="0"/>
					<Vertex X="6083" Y="6748" Z="0"/>
					<Vertex X="6088" Y="6748" Z="0"/>
					<Vertex X="6094" Y="6748" Z="0"/>
					<Vertex X="6099" Y="6753" Z="0"/>
					<Vertex X="6110" Y="6759" Z="0"/>
					<Vertex X="6116" Y="6759" Z="0"/>
					<Vertex X="6121" Y="6759" Z="0"/>
					<Vertex X="6132" Y="6759" Z="0"/>
					<Vertex X="6143" Y="6764" Z="0"/>
					<Vertex X="6155" Y="6775" Z="0"/>
					<Vertex X="6166" Y="6775" Z="0"/>
					<Vertex X="6171" Y="6775" Z="0"/>
					<Vertex X="6177" Y="6775" Z="0"/>
					<Vertex X="6182" Y="6775" Z="0"/>
					<Vertex X="6188" Y="6775" Z="0"/>
					<Vertex X="6193" Y="6775" Z="0"/>
					<Vertex X="6199" Y="6781" Z="0"/>
					<Vertex X="6204" Y="6781" Z="0"/>
					<Vertex X="6210" Y="6781" Z="0"/>
					<Vertex X="6215" Y="6781" Z="0"/>
					<Vertex X="6227" Y="6781" Z="0"/>
					<Vertex X="6238" Y="6792" Z="0"/>
					<Vertex X="6243" Y="6792" Z="0"/>
					<Vertex X="6249" Y="6792" Z="0"/>
					<Vertex X="6254" Y="6792" Z="0"/>
					<Vertex X="6260" Y="6792" Z="0"/>
					<Vertex X="6265" Y="6792" Z="0"/>
					<Vertex X="6271" Y="6792" Z="0"/>
					<Vertex X="6276" Y="6792" Z="0"/>
					<Vertex X="6282" Y="6792" Z="0"/>
					<Vertex X="6287" Y="6792" Z="0"/>
					<Vertex X="6293" Y="6792" Z="0"/>
					<Vertex X="6299" Y="6792" Z="0"/>
					<Vertex X="6304" Y="6792" Z="0"/>
					<Vertex X="6310" Y="6792" Z="0"/>
					<Vertex X="6315" Y="6792" Z="0"/>
					<Vertex X="6321" Y="6792" Z="0"/>
					<Vertex X="6326" Y="6792" Z="0"/>
					<Vertex X="6332" Y="6792" Z="0"/>
					<Vertex X="6337" Y="6792" Z="0"/>
					<Vertex X="6343" Y="6792" Z="0"/>
					<Vertex X="6354" Y="6792" Z="0"/>
					<Vertex X="6360" Y="6792" Z="0"/>
					<Vertex X="6360" Y="6786" Z="0"/>
					<Vertex X="6365" Y="6786" Z="0"/>
					<Vertex X="6371" Y="6786" Z="0"/>
					<Vertex X="6376" Y="6781" Z="0"/>
					<Vertex X="6382" Y="6781" Z="0"/>
					<Vertex X="6387" Y="6775" Z="0"/>
					<Vertex X="6393" Y="6775" Z="0"/>
					<Vertex X="6398" Y="6775" Z="0"/>
					<Vertex X="6404" Y="6775" Z="0"/>
					<Vertex X="6409" Y="6770" Z="0"/>
					<Vertex X="6415" Y="6770" Z="0"/>
					<Vertex X="6420" Y="6764" Z="0"/>
					<Vertex X="6426" Y="6764" Z="0"/>
					<Vertex X="6432" Y="6759" Z="0"/>
					<Vertex X="6432" Y="6753" Z="0"/>
					<Vertex X="6443" Y="6753" Z="0"/>
					<Vertex X="6448" Y="6753" Z="0"/>
					<Vertex X="6459" Y="6742" Z="0"/>
					<Vertex X="6465" Y="6742" Z="0"/>
					<Vertex X="6465" Y="6737" Z="0"/>
					<Vertex X="6470" Y="6731" Z="0"/>
					<Vertex X="6481" Y="6725" Z="0"/>
					<Vertex X="6487" Y="6720" Z="0"/>
					<Vertex X="6492" Y="6720" Z="0"/>
					<Vertex X="6504" Y="6714" Z="0"/>
					<Vertex X="6509" Y="6714" Z="0"/>
					<Vertex X="6515" Y="6703" Z="0"/>
					<Vertex X="6520" Y="6698" Z="0"/>
					<Vertex X="6526" Y="6698" Z="0"/>
					<Vertex X="6537" Y="6692" Z="0"/>
					<Vertex X="6542" Y="6687" Z="0"/>
					<Vertex X="6548" Y="6681" Z="0"/>
					<Vertex X="6553" Y="6681" Z="0"/>
					<Vertex X="6564" Y="6670" Z="0"/>
					<Vertex X="6564" Y="6665" Z="0"/>
					<Vertex X="6570" Y="6665" Z="0"/>
					<Vertex X="6576" Y="6653" Z="0"/>
					<Vertex X="6587" Y="6648" Z="0"/>
					<Vertex X="6592" Y="6642" Z="0"/>
					<Vertex X="6603" Y="6637" Z="0"/>
					<Vertex X="6609" Y="6626" Z="0"/>
					<Vertex X="6614" Y="6626" Z="0"/>
					<Vertex X="6614" Y="6615" Z="0"/>
					<Vertex X="6637" Y="6609" Z="0"/>
					<Vertex X="6637" Y="6604" Z="0"/>
					<Vertex X="6648" Y="6593" Z="0"/>
					<Vertex X="6653" Y="6581" Z="0"/>
					<Vertex X="6659" Y="6570" Z="0"/>
					<Vertex X="6664" Y="6554" Z="0"/>
					<Vertex X="6675" Y="6548" Z="0"/>
					<Vertex X="6681" Y="6526" Z="0"/>
					<Vertex X="6686" Y="6520" Z="0"/>
					<Vertex X="6697" Y="6509" Z="0"/>
					<Vertex X="6703" Y="6498" Z="0"/>
					<Vertex X="6714" Y="6487" Z="0"/>
					<Vertex X="6714" Y="6482" Z="0"/>
					<Vertex X="6725" Y="6476" Z="0"/>
					<Vertex X="6725" Y="6471" Z="0"/>
					<Vertex X="6731" Y="6460" Z="0"/>
					<Vertex X="6742" Y="6448" Z="0"/>
					<Vertex X="6742" Y="6443" Z="0"/>
					<Vertex X="6753" Y="6432" Z="0"/>
					<Vertex X="6753" Y="6426" Z="0"/>
					<Vertex X="6758" Y="6415" Z="0"/>
					<Vertex X="6758" Y="6399" Z="0"/>
					<Vertex X="6764" Y="6388" Z="0"/>
					<Vertex X="6769" Y="6376" Z="0"/>
					<Vertex X="6781" Y="6371" Z="0"/>
					<Vertex X="6781" Y="6360" Z="0"/>
					<Vertex X="6781" Y="6354" Z="0"/>
					<Vertex X="6792" Y="6349" Z="0"/>
					<Vertex X="6792" Y="6332" Z="0"/>
					<Vertex X="6797" Y="6327" Z="0"/>
					<Vertex X="6803" Y="6304" Z="0"/>
					<Vertex X="6808" Y="6293" Z="0"/>
					<Vertex X="6814" Y="6288" Z="0"/>
					<Vertex X="6819" Y="6277" Z="0"/>
					<Vertex X="6825" Y="6260" Z="0"/>
					<Vertex X="6830" Y="6243" Z="0"/>
					<Vertex X="6836" Y="6238" Z="0"/>
					<Vertex X="6842" Y="6227" Z="0"/>
					<Vertex X="6842" Y="6221" Z="0"/>
					<Vertex X="6842" Y="6216" Z="0"/>
					<Vertex X="6853" Y="6199" Z="0"/>
					<Vertex X="6858" Y="6183" Z="0"/>
					<Vertex X="6864" Y="6171" Z="0"/>
					<Vertex X="6869" Y="6149" Z="0"/>
					<Vertex X="6875" Y="6144" Z="0"/>
					<Vertex X="6880" Y="6133" Z="0"/>
					<Vertex X="6886" Y="6122" Z="0"/>
					<Vertex X="6891" Y="6111" Z="0"/>
					<Vertex X="6897" Y="6105" Z="0"/>
					<Vertex X="6897" Y="6099" Z="0"/>
					<Vertex X="6897" Y="6088" Z="0"/>
					<Vertex X="6902" Y="6072" Z="0"/>
					<Vertex X="6902" Y="6066" Z="0"/>
					<Vertex X="6908" Y="6055" Z="0"/>
					<Vertex X="6908" Y="6050" Z="0"/>
					<Vertex X="6914" Y="6033" Z="0"/>
					<Vertex X="6919" Y="6033" Z="0"/>
					<Vertex X="6919" Y="6027" Z="0"/>
					<Vertex X="6919" Y="6022" Z="0"/>
					<Vertex X="6919" Y="6011" Z="0"/>
					<Vertex X="6925" Y="6005" Z="0"/>
					<Vertex X="6930" Y="6000" Z="0"/>
					<Vertex X="6930" Y="5994" Z="0"/>
					<Vertex X="6930" Y="5989" Z="0"/>
					<Vertex X="6930" Y="5978" Z="0"/>
					<Vertex X="6936" Y="5972" Z="0"/>
					<Vertex X="6941" Y="5961" Z="0"/>
					<Vertex X="6941" Y="5955" Z="0"/>
					<Vertex X="6947" Y="5933" Z="0"/>
					<Vertex X="6952" Y="5922" Z="0"/>
					<Vertex X="6952" Y="5911" Z="0"/>
					<Vertex X="6958" Y="5900" Z="0"/>
					<Vertex X="6958" Y="5894" Z="0"/>
					<Vertex X="6963" Y="5883" Z="0"/>
					<Vertex X="6963" Y="5878" Z="0"/>
					<Vertex X="6969" Y="5878" Z="0"/>
					<Vertex X="6974" Y="5867" Z="0"/>
					<Vertex X="6974" Y="5861" Z="0"/>
					<Vertex X="6974" Y="5850" Z="0"/>
					<Vertex X="6974" Y="5845" Z="0"/>
					<Vertex X="6974" Y="5839" Z="0"/>
					<Vertex X="6986" Y="5834" Z="0"/>
					<Vertex X="6986" Y="5822" Z="0"/>
					<Vertex X="6986" Y="5817" Z="0"/>
					<Vertex X="6991" Y="5806" Z="0"/>
					<Vertex X="6997" Y="5800" Z="0"/>
					<Vertex X="6997" Y="5795" Z="0"/>
					<Vertex X="6997" Y="5789" Z="0"/>
					<Vertex X="7002" Y="5773" Z="0"/>
					<Vertex X="7002" Y="5767" Z="0"/>
					<Vertex X="7008" Y="5756" Z="0"/>
					<Vertex X="7008" Y="5745" Z="0"/>
					<Vertex X="7008" Y="5739" Z="0"/>
					<Vertex X="7013" Y="5723" Z="0"/>
					<Vertex X="7013" Y="5717" Z="0"/>
					<Vertex X="7019" Y="5706" Z="0"/>
					<Vertex X="7024" Y="5695" Z="0"/>
					<Vertex X="7024" Y="5689" Z="0"/>
					<Vertex X="7030" Y="5673" Z="0"/>
					<Vertex X="7030" Y="5667" Z="0"/>
					<Vertex X="7030" Y="5656" Z="0"/>
					<Vertex X="7035" Y="5656" Z="0"/>
					<Vertex X="7035" Y="5651" Z="0"/>
					<Vertex X="7041" Y="5634" Z="0"/>
					<Vertex X="7046" Y="5629" Z="0"/>
					<Vertex X="7046" Y="5623" Z="0"/>
					<Vertex X="7046" Y="5617" Z="0"/>
					<Vertex X="7046" Y="5601" Z="0"/>
					<Vertex X="7052" Y="5595" Z="0"/>
					<Vertex X="7052" Y="5584" Z="0"/>
					<Vertex X="7058" Y="5573" Z="0"/>
					<Vertex X="7058" Y="5568" Z="0"/>
					<Vertex X="7063" Y="5562" Z="0"/>
					<Vertex X="7063" Y="5557" Z="0"/>
					<Vertex X="7063" Y="5551" Z="0"/>
					<Vertex X="7069" Y="5540" Z="0"/>
					<Vertex X="7069" Y="5529" Z="0"/>
					<Vertex X="7069" Y="5523" Z="0"/>
					<Vertex X="7069" Y="5518" Z="0"/>
					<Vertex X="7080" Y="5512" Z="0"/>
					<Vertex X="7080" Y="5507" Z="0"/>
					<Vertex X="7080" Y="5501" Z="0"/>
					<Vertex X="7080" Y="5496" Z="0"/>
					<Vertex X="7080" Y="5490" Z="0"/>
					<Vertex X="7080" Y="5484" Z="0"/>
					<Vertex X="7080" Y="5479" Z="0"/>
					<Vertex X="7080" Y="5473" Z="0"/>
					<Vertex X="7069" Y="5429" Z="0"/>
				</Vertices>
			</Region>
			<Region Id="2" Type="0" Zoom="0.059319" Selected="0" ImageLocation="" ImageFocus="0" Length="4182.5" Area="1050239.5" LengthMicrons="2065.7" AreaMicrons="256192.5" Text="ACINAR" NegativeROA="0" InputRegionId="0" Analyze="1" DisplayId="2">
				<Attributes/>
				<Vertices>
					<Vertex X="8327" Y="8665" Z="0"/>
					<Vertex X="8294" Y="8665" Z="0"/>
					<Vertex X="8277" Y="8665" Z="0"/>
					<Vertex X="8243" Y="8665" Z="0"/>
					<Vertex X="8226" Y="8648" Z="0"/>
					<Vertex X="8193" Y="8648" Z="0"/>
					<Vertex X="8176" Y="8648" Z="0"/>
					<Vertex X="8142" Y="8648" Z="0"/>
					<Vertex X="8125" Y="8648" Z="0"/>
					<Vertex X="8091" Y="8648" Z="0"/>
					<Vertex X="8075" Y="8648" Z="0"/>
					<Vertex X="8041" Y="8648" Z="0"/>
					<Vertex X="8024" Y="8648" Z="0"/>
					<Vertex X="7990" Y="8648" Z="0"/>
					<Vertex X="7973" Y="8648" Z="0"/>
					<Vertex X="7940" Y="8648" Z="0"/>
					<Vertex X="7923" Y="8648" Z="0"/>
					<Vertex X="7889" Y="8648" Z="0"/>
					<Vertex X="7872" Y="8665" Z="0"/>
					<Vertex X="7838" Y="8665" Z="0"/>
					<Vertex X="7838" Y="8682" Z="0"/>
					<Vertex X="7822" Y="8682" Z="0"/>
					<Vertex X="7788" Y="8699" Z="0"/>
					<Vertex X="7771" Y="8699" Z="0"/>
					<Vertex X="7737" Y="8699" Z="0"/>
					<Vertex X="7737" Y="8716" Z="0"/>
					<Vertex X="7720" Y="8716" Z="0"/>
					<Vertex X="7687" Y="8716" Z="0"/>
					<Vertex X="7670" Y="8716" Z="0"/>
					<Vertex X="7653" Y="8733" Z="0"/>
					<Vertex X="7636" Y="8733" Z="0"/>
					<Vertex X="7619" Y="8749" Z="0"/>
					<Vertex X="7602" Y="8766" Z="0"/>
					<Vertex X="7586" Y="8766" Z="0"/>
					<Vertex X="7569" Y="8766" Z="0"/>
					<Vertex X="7552" Y="8766" Z="0"/>
					<Vertex X="7535" Y="8766" Z="0"/>
					<Vertex X="7535" Y="8783" Z="0"/>
					<Vertex X="7518" Y="8783" Z="0"/>
					<Vertex X="7501" Y="8783" Z="0"/>
					<Vertex X="7501" Y="8800" Z="0"/>
					<Vertex X="7468" Y="8817" Z="0"/>
					<Vertex X="7451" Y="8817" Z="0"/>
					<Vertex X="7434" Y="8817" Z="0"/>
					<Vertex X="7417" Y="8834" Z="0"/>
					<Vertex X="7400" Y="8834" Z="0"/>
					<Vertex X="7400" Y="8851" Z="0"/>
					<Vertex X="7383" Y="8867" Z="0"/>
					<Vertex X="7366" Y="8867" Z="0"/>
					<Vertex X="7366" Y="8884" Z="0"/>
					<Vertex X="7350" Y="8884" Z="0"/>
					<Vertex X="7333" Y="8918" Z="0"/>
					<Vertex X="7316" Y="8918" Z="0"/>
					<Vertex X="7316" Y="8935" Z="0"/>
					<Vertex X="7299" Y="8952" Z="0"/>
					<Vertex X="7265" Y="8985" Z="0"/>
					<Vertex X="7265" Y="9002" Z="0"/>
					<Vertex X="7248" Y="9019" Z="0"/>
					<Vertex X="7248" Y="9053" Z="0"/>
					<Vertex X="7215" Y="9070" Z="0"/>
					<Vertex X="7198" Y="9087" Z="0"/>
					<Vertex X="7198" Y="9103" Z="0"/>
					<Vertex X="7198" Y="9120" Z="0"/>
					<Vertex X="7181" Y="9137" Z="0"/>
					<Vertex X="7181" Y="9154" Z="0"/>
					<Vertex X="7181" Y="9171" Z="0"/>
					<Vertex X="7164" Y="9188" Z="0"/>
					<Vertex X="7147" Y="9205" Z="0"/>
					<Vertex X="7147" Y="9221" Z="0"/>
					<Vertex X="7147" Y="9238" Z="0"/>
					<Vertex X="7147" Y="9255" Z="0"/>
					<Vertex X="7147" Y="9272" Z="0"/>
					<Vertex X="7130" Y="9289" Z="0"/>
					<Vertex X="7130" Y="9306" Z="0"/>
					<Vertex X="7114" Y="9339" Z="0"/>
					<Vertex X="7114" Y="9373" Z="0"/>
					<Vertex X="7114" Y="9390" Z="0"/>
					<Vertex X="7114" Y="9424" Z="0"/>
					<Vertex X="7114" Y="9441" Z="0"/>
					<Vertex X="7114" Y="9457" Z="0"/>
					<Vertex X="7114" Y="9491" Z="0"/>
					<Vertex X="7130" Y="9508" Z="0"/>
					<Vertex X="7147" Y="9525" Z="0"/>
					<Vertex X="7147" Y="9542" Z="0"/>
					<Vertex X="7164" Y="9559" Z="0"/>
					<Vertex X="7164" Y="9575" Z="0"/>
					<Vertex X="7181" Y="9592" Z="0"/>
					<Vertex X="7198" Y="9609" Z="0"/>
					<Vertex X="7215" Y="9626" Z="0"/>
					<Vertex X="7215" Y="9643" Z="0"/>
					<Vertex X="7232" Y="9660" Z="0"/>
					<Vertex X="7248" Y="9660" Z="0"/>
					<Vertex X="7265" Y="9660" Z="0"/>
					<Vertex X="7299" Y="9693" Z="0"/>
					<Vertex X="7316" Y="9693" Z="0"/>
					<Vertex X="7350" Y="9693" Z="0"/>
					<Vertex X="7350" Y="9710" Z="0"/>
					<Vertex X="7366" Y="9710" Z="0"/>
					<Vertex X="7383" Y="9727" Z="0"/>
					<Vertex X="7400" Y="9727" Z="0"/>
					<Vertex X="7417" Y="9727" Z="0"/>
					<Vertex X="7417" Y="9744" Z="0"/>
					<Vertex X="7451" Y="9744" Z="0"/>
					<Vertex X="7468" Y="9744" Z="0"/>
					<Vertex X="7484" Y="9744" Z="0"/>
					<Vertex X="7501" Y="9744" Z="0"/>
					<Vertex X="7501" Y="9761" Z="0"/>
					<Vertex X="7518" Y="9761" Z="0"/>
					<Vertex X="7552" Y="9761" Z="0"/>
					<Vertex X="7569" Y="9761" Z="0"/>
					<Vertex X="7586" Y="9761" Z="0"/>
					<Vertex X="7602" Y="9761" Z="0"/>
					<Vertex X="7619" Y="9761" Z="0"/>
					<Vertex X="7636" Y="9761" Z="0"/>
					<Vertex X="7653" Y="9761" Z="0"/>
					<Vertex X="7670" Y="9761" Z="0"/>
					<Vertex X="7687" Y="9761" Z="0"/>
					<Vertex X="7704" Y="9761" Z="0"/>
					<Vertex X="7720" Y="9761" Z="0"/>
					<Vertex X="7737" Y="9761" Z="0"/>
					<Vertex X="7754" Y="9761" Z="0"/>
					<Vertex X="7771" Y="9761" Z="0"/>
					<Vertex X="7788" Y="9761" Z="0"/>
					<Vertex X="7805" Y="9761" Z="0"/>
					<Vertex X="7822" Y="9761" Z="0"/>
					<Vertex X="7838" Y="9761" Z="0"/>
					<Vertex X="7855" Y="9761" Z="0"/>
					<Vertex X="7872" Y="9761" Z="0"/>
					<Vertex X="7889" Y="9761" Z="0"/>
					<Vertex X="7906" Y="9761" Z="0"/>
					<Vertex X="7923" Y="9761" Z="0"/>
					<Vertex X="7940" Y="9761" Z="0"/>
					<Vertex X="7957" Y="9761" Z="0"/>
					<Vertex X="7973" Y="9761" Z="0"/>
					<Vertex X="7990" Y="9761" Z="0"/>
					<Vertex X="8007" Y="9744" Z="0"/>
					<Vertex X="8024" Y="9744" Z="0"/>
					<Vertex X="8041" Y="9744" Z="0"/>
					<Vertex X="8058" Y="9727" Z="0"/>
					<Vertex X="8075" Y="9710" Z="0"/>
					<Vertex X="8091" Y="9693" Z="0"/>
					<Vertex X="8108" Y="9677" Z="0"/>
					<Vertex X="8108" Y="9660" Z="0"/>
					<Vertex X="8125" Y="9660" Z="0"/>
					<Vertex X="8125" Y="9643" Z="0"/>
					<Vertex X="8142" Y="9609" Z="0"/>
					<Vertex X="8142" Y="9592" Z="0"/>
					<Vertex X="8159" Y="9592" Z="0"/>
					<Vertex X="8176" Y="9575" Z="0"/>
					<Vertex X="8176" Y="9559" Z="0"/>
					<Vertex X="8193" Y="9559" Z="0"/>
					<Vertex X="8209" Y="9525" Z="0"/>
					<Vertex X="8226" Y="9525" Z="0"/>
					<Vertex X="8226" Y="9508" Z="0"/>
					<Vertex X="8243" Y="9491" Z="0"/>
					<Vertex X="8243" Y="9457" Z="0"/>
					<Vertex X="8243" Y="9441" Z="0"/>
					<Vertex X="8260" Y="9424" Z="0"/>
					<Vertex X="8260" Y="9407" Z="0"/>
					<Vertex X="8260" Y="9390" Z="0"/>
					<Vertex X="8260" Y="9356" Z="0"/>
					<Vertex X="8260" Y="9339" Z="0"/>
					<Vertex X="8260" Y="9306" Z="0"/>
					<Vertex X="8260" Y="9289" Z="0"/>
					<Vertex X="8260" Y="9255" Z="0"/>
					<Vertex X="8260" Y="9238" Z="0"/>
					<Vertex X="8260" Y="9205" Z="0"/>
					<Vertex X="8260" Y="9188" Z="0"/>
					<Vertex X="8260" Y="9154" Z="0"/>
					<Vertex X="8260" Y="9137" Z="0"/>
					<Vertex X="8260" Y="9120" Z="0"/>
					<Vertex X="8260" Y="9103" Z="0"/>
					<Vertex X="8260" Y="9087" Z="0"/>
					<Vertex X="8260" Y="9070" Z="0"/>
					<Vertex X="8260" Y="9053" Z="0"/>
					<Vertex X="8260" Y="9036" Z="0"/>
					<Vertex X="8260" Y="9019" Z="0"/>
					<Vertex X="8260" Y="9002" Z="0"/>
					<Vertex X="8260" Y="8985" Z="0"/>
					<Vertex X="8260" Y="8969" Z="0"/>
					<Vertex X="8260" Y="8952" Z="0"/>
					<Vertex X="8260" Y="8935" Z="0"/>
					<Vertex X="8260" Y="8901" Z="0"/>
					<Vertex X="8260" Y="8884" Z="0"/>
					<Vertex X="8260" Y="8851" Z="0"/>
					<Vertex X="8260" Y="8834" Z="0"/>
					<Vertex X="8260" Y="8800" Z="0"/>
					<Vertex X="8260" Y="8783" Z="0"/>
					<Vertex X="8260" Y="8749" Z="0"/>
					<Vertex X="8327" Y="8665" Z="0"/>
				</Vertices>
			</Region>
			<Region Id="3" Type="0" Zoom="0.290000" Selected="0" ImageLocation="" ImageFocus="0" Length="2894.2" Area="462276.0" LengthMicrons="1429.5" AreaMicrons="112766.3" Text="ACINAR" NegativeROA="0" InputRegionId="0" Analyze="1" DisplayId="3">
				<Attributes/>
				<Vertices>
					<Vertex X="5500" Y="9669" Z="0"/>
					<Vertex X="5500" Y="9666" Z="0"/>
					<Vertex X="5497" Y="9666" Z="0"/>
					<Vertex X="5493" Y="9666" Z="0"/>
					<Vertex X="5487" Y="9666" Z="0"/>
					<Vertex X="5480" Y="9666" Z="0"/>
					<Vertex X="5473" Y="9666" Z="0"/>
					<Vertex X="5462" Y="9666" Z="0"/>
					<Vertex X="5452" Y="9666" Z="0"/>
					<Vertex X="5442" Y="9666" Z="0"/>
					<Vertex X="5435" Y="9666" Z="0"/>
					<Vertex X="5421" Y="9662" Z="0"/>
					<Vertex X="5404" Y="9662" Z="0"/>
					<Vertex X="5390" Y="9662" Z="0"/>
					<Vertex X="5376" Y="9662" Z="0"/>
					<Vertex X="5352" Y="9655" Z="0"/>
					<Vertex X="5345" Y="9655" Z="0"/>
					<Vertex X="5321" Y="9655" Z="0"/>
					<Vertex X="5307" Y="9652" Z="0"/>
					<Vertex X="5290" Y="9649" Z="0"/>
					<Vertex X="5276" Y="9649" Z="0"/>
					<Vertex X="5262" Y="9649" Z="0"/>
					<Vertex X="5249" Y="9649" Z="0"/>
					<Vertex X="5242" Y="9649" Z="0"/>
					<Vertex X="5231" Y="9649" Z="0"/>
					<Vertex X="5218" Y="9649" Z="0"/>
					<Vertex X="5207" Y="9649" Z="0"/>
					<Vertex X="5204" Y="9649" Z="0"/>
					<Vertex X="5193" Y="9649" Z="0"/>
					<Vertex X="5183" Y="9649" Z="0"/>
					<Vertex X="5180" Y="9649" Z="0"/>
					<Vertex X="5169" Y="9649" Z="0"/>
					<Vertex X="5159" Y="9649" Z="0"/>
					<Vertex X="5142" Y="9645" Z="0"/>
					<Vertex X="5131" Y="9642" Z="0"/>
					<Vertex X="5121" Y="9642" Z="0"/>
					<Vertex X="5111" Y="9642" Z="0"/>
					<Vertex X="5097" Y="9642" Z="0"/>
					<Vertex X="5080" Y="9638" Z="0"/>
					<Vertex X="5069" Y="9638" Z="0"/>
					<Vertex X="5059" Y="9635" Z="0"/>
					<Vertex X="5052" Y="9635" Z="0"/>
					<Vertex X="5042" Y="9631" Z="0"/>
					<Vertex X="5031" Y="9628" Z="0"/>
					<Vertex X="5028" Y="9628" Z="0"/>
					<Vertex X="5021" Y="9628" Z="0"/>
					<Vertex X="5018" Y="9628" Z="0"/>
					<Vertex X="5007" Y="9624" Z="0"/>
					<Vertex X="5000" Y="9624" Z="0"/>
					<Vertex X="4993" Y="9624" Z="0"/>
					<Vertex X="4983" Y="9624" Z="0"/>
					<Vertex X="4980" Y="9624" Z="0"/>
					<Vertex X="4973" Y="9624" Z="0"/>
					<Vertex X="4966" Y="9624" Z="0"/>
					<Vertex X="4959" Y="9624" Z="0"/>
					<Vertex X="4956" Y="9624" Z="0"/>
					<Vertex X="4952" Y="9624" Z="0"/>
					<Vertex X="4945" Y="9624" Z="0"/>
					<Vertex X="4942" Y="9624" Z="0"/>
					<Vertex X="4938" Y="9624" Z="0"/>
					<Vertex X="4931" Y="9624" Z="0"/>
					<Vertex X="4924" Y="9624" Z="0"/>
					<Vertex X="4921" Y="9624" Z="0"/>
					<Vertex X="4914" Y="9624" Z="0"/>
					<Vertex X="4904" Y="9624" Z="0"/>
					<Vertex X="4900" Y="9624" Z="0"/>
					<Vertex X="4897" Y="9624" Z="0"/>
					<Vertex X="4890" Y="9624" Z="0"/>
					<Vertex X="4887" Y="9624" Z="0"/>
					<Vertex X="4876" Y="9624" Z="0"/>
					<Vertex X="4866" Y="9624" Z="0"/>
					<Vertex X="4862" Y="9624" Z="0"/>
					<Vertex X="4856" Y="9624" Z="0"/>
					<Vertex X="4852" Y="9624" Z="0"/>
					<Vertex X="4849" Y="9624" Z="0"/>
					<Vertex X="4842" Y="9628" Z="0"/>
					<Vertex X="4838" Y="9628" Z="0"/>
					<Vertex X="4831" Y="9628" Z="0"/>
					<Vertex X="4828" Y="9628" Z="0"/>
					<Vertex X="4824" Y="9628" Z="0"/>
					<Vertex X="4818" Y="9628" Z="0"/>
					<Vertex X="4814" Y="9628" Z="0"/>
					<Vertex X="4807" Y="9628" Z="0"/>
					<Vertex X="4804" Y="9631" Z="0"/>
					<Vertex X="4797" Y="9631" Z="0"/>
					<Vertex X="4793" Y="9631" Z="0"/>
					<Vertex X="4790" Y="9635" Z="0"/>
					<Vertex X="4787" Y="9638" Z="0"/>
					<Vertex X="4783" Y="9638" Z="0"/>
					<Vertex X="4776" Y="9638" Z="0"/>
					<Vertex X="4773" Y="9638" Z="0"/>
					<Vertex X="4766" Y="9642" Z="0"/>
					<Vertex X="4759" Y="9645" Z="0"/>
					<Vertex X="4752" Y="9649" Z="0"/>
					<Vertex X="4749" Y="9652" Z="0"/>
					<Vertex X="4738" Y="9655" Z="0"/>
					<Vertex X="4735" Y="9655" Z="0"/>
					<Vertex X="4735" Y="9659" Z="0"/>
					<Vertex X="4728" Y="9659" Z="0"/>
					<Vertex X="4728" Y="9662" Z="0"/>
					<Vertex X="4724" Y="9666" Z="0"/>
					<Vertex X="4718" Y="9666" Z="0"/>
					<Vertex X="4718" Y="9669" Z="0"/>
					<Vertex X="4714" Y="9669" Z="0"/>
					<Vertex X="4711" Y="9673" Z="0"/>
					<Vertex X="4704" Y="9673" Z="0"/>
					<Vertex X="4704" Y="9676" Z="0"/>
					<Vertex X="4700" Y="9680" Z="0"/>
					<Vertex X="4697" Y="9683" Z="0"/>
					<Vertex X="4693" Y="9683" Z="0"/>
					<Vertex X="4693" Y="9686" Z="0"/>
					<Vertex X="4687" Y="9686" Z="0"/>
					<Vertex X="4683" Y="9690" Z="0"/>
					<Vertex X="4680" Y="9693" Z="0"/>
					<Vertex X="4676" Y="9697" Z="0"/>
					<Vertex X="4669" Y="9700" Z="0"/>
					<Vertex X="4666" Y="9704" Z="0"/>
					<Vertex X="4662" Y="9704" Z="0"/>
					<Vertex X="4662" Y="9707" Z="0"/>
					<Vertex X="4659" Y="9711" Z="0"/>
					<Vertex X="4656" Y="9714" Z="0"/>
					<Vertex X="4652" Y="9714" Z="0"/>
					<Vertex X="4652" Y="9718" Z="0"/>
					<Vertex X="4645" Y="9721" Z="0"/>
					<Vertex X="4638" Y="9731" Z="0"/>
					<Vertex X="4631" Y="9738" Z="0"/>
					<Vertex X="4628" Y="9742" Z="0"/>
					<Vertex X="4618" Y="9749" Z="0"/>
					<Vertex X="4614" Y="9752" Z="0"/>
					<Vertex X="4611" Y="9759" Z="0"/>
					<Vertex X="4607" Y="9762" Z="0"/>
					<Vertex X="4604" Y="9762" Z="0"/>
					<Vertex X="4597" Y="9769" Z="0"/>
					<Vertex X="4590" Y="9773" Z="0"/>
					<Vertex X="4587" Y="9776" Z="0"/>
					<Vertex X="4580" Y="9783" Z="0"/>
					<Vertex X="4576" Y="9786" Z="0"/>
					<Vertex X="4573" Y="9790" Z="0"/>
					<Vertex X="4569" Y="9793" Z="0"/>
					<Vertex X="4566" Y="9797" Z="0"/>
					<Vertex X="4562" Y="9800" Z="0"/>
					<Vertex X="4556" Y="9804" Z="0"/>
					<Vertex X="4556" Y="9807" Z="0"/>
					<Vertex X="4552" Y="9814" Z="0"/>
					<Vertex X="4549" Y="9818" Z="0"/>
					<Vertex X="4545" Y="9821" Z="0"/>
					<Vertex X="4545" Y="9824" Z="0"/>
					<Vertex X="4542" Y="9831" Z="0"/>
					<Vertex X="4538" Y="9835" Z="0"/>
					<Vertex X="4538" Y="9842" Z="0"/>
					<Vertex X="4535" Y="9842" Z="0"/>
					<Vertex X="4535" Y="9849" Z="0"/>
					<Vertex X="4531" Y="9849" Z="0"/>
					<Vertex X="4531" Y="9852" Z="0"/>
					<Vertex X="4531" Y="9862" Z="0"/>
					<Vertex X="4531" Y="9866" Z="0"/>
					<Vertex X="4531" Y="9869" Z="0"/>
					<Vertex X="4531" Y="9873" Z="0"/>
					<Vertex X="4531" Y="9876" Z="0"/>
					<Vertex X="4531" Y="9883" Z="0"/>
					<Vertex X="4531" Y="9886" Z="0"/>
					<Vertex X="4535" Y="9893" Z="0"/>
					<Vertex X="4538" Y="9900" Z="0"/>
					<Vertex X="4542" Y="9904" Z="0"/>
					<Vertex X="4545" Y="9911" Z="0"/>
					<Vertex X="4552" Y="9918" Z="0"/>
					<Vertex X="4556" Y="9921" Z="0"/>
					<Vertex X="4559" Y="9931" Z="0"/>
					<Vertex X="4566" Y="9935" Z="0"/>
					<Vertex X="4569" Y="9942" Z="0"/>
					<Vertex X="4576" Y="9949" Z="0"/>
					<Vertex X="4587" Y="9955" Z="0"/>
					<Vertex X="4590" Y="9962" Z="0"/>
					<Vertex X="4593" Y="9962" Z="0"/>
					<Vertex X="4600" Y="9969" Z="0"/>
					<Vertex X="4604" Y="9973" Z="0"/>
					<Vertex X="4607" Y="9976" Z="0"/>
					<Vertex X="4611" Y="9976" Z="0"/>
					<Vertex X="4614" Y="9983" Z="0"/>
					<Vertex X="4621" Y="9986" Z="0"/>
					<Vertex X="4624" Y="9990" Z="0"/>
					<Vertex X="4624" Y="9993" Z="0"/>
					<Vertex X="4628" Y="9997" Z="0"/>
					<Vertex X="4631" Y="9997" Z="0"/>
					<Vertex X="4631" Y="10000" Z="0"/>
					<Vertex X="4635" Y="10004" Z="0"/>
					<Vertex X="4638" Y="10007" Z="0"/>
					<Vertex X="4642" Y="10007" Z="0"/>
					<Vertex X="4645" Y="10011" Z="0"/>
					<Vertex X="4649" Y="10014" Z="0"/>
					<Vertex X="4656" Y="10018" Z="0"/>
					<Vertex X="4659" Y="10021" Z="0"/>
					<Vertex X="4662" Y="10021" Z="0"/>
					<Vertex X="4669" Y="10028" Z="0"/>
					<Vertex X="4673" Y="10028" Z="0"/>
					<Vertex X="4676" Y="10028" Z="0"/>
					<Vertex X="4680" Y="10031" Z="0"/>
					<Vertex X="4687" Y="10035" Z="0"/>
					<Vertex X="4693" Y="10038" Z="0"/>
					<Vertex X="4697" Y="10038" Z="0"/>
					<Vertex X="4700" Y="10042" Z="0"/>
					<Vertex X="4704" Y="10042" Z="0"/>
					<Vertex X="4711" Y="10045" Z="0"/>
					<Vertex X="4714" Y="10045" Z="0"/>
					<Vertex X="4721" Y="10049" Z="0"/>
					<Vertex X="4724" Y="10049" Z="0"/>
					<Vertex X="4731" Y="10052" Z="0"/>
					<Vertex X="4735" Y="10052" Z="0"/>
					<Vertex X="4738" Y="10055" Z="0"/>
					<Vertex X="4742" Y="10055" Z="0"/>
					<Vertex X="4745" Y="10055" Z="0"/>
					<Vertex X="4756" Y="10055" Z="0"/>
					<Vertex X="4762" Y="10062" Z="0"/>
					<Vertex X="4769" Y="10066" Z="0"/>
					<Vertex X="4776" Y="10066" Z="0"/>
					<Vertex X="4783" Y="10066" Z="0"/>
					<Vertex X="4783" Y="10069" Z="0"/>
					<Vertex X="4790" Y="10073" Z="0"/>
					<Vertex X="4797" Y="10076" Z="0"/>
					<Vertex X="4800" Y="10080" Z="0"/>
					<Vertex X="4804" Y="10080" Z="0"/>
					<Vertex X="4818" Y="10080" Z="0"/>
					<Vertex X="4821" Y="10086" Z="0"/>
					<Vertex X="4828" Y="10090" Z="0"/>
					<Vertex X="4831" Y="10090" Z="0"/>
					<Vertex X="4835" Y="10090" Z="0"/>
					<Vertex X="4838" Y="10090" Z="0"/>
					<Vertex X="4842" Y="10090" Z="0"/>
					<Vertex X="4845" Y="10090" Z="0"/>
					<Vertex X="4852" Y="10090" Z="0"/>
					<Vertex X="4856" Y="10093" Z="0"/>
					<Vertex X="4862" Y="10097" Z="0"/>
					<Vertex X="4869" Y="10097" Z="0"/>
					<Vertex X="4873" Y="10100" Z="0"/>
					<Vertex X="4876" Y="10100" Z="0"/>
					<Vertex X="4880" Y="10100" Z="0"/>
					<Vertex X="4887" Y="10107" Z="0"/>
					<Vertex X="4893" Y="10107" Z="0"/>
					<Vertex X="4893" Y="10111" Z="0"/>
					<Vertex X="4897" Y="10111" Z="0"/>
					<Vertex X="4900" Y="10111" Z="0"/>
					<Vertex X="4904" Y="10111" Z="0"/>
					<Vertex X="4911" Y="10111" Z="0"/>
					<Vertex X="4914" Y="10111" Z="0"/>
					<Vertex X="4918" Y="10111" Z="0"/>
					<Vertex X="4924" Y="10111" Z="0"/>
					<Vertex X="4935" Y="10111" Z="0"/>
					<Vertex X="4938" Y="10111" Z="0"/>
					<Vertex X="4945" Y="10111" Z="0"/>
					<Vertex X="4956" Y="10111" Z="0"/>
					<Vertex X="4966" Y="10111" Z="0"/>
					<Vertex X="4976" Y="10111" Z="0"/>
					<Vertex X="4987" Y="10111" Z="0"/>
					<Vertex X="4997" Y="10111" Z="0"/>
					<Vertex X="5014" Y="10111" Z="0"/>
					<Vertex X="5028" Y="10111" Z="0"/>
					<Vertex X="5042" Y="10111" Z="0"/>
					<Vertex X="5062" Y="10111" Z="0"/>
					<Vertex X="5090" Y="10111" Z="0"/>
					<Vertex X="5111" Y="10111" Z="0"/>
					<Vertex X="5135" Y="10111" Z="0"/>
					<Vertex X="5159" Y="10111" Z="0"/>
					<Vertex X="5173" Y="10111" Z="0"/>
					<Vertex X="5190" Y="10111" Z="0"/>
					<Vertex X="5207" Y="10111" Z="0"/>
					<Vertex X="5221" Y="10111" Z="0"/>
					<Vertex X="5235" Y="10111" Z="0"/>
					<Vertex X="5249" Y="10111" Z="0"/>
					<Vertex X="5259" Y="10111" Z="0"/>
					<Vertex X="5273" Y="10111" Z="0"/>
					<Vertex X="5290" Y="10111" Z="0"/>
					<Vertex X="5297" Y="10111" Z="0"/>
					<Vertex X="5311" Y="10111" Z="0"/>
					<Vertex X="5324" Y="10111" Z="0"/>
					<Vertex X="5335" Y="10111" Z="0"/>
					<Vertex X="5345" Y="10111" Z="0"/>
					<Vertex X="5359" Y="10111" Z="0"/>
					<Vertex X="5369" Y="10111" Z="0"/>
					<Vertex X="5380" Y="10111" Z="0"/>
					<Vertex X="5387" Y="10111" Z="0"/>
					<Vertex X="5393" Y="10111" Z="0"/>
					<Vertex X="5400" Y="10111" Z="0"/>
					<Vertex X="5407" Y="10111" Z="0"/>
					<Vertex X="5411" Y="10107" Z="0"/>
					<Vertex X="5414" Y="10107" Z="0"/>
					<Vertex X="5421" Y="10107" Z="0"/>
					<Vertex X="5435" Y="10100" Z="0"/>
					<Vertex X="5438" Y="10097" Z="0"/>
					<Vertex X="5445" Y="10097" Z="0"/>
					<Vertex X="5452" Y="10097" Z="0"/>
					<Vertex X="5462" Y="10093" Z="0"/>
					<Vertex X="5466" Y="10086" Z="0"/>
					<Vertex X="5476" Y="10086" Z="0"/>
					<Vertex X="5480" Y="10086" Z="0"/>
					<Vertex X="5487" Y="10083" Z="0"/>
					<Vertex X="5490" Y="10083" Z="0"/>
					<Vertex X="5497" Y="10083" Z="0"/>
					<Vertex X="5500" Y="10080" Z="0"/>
					<Vertex X="5504" Y="10076" Z="0"/>
					<Vertex X="5507" Y="10076" Z="0"/>
					<Vertex X="5511" Y="10073" Z="0"/>
					<Vertex X="5518" Y="10073" Z="0"/>
					<Vertex X="5521" Y="10066" Z="0"/>
					<Vertex X="5524" Y="10066" Z="0"/>
					<Vertex X="5524" Y="10062" Z="0"/>
					<Vertex X="5531" Y="10059" Z="0"/>
					<Vertex X="5538" Y="10059" Z="0"/>
					<Vertex X="5542" Y="10055" Z="0"/>
					<Vertex X="5545" Y="10052" Z="0"/>
					<Vertex X="5552" Y="10049" Z="0"/>
					<Vertex X="5559" Y="10045" Z="0"/>
					<Vertex X="5559" Y="10042" Z="0"/>
					<Vertex X="5566" Y="10038" Z="0"/>
					<Vertex X="5573" Y="10031" Z="0"/>
					<Vertex X="5576" Y="10028" Z="0"/>
					<Vertex X="5580" Y="10028" Z="0"/>
					<Vertex X="5583" Y="10021" Z="0"/>
					<Vertex X="5587" Y="10018" Z="0"/>
					<Vertex X="5590" Y="10014" Z="0"/>
					<Vertex X="5593" Y="10011" Z="0"/>
					<Vertex X="5597" Y="10007" Z="0"/>
					<Vertex X="5597" Y="10004" Z="0"/>
					<Vertex X="5604" Y="9997" Z="0"/>
					<Vertex X="5607" Y="9993" Z="0"/>
					<Vertex X="5614" Y="9993" Z="0"/>
					<Vertex X="5621" Y="9983" Z="0"/>
					<Vertex X="5624" Y="9983" Z="0"/>
					<Vertex X="5624" Y="9980" Z="0"/>
					<Vertex X="5628" Y="9976" Z="0"/>
					<Vertex X="5631" Y="9969" Z="0"/>
					<Vertex X="5635" Y="9966" Z="0"/>
					<Vertex X="5638" Y="9962" Z="0"/>
					<Vertex X="5642" Y="9959" Z="0"/>
					<Vertex X="5642" Y="9955" Z="0"/>
					<Vertex X="5645" Y="9952" Z="0"/>
					<Vertex X="5649" Y="9949" Z="0"/>
					<Vertex X="5652" Y="9945" Z="0"/>
					<Vertex X="5652" Y="9942" Z="0"/>
					<Vertex X="5656" Y="9935" Z="0"/>
					<Vertex X="5659" Y="9931" Z="0"/>
					<Vertex X="5659" Y="9928" Z="0"/>
					<Vertex X="5662" Y="9921" Z="0"/>
					<Vertex X="5666" Y="9918" Z="0"/>
					<Vertex X="5669" Y="9911" Z="0"/>
					<Vertex X="5669" Y="9907" Z="0"/>
					<Vertex X="5673" Y="9900" Z="0"/>
					<Vertex X="5673" Y="9897" Z="0"/>
					<Vertex X="5673" Y="9893" Z="0"/>
					<Vertex X="5673" Y="9890" Z="0"/>
					<Vertex X="5676" Y="9886" Z="0"/>
					<Vertex X="5676" Y="9883" Z="0"/>
					<Vertex X="5676" Y="9880" Z="0"/>
					<Vertex X="5676" Y="9873" Z="0"/>
					<Vertex X="5680" Y="9866" Z="0"/>
					<Vertex X="5680" Y="9859" Z="0"/>
					<Vertex X="5680" Y="9849" Z="0"/>
					<Vertex X="5683" Y="9849" Z="0"/>
					<Vertex X="5683" Y="9845" Z="0"/>
					<Vertex X="5687" Y="9835" Z="0"/>
					<Vertex X="5687" Y="9831" Z="0"/>
					<Vertex X="5687" Y="9824" Z="0"/>
					<Vertex X="5687" Y="9821" Z="0"/>
					<Vertex X="5687" Y="9818" Z="0"/>
					<Vertex X="5687" Y="9811" Z="0"/>
					<Vertex X="5687" Y="9807" Z="0"/>
					<Vertex X="5690" Y="9800" Z="0"/>
					<Vertex X="5690" Y="9797" Z="0"/>
					<Vertex X="5690" Y="9790" Z="0"/>
					<Vertex X="5690" Y="9783" Z="0"/>
					<Vertex X="5690" Y="9780" Z="0"/>
					<Vertex X="5690" Y="9776" Z="0"/>
					<Vertex X="5690" Y="9769" Z="0"/>
					<Vertex X="5690" Y="9766" Z="0"/>
					<Vertex X="5690" Y="9759" Z="0"/>
					<Vertex X="5690" Y="9755" Z="0"/>
					<Vertex X="5690" Y="9749" Z="0"/>
					<Vertex X="5690" Y="9745" Z="0"/>
					<Vertex X="5690" Y="9742" Z="0"/>
					<Vertex X="5687" Y="9738" Z="0"/>
					<Vertex X="5683" Y="9735" Z="0"/>
					<Vertex X="5680" Y="9731" Z="0"/>
					<Vertex X="5680" Y="9728" Z="0"/>
					<Vertex X="5676" Y="9724" Z="0"/>
					<Vertex X="5673" Y="9721" Z="0"/>
					<Vertex X="5669" Y="9718" Z="0"/>
					<Vertex X="5666" Y="9714" Z="0"/>
					<Vertex X="5662" Y="9711" Z="0"/>
					<Vertex X="5659" Y="9711" Z="0"/>
					<Vertex X="5656" Y="9707" Z="0"/>
					<Vertex X="5652" Y="9707" Z="0"/>
					<Vertex X="5645" Y="9704" Z="0"/>
					<Vertex X="5642" Y="9700" Z="0"/>
					<Vertex X="5638" Y="9700" Z="0"/>
					<Vertex X="5638" Y="9693" Z="0"/>
					<Vertex X="5638" Y="9686" Z="0"/>
					<Vertex X="5635" Y="9686" Z="0"/>
					<Vertex X="5628" Y="9683" Z="0"/>
					<Vertex X="5624" Y="9683" Z="0"/>
					<Vertex X="5624" Y="9680" Z="0"/>
					<Vertex X="5621" Y="9680" Z="0"/>
					<Vertex X="5618" Y="9680" Z="0"/>
					<Vertex X="5614" Y="9680" Z="0"/>
					<Vertex X="5614" Y="9676" Z="0"/>
					<Vertex X="5611" Y="9676" Z="0"/>
					<Vertex X="5607" Y="9676" Z="0"/>
					<Vertex X="5604" Y="9676" Z="0"/>
					<Vertex X="5600" Y="9676" Z="0"/>
					<Vertex X="5597" Y="9676" Z="0"/>
					<Vertex X="5593" Y="9676" Z="0"/>
					<Vertex X="5590" Y="9676" Z="0"/>
					<Vertex X="5587" Y="9676" Z="0"/>
					<Vertex X="5583" Y="9676" Z="0"/>
					<Vertex X="5580" Y="9676" Z="0"/>
					<Vertex X="5576" Y="9676" Z="0"/>
					<Vertex X="5573" Y="9676" Z="0"/>
					<Vertex X="5569" Y="9673" Z="0"/>
					<Vertex X="5566" Y="9673" Z="0"/>
					<Vertex X="5562" Y="9673" Z="0"/>
					<Vertex X="5559" Y="9669" Z="0"/>
					<Vertex X="5556" Y="9669" Z="0"/>
					<Vertex X="5552" Y="9669" Z="0"/>
					<Vertex X="5549" Y="9666" Z="0"/>
					<Vertex X="5545" Y="9666" Z="0"/>
					<Vertex X="5542" Y="9666" Z="0"/>
					<Vertex X="5538" Y="9666" Z="0"/>
					<Vertex X="5535" Y="9666" Z="0"/>
					<Vertex X="5531" Y="9666" Z="0"/>
					<Vertex X="5528" Y="9666" Z="0"/>
					<Vertex X="5500" Y="9669" Z="0"/>
				</Vertices>
			</Region>
			<Region Id="4" Type="0" Zoom="0.230000" Selected="0" ImageLocation="" ImageFocus="0" Length="4592.2" Area="1318031.5" LengthMicrons="2268.1" AreaMicrons="321516.9" Text="MICROPAP" NegativeROA="0" InputRegionId="0" Analyze="1" DisplayId="4">
				<Attributes/>
				<Vertices>
					<Vertex X="3995" Y="9527" Z="0"/>
					<Vertex X="3991" Y="9527" Z="0"/>
					<Vertex X="3982" Y="9527" Z="0"/>
					<Vertex X="3978" Y="9527" Z="0"/>
					<Vertex X="3974" Y="9527" Z="0"/>
					<Vertex X="3969" Y="9527" Z="0"/>
					<Vertex X="3961" Y="9527" Z="0"/>
					<Vertex X="3948" Y="9527" Z="0"/>
					<Vertex X="3939" Y="9527" Z="0"/>
					<Vertex X="3930" Y="9527" Z="0"/>
					<Vertex X="3917" Y="9527" Z="0"/>
					<Vertex X="3904" Y="9527" Z="0"/>
					<Vertex X="3891" Y="9527" Z="0"/>
					<Vertex X="3878" Y="9527" Z="0"/>
					<Vertex X="3869" Y="9527" Z="0"/>
					<Vertex X="3856" Y="9527" Z="0"/>
					<Vertex X="3848" Y="9527" Z="0"/>
					<Vertex X="3835" Y="9522" Z="0"/>
					<Vertex X="3822" Y="9518" Z="0"/>
					<Vertex X="3809" Y="9518" Z="0"/>
					<Vertex X="3791" Y="9514" Z="0"/>
					<Vertex X="3782" Y="9514" Z="0"/>
					<Vertex X="3769" Y="9514" Z="0"/>
					<Vertex X="3752" Y="9509" Z="0"/>
					<Vertex X="3748" Y="9509" Z="0"/>
					<Vertex X="3730" Y="9509" Z="0"/>
					<Vertex X="3717" Y="9509" Z="0"/>
					<Vertex X="3709" Y="9509" Z="0"/>
					<Vertex X="3700" Y="9505" Z="0"/>
					<Vertex X="3687" Y="9505" Z="0"/>
					<Vertex X="3678" Y="9505" Z="0"/>
					<Vertex X="3665" Y="9500" Z="0"/>
					<Vertex X="3652" Y="9500" Z="0"/>
					<Vertex X="3639" Y="9500" Z="0"/>
					<Vertex X="3635" Y="9496" Z="0"/>
					<Vertex X="3626" Y="9496" Z="0"/>
					<Vertex X="3617" Y="9496" Z="0"/>
					<Vertex X="3609" Y="9492" Z="0"/>
					<Vertex X="3604" Y="9492" Z="0"/>
					<Vertex X="3595" Y="9492" Z="0"/>
					<Vertex X="3587" Y="9492" Z="0"/>
					<Vertex X="3578" Y="9492" Z="0"/>
					<Vertex X="3569" Y="9492" Z="0"/>
					<Vertex X="3561" Y="9492" Z="0"/>
					<Vertex X="3552" Y="9492" Z="0"/>
					<Vertex X="3539" Y="9492" Z="0"/>
					<Vertex X="3526" Y="9492" Z="0"/>
					<Vertex X="3513" Y="9492" Z="0"/>
					<Vertex X="3504" Y="9492" Z="0"/>
					<Vertex X="3495" Y="9492" Z="0"/>
					<Vertex X="3482" Y="9492" Z="0"/>
					<Vertex X="3478" Y="9492" Z="0"/>
					<Vertex X="3474" Y="9492" Z="0"/>
					<Vertex X="3465" Y="9492" Z="0"/>
					<Vertex X="3461" Y="9492" Z="0"/>
					<Vertex X="3448" Y="9492" Z="0"/>
					<Vertex X="3435" Y="9492" Z="0"/>
					<Vertex X="3430" Y="9492" Z="0"/>
					<Vertex X="3422" Y="9492" Z="0"/>
					<Vertex X="3409" Y="9492" Z="0"/>
					<Vertex X="3395" Y="9492" Z="0"/>
					<Vertex X="3387" Y="9487" Z="0"/>
					<Vertex X="3374" Y="9487" Z="0"/>
					<Vertex X="3369" Y="9487" Z="0"/>
					<Vertex X="3361" Y="9483" Z="0"/>
					<Vertex X="3356" Y="9483" Z="0"/>
					<Vertex X="3352" Y="9483" Z="0"/>
					<Vertex X="3348" Y="9483" Z="0"/>
					<Vertex X="3343" Y="9483" Z="0"/>
					<Vertex X="3339" Y="9483" Z="0"/>
					<Vertex X="3330" Y="9483" Z="0"/>
					<Vertex X="3326" Y="9483" Z="0"/>
					<Vertex X="3322" Y="9483" Z="0"/>
					<Vertex X="3317" Y="9483" Z="0"/>
					<Vertex X="3309" Y="9474" Z="0"/>
					<Vertex X="3304" Y="9474" Z="0"/>
					<Vertex X="3300" Y="9474" Z="0"/>
					<Vertex X="3291" Y="9474" Z="0"/>
					<Vertex X="3287" Y="9474" Z="0"/>
					<Vertex X="3282" Y="9474" Z="0"/>
					<Vertex X="3278" Y="9474" Z="0"/>
					<Vertex X="3274" Y="9474" Z="0"/>
					<Vertex X="3274" Y="9470" Z="0"/>
					<Vertex X="3269" Y="9470" Z="0"/>
					<Vertex X="3261" Y="9470" Z="0"/>
					<Vertex X="3252" Y="9470" Z="0"/>
					<Vertex X="3243" Y="9466" Z="0"/>
					<Vertex X="3235" Y="9466" Z="0"/>
					<Vertex X="3226" Y="9466" Z="0"/>
					<Vertex X="3217" Y="9466" Z="0"/>
					<Vertex X="3213" Y="9466" Z="0"/>
					<Vertex X="3209" Y="9466" Z="0"/>
					<Vertex X="3200" Y="9466" Z="0"/>
					<Vertex X="3191" Y="9466" Z="0"/>
					<Vertex X="3187" Y="9461" Z="0"/>
					<Vertex X="3182" Y="9461" Z="0"/>
					<Vertex X="3174" Y="9461" Z="0"/>
					<Vertex X="3169" Y="9457" Z="0"/>
					<Vertex X="3161" Y="9457" Z="0"/>
					<Vertex X="3156" Y="9457" Z="0"/>
					<Vertex X="3148" Y="9453" Z="0"/>
					<Vertex X="3143" Y="9453" Z="0"/>
					<Vertex X="3143" Y="9448" Z="0"/>
					<Vertex X="3139" Y="9448" Z="0"/>
					<Vertex X="3135" Y="9448" Z="0"/>
					<Vertex X="3130" Y="9444" Z="0"/>
					<Vertex X="3122" Y="9440" Z="0"/>
					<Vertex X="3117" Y="9440" Z="0"/>
					<Vertex X="3113" Y="9440" Z="0"/>
					<Vertex X="3109" Y="9440" Z="0"/>
					<Vertex X="3104" Y="9435" Z="0"/>
					<Vertex X="3100" Y="9435" Z="0"/>
					<Vertex X="3095" Y="9435" Z="0"/>
					<Vertex X="3091" Y="9435" Z="0"/>
					<Vertex X="3082" Y="9431" Z="0"/>
					<Vertex X="3078" Y="9431" Z="0"/>
					<Vertex X="3074" Y="9431" Z="0"/>
					<Vertex X="3065" Y="9427" Z="0"/>
					<Vertex X="3061" Y="9427" Z="0"/>
					<Vertex X="3052" Y="9427" Z="0"/>
					<Vertex X="3043" Y="9427" Z="0"/>
					<Vertex X="3035" Y="9422" Z="0"/>
					<Vertex X="3030" Y="9418" Z="0"/>
					<Vertex X="3026" Y="9418" Z="0"/>
					<Vertex X="3022" Y="9418" Z="0"/>
					<Vertex X="3017" Y="9418" Z="0"/>
					<Vertex X="3004" Y="9418" Z="0"/>
					<Vertex X="3000" Y="9418" Z="0"/>
					<Vertex X="2995" Y="9418" Z="0"/>
					<Vertex X="2991" Y="9418" Z="0"/>
					<Vertex X="2982" Y="9414" Z="0"/>
					<Vertex X="2978" Y="9414" Z="0"/>
					<Vertex X="2969" Y="9414" Z="0"/>
					<Vertex X="2965" Y="9414" Z="0"/>
					<Vertex X="2956" Y="9414" Z="0"/>
					<Vertex X="2952" Y="9414" Z="0"/>
					<Vertex X="2943" Y="9414" Z="0"/>
					<Vertex X="2939" Y="9414" Z="0"/>
					<Vertex X="2930" Y="9414" Z="0"/>
					<Vertex X="2926" Y="9414" Z="0"/>
					<Vertex X="2922" Y="9414" Z="0"/>
					<Vertex X="2917" Y="9414" Z="0"/>
					<Vertex X="2913" Y="9414" Z="0"/>
					<Vertex X="2904" Y="9414" Z="0"/>
					<Vertex X="2900" Y="9414" Z="0"/>
					<Vertex X="2891" Y="9414" Z="0"/>
					<Vertex X="2887" Y="9414" Z="0"/>
					<Vertex X="2882" Y="9414" Z="0"/>
					<Vertex X="2878" Y="9414" Z="0"/>
					<Vertex X="2874" Y="9414" Z="0"/>
					<Vertex X="2865" Y="9414" Z="0"/>
					<Vertex X="2861" Y="9414" Z="0"/>
					<Vertex X="2856" Y="9418" Z="0"/>
					<Vertex X="2852" Y="9418" Z="0"/>
					<Vertex X="2848" Y="9418" Z="0"/>
					<Vertex X="2843" Y="9418" Z="0"/>
					<Vertex X="2835" Y="9418" Z="0"/>
					<Vertex X="2830" Y="9422" Z="0"/>
					<Vertex X="2826" Y="9422" Z="0"/>
					<Vertex X="2822" Y="9422" Z="0"/>
					<Vertex X="2817" Y="9422" Z="0"/>
					<Vertex X="2813" Y="9422" Z="0"/>
					<Vertex X="2804" Y="9427" Z="0"/>
					<Vertex X="2800" Y="9431" Z="0"/>
					<Vertex X="2795" Y="9431" Z="0"/>
					<Vertex X="2795" Y="9435" Z="0"/>
					<Vertex X="2787" Y="9440" Z="0"/>
					<Vertex X="2774" Y="9444" Z="0"/>
					<Vertex X="2774" Y="9448" Z="0"/>
					<Vertex X="2765" Y="9448" Z="0"/>
					<Vertex X="2756" Y="9457" Z="0"/>
					<Vertex X="2752" Y="9461" Z="0"/>
					<Vertex X="2739" Y="9470" Z="0"/>
					<Vertex X="2730" Y="9474" Z="0"/>
					<Vertex X="2722" Y="9483" Z="0"/>
					<Vertex X="2717" Y="9487" Z="0"/>
					<Vertex X="2709" Y="9492" Z="0"/>
					<Vertex X="2695" Y="9500" Z="0"/>
					<Vertex X="2691" Y="9500" Z="0"/>
					<Vertex X="2687" Y="9509" Z="0"/>
					<Vertex X="2682" Y="9514" Z="0"/>
					<Vertex X="2674" Y="9518" Z="0"/>
					<Vertex X="2665" Y="9527" Z="0"/>
					<Vertex X="2665" Y="9531" Z="0"/>
					<Vertex X="2656" Y="9540" Z="0"/>
					<Vertex X="2652" Y="9544" Z="0"/>
					<Vertex X="2643" Y="9553" Z="0"/>
					<Vertex X="2639" Y="9561" Z="0"/>
					<Vertex X="2630" Y="9566" Z="0"/>
					<Vertex X="2630" Y="9574" Z="0"/>
					<Vertex X="2622" Y="9583" Z="0"/>
					<Vertex X="2617" Y="9587" Z="0"/>
					<Vertex X="2613" Y="9592" Z="0"/>
					<Vertex X="2609" Y="9605" Z="0"/>
					<Vertex X="2609" Y="9609" Z="0"/>
					<Vertex X="2600" Y="9618" Z="0"/>
					<Vertex X="2595" Y="9622" Z="0"/>
					<Vertex X="2595" Y="9635" Z="0"/>
					<Vertex X="2595" Y="9640" Z="0"/>
					<Vertex X="2582" Y="9648" Z="0"/>
					<Vertex X="2582" Y="9653" Z="0"/>
					<Vertex X="2582" Y="9666" Z="0"/>
					<Vertex X="2578" Y="9679" Z="0"/>
					<Vertex X="2569" Y="9692" Z="0"/>
					<Vertex X="2569" Y="9700" Z="0"/>
					<Vertex X="2565" Y="9714" Z="0"/>
					<Vertex X="2565" Y="9718" Z="0"/>
					<Vertex X="2565" Y="9731" Z="0"/>
					<Vertex X="2565" Y="9744" Z="0"/>
					<Vertex X="2561" Y="9761" Z="0"/>
					<Vertex X="2561" Y="9770" Z="0"/>
					<Vertex X="2561" Y="9779" Z="0"/>
					<Vertex X="2561" Y="9787" Z="0"/>
					<Vertex X="2552" Y="9805" Z="0"/>
					<Vertex X="2552" Y="9814" Z="0"/>
					<Vertex X="2552" Y="9827" Z="0"/>
					<Vertex X="2548" Y="9835" Z="0"/>
					<Vertex X="2548" Y="9853" Z="0"/>
					<Vertex X="2548" Y="9866" Z="0"/>
					<Vertex X="2548" Y="9879" Z="0"/>
					<Vertex X="2548" Y="9892" Z="0"/>
					<Vertex X="2543" Y="9905" Z="0"/>
					<Vertex X="2543" Y="9922" Z="0"/>
					<Vertex X="2535" Y="9935" Z="0"/>
					<Vertex X="2530" Y="9957" Z="0"/>
					<Vertex X="2530" Y="9970" Z="0"/>
					<Vertex X="2530" Y="9987" Z="0"/>
					<Vertex X="2526" Y="10000" Z="0"/>
					<Vertex X="2526" Y="10018" Z="0"/>
					<Vertex X="2526" Y="10027" Z="0"/>
					<Vertex X="2526" Y="10040" Z="0"/>
					<Vertex X="2526" Y="10053" Z="0"/>
					<Vertex X="2526" Y="10061" Z="0"/>
					<Vertex X="2526" Y="10074" Z="0"/>
					<Vertex X="2526" Y="10083" Z="0"/>
					<Vertex X="2526" Y="10092" Z="0"/>
					<Vertex X="2526" Y="10100" Z="0"/>
					<Vertex X="2526" Y="10109" Z="0"/>
					<Vertex X="2526" Y="10122" Z="0"/>
					<Vertex X="2526" Y="10131" Z="0"/>
					<Vertex X="2526" Y="10148" Z="0"/>
					<Vertex X="2530" Y="10161" Z="0"/>
					<Vertex X="2530" Y="10174" Z="0"/>
					<Vertex X="2535" Y="10192" Z="0"/>
					<Vertex X="2535" Y="10205" Z="0"/>
					<Vertex X="2543" Y="10222" Z="0"/>
					<Vertex X="2543" Y="10227" Z="0"/>
					<Vertex X="2548" Y="10244" Z="0"/>
					<Vertex X="2552" Y="10253" Z="0"/>
					<Vertex X="2556" Y="10261" Z="0"/>
					<Vertex X="2565" Y="10279" Z="0"/>
					<Vertex X="2569" Y="10287" Z="0"/>
					<Vertex X="2574" Y="10296" Z="0"/>
					<Vertex X="2582" Y="10314" Z="0"/>
					<Vertex X="2587" Y="10327" Z="0"/>
					<Vertex X="2595" Y="10344" Z="0"/>
					<Vertex X="2600" Y="10353" Z="0"/>
					<Vertex X="2613" Y="10370" Z="0"/>
					<Vertex X="2626" Y="10383" Z="0"/>
					<Vertex X="2630" Y="10396" Z="0"/>
					<Vertex X="2639" Y="10405" Z="0"/>
					<Vertex X="2643" Y="10414" Z="0"/>
					<Vertex X="2652" Y="10422" Z="0"/>
					<Vertex X="2656" Y="10431" Z="0"/>
					<Vertex X="2661" Y="10431" Z="0"/>
					<Vertex X="2665" Y="10440" Z="0"/>
					<Vertex X="2669" Y="10444" Z="0"/>
					<Vertex X="2674" Y="10453" Z="0"/>
					<Vertex X="2678" Y="10457" Z="0"/>
					<Vertex X="2687" Y="10466" Z="0"/>
					<Vertex X="2691" Y="10474" Z="0"/>
					<Vertex X="2704" Y="10483" Z="0"/>
					<Vertex X="2704" Y="10492" Z="0"/>
					<Vertex X="2709" Y="10496" Z="0"/>
					<Vertex X="2713" Y="10500" Z="0"/>
					<Vertex X="2717" Y="10505" Z="0"/>
					<Vertex X="2722" Y="10509" Z="0"/>
					<Vertex X="2722" Y="10514" Z="0"/>
					<Vertex X="2730" Y="10518" Z="0"/>
					<Vertex X="2730" Y="10522" Z="0"/>
					<Vertex X="2735" Y="10527" Z="0"/>
					<Vertex X="2735" Y="10531" Z="0"/>
					<Vertex X="2748" Y="10544" Z="0"/>
					<Vertex X="2756" Y="10553" Z="0"/>
					<Vertex X="2765" Y="10557" Z="0"/>
					<Vertex X="2778" Y="10566" Z="0"/>
					<Vertex X="2782" Y="10570" Z="0"/>
					<Vertex X="2787" Y="10574" Z="0"/>
					<Vertex X="2795" Y="10583" Z="0"/>
					<Vertex X="2800" Y="10587" Z="0"/>
					<Vertex X="2800" Y="10592" Z="0"/>
					<Vertex X="2809" Y="10596" Z="0"/>
					<Vertex X="2813" Y="10600" Z="0"/>
					<Vertex X="2813" Y="10605" Z="0"/>
					<Vertex X="2817" Y="10605" Z="0"/>
					<Vertex X="2822" Y="10609" Z="0"/>
					<Vertex X="2830" Y="10609" Z="0"/>
					<Vertex X="2830" Y="10614" Z="0"/>
					<Vertex X="2835" Y="10614" Z="0"/>
					<Vertex X="2843" Y="10618" Z="0"/>
					<Vertex X="2848" Y="10618" Z="0"/>
					<Vertex X="2856" Y="10618" Z="0"/>
					<Vertex X="2865" Y="10618" Z="0"/>
					<Vertex X="2869" Y="10618" Z="0"/>
					<Vertex X="2878" Y="10618" Z="0"/>
					<Vertex X="2882" Y="10618" Z="0"/>
					<Vertex X="2887" Y="10618" Z="0"/>
					<Vertex X="2891" Y="10618" Z="0"/>
					<Vertex X="2900" Y="10618" Z="0"/>
					<Vertex X="2904" Y="10618" Z="0"/>
					<Vertex X="2913" Y="10618" Z="0"/>
					<Vertex X="2922" Y="10618" Z="0"/>
					<Vertex X="2935" Y="10618" Z="0"/>
					<Vertex X="2952" Y="10618" Z="0"/>
					<Vertex X="2965" Y="10618" Z="0"/>
					<Vertex X="2982" Y="10618" Z="0"/>
					<Vertex X="2995" Y="10618" Z="0"/>
					<Vertex X="3013" Y="10618" Z="0"/>
					<Vertex X="3022" Y="10618" Z="0"/>
					<Vertex X="3035" Y="10618" Z="0"/>
					<Vertex X="3048" Y="10618" Z="0"/>
					<Vertex X="3056" Y="10618" Z="0"/>
					<Vertex X="3065" Y="10618" Z="0"/>
					<Vertex X="3078" Y="10618" Z="0"/>
					<Vertex X="3082" Y="10618" Z="0"/>
					<Vertex X="3091" Y="10618" Z="0"/>
					<Vertex X="3100" Y="10618" Z="0"/>
					<Vertex X="3113" Y="10618" Z="0"/>
					<Vertex X="3117" Y="10618" Z="0"/>
					<Vertex X="3130" Y="10618" Z="0"/>
					<Vertex X="3143" Y="10618" Z="0"/>
					<Vertex X="3152" Y="10618" Z="0"/>
					<Vertex X="3165" Y="10618" Z="0"/>
					<Vertex X="3182" Y="10618" Z="0"/>
					<Vertex X="3191" Y="10618" Z="0"/>
					<Vertex X="3200" Y="10609" Z="0"/>
					<Vertex X="3204" Y="10609" Z="0"/>
					<Vertex X="3213" Y="10609" Z="0"/>
					<Vertex X="3226" Y="10609" Z="0"/>
					<Vertex X="3230" Y="10609" Z="0"/>
					<Vertex X="3239" Y="10609" Z="0"/>
					<Vertex X="3243" Y="10609" Z="0"/>
					<Vertex X="3252" Y="10609" Z="0"/>
					<Vertex X="3256" Y="10609" Z="0"/>
					<Vertex X="3265" Y="10609" Z="0"/>
					<Vertex X="3269" Y="10609" Z="0"/>
					<Vertex X="3282" Y="10609" Z="0"/>
					<Vertex X="3291" Y="10609" Z="0"/>
					<Vertex X="3300" Y="10605" Z="0"/>
					<Vertex X="3313" Y="10605" Z="0"/>
					<Vertex X="3317" Y="10605" Z="0"/>
					<Vertex X="3326" Y="10600" Z="0"/>
					<Vertex X="3339" Y="10600" Z="0"/>
					<Vertex X="3348" Y="10596" Z="0"/>
					<Vertex X="3352" Y="10596" Z="0"/>
					<Vertex X="3361" Y="10592" Z="0"/>
					<Vertex X="3365" Y="10592" Z="0"/>
					<Vertex X="3374" Y="10587" Z="0"/>
					<Vertex X="3382" Y="10583" Z="0"/>
					<Vertex X="3391" Y="10579" Z="0"/>
					<Vertex X="3391" Y="10574" Z="0"/>
					<Vertex X="3395" Y="10574" Z="0"/>
					<Vertex X="3404" Y="10570" Z="0"/>
					<Vertex X="3413" Y="10561" Z="0"/>
					<Vertex X="3417" Y="10561" Z="0"/>
					<Vertex X="3422" Y="10557" Z="0"/>
					<Vertex X="3426" Y="10553" Z="0"/>
					<Vertex X="3430" Y="10553" Z="0"/>
					<Vertex X="3435" Y="10548" Z="0"/>
					<Vertex X="3439" Y="10544" Z="0"/>
					<Vertex X="3448" Y="10535" Z="0"/>
					<Vertex X="3452" Y="10531" Z="0"/>
					<Vertex X="3461" Y="10531" Z="0"/>
					<Vertex X="3469" Y="10522" Z="0"/>
					<Vertex X="3474" Y="10518" Z="0"/>
					<Vertex X="3487" Y="10514" Z="0"/>
					<Vertex X="3495" Y="10509" Z="0"/>
					<Vertex X="3500" Y="10505" Z="0"/>
					<Vertex X="3513" Y="10496" Z="0"/>
					<Vertex X="3517" Y="10492" Z="0"/>
					<Vertex X="3526" Y="10487" Z="0"/>
					<Vertex X="3535" Y="10483" Z="0"/>
					<Vertex X="3535" Y="10474" Z="0"/>
					<Vertex X="3543" Y="10470" Z="0"/>
					<Vertex X="3552" Y="10466" Z="0"/>
					<Vertex X="3561" Y="10461" Z="0"/>
					<Vertex X="3561" Y="10457" Z="0"/>
					<Vertex X="3569" Y="10453" Z="0"/>
					<Vertex X="3578" Y="10444" Z="0"/>
					<Vertex X="3582" Y="10444" Z="0"/>
					<Vertex X="3587" Y="10435" Z="0"/>
					<Vertex X="3591" Y="10431" Z="0"/>
					<Vertex X="3600" Y="10427" Z="0"/>
					<Vertex X="3604" Y="10422" Z="0"/>
					<Vertex X="3609" Y="10418" Z="0"/>
					<Vertex X="3609" Y="10414" Z="0"/>
					<Vertex X="3613" Y="10414" Z="0"/>
					<Vertex X="3617" Y="10405" Z="0"/>
					<Vertex X="3622" Y="10405" Z="0"/>
					<Vertex X="3622" Y="10396" Z="0"/>
					<Vertex X="3635" Y="10392" Z="0"/>
					<Vertex X="3635" Y="10387" Z="0"/>
					<Vertex X="3635" Y="10383" Z="0"/>
					<Vertex X="3639" Y="10379" Z="0"/>
					<Vertex X="3639" Y="10374" Z="0"/>
					<Vertex X="3643" Y="10370" Z="0"/>
					<Vertex X="3648" Y="10366" Z="0"/>
					<Vertex X="3648" Y="10361" Z="0"/>
					<Vertex X="3652" Y="10357" Z="0"/>
					<Vertex X="3661" Y="10344" Z="0"/>
					<Vertex X="3661" Y="10340" Z="0"/>
					<Vertex X="3661" Y="10335" Z="0"/>
					<Vertex X="3661" Y="10331" Z="0"/>
					<Vertex X="3661" Y="10327" Z="0"/>
					<Vertex X="3661" Y="10322" Z="0"/>
					<Vertex X="3661" Y="10318" Z="0"/>
					<Vertex X="3661" Y="10309" Z="0"/>
					<Vertex X="3661" Y="10300" Z="0"/>
					<Vertex X="3661" Y="10292" Z="0"/>
					<Vertex X="3665" Y="10287" Z="0"/>
					<Vertex X="3665" Y="10279" Z="0"/>
					<Vertex X="3665" Y="10270" Z="0"/>
					<Vertex X="3665" Y="10253" Z="0"/>
					<Vertex X="3665" Y="10244" Z="0"/>
					<Vertex X="3665" Y="10235" Z="0"/>
					<Vertex X="3665" Y="10222" Z="0"/>
					<Vertex X="3669" Y="10214" Z="0"/>
					<Vertex X="3669" Y="10200" Z="0"/>
					<Vertex X="3669" Y="10187" Z="0"/>
					<Vertex X="3674" Y="10179" Z="0"/>
					<Vertex X="3674" Y="10174" Z="0"/>
					<Vertex X="3674" Y="10166" Z="0"/>
					<Vertex X="3678" Y="10157" Z="0"/>
					<Vertex X="3678" Y="10144" Z="0"/>
					<Vertex X="3678" Y="10131" Z="0"/>
					<Vertex X="3682" Y="10127" Z="0"/>
					<Vertex X="3682" Y="10122" Z="0"/>
					<Vertex X="3682" Y="10118" Z="0"/>
					<Vertex X="3682" Y="10109" Z="0"/>
					<Vertex X="3682" Y="10105" Z="0"/>
					<Vertex X="3691" Y="10096" Z="0"/>
					<Vertex X="3695" Y="10083" Z="0"/>
					<Vertex X="3695" Y="10079" Z="0"/>
					<Vertex X="3700" Y="10070" Z="0"/>
					<Vertex X="3704" Y="10066" Z="0"/>
					<Vertex X="3704" Y="10061" Z="0"/>
					<Vertex X="3709" Y="10053" Z="0"/>
					<Vertex X="3713" Y="10053" Z="0"/>
					<Vertex X="3717" Y="10044" Z="0"/>
					<Vertex X="3726" Y="10035" Z="0"/>
					<Vertex X="3735" Y="10027" Z="0"/>
					<Vertex X="3743" Y="10018" Z="0"/>
					<Vertex X="3752" Y="10005" Z="0"/>
					<Vertex X="3756" Y="10000" Z="0"/>
					<Vertex X="3761" Y="9992" Z="0"/>
					<Vertex X="3765" Y="9987" Z="0"/>
					<Vertex X="3774" Y="9979" Z="0"/>
					<Vertex X="3782" Y="9966" Z="0"/>
					<Vertex X="3787" Y="9961" Z="0"/>
					<Vertex X="3787" Y="9957" Z="0"/>
					<Vertex X="3800" Y="9948" Z="0"/>
					<Vertex X="3804" Y="9940" Z="0"/>
					<Vertex X="3809" Y="9935" Z="0"/>
					<Vertex X="3813" Y="9931" Z="0"/>
					<Vertex X="3817" Y="9927" Z="0"/>
					<Vertex X="3822" Y="9922" Z="0"/>
					<Vertex X="3826" Y="9914" Z="0"/>
					<Vertex X="3830" Y="9909" Z="0"/>
					<Vertex X="3835" Y="9909" Z="0"/>
					<Vertex X="3835" Y="9900" Z="0"/>
					<Vertex X="3843" Y="9892" Z="0"/>
					<Vertex X="3843" Y="9887" Z="0"/>
					<Vertex X="3848" Y="9883" Z="0"/>
					<Vertex X="3852" Y="9879" Z="0"/>
					<Vertex X="3856" Y="9874" Z="0"/>
					<Vertex X="3856" Y="9870" Z="0"/>
					<Vertex X="3861" Y="9861" Z="0"/>
					<Vertex X="3869" Y="9848" Z="0"/>
					<Vertex X="3878" Y="9840" Z="0"/>
					<Vertex X="3878" Y="9835" Z="0"/>
					<Vertex X="3882" Y="9827" Z="0"/>
					<Vertex X="3887" Y="9822" Z="0"/>
					<Vertex X="3895" Y="9814" Z="0"/>
					<Vertex X="3904" Y="9805" Z="0"/>
					<Vertex X="3904" Y="9800" Z="0"/>
					<Vertex X="3909" Y="9792" Z="0"/>
					<Vertex X="3909" Y="9787" Z="0"/>
					<Vertex X="3917" Y="9779" Z="0"/>
					<Vertex X="3917" Y="9774" Z="0"/>
					<Vertex X="3922" Y="9770" Z="0"/>
					<Vertex X="3930" Y="9761" Z="0"/>
					<Vertex X="3930" Y="9757" Z="0"/>
					<Vertex X="3935" Y="9753" Z="0"/>
					<Vertex X="3939" Y="9748" Z="0"/>
					<Vertex X="3943" Y="9740" Z="0"/>
					<Vertex X="3948" Y="9735" Z="0"/>
					<Vertex X="3952" Y="9722" Z="0"/>
					<Vertex X="3961" Y="9718" Z="0"/>
					<Vertex X="3961" Y="9714" Z="0"/>
					<Vertex X="3965" Y="9705" Z="0"/>
					<Vertex X="3974" Y="9700" Z="0"/>
					<Vertex X="3978" Y="9692" Z="0"/>
					<Vertex X="3982" Y="9692" Z="0"/>
					<Vertex X="3982" Y="9683" Z="0"/>
					<Vertex X="3982" Y="9679" Z="0"/>
					<Vertex X="3982" Y="9674" Z="0"/>
					<Vertex X="3991" Y="9670" Z="0"/>
					<Vertex X="3991" Y="9666" Z="0"/>
					<Vertex X="3991" Y="9661" Z="0"/>
					<Vertex X="3991" Y="9657" Z="0"/>
					<Vertex X="3991" Y="9653" Z="0"/>
					<Vertex X="3991" Y="9648" Z="0"/>
					<Vertex X="3995" Y="9644" Z="0"/>
					<Vertex X="3995" Y="9640" Z="0"/>
					<Vertex X="3995" Y="9635" Z="0"/>
					<Vertex X="3995" Y="9631" Z="0"/>
					<Vertex X="3995" Y="9622" Z="0"/>
					<Vertex X="3995" Y="9618" Z="0"/>
					<Vertex X="3995" Y="9614" Z="0"/>
					<Vertex X="3995" Y="9609" Z="0"/>
					<Vertex X="3995" Y="9605" Z="0"/>
					<Vertex X="3995" Y="9600" Z="0"/>
					<Vertex X="3995" Y="9596" Z="0"/>
					<Vertex X="3995" Y="9592" Z="0"/>
					<Vertex X="3995" Y="9587" Z="0"/>
					<Vertex X="3995" Y="9583" Z="0"/>
					<Vertex X="3995" Y="9579" Z="0"/>
					<Vertex X="3995" Y="9574" Z="0"/>
					<Vertex X="3995" Y="9570" Z="0"/>
					<Vertex X="3995" Y="9566" Z="0"/>
					<Vertex X="3995" Y="9561" Z="0"/>
					<Vertex X="3995" Y="9557" Z="0"/>
					<Vertex X="3995" Y="9527" Z="0"/>
				</Vertices>
			</Region>
			<Region Id="5" Type="0" Zoom="0.290000" Selected="0" ImageLocation="" ImageFocus="0" Length="7869.8" Area="4609301.5" LengthMicrons="3886.9" AreaMicrons="1124380.2" Text="NC" NegativeROA="0" InputRegionId="0" Analyze="1" DisplayId="5">
				<Attributes/>
				<Vertices>
					<Vertex X="10507" Y="9613" Z="0"/>
					<Vertex X="10503" Y="9613" Z="0"/>
					<Vertex X="10496" Y="9613" Z="0"/>
					<Vertex X="10493" Y="9613" Z="0"/>
					<Vertex X="10486" Y="9610" Z="0"/>
					<Vertex X="10483" Y="9610" Z="0"/>
					<Vertex X="10479" Y="9610" Z="0"/>
					<Vertex X="10469" Y="9610" Z="0"/>
					<Vertex X="10459" Y="9610" Z="0"/>
					<Vertex X="10448" Y="9610" Z="0"/>
					<Vertex X="10438" Y="9610" Z="0"/>
					<Vertex X="10424" Y="9610" Z="0"/>
					<Vertex X="10410" Y="9610" Z="0"/>
					<Vertex X="10390" Y="9610" Z="0"/>
					<Vertex X="10372" Y="9610" Z="0"/>
					<Vertex X="10352" Y="9610" Z="0"/>
					<Vertex X="10334" Y="9610" Z="0"/>
					<Vertex X="10303" Y="9610" Z="0"/>
					<Vertex X="10283" Y="9610" Z="0"/>
					<Vertex X="10262" Y="9610" Z="0"/>
					<Vertex X="10234" Y="9610" Z="0"/>
					<Vertex X="10210" Y="9610" Z="0"/>
					<Vertex X="10186" Y="9610" Z="0"/>
					<Vertex X="10162" Y="9610" Z="0"/>
					<Vertex X="10134" Y="9610" Z="0"/>
					<Vertex X="10110" Y="9610" Z="0"/>
					<Vertex X="10086" Y="9610" Z="0"/>
					<Vertex X="10062" Y="9610" Z="0"/>
					<Vertex X="10038" Y="9610" Z="0"/>
					<Vertex X="10007" Y="9610" Z="0"/>
					<Vertex X="9979" Y="9610" Z="0"/>
					<Vertex X="9955" Y="9610" Z="0"/>
					<Vertex X="9931" Y="9610" Z="0"/>
					<Vertex X="9907" Y="9610" Z="0"/>
					<Vertex X="9886" Y="9610" Z="0"/>
					<Vertex X="9869" Y="9610" Z="0"/>
					<Vertex X="9838" Y="9613" Z="0"/>
					<Vertex X="9824" Y="9613" Z="0"/>
					<Vertex X="9803" Y="9617" Z="0"/>
					<Vertex X="9783" Y="9627" Z="0"/>
					<Vertex X="9769" Y="9631" Z="0"/>
					<Vertex X="9759" Y="9634" Z="0"/>
					<Vertex X="9741" Y="9641" Z="0"/>
					<Vertex X="9727" Y="9644" Z="0"/>
					<Vertex X="9710" Y="9648" Z="0"/>
					<Vertex X="9690" Y="9658" Z="0"/>
					<Vertex X="9676" Y="9658" Z="0"/>
					<Vertex X="9665" Y="9662" Z="0"/>
					<Vertex X="9645" Y="9665" Z="0"/>
					<Vertex X="9621" Y="9672" Z="0"/>
					<Vertex X="9603" Y="9675" Z="0"/>
					<Vertex X="9590" Y="9682" Z="0"/>
					<Vertex X="9572" Y="9689" Z="0"/>
					<Vertex X="9565" Y="9693" Z="0"/>
					<Vertex X="9548" Y="9696" Z="0"/>
					<Vertex X="9538" Y="9703" Z="0"/>
					<Vertex X="9531" Y="9706" Z="0"/>
					<Vertex X="9524" Y="9710" Z="0"/>
					<Vertex X="9514" Y="9720" Z="0"/>
					<Vertex X="9507" Y="9720" Z="0"/>
					<Vertex X="9496" Y="9727" Z="0"/>
					<Vertex X="9493" Y="9734" Z="0"/>
					<Vertex X="9483" Y="9737" Z="0"/>
					<Vertex X="9472" Y="9741" Z="0"/>
					<Vertex X="9469" Y="9744" Z="0"/>
					<Vertex X="9462" Y="9751" Z="0"/>
					<Vertex X="9452" Y="9758" Z="0"/>
					<Vertex X="9445" Y="9765" Z="0"/>
					<Vertex X="9438" Y="9772" Z="0"/>
					<Vertex X="9427" Y="9779" Z="0"/>
					<Vertex X="9421" Y="9786" Z="0"/>
					<Vertex X="9410" Y="9793" Z="0"/>
					<Vertex X="9400" Y="9800" Z="0"/>
					<Vertex X="9390" Y="9810" Z="0"/>
					<Vertex X="9376" Y="9820" Z="0"/>
					<Vertex X="9365" Y="9831" Z="0"/>
					<Vertex X="9355" Y="9834" Z="0"/>
					<Vertex X="9348" Y="9844" Z="0"/>
					<Vertex X="9334" Y="9851" Z="0"/>
					<Vertex X="9324" Y="9858" Z="0"/>
					<Vertex X="9310" Y="9869" Z="0"/>
					<Vertex X="9303" Y="9872" Z="0"/>
					<Vertex X="9290" Y="9879" Z="0"/>
					<Vertex X="9276" Y="9893" Z="0"/>
					<Vertex X="9269" Y="9900" Z="0"/>
					<Vertex X="9252" Y="9910" Z="0"/>
					<Vertex X="9238" Y="9920" Z="0"/>
					<Vertex X="9234" Y="9920" Z="0"/>
					<Vertex X="9221" Y="9934" Z="0"/>
					<Vertex X="9210" Y="9941" Z="0"/>
					<Vertex X="9196" Y="9948" Z="0"/>
					<Vertex X="9193" Y="9955" Z="0"/>
					<Vertex X="9186" Y="9962" Z="0"/>
					<Vertex X="9176" Y="9965" Z="0"/>
					<Vertex X="9165" Y="9972" Z="0"/>
					<Vertex X="9159" Y="9979" Z="0"/>
					<Vertex X="9152" Y="9982" Z="0"/>
					<Vertex X="9145" Y="9989" Z="0"/>
					<Vertex X="9134" Y="9996" Z="0"/>
					<Vertex X="9124" Y="10000" Z="0"/>
					<Vertex X="9121" Y="10006" Z="0"/>
					<Vertex X="9110" Y="10013" Z="0"/>
					<Vertex X="9107" Y="10017" Z="0"/>
					<Vertex X="9103" Y="10020" Z="0"/>
					<Vertex X="9096" Y="10027" Z="0"/>
					<Vertex X="9096" Y="10031" Z="0"/>
					<Vertex X="9086" Y="10041" Z="0"/>
					<Vertex X="9079" Y="10051" Z="0"/>
					<Vertex X="9069" Y="10065" Z="0"/>
					<Vertex X="9059" Y="10072" Z="0"/>
					<Vertex X="9052" Y="10082" Z="0"/>
					<Vertex X="9041" Y="10093" Z="0"/>
					<Vertex X="9034" Y="10103" Z="0"/>
					<Vertex X="9031" Y="10110" Z="0"/>
					<Vertex X="9024" Y="10117" Z="0"/>
					<Vertex X="9017" Y="10124" Z="0"/>
					<Vertex X="9017" Y="10134" Z="0"/>
					<Vertex X="9010" Y="10141" Z="0"/>
					<Vertex X="9007" Y="10148" Z="0"/>
					<Vertex X="9007" Y="10155" Z="0"/>
					<Vertex X="9007" Y="10165" Z="0"/>
					<Vertex X="9003" Y="10175" Z="0"/>
					<Vertex X="8996" Y="10182" Z="0"/>
					<Vertex X="8990" Y="10196" Z="0"/>
					<Vertex X="8979" Y="10203" Z="0"/>
					<Vertex X="8979" Y="10213" Z="0"/>
					<Vertex X="8979" Y="10220" Z="0"/>
					<Vertex X="8979" Y="10227" Z="0"/>
					<Vertex X="8976" Y="10241" Z="0"/>
					<Vertex X="8976" Y="10251" Z="0"/>
					<Vertex X="8969" Y="10258" Z="0"/>
					<Vertex X="8969" Y="10269" Z="0"/>
					<Vertex X="8965" Y="10279" Z="0"/>
					<Vertex X="8962" Y="10289" Z="0"/>
					<Vertex X="8962" Y="10296" Z="0"/>
					<Vertex X="8962" Y="10306" Z="0"/>
					<Vertex X="8959" Y="10310" Z="0"/>
					<Vertex X="8955" Y="10324" Z="0"/>
					<Vertex X="8955" Y="10334" Z="0"/>
					<Vertex X="8955" Y="10344" Z="0"/>
					<Vertex X="8952" Y="10351" Z="0"/>
					<Vertex X="8952" Y="10358" Z="0"/>
					<Vertex X="8952" Y="10369" Z="0"/>
					<Vertex X="8952" Y="10372" Z="0"/>
					<Vertex X="8952" Y="10382" Z="0"/>
					<Vertex X="8952" Y="10396" Z="0"/>
					<Vertex X="8948" Y="10403" Z="0"/>
					<Vertex X="8948" Y="10413" Z="0"/>
					<Vertex X="8948" Y="10424" Z="0"/>
					<Vertex X="8945" Y="10431" Z="0"/>
					<Vertex X="8941" Y="10441" Z="0"/>
					<Vertex X="8941" Y="10448" Z="0"/>
					<Vertex X="8941" Y="10462" Z="0"/>
					<Vertex X="8941" Y="10469" Z="0"/>
					<Vertex X="8941" Y="10479" Z="0"/>
					<Vertex X="8941" Y="10486" Z="0"/>
					<Vertex X="8941" Y="10493" Z="0"/>
					<Vertex X="8941" Y="10503" Z="0"/>
					<Vertex X="8941" Y="10513" Z="0"/>
					<Vertex X="8941" Y="10517" Z="0"/>
					<Vertex X="8941" Y="10527" Z="0"/>
					<Vertex X="8941" Y="10537" Z="0"/>
					<Vertex X="8941" Y="10544" Z="0"/>
					<Vertex X="8941" Y="10555" Z="0"/>
					<Vertex X="8941" Y="10565" Z="0"/>
					<Vertex X="8941" Y="10572" Z="0"/>
					<Vertex X="8941" Y="10582" Z="0"/>
					<Vertex X="8941" Y="10593" Z="0"/>
					<Vertex X="8941" Y="10603" Z="0"/>
					<Vertex X="8941" Y="10610" Z="0"/>
					<Vertex X="8941" Y="10620" Z="0"/>
					<Vertex X="8941" Y="10627" Z="0"/>
					<Vertex X="8941" Y="10634" Z="0"/>
					<Vertex X="8941" Y="10648" Z="0"/>
					<Vertex X="8941" Y="10658" Z="0"/>
					<Vertex X="8941" Y="10662" Z="0"/>
					<Vertex X="8941" Y="10672" Z="0"/>
					<Vertex X="8941" Y="10682" Z="0"/>
					<Vertex X="8941" Y="10693" Z="0"/>
					<Vertex X="8941" Y="10700" Z="0"/>
					<Vertex X="8941" Y="10713" Z="0"/>
					<Vertex X="8941" Y="10724" Z="0"/>
					<Vertex X="8941" Y="10737" Z="0"/>
					<Vertex X="8941" Y="10751" Z="0"/>
					<Vertex X="8941" Y="10762" Z="0"/>
					<Vertex X="8941" Y="10769" Z="0"/>
					<Vertex X="8941" Y="10779" Z="0"/>
					<Vertex X="8941" Y="10789" Z="0"/>
					<Vertex X="8941" Y="10800" Z="0"/>
					<Vertex X="8941" Y="10806" Z="0"/>
					<Vertex X="8941" Y="10817" Z="0"/>
					<Vertex X="8945" Y="10834" Z="0"/>
					<Vertex X="8945" Y="10841" Z="0"/>
					<Vertex X="8948" Y="10848" Z="0"/>
					<Vertex X="8948" Y="10858" Z="0"/>
					<Vertex X="8955" Y="10872" Z="0"/>
					<Vertex X="8955" Y="10879" Z="0"/>
					<Vertex X="8955" Y="10889" Z="0"/>
					<Vertex X="8959" Y="10896" Z="0"/>
					<Vertex X="8959" Y="10906" Z="0"/>
					<Vertex X="8959" Y="10913" Z="0"/>
					<Vertex X="8959" Y="10924" Z="0"/>
					<Vertex X="8959" Y="10931" Z="0"/>
					<Vertex X="8962" Y="10937" Z="0"/>
					<Vertex X="8962" Y="10944" Z="0"/>
					<Vertex X="8962" Y="10948" Z="0"/>
					<Vertex X="8965" Y="10955" Z="0"/>
					<Vertex X="8965" Y="10958" Z="0"/>
					<Vertex X="8965" Y="10962" Z="0"/>
					<Vertex X="8969" Y="10972" Z="0"/>
					<Vertex X="8969" Y="10979" Z="0"/>
					<Vertex X="8972" Y="10982" Z="0"/>
					<Vertex X="8972" Y="10986" Z="0"/>
					<Vertex X="8972" Y="10993" Z="0"/>
					<Vertex X="8972" Y="11003" Z="0"/>
					<Vertex X="8976" Y="11010" Z="0"/>
					<Vertex X="8979" Y="11017" Z="0"/>
					<Vertex X="8983" Y="11024" Z="0"/>
					<Vertex X="8983" Y="11031" Z="0"/>
					<Vertex X="8983" Y="11037" Z="0"/>
					<Vertex X="8986" Y="11044" Z="0"/>
					<Vertex X="8986" Y="11048" Z="0"/>
					<Vertex X="8990" Y="11058" Z="0"/>
					<Vertex X="8993" Y="11058" Z="0"/>
					<Vertex X="8993" Y="11062" Z="0"/>
					<Vertex X="8993" Y="11069" Z="0"/>
					<Vertex X="8993" Y="11072" Z="0"/>
					<Vertex X="8993" Y="11079" Z="0"/>
					<Vertex X="8993" Y="11082" Z="0"/>
					<Vertex X="8996" Y="11089" Z="0"/>
					<Vertex X="8996" Y="11096" Z="0"/>
					<Vertex X="8996" Y="11103" Z="0"/>
					<Vertex X="9000" Y="11106" Z="0"/>
					<Vertex X="9000" Y="11113" Z="0"/>
					<Vertex X="9003" Y="11120" Z="0"/>
					<Vertex X="9007" Y="11124" Z="0"/>
					<Vertex X="9007" Y="11127" Z="0"/>
					<Vertex X="9007" Y="11131" Z="0"/>
					<Vertex X="9007" Y="11137" Z="0"/>
					<Vertex X="9007" Y="11141" Z="0"/>
					<Vertex X="9007" Y="11148" Z="0"/>
					<Vertex X="9010" Y="11151" Z="0"/>
					<Vertex X="9010" Y="11155" Z="0"/>
					<Vertex X="9010" Y="11158" Z="0"/>
					<Vertex X="9010" Y="11162" Z="0"/>
					<Vertex X="9010" Y="11165" Z="0"/>
					<Vertex X="9010" Y="11172" Z="0"/>
					<Vertex X="9014" Y="11172" Z="0"/>
					<Vertex X="9014" Y="11175" Z="0"/>
					<Vertex X="9017" Y="11182" Z="0"/>
					<Vertex X="9017" Y="11189" Z="0"/>
					<Vertex X="9017" Y="11193" Z="0"/>
					<Vertex X="9017" Y="11200" Z="0"/>
					<Vertex X="9017" Y="11203" Z="0"/>
					<Vertex X="9017" Y="11210" Z="0"/>
					<Vertex X="9021" Y="11213" Z="0"/>
					<Vertex X="9021" Y="11217" Z="0"/>
					<Vertex X="9024" Y="11220" Z="0"/>
					<Vertex X="9024" Y="11227" Z="0"/>
					<Vertex X="9027" Y="11231" Z="0"/>
					<Vertex X="9027" Y="11234" Z="0"/>
					<Vertex X="9027" Y="11241" Z="0"/>
					<Vertex X="9031" Y="11244" Z="0"/>
					<Vertex X="9031" Y="11248" Z="0"/>
					<Vertex X="9031" Y="11251" Z="0"/>
					<Vertex X="9038" Y="11258" Z="0"/>
					<Vertex X="9038" Y="11265" Z="0"/>
					<Vertex X="9038" Y="11269" Z="0"/>
					<Vertex X="9041" Y="11272" Z="0"/>
					<Vertex X="9041" Y="11275" Z="0"/>
					<Vertex X="9045" Y="11279" Z="0"/>
					<Vertex X="9045" Y="11286" Z="0"/>
					<Vertex X="9045" Y="11293" Z="0"/>
					<Vertex X="9048" Y="11293" Z="0"/>
					<Vertex X="9048" Y="11296" Z="0"/>
					<Vertex X="9052" Y="11300" Z="0"/>
					<Vertex X="9055" Y="11300" Z="0"/>
					<Vertex X="9055" Y="11303" Z="0"/>
					<Vertex X="9055" Y="11306" Z="0"/>
					<Vertex X="9062" Y="11310" Z="0"/>
					<Vertex X="9065" Y="11320" Z="0"/>
					<Vertex X="9072" Y="11327" Z="0"/>
					<Vertex X="9076" Y="11331" Z="0"/>
					<Vertex X="9079" Y="11334" Z="0"/>
					<Vertex X="9083" Y="11341" Z="0"/>
					<Vertex X="9086" Y="11341" Z="0"/>
					<Vertex X="9090" Y="11348" Z="0"/>
					<Vertex X="9096" Y="11355" Z="0"/>
					<Vertex X="9100" Y="11358" Z="0"/>
					<Vertex X="9107" Y="11365" Z="0"/>
					<Vertex X="9110" Y="11372" Z="0"/>
					<Vertex X="9117" Y="11375" Z="0"/>
					<Vertex X="9121" Y="11379" Z="0"/>
					<Vertex X="9124" Y="11382" Z="0"/>
					<Vertex X="9127" Y="11389" Z="0"/>
					<Vertex X="9134" Y="11396" Z="0"/>
					<Vertex X="9138" Y="11400" Z="0"/>
					<Vertex X="9145" Y="11406" Z="0"/>
					<Vertex X="9148" Y="11410" Z="0"/>
					<Vertex X="9155" Y="11417" Z="0"/>
					<Vertex X="9159" Y="11420" Z="0"/>
					<Vertex X="9165" Y="11427" Z="0"/>
					<Vertex X="9172" Y="11431" Z="0"/>
					<Vertex X="9172" Y="11434" Z="0"/>
					<Vertex X="9179" Y="11441" Z="0"/>
					<Vertex X="9193" Y="11451" Z="0"/>
					<Vertex X="9203" Y="11462" Z="0"/>
					<Vertex X="9207" Y="11465" Z="0"/>
					<Vertex X="9214" Y="11472" Z="0"/>
					<Vertex X="9221" Y="11475" Z="0"/>
					<Vertex X="9227" Y="11486" Z="0"/>
					<Vertex X="9241" Y="11493" Z="0"/>
					<Vertex X="9248" Y="11503" Z="0"/>
					<Vertex X="9262" Y="11513" Z="0"/>
					<Vertex X="9272" Y="11524" Z="0"/>
					<Vertex X="9286" Y="11534" Z="0"/>
					<Vertex X="9290" Y="11537" Z="0"/>
					<Vertex X="9300" Y="11548" Z="0"/>
					<Vertex X="9303" Y="11551" Z="0"/>
					<Vertex X="9310" Y="11555" Z="0"/>
					<Vertex X="9314" Y="11562" Z="0"/>
					<Vertex X="9327" Y="11572" Z="0"/>
					<Vertex X="9334" Y="11575" Z="0"/>
					<Vertex X="9338" Y="11579" Z="0"/>
					<Vertex X="9348" Y="11582" Z="0"/>
					<Vertex X="9359" Y="11586" Z="0"/>
					<Vertex X="9365" Y="11589" Z="0"/>
					<Vertex X="9376" Y="11596" Z="0"/>
					<Vertex X="9383" Y="11600" Z="0"/>
					<Vertex X="9386" Y="11603" Z="0"/>
					<Vertex X="9390" Y="11603" Z="0"/>
					<Vertex X="9400" Y="11610" Z="0"/>
					<Vertex X="9403" Y="11613" Z="0"/>
					<Vertex X="9410" Y="11617" Z="0"/>
					<Vertex X="9417" Y="11624" Z="0"/>
					<Vertex X="9421" Y="11627" Z="0"/>
					<Vertex X="9427" Y="11634" Z="0"/>
					<Vertex X="9434" Y="11641" Z="0"/>
					<Vertex X="9441" Y="11644" Z="0"/>
					<Vertex X="9448" Y="11651" Z="0"/>
					<Vertex X="9459" Y="11658" Z="0"/>
					<Vertex X="9469" Y="11662" Z="0"/>
					<Vertex X="9476" Y="11669" Z="0"/>
					<Vertex X="9483" Y="11672" Z="0"/>
					<Vertex X="9496" Y="11679" Z="0"/>
					<Vertex X="9507" Y="11679" Z="0"/>
					<Vertex X="9510" Y="11682" Z="0"/>
					<Vertex X="9521" Y="11686" Z="0"/>
					<Vertex X="9534" Y="11693" Z="0"/>
					<Vertex X="9538" Y="11693" Z="0"/>
					<Vertex X="9545" Y="11696" Z="0"/>
					<Vertex X="9548" Y="11700" Z="0"/>
					<Vertex X="9559" Y="11706" Z="0"/>
					<Vertex X="9562" Y="11706" Z="0"/>
					<Vertex X="9576" Y="11717" Z="0"/>
					<Vertex X="9583" Y="11720" Z="0"/>
					<Vertex X="9586" Y="11720" Z="0"/>
					<Vertex X="9596" Y="11727" Z="0"/>
					<Vertex X="9603" Y="11731" Z="0"/>
					<Vertex X="9610" Y="11734" Z="0"/>
					<Vertex X="9621" Y="11737" Z="0"/>
					<Vertex X="9627" Y="11741" Z="0"/>
					<Vertex X="9638" Y="11744" Z="0"/>
					<Vertex X="9655" Y="11755" Z="0"/>
					<Vertex X="9665" Y="11755" Z="0"/>
					<Vertex X="9683" Y="11758" Z="0"/>
					<Vertex X="9693" Y="11762" Z="0"/>
					<Vertex X="9710" Y="11772" Z="0"/>
					<Vertex X="9724" Y="11779" Z="0"/>
					<Vertex X="9738" Y="11786" Z="0"/>
					<Vertex X="9748" Y="11786" Z="0"/>
					<Vertex X="9762" Y="11789" Z="0"/>
					<Vertex X="9769" Y="11793" Z="0"/>
					<Vertex X="9790" Y="11800" Z="0"/>
					<Vertex X="9810" Y="11803" Z="0"/>
					<Vertex X="9824" Y="11806" Z="0"/>
					<Vertex X="9845" Y="11806" Z="0"/>
					<Vertex X="9872" Y="11810" Z="0"/>
					<Vertex X="9900" Y="11817" Z="0"/>
					<Vertex X="9921" Y="11820" Z="0"/>
					<Vertex X="9945" Y="11824" Z="0"/>
					<Vertex X="9965" Y="11824" Z="0"/>
					<Vertex X="9986" Y="11827" Z="0"/>
					<Vertex X="10000" Y="11834" Z="0"/>
					<Vertex X="10021" Y="11837" Z="0"/>
					<Vertex X="10045" Y="11841" Z="0"/>
					<Vertex X="10059" Y="11841" Z="0"/>
					<Vertex X="10090" Y="11851" Z="0"/>
					<Vertex X="10114" Y="11851" Z="0"/>
					<Vertex X="10138" Y="11855" Z="0"/>
					<Vertex X="10159" Y="11858" Z="0"/>
					<Vertex X="10186" Y="11858" Z="0"/>
					<Vertex X="10210" Y="11858" Z="0"/>
					<Vertex X="10234" Y="11858" Z="0"/>
					<Vertex X="10255" Y="11858" Z="0"/>
					<Vertex X="10276" Y="11858" Z="0"/>
					<Vertex X="10300" Y="11858" Z="0"/>
					<Vertex X="10317" Y="11858" Z="0"/>
					<Vertex X="10338" Y="11858" Z="0"/>
					<Vertex X="10352" Y="11858" Z="0"/>
					<Vertex X="10365" Y="11858" Z="0"/>
					<Vertex X="10383" Y="11858" Z="0"/>
					<Vertex X="10396" Y="11858" Z="0"/>
					<Vertex X="10407" Y="11858" Z="0"/>
					<Vertex X="10421" Y="11858" Z="0"/>
					<Vertex X="10424" Y="11858" Z="0"/>
					<Vertex X="10434" Y="11858" Z="0"/>
					<Vertex X="10445" Y="11858" Z="0"/>
					<Vertex X="10452" Y="11858" Z="0"/>
					<Vertex X="10459" Y="11855" Z="0"/>
					<Vertex X="10465" Y="11855" Z="0"/>
					<Vertex X="10472" Y="11855" Z="0"/>
					<Vertex X="10483" Y="11855" Z="0"/>
					<Vertex X="10500" Y="11855" Z="0"/>
					<Vertex X="10507" Y="11851" Z="0"/>
					<Vertex X="10514" Y="11851" Z="0"/>
					<Vertex X="10527" Y="11848" Z="0"/>
					<Vertex X="10531" Y="11848" Z="0"/>
					<Vertex X="10538" Y="11848" Z="0"/>
					<Vertex X="10541" Y="11848" Z="0"/>
					<Vertex X="10545" Y="11848" Z="0"/>
					<Vertex X="10552" Y="11848" Z="0"/>
					<Vertex X="10562" Y="11848" Z="0"/>
					<Vertex X="10569" Y="11848" Z="0"/>
					<Vertex X="10579" Y="11848" Z="0"/>
					<Vertex X="10586" Y="11848" Z="0"/>
					<Vertex X="10593" Y="11844" Z="0"/>
					<Vertex X="10596" Y="11841" Z="0"/>
					<Vertex X="10600" Y="11841" Z="0"/>
					<Vertex X="10607" Y="11841" Z="0"/>
					<Vertex X="10610" Y="11841" Z="0"/>
					<Vertex X="10614" Y="11841" Z="0"/>
					<Vertex X="10621" Y="11841" Z="0"/>
					<Vertex X="10624" Y="11841" Z="0"/>
					<Vertex X="10627" Y="11837" Z="0"/>
					<Vertex X="10631" Y="11837" Z="0"/>
					<Vertex X="10634" Y="11837" Z="0"/>
					<Vertex X="10641" Y="11837" Z="0"/>
					<Vertex X="10645" Y="11834" Z="0"/>
					<Vertex X="10645" Y="11831" Z="0"/>
					<Vertex X="10652" Y="11831" Z="0"/>
					<Vertex X="10655" Y="11831" Z="0"/>
					<Vertex X="10659" Y="11831" Z="0"/>
					<Vertex X="10662" Y="11827" Z="0"/>
					<Vertex X="10669" Y="11824" Z="0"/>
					<Vertex X="10672" Y="11824" Z="0"/>
					<Vertex X="10676" Y="11824" Z="0"/>
					<Vertex X="10690" Y="11820" Z="0"/>
					<Vertex X="10693" Y="11820" Z="0"/>
					<Vertex X="10703" Y="11820" Z="0"/>
					<Vertex X="10707" Y="11820" Z="0"/>
					<Vertex X="10714" Y="11817" Z="0"/>
					<Vertex X="10721" Y="11817" Z="0"/>
					<Vertex X="10724" Y="11813" Z="0"/>
					<Vertex X="10727" Y="11813" Z="0"/>
					<Vertex X="10734" Y="11813" Z="0"/>
					<Vertex X="10745" Y="11803" Z="0"/>
					<Vertex X="10752" Y="11803" Z="0"/>
					<Vertex X="10755" Y="11800" Z="0"/>
					<Vertex X="10762" Y="11800" Z="0"/>
					<Vertex X="10772" Y="11793" Z="0"/>
					<Vertex X="10779" Y="11789" Z="0"/>
					<Vertex X="10793" Y="11786" Z="0"/>
					<Vertex X="10803" Y="11779" Z="0"/>
					<Vertex X="10817" Y="11775" Z="0"/>
					<Vertex X="10824" Y="11769" Z="0"/>
					<Vertex X="10841" Y="11762" Z="0"/>
					<Vertex X="10852" Y="11751" Z="0"/>
					<Vertex X="10865" Y="11741" Z="0"/>
					<Vertex X="10886" Y="11727" Z="0"/>
					<Vertex X="10903" Y="11713" Z="0"/>
					<Vertex X="10914" Y="11706" Z="0"/>
					<Vertex X="10931" Y="11696" Z="0"/>
					<Vertex X="10952" Y="11679" Z="0"/>
					<Vertex X="10965" Y="11675" Z="0"/>
					<Vertex X="10983" Y="11665" Z="0"/>
					<Vertex X="10990" Y="11658" Z="0"/>
					<Vertex X="11003" Y="11651" Z="0"/>
					<Vertex X="11014" Y="11644" Z="0"/>
					<Vertex X="11027" Y="11637" Z="0"/>
					<Vertex X="11038" Y="11631" Z="0"/>
					<Vertex X="11055" Y="11620" Z="0"/>
					<Vertex X="11072" Y="11613" Z="0"/>
					<Vertex X="11093" Y="11600" Z="0"/>
					<Vertex X="11103" Y="11593" Z="0"/>
					<Vertex X="11121" Y="11582" Z="0"/>
					<Vertex X="11127" Y="11582" Z="0"/>
					<Vertex X="11141" Y="11572" Z="0"/>
					<Vertex X="11152" Y="11565" Z="0"/>
					<Vertex X="11169" Y="11562" Z="0"/>
					<Vertex X="11179" Y="11555" Z="0"/>
					<Vertex X="11196" Y="11544" Z="0"/>
					<Vertex X="11203" Y="11541" Z="0"/>
					<Vertex X="11210" Y="11537" Z="0"/>
					<Vertex X="11221" Y="11527" Z="0"/>
					<Vertex X="11224" Y="11527" Z="0"/>
					<Vertex X="11238" Y="11520" Z="0"/>
					<Vertex X="11241" Y="11517" Z="0"/>
					<Vertex X="11248" Y="11510" Z="0"/>
					<Vertex X="11255" Y="11506" Z="0"/>
					<Vertex X="11259" Y="11500" Z="0"/>
					<Vertex X="11262" Y="11496" Z="0"/>
					<Vertex X="11269" Y="11486" Z="0"/>
					<Vertex X="11276" Y="11479" Z="0"/>
					<Vertex X="11279" Y="11472" Z="0"/>
					<Vertex X="11283" Y="11465" Z="0"/>
					<Vertex X="11290" Y="11462" Z="0"/>
					<Vertex X="11293" Y="11455" Z="0"/>
					<Vertex X="11300" Y="11444" Z="0"/>
					<Vertex X="11303" Y="11437" Z="0"/>
					<Vertex X="11303" Y="11431" Z="0"/>
					<Vertex X="11310" Y="11424" Z="0"/>
					<Vertex X="11310" Y="11417" Z="0"/>
					<Vertex X="11317" Y="11400" Z="0"/>
					<Vertex X="11317" Y="11396" Z="0"/>
					<Vertex X="11327" Y="11379" Z="0"/>
					<Vertex X="11331" Y="11365" Z="0"/>
					<Vertex X="11331" Y="11355" Z="0"/>
					<Vertex X="11341" Y="11341" Z="0"/>
					<Vertex X="11345" Y="11331" Z="0"/>
					<Vertex X="11348" Y="11317" Z="0"/>
					<Vertex X="11348" Y="11310" Z="0"/>
					<Vertex X="11348" Y="11300" Z="0"/>
					<Vertex X="11355" Y="11293" Z="0"/>
					<Vertex X="11359" Y="11286" Z="0"/>
					<Vertex X="11359" Y="11275" Z="0"/>
					<Vertex X="11359" Y="11262" Z="0"/>
					<Vertex X="11362" Y="11251" Z="0"/>
					<Vertex X="11369" Y="11244" Z="0"/>
					<Vertex X="11369" Y="11237" Z="0"/>
					<Vertex X="11372" Y="11220" Z="0"/>
					<Vertex X="11372" Y="11213" Z="0"/>
					<Vertex X="11376" Y="11210" Z="0"/>
					<Vertex X="11376" Y="11200" Z="0"/>
					<Vertex X="11383" Y="11193" Z="0"/>
					<Vertex X="11383" Y="11186" Z="0"/>
					<Vertex X="11383" Y="11179" Z="0"/>
					<Vertex X="11383" Y="11175" Z="0"/>
					<Vertex X="11383" Y="11172" Z="0"/>
					<Vertex X="11383" Y="11165" Z="0"/>
					<Vertex X="11386" Y="11155" Z="0"/>
					<Vertex X="11386" Y="11148" Z="0"/>
					<Vertex X="11386" Y="11144" Z="0"/>
					<Vertex X="11386" Y="11134" Z="0"/>
					<Vertex X="11390" Y="11127" Z="0"/>
					<Vertex X="11390" Y="11117" Z="0"/>
					<Vertex X="11393" Y="11106" Z="0"/>
					<Vertex X="11393" Y="11096" Z="0"/>
					<Vertex X="11396" Y="11086" Z="0"/>
					<Vertex X="11396" Y="11079" Z="0"/>
					<Vertex X="11396" Y="11072" Z="0"/>
					<Vertex X="11400" Y="11062" Z="0"/>
					<Vertex X="11400" Y="11058" Z="0"/>
					<Vertex X="11400" Y="11048" Z="0"/>
					<Vertex X="11400" Y="11034" Z="0"/>
					<Vertex X="11403" Y="11027" Z="0"/>
					<Vertex X="11403" Y="11017" Z="0"/>
					<Vertex X="11403" Y="10996" Z="0"/>
					<Vertex X="11403" Y="10982" Z="0"/>
					<Vertex X="11403" Y="10975" Z="0"/>
					<Vertex X="11403" Y="10962" Z="0"/>
					<Vertex X="11403" Y="10951" Z="0"/>
					<Vertex X="11403" Y="10937" Z="0"/>
					<Vertex X="11403" Y="10924" Z="0"/>
					<Vertex X="11403" Y="10910" Z="0"/>
					<Vertex X="11403" Y="10900" Z="0"/>
					<Vertex X="11407" Y="10886" Z="0"/>
					<Vertex X="11407" Y="10872" Z="0"/>
					<Vertex X="11407" Y="10848" Z="0"/>
					<Vertex X="11407" Y="10834" Z="0"/>
					<Vertex X="11407" Y="10824" Z="0"/>
					<Vertex X="11407" Y="10810" Z="0"/>
					<Vertex X="11407" Y="10796" Z="0"/>
					<Vertex X="11407" Y="10782" Z="0"/>
					<Vertex X="11407" Y="10765" Z="0"/>
					<Vertex X="11407" Y="10751" Z="0"/>
					<Vertex X="11407" Y="10737" Z="0"/>
					<Vertex X="11407" Y="10710" Z="0"/>
					<Vertex X="11407" Y="10693" Z="0"/>
					<Vertex X="11407" Y="10675" Z="0"/>
					<Vertex X="11407" Y="10662" Z="0"/>
					<Vertex X="11407" Y="10637" Z="0"/>
					<Vertex X="11407" Y="10620" Z="0"/>
					<Vertex X="11407" Y="10606" Z="0"/>
					<Vertex X="11403" Y="10586" Z="0"/>
					<Vertex X="11400" Y="10569" Z="0"/>
					<Vertex X="11400" Y="10537" Z="0"/>
					<Vertex X="11400" Y="10520" Z="0"/>
					<Vertex X="11396" Y="10503" Z="0"/>
					<Vertex X="11393" Y="10486" Z="0"/>
					<Vertex X="11393" Y="10472" Z="0"/>
					<Vertex X="11390" Y="10458" Z="0"/>
					<Vertex X="11390" Y="10444" Z="0"/>
					<Vertex X="11379" Y="10413" Z="0"/>
					<Vertex X="11376" Y="10386" Z="0"/>
					<Vertex X="11369" Y="10372" Z="0"/>
					<Vertex X="11362" Y="10355" Z="0"/>
					<Vertex X="11359" Y="10334" Z="0"/>
					<Vertex X="11359" Y="10324" Z="0"/>
					<Vertex X="11355" Y="10310" Z="0"/>
					<Vertex X="11348" Y="10303" Z="0"/>
					<Vertex X="11341" Y="10272" Z="0"/>
					<Vertex X="11341" Y="10262" Z="0"/>
					<Vertex X="11331" Y="10244" Z="0"/>
					<Vertex X="11327" Y="10234" Z="0"/>
					<Vertex X="11317" Y="10224" Z="0"/>
					<Vertex X="11314" Y="10206" Z="0"/>
					<Vertex X="11300" Y="10186" Z="0"/>
					<Vertex X="11293" Y="10172" Z="0"/>
					<Vertex X="11293" Y="10162" Z="0"/>
					<Vertex X="11286" Y="10148" Z="0"/>
					<Vertex X="11279" Y="10141" Z="0"/>
					<Vertex X="11279" Y="10131" Z="0"/>
					<Vertex X="11265" Y="10106" Z="0"/>
					<Vertex X="11259" Y="10096" Z="0"/>
					<Vertex X="11255" Y="10089" Z="0"/>
					<Vertex X="11248" Y="10082" Z="0"/>
					<Vertex X="11241" Y="10075" Z="0"/>
					<Vertex X="11238" Y="10065" Z="0"/>
					<Vertex X="11227" Y="10051" Z="0"/>
					<Vertex X="11224" Y="10044" Z="0"/>
					<Vertex X="11217" Y="10041" Z="0"/>
					<Vertex X="11214" Y="10034" Z="0"/>
					<Vertex X="11207" Y="10027" Z="0"/>
					<Vertex X="11193" Y="10013" Z="0"/>
					<Vertex X="11186" Y="10010" Z="0"/>
					<Vertex X="11176" Y="9996" Z="0"/>
					<Vertex X="11169" Y="9993" Z="0"/>
					<Vertex X="11169" Y="9989" Z="0"/>
					<Vertex X="11145" Y="9975" Z="0"/>
					<Vertex X="11131" Y="9969" Z="0"/>
					<Vertex X="11124" Y="9962" Z="0"/>
					<Vertex X="11110" Y="9951" Z="0"/>
					<Vertex X="11107" Y="9948" Z="0"/>
					<Vertex X="11093" Y="9937" Z="0"/>
					<Vertex X="11083" Y="9931" Z="0"/>
					<Vertex X="11072" Y="9924" Z="0"/>
					<Vertex X="11069" Y="9920" Z="0"/>
					<Vertex X="11059" Y="9913" Z="0"/>
					<Vertex X="11041" Y="9903" Z="0"/>
					<Vertex X="11038" Y="9900" Z="0"/>
					<Vertex X="11031" Y="9896" Z="0"/>
					<Vertex X="11021" Y="9889" Z="0"/>
					<Vertex X="11014" Y="9882" Z="0"/>
					<Vertex X="11000" Y="9872" Z="0"/>
					<Vertex X="10990" Y="9869" Z="0"/>
					<Vertex X="10979" Y="9862" Z="0"/>
					<Vertex X="10976" Y="9855" Z="0"/>
					<Vertex X="10948" Y="9837" Z="0"/>
					<Vertex X="10934" Y="9827" Z="0"/>
					<Vertex X="10924" Y="9817" Z="0"/>
					<Vertex X="10917" Y="9817" Z="0"/>
					<Vertex X="10900" Y="9806" Z="0"/>
					<Vertex X="10890" Y="9796" Z="0"/>
					<Vertex X="10879" Y="9793" Z="0"/>
					<Vertex X="10862" Y="9786" Z="0"/>
					<Vertex X="10841" Y="9765" Z="0"/>
					<Vertex X="10827" Y="9765" Z="0"/>
					<Vertex X="10821" Y="9755" Z="0"/>
					<Vertex X="10814" Y="9755" Z="0"/>
					<Vertex X="10793" Y="9741" Z="0"/>
					<Vertex X="10786" Y="9741" Z="0"/>
					<Vertex X="10776" Y="9734" Z="0"/>
					<Vertex X="10759" Y="9727" Z="0"/>
					<Vertex X="10752" Y="9724" Z="0"/>
					<Vertex X="10745" Y="9717" Z="0"/>
					<Vertex X="10738" Y="9717" Z="0"/>
					<Vertex X="10727" Y="9710" Z="0"/>
					<Vertex X="10721" Y="9706" Z="0"/>
					<Vertex X="10714" Y="9703" Z="0"/>
					<Vertex X="10700" Y="9700" Z="0"/>
					<Vertex X="10693" Y="9693" Z="0"/>
					<Vertex X="10686" Y="9693" Z="0"/>
					<Vertex X="10672" Y="9689" Z="0"/>
					<Vertex X="10662" Y="9682" Z="0"/>
					<Vertex X="10659" Y="9679" Z="0"/>
					<Vertex X="10652" Y="9679" Z="0"/>
					<Vertex X="10638" Y="9672" Z="0"/>
					<Vertex X="10634" Y="9672" Z="0"/>
					<Vertex X="10634" Y="9669" Z="0"/>
					<Vertex X="10621" Y="9665" Z="0"/>
					<Vertex X="10617" Y="9662" Z="0"/>
					<Vertex X="10614" Y="9662" Z="0"/>
					<Vertex X="10603" Y="9655" Z="0"/>
					<Vertex X="10596" Y="9648" Z="0"/>
					<Vertex X="10590" Y="9648" Z="0"/>
					<Vertex X="10579" Y="9644" Z="0"/>
					<Vertex X="10559" Y="9637" Z="0"/>
					<Vertex X="10552" Y="9637" Z="0"/>
					<Vertex X="10548" Y="9637" Z="0"/>
					<Vertex X="10545" Y="9637" Z="0"/>
					<Vertex X="10538" Y="9631" Z="0"/>
					<Vertex X="10534" Y="9631" Z="0"/>
					<Vertex X="10524" Y="9627" Z="0"/>
					<Vertex X="10517" Y="9624" Z="0"/>
					<Vertex X="10514" Y="9624" Z="0"/>
					<Vertex X="10510" Y="9624" Z="0"/>
					<Vertex X="10507" Y="9620" Z="0"/>
					<Vertex X="10503" Y="9620" Z="0"/>
					<Vertex X="10503" Y="9617" Z="0"/>
					<Vertex X="10496" Y="9617" Z="0"/>
					<Vertex X="10507" Y="9613" Z="0"/>
				</Vertices>
			</Region>
			<Region Id="6" Type="0" Zoom="0.240000" Selected="1" ImageLocation="" ImageFocus="0" Length="8074.8" Area="3467336.0" LengthMicrons="3988.1" AreaMicrons="845812.3" Text="NC" NegativeROA="0" InputRegionId="0" Analyze="1" DisplayId="6">
				<Attributes/>
				<Vertices>
					<Vertex X="13604" Y="11817" Z="0"/>
					<Vertex X="13596" Y="11825" Z="0"/>
					<Vertex X="13592" Y="11829" Z="0"/>
					<Vertex X="13588" Y="11829" Z="0"/>
					<Vertex X="13579" Y="11833" Z="0"/>
					<Vertex X="13571" Y="11833" Z="0"/>
					<Vertex X="13529" Y="11850" Z="0"/>
					<Vertex X="13504" Y="11854" Z="0"/>
					<Vertex X="13475" Y="11862" Z="0"/>
					<Vertex X="13450" Y="11871" Z="0"/>
					<Vertex X="13429" Y="11875" Z="0"/>
					<Vertex X="13400" Y="11883" Z="0"/>
					<Vertex X="13384" Y="11892" Z="0"/>
					<Vertex X="13321" Y="11908" Z="0"/>
					<Vertex X="13304" Y="11912" Z="0"/>
					<Vertex X="13284" Y="11917" Z="0"/>
					<Vertex X="13267" Y="11917" Z="0"/>
					<Vertex X="13246" Y="11925" Z="0"/>
					<Vertex X="13234" Y="11925" Z="0"/>
					<Vertex X="13225" Y="11929" Z="0"/>
					<Vertex X="13213" Y="11929" Z="0"/>
					<Vertex X="13179" Y="11933" Z="0"/>
					<Vertex X="13163" Y="11942" Z="0"/>
					<Vertex X="13146" Y="11942" Z="0"/>
					<Vertex X="13121" Y="11946" Z="0"/>
					<Vertex X="13092" Y="11946" Z="0"/>
					<Vertex X="13071" Y="11946" Z="0"/>
					<Vertex X="13046" Y="11946" Z="0"/>
					<Vertex X="12996" Y="11946" Z="0"/>
					<Vertex X="12979" Y="11946" Z="0"/>
					<Vertex X="12959" Y="11946" Z="0"/>
					<Vertex X="12942" Y="11946" Z="0"/>
					<Vertex X="12934" Y="11946" Z="0"/>
					<Vertex X="12917" Y="11946" Z="0"/>
					<Vertex X="12904" Y="11946" Z="0"/>
					<Vertex X="12879" Y="11946" Z="0"/>
					<Vertex X="12867" Y="11946" Z="0"/>
					<Vertex X="12854" Y="11946" Z="0"/>
					<Vertex X="12842" Y="11946" Z="0"/>
					<Vertex X="12825" Y="11946" Z="0"/>
					<Vertex X="12813" Y="11946" Z="0"/>
					<Vertex X="12796" Y="11946" Z="0"/>
					<Vertex X="12759" Y="11937" Z="0"/>
					<Vertex X="12734" Y="11929" Z="0"/>
					<Vertex X="12721" Y="11921" Z="0"/>
					<Vertex X="12696" Y="11912" Z="0"/>
					<Vertex X="12671" Y="11900" Z="0"/>
					<Vertex X="12650" Y="11896" Z="0"/>
					<Vertex X="12638" Y="11883" Z="0"/>
					<Vertex X="12621" Y="11875" Z="0"/>
					<Vertex X="12571" Y="11846" Z="0"/>
					<Vertex X="12559" Y="11837" Z="0"/>
					<Vertex X="12534" Y="11821" Z="0"/>
					<Vertex X="12517" Y="11817" Z="0"/>
					<Vertex X="12492" Y="11796" Z="0"/>
					<Vertex X="12471" Y="11787" Z="0"/>
					<Vertex X="12459" Y="11775" Z="0"/>
					<Vertex X="12434" Y="11750" Z="0"/>
					<Vertex X="12421" Y="11742" Z="0"/>
					<Vertex X="12413" Y="11729" Z="0"/>
					<Vertex X="12400" Y="11721" Z="0"/>
					<Vertex X="12392" Y="11704" Z="0"/>
					<Vertex X="12384" Y="11692" Z="0"/>
					<Vertex X="12371" Y="11671" Z="0"/>
					<Vertex X="12359" Y="11646" Z="0"/>
					<Vertex X="12346" Y="11629" Z="0"/>
					<Vertex X="12346" Y="11621" Z="0"/>
					<Vertex X="12342" Y="11608" Z="0"/>
					<Vertex X="12342" Y="11604" Z="0"/>
					<Vertex X="12342" Y="11592" Z="0"/>
					<Vertex X="12342" Y="11583" Z="0"/>
					<Vertex X="12342" Y="11571" Z="0"/>
					<Vertex X="12342" Y="11550" Z="0"/>
					<Vertex X="12342" Y="11542" Z="0"/>
					<Vertex X="12342" Y="11525" Z="0"/>
					<Vertex X="12342" Y="11517" Z="0"/>
					<Vertex X="12342" Y="11504" Z="0"/>
					<Vertex X="12342" Y="11492" Z="0"/>
					<Vertex X="12346" Y="11479" Z="0"/>
					<Vertex X="12350" Y="11471" Z="0"/>
					<Vertex X="12363" Y="11446" Z="0"/>
					<Vertex X="12367" Y="11437" Z="0"/>
					<Vertex X="12367" Y="11433" Z="0"/>
					<Vertex X="12371" Y="11412" Z="0"/>
					<Vertex X="12384" Y="11400" Z="0"/>
					<Vertex X="12388" Y="11387" Z="0"/>
					<Vertex X="12392" Y="11375" Z="0"/>
					<Vertex X="12400" Y="11362" Z="0"/>
					<Vertex X="12404" Y="11350" Z="0"/>
					<Vertex X="12413" Y="11325" Z="0"/>
					<Vertex X="12417" Y="11317" Z="0"/>
					<Vertex X="12425" Y="11308" Z="0"/>
					<Vertex X="12429" Y="11296" Z="0"/>
					<Vertex X="12438" Y="11283" Z="0"/>
					<Vertex X="12442" Y="11275" Z="0"/>
					<Vertex X="12459" Y="11250" Z="0"/>
					<Vertex X="12463" Y="11237" Z="0"/>
					<Vertex X="12467" Y="11229" Z="0"/>
					<Vertex X="12475" Y="11217" Z="0"/>
					<Vertex X="12479" Y="11200" Z="0"/>
					<Vertex X="12488" Y="11192" Z="0"/>
					<Vertex X="12504" Y="11171" Z="0"/>
					<Vertex X="12509" Y="11162" Z="0"/>
					<Vertex X="12517" Y="11146" Z="0"/>
					<Vertex X="12521" Y="11133" Z="0"/>
					<Vertex X="12529" Y="11125" Z="0"/>
					<Vertex X="12534" Y="11112" Z="0"/>
					<Vertex X="12542" Y="11104" Z="0"/>
					<Vertex X="12550" Y="11079" Z="0"/>
					<Vertex X="12559" Y="11071" Z="0"/>
					<Vertex X="12563" Y="11058" Z="0"/>
					<Vertex X="12567" Y="11050" Z="0"/>
					<Vertex X="12575" Y="11042" Z="0"/>
					<Vertex X="12579" Y="11033" Z="0"/>
					<Vertex X="12588" Y="11025" Z="0"/>
					<Vertex X="12604" Y="11004" Z="0"/>
					<Vertex X="12613" Y="10996" Z="0"/>
					<Vertex X="12629" Y="10983" Z="0"/>
					<Vertex X="12642" Y="10975" Z="0"/>
					<Vertex X="12650" Y="10967" Z="0"/>
					<Vertex X="12667" Y="10958" Z="0"/>
					<Vertex X="12688" Y="10942" Z="0"/>
					<Vertex X="12700" Y="10942" Z="0"/>
					<Vertex X="12742" Y="10912" Z="0"/>
					<Vertex X="12754" Y="10904" Z="0"/>
					<Vertex X="12775" Y="10892" Z="0"/>
					<Vertex X="12788" Y="10887" Z="0"/>
					<Vertex X="12800" Y="10883" Z="0"/>
					<Vertex X="12821" Y="10871" Z="0"/>
					<Vertex X="12829" Y="10867" Z="0"/>
					<Vertex X="12850" Y="10858" Z="0"/>
					<Vertex X="12859" Y="10854" Z="0"/>
					<Vertex X="12879" Y="10846" Z="0"/>
					<Vertex X="12888" Y="10846" Z="0"/>
					<Vertex X="12900" Y="10837" Z="0"/>
					<Vertex X="12921" Y="10829" Z="0"/>
					<Vertex X="12929" Y="10825" Z="0"/>
					<Vertex X="12954" Y="10812" Z="0"/>
					<Vertex X="12967" Y="10808" Z="0"/>
					<Vertex X="12979" Y="10800" Z="0"/>
					<Vertex X="12988" Y="10796" Z="0"/>
					<Vertex X="13000" Y="10787" Z="0"/>
					<Vertex X="13013" Y="10783" Z="0"/>
					<Vertex X="13025" Y="10771" Z="0"/>
					<Vertex X="13034" Y="10767" Z="0"/>
					<Vertex X="13038" Y="10758" Z="0"/>
					<Vertex X="13050" Y="10754" Z="0"/>
					<Vertex X="13050" Y="10750" Z="0"/>
					<Vertex X="13059" Y="10742" Z="0"/>
					<Vertex X="13071" Y="10737" Z="0"/>
					<Vertex X="13084" Y="10725" Z="0"/>
					<Vertex X="13088" Y="10721" Z="0"/>
					<Vertex X="13092" Y="10717" Z="0"/>
					<Vertex X="13100" Y="10708" Z="0"/>
					<Vertex X="13109" Y="10700" Z="0"/>
					<Vertex X="13113" Y="10696" Z="0"/>
					<Vertex X="13121" Y="10692" Z="0"/>
					<Vertex X="13129" Y="10683" Z="0"/>
					<Vertex X="13134" Y="10679" Z="0"/>
					<Vertex X="13138" Y="10675" Z="0"/>
					<Vertex X="13142" Y="10671" Z="0"/>
					<Vertex X="13150" Y="10667" Z="0"/>
					<Vertex X="13163" Y="10654" Z="0"/>
					<Vertex X="13167" Y="10650" Z="0"/>
					<Vertex X="13179" Y="10637" Z="0"/>
					<Vertex X="13184" Y="10637" Z="0"/>
					<Vertex X="13192" Y="10633" Z="0"/>
					<Vertex X="13192" Y="10629" Z="0"/>
					<Vertex X="13196" Y="10625" Z="0"/>
					<Vertex X="13204" Y="10621" Z="0"/>
					<Vertex X="13209" Y="10612" Z="0"/>
					<Vertex X="13221" Y="10604" Z="0"/>
					<Vertex X="13225" Y="10604" Z="0"/>
					<Vertex X="13229" Y="10596" Z="0"/>
					<Vertex X="13234" Y="10596" Z="0"/>
					<Vertex X="13238" Y="10592" Z="0"/>
					<Vertex X="13242" Y="10587" Z="0"/>
					<Vertex X="13246" Y="10583" Z="0"/>
					<Vertex X="13250" Y="10583" Z="0"/>
					<Vertex X="13259" Y="10579" Z="0"/>
					<Vertex X="13263" Y="10575" Z="0"/>
					<Vertex X="13267" Y="10571" Z="0"/>
					<Vertex X="13267" Y="10567" Z="0"/>
					<Vertex X="13275" Y="10567" Z="0"/>
					<Vertex X="13284" Y="10562" Z="0"/>
					<Vertex X="13288" Y="10558" Z="0"/>
					<Vertex X="13296" Y="10558" Z="0"/>
					<Vertex X="13300" Y="10554" Z="0"/>
					<Vertex X="13309" Y="10554" Z="0"/>
					<Vertex X="13313" Y="10550" Z="0"/>
					<Vertex X="13321" Y="10546" Z="0"/>
					<Vertex X="13338" Y="10542" Z="0"/>
					<Vertex X="13342" Y="10537" Z="0"/>
					<Vertex X="13350" Y="10533" Z="0"/>
					<Vertex X="13359" Y="10533" Z="0"/>
					<Vertex X="13359" Y="10529" Z="0"/>
					<Vertex X="13371" Y="10525" Z="0"/>
					<Vertex X="13375" Y="10525" Z="0"/>
					<Vertex X="13379" Y="10521" Z="0"/>
					<Vertex X="13384" Y="10521" Z="0"/>
					<Vertex X="13388" Y="10517" Z="0"/>
					<Vertex X="13396" Y="10517" Z="0"/>
					<Vertex X="13400" Y="10512" Z="0"/>
					<Vertex X="13404" Y="10512" Z="0"/>
					<Vertex X="13413" Y="10512" Z="0"/>
					<Vertex X="13417" Y="10512" Z="0"/>
					<Vertex X="13425" Y="10504" Z="0"/>
					<Vertex X="13429" Y="10504" Z="0"/>
					<Vertex X="13434" Y="10504" Z="0"/>
					<Vertex X="13442" Y="10500" Z="0"/>
					<Vertex X="13446" Y="10500" Z="0"/>
					<Vertex X="13454" Y="10496" Z="0"/>
					<Vertex X="13459" Y="10496" Z="0"/>
					<Vertex X="13471" Y="10492" Z="0"/>
					<Vertex X="13475" Y="10492" Z="0"/>
					<Vertex X="13488" Y="10492" Z="0"/>
					<Vertex X="13504" Y="10487" Z="0"/>
					<Vertex X="13517" Y="10487" Z="0"/>
					<Vertex X="13525" Y="10487" Z="0"/>
					<Vertex X="13538" Y="10487" Z="0"/>
					<Vertex X="13546" Y="10487" Z="0"/>
					<Vertex X="13567" Y="10483" Z="0"/>
					<Vertex X="13579" Y="10483" Z="0"/>
					<Vertex X="13588" Y="10483" Z="0"/>
					<Vertex X="13600" Y="10483" Z="0"/>
					<Vertex X="13613" Y="10483" Z="0"/>
					<Vertex X="13625" Y="10483" Z="0"/>
					<Vertex X="13646" Y="10483" Z="0"/>
					<Vertex X="13659" Y="10483" Z="0"/>
					<Vertex X="13671" Y="10483" Z="0"/>
					<Vertex X="13688" Y="10483" Z="0"/>
					<Vertex X="13696" Y="10483" Z="0"/>
					<Vertex X="13713" Y="10483" Z="0"/>
					<Vertex X="13738" Y="10483" Z="0"/>
					<Vertex X="13750" Y="10483" Z="0"/>
					<Vertex X="13767" Y="10483" Z="0"/>
					<Vertex X="13775" Y="10483" Z="0"/>
					<Vertex X="13792" Y="10483" Z="0"/>
					<Vertex X="13813" Y="10483" Z="0"/>
					<Vertex X="13821" Y="10483" Z="0"/>
					<Vertex X="13829" Y="10483" Z="0"/>
					<Vertex X="13834" Y="10483" Z="0"/>
					<Vertex X="13842" Y="10483" Z="0"/>
					<Vertex X="13850" Y="10483" Z="0"/>
					<Vertex X="13867" Y="10483" Z="0"/>
					<Vertex X="13884" Y="10487" Z="0"/>
					<Vertex X="13892" Y="10487" Z="0"/>
					<Vertex X="13909" Y="10487" Z="0"/>
					<Vertex X="13917" Y="10492" Z="0"/>
					<Vertex X="13938" Y="10492" Z="0"/>
					<Vertex X="13942" Y="10492" Z="0"/>
					<Vertex X="13959" Y="10492" Z="0"/>
					<Vertex X="13967" Y="10496" Z="0"/>
					<Vertex X="13975" Y="10496" Z="0"/>
					<Vertex X="13979" Y="10500" Z="0"/>
					<Vertex X="13984" Y="10504" Z="0"/>
					<Vertex X="13992" Y="10508" Z="0"/>
					<Vertex X="14000" Y="10512" Z="0"/>
					<Vertex X="14004" Y="10512" Z="0"/>
					<Vertex X="14025" Y="10525" Z="0"/>
					<Vertex X="14029" Y="10525" Z="0"/>
					<Vertex X="14042" Y="10525" Z="0"/>
					<Vertex X="14046" Y="10525" Z="0"/>
					<Vertex X="14050" Y="10533" Z="0"/>
					<Vertex X="14063" Y="10537" Z="0"/>
					<Vertex X="14071" Y="10554" Z="0"/>
					<Vertex X="14075" Y="10554" Z="0"/>
					<Vertex X="14092" Y="10567" Z="0"/>
					<Vertex X="14100" Y="10571" Z="0"/>
					<Vertex X="14121" Y="10587" Z="0"/>
					<Vertex X="14150" Y="10604" Z="0"/>
					<Vertex X="14171" Y="10608" Z="0"/>
					<Vertex X="14188" Y="10621" Z="0"/>
					<Vertex X="14209" Y="10629" Z="0"/>
					<Vertex X="14229" Y="10642" Z="0"/>
					<Vertex X="14242" Y="10646" Z="0"/>
					<Vertex X="14259" Y="10654" Z="0"/>
					<Vertex X="14271" Y="10658" Z="0"/>
					<Vertex X="14279" Y="10667" Z="0"/>
					<Vertex X="14300" Y="10679" Z="0"/>
					<Vertex X="14313" Y="10687" Z="0"/>
					<Vertex X="14321" Y="10696" Z="0"/>
					<Vertex X="14329" Y="10700" Z="0"/>
					<Vertex X="14338" Y="10708" Z="0"/>
					<Vertex X="14359" Y="10721" Z="0"/>
					<Vertex X="14371" Y="10729" Z="0"/>
					<Vertex X="14379" Y="10733" Z="0"/>
					<Vertex X="14384" Y="10742" Z="0"/>
					<Vertex X="14388" Y="10746" Z="0"/>
					<Vertex X="14400" Y="10754" Z="0"/>
					<Vertex X="14409" Y="10762" Z="0"/>
					<Vertex X="14413" Y="10767" Z="0"/>
					<Vertex X="14421" Y="10775" Z="0"/>
					<Vertex X="14421" Y="10783" Z="0"/>
					<Vertex X="14429" Y="10792" Z="0"/>
					<Vertex X="14446" Y="10817" Z="0"/>
					<Vertex X="14450" Y="10825" Z="0"/>
					<Vertex X="14463" Y="10833" Z="0"/>
					<Vertex X="14467" Y="10846" Z="0"/>
					<Vertex X="14479" Y="10858" Z="0"/>
					<Vertex X="14488" Y="10871" Z="0"/>
					<Vertex X="14492" Y="10879" Z="0"/>
					<Vertex X="14500" Y="10892" Z="0"/>
					<Vertex X="14504" Y="10900" Z="0"/>
					<Vertex X="14513" Y="10925" Z="0"/>
					<Vertex X="14521" Y="10942" Z="0"/>
					<Vertex X="14529" Y="10954" Z="0"/>
					<Vertex X="14529" Y="10967" Z="0"/>
					<Vertex X="14538" Y="11000" Z="0"/>
					<Vertex X="14546" Y="11017" Z="0"/>
					<Vertex X="14550" Y="11029" Z="0"/>
					<Vertex X="14554" Y="11046" Z="0"/>
					<Vertex X="14554" Y="11050" Z="0"/>
					<Vertex X="14567" Y="11071" Z="0"/>
					<Vertex X="14567" Y="11087" Z="0"/>
					<Vertex X="14571" Y="11100" Z="0"/>
					<Vertex X="14579" Y="11125" Z="0"/>
					<Vertex X="14588" Y="11150" Z="0"/>
					<Vertex X="14592" Y="11167" Z="0"/>
					<Vertex X="14596" Y="11183" Z="0"/>
					<Vertex X="14596" Y="11192" Z="0"/>
					<Vertex X="14604" Y="11217" Z="0"/>
					<Vertex X="14604" Y="11225" Z="0"/>
					<Vertex X="14609" Y="11242" Z="0"/>
					<Vertex X="14609" Y="11250" Z="0"/>
					<Vertex X="14617" Y="11279" Z="0"/>
					<Vertex X="14617" Y="11292" Z="0"/>
					<Vertex X="14617" Y="11308" Z="0"/>
					<Vertex X="14621" Y="11329" Z="0"/>
					<Vertex X="14621" Y="11358" Z="0"/>
					<Vertex X="14621" Y="11375" Z="0"/>
					<Vertex X="14621" Y="11392" Z="0"/>
					<Vertex X="14621" Y="11404" Z="0"/>
					<Vertex X="14621" Y="11433" Z="0"/>
					<Vertex X="14621" Y="11446" Z="0"/>
					<Vertex X="14621" Y="11462" Z="0"/>
					<Vertex X="14625" Y="11475" Z="0"/>
					<Vertex X="14625" Y="11500" Z="0"/>
					<Vertex X="14625" Y="11517" Z="0"/>
					<Vertex X="14625" Y="11525" Z="0"/>
					<Vertex X="14625" Y="11542" Z="0"/>
					<Vertex X="14634" Y="11571" Z="0"/>
					<Vertex X="14638" Y="11583" Z="0"/>
					<Vertex X="14638" Y="11592" Z="0"/>
					<Vertex X="14638" Y="11604" Z="0"/>
					<Vertex X="14638" Y="11629" Z="0"/>
					<Vertex X="14638" Y="11633" Z="0"/>
					<Vertex X="14638" Y="11646" Z="0"/>
					<Vertex X="14638" Y="11667" Z="0"/>
					<Vertex X="14638" Y="11679" Z="0"/>
					<Vertex X="14638" Y="11692" Z="0"/>
					<Vertex X="14638" Y="11708" Z="0"/>
					<Vertex X="14638" Y="11733" Z="0"/>
					<Vertex X="14638" Y="11754" Z="0"/>
					<Vertex X="14638" Y="11767" Z="0"/>
					<Vertex X="14638" Y="11779" Z="0"/>
					<Vertex X="14638" Y="11800" Z="0"/>
					<Vertex X="14638" Y="11812" Z="0"/>
					<Vertex X="14638" Y="11825" Z="0"/>
					<Vertex X="14638" Y="11837" Z="0"/>
					<Vertex X="14638" Y="11858" Z="0"/>
					<Vertex X="14638" Y="11871" Z="0"/>
					<Vertex X="14638" Y="11879" Z="0"/>
					<Vertex X="14638" Y="11900" Z="0"/>
					<Vertex X="14638" Y="11904" Z="0"/>
					<Vertex X="14638" Y="11912" Z="0"/>
					<Vertex X="14638" Y="11925" Z="0"/>
					<Vertex X="14638" Y="11933" Z="0"/>
					<Vertex X="14638" Y="11942" Z="0"/>
					<Vertex X="14638" Y="11946" Z="0"/>
					<Vertex X="14638" Y="11950" Z="0"/>
					<Vertex X="14638" Y="11962" Z="0"/>
					<Vertex X="14638" Y="11975" Z="0"/>
					<Vertex X="14638" Y="11979" Z="0"/>
					<Vertex X="14638" Y="11983" Z="0"/>
					<Vertex X="14638" Y="12000" Z="0"/>
					<Vertex X="14638" Y="12008" Z="0"/>
					<Vertex X="14638" Y="12012" Z="0"/>
					<Vertex X="14634" Y="12021" Z="0"/>
					<Vertex X="14629" Y="12029" Z="0"/>
					<Vertex X="14621" Y="12037" Z="0"/>
					<Vertex X="14617" Y="12046" Z="0"/>
					<Vertex X="14609" Y="12062" Z="0"/>
					<Vertex X="14600" Y="12071" Z="0"/>
					<Vertex X="14600" Y="12075" Z="0"/>
					<Vertex X="14600" Y="12079" Z="0"/>
					<Vertex X="14592" Y="12087" Z="0"/>
					<Vertex X="14579" Y="12100" Z="0"/>
					<Vertex X="14575" Y="12100" Z="0"/>
					<Vertex X="14571" Y="12108" Z="0"/>
					<Vertex X="14563" Y="12117" Z="0"/>
					<Vertex X="14554" Y="12125" Z="0"/>
					<Vertex X="14546" Y="12137" Z="0"/>
					<Vertex X="14542" Y="12142" Z="0"/>
					<Vertex X="14534" Y="12150" Z="0"/>
					<Vertex X="14517" Y="12167" Z="0"/>
					<Vertex X="14517" Y="12171" Z="0"/>
					<Vertex X="14513" Y="12179" Z="0"/>
					<Vertex X="14500" Y="12187" Z="0"/>
					<Vertex X="14500" Y="12192" Z="0"/>
					<Vertex X="14496" Y="12200" Z="0"/>
					<Vertex X="14488" Y="12208" Z="0"/>
					<Vertex X="14479" Y="12225" Z="0"/>
					<Vertex X="14471" Y="12229" Z="0"/>
					<Vertex X="14467" Y="12237" Z="0"/>
					<Vertex X="14467" Y="12242" Z="0"/>
					<Vertex X="14454" Y="12258" Z="0"/>
					<Vertex X="14450" Y="12258" Z="0"/>
					<Vertex X="14446" Y="12271" Z="0"/>
					<Vertex X="14438" Y="12279" Z="0"/>
					<Vertex X="14434" Y="12292" Z="0"/>
					<Vertex X="14425" Y="12300" Z="0"/>
					<Vertex X="14421" Y="12308" Z="0"/>
					<Vertex X="14417" Y="12321" Z="0"/>
					<Vertex X="14413" Y="12329" Z="0"/>
					<Vertex X="14404" Y="12337" Z="0"/>
					<Vertex X="14396" Y="12354" Z="0"/>
					<Vertex X="14392" Y="12358" Z="0"/>
					<Vertex X="14379" Y="12379" Z="0"/>
					<Vertex X="14371" Y="12392" Z="0"/>
					<Vertex X="14359" Y="12404" Z="0"/>
					<Vertex X="14354" Y="12408" Z="0"/>
					<Vertex X="14350" Y="12421" Z="0"/>
					<Vertex X="14334" Y="12437" Z="0"/>
					<Vertex X="14325" Y="12450" Z="0"/>
					<Vertex X="14325" Y="12462" Z="0"/>
					<Vertex X="14309" Y="12483" Z="0"/>
					<Vertex X="14309" Y="12492" Z="0"/>
					<Vertex X="14300" Y="12496" Z="0"/>
					<Vertex X="14292" Y="12512" Z="0"/>
					<Vertex X="14279" Y="12525" Z="0"/>
					<Vertex X="14271" Y="12533" Z="0"/>
					<Vertex X="14263" Y="12546" Z="0"/>
					<Vertex X="14254" Y="12558" Z="0"/>
					<Vertex X="14250" Y="12558" Z="0"/>
					<Vertex X="14242" Y="12571" Z="0"/>
					<Vertex X="14225" Y="12579" Z="0"/>
					<Vertex X="14217" Y="12587" Z="0"/>
					<Vertex X="14213" Y="12596" Z="0"/>
					<Vertex X="14192" Y="12608" Z="0"/>
					<Vertex X="14184" Y="12612" Z="0"/>
					<Vertex X="14175" Y="12621" Z="0"/>
					<Vertex X="14163" Y="12625" Z="0"/>
					<Vertex X="14150" Y="12633" Z="0"/>
					<Vertex X="14142" Y="12637" Z="0"/>
					<Vertex X="14125" Y="12642" Z="0"/>
					<Vertex X="14113" Y="12646" Z="0"/>
					<Vertex X="14109" Y="12650" Z="0"/>
					<Vertex X="14079" Y="12662" Z="0"/>
					<Vertex X="14075" Y="12667" Z="0"/>
					<Vertex X="14067" Y="12671" Z="0"/>
					<Vertex X="14054" Y="12679" Z="0"/>
					<Vertex X="14050" Y="12679" Z="0"/>
					<Vertex X="14046" Y="12683" Z="0"/>
					<Vertex X="14034" Y="12683" Z="0"/>
					<Vertex X="14025" Y="12687" Z="0"/>
					<Vertex X="14009" Y="12696" Z="0"/>
					<Vertex X="14000" Y="12700" Z="0"/>
					<Vertex X="13992" Y="12704" Z="0"/>
					<Vertex X="13975" Y="12708" Z="0"/>
					<Vertex X="13971" Y="12708" Z="0"/>
					<Vertex X="13959" Y="12712" Z="0"/>
					<Vertex X="13946" Y="12717" Z="0"/>
					<Vertex X="13934" Y="12717" Z="0"/>
					<Vertex X="13925" Y="12717" Z="0"/>
					<Vertex X="13913" Y="12717" Z="0"/>
					<Vertex X="13904" Y="12725" Z="0"/>
					<Vertex X="13900" Y="12725" Z="0"/>
					<Vertex X="13879" Y="12725" Z="0"/>
					<Vertex X="13871" Y="12725" Z="0"/>
					<Vertex X="13859" Y="12725" Z="0"/>
					<Vertex X="13842" Y="12725" Z="0"/>
					<Vertex X="13825" Y="12725" Z="0"/>
					<Vertex X="13821" Y="12725" Z="0"/>
					<Vertex X="13792" Y="12725" Z="0"/>
					<Vertex X="13784" Y="12721" Z="0"/>
					<Vertex X="13771" Y="12712" Z="0"/>
					<Vertex X="13721" Y="12700" Z="0"/>
					<Vertex X="13692" Y="12692" Z="0"/>
					<Vertex X="13675" Y="12687" Z="0"/>
					<Vertex X="13625" Y="12671" Z="0"/>
					<Vertex X="13613" Y="12667" Z="0"/>
					<Vertex X="13600" Y="12667" Z="0"/>
					<Vertex X="13584" Y="12662" Z="0"/>
					<Vertex X="13579" Y="12658" Z="0"/>
					<Vertex X="13575" Y="12658" Z="0"/>
					<Vertex X="13567" Y="12650" Z="0"/>
					<Vertex X="13563" Y="12650" Z="0"/>
					<Vertex X="13563" Y="12646" Z="0"/>
					<Vertex X="13554" Y="12642" Z="0"/>
					<Vertex X="13550" Y="12637" Z="0"/>
					<Vertex X="13542" Y="12633" Z="0"/>
					<Vertex X="13542" Y="12625" Z="0"/>
					<Vertex X="13529" Y="12612" Z="0"/>
					<Vertex X="13521" Y="12604" Z="0"/>
					<Vertex X="13513" Y="12592" Z="0"/>
					<Vertex X="13484" Y="12562" Z="0"/>
					<Vertex X="13467" Y="12550" Z="0"/>
					<Vertex X="13446" Y="12533" Z="0"/>
					<Vertex X="13417" Y="12517" Z="0"/>
					<Vertex X="13404" Y="12504" Z="0"/>
					<Vertex X="13375" Y="12487" Z="0"/>
					<Vertex X="13367" Y="12479" Z="0"/>
					<Vertex X="13359" Y="12471" Z="0"/>
					<Vertex X="13334" Y="12450" Z="0"/>
					<Vertex X="13321" Y="12437" Z="0"/>
					<Vertex X="13304" Y="12421" Z="0"/>
					<Vertex X="13296" Y="12408" Z="0"/>
					<Vertex X="13292" Y="12400" Z="0"/>
					<Vertex X="13288" Y="12387" Z="0"/>
					<Vertex X="13284" Y="12375" Z="0"/>
					<Vertex X="13284" Y="12354" Z="0"/>
					<Vertex X="13279" Y="12346" Z="0"/>
					<Vertex X="13279" Y="12333" Z="0"/>
					<Vertex X="13275" Y="12308" Z="0"/>
					<Vertex X="13275" Y="12296" Z="0"/>
					<Vertex X="13271" Y="12275" Z="0"/>
					<Vertex X="13271" Y="12267" Z="0"/>
					<Vertex X="13271" Y="12242" Z="0"/>
					<Vertex X="13271" Y="12225" Z="0"/>
					<Vertex X="13271" Y="12212" Z="0"/>
					<Vertex X="13271" Y="12196" Z="0"/>
					<Vertex X="13271" Y="12183" Z="0"/>
					<Vertex X="13271" Y="12179" Z="0"/>
					<Vertex X="13284" Y="12158" Z="0"/>
					<Vertex X="13288" Y="12150" Z="0"/>
					<Vertex X="13296" Y="12137" Z="0"/>
					<Vertex X="13304" Y="12129" Z="0"/>
					<Vertex X="13313" Y="12112" Z="0"/>
					<Vertex X="13317" Y="12104" Z="0"/>
					<Vertex X="13325" Y="12100" Z="0"/>
					<Vertex X="13334" Y="12092" Z="0"/>
					<Vertex X="13338" Y="12083" Z="0"/>
					<Vertex X="13346" Y="12071" Z="0"/>
					<Vertex X="13354" Y="12067" Z="0"/>
					<Vertex X="13367" Y="12054" Z="0"/>
					<Vertex X="13371" Y="12046" Z="0"/>
					<Vertex X="13379" Y="12042" Z="0"/>
					<Vertex X="13384" Y="12037" Z="0"/>
					<Vertex X="13392" Y="12025" Z="0"/>
					<Vertex X="13400" Y="12025" Z="0"/>
					<Vertex X="13409" Y="12012" Z="0"/>
					<Vertex X="13413" Y="12008" Z="0"/>
					<Vertex X="13421" Y="12000" Z="0"/>
					<Vertex X="13425" Y="11996" Z="0"/>
					<Vertex X="13429" Y="11996" Z="0"/>
					<Vertex X="13438" Y="11987" Z="0"/>
					<Vertex X="13438" Y="11983" Z="0"/>
					<Vertex X="13446" Y="11979" Z="0"/>
					<Vertex X="13450" Y="11971" Z="0"/>
					<Vertex X="13459" Y="11962" Z="0"/>
					<Vertex X="13467" Y="11958" Z="0"/>
					<Vertex X="13471" Y="11954" Z="0"/>
					<Vertex X="13479" Y="11946" Z="0"/>
					<Vertex X="13484" Y="11946" Z="0"/>
					<Vertex X="13484" Y="11942" Z="0"/>
					<Vertex X="13484" Y="11937" Z="0"/>
					<Vertex X="13488" Y="11933" Z="0"/>
					<Vertex X="13496" Y="11929" Z="0"/>
					<Vertex X="13500" Y="11925" Z="0"/>
					<Vertex X="13504" Y="11921" Z="0"/>
					<Vertex X="13509" Y="11917" Z="0"/>
					<Vertex X="13513" Y="11912" Z="0"/>
					<Vertex X="13513" Y="11908" Z="0"/>
					<Vertex X="13517" Y="11908" Z="0"/>
					<Vertex X="13521" Y="11904" Z="0"/>
					<Vertex X="13534" Y="11900" Z="0"/>
					<Vertex X="13538" Y="11896" Z="0"/>
					<Vertex X="13542" Y="11892" Z="0"/>
					<Vertex X="13546" Y="11892" Z="0"/>
					<Vertex X="13550" Y="11883" Z="0"/>
					<Vertex X="13554" Y="11883" Z="0"/>
					<Vertex X="13559" Y="11879" Z="0"/>
					<Vertex X="13563" Y="11875" Z="0"/>
					<Vertex X="13567" Y="11871" Z="0"/>
					<Vertex X="13571" Y="11867" Z="0"/>
					<Vertex X="13575" Y="11862" Z="0"/>
					<Vertex X="13579" Y="11858" Z="0"/>
					<Vertex X="13579" Y="11854" Z="0"/>
					<Vertex X="13584" Y="11854" Z="0"/>
					<Vertex X="13584" Y="11850" Z="0"/>
					<Vertex X="13588" Y="11850" Z="0"/>
					<Vertex X="13588" Y="11846" Z="0"/>
					<Vertex X="13596" Y="11842" Z="0"/>
					<Vertex X="13604" Y="11817" Z="0"/>
				</Vertices>
			</Region>
		</Regions>
		<Plots/>
	</Annotation>
</Annotations>
