# Supplementary material for: Convolutional neural networks can accurately distinguish four histologic growth patterns of lung adenocarcinoma in digital slides
Source: Sci Rep. 2019 Feb 6;9:1483. doi: 10.1038/s41598-018-37638-9 (PMC6365499; doi:10.1038/s41598-018-37638-9)
Supplement: Supplementary file 2 — Dataset 1 [file 41598_2018_37638_MOESM2_ESM.zip › TCGA-55-A48Y-01A-01-TS1.7E687316-BAFB-47A4-90C6-35BCDDA253CD.xml]

<Annotations MicronsPerPixel="0.493900">
	<Annotation Id="1" Name="" ReadOnly="0" NameReadOnly="0" LineColorReadOnly="0" Incremental="0" Type="4" LineColor="65280" Visible="1" Selected="1" MarkupImagePath="" MacroName="">
		<Attributes/>
		<Regions>
			<RegionAttributeHeaders>
				<AttributeHeader Id="9999" Name="Region" ColumnWidth="-1"/>
				<AttributeHeader Id="9997" Name="Length" ColumnWidth="-1"/>
				<AttributeHeader Id="9996" Name="Area" ColumnWidth="-1"/>
				<AttributeHeader Id="9998" Name="Text" ColumnWidth="-1"/>
			</RegionAttributeHeaders>
			<Region Id="1" Type="0" Zoom="0.310000" Selected="0" ImageLocation="" ImageFocus="0" Length="6393.8" Area="1265971.0" LengthMicrons="3157.9" AreaMicrons="308817.4" Text="ACINAR" NegativeROA="0" InputRegionId="0" Analyze="1" DisplayId="1">
				<Attributes/>
				<Vertices>
					<Vertex X="4658" Y="5680" Z="0"/>
					<Vertex X="4658" Y="5677" Z="0"/>
					<Vertex X="4658" Y="5674" Z="0"/>
					<Vertex X="4661" Y="5671" Z="0"/>
					<Vertex X="4664" Y="5668" Z="0"/>
					<Vertex X="4668" Y="5664" Z="0"/>
					<Vertex X="4671" Y="5661" Z="0"/>
					<Vertex X="4674" Y="5658" Z="0"/>
					<Vertex X="4677" Y="5658" Z="0"/>
					<Vertex X="4681" Y="5655" Z="0"/>
					<Vertex X="4684" Y="5651" Z="0"/>
					<Vertex X="4687" Y="5651" Z="0"/>
					<Vertex X="4690" Y="5648" Z="0"/>
					<Vertex X="4693" Y="5648" Z="0"/>
					<Vertex X="4697" Y="5645" Z="0"/>
					<Vertex X="4700" Y="5645" Z="0"/>
					<Vertex X="4706" Y="5645" Z="0"/>
					<Vertex X="4706" Y="5642" Z="0"/>
					<Vertex X="4710" Y="5642" Z="0"/>
					<Vertex X="4713" Y="5642" Z="0"/>
					<Vertex X="4716" Y="5642" Z="0"/>
					<Vertex X="4719" Y="5642" Z="0"/>
					<Vertex X="4722" Y="5642" Z="0"/>
					<Vertex X="4729" Y="5642" Z="0"/>
					<Vertex X="4735" Y="5642" Z="0"/>
					<Vertex X="4735" Y="5639" Z="0"/>
					<Vertex X="4739" Y="5639" Z="0"/>
					<Vertex X="4748" Y="5639" Z="0"/>
					<Vertex X="4752" Y="5639" Z="0"/>
					<Vertex X="4755" Y="5635" Z="0"/>
					<Vertex X="4761" Y="5635" Z="0"/>
					<Vertex X="4771" Y="5632" Z="0"/>
					<Vertex X="4774" Y="5629" Z="0"/>
					<Vertex X="4781" Y="5629" Z="0"/>
					<Vertex X="4784" Y="5629" Z="0"/>
					<Vertex X="4790" Y="5629" Z="0"/>
					<Vertex X="4793" Y="5629" Z="0"/>
					<Vertex X="4797" Y="5629" Z="0"/>
					<Vertex X="4800" Y="5629" Z="0"/>
					<Vertex X="4803" Y="5626" Z="0"/>
					<Vertex X="4806" Y="5626" Z="0"/>
					<Vertex X="4810" Y="5626" Z="0"/>
					<Vertex X="4813" Y="5626" Z="0"/>
					<Vertex X="4816" Y="5626" Z="0"/>
					<Vertex X="4819" Y="5626" Z="0"/>
					<Vertex X="4822" Y="5626" Z="0"/>
					<Vertex X="4826" Y="5626" Z="0"/>
					<Vertex X="4829" Y="5626" Z="0"/>
					<Vertex X="4832" Y="5626" Z="0"/>
					<Vertex X="4835" Y="5626" Z="0"/>
					<Vertex X="4842" Y="5626" Z="0"/>
					<Vertex X="4845" Y="5626" Z="0"/>
					<Vertex X="4848" Y="5626" Z="0"/>
					<Vertex X="4852" Y="5626" Z="0"/>
					<Vertex X="4861" Y="5626" Z="0"/>
					<Vertex X="4871" Y="5626" Z="0"/>
					<Vertex X="4874" Y="5629" Z="0"/>
					<Vertex X="4877" Y="5629" Z="0"/>
					<Vertex X="4884" Y="5629" Z="0"/>
					<Vertex X="4884" Y="5632" Z="0"/>
					<Vertex X="4887" Y="5632" Z="0"/>
					<Vertex X="4890" Y="5632" Z="0"/>
					<Vertex X="4893" Y="5632" Z="0"/>
					<Vertex X="4897" Y="5635" Z="0"/>
					<Vertex X="4900" Y="5635" Z="0"/>
					<Vertex X="4906" Y="5635" Z="0"/>
					<Vertex X="4906" Y="5639" Z="0"/>
					<Vertex X="4910" Y="5642" Z="0"/>
					<Vertex X="4916" Y="5645" Z="0"/>
					<Vertex X="4919" Y="5651" Z="0"/>
					<Vertex X="4926" Y="5655" Z="0"/>
					<Vertex X="4932" Y="5661" Z="0"/>
					<Vertex X="4935" Y="5661" Z="0"/>
					<Vertex X="4939" Y="5664" Z="0"/>
					<Vertex X="4945" Y="5668" Z="0"/>
					<Vertex X="4948" Y="5671" Z="0"/>
					<Vertex X="4952" Y="5674" Z="0"/>
					<Vertex X="4955" Y="5677" Z="0"/>
					<Vertex X="4958" Y="5680" Z="0"/>
					<Vertex X="4961" Y="5684" Z="0"/>
					<Vertex X="4964" Y="5687" Z="0"/>
					<Vertex X="4968" Y="5690" Z="0"/>
					<Vertex X="4971" Y="5693" Z="0"/>
					<Vertex X="4977" Y="5697" Z="0"/>
					<Vertex X="4981" Y="5700" Z="0"/>
					<Vertex X="4981" Y="5703" Z="0"/>
					<Vertex X="4987" Y="5706" Z="0"/>
					<Vertex X="4987" Y="5710" Z="0"/>
					<Vertex X="4990" Y="5713" Z="0"/>
					<Vertex X="4990" Y="5716" Z="0"/>
					<Vertex X="4990" Y="5719" Z="0"/>
					<Vertex X="4993" Y="5722" Z="0"/>
					<Vertex X="4997" Y="5722" Z="0"/>
					<Vertex X="4997" Y="5726" Z="0"/>
					<Vertex X="5000" Y="5729" Z="0"/>
					<Vertex X="5000" Y="5732" Z="0"/>
					<Vertex X="5006" Y="5735" Z="0"/>
					<Vertex X="5006" Y="5739" Z="0"/>
					<Vertex X="5006" Y="5742" Z="0"/>
					<Vertex X="5006" Y="5748" Z="0"/>
					<Vertex X="5010" Y="5751" Z="0"/>
					<Vertex X="5010" Y="5755" Z="0"/>
					<Vertex X="5013" Y="5761" Z="0"/>
					<Vertex X="5013" Y="5768" Z="0"/>
					<Vertex X="5013" Y="5771" Z="0"/>
					<Vertex X="5013" Y="5774" Z="0"/>
					<Vertex X="5013" Y="5784" Z="0"/>
					<Vertex X="5016" Y="5784" Z="0"/>
					<Vertex X="5016" Y="5790" Z="0"/>
					<Vertex X="5016" Y="5793" Z="0"/>
					<Vertex X="5016" Y="5797" Z="0"/>
					<Vertex X="5016" Y="5803" Z="0"/>
					<Vertex X="5016" Y="5806" Z="0"/>
					<Vertex X="5016" Y="5813" Z="0"/>
					<Vertex X="5016" Y="5816" Z="0"/>
					<Vertex X="5016" Y="5819" Z="0"/>
					<Vertex X="5016" Y="5822" Z="0"/>
					<Vertex X="5016" Y="5829" Z="0"/>
					<Vertex X="5016" Y="5835" Z="0"/>
					<Vertex X="5016" Y="5839" Z="0"/>
					<Vertex X="5016" Y="5845" Z="0"/>
					<Vertex X="5016" Y="5848" Z="0"/>
					<Vertex X="5016" Y="5851" Z="0"/>
					<Vertex X="5013" Y="5858" Z="0"/>
					<Vertex X="5013" Y="5861" Z="0"/>
					<Vertex X="5010" Y="5861" Z="0"/>
					<Vertex X="5010" Y="5868" Z="0"/>
					<Vertex X="5006" Y="5871" Z="0"/>
					<Vertex X="5006" Y="5874" Z="0"/>
					<Vertex X="5003" Y="5880" Z="0"/>
					<Vertex X="5003" Y="5887" Z="0"/>
					<Vertex X="5003" Y="5890" Z="0"/>
					<Vertex X="4997" Y="5897" Z="0"/>
					<Vertex X="4997" Y="5900" Z="0"/>
					<Vertex X="4997" Y="5910" Z="0"/>
					<Vertex X="4993" Y="5913" Z="0"/>
					<Vertex X="4993" Y="5916" Z="0"/>
					<Vertex X="4990" Y="5922" Z="0"/>
					<Vertex X="4987" Y="5929" Z="0"/>
					<Vertex X="4984" Y="5929" Z="0"/>
					<Vertex X="4984" Y="5935" Z="0"/>
					<Vertex X="4981" Y="5935" Z="0"/>
					<Vertex X="4981" Y="5942" Z="0"/>
					<Vertex X="4974" Y="5945" Z="0"/>
					<Vertex X="4971" Y="5951" Z="0"/>
					<Vertex X="4968" Y="5955" Z="0"/>
					<Vertex X="4968" Y="5958" Z="0"/>
					<Vertex X="4961" Y="5964" Z="0"/>
					<Vertex X="4958" Y="5968" Z="0"/>
					<Vertex X="4952" Y="5974" Z="0"/>
					<Vertex X="4945" Y="5980" Z="0"/>
					<Vertex X="4942" Y="5984" Z="0"/>
					<Vertex X="4942" Y="5987" Z="0"/>
					<Vertex X="4939" Y="5993" Z="0"/>
					<Vertex X="4932" Y="5997" Z="0"/>
					<Vertex X="4929" Y="6000" Z="0"/>
					<Vertex X="4926" Y="6003" Z="0"/>
					<Vertex X="4926" Y="6006" Z="0"/>
					<Vertex X="4922" Y="6010" Z="0"/>
					<Vertex X="4922" Y="6013" Z="0"/>
					<Vertex X="4919" Y="6016" Z="0"/>
					<Vertex X="4919" Y="6019" Z="0"/>
					<Vertex X="4916" Y="6026" Z="0"/>
					<Vertex X="4913" Y="6029" Z="0"/>
					<Vertex X="4910" Y="6032" Z="0"/>
					<Vertex X="4910" Y="6035" Z="0"/>
					<Vertex X="4910" Y="6039" Z="0"/>
					<Vertex X="4906" Y="6042" Z="0"/>
					<Vertex X="4906" Y="6045" Z="0"/>
					<Vertex X="4906" Y="6048" Z="0"/>
					<Vertex X="4903" Y="6048" Z="0"/>
					<Vertex X="4900" Y="6055" Z="0"/>
					<Vertex X="4900" Y="6058" Z="0"/>
					<Vertex X="4897" Y="6068" Z="0"/>
					<Vertex X="4893" Y="6074" Z="0"/>
					<Vertex X="4893" Y="6077" Z="0"/>
					<Vertex X="4890" Y="6080" Z="0"/>
					<Vertex X="4890" Y="6087" Z="0"/>
					<Vertex X="4887" Y="6093" Z="0"/>
					<Vertex X="4887" Y="6097" Z="0"/>
					<Vertex X="4887" Y="6100" Z="0"/>
					<Vertex X="4887" Y="6103" Z="0"/>
					<Vertex X="4887" Y="6110" Z="0"/>
					<Vertex X="4881" Y="6113" Z="0"/>
					<Vertex X="4881" Y="6116" Z="0"/>
					<Vertex X="4881" Y="6119" Z="0"/>
					<Vertex X="4881" Y="6122" Z="0"/>
					<Vertex X="4881" Y="6129" Z="0"/>
					<Vertex X="4877" Y="6132" Z="0"/>
					<Vertex X="4877" Y="6135" Z="0"/>
					<Vertex X="4877" Y="6139" Z="0"/>
					<Vertex X="4877" Y="6142" Z="0"/>
					<Vertex X="4877" Y="6148" Z="0"/>
					<Vertex X="4877" Y="6151" Z="0"/>
					<Vertex X="4874" Y="6155" Z="0"/>
					<Vertex X="4874" Y="6161" Z="0"/>
					<Vertex X="4874" Y="6164" Z="0"/>
					<Vertex X="4874" Y="6171" Z="0"/>
					<Vertex X="4874" Y="6174" Z="0"/>
					<Vertex X="4874" Y="6177" Z="0"/>
					<Vertex X="4874" Y="6180" Z="0"/>
					<Vertex X="4874" Y="6184" Z="0"/>
					<Vertex X="4874" Y="6187" Z="0"/>
					<Vertex X="4874" Y="6190" Z="0"/>
					<Vertex X="4874" Y="6193" Z="0"/>
					<Vertex X="4874" Y="6200" Z="0"/>
					<Vertex X="4874" Y="6203" Z="0"/>
					<Vertex X="4874" Y="6206" Z="0"/>
					<Vertex X="4874" Y="6213" Z="0"/>
					<Vertex X="4874" Y="6219" Z="0"/>
					<Vertex X="4874" Y="6222" Z="0"/>
					<Vertex X="4874" Y="6226" Z="0"/>
					<Vertex X="4874" Y="6229" Z="0"/>
					<Vertex X="4874" Y="6235" Z="0"/>
					<Vertex X="4874" Y="6242" Z="0"/>
					<Vertex X="4874" Y="6248" Z="0"/>
					<Vertex X="4874" Y="6251" Z="0"/>
					<Vertex X="4874" Y="6255" Z="0"/>
					<Vertex X="4874" Y="6258" Z="0"/>
					<Vertex X="4874" Y="6264" Z="0"/>
					<Vertex X="4874" Y="6271" Z="0"/>
					<Vertex X="4874" Y="6274" Z="0"/>
					<Vertex X="4874" Y="6277" Z="0"/>
					<Vertex X="4881" Y="6284" Z="0"/>
					<Vertex X="4884" Y="6284" Z="0"/>
					<Vertex X="4884" Y="6287" Z="0"/>
					<Vertex X="4884" Y="6290" Z="0"/>
					<Vertex X="4884" Y="6293" Z="0"/>
					<Vertex X="4884" Y="6297" Z="0"/>
					<Vertex X="4884" Y="6300" Z="0"/>
					<Vertex X="4890" Y="6306" Z="0"/>
					<Vertex X="4890" Y="6310" Z="0"/>
					<Vertex X="4893" Y="6313" Z="0"/>
					<Vertex X="4893" Y="6319" Z="0"/>
					<Vertex X="4900" Y="6326" Z="0"/>
					<Vertex X="4900" Y="6329" Z="0"/>
					<Vertex X="4900" Y="6332" Z="0"/>
					<Vertex X="4900" Y="6335" Z="0"/>
					<Vertex X="4900" Y="6339" Z="0"/>
					<Vertex X="4903" Y="6339" Z="0"/>
					<Vertex X="4903" Y="6342" Z="0"/>
					<Vertex X="4906" Y="6345" Z="0"/>
					<Vertex X="4906" Y="6348" Z="0"/>
					<Vertex X="4910" Y="6351" Z="0"/>
					<Vertex X="4913" Y="6358" Z="0"/>
					<Vertex X="4916" Y="6358" Z="0"/>
					<Vertex X="4916" Y="6361" Z="0"/>
					<Vertex X="4919" Y="6361" Z="0"/>
					<Vertex X="4919" Y="6364" Z="0"/>
					<Vertex X="4922" Y="6368" Z="0"/>
					<Vertex X="4926" Y="6371" Z="0"/>
					<Vertex X="4929" Y="6374" Z="0"/>
					<Vertex X="4929" Y="6377" Z="0"/>
					<Vertex X="4932" Y="6377" Z="0"/>
					<Vertex X="4935" Y="6380" Z="0"/>
					<Vertex X="4939" Y="6380" Z="0"/>
					<Vertex X="4942" Y="6384" Z="0"/>
					<Vertex X="4942" Y="6387" Z="0"/>
					<Vertex X="4948" Y="6387" Z="0"/>
					<Vertex X="4948" Y="6390" Z="0"/>
					<Vertex X="4955" Y="6390" Z="0"/>
					<Vertex X="4961" Y="6397" Z="0"/>
					<Vertex X="4964" Y="6400" Z="0"/>
					<Vertex X="4968" Y="6400" Z="0"/>
					<Vertex X="4971" Y="6403" Z="0"/>
					<Vertex X="4974" Y="6406" Z="0"/>
					<Vertex X="4977" Y="6406" Z="0"/>
					<Vertex X="4981" Y="6410" Z="0"/>
					<Vertex X="4981" Y="6413" Z="0"/>
					<Vertex X="4984" Y="6413" Z="0"/>
					<Vertex X="4984" Y="6416" Z="0"/>
					<Vertex X="4987" Y="6419" Z="0"/>
					<Vertex X="4990" Y="6422" Z="0"/>
					<Vertex X="4993" Y="6422" Z="0"/>
					<Vertex X="4993" Y="6426" Z="0"/>
					<Vertex X="4997" Y="6432" Z="0"/>
					<Vertex X="5000" Y="6435" Z="0"/>
					<Vertex X="5003" Y="6439" Z="0"/>
					<Vertex X="5003" Y="6442" Z="0"/>
					<Vertex X="5010" Y="6448" Z="0"/>
					<Vertex X="5010" Y="6455" Z="0"/>
					<Vertex X="5010" Y="6458" Z="0"/>
					<Vertex X="5013" Y="6461" Z="0"/>
					<Vertex X="5013" Y="6464" Z="0"/>
					<Vertex X="5013" Y="6468" Z="0"/>
					<Vertex X="5016" Y="6471" Z="0"/>
					<Vertex X="5016" Y="6474" Z="0"/>
					<Vertex X="5016" Y="6477" Z="0"/>
					<Vertex X="5016" Y="6480" Z="0"/>
					<Vertex X="5016" Y="6484" Z="0"/>
					<Vertex X="5019" Y="6487" Z="0"/>
					<Vertex X="5019" Y="6490" Z="0"/>
					<Vertex X="5019" Y="6493" Z="0"/>
					<Vertex X="5019" Y="6500" Z="0"/>
					<Vertex X="5019" Y="6506" Z="0"/>
					<Vertex X="5019" Y="6510" Z="0"/>
					<Vertex X="5019" Y="6513" Z="0"/>
					<Vertex X="5022" Y="6519" Z="0"/>
					<Vertex X="5022" Y="6522" Z="0"/>
					<Vertex X="5022" Y="6526" Z="0"/>
					<Vertex X="5022" Y="6529" Z="0"/>
					<Vertex X="5022" Y="6532" Z="0"/>
					<Vertex X="5022" Y="6535" Z="0"/>
					<Vertex X="5022" Y="6542" Z="0"/>
					<Vertex X="5022" Y="6548" Z="0"/>
					<Vertex X="5022" Y="6551" Z="0"/>
					<Vertex X="5022" Y="6558" Z="0"/>
					<Vertex X="5026" Y="6558" Z="0"/>
					<Vertex X="5026" Y="6561" Z="0"/>
					<Vertex X="5026" Y="6568" Z="0"/>
					<Vertex X="5026" Y="6571" Z="0"/>
					<Vertex X="5029" Y="6574" Z="0"/>
					<Vertex X="5029" Y="6577" Z="0"/>
					<Vertex X="5029" Y="6584" Z="0"/>
					<Vertex X="5029" Y="6587" Z="0"/>
					<Vertex X="5029" Y="6590" Z="0"/>
					<Vertex X="5029" Y="6593" Z="0"/>
					<Vertex X="5029" Y="6597" Z="0"/>
					<Vertex X="5029" Y="6600" Z="0"/>
					<Vertex X="5029" Y="6603" Z="0"/>
					<Vertex X="5029" Y="6606" Z="0"/>
					<Vertex X="5029" Y="6610" Z="0"/>
					<Vertex X="5029" Y="6613" Z="0"/>
					<Vertex X="5029" Y="6616" Z="0"/>
					<Vertex X="5029" Y="6619" Z="0"/>
					<Vertex X="5029" Y="6622" Z="0"/>
					<Vertex X="5029" Y="6626" Z="0"/>
					<Vertex X="5029" Y="6629" Z="0"/>
					<Vertex X="5029" Y="6632" Z="0"/>
					<Vertex X="5029" Y="6639" Z="0"/>
					<Vertex X="5029" Y="6642" Z="0"/>
					<Vertex X="5029" Y="6645" Z="0"/>
					<Vertex X="5029" Y="6648" Z="0"/>
					<Vertex X="5029" Y="6651" Z="0"/>
					<Vertex X="5029" Y="6655" Z="0"/>
					<Vertex X="5029" Y="6658" Z="0"/>
					<Vertex X="5029" Y="6661" Z="0"/>
					<Vertex X="5029" Y="6668" Z="0"/>
					<Vertex X="5029" Y="6671" Z="0"/>
					<Vertex X="5029" Y="6680" Z="0"/>
					<Vertex X="5029" Y="6684" Z="0"/>
					<Vertex X="5029" Y="6687" Z="0"/>
					<Vertex X="5029" Y="6690" Z="0"/>
					<Vertex X="5029" Y="6693" Z="0"/>
					<Vertex X="5029" Y="6700" Z="0"/>
					<Vertex X="5032" Y="6710" Z="0"/>
					<Vertex X="5032" Y="6713" Z="0"/>
					<Vertex X="5032" Y="6719" Z="0"/>
					<Vertex X="5032" Y="6722" Z="0"/>
					<Vertex X="5032" Y="6729" Z="0"/>
					<Vertex X="5032" Y="6732" Z="0"/>
					<Vertex X="5035" Y="6735" Z="0"/>
					<Vertex X="5035" Y="6742" Z="0"/>
					<Vertex X="5035" Y="6745" Z="0"/>
					<Vertex X="5035" Y="6751" Z="0"/>
					<Vertex X="5035" Y="6755" Z="0"/>
					<Vertex X="5039" Y="6761" Z="0"/>
					<Vertex X="5039" Y="6764" Z="0"/>
					<Vertex X="5039" Y="6774" Z="0"/>
					<Vertex X="5042" Y="6774" Z="0"/>
					<Vertex X="5042" Y="6780" Z="0"/>
					<Vertex X="5042" Y="6784" Z="0"/>
					<Vertex X="5042" Y="6787" Z="0"/>
					<Vertex X="5042" Y="6790" Z="0"/>
					<Vertex X="5045" Y="6797" Z="0"/>
					<Vertex X="5045" Y="6800" Z="0"/>
					<Vertex X="5052" Y="6806" Z="0"/>
					<Vertex X="5052" Y="6813" Z="0"/>
					<Vertex X="5052" Y="6816" Z="0"/>
					<Vertex X="5055" Y="6819" Z="0"/>
					<Vertex X="5055" Y="6822" Z="0"/>
					<Vertex X="5055" Y="6826" Z="0"/>
					<Vertex X="5058" Y="6829" Z="0"/>
					<Vertex X="5061" Y="6839" Z="0"/>
					<Vertex X="5061" Y="6848" Z="0"/>
					<Vertex X="5064" Y="6848" Z="0"/>
					<Vertex X="5068" Y="6855" Z="0"/>
					<Vertex X="5068" Y="6861" Z="0"/>
					<Vertex X="5068" Y="6864" Z="0"/>
					<Vertex X="5074" Y="6868" Z="0"/>
					<Vertex X="5074" Y="6874" Z="0"/>
					<Vertex X="5077" Y="6880" Z="0"/>
					<Vertex X="5077" Y="6884" Z="0"/>
					<Vertex X="5081" Y="6887" Z="0"/>
					<Vertex X="5081" Y="6893" Z="0"/>
					<Vertex X="5084" Y="6900" Z="0"/>
					<Vertex X="5084" Y="6903" Z="0"/>
					<Vertex X="5087" Y="6906" Z="0"/>
					<Vertex X="5087" Y="6913" Z="0"/>
					<Vertex X="5087" Y="6916" Z="0"/>
					<Vertex X="5087" Y="6919" Z="0"/>
					<Vertex X="5087" Y="6922" Z="0"/>
					<Vertex X="5087" Y="6926" Z="0"/>
					<Vertex X="5087" Y="6932" Z="0"/>
					<Vertex X="5090" Y="6935" Z="0"/>
					<Vertex X="5090" Y="6939" Z="0"/>
					<Vertex X="5090" Y="6942" Z="0"/>
					<Vertex X="5090" Y="6945" Z="0"/>
					<Vertex X="5090" Y="6948" Z="0"/>
					<Vertex X="5093" Y="6951" Z="0"/>
					<Vertex X="5093" Y="6955" Z="0"/>
					<Vertex X="5097" Y="6958" Z="0"/>
					<Vertex X="5097" Y="6964" Z="0"/>
					<Vertex X="5097" Y="6968" Z="0"/>
					<Vertex X="5100" Y="6974" Z="0"/>
					<Vertex X="5100" Y="6977" Z="0"/>
					<Vertex X="5100" Y="6980" Z="0"/>
					<Vertex X="5100" Y="6984" Z="0"/>
					<Vertex X="5100" Y="6987" Z="0"/>
					<Vertex X="5100" Y="6993" Z="0"/>
					<Vertex X="5106" Y="6997" Z="0"/>
					<Vertex X="5106" Y="7000" Z="0"/>
					<Vertex X="5106" Y="7003" Z="0"/>
					<Vertex X="5106" Y="7010" Z="0"/>
					<Vertex X="5106" Y="7016" Z="0"/>
					<Vertex X="5110" Y="7019" Z="0"/>
					<Vertex X="5113" Y="7026" Z="0"/>
					<Vertex X="5116" Y="7032" Z="0"/>
					<Vertex X="5116" Y="7035" Z="0"/>
					<Vertex X="5119" Y="7039" Z="0"/>
					<Vertex X="5119" Y="7042" Z="0"/>
					<Vertex X="5119" Y="7045" Z="0"/>
					<Vertex X="5122" Y="7048" Z="0"/>
					<Vertex X="5126" Y="7058" Z="0"/>
					<Vertex X="5126" Y="7061" Z="0"/>
					<Vertex X="5132" Y="7068" Z="0"/>
					<Vertex X="5135" Y="7074" Z="0"/>
					<Vertex X="5139" Y="7077" Z="0"/>
					<Vertex X="5142" Y="7080" Z="0"/>
					<Vertex X="5142" Y="7084" Z="0"/>
					<Vertex X="5145" Y="7084" Z="0"/>
					<Vertex X="5148" Y="7087" Z="0"/>
					<Vertex X="5155" Y="7093" Z="0"/>
					<Vertex X="5158" Y="7093" Z="0"/>
					<Vertex X="5161" Y="7097" Z="0"/>
					<Vertex X="5164" Y="7100" Z="0"/>
					<Vertex X="5168" Y="7100" Z="0"/>
					<Vertex X="5177" Y="7103" Z="0"/>
					<Vertex X="5184" Y="7106" Z="0"/>
					<Vertex X="5193" Y="7110" Z="0"/>
					<Vertex X="5197" Y="7110" Z="0"/>
					<Vertex X="5203" Y="7116" Z="0"/>
					<Vertex X="5206" Y="7116" Z="0"/>
					<Vertex X="5216" Y="7122" Z="0"/>
					<Vertex X="5222" Y="7122" Z="0"/>
					<Vertex X="5229" Y="7129" Z="0"/>
					<Vertex X="5235" Y="7129" Z="0"/>
					<Vertex X="5242" Y="7129" Z="0"/>
					<Vertex X="5248" Y="7132" Z="0"/>
					<Vertex X="5252" Y="7135" Z="0"/>
					<Vertex X="5258" Y="7135" Z="0"/>
					<Vertex X="5261" Y="7139" Z="0"/>
					<Vertex X="5264" Y="7139" Z="0"/>
					<Vertex X="5271" Y="7139" Z="0"/>
					<Vertex X="5274" Y="7139" Z="0"/>
					<Vertex X="5277" Y="7139" Z="0"/>
					<Vertex X="5284" Y="7139" Z="0"/>
					<Vertex X="5290" Y="7142" Z="0"/>
					<Vertex X="5293" Y="7142" Z="0"/>
					<Vertex X="5297" Y="7142" Z="0"/>
					<Vertex X="5297" Y="7145" Z="0"/>
					<Vertex X="5300" Y="7145" Z="0"/>
					<Vertex X="5303" Y="7145" Z="0"/>
					<Vertex X="5306" Y="7145" Z="0"/>
					<Vertex X="5310" Y="7145" Z="0"/>
					<Vertex X="5313" Y="7145" Z="0"/>
					<Vertex X="5316" Y="7145" Z="0"/>
					<Vertex X="5319" Y="7145" Z="0"/>
					<Vertex X="5322" Y="7145" Z="0"/>
					<Vertex X="5326" Y="7145" Z="0"/>
					<Vertex X="5329" Y="7145" Z="0"/>
					<Vertex X="5332" Y="7145" Z="0"/>
					<Vertex X="5335" Y="7145" Z="0"/>
					<Vertex X="5339" Y="7145" Z="0"/>
					<Vertex X="5342" Y="7145" Z="0"/>
					<Vertex X="5345" Y="7145" Z="0"/>
					<Vertex X="5348" Y="7145" Z="0"/>
					<Vertex X="5355" Y="7148" Z="0"/>
					<Vertex X="5358" Y="7151" Z="0"/>
					<Vertex X="5361" Y="7155" Z="0"/>
					<Vertex X="5364" Y="7155" Z="0"/>
					<Vertex X="5368" Y="7158" Z="0"/>
					<Vertex X="5371" Y="7161" Z="0"/>
					<Vertex X="5371" Y="7164" Z="0"/>
					<Vertex X="5374" Y="7168" Z="0"/>
					<Vertex X="5374" Y="7171" Z="0"/>
					<Vertex X="5377" Y="7177" Z="0"/>
					<Vertex X="5381" Y="7180" Z="0"/>
					<Vertex X="5381" Y="7184" Z="0"/>
					<Vertex X="5384" Y="7197" Z="0"/>
					<Vertex X="5387" Y="7200" Z="0"/>
					<Vertex X="5387" Y="7203" Z="0"/>
					<Vertex X="5393" Y="7216" Z="0"/>
					<Vertex X="5393" Y="7219" Z="0"/>
					<Vertex X="5397" Y="7226" Z="0"/>
					<Vertex X="5400" Y="7232" Z="0"/>
					<Vertex X="5403" Y="7239" Z="0"/>
					<Vertex X="5403" Y="7242" Z="0"/>
					<Vertex X="5403" Y="7251" Z="0"/>
					<Vertex X="5410" Y="7258" Z="0"/>
					<Vertex X="5410" Y="7261" Z="0"/>
					<Vertex X="5413" Y="7264" Z="0"/>
					<Vertex X="5413" Y="7268" Z="0"/>
					<Vertex X="5413" Y="7274" Z="0"/>
					<Vertex X="5413" Y="7277" Z="0"/>
					<Vertex X="5416" Y="7280" Z="0"/>
					<Vertex X="5416" Y="7284" Z="0"/>
					<Vertex X="5416" Y="7287" Z="0"/>
					<Vertex X="5419" Y="7290" Z="0"/>
					<Vertex X="5419" Y="7293" Z="0"/>
					<Vertex X="5419" Y="7297" Z="0"/>
					<Vertex X="5422" Y="7297" Z="0"/>
					<Vertex X="5422" Y="7300" Z="0"/>
					<Vertex X="5422" Y="7303" Z="0"/>
					<Vertex X="5422" Y="7306" Z="0"/>
					<Vertex X="5422" Y="7313" Z="0"/>
					<Vertex X="5422" Y="7316" Z="0"/>
					<Vertex X="5422" Y="7322" Z="0"/>
					<Vertex X="5426" Y="7326" Z="0"/>
					<Vertex X="5426" Y="7329" Z="0"/>
					<Vertex X="5426" Y="7332" Z="0"/>
					<Vertex X="5426" Y="7335" Z="0"/>
					<Vertex X="5432" Y="7342" Z="0"/>
					<Vertex X="5432" Y="7345" Z="0"/>
					<Vertex X="5432" Y="7348" Z="0"/>
					<Vertex X="5432" Y="7355" Z="0"/>
					<Vertex X="5432" Y="7358" Z="0"/>
					<Vertex X="5432" Y="7364" Z="0"/>
					<Vertex X="5432" Y="7368" Z="0"/>
					<Vertex X="5432" Y="7371" Z="0"/>
					<Vertex X="5432" Y="7374" Z="0"/>
					<Vertex X="5432" Y="7377" Z="0"/>
					<Vertex X="5432" Y="7380" Z="0"/>
					<Vertex X="5432" Y="7387" Z="0"/>
					<Vertex X="5432" Y="7390" Z="0"/>
					<Vertex X="5432" Y="7397" Z="0"/>
					<Vertex X="5429" Y="7403" Z="0"/>
					<Vertex X="5426" Y="7410" Z="0"/>
					<Vertex X="5422" Y="7416" Z="0"/>
					<Vertex X="5419" Y="7422" Z="0"/>
					<Vertex X="5419" Y="7426" Z="0"/>
					<Vertex X="5416" Y="7429" Z="0"/>
					<Vertex X="5416" Y="7432" Z="0"/>
					<Vertex X="5416" Y="7439" Z="0"/>
					<Vertex X="5410" Y="7442" Z="0"/>
					<Vertex X="5406" Y="7448" Z="0"/>
					<Vertex X="5400" Y="7455" Z="0"/>
					<Vertex X="5393" Y="7461" Z="0"/>
					<Vertex X="5390" Y="7461" Z="0"/>
					<Vertex X="5387" Y="7461" Z="0"/>
					<Vertex X="5381" Y="7464" Z="0"/>
					<Vertex X="5374" Y="7468" Z="0"/>
					<Vertex X="5371" Y="7468" Z="0"/>
					<Vertex X="5364" Y="7468" Z="0"/>
					<Vertex X="5358" Y="7468" Z="0"/>
					<Vertex X="5355" Y="7468" Z="0"/>
					<Vertex X="5348" Y="7468" Z="0"/>
					<Vertex X="5345" Y="7468" Z="0"/>
					<Vertex X="5342" Y="7468" Z="0"/>
					<Vertex X="5335" Y="7468" Z="0"/>
					<Vertex X="5329" Y="7468" Z="0"/>
					<Vertex X="5326" Y="7468" Z="0"/>
					<Vertex X="5322" Y="7468" Z="0"/>
					<Vertex X="5319" Y="7468" Z="0"/>
					<Vertex X="5316" Y="7468" Z="0"/>
					<Vertex X="5313" Y="7468" Z="0"/>
					<Vertex X="5310" Y="7468" Z="0"/>
					<Vertex X="5306" Y="7468" Z="0"/>
					<Vertex X="5303" Y="7468" Z="0"/>
					<Vertex X="5297" Y="7468" Z="0"/>
					<Vertex X="5293" Y="7468" Z="0"/>
					<Vertex X="5284" Y="7468" Z="0"/>
					<Vertex X="5274" Y="7468" Z="0"/>
					<Vertex X="5271" Y="7468" Z="0"/>
					<Vertex X="5264" Y="7468" Z="0"/>
					<Vertex X="5261" Y="7468" Z="0"/>
					<Vertex X="5255" Y="7468" Z="0"/>
					<Vertex X="5248" Y="7468" Z="0"/>
					<Vertex X="5239" Y="7468" Z="0"/>
					<Vertex X="5229" Y="7468" Z="0"/>
					<Vertex X="5226" Y="7468" Z="0"/>
					<Vertex X="5219" Y="7468" Z="0"/>
					<Vertex X="5216" Y="7468" Z="0"/>
					<Vertex X="5213" Y="7468" Z="0"/>
					<Vertex X="5206" Y="7468" Z="0"/>
					<Vertex X="5200" Y="7471" Z="0"/>
					<Vertex X="5193" Y="7471" Z="0"/>
					<Vertex X="5190" Y="7471" Z="0"/>
					<Vertex X="5187" Y="7474" Z="0"/>
					<Vertex X="5184" Y="7474" Z="0"/>
					<Vertex X="5174" Y="7474" Z="0"/>
					<Vertex X="5171" Y="7474" Z="0"/>
					<Vertex X="5168" Y="7474" Z="0"/>
					<Vertex X="5164" Y="7474" Z="0"/>
					<Vertex X="5161" Y="7474" Z="0"/>
					<Vertex X="5152" Y="7477" Z="0"/>
					<Vertex X="5148" Y="7477" Z="0"/>
					<Vertex X="5145" Y="7477" Z="0"/>
					<Vertex X="5142" Y="7477" Z="0"/>
					<Vertex X="5139" Y="7480" Z="0"/>
					<Vertex X="5135" Y="7480" Z="0"/>
					<Vertex X="5135" Y="7484" Z="0"/>
					<Vertex X="5132" Y="7487" Z="0"/>
					<Vertex X="5129" Y="7490" Z="0"/>
					<Vertex X="5126" Y="7493" Z="0"/>
					<Vertex X="5122" Y="7497" Z="0"/>
					<Vertex X="5122" Y="7500" Z="0"/>
					<Vertex X="5119" Y="7503" Z="0"/>
					<Vertex X="5116" Y="7506" Z="0"/>
					<Vertex X="5116" Y="7513" Z="0"/>
					<Vertex X="5110" Y="7519" Z="0"/>
					<Vertex X="5106" Y="7526" Z="0"/>
					<Vertex X="5106" Y="7529" Z="0"/>
					<Vertex X="5106" Y="7535" Z="0"/>
					<Vertex X="5106" Y="7539" Z="0"/>
					<Vertex X="5103" Y="7545" Z="0"/>
					<Vertex X="5100" Y="7551" Z="0"/>
					<Vertex X="5100" Y="7555" Z="0"/>
					<Vertex X="5100" Y="7561" Z="0"/>
					<Vertex X="5100" Y="7568" Z="0"/>
					<Vertex X="5100" Y="7571" Z="0"/>
					<Vertex X="5097" Y="7574" Z="0"/>
					<Vertex X="5097" Y="7580" Z="0"/>
					<Vertex X="5097" Y="7584" Z="0"/>
					<Vertex X="5093" Y="7593" Z="0"/>
					<Vertex X="5093" Y="7600" Z="0"/>
					<Vertex X="5093" Y="7606" Z="0"/>
					<Vertex X="5093" Y="7616" Z="0"/>
					<Vertex X="5093" Y="7619" Z="0"/>
					<Vertex X="5093" Y="7626" Z="0"/>
					<Vertex X="5093" Y="7629" Z="0"/>
					<Vertex X="5093" Y="7635" Z="0"/>
					<Vertex X="5093" Y="7645" Z="0"/>
					<Vertex X="5093" Y="7651" Z="0"/>
					<Vertex X="5093" Y="7664" Z="0"/>
					<Vertex X="5093" Y="7674" Z="0"/>
					<Vertex X="5093" Y="7687" Z="0"/>
					<Vertex X="5093" Y="7710" Z="0"/>
					<Vertex X="5093" Y="7716" Z="0"/>
					<Vertex X="5093" Y="7726" Z="0"/>
					<Vertex X="5093" Y="7735" Z="0"/>
					<Vertex X="5090" Y="7745" Z="0"/>
					<Vertex X="5090" Y="7751" Z="0"/>
					<Vertex X="5090" Y="7758" Z="0"/>
					<Vertex X="5087" Y="7764" Z="0"/>
					<Vertex X="5087" Y="7771" Z="0"/>
					<Vertex X="5087" Y="7780" Z="0"/>
					<Vertex X="5087" Y="7784" Z="0"/>
					<Vertex X="5087" Y="7787" Z="0"/>
					<Vertex X="5087" Y="7793" Z="0"/>
					<Vertex X="5087" Y="7806" Z="0"/>
					<Vertex X="5087" Y="7810" Z="0"/>
					<Vertex X="5087" Y="7819" Z="0"/>
					<Vertex X="5087" Y="7822" Z="0"/>
					<Vertex X="5087" Y="7829" Z="0"/>
					<Vertex X="5087" Y="7832" Z="0"/>
					<Vertex X="5087" Y="7842" Z="0"/>
					<Vertex X="5087" Y="7845" Z="0"/>
					<Vertex X="5087" Y="7851" Z="0"/>
					<Vertex X="5087" Y="7855" Z="0"/>
					<Vertex X="5087" Y="7864" Z="0"/>
					<Vertex X="5087" Y="7871" Z="0"/>
					<Vertex X="5087" Y="7877" Z="0"/>
					<Vertex X="5087" Y="7887" Z="0"/>
					<Vertex X="5087" Y="7890" Z="0"/>
					<Vertex X="5087" Y="7897" Z="0"/>
					<Vertex X="5087" Y="7903" Z="0"/>
					<Vertex X="5087" Y="7906" Z="0"/>
					<Vertex X="5084" Y="7913" Z="0"/>
					<Vertex X="5081" Y="7922" Z="0"/>
					<Vertex X="5074" Y="7932" Z="0"/>
					<Vertex X="5074" Y="7935" Z="0"/>
					<Vertex X="5071" Y="7942" Z="0"/>
					<Vertex X="5068" Y="7945" Z="0"/>
					<Vertex X="5064" Y="7955" Z="0"/>
					<Vertex X="5061" Y="7958" Z="0"/>
					<Vertex X="5058" Y="7961" Z="0"/>
					<Vertex X="5058" Y="7964" Z="0"/>
					<Vertex X="5058" Y="7968" Z="0"/>
					<Vertex X="5052" Y="7971" Z="0"/>
					<Vertex X="5052" Y="7974" Z="0"/>
					<Vertex X="5048" Y="7977" Z="0"/>
					<Vertex X="5042" Y="7984" Z="0"/>
					<Vertex X="5039" Y="7987" Z="0"/>
					<Vertex X="5035" Y="7987" Z="0"/>
					<Vertex X="5029" Y="7987" Z="0"/>
					<Vertex X="5022" Y="7990" Z="0"/>
					<Vertex X="5016" Y="7990" Z="0"/>
					<Vertex X="5006" Y="7997" Z="0"/>
					<Vertex X="5000" Y="8000" Z="0"/>
					<Vertex X="4997" Y="8000" Z="0"/>
					<Vertex X="4987" Y="8003" Z="0"/>
					<Vertex X="4981" Y="8003" Z="0"/>
					<Vertex X="4974" Y="8003" Z="0"/>
					<Vertex X="4968" Y="8003" Z="0"/>
					<Vertex X="4964" Y="8003" Z="0"/>
					<Vertex X="4961" Y="8003" Z="0"/>
					<Vertex X="4955" Y="8003" Z="0"/>
					<Vertex X="4948" Y="8003" Z="0"/>
					<Vertex X="4945" Y="8003" Z="0"/>
					<Vertex X="4942" Y="8003" Z="0"/>
					<Vertex X="4939" Y="8003" Z="0"/>
					<Vertex X="4932" Y="8003" Z="0"/>
					<Vertex X="4926" Y="8003" Z="0"/>
					<Vertex X="4922" Y="8003" Z="0"/>
					<Vertex X="4916" Y="8003" Z="0"/>
					<Vertex X="4913" Y="8003" Z="0"/>
					<Vertex X="4903" Y="8003" Z="0"/>
					<Vertex X="4900" Y="8003" Z="0"/>
					<Vertex X="4890" Y="8003" Z="0"/>
					<Vertex X="4884" Y="8000" Z="0"/>
					<Vertex X="4881" Y="8000" Z="0"/>
					<Vertex X="4877" Y="7997" Z="0"/>
					<Vertex X="4874" Y="7993" Z="0"/>
					<Vertex X="4871" Y="7997" Z="0"/>
					<Vertex X="4868" Y="7997" Z="0"/>
					<Vertex X="4864" Y="7997" Z="0"/>
					<Vertex X="4861" Y="7993" Z="0"/>
					<Vertex X="4858" Y="7990" Z="0"/>
					<Vertex X="4855" Y="7987" Z="0"/>
					<Vertex X="4852" Y="7984" Z="0"/>
					<Vertex X="4852" Y="7980" Z="0"/>
					<Vertex X="4845" Y="7971" Z="0"/>
					<Vertex X="4842" Y="7964" Z="0"/>
					<Vertex X="4835" Y="7955" Z="0"/>
					<Vertex X="4832" Y="7945" Z="0"/>
					<Vertex X="4829" Y="7939" Z="0"/>
					<Vertex X="4829" Y="7932" Z="0"/>
					<Vertex X="4829" Y="7926" Z="0"/>
					<Vertex X="4822" Y="7913" Z="0"/>
					<Vertex X="4822" Y="7906" Z="0"/>
					<Vertex X="4819" Y="7897" Z="0"/>
					<Vertex X="4816" Y="7880" Z="0"/>
					<Vertex X="4816" Y="7871" Z="0"/>
					<Vertex X="4813" Y="7861" Z="0"/>
					<Vertex X="4813" Y="7858" Z="0"/>
					<Vertex X="4810" Y="7851" Z="0"/>
					<Vertex X="4806" Y="7845" Z="0"/>
					<Vertex X="4806" Y="7842" Z="0"/>
					<Vertex X="4806" Y="7835" Z="0"/>
					<Vertex X="4806" Y="7829" Z="0"/>
					<Vertex X="4803" Y="7826" Z="0"/>
					<Vertex X="4800" Y="7822" Z="0"/>
					<Vertex X="4797" Y="7819" Z="0"/>
					<Vertex X="4793" Y="7810" Z="0"/>
					<Vertex X="4790" Y="7806" Z="0"/>
					<Vertex X="4787" Y="7803" Z="0"/>
					<Vertex X="4787" Y="7800" Z="0"/>
					<Vertex X="4784" Y="7793" Z="0"/>
					<Vertex X="4781" Y="7787" Z="0"/>
					<Vertex X="4777" Y="7780" Z="0"/>
					<Vertex X="4777" Y="7774" Z="0"/>
					<Vertex X="4768" Y="7764" Z="0"/>
					<Vertex X="4764" Y="7758" Z="0"/>
					<Vertex X="4761" Y="7751" Z="0"/>
					<Vertex X="4755" Y="7745" Z="0"/>
					<Vertex X="4752" Y="7742" Z="0"/>
					<Vertex X="4745" Y="7735" Z="0"/>
					<Vertex X="4739" Y="7729" Z="0"/>
					<Vertex X="4729" Y="7719" Z="0"/>
					<Vertex X="4726" Y="7713" Z="0"/>
					<Vertex X="4719" Y="7706" Z="0"/>
					<Vertex X="4713" Y="7700" Z="0"/>
					<Vertex X="4703" Y="7687" Z="0"/>
					<Vertex X="4697" Y="7680" Z="0"/>
					<Vertex X="4687" Y="7671" Z="0"/>
					<Vertex X="4681" Y="7668" Z="0"/>
					<Vertex X="4664" Y="7658" Z="0"/>
					<Vertex X="4658" Y="7651" Z="0"/>
					<Vertex X="4648" Y="7645" Z="0"/>
					<Vertex X="4635" Y="7635" Z="0"/>
					<Vertex X="4622" Y="7629" Z="0"/>
					<Vertex X="4610" Y="7622" Z="0"/>
					<Vertex X="4600" Y="7616" Z="0"/>
					<Vertex X="4593" Y="7613" Z="0"/>
					<Vertex X="4577" Y="7606" Z="0"/>
					<Vertex X="4568" Y="7597" Z="0"/>
					<Vertex X="4558" Y="7593" Z="0"/>
					<Vertex X="4548" Y="7590" Z="0"/>
					<Vertex X="4542" Y="7587" Z="0"/>
					<Vertex X="4529" Y="7584" Z="0"/>
					<Vertex X="4522" Y="7577" Z="0"/>
					<Vertex X="4516" Y="7577" Z="0"/>
					<Vertex X="4506" Y="7574" Z="0"/>
					<Vertex X="4500" Y="7568" Z="0"/>
					<Vertex X="4493" Y="7568" Z="0"/>
					<Vertex X="4487" Y="7568" Z="0"/>
					<Vertex X="4484" Y="7561" Z="0"/>
					<Vertex X="4481" Y="7561" Z="0"/>
					<Vertex X="4474" Y="7558" Z="0"/>
					<Vertex X="4468" Y="7555" Z="0"/>
					<Vertex X="4464" Y="7555" Z="0"/>
					<Vertex X="4455" Y="7551" Z="0"/>
					<Vertex X="4455" Y="7548" Z="0"/>
					<Vertex X="4452" Y="7548" Z="0"/>
					<Vertex X="4448" Y="7548" Z="0"/>
					<Vertex X="4445" Y="7545" Z="0"/>
					<Vertex X="4442" Y="7545" Z="0"/>
					<Vertex X="4442" Y="7548" Z="0"/>
					<Vertex X="4442" Y="7542" Z="0"/>
					<Vertex X="4439" Y="7542" Z="0"/>
					<Vertex X="4439" Y="7539" Z="0"/>
					<Vertex X="4435" Y="7535" Z="0"/>
					<Vertex X="4432" Y="7529" Z="0"/>
					<Vertex X="4429" Y="7526" Z="0"/>
					<Vertex X="4426" Y="7522" Z="0"/>
					<Vertex X="4422" Y="7519" Z="0"/>
					<Vertex X="4422" Y="7516" Z="0"/>
					<Vertex X="4419" Y="7513" Z="0"/>
					<Vertex X="4416" Y="7506" Z="0"/>
					<Vertex X="4413" Y="7506" Z="0"/>
					<Vertex X="4410" Y="7500" Z="0"/>
					<Vertex X="4410" Y="7497" Z="0"/>
					<Vertex X="4403" Y="7493" Z="0"/>
					<Vertex X="4403" Y="7490" Z="0"/>
					<Vertex X="4400" Y="7487" Z="0"/>
					<Vertex X="4397" Y="7484" Z="0"/>
					<Vertex X="4393" Y="7480" Z="0"/>
					<Vertex X="4390" Y="7477" Z="0"/>
					<Vertex X="4387" Y="7474" Z="0"/>
					<Vertex X="4384" Y="7471" Z="0"/>
					<Vertex X="4381" Y="7468" Z="0"/>
					<Vertex X="4381" Y="7464" Z="0"/>
					<Vertex X="4377" Y="7464" Z="0"/>
					<Vertex X="4377" Y="7461" Z="0"/>
					<Vertex X="4371" Y="7458" Z="0"/>
					<Vertex X="4371" Y="7455" Z="0"/>
					<Vertex X="4368" Y="7455" Z="0"/>
					<Vertex X="4368" Y="7451" Z="0"/>
					<Vertex X="4364" Y="7448" Z="0"/>
					<Vertex X="4361" Y="7448" Z="0"/>
					<Vertex X="4361" Y="7445" Z="0"/>
					<Vertex X="4358" Y="7442" Z="0"/>
					<Vertex X="4358" Y="7439" Z="0"/>
					<Vertex X="4355" Y="7435" Z="0"/>
					<Vertex X="4352" Y="7432" Z="0"/>
					<Vertex X="4348" Y="7432" Z="0"/>
					<Vertex X="4348" Y="7429" Z="0"/>
					<Vertex X="4345" Y="7426" Z="0"/>
					<Vertex X="4345" Y="7422" Z="0"/>
					<Vertex X="4342" Y="7419" Z="0"/>
					<Vertex X="4339" Y="7416" Z="0"/>
					<Vertex X="4335" Y="7413" Z="0"/>
					<Vertex X="4335" Y="7406" Z="0"/>
					<Vertex X="4332" Y="7406" Z="0"/>
					<Vertex X="4329" Y="7403" Z="0"/>
					<Vertex X="4326" Y="7403" Z="0"/>
					<Vertex X="4326" Y="7400" Z="0"/>
					<Vertex X="4322" Y="7397" Z="0"/>
					<Vertex X="4319" Y="7393" Z="0"/>
					<Vertex X="4319" Y="7390" Z="0"/>
					<Vertex X="4316" Y="7387" Z="0"/>
					<Vertex X="4313" Y="7387" Z="0"/>
					<Vertex X="4313" Y="7384" Z="0"/>
					<Vertex X="4310" Y="7384" Z="0"/>
					<Vertex X="4306" Y="7384" Z="0"/>
					<Vertex X="4306" Y="7380" Z="0"/>
					<Vertex X="4303" Y="7377" Z="0"/>
					<Vertex X="4303" Y="7374" Z="0"/>
					<Vertex X="4297" Y="7368" Z="0"/>
					<Vertex X="4297" Y="7361" Z="0"/>
					<Vertex X="4293" Y="7358" Z="0"/>
					<Vertex X="4293" Y="7351" Z="0"/>
					<Vertex X="4293" Y="7348" Z="0"/>
					<Vertex X="4290" Y="7345" Z="0"/>
					<Vertex X="4290" Y="7342" Z="0"/>
					<Vertex X="4290" Y="7339" Z="0"/>
					<Vertex X="4290" Y="7335" Z="0"/>
					<Vertex X="4290" Y="7332" Z="0"/>
					<Vertex X="4290" Y="7329" Z="0"/>
					<Vertex X="4290" Y="7326" Z="0"/>
					<Vertex X="4290" Y="7322" Z="0"/>
					<Vertex X="4290" Y="7316" Z="0"/>
					<Vertex X="4290" Y="7310" Z="0"/>
					<Vertex X="4290" Y="7306" Z="0"/>
					<Vertex X="4293" Y="7300" Z="0"/>
					<Vertex X="4300" Y="7293" Z="0"/>
					<Vertex X="4303" Y="7284" Z="0"/>
					<Vertex X="4306" Y="7284" Z="0"/>
					<Vertex X="4310" Y="7277" Z="0"/>
					<Vertex X="4313" Y="7274" Z="0"/>
					<Vertex X="4313" Y="7271" Z="0"/>
					<Vertex X="4316" Y="7268" Z="0"/>
					<Vertex X="4322" Y="7264" Z="0"/>
					<Vertex X="4326" Y="7258" Z="0"/>
					<Vertex X="4329" Y="7258" Z="0"/>
					<Vertex X="4332" Y="7255" Z="0"/>
					<Vertex X="4335" Y="7248" Z="0"/>
					<Vertex X="4339" Y="7245" Z="0"/>
					<Vertex X="4342" Y="7242" Z="0"/>
					<Vertex X="4345" Y="7239" Z="0"/>
					<Vertex X="4348" Y="7232" Z="0"/>
					<Vertex X="4352" Y="7229" Z="0"/>
					<Vertex X="4352" Y="7226" Z="0"/>
					<Vertex X="4358" Y="7219" Z="0"/>
					<Vertex X="4364" Y="7213" Z="0"/>
					<Vertex X="4368" Y="7206" Z="0"/>
					<Vertex X="4371" Y="7206" Z="0"/>
					<Vertex X="4377" Y="7203" Z="0"/>
					<Vertex X="4377" Y="7200" Z="0"/>
					<Vertex X="4381" Y="7197" Z="0"/>
					<Vertex X="4384" Y="7197" Z="0"/>
					<Vertex X="4393" Y="7187" Z="0"/>
					<Vertex X="4393" Y="7184" Z="0"/>
					<Vertex X="4400" Y="7177" Z="0"/>
					<Vertex X="4406" Y="7171" Z="0"/>
					<Vertex X="4413" Y="7164" Z="0"/>
					<Vertex X="4416" Y="7158" Z="0"/>
					<Vertex X="4422" Y="7151" Z="0"/>
					<Vertex X="4426" Y="7148" Z="0"/>
					<Vertex X="4429" Y="7142" Z="0"/>
					<Vertex X="4432" Y="7139" Z="0"/>
					<Vertex X="4439" Y="7129" Z="0"/>
					<Vertex X="4445" Y="7122" Z="0"/>
					<Vertex X="4448" Y="7119" Z="0"/>
					<Vertex X="4452" Y="7113" Z="0"/>
					<Vertex X="4458" Y="7110" Z="0"/>
					<Vertex X="4461" Y="7106" Z="0"/>
					<Vertex X="4464" Y="7103" Z="0"/>
					<Vertex X="4468" Y="7100" Z="0"/>
					<Vertex X="4471" Y="7097" Z="0"/>
					<Vertex X="4474" Y="7093" Z="0"/>
					<Vertex X="4474" Y="7090" Z="0"/>
					<Vertex X="4481" Y="7084" Z="0"/>
					<Vertex X="4487" Y="7080" Z="0"/>
					<Vertex X="4487" Y="7077" Z="0"/>
					<Vertex X="4493" Y="7071" Z="0"/>
					<Vertex X="4497" Y="7068" Z="0"/>
					<Vertex X="4497" Y="7064" Z="0"/>
					<Vertex X="4500" Y="7058" Z="0"/>
					<Vertex X="4503" Y="7055" Z="0"/>
					<Vertex X="4510" Y="7048" Z="0"/>
					<Vertex X="4510" Y="7042" Z="0"/>
					<Vertex X="4516" Y="7032" Z="0"/>
					<Vertex X="4519" Y="7022" Z="0"/>
					<Vertex X="4522" Y="7010" Z="0"/>
					<Vertex X="4529" Y="6997" Z="0"/>
					<Vertex X="4532" Y="6990" Z="0"/>
					<Vertex X="4539" Y="6977" Z="0"/>
					<Vertex X="4542" Y="6971" Z="0"/>
					<Vertex X="4542" Y="6964" Z="0"/>
					<Vertex X="4545" Y="6955" Z="0"/>
					<Vertex X="4545" Y="6951" Z="0"/>
					<Vertex X="4545" Y="6948" Z="0"/>
					<Vertex X="4552" Y="6939" Z="0"/>
					<Vertex X="4555" Y="6929" Z="0"/>
					<Vertex X="4555" Y="6919" Z="0"/>
					<Vertex X="4555" Y="6916" Z="0"/>
					<Vertex X="4558" Y="6906" Z="0"/>
					<Vertex X="4558" Y="6897" Z="0"/>
					<Vertex X="4564" Y="6884" Z="0"/>
					<Vertex X="4564" Y="6877" Z="0"/>
					<Vertex X="4564" Y="6871" Z="0"/>
					<Vertex X="4564" Y="6864" Z="0"/>
					<Vertex X="4568" Y="6848" Z="0"/>
					<Vertex X="4568" Y="6842" Z="0"/>
					<Vertex X="4568" Y="6839" Z="0"/>
					<Vertex X="4568" Y="6829" Z="0"/>
					<Vertex X="4568" Y="6819" Z="0"/>
					<Vertex X="4568" Y="6810" Z="0"/>
					<Vertex X="4568" Y="6806" Z="0"/>
					<Vertex X="4568" Y="6800" Z="0"/>
					<Vertex X="4568" Y="6793" Z="0"/>
					<Vertex X="4568" Y="6784" Z="0"/>
					<Vertex X="4568" Y="6780" Z="0"/>
					<Vertex X="4568" Y="6774" Z="0"/>
					<Vertex X="4568" Y="6764" Z="0"/>
					<Vertex X="4568" Y="6755" Z="0"/>
					<Vertex X="4568" Y="6745" Z="0"/>
					<Vertex X="4568" Y="6742" Z="0"/>
					<Vertex X="4568" Y="6732" Z="0"/>
					<Vertex X="4568" Y="6722" Z="0"/>
					<Vertex X="4571" Y="6713" Z="0"/>
					<Vertex X="4571" Y="6710" Z="0"/>
					<Vertex X="4571" Y="6703" Z="0"/>
					<Vertex X="4571" Y="6697" Z="0"/>
					<Vertex X="4571" Y="6690" Z="0"/>
					<Vertex X="4571" Y="6680" Z="0"/>
					<Vertex X="4571" Y="6674" Z="0"/>
					<Vertex X="4571" Y="6668" Z="0"/>
					<Vertex X="4571" Y="6661" Z="0"/>
					<Vertex X="4568" Y="6648" Z="0"/>
					<Vertex X="4564" Y="6639" Z="0"/>
					<Vertex X="4561" Y="6626" Z="0"/>
					<Vertex X="4561" Y="6622" Z="0"/>
					<Vertex X="4561" Y="6610" Z="0"/>
					<Vertex X="4552" Y="6597" Z="0"/>
					<Vertex X="4552" Y="6587" Z="0"/>
					<Vertex X="4548" Y="6571" Z="0"/>
					<Vertex X="4542" Y="6561" Z="0"/>
					<Vertex X="4542" Y="6558" Z="0"/>
					<Vertex X="4539" Y="6542" Z="0"/>
					<Vertex X="4539" Y="6529" Z="0"/>
					<Vertex X="4535" Y="6513" Z="0"/>
					<Vertex X="4532" Y="6497" Z="0"/>
					<Vertex X="4532" Y="6487" Z="0"/>
					<Vertex X="4529" Y="6474" Z="0"/>
					<Vertex X="4526" Y="6461" Z="0"/>
					<Vertex X="4526" Y="6448" Z="0"/>
					<Vertex X="4522" Y="6435" Z="0"/>
					<Vertex X="4522" Y="6429" Z="0"/>
					<Vertex X="4522" Y="6416" Z="0"/>
					<Vertex X="4516" Y="6403" Z="0"/>
					<Vertex X="4516" Y="6397" Z="0"/>
					<Vertex X="4516" Y="6387" Z="0"/>
					<Vertex X="4513" Y="6374" Z="0"/>
					<Vertex X="4513" Y="6368" Z="0"/>
					<Vertex X="4510" Y="6355" Z="0"/>
					<Vertex X="4510" Y="6348" Z="0"/>
					<Vertex X="4510" Y="6342" Z="0"/>
					<Vertex X="4510" Y="6339" Z="0"/>
					<Vertex X="4506" Y="6329" Z="0"/>
					<Vertex X="4503" Y="6322" Z="0"/>
					<Vertex X="4503" Y="6310" Z="0"/>
					<Vertex X="4503" Y="6303" Z="0"/>
					<Vertex X="4503" Y="6293" Z="0"/>
					<Vertex X="4503" Y="6287" Z="0"/>
					<Vertex X="4500" Y="6280" Z="0"/>
					<Vertex X="4500" Y="6271" Z="0"/>
					<Vertex X="4500" Y="6255" Z="0"/>
					<Vertex X="4500" Y="6245" Z="0"/>
					<Vertex X="4500" Y="6235" Z="0"/>
					<Vertex X="4500" Y="6226" Z="0"/>
					<Vertex X="4500" Y="6216" Z="0"/>
					<Vertex X="4493" Y="6206" Z="0"/>
					<Vertex X="4493" Y="6197" Z="0"/>
					<Vertex X="4493" Y="6193" Z="0"/>
					<Vertex X="4493" Y="6180" Z="0"/>
					<Vertex X="4493" Y="6171" Z="0"/>
					<Vertex X="4493" Y="6158" Z="0"/>
					<Vertex X="4493" Y="6148" Z="0"/>
					<Vertex X="4493" Y="6139" Z="0"/>
					<Vertex X="4490" Y="6129" Z="0"/>
					<Vertex X="4490" Y="6116" Z="0"/>
					<Vertex X="4487" Y="6106" Z="0"/>
					<Vertex X="4487" Y="6103" Z="0"/>
					<Vertex X="4487" Y="6093" Z="0"/>
					<Vertex X="4487" Y="6084" Z="0"/>
					<Vertex X="4484" Y="6068" Z="0"/>
					<Vertex X="4481" Y="6058" Z="0"/>
					<Vertex X="4481" Y="6048" Z="0"/>
					<Vertex X="4481" Y="6039" Z="0"/>
					<Vertex X="4481" Y="6026" Z="0"/>
					<Vertex X="4481" Y="6016" Z="0"/>
					<Vertex X="4481" Y="6003" Z="0"/>
					<Vertex X="4481" Y="5990" Z="0"/>
					<Vertex X="4481" Y="5971" Z="0"/>
					<Vertex X="4487" Y="5948" Z="0"/>
					<Vertex X="4497" Y="5922" Z="0"/>
					<Vertex X="4510" Y="5893" Z="0"/>
					<Vertex X="4516" Y="5877" Z="0"/>
					<Vertex X="4526" Y="5855" Z="0"/>
					<Vertex X="4529" Y="5851" Z="0"/>
					<Vertex X="4532" Y="5839" Z="0"/>
					<Vertex X="4539" Y="5829" Z="0"/>
					<Vertex X="4545" Y="5819" Z="0"/>
					<Vertex X="4548" Y="5816" Z="0"/>
					<Vertex X="4548" Y="5813" Z="0"/>
					<Vertex X="4552" Y="5810" Z="0"/>
					<Vertex X="4558" Y="5803" Z="0"/>
					<Vertex X="4561" Y="5797" Z="0"/>
					<Vertex X="4561" Y="5790" Z="0"/>
					<Vertex X="4564" Y="5787" Z="0"/>
					<Vertex X="4571" Y="5784" Z="0"/>
					<Vertex X="4571" Y="5780" Z="0"/>
					<Vertex X="4574" Y="5774" Z="0"/>
					<Vertex X="4581" Y="5768" Z="0"/>
					<Vertex X="4584" Y="5764" Z="0"/>
					<Vertex X="4587" Y="5761" Z="0"/>
					<Vertex X="4590" Y="5758" Z="0"/>
					<Vertex X="4597" Y="5751" Z="0"/>
					<Vertex X="4606" Y="5742" Z="0"/>
					<Vertex X="4610" Y="5739" Z="0"/>
					<Vertex X="4619" Y="5729" Z="0"/>
					<Vertex X="4622" Y="5726" Z="0"/>
					<Vertex X="4626" Y="5719" Z="0"/>
					<Vertex X="4626" Y="5716" Z="0"/>
					<Vertex X="4632" Y="5713" Z="0"/>
					<Vertex X="4635" Y="5706" Z="0"/>
					<Vertex X="4642" Y="5703" Z="0"/>
					<Vertex X="4645" Y="5697" Z="0"/>
					<Vertex X="4648" Y="5693" Z="0"/>
					<Vertex X="4652" Y="5690" Z="0"/>
					<Vertex X="4652" Y="5687" Z="0"/>
					<Vertex X="4655" Y="5687" Z="0"/>
					<Vertex X="4658" Y="5680" Z="0"/>
				</Vertices>
			</Region>
			<Region Id="5" Type="0" Zoom="0.250000" Selected="0" ImageLocation="" ImageFocus="0" Length="9126.9" Area="4817512.0" LengthMicrons="4507.8" AreaMicrons="1175170.4" Text="ACINAR" NegativeROA="0" InputRegionId="0" Analyze="1" DisplayId="5">
				<Attributes/>
				<Vertices>
					<Vertex X="2712" Y="5368" Z="0"/>
					<Vertex X="2716" Y="5368" Z="0"/>
					<Vertex X="2728" Y="5368" Z="0"/>
					<Vertex X="2744" Y="5368" Z="0"/>
					<Vertex X="2760" Y="5368" Z="0"/>
					<Vertex X="2776" Y="5368" Z="0"/>
					<Vertex X="2804" Y="5368" Z="0"/>
					<Vertex X="2824" Y="5368" Z="0"/>
					<Vertex X="2856" Y="5372" Z="0"/>
					<Vertex X="2876" Y="5372" Z="0"/>
					<Vertex X="2892" Y="5372" Z="0"/>
					<Vertex X="2904" Y="5372" Z="0"/>
					<Vertex X="2916" Y="5372" Z="0"/>
					<Vertex X="2928" Y="5372" Z="0"/>
					<Vertex X="2940" Y="5372" Z="0"/>
					<Vertex X="2964" Y="5376" Z="0"/>
					<Vertex X="2984" Y="5380" Z="0"/>
					<Vertex X="2988" Y="5384" Z="0"/>
					<Vertex X="3000" Y="5388" Z="0"/>
					<Vertex X="3012" Y="5388" Z="0"/>
					<Vertex X="3028" Y="5396" Z="0"/>
					<Vertex X="3080" Y="5420" Z="0"/>
					<Vertex X="3112" Y="5440" Z="0"/>
					<Vertex X="3128" Y="5448" Z="0"/>
					<Vertex X="3148" Y="5456" Z="0"/>
					<Vertex X="3164" Y="5460" Z="0"/>
					<Vertex X="3168" Y="5464" Z="0"/>
					<Vertex X="3180" Y="5464" Z="0"/>
					<Vertex X="3188" Y="5472" Z="0"/>
					<Vertex X="3192" Y="5472" Z="0"/>
					<Vertex X="3204" Y="5476" Z="0"/>
					<Vertex X="3216" Y="5480" Z="0"/>
					<Vertex X="3224" Y="5488" Z="0"/>
					<Vertex X="3248" Y="5500" Z="0"/>
					<Vertex X="3264" Y="5504" Z="0"/>
					<Vertex X="3276" Y="5508" Z="0"/>
					<Vertex X="3288" Y="5512" Z="0"/>
					<Vertex X="3304" Y="5516" Z="0"/>
					<Vertex X="3316" Y="5520" Z="0"/>
					<Vertex X="3328" Y="5528" Z="0"/>
					<Vertex X="3348" Y="5536" Z="0"/>
					<Vertex X="3364" Y="5540" Z="0"/>
					<Vertex X="3384" Y="5544" Z="0"/>
					<Vertex X="3416" Y="5560" Z="0"/>
					<Vertex X="3460" Y="5576" Z="0"/>
					<Vertex X="3492" Y="5580" Z="0"/>
					<Vertex X="3520" Y="5592" Z="0"/>
					<Vertex X="3536" Y="5596" Z="0"/>
					<Vertex X="3544" Y="5596" Z="0"/>
					<Vertex X="3552" Y="5596" Z="0"/>
					<Vertex X="3572" Y="5608" Z="0"/>
					<Vertex X="3584" Y="5608" Z="0"/>
					<Vertex X="3592" Y="5616" Z="0"/>
					<Vertex X="3616" Y="5624" Z="0"/>
					<Vertex X="3636" Y="5632" Z="0"/>
					<Vertex X="3652" Y="5640" Z="0"/>
					<Vertex X="3680" Y="5648" Z="0"/>
					<Vertex X="3704" Y="5656" Z="0"/>
					<Vertex X="3716" Y="5656" Z="0"/>
					<Vertex X="3732" Y="5664" Z="0"/>
					<Vertex X="3756" Y="5668" Z="0"/>
					<Vertex X="3776" Y="5680" Z="0"/>
					<Vertex X="3792" Y="5688" Z="0"/>
					<Vertex X="3816" Y="5696" Z="0"/>
					<Vertex X="3840" Y="5712" Z="0"/>
					<Vertex X="3856" Y="5724" Z="0"/>
					<Vertex X="3868" Y="5732" Z="0"/>
					<Vertex X="3884" Y="5740" Z="0"/>
					<Vertex X="3912" Y="5760" Z="0"/>
					<Vertex X="3928" Y="5776" Z="0"/>
					<Vertex X="3948" Y="5788" Z="0"/>
					<Vertex X="3956" Y="5792" Z="0"/>
					<Vertex X="3956" Y="5800" Z="0"/>
					<Vertex X="3964" Y="5800" Z="0"/>
					<Vertex X="3968" Y="5808" Z="0"/>
					<Vertex X="3976" Y="5820" Z="0"/>
					<Vertex X="3984" Y="5832" Z="0"/>
					<Vertex X="3992" Y="5848" Z="0"/>
					<Vertex X="3992" Y="5852" Z="0"/>
					<Vertex X="3996" Y="5860" Z="0"/>
					<Vertex X="4016" Y="5884" Z="0"/>
					<Vertex X="4028" Y="5908" Z="0"/>
					<Vertex X="4036" Y="5936" Z="0"/>
					<Vertex X="4040" Y="5948" Z="0"/>
					<Vertex X="4048" Y="5964" Z="0"/>
					<Vertex X="4056" Y="5988" Z="0"/>
					<Vertex X="4064" Y="6008" Z="0"/>
					<Vertex X="4068" Y="6020" Z="0"/>
					<Vertex X="4072" Y="6036" Z="0"/>
					<Vertex X="4080" Y="6060" Z="0"/>
					<Vertex X="4084" Y="6068" Z="0"/>
					<Vertex X="4088" Y="6088" Z="0"/>
					<Vertex X="4096" Y="6104" Z="0"/>
					<Vertex X="4100" Y="6124" Z="0"/>
					<Vertex X="4108" Y="6140" Z="0"/>
					<Vertex X="4108" Y="6164" Z="0"/>
					<Vertex X="4120" Y="6188" Z="0"/>
					<Vertex X="4124" Y="6196" Z="0"/>
					<Vertex X="4128" Y="6220" Z="0"/>
					<Vertex X="4140" Y="6248" Z="0"/>
					<Vertex X="4144" Y="6264" Z="0"/>
					<Vertex X="4144" Y="6280" Z="0"/>
					<Vertex X="4148" Y="6292" Z="0"/>
					<Vertex X="4152" Y="6308" Z="0"/>
					<Vertex X="4152" Y="6320" Z="0"/>
					<Vertex X="4156" Y="6336" Z="0"/>
					<Vertex X="4164" Y="6360" Z="0"/>
					<Vertex X="4168" Y="6376" Z="0"/>
					<Vertex X="4168" Y="6392" Z="0"/>
					<Vertex X="4168" Y="6404" Z="0"/>
					<Vertex X="4168" Y="6420" Z="0"/>
					<Vertex X="4172" Y="6440" Z="0"/>
					<Vertex X="4176" Y="6472" Z="0"/>
					<Vertex X="4176" Y="6492" Z="0"/>
					<Vertex X="4176" Y="6516" Z="0"/>
					<Vertex X="4176" Y="6532" Z="0"/>
					<Vertex X="4176" Y="6560" Z="0"/>
					<Vertex X="4176" Y="6588" Z="0"/>
					<Vertex X="4176" Y="6608" Z="0"/>
					<Vertex X="4176" Y="6636" Z="0"/>
					<Vertex X="4172" Y="6664" Z="0"/>
					<Vertex X="4168" Y="6696" Z="0"/>
					<Vertex X="4168" Y="6724" Z="0"/>
					<Vertex X="4164" Y="6764" Z="0"/>
					<Vertex X="4156" Y="6796" Z="0"/>
					<Vertex X="4144" Y="6836" Z="0"/>
					<Vertex X="4140" Y="6856" Z="0"/>
					<Vertex X="4132" Y="6884" Z="0"/>
					<Vertex X="4128" Y="6896" Z="0"/>
					<Vertex X="4124" Y="6908" Z="0"/>
					<Vertex X="4120" Y="6920" Z="0"/>
					<Vertex X="4112" Y="6944" Z="0"/>
					<Vertex X="4100" Y="6988" Z="0"/>
					<Vertex X="4096" Y="7004" Z="0"/>
					<Vertex X="4088" Y="7024" Z="0"/>
					<Vertex X="4088" Y="7048" Z="0"/>
					<Vertex X="4084" Y="7068" Z="0"/>
					<Vertex X="4084" Y="7076" Z="0"/>
					<Vertex X="4076" Y="7100" Z="0"/>
					<Vertex X="4068" Y="7128" Z="0"/>
					<Vertex X="4068" Y="7148" Z="0"/>
					<Vertex X="4068" Y="7164" Z="0"/>
					<Vertex X="4060" Y="7192" Z="0"/>
					<Vertex X="4056" Y="7204" Z="0"/>
					<Vertex X="4056" Y="7228" Z="0"/>
					<Vertex X="4056" Y="7244" Z="0"/>
					<Vertex X="4052" Y="7272" Z="0"/>
					<Vertex X="4052" Y="7296" Z="0"/>
					<Vertex X="4052" Y="7308" Z="0"/>
					<Vertex X="4052" Y="7336" Z="0"/>
					<Vertex X="4052" Y="7348" Z="0"/>
					<Vertex X="4052" Y="7364" Z="0"/>
					<Vertex X="4052" Y="7376" Z="0"/>
					<Vertex X="4052" Y="7392" Z="0"/>
					<Vertex X="4044" Y="7400" Z="0"/>
					<Vertex X="4044" Y="7412" Z="0"/>
					<Vertex X="4036" Y="7428" Z="0"/>
					<Vertex X="4028" Y="7444" Z="0"/>
					<Vertex X="4024" Y="7444" Z="0"/>
					<Vertex X="4016" Y="7452" Z="0"/>
					<Vertex X="4008" Y="7460" Z="0"/>
					<Vertex X="3996" Y="7468" Z="0"/>
					<Vertex X="3980" Y="7476" Z="0"/>
					<Vertex X="3964" Y="7484" Z="0"/>
					<Vertex X="3944" Y="7496" Z="0"/>
					<Vertex X="3928" Y="7500" Z="0"/>
					<Vertex X="3904" Y="7504" Z="0"/>
					<Vertex X="3888" Y="7504" Z="0"/>
					<Vertex X="3860" Y="7512" Z="0"/>
					<Vertex X="3844" Y="7516" Z="0"/>
					<Vertex X="3828" Y="7516" Z="0"/>
					<Vertex X="3800" Y="7516" Z="0"/>
					<Vertex X="3768" Y="7516" Z="0"/>
					<Vertex X="3744" Y="7516" Z="0"/>
					<Vertex X="3716" Y="7516" Z="0"/>
					<Vertex X="3676" Y="7516" Z="0"/>
					<Vertex X="3636" Y="7516" Z="0"/>
					<Vertex X="3612" Y="7516" Z="0"/>
					<Vertex X="3572" Y="7516" Z="0"/>
					<Vertex X="3540" Y="7516" Z="0"/>
					<Vertex X="3512" Y="7516" Z="0"/>
					<Vertex X="3496" Y="7516" Z="0"/>
					<Vertex X="3476" Y="7516" Z="0"/>
					<Vertex X="3464" Y="7516" Z="0"/>
					<Vertex X="3456" Y="7516" Z="0"/>
					<Vertex X="3440" Y="7516" Z="0"/>
					<Vertex X="3428" Y="7516" Z="0"/>
					<Vertex X="3420" Y="7516" Z="0"/>
					<Vertex X="3404" Y="7516" Z="0"/>
					<Vertex X="3408" Y="7724" Z="0"/>
					<Vertex X="3408" Y="7732" Z="0"/>
					<Vertex X="3408" Y="7740" Z="0"/>
					<Vertex X="3404" Y="7740" Z="0"/>
					<Vertex X="3404" Y="7744" Z="0"/>
					<Vertex X="3404" Y="7752" Z="0"/>
					<Vertex X="3404" Y="7756" Z="0"/>
					<Vertex X="3404" Y="7764" Z="0"/>
					<Vertex X="3396" Y="7780" Z="0"/>
					<Vertex X="3392" Y="7788" Z="0"/>
					<Vertex X="3384" Y="7796" Z="0"/>
					<Vertex X="3384" Y="7808" Z="0"/>
					<Vertex X="3384" Y="7816" Z="0"/>
					<Vertex X="3376" Y="7828" Z="0"/>
					<Vertex X="3372" Y="7840" Z="0"/>
					<Vertex X="3368" Y="7844" Z="0"/>
					<Vertex X="3360" Y="7860" Z="0"/>
					<Vertex X="3356" Y="7868" Z="0"/>
					<Vertex X="3352" Y="7876" Z="0"/>
					<Vertex X="3344" Y="7880" Z="0"/>
					<Vertex X="3340" Y="7880" Z="0"/>
					<Vertex X="3340" Y="7884" Z="0"/>
					<Vertex X="3332" Y="7892" Z="0"/>
					<Vertex X="3328" Y="7896" Z="0"/>
					<Vertex X="3320" Y="7904" Z="0"/>
					<Vertex X="3308" Y="7912" Z="0"/>
					<Vertex X="3296" Y="7924" Z="0"/>
					<Vertex X="3288" Y="7932" Z="0"/>
					<Vertex X="3284" Y="7932" Z="0"/>
					<Vertex X="3276" Y="7940" Z="0"/>
					<Vertex X="3260" Y="7948" Z="0"/>
					<Vertex X="3252" Y="7952" Z="0"/>
					<Vertex X="3248" Y="7956" Z="0"/>
					<Vertex X="3236" Y="7964" Z="0"/>
					<Vertex X="3232" Y="7968" Z="0"/>
					<Vertex X="3224" Y="7976" Z="0"/>
					<Vertex X="3216" Y="7980" Z="0"/>
					<Vertex X="3208" Y="7980" Z="0"/>
					<Vertex X="3208" Y="7984" Z="0"/>
					<Vertex X="3200" Y="7988" Z="0"/>
					<Vertex X="3188" Y="7992" Z="0"/>
					<Vertex X="3184" Y="7996" Z="0"/>
					<Vertex X="3176" Y="8000" Z="0"/>
					<Vertex X="3164" Y="8008" Z="0"/>
					<Vertex X="3156" Y="8012" Z="0"/>
					<Vertex X="3148" Y="8016" Z="0"/>
					<Vertex X="3140" Y="8016" Z="0"/>
					<Vertex X="3124" Y="8020" Z="0"/>
					<Vertex X="3116" Y="8028" Z="0"/>
					<Vertex X="3104" Y="8028" Z="0"/>
					<Vertex X="3104" Y="8032" Z="0"/>
					<Vertex X="3100" Y="8036" Z="0"/>
					<Vertex X="3084" Y="8040" Z="0"/>
					<Vertex X="3072" Y="8044" Z="0"/>
					<Vertex X="3064" Y="8048" Z="0"/>
					<Vertex X="3052" Y="8052" Z="0"/>
					<Vertex X="3048" Y="8056" Z="0"/>
					<Vertex X="3040" Y="8060" Z="0"/>
					<Vertex X="3036" Y="8060" Z="0"/>
					<Vertex X="3028" Y="8068" Z="0"/>
					<Vertex X="3020" Y="8076" Z="0"/>
					<Vertex X="3016" Y="8084" Z="0"/>
					<Vertex X="3012" Y="8092" Z="0"/>
					<Vertex X="3008" Y="8100" Z="0"/>
					<Vertex X="3008" Y="8112" Z="0"/>
					<Vertex X="3004" Y="8124" Z="0"/>
					<Vertex X="3004" Y="8132" Z="0"/>
					<Vertex X="3000" Y="8144" Z="0"/>
					<Vertex X="3000" Y="8160" Z="0"/>
					<Vertex X="3000" Y="8176" Z="0"/>
					<Vertex X="3000" Y="8192" Z="0"/>
					<Vertex X="3000" Y="8212" Z="0"/>
					<Vertex X="2992" Y="8240" Z="0"/>
					<Vertex X="2984" Y="8260" Z="0"/>
					<Vertex X="2972" Y="8288" Z="0"/>
					<Vertex X="2972" Y="8300" Z="0"/>
					<Vertex X="2964" Y="8312" Z="0"/>
					<Vertex X="2960" Y="8312" Z="0"/>
					<Vertex X="2952" Y="8320" Z="0"/>
					<Vertex X="2944" Y="8328" Z="0"/>
					<Vertex X="2940" Y="8336" Z="0"/>
					<Vertex X="2932" Y="8336" Z="0"/>
					<Vertex X="2928" Y="8336" Z="0"/>
					<Vertex X="2920" Y="8340" Z="0"/>
					<Vertex X="2916" Y="8344" Z="0"/>
					<Vertex X="2904" Y="8348" Z="0"/>
					<Vertex X="2900" Y="8352" Z="0"/>
					<Vertex X="2896" Y="8352" Z="0"/>
					<Vertex X="2880" Y="8352" Z="0"/>
					<Vertex X="2876" Y="8356" Z="0"/>
					<Vertex X="2868" Y="8360" Z="0"/>
					<Vertex X="2868" Y="8364" Z="0"/>
					<Vertex X="2864" Y="8364" Z="0"/>
					<Vertex X="2852" Y="8364" Z="0"/>
					<Vertex X="2844" Y="8364" Z="0"/>
					<Vertex X="2832" Y="8364" Z="0"/>
					<Vertex X="2828" Y="8364" Z="0"/>
					<Vertex X="2820" Y="8364" Z="0"/>
					<Vertex X="2816" Y="8364" Z="0"/>
					<Vertex X="2804" Y="8364" Z="0"/>
					<Vertex X="2796" Y="8364" Z="0"/>
					<Vertex X="2780" Y="8364" Z="0"/>
					<Vertex X="2772" Y="8364" Z="0"/>
					<Vertex X="2756" Y="8356" Z="0"/>
					<Vertex X="2728" Y="8356" Z="0"/>
					<Vertex X="2708" Y="8356" Z="0"/>
					<Vertex X="2696" Y="8352" Z="0"/>
					<Vertex X="2672" Y="8348" Z="0"/>
					<Vertex X="2656" Y="8344" Z="0"/>
					<Vertex X="2644" Y="8340" Z="0"/>
					<Vertex X="2632" Y="8340" Z="0"/>
					<Vertex X="2616" Y="8340" Z="0"/>
					<Vertex X="2608" Y="8340" Z="0"/>
					<Vertex X="2604" Y="8340" Z="0"/>
					<Vertex X="2592" Y="8340" Z="0"/>
					<Vertex X="2580" Y="8336" Z="0"/>
					<Vertex X="2568" Y="8336" Z="0"/>
					<Vertex X="2560" Y="8332" Z="0"/>
					<Vertex X="2548" Y="8332" Z="0"/>
					<Vertex X="2540" Y="8328" Z="0"/>
					<Vertex X="2528" Y="8328" Z="0"/>
					<Vertex X="2516" Y="8324" Z="0"/>
					<Vertex X="2504" Y="8324" Z="0"/>
					<Vertex X="2500" Y="8324" Z="0"/>
					<Vertex X="2488" Y="8316" Z="0"/>
					<Vertex X="2480" Y="8316" Z="0"/>
					<Vertex X="2472" Y="8316" Z="0"/>
					<Vertex X="2468" Y="8316" Z="0"/>
					<Vertex X="2456" Y="8316" Z="0"/>
					<Vertex X="2452" Y="8316" Z="0"/>
					<Vertex X="2444" Y="8316" Z="0"/>
					<Vertex X="2440" Y="8316" Z="0"/>
					<Vertex X="2436" Y="8316" Z="0"/>
					<Vertex X="2432" Y="8316" Z="0"/>
					<Vertex X="2432" Y="8312" Z="0"/>
					<Vertex X="2424" Y="8312" Z="0"/>
					<Vertex X="2420" Y="8312" Z="0"/>
					<Vertex X="2416" Y="8312" Z="0"/>
					<Vertex X="2408" Y="8312" Z="0"/>
					<Vertex X="2404" Y="8312" Z="0"/>
					<Vertex X="2396" Y="8312" Z="0"/>
					<Vertex X="2392" Y="8312" Z="0"/>
					<Vertex X="2384" Y="8312" Z="0"/>
					<Vertex X="2380" Y="8312" Z="0"/>
					<Vertex X="2372" Y="8312" Z="0"/>
					<Vertex X="2368" Y="8312" Z="0"/>
					<Vertex X="2352" Y="8312" Z="0"/>
					<Vertex X="2348" Y="8304" Z="0"/>
					<Vertex X="2336" Y="8304" Z="0"/>
					<Vertex X="2328" Y="8304" Z="0"/>
					<Vertex X="2316" Y="8304" Z="0"/>
					<Vertex X="2308" Y="8300" Z="0"/>
					<Vertex X="2304" Y="8300" Z="0"/>
					<Vertex X="2288" Y="8292" Z="0"/>
					<Vertex X="2284" Y="8288" Z="0"/>
					<Vertex X="2272" Y="8288" Z="0"/>
					<Vertex X="2268" Y="8288" Z="0"/>
					<Vertex X="2260" Y="8288" Z="0"/>
					<Vertex X="2256" Y="8288" Z="0"/>
					<Vertex X="2248" Y="8284" Z="0"/>
					<Vertex X="2244" Y="8284" Z="0"/>
					<Vertex X="2236" Y="8280" Z="0"/>
					<Vertex X="2224" Y="8272" Z="0"/>
					<Vertex X="2212" Y="8260" Z="0"/>
					<Vertex X="2200" Y="8248" Z="0"/>
					<Vertex X="2192" Y="8244" Z="0"/>
					<Vertex X="2180" Y="8228" Z="0"/>
					<Vertex X="2164" Y="8216" Z="0"/>
					<Vertex X="2156" Y="8208" Z="0"/>
					<Vertex X="2124" Y="8176" Z="0"/>
					<Vertex X="2112" Y="8160" Z="0"/>
					<Vertex X="2100" Y="8152" Z="0"/>
					<Vertex X="2092" Y="8144" Z="0"/>
					<Vertex X="2084" Y="8136" Z="0"/>
					<Vertex X="2080" Y="8136" Z="0"/>
					<Vertex X="2072" Y="8132" Z="0"/>
					<Vertex X="2060" Y="8128" Z="0"/>
					<Vertex X="2056" Y="8124" Z="0"/>
					<Vertex X="2044" Y="8120" Z="0"/>
					<Vertex X="2028" Y="8108" Z="0"/>
					<Vertex X="2020" Y="8104" Z="0"/>
					<Vertex X="2004" Y="8096" Z="0"/>
					<Vertex X="1992" Y="8088" Z="0"/>
					<Vertex X="1984" Y="8088" Z="0"/>
					<Vertex X="1972" Y="8080" Z="0"/>
					<Vertex X="1956" Y="8072" Z="0"/>
					<Vertex X="1944" Y="8064" Z="0"/>
					<Vertex X="1936" Y="8060" Z="0"/>
					<Vertex X="1928" Y="8056" Z="0"/>
					<Vertex X="1920" Y="8052" Z="0"/>
					<Vertex X="1916" Y="8048" Z="0"/>
					<Vertex X="1908" Y="8040" Z="0"/>
					<Vertex X="1900" Y="8036" Z="0"/>
					<Vertex X="1896" Y="8032" Z="0"/>
					<Vertex X="1892" Y="8032" Z="0"/>
					<Vertex X="1888" Y="8028" Z="0"/>
					<Vertex X="1884" Y="8020" Z="0"/>
					<Vertex X="1876" Y="8012" Z="0"/>
					<Vertex X="1868" Y="8004" Z="0"/>
					<Vertex X="1864" Y="7992" Z="0"/>
					<Vertex X="1856" Y="7984" Z="0"/>
					<Vertex X="1856" Y="7980" Z="0"/>
					<Vertex X="1848" Y="7972" Z="0"/>
					<Vertex X="1836" Y="7956" Z="0"/>
					<Vertex X="1828" Y="7948" Z="0"/>
					<Vertex X="1824" Y="7940" Z="0"/>
					<Vertex X="1824" Y="7936" Z="0"/>
					<Vertex X="1816" Y="7928" Z="0"/>
					<Vertex X="1812" Y="7916" Z="0"/>
					<Vertex X="1812" Y="7912" Z="0"/>
					<Vertex X="1804" Y="7896" Z="0"/>
					<Vertex X="1804" Y="7888" Z="0"/>
					<Vertex X="1788" Y="7860" Z="0"/>
					<Vertex X="1788" Y="7852" Z="0"/>
					<Vertex X="1788" Y="7844" Z="0"/>
					<Vertex X="1788" Y="7832" Z="0"/>
					<Vertex X="1788" Y="7824" Z="0"/>
					<Vertex X="1788" Y="7820" Z="0"/>
					<Vertex X="1788" Y="7812" Z="0"/>
					<Vertex X="1788" Y="7800" Z="0"/>
					<Vertex X="1788" Y="7784" Z="0"/>
					<Vertex X="1788" Y="7772" Z="0"/>
					<Vertex X="1788" Y="7768" Z="0"/>
					<Vertex X="1792" Y="7756" Z="0"/>
					<Vertex X="1796" Y="7748" Z="0"/>
					<Vertex X="1800" Y="7736" Z="0"/>
					<Vertex X="1800" Y="7720" Z="0"/>
					<Vertex X="1800" Y="7712" Z="0"/>
					<Vertex X="1808" Y="7704" Z="0"/>
					<Vertex X="1808" Y="7688" Z="0"/>
					<Vertex X="1812" Y="7668" Z="0"/>
					<Vertex X="1816" Y="7652" Z="0"/>
					<Vertex X="1820" Y="7624" Z="0"/>
					<Vertex X="1820" Y="7608" Z="0"/>
					<Vertex X="1820" Y="7592" Z="0"/>
					<Vertex X="1828" Y="7572" Z="0"/>
					<Vertex X="1828" Y="7564" Z="0"/>
					<Vertex X="1836" Y="7544" Z="0"/>
					<Vertex X="1836" Y="7536" Z="0"/>
					<Vertex X="1836" Y="7528" Z="0"/>
					<Vertex X="1840" Y="7516" Z="0"/>
					<Vertex X="1840" Y="7504" Z="0"/>
					<Vertex X="1848" Y="7484" Z="0"/>
					<Vertex X="1852" Y="7472" Z="0"/>
					<Vertex X="1860" Y="7460" Z="0"/>
					<Vertex X="1864" Y="7456" Z="0"/>
					<Vertex X="1868" Y="7448" Z="0"/>
					<Vertex X="1872" Y="7440" Z="0"/>
					<Vertex X="1880" Y="7432" Z="0"/>
					<Vertex X="1880" Y="7424" Z="0"/>
					<Vertex X="1880" Y="7420" Z="0"/>
					<Vertex X="1892" Y="7404" Z="0"/>
					<Vertex X="1900" Y="7384" Z="0"/>
					<Vertex X="1904" Y="7372" Z="0"/>
					<Vertex X="1908" Y="7360" Z="0"/>
					<Vertex X="1920" Y="7348" Z="0"/>
					<Vertex X="1920" Y="7340" Z="0"/>
					<Vertex X="1928" Y="7332" Z="0"/>
					<Vertex X="1932" Y="7328" Z="0"/>
					<Vertex X="1940" Y="7320" Z="0"/>
					<Vertex X="1948" Y="7300" Z="0"/>
					<Vertex X="1956" Y="7288" Z="0"/>
					<Vertex X="1964" Y="7272" Z="0"/>
					<Vertex X="1972" Y="7260" Z="0"/>
					<Vertex X="1984" Y="7244" Z="0"/>
					<Vertex X="1988" Y="7236" Z="0"/>
					<Vertex X="2000" Y="7224" Z="0"/>
					<Vertex X="2016" Y="7212" Z="0"/>
					<Vertex X="2028" Y="7204" Z="0"/>
					<Vertex X="2040" Y="7196" Z="0"/>
					<Vertex X="2056" Y="7184" Z="0"/>
					<Vertex X="2068" Y="7168" Z="0"/>
					<Vertex X="2080" Y="7156" Z="0"/>
					<Vertex X="2096" Y="7140" Z="0"/>
					<Vertex X="2100" Y="7132" Z="0"/>
					<Vertex X="2116" Y="7112" Z="0"/>
					<Vertex X="2148" Y="7064" Z="0"/>
					<Vertex X="2156" Y="7060" Z="0"/>
					<Vertex X="2168" Y="7036" Z="0"/>
					<Vertex X="2180" Y="7024" Z="0"/>
					<Vertex X="2188" Y="7008" Z="0"/>
					<Vertex X="2200" Y="6988" Z="0"/>
					<Vertex X="2208" Y="6976" Z="0"/>
					<Vertex X="2216" Y="6964" Z="0"/>
					<Vertex X="2216" Y="6948" Z="0"/>
					<Vertex X="2228" Y="6932" Z="0"/>
					<Vertex X="2236" Y="6916" Z="0"/>
					<Vertex X="2236" Y="6908" Z="0"/>
					<Vertex X="2240" Y="6896" Z="0"/>
					<Vertex X="2248" Y="6884" Z="0"/>
					<Vertex X="2252" Y="6872" Z="0"/>
					<Vertex X="2260" Y="6852" Z="0"/>
					<Vertex X="2268" Y="6840" Z="0"/>
					<Vertex X="2272" Y="6820" Z="0"/>
					<Vertex X="2276" Y="6796" Z="0"/>
					<Vertex X="2284" Y="6772" Z="0"/>
					<Vertex X="2288" Y="6760" Z="0"/>
					<Vertex X="2288" Y="6748" Z="0"/>
					<Vertex X="2288" Y="6736" Z="0"/>
					<Vertex X="2288" Y="6732" Z="0"/>
					<Vertex X="2288" Y="6728" Z="0"/>
					<Vertex X="2292" Y="6724" Z="0"/>
					<Vertex X="2292" Y="6720" Z="0"/>
					<Vertex X="2292" Y="6712" Z="0"/>
					<Vertex X="2292" Y="6704" Z="0"/>
					<Vertex X="2296" Y="6696" Z="0"/>
					<Vertex X="2296" Y="6684" Z="0"/>
					<Vertex X="2300" Y="6676" Z="0"/>
					<Vertex X="2300" Y="6672" Z="0"/>
					<Vertex X="2300" Y="6668" Z="0"/>
					<Vertex X="2300" Y="6664" Z="0"/>
					<Vertex X="2308" Y="6648" Z="0"/>
					<Vertex X="2308" Y="6640" Z="0"/>
					<Vertex X="2312" Y="6624" Z="0"/>
					<Vertex X="2316" Y="6612" Z="0"/>
					<Vertex X="2316" Y="6596" Z="0"/>
					<Vertex X="2320" Y="6584" Z="0"/>
					<Vertex X="2320" Y="6576" Z="0"/>
					<Vertex X="2324" Y="6564" Z="0"/>
					<Vertex X="2328" Y="6544" Z="0"/>
					<Vertex X="2328" Y="6524" Z="0"/>
					<Vertex X="2328" Y="6516" Z="0"/>
					<Vertex X="2328" Y="6500" Z="0"/>
					<Vertex X="2328" Y="6480" Z="0"/>
					<Vertex X="2328" Y="6476" Z="0"/>
					<Vertex X="2332" Y="6468" Z="0"/>
					<Vertex X="2332" Y="6464" Z="0"/>
					<Vertex X="2332" Y="6456" Z="0"/>
					<Vertex X="2332" Y="6452" Z="0"/>
					<Vertex X="2332" Y="6448" Z="0"/>
					<Vertex X="2336" Y="6440" Z="0"/>
					<Vertex X="2320" Y="6408" Z="0"/>
					<Vertex X="2316" Y="6392" Z="0"/>
					<Vertex X="2308" Y="6368" Z="0"/>
					<Vertex X="2304" Y="6356" Z="0"/>
					<Vertex X="2296" Y="6328" Z="0"/>
					<Vertex X="2296" Y="6316" Z="0"/>
					<Vertex X="2292" Y="6304" Z="0"/>
					<Vertex X="2292" Y="6288" Z="0"/>
					<Vertex X="2288" Y="6268" Z="0"/>
					<Vertex X="2284" Y="6240" Z="0"/>
					<Vertex X="2284" Y="6224" Z="0"/>
					<Vertex X="2280" Y="6192" Z="0"/>
					<Vertex X="2272" Y="6164" Z="0"/>
					<Vertex X="2268" Y="6128" Z="0"/>
					<Vertex X="2264" Y="6116" Z="0"/>
					<Vertex X="2264" Y="6096" Z="0"/>
					<Vertex X="2264" Y="6084" Z="0"/>
					<Vertex X="2260" Y="6064" Z="0"/>
					<Vertex X="2256" Y="6048" Z="0"/>
					<Vertex X="2256" Y="6040" Z="0"/>
					<Vertex X="2256" Y="6024" Z="0"/>
					<Vertex X="2256" Y="6008" Z="0"/>
					<Vertex X="2248" Y="6000" Z="0"/>
					<Vertex X="2248" Y="5988" Z="0"/>
					<Vertex X="2248" Y="5976" Z="0"/>
					<Vertex X="2248" Y="5960" Z="0"/>
					<Vertex X="2248" Y="5948" Z="0"/>
					<Vertex X="2248" Y="5932" Z="0"/>
					<Vertex X="2248" Y="5916" Z="0"/>
					<Vertex X="2248" Y="5896" Z="0"/>
					<Vertex X="2248" Y="5880" Z="0"/>
					<Vertex X="2248" Y="5856" Z="0"/>
					<Vertex X="2248" Y="5832" Z="0"/>
					<Vertex X="2248" Y="5804" Z="0"/>
					<Vertex X="2252" Y="5792" Z="0"/>
					<Vertex X="2252" Y="5780" Z="0"/>
					<Vertex X="2256" Y="5764" Z="0"/>
					<Vertex X="2256" Y="5744" Z="0"/>
					<Vertex X="2260" Y="5724" Z="0"/>
					<Vertex X="2264" Y="5716" Z="0"/>
					<Vertex X="2268" Y="5700" Z="0"/>
					<Vertex X="2268" Y="5688" Z="0"/>
					<Vertex X="2276" Y="5672" Z="0"/>
					<Vertex X="2280" Y="5652" Z="0"/>
					<Vertex X="2284" Y="5648" Z="0"/>
					<Vertex X="2292" Y="5632" Z="0"/>
					<Vertex X="2296" Y="5620" Z="0"/>
					<Vertex X="2304" Y="5604" Z="0"/>
					<Vertex X="2308" Y="5596" Z="0"/>
					<Vertex X="2324" Y="5576" Z="0"/>
					<Vertex X="2332" Y="5560" Z="0"/>
					<Vertex X="2340" Y="5548" Z="0"/>
					<Vertex X="2348" Y="5540" Z="0"/>
					<Vertex X="2356" Y="5532" Z="0"/>
					<Vertex X="2372" Y="5520" Z="0"/>
					<Vertex X="2376" Y="5516" Z="0"/>
					<Vertex X="2384" Y="5508" Z="0"/>
					<Vertex X="2388" Y="5504" Z="0"/>
					<Vertex X="2400" Y="5496" Z="0"/>
					<Vertex X="2408" Y="5488" Z="0"/>
					<Vertex X="2416" Y="5480" Z="0"/>
					<Vertex X="2424" Y="5480" Z="0"/>
					<Vertex X="2432" Y="5472" Z="0"/>
					<Vertex X="2444" Y="5460" Z="0"/>
					<Vertex X="2448" Y="5456" Z="0"/>
					<Vertex X="2468" Y="5440" Z="0"/>
					<Vertex X="2472" Y="5436" Z="0"/>
					<Vertex X="2480" Y="5428" Z="0"/>
					<Vertex X="2484" Y="5428" Z="0"/>
					<Vertex X="2496" Y="5424" Z="0"/>
					<Vertex X="2504" Y="5416" Z="0"/>
					<Vertex X="2516" Y="5412" Z="0"/>
					<Vertex X="2524" Y="5412" Z="0"/>
					<Vertex X="2544" Y="5404" Z="0"/>
					<Vertex X="2556" Y="5404" Z="0"/>
					<Vertex X="2564" Y="5400" Z="0"/>
					<Vertex X="2580" Y="5396" Z="0"/>
					<Vertex X="2588" Y="5392" Z="0"/>
					<Vertex X="2596" Y="5392" Z="0"/>
					<Vertex X="2604" Y="5392" Z="0"/>
					<Vertex X="2608" Y="5388" Z="0"/>
					<Vertex X="2612" Y="5388" Z="0"/>
					<Vertex X="2616" Y="5388" Z="0"/>
					<Vertex X="2624" Y="5388" Z="0"/>
					<Vertex X="2632" Y="5388" Z="0"/>
					<Vertex X="2636" Y="5388" Z="0"/>
					<Vertex X="2640" Y="5388" Z="0"/>
					<Vertex X="2648" Y="5384" Z="0"/>
					<Vertex X="2652" Y="5384" Z="0"/>
					<Vertex X="2664" Y="5380" Z="0"/>
					<Vertex X="2668" Y="5376" Z="0"/>
					<Vertex X="2672" Y="5376" Z="0"/>
					<Vertex X="2680" Y="5376" Z="0"/>
					<Vertex X="2688" Y="5376" Z="0"/>
					<Vertex X="2692" Y="5372" Z="0"/>
					<Vertex X="2700" Y="5372" Z="0"/>
					<Vertex X="2704" Y="5368" Z="0"/>
					<Vertex X="2708" Y="5364" Z="0"/>
					<Vertex X="2712" Y="5364" Z="0"/>
					<Vertex X="2712" Y="5368" Z="0"/>
				</Vertices>
			</Region>
			<Region Id="6" Type="0" Zoom="0.146310" Selected="0" ImageLocation="" ImageFocus="0" Length="15890.6" Area="7411852.5" LengthMicrons="7848.3" AreaMicrons="1808026.6" Text="ACINAR" NegativeROA="0" InputRegionId="0" Analyze="1" DisplayId="6">
				<Attributes/>
				<Vertices>
					<Vertex X="2358" Y="12056" Z="0"/>
					<Vertex X="2372" Y="12056" Z="0"/>
					<Vertex X="2399" Y="12056" Z="0"/>
					<Vertex X="2420" Y="12056" Z="0"/>
					<Vertex X="2433" Y="12056" Z="0"/>
					<Vertex X="2454" Y="12056" Z="0"/>
					<Vertex X="2474" Y="12056" Z="0"/>
					<Vertex X="2481" Y="12056" Z="0"/>
					<Vertex X="2502" Y="12056" Z="0"/>
					<Vertex X="2508" Y="12056" Z="0"/>
					<Vertex X="2522" Y="12056" Z="0"/>
					<Vertex X="2543" Y="12056" Z="0"/>
					<Vertex X="2549" Y="12056" Z="0"/>
					<Vertex X="2577" Y="12056" Z="0"/>
					<Vertex X="2584" Y="12056" Z="0"/>
					<Vertex X="2597" Y="12056" Z="0"/>
					<Vertex X="2604" Y="12056" Z="0"/>
					<Vertex X="2611" Y="12056" Z="0"/>
					<Vertex X="2638" Y="12056" Z="0"/>
					<Vertex X="2659" Y="12056" Z="0"/>
					<Vertex X="2679" Y="12056" Z="0"/>
					<Vertex X="2713" Y="12056" Z="0"/>
					<Vertex X="2748" Y="12056" Z="0"/>
					<Vertex X="2761" Y="12056" Z="0"/>
					<Vertex X="2795" Y="12056" Z="0"/>
					<Vertex X="2823" Y="12056" Z="0"/>
					<Vertex X="2836" Y="12056" Z="0"/>
					<Vertex X="2850" Y="12056" Z="0"/>
					<Vertex X="2871" Y="12056" Z="0"/>
					<Vertex X="2884" Y="12043" Z="0"/>
					<Vertex X="2898" Y="12043" Z="0"/>
					<Vertex X="2918" Y="12043" Z="0"/>
					<Vertex X="2939" Y="12043" Z="0"/>
					<Vertex X="2966" Y="12043" Z="0"/>
					<Vertex X="3000" Y="12043" Z="0"/>
					<Vertex X="3048" Y="12036" Z="0"/>
					<Vertex X="3076" Y="12036" Z="0"/>
					<Vertex X="3123" Y="12036" Z="0"/>
					<Vertex X="3144" Y="12022" Z="0"/>
					<Vertex X="3165" Y="12022" Z="0"/>
					<Vertex X="3185" Y="12008" Z="0"/>
					<Vertex X="3206" Y="11995" Z="0"/>
					<Vertex X="3219" Y="11988" Z="0"/>
					<Vertex X="3247" Y="11974" Z="0"/>
					<Vertex X="3260" Y="11974" Z="0"/>
					<Vertex X="3288" Y="11961" Z="0"/>
					<Vertex X="3308" Y="11947" Z="0"/>
					<Vertex X="3335" Y="11947" Z="0"/>
					<Vertex X="3356" Y="11933" Z="0"/>
					<Vertex X="3383" Y="11926" Z="0"/>
					<Vertex X="3424" Y="11920" Z="0"/>
					<Vertex X="3431" Y="11913" Z="0"/>
					<Vertex X="3452" Y="11913" Z="0"/>
					<Vertex X="3472" Y="11906" Z="0"/>
					<Vertex X="3506" Y="11899" Z="0"/>
					<Vertex X="3540" Y="11885" Z="0"/>
					<Vertex X="3561" Y="11879" Z="0"/>
					<Vertex X="3602" Y="11865" Z="0"/>
					<Vertex X="3629" Y="11844" Z="0"/>
					<Vertex X="3657" Y="11844" Z="0"/>
					<Vertex X="3691" Y="11824" Z="0"/>
					<Vertex X="3725" Y="11810" Z="0"/>
					<Vertex X="3745" Y="11803" Z="0"/>
					<Vertex X="3786" Y="11783" Z="0"/>
					<Vertex X="3814" Y="11769" Z="0"/>
					<Vertex X="3848" Y="11749" Z="0"/>
					<Vertex X="3868" Y="11735" Z="0"/>
					<Vertex X="3909" Y="11721" Z="0"/>
					<Vertex X="3923" Y="11721" Z="0"/>
					<Vertex X="3957" Y="11708" Z="0"/>
					<Vertex X="3985" Y="11694" Z="0"/>
					<Vertex X="4019" Y="11680" Z="0"/>
					<Vertex X="4039" Y="11674" Z="0"/>
					<Vertex X="4087" Y="11660" Z="0"/>
					<Vertex X="4108" Y="11653" Z="0"/>
					<Vertex X="4128" Y="11639" Z="0"/>
					<Vertex X="4156" Y="11639" Z="0"/>
					<Vertex X="4183" Y="11633" Z="0"/>
					<Vertex X="4197" Y="11626" Z="0"/>
					<Vertex X="4203" Y="11626" Z="0"/>
					<Vertex X="4210" Y="11626" Z="0"/>
					<Vertex X="4217" Y="11626" Z="0"/>
					<Vertex X="4224" Y="11639" Z="0"/>
					<Vertex X="4224" Y="11660" Z="0"/>
					<Vertex X="4224" Y="11680" Z="0"/>
					<Vertex X="4224" Y="11694" Z="0"/>
					<Vertex X="4238" Y="11701" Z="0"/>
					<Vertex X="4238" Y="11715" Z="0"/>
					<Vertex X="4238" Y="11728" Z="0"/>
					<Vertex X="4238" Y="11735" Z="0"/>
					<Vertex X="4238" Y="11749" Z="0"/>
					<Vertex X="4238" Y="11762" Z="0"/>
					<Vertex X="4238" Y="11776" Z="0"/>
					<Vertex X="4238" Y="11797" Z="0"/>
					<Vertex X="4238" Y="11810" Z="0"/>
					<Vertex X="4217" Y="11838" Z="0"/>
					<Vertex X="4217" Y="11844" Z="0"/>
					<Vertex X="4217" Y="11865" Z="0"/>
					<Vertex X="4210" Y="11879" Z="0"/>
					<Vertex X="4210" Y="11892" Z="0"/>
					<Vertex X="4197" Y="11913" Z="0"/>
					<Vertex X="4197" Y="11920" Z="0"/>
					<Vertex X="4190" Y="11933" Z="0"/>
					<Vertex X="4183" Y="11940" Z="0"/>
					<Vertex X="4183" Y="11947" Z="0"/>
					<Vertex X="4176" Y="11954" Z="0"/>
					<Vertex X="4176" Y="11961" Z="0"/>
					<Vertex X="4176" Y="11967" Z="0"/>
					<Vertex X="4169" Y="11967" Z="0"/>
					<Vertex X="4162" Y="11988" Z="0"/>
					<Vertex X="4156" Y="12015" Z="0"/>
					<Vertex X="4156" Y="12022" Z="0"/>
					<Vertex X="4149" Y="12036" Z="0"/>
					<Vertex X="4135" Y="12063" Z="0"/>
					<Vertex X="4128" Y="12070" Z="0"/>
					<Vertex X="4128" Y="12090" Z="0"/>
					<Vertex X="4121" Y="12104" Z="0"/>
					<Vertex X="4115" Y="12125" Z="0"/>
					<Vertex X="4108" Y="12152" Z="0"/>
					<Vertex X="4108" Y="12166" Z="0"/>
					<Vertex X="4101" Y="12179" Z="0"/>
					<Vertex X="4094" Y="12193" Z="0"/>
					<Vertex X="4094" Y="12200" Z="0"/>
					<Vertex X="4087" Y="12220" Z="0"/>
					<Vertex X="4087" Y="12234" Z="0"/>
					<Vertex X="4080" Y="12255" Z="0"/>
					<Vertex X="4074" Y="12275" Z="0"/>
					<Vertex X="4060" Y="12302" Z="0"/>
					<Vertex X="4060" Y="12323" Z="0"/>
					<Vertex X="4046" Y="12337" Z="0"/>
					<Vertex X="4033" Y="12364" Z="0"/>
					<Vertex X="4026" Y="12391" Z="0"/>
					<Vertex X="4019" Y="12398" Z="0"/>
					<Vertex X="4012" Y="12419" Z="0"/>
					<Vertex X="4005" Y="12425" Z="0"/>
					<Vertex X="3998" Y="12439" Z="0"/>
					<Vertex X="3992" Y="12460" Z="0"/>
					<Vertex X="3978" Y="12480" Z="0"/>
					<Vertex X="3978" Y="12487" Z="0"/>
					<Vertex X="3971" Y="12501" Z="0"/>
					<Vertex X="3971" Y="12507" Z="0"/>
					<Vertex X="3964" Y="12514" Z="0"/>
					<Vertex X="3957" Y="12528" Z="0"/>
					<Vertex X="3944" Y="12535" Z="0"/>
					<Vertex X="3937" Y="12548" Z="0"/>
					<Vertex X="3930" Y="12555" Z="0"/>
					<Vertex X="3916" Y="12576" Z="0"/>
					<Vertex X="3909" Y="12583" Z="0"/>
					<Vertex X="3903" Y="12589" Z="0"/>
					<Vertex X="3896" Y="12603" Z="0"/>
					<Vertex X="3889" Y="12610" Z="0"/>
					<Vertex X="3875" Y="12624" Z="0"/>
					<Vertex X="3875" Y="12630" Z="0"/>
					<Vertex X="3868" Y="12644" Z="0"/>
					<Vertex X="3855" Y="12658" Z="0"/>
					<Vertex X="3848" Y="12671" Z="0"/>
					<Vertex X="3841" Y="12685" Z="0"/>
					<Vertex X="3834" Y="12699" Z="0"/>
					<Vertex X="3834" Y="12706" Z="0"/>
					<Vertex X="3827" Y="12712" Z="0"/>
					<Vertex X="3827" Y="12719" Z="0"/>
					<Vertex X="3821" Y="12733" Z="0"/>
					<Vertex X="3814" Y="12740" Z="0"/>
					<Vertex X="3814" Y="12747" Z="0"/>
					<Vertex X="3807" Y="12760" Z="0"/>
					<Vertex X="3807" Y="12767" Z="0"/>
					<Vertex X="3800" Y="12774" Z="0"/>
					<Vertex X="3793" Y="12781" Z="0"/>
					<Vertex X="3793" Y="12788" Z="0"/>
					<Vertex X="3793" Y="12794" Z="0"/>
					<Vertex X="3786" Y="12801" Z="0"/>
					<Vertex X="3780" Y="12815" Z="0"/>
					<Vertex X="3773" Y="12822" Z="0"/>
					<Vertex X="3773" Y="12829" Z="0"/>
					<Vertex X="3766" Y="12842" Z="0"/>
					<Vertex X="3759" Y="12849" Z="0"/>
					<Vertex X="3752" Y="12863" Z="0"/>
					<Vertex X="3752" Y="12870" Z="0"/>
					<Vertex X="3745" Y="12883" Z="0"/>
					<Vertex X="3745" Y="12890" Z="0"/>
					<Vertex X="3745" Y="12897" Z="0"/>
					<Vertex X="3739" Y="12911" Z="0"/>
					<Vertex X="3739" Y="12917" Z="0"/>
					<Vertex X="3732" Y="12924" Z="0"/>
					<Vertex X="3732" Y="12938" Z="0"/>
					<Vertex X="3725" Y="12938" Z="0"/>
					<Vertex X="3718" Y="12952" Z="0"/>
					<Vertex X="3711" Y="12965" Z="0"/>
					<Vertex X="3704" Y="12979" Z="0"/>
					<Vertex X="3704" Y="12986" Z="0"/>
					<Vertex X="3698" Y="12993" Z="0"/>
					<Vertex X="3698" Y="13006" Z="0"/>
					<Vertex X="3691" Y="13020" Z="0"/>
					<Vertex X="3684" Y="13041" Z="0"/>
					<Vertex X="3684" Y="13054" Z="0"/>
					<Vertex X="3684" Y="13061" Z="0"/>
					<Vertex X="3670" Y="13075" Z="0"/>
					<Vertex X="3670" Y="13088" Z="0"/>
					<Vertex X="3663" Y="13095" Z="0"/>
					<Vertex X="3663" Y="13109" Z="0"/>
					<Vertex X="3650" Y="13123" Z="0"/>
					<Vertex X="3643" Y="13136" Z="0"/>
					<Vertex X="3643" Y="13150" Z="0"/>
					<Vertex X="3629" Y="13170" Z="0"/>
					<Vertex X="3622" Y="13184" Z="0"/>
					<Vertex X="3609" Y="13205" Z="0"/>
					<Vertex X="3602" Y="13218" Z="0"/>
					<Vertex X="3595" Y="13239" Z="0"/>
					<Vertex X="3595" Y="13246" Z="0"/>
					<Vertex X="3588" Y="13259" Z="0"/>
					<Vertex X="3588" Y="13273" Z="0"/>
					<Vertex X="3588" Y="13293" Z="0"/>
					<Vertex X="3588" Y="13300" Z="0"/>
					<Vertex X="3588" Y="13314" Z="0"/>
					<Vertex X="3588" Y="13321" Z="0"/>
					<Vertex X="3588" Y="13341" Z="0"/>
					<Vertex X="3588" Y="13355" Z="0"/>
					<Vertex X="3588" Y="13362" Z="0"/>
					<Vertex X="3588" Y="13375" Z="0"/>
					<Vertex X="3588" Y="13389" Z="0"/>
					<Vertex X="3595" Y="13403" Z="0"/>
					<Vertex X="3602" Y="13423" Z="0"/>
					<Vertex X="3609" Y="13437" Z="0"/>
					<Vertex X="3616" Y="13451" Z="0"/>
					<Vertex X="3629" Y="13471" Z="0"/>
					<Vertex X="3629" Y="13485" Z="0"/>
					<Vertex X="3629" Y="13492" Z="0"/>
					<Vertex X="3629" Y="13498" Z="0"/>
					<Vertex X="3629" Y="13505" Z="0"/>
					<Vertex X="3629" Y="13512" Z="0"/>
					<Vertex X="3636" Y="13512" Z="0"/>
					<Vertex X="3650" Y="13519" Z="0"/>
					<Vertex X="3663" Y="13519" Z="0"/>
					<Vertex X="3677" Y="13519" Z="0"/>
					<Vertex X="3691" Y="13526" Z="0"/>
					<Vertex X="3698" Y="13526" Z="0"/>
					<Vertex X="3711" Y="13526" Z="0"/>
					<Vertex X="3718" Y="13526" Z="0"/>
					<Vertex X="3725" Y="13526" Z="0"/>
					<Vertex X="3732" Y="13526" Z="0"/>
					<Vertex X="3739" Y="13512" Z="0"/>
					<Vertex X="3752" Y="13492" Z="0"/>
					<Vertex X="3766" Y="13471" Z="0"/>
					<Vertex X="3773" Y="13444" Z="0"/>
					<Vertex X="3786" Y="13410" Z="0"/>
					<Vertex X="3793" Y="13396" Z="0"/>
					<Vertex X="3807" Y="13375" Z="0"/>
					<Vertex X="3814" Y="13348" Z="0"/>
					<Vertex X="3821" Y="13341" Z="0"/>
					<Vertex X="3827" Y="13321" Z="0"/>
					<Vertex X="3834" Y="13314" Z="0"/>
					<Vertex X="3841" Y="13307" Z="0"/>
					<Vertex X="3855" Y="13293" Z="0"/>
					<Vertex X="3862" Y="13293" Z="0"/>
					<Vertex X="3882" Y="13287" Z="0"/>
					<Vertex X="3903" Y="13280" Z="0"/>
					<Vertex X="3916" Y="13280" Z="0"/>
					<Vertex X="3944" Y="13280" Z="0"/>
					<Vertex X="3971" Y="13280" Z="0"/>
					<Vertex X="4005" Y="13273" Z="0"/>
					<Vertex X="4026" Y="13273" Z="0"/>
					<Vertex X="4039" Y="13273" Z="0"/>
					<Vertex X="4060" Y="13273" Z="0"/>
					<Vertex X="4074" Y="13273" Z="0"/>
					<Vertex X="4087" Y="13273" Z="0"/>
					<Vertex X="4101" Y="13273" Z="0"/>
					<Vertex X="4108" Y="13273" Z="0"/>
					<Vertex X="4115" Y="13273" Z="0"/>
					<Vertex X="4115" Y="13280" Z="0"/>
					<Vertex X="4115" Y="13287" Z="0"/>
					<Vertex X="4128" Y="13314" Z="0"/>
					<Vertex X="4135" Y="13334" Z="0"/>
					<Vertex X="4135" Y="13348" Z="0"/>
					<Vertex X="4135" Y="13355" Z="0"/>
					<Vertex X="4135" Y="13362" Z="0"/>
					<Vertex X="4135" Y="13382" Z="0"/>
					<Vertex X="4142" Y="13389" Z="0"/>
					<Vertex X="4142" Y="13396" Z="0"/>
					<Vertex X="4142" Y="13410" Z="0"/>
					<Vertex X="4142" Y="13416" Z="0"/>
					<Vertex X="4142" Y="13423" Z="0"/>
					<Vertex X="4142" Y="13430" Z="0"/>
					<Vertex X="4142" Y="13437" Z="0"/>
					<Vertex X="4142" Y="13444" Z="0"/>
					<Vertex X="4142" Y="13451" Z="0"/>
					<Vertex X="4142" Y="13457" Z="0"/>
					<Vertex X="4142" Y="13464" Z="0"/>
					<Vertex X="4142" Y="13478" Z="0"/>
					<Vertex X="4142" Y="13485" Z="0"/>
					<Vertex X="4142" Y="13492" Z="0"/>
					<Vertex X="4142" Y="13498" Z="0"/>
					<Vertex X="4149" Y="13505" Z="0"/>
					<Vertex X="4149" Y="13512" Z="0"/>
					<Vertex X="4156" Y="13526" Z="0"/>
					<Vertex X="4156" Y="13533" Z="0"/>
					<Vertex X="4156" Y="13539" Z="0"/>
					<Vertex X="4162" Y="13546" Z="0"/>
					<Vertex X="4162" Y="13553" Z="0"/>
					<Vertex X="4162" Y="13567" Z="0"/>
					<Vertex X="4162" Y="13580" Z="0"/>
					<Vertex X="4162" Y="13587" Z="0"/>
					<Vertex X="4162" Y="13594" Z="0"/>
					<Vertex X="4169" Y="13601" Z="0"/>
					<Vertex X="4169" Y="13608" Z="0"/>
					<Vertex X="4169" Y="13615" Z="0"/>
					<Vertex X="4176" Y="13621" Z="0"/>
					<Vertex X="4176" Y="13635" Z="0"/>
					<Vertex X="4183" Y="13656" Z="0"/>
					<Vertex X="4183" Y="13662" Z="0"/>
					<Vertex X="4183" Y="13669" Z="0"/>
					<Vertex X="4183" Y="13690" Z="0"/>
					<Vertex X="4183" Y="13697" Z="0"/>
					<Vertex X="4183" Y="13717" Z="0"/>
					<Vertex X="4183" Y="13731" Z="0"/>
					<Vertex X="4183" Y="13738" Z="0"/>
					<Vertex X="4183" Y="13744" Z="0"/>
					<Vertex X="4183" Y="13758" Z="0"/>
					<Vertex X="4183" Y="13765" Z="0"/>
					<Vertex X="4183" Y="13772" Z="0"/>
					<Vertex X="4183" Y="13779" Z="0"/>
					<Vertex X="4183" Y="13786" Z="0"/>
					<Vertex X="4183" Y="13792" Z="0"/>
					<Vertex X="4183" Y="13799" Z="0"/>
					<Vertex X="4183" Y="13806" Z="0"/>
					<Vertex X="4183" Y="13813" Z="0"/>
					<Vertex X="4183" Y="13820" Z="0"/>
					<Vertex X="4183" Y="13827" Z="0"/>
					<Vertex X="4183" Y="13833" Z="0"/>
					<Vertex X="4183" Y="13840" Z="0"/>
					<Vertex X="4183" Y="13847" Z="0"/>
					<Vertex X="4183" Y="13854" Z="0"/>
					<Vertex X="4183" Y="13861" Z="0"/>
					<Vertex X="4183" Y="13874" Z="0"/>
					<Vertex X="4183" Y="13881" Z="0"/>
					<Vertex X="4183" Y="13895" Z="0"/>
					<Vertex X="4183" Y="13902" Z="0"/>
					<Vertex X="4197" Y="13915" Z="0"/>
					<Vertex X="4203" Y="13922" Z="0"/>
					<Vertex X="4203" Y="13936" Z="0"/>
					<Vertex X="4217" Y="13950" Z="0"/>
					<Vertex X="4217" Y="13956" Z="0"/>
					<Vertex X="4217" Y="13970" Z="0"/>
					<Vertex X="4217" Y="13984" Z="0"/>
					<Vertex X="4217" Y="13991" Z="0"/>
					<Vertex X="4217" Y="13997" Z="0"/>
					<Vertex X="4217" Y="14004" Z="0"/>
					<Vertex X="4224" Y="14018" Z="0"/>
					<Vertex X="4224" Y="14025" Z="0"/>
					<Vertex X="4224" Y="14032" Z="0"/>
					<Vertex X="4224" Y="14038" Z="0"/>
					<Vertex X="4224" Y="14045" Z="0"/>
					<Vertex X="4224" Y="14052" Z="0"/>
					<Vertex X="4224" Y="14066" Z="0"/>
					<Vertex X="4224" Y="14079" Z="0"/>
					<Vertex X="4224" Y="14086" Z="0"/>
					<Vertex X="4231" Y="14107" Z="0"/>
					<Vertex X="4231" Y="14114" Z="0"/>
					<Vertex X="4231" Y="14120" Z="0"/>
					<Vertex X="4231" Y="14127" Z="0"/>
					<Vertex X="4238" Y="14141" Z="0"/>
					<Vertex X="4244" Y="14148" Z="0"/>
					<Vertex X="4244" Y="14155" Z="0"/>
					<Vertex X="4244" Y="14168" Z="0"/>
					<Vertex X="4258" Y="14182" Z="0"/>
					<Vertex X="4265" Y="14196" Z="0"/>
					<Vertex X="4279" Y="14209" Z="0"/>
					<Vertex X="4279" Y="14216" Z="0"/>
					<Vertex X="4285" Y="14216" Z="0"/>
					<Vertex X="4299" Y="14216" Z="0"/>
					<Vertex X="4306" Y="14216" Z="0"/>
					<Vertex X="4313" Y="14216" Z="0"/>
					<Vertex X="4326" Y="14202" Z="0"/>
					<Vertex X="4340" Y="14196" Z="0"/>
					<Vertex X="4361" Y="14182" Z="0"/>
					<Vertex X="4367" Y="14175" Z="0"/>
					<Vertex X="4388" Y="14175" Z="0"/>
					<Vertex X="4408" Y="14161" Z="0"/>
					<Vertex X="4429" Y="14148" Z="0"/>
					<Vertex X="4443" Y="14141" Z="0"/>
					<Vertex X="4456" Y="14134" Z="0"/>
					<Vertex X="4470" Y="14120" Z="0"/>
					<Vertex X="4490" Y="14093" Z="0"/>
					<Vertex X="4511" Y="14066" Z="0"/>
					<Vertex X="4525" Y="14038" Z="0"/>
					<Vertex X="4538" Y="14011" Z="0"/>
					<Vertex X="4552" Y="13984" Z="0"/>
					<Vertex X="4559" Y="13956" Z="0"/>
					<Vertex X="4572" Y="13929" Z="0"/>
					<Vertex X="4579" Y="13902" Z="0"/>
					<Vertex X="4586" Y="13888" Z="0"/>
					<Vertex X="4593" Y="13881" Z="0"/>
					<Vertex X="4600" Y="13861" Z="0"/>
					<Vertex X="4613" Y="13833" Z="0"/>
					<Vertex X="4620" Y="13820" Z="0"/>
					<Vertex X="4634" Y="13792" Z="0"/>
					<Vertex X="4641" Y="13779" Z="0"/>
					<Vertex X="4654" Y="13758" Z="0"/>
					<Vertex X="4661" Y="13744" Z="0"/>
					<Vertex X="4668" Y="13731" Z="0"/>
					<Vertex X="4675" Y="13717" Z="0"/>
					<Vertex X="4689" Y="13690" Z="0"/>
					<Vertex X="4702" Y="13669" Z="0"/>
					<Vertex X="4723" Y="13642" Z="0"/>
					<Vertex X="4730" Y="13635" Z="0"/>
					<Vertex X="4730" Y="13621" Z="0"/>
					<Vertex X="4743" Y="13615" Z="0"/>
					<Vertex X="4743" Y="13601" Z="0"/>
					<Vertex X="4750" Y="13594" Z="0"/>
					<Vertex X="4764" Y="13574" Z="0"/>
					<Vertex X="4771" Y="13567" Z="0"/>
					<Vertex X="4771" Y="13560" Z="0"/>
					<Vertex X="4778" Y="13553" Z="0"/>
					<Vertex X="4784" Y="13553" Z="0"/>
					<Vertex X="4791" Y="13546" Z="0"/>
					<Vertex X="4798" Y="13546" Z="0"/>
					<Vertex X="4812" Y="13533" Z="0"/>
					<Vertex X="4819" Y="13533" Z="0"/>
					<Vertex X="4825" Y="13533" Z="0"/>
					<Vertex X="4832" Y="13533" Z="0"/>
					<Vertex X="4839" Y="13533" Z="0"/>
					<Vertex X="4846" Y="13533" Z="0"/>
					<Vertex X="4860" Y="13533" Z="0"/>
					<Vertex X="4873" Y="13533" Z="0"/>
					<Vertex X="4887" Y="13533" Z="0"/>
					<Vertex X="4894" Y="13533" Z="0"/>
					<Vertex X="4901" Y="13533" Z="0"/>
					<Vertex X="4907" Y="13533" Z="0"/>
					<Vertex X="4928" Y="13533" Z="0"/>
					<Vertex X="4948" Y="13533" Z="0"/>
					<Vertex X="4969" Y="13539" Z="0"/>
					<Vertex X="4983" Y="13546" Z="0"/>
					<Vertex X="4996" Y="13546" Z="0"/>
					<Vertex X="5010" Y="13553" Z="0"/>
					<Vertex X="5017" Y="13560" Z="0"/>
					<Vertex X="5024" Y="13560" Z="0"/>
					<Vertex X="5037" Y="13567" Z="0"/>
					<Vertex X="5044" Y="13574" Z="0"/>
					<Vertex X="5058" Y="13587" Z="0"/>
					<Vertex X="5071" Y="13601" Z="0"/>
					<Vertex X="5085" Y="13615" Z="0"/>
					<Vertex X="5099" Y="13628" Z="0"/>
					<Vertex X="5126" Y="13642" Z="0"/>
					<Vertex X="5140" Y="13656" Z="0"/>
					<Vertex X="5160" Y="13669" Z="0"/>
					<Vertex X="5181" Y="13676" Z="0"/>
					<Vertex X="5194" Y="13683" Z="0"/>
					<Vertex X="5208" Y="13690" Z="0"/>
					<Vertex X="5229" Y="13703" Z="0"/>
					<Vertex X="5235" Y="13703" Z="0"/>
					<Vertex X="5242" Y="13710" Z="0"/>
					<Vertex X="5249" Y="13710" Z="0"/>
					<Vertex X="5249" Y="13717" Z="0"/>
					<Vertex X="5249" Y="13724" Z="0"/>
					<Vertex X="5263" Y="13738" Z="0"/>
					<Vertex X="5270" Y="13751" Z="0"/>
					<Vertex X="5283" Y="13765" Z="0"/>
					<Vertex X="5290" Y="13772" Z="0"/>
					<Vertex X="5297" Y="13772" Z="0"/>
					<Vertex X="5304" Y="13786" Z="0"/>
					<Vertex X="5311" Y="13792" Z="0"/>
					<Vertex X="5317" Y="13792" Z="0"/>
					<Vertex X="5317" Y="13799" Z="0"/>
					<Vertex X="5317" Y="13806" Z="0"/>
					<Vertex X="5331" Y="13820" Z="0"/>
					<Vertex X="5338" Y="13833" Z="0"/>
					<Vertex X="5345" Y="13840" Z="0"/>
					<Vertex X="5352" Y="13847" Z="0"/>
					<Vertex X="5372" Y="13868" Z="0"/>
					<Vertex X="5379" Y="13881" Z="0"/>
					<Vertex X="5393" Y="13895" Z="0"/>
					<Vertex X="5393" Y="13915" Z="0"/>
					<Vertex X="5399" Y="13936" Z="0"/>
					<Vertex X="5413" Y="13963" Z="0"/>
					<Vertex X="5420" Y="13997" Z="0"/>
					<Vertex X="5434" Y="14018" Z="0"/>
					<Vertex X="5434" Y="14025" Z="0"/>
					<Vertex X="5440" Y="14045" Z="0"/>
					<Vertex X="5447" Y="14066" Z="0"/>
					<Vertex X="5454" Y="14086" Z="0"/>
					<Vertex X="5454" Y="14107" Z="0"/>
					<Vertex X="5454" Y="14127" Z="0"/>
					<Vertex X="5454" Y="14148" Z="0"/>
					<Vertex X="5461" Y="14175" Z="0"/>
					<Vertex X="5468" Y="14189" Z="0"/>
					<Vertex X="5468" Y="14202" Z="0"/>
					<Vertex X="5468" Y="14216" Z="0"/>
					<Vertex X="5475" Y="14237" Z="0"/>
					<Vertex X="5475" Y="14257" Z="0"/>
					<Vertex X="5481" Y="14271" Z="0"/>
					<Vertex X="5481" Y="14284" Z="0"/>
					<Vertex X="5481" Y="14298" Z="0"/>
					<Vertex X="5481" Y="14319" Z="0"/>
					<Vertex X="5481" Y="14339" Z="0"/>
					<Vertex X="5481" Y="14353" Z="0"/>
					<Vertex X="5481" Y="14360" Z="0"/>
					<Vertex X="5481" Y="14380" Z="0"/>
					<Vertex X="5481" Y="14394" Z="0"/>
					<Vertex X="5481" Y="14401" Z="0"/>
					<Vertex X="5475" Y="14401" Z="0"/>
					<Vertex X="5461" Y="14407" Z="0"/>
					<Vertex X="5447" Y="14407" Z="0"/>
					<Vertex X="5447" Y="14435" Z="0"/>
					<Vertex X="5434" Y="14448" Z="0"/>
					<Vertex X="5434" Y="14469" Z="0"/>
					<Vertex X="5440" Y="14496" Z="0"/>
					<Vertex X="5475" Y="14551" Z="0"/>
					<Vertex X="5502" Y="14599" Z="0"/>
					<Vertex X="5536" Y="14640" Z="0"/>
					<Vertex X="5584" Y="14695" Z="0"/>
					<Vertex X="5611" Y="14729" Z="0"/>
					<Vertex X="5632" Y="14749" Z="0"/>
					<Vertex X="5652" Y="14777" Z="0"/>
					<Vertex X="5659" Y="14783" Z="0"/>
					<Vertex X="5673" Y="14804" Z="0"/>
					<Vertex X="5680" Y="14831" Z="0"/>
					<Vertex X="5680" Y="14852" Z="0"/>
					<Vertex X="5680" Y="14872" Z="0"/>
					<Vertex X="5687" Y="14893" Z="0"/>
					<Vertex X="5687" Y="14906" Z="0"/>
					<Vertex X="5687" Y="14941" Z="0"/>
					<Vertex X="5687" Y="14961" Z="0"/>
					<Vertex X="5687" Y="14982" Z="0"/>
					<Vertex X="5687" Y="15009" Z="0"/>
					<Vertex X="5687" Y="15029" Z="0"/>
					<Vertex X="5687" Y="15036" Z="0"/>
					<Vertex X="5680" Y="15064" Z="0"/>
					<Vertex X="5680" Y="15084" Z="0"/>
					<Vertex X="5673" Y="15098" Z="0"/>
					<Vertex X="5666" Y="15118" Z="0"/>
					<Vertex X="5652" Y="15132" Z="0"/>
					<Vertex X="5652" Y="15152" Z="0"/>
					<Vertex X="5639" Y="15180" Z="0"/>
					<Vertex X="5625" Y="15200" Z="0"/>
					<Vertex X="5618" Y="15207" Z="0"/>
					<Vertex X="5611" Y="15234" Z="0"/>
					<Vertex X="5598" Y="15262" Z="0"/>
					<Vertex X="5584" Y="15275" Z="0"/>
					<Vertex X="5564" Y="15303" Z="0"/>
					<Vertex X="5550" Y="15323" Z="0"/>
					<Vertex X="5523" Y="15358" Z="0"/>
					<Vertex X="5502" Y="15405" Z="0"/>
					<Vertex X="5495" Y="15433" Z="0"/>
					<Vertex X="5488" Y="15453" Z="0"/>
					<Vertex X="5468" Y="15474" Z="0"/>
					<Vertex X="5447" Y="15501" Z="0"/>
					<Vertex X="5434" Y="15522" Z="0"/>
					<Vertex X="5406" Y="15542" Z="0"/>
					<Vertex X="5393" Y="15556" Z="0"/>
					<Vertex X="5372" Y="15576" Z="0"/>
					<Vertex X="5352" Y="15590" Z="0"/>
					<Vertex X="5317" Y="15604" Z="0"/>
					<Vertex X="5276" Y="15624" Z="0"/>
					<Vertex X="5256" Y="15631" Z="0"/>
					<Vertex X="5235" Y="15645" Z="0"/>
					<Vertex X="5215" Y="15658" Z="0"/>
					<Vertex X="5194" Y="15665" Z="0"/>
					<Vertex X="5188" Y="15672" Z="0"/>
					<Vertex X="5174" Y="15679" Z="0"/>
					<Vertex X="5167" Y="15686" Z="0"/>
					<Vertex X="5153" Y="15692" Z="0"/>
					<Vertex X="5126" Y="15713" Z="0"/>
					<Vertex X="5112" Y="15727" Z="0"/>
					<Vertex X="5106" Y="15740" Z="0"/>
					<Vertex X="5106" Y="15747" Z="0"/>
					<Vertex X="5099" Y="15747" Z="0"/>
					<Vertex X="5092" Y="15754" Z="0"/>
					<Vertex X="5085" Y="15754" Z="0"/>
					<Vertex X="5085" Y="15761" Z="0"/>
					<Vertex X="5071" Y="15768" Z="0"/>
					<Vertex X="5065" Y="15774" Z="0"/>
					<Vertex X="5058" Y="15774" Z="0"/>
					<Vertex X="5058" Y="15781" Z="0"/>
					<Vertex X="5044" Y="15788" Z="0"/>
					<Vertex X="5037" Y="15795" Z="0"/>
					<Vertex X="5030" Y="15802" Z="0"/>
					<Vertex X="5017" Y="15809" Z="0"/>
					<Vertex X="5010" Y="15815" Z="0"/>
					<Vertex X="4996" Y="15815" Z="0"/>
					<Vertex X="4989" Y="15822" Z="0"/>
					<Vertex X="4976" Y="15829" Z="0"/>
					<Vertex X="4948" Y="15836" Z="0"/>
					<Vertex X="4928" Y="15843" Z="0"/>
					<Vertex X="4907" Y="15843" Z="0"/>
					<Vertex X="4880" Y="15850" Z="0"/>
					<Vertex X="4846" Y="15856" Z="0"/>
					<Vertex X="4812" Y="15856" Z="0"/>
					<Vertex X="4791" Y="15856" Z="0"/>
					<Vertex X="4771" Y="15863" Z="0"/>
					<Vertex X="4737" Y="15863" Z="0"/>
					<Vertex X="4716" Y="15877" Z="0"/>
					<Vertex X="4675" Y="15877" Z="0"/>
					<Vertex X="4634" Y="15877" Z="0"/>
					<Vertex X="4586" Y="15891" Z="0"/>
					<Vertex X="4504" Y="15904" Z="0"/>
					<Vertex X="4463" Y="15904" Z="0"/>
					<Vertex X="4429" Y="15911" Z="0"/>
					<Vertex X="4395" Y="15911" Z="0"/>
					<Vertex X="4354" Y="15911" Z="0"/>
					<Vertex X="4299" Y="15911" Z="0"/>
					<Vertex X="4258" Y="15911" Z="0"/>
					<Vertex X="4238" Y="15911" Z="0"/>
					<Vertex X="4210" Y="15925" Z="0"/>
					<Vertex X="4203" Y="15925" Z="0"/>
					<Vertex X="4190" Y="15925" Z="0"/>
					<Vertex X="4183" Y="15925" Z="0"/>
					<Vertex X="4162" Y="15932" Z="0"/>
					<Vertex X="4142" Y="15938" Z="0"/>
					<Vertex X="4115" Y="15952" Z="0"/>
					<Vertex X="4087" Y="15959" Z="0"/>
					<Vertex X="4060" Y="15973" Z="0"/>
					<Vertex X="4033" Y="15979" Z="0"/>
					<Vertex X="4012" Y="15979" Z="0"/>
					<Vertex X="3964" Y="16000" Z="0"/>
					<Vertex X="3930" Y="16007" Z="0"/>
					<Vertex X="3868" Y="16020" Z="0"/>
					<Vertex X="3793" Y="16034" Z="0"/>
					<Vertex X="3739" Y="16041" Z="0"/>
					<Vertex X="3711" Y="16048" Z="0"/>
					<Vertex X="3677" Y="16055" Z="0"/>
					<Vertex X="3643" Y="16068" Z="0"/>
					<Vertex X="3622" Y="16068" Z="0"/>
					<Vertex X="3609" Y="16068" Z="0"/>
					<Vertex X="3588" Y="16068" Z="0"/>
					<Vertex X="3561" Y="16068" Z="0"/>
					<Vertex X="3513" Y="16068" Z="0"/>
					<Vertex X="3465" Y="16068" Z="0"/>
					<Vertex X="3431" Y="16055" Z="0"/>
					<Vertex X="3404" Y="16041" Z="0"/>
					<Vertex X="3397" Y="16034" Z="0"/>
					<Vertex X="3390" Y="16027" Z="0"/>
					<Vertex X="3376" Y="16007" Z="0"/>
					<Vertex X="3370" Y="15979" Z="0"/>
					<Vertex X="3349" Y="15959" Z="0"/>
					<Vertex X="3342" Y="15932" Z="0"/>
					<Vertex X="3301" Y="15863" Z="0"/>
					<Vertex X="3260" Y="15822" Z="0"/>
					<Vertex X="3253" Y="15802" Z="0"/>
					<Vertex X="3233" Y="15761" Z="0"/>
					<Vertex X="3226" Y="15720" Z="0"/>
					<Vertex X="3212" Y="15686" Z="0"/>
					<Vertex X="3212" Y="15651" Z="0"/>
					<Vertex X="3212" Y="15624" Z="0"/>
					<Vertex X="3212" Y="15549" Z="0"/>
					<Vertex X="3212" Y="15508" Z="0"/>
					<Vertex X="3212" Y="15487" Z="0"/>
					<Vertex X="3212" Y="15446" Z="0"/>
					<Vertex X="3212" Y="15399" Z="0"/>
					<Vertex X="3212" Y="15364" Z="0"/>
					<Vertex X="3206" Y="15316" Z="0"/>
					<Vertex X="3206" Y="15275" Z="0"/>
					<Vertex X="3206" Y="15255" Z="0"/>
					<Vertex X="3206" Y="15214" Z="0"/>
					<Vertex X="3206" Y="15187" Z="0"/>
					<Vertex X="3206" Y="15166" Z="0"/>
					<Vertex X="3206" Y="15152" Z="0"/>
					<Vertex X="3199" Y="15125" Z="0"/>
					<Vertex X="3192" Y="15091" Z="0"/>
					<Vertex X="3192" Y="15064" Z="0"/>
					<Vertex X="3185" Y="15036" Z="0"/>
					<Vertex X="3171" Y="15016" Z="0"/>
					<Vertex X="3158" Y="14982" Z="0"/>
					<Vertex X="3151" Y="14961" Z="0"/>
					<Vertex X="3144" Y="14941" Z="0"/>
					<Vertex X="3137" Y="14920" Z="0"/>
					<Vertex X="3137" Y="14893" Z="0"/>
					<Vertex X="3130" Y="14859" Z="0"/>
					<Vertex X="3130" Y="14852" Z="0"/>
					<Vertex X="3130" Y="14831" Z="0"/>
					<Vertex X="3123" Y="14818" Z="0"/>
					<Vertex X="3123" Y="14811" Z="0"/>
					<Vertex X="3117" Y="14790" Z="0"/>
					<Vertex X="3117" Y="14777" Z="0"/>
					<Vertex X="3103" Y="14756" Z="0"/>
					<Vertex X="3096" Y="14736" Z="0"/>
					<Vertex X="3096" Y="14722" Z="0"/>
					<Vertex X="3076" Y="14708" Z="0"/>
					<Vertex X="3076" Y="14701" Z="0"/>
					<Vertex X="3076" Y="14695" Z="0"/>
					<Vertex X="3076" Y="14688" Z="0"/>
					<Vertex X="3076" Y="14681" Z="0"/>
					<Vertex X="3076" Y="14674" Z="0"/>
					<Vertex X="3076" Y="14667" Z="0"/>
					<Vertex X="3069" Y="14660" Z="0"/>
					<Vertex X="3069" Y="14654" Z="0"/>
					<Vertex X="3069" Y="14647" Z="0"/>
					<Vertex X="3062" Y="14640" Z="0"/>
					<Vertex X="3055" Y="14633" Z="0"/>
					<Vertex X="3055" Y="14626" Z="0"/>
					<Vertex X="3062" Y="14626" Z="0"/>
					<Vertex X="3062" Y="14619" Z="0"/>
					<Vertex X="3062" Y="14599" Z="0"/>
					<Vertex X="3062" Y="14585" Z="0"/>
					<Vertex X="3062" Y="14565" Z="0"/>
					<Vertex X="3055" Y="14551" Z="0"/>
					<Vertex X="3055" Y="14530" Z="0"/>
					<Vertex X="3055" Y="14510" Z="0"/>
					<Vertex X="3055" Y="14496" Z="0"/>
					<Vertex X="3055" Y="14483" Z="0"/>
					<Vertex X="3055" Y="14469" Z="0"/>
					<Vertex X="3055" Y="14455" Z="0"/>
					<Vertex X="3055" Y="14442" Z="0"/>
					<Vertex X="3055" Y="14421" Z="0"/>
					<Vertex X="3055" Y="14407" Z="0"/>
					<Vertex X="3055" Y="14387" Z="0"/>
					<Vertex X="3055" Y="14373" Z="0"/>
					<Vertex X="3055" Y="14366" Z="0"/>
					<Vertex X="3055" Y="14353" Z="0"/>
					<Vertex X="3055" Y="14346" Z="0"/>
					<Vertex X="3055" Y="14339" Z="0"/>
					<Vertex X="3055" Y="14332" Z="0"/>
					<Vertex X="3055" Y="14319" Z="0"/>
					<Vertex X="3055" Y="14305" Z="0"/>
					<Vertex X="3055" Y="14298" Z="0"/>
					<Vertex X="3055" Y="14291" Z="0"/>
					<Vertex X="3055" Y="14284" Z="0"/>
					<Vertex X="3055" Y="14278" Z="0"/>
					<Vertex X="3055" Y="14264" Z="0"/>
					<Vertex X="3055" Y="14243" Z="0"/>
					<Vertex X="3055" Y="14230" Z="0"/>
					<Vertex X="3055" Y="14223" Z="0"/>
					<Vertex X="3055" Y="14202" Z="0"/>
					<Vertex X="3055" Y="14196" Z="0"/>
					<Vertex X="3055" Y="14189" Z="0"/>
					<Vertex X="3055" Y="14182" Z="0"/>
					<Vertex X="3055" Y="14175" Z="0"/>
					<Vertex X="3055" Y="14168" Z="0"/>
					<Vertex X="3055" Y="14161" Z="0"/>
					<Vertex X="3055" Y="14155" Z="0"/>
					<Vertex X="3055" Y="14148" Z="0"/>
					<Vertex X="3055" Y="14141" Z="0"/>
					<Vertex X="3055" Y="14134" Z="0"/>
					<Vertex X="3055" Y="14120" Z="0"/>
					<Vertex X="3055" Y="14114" Z="0"/>
					<Vertex X="3055" Y="14100" Z="0"/>
					<Vertex X="3055" Y="14093" Z="0"/>
					<Vertex X="3055" Y="14079" Z="0"/>
					<Vertex X="3055" Y="14073" Z="0"/>
					<Vertex X="3055" Y="14066" Z="0"/>
					<Vertex X="3055" Y="14059" Z="0"/>
					<Vertex X="3048" Y="14045" Z="0"/>
					<Vertex X="3041" Y="14011" Z="0"/>
					<Vertex X="3041" Y="13997" Z="0"/>
					<Vertex X="3028" Y="13977" Z="0"/>
					<Vertex X="3028" Y="13963" Z="0"/>
					<Vertex X="3028" Y="13950" Z="0"/>
					<Vertex X="3028" Y="13929" Z="0"/>
					<Vertex X="3028" Y="13915" Z="0"/>
					<Vertex X="3028" Y="13909" Z="0"/>
					<Vertex X="3028" Y="13902" Z="0"/>
					<Vertex X="3028" Y="13888" Z="0"/>
					<Vertex X="3028" Y="13874" Z="0"/>
					<Vertex X="3028" Y="13861" Z="0"/>
					<Vertex X="3028" Y="13847" Z="0"/>
					<Vertex X="3028" Y="13827" Z="0"/>
					<Vertex X="3028" Y="13813" Z="0"/>
					<Vertex X="3028" Y="13786" Z="0"/>
					<Vertex X="3028" Y="13765" Z="0"/>
					<Vertex X="3028" Y="13751" Z="0"/>
					<Vertex X="3028" Y="13738" Z="0"/>
					<Vertex X="3028" Y="13724" Z="0"/>
					<Vertex X="3028" Y="13710" Z="0"/>
					<Vertex X="3021" Y="13683" Z="0"/>
					<Vertex X="3014" Y="13676" Z="0"/>
					<Vertex X="3014" Y="13669" Z="0"/>
					<Vertex X="3014" Y="13649" Z="0"/>
					<Vertex X="3014" Y="13635" Z="0"/>
					<Vertex X="3014" Y="13621" Z="0"/>
					<Vertex X="3007" Y="13608" Z="0"/>
					<Vertex X="3007" Y="13594" Z="0"/>
					<Vertex X="3000" Y="13580" Z="0"/>
					<Vertex X="3000" Y="13574" Z="0"/>
					<Vertex X="3000" Y="13560" Z="0"/>
					<Vertex X="2994" Y="13539" Z="0"/>
					<Vertex X="2987" Y="13519" Z="0"/>
					<Vertex X="2987" Y="13512" Z="0"/>
					<Vertex X="2987" Y="13505" Z="0"/>
					<Vertex X="2980" Y="13498" Z="0"/>
					<Vertex X="2980" Y="13478" Z="0"/>
					<Vertex X="2980" Y="13471" Z="0"/>
					<Vertex X="2973" Y="13464" Z="0"/>
					<Vertex X="2973" Y="13457" Z="0"/>
					<Vertex X="2973" Y="13451" Z="0"/>
					<Vertex X="2973" Y="13430" Z="0"/>
					<Vertex X="2973" Y="13423" Z="0"/>
					<Vertex X="2966" Y="13403" Z="0"/>
					<Vertex X="2966" Y="13396" Z="0"/>
					<Vertex X="2966" Y="13389" Z="0"/>
					<Vertex X="2966" Y="13375" Z="0"/>
					<Vertex X="2966" Y="13369" Z="0"/>
					<Vertex X="2959" Y="13362" Z="0"/>
					<Vertex X="2959" Y="13355" Z="0"/>
					<Vertex X="2959" Y="13348" Z="0"/>
					<Vertex X="2959" Y="13341" Z="0"/>
					<Vertex X="2953" Y="13341" Z="0"/>
					<Vertex X="2953" Y="13321" Z="0"/>
					<Vertex X="2953" Y="13314" Z="0"/>
					<Vertex X="2953" Y="13300" Z="0"/>
					<Vertex X="2953" Y="13287" Z="0"/>
					<Vertex X="2953" Y="13280" Z="0"/>
					<Vertex X="2953" Y="13273" Z="0"/>
					<Vertex X="2953" Y="13266" Z="0"/>
					<Vertex X="2953" Y="13252" Z="0"/>
					<Vertex X="2946" Y="13246" Z="0"/>
					<Vertex X="2946" Y="13232" Z="0"/>
					<Vertex X="2946" Y="13225" Z="0"/>
					<Vertex X="2946" Y="13211" Z="0"/>
					<Vertex X="2946" Y="13205" Z="0"/>
					<Vertex X="2946" Y="13191" Z="0"/>
					<Vertex X="2932" Y="13177" Z="0"/>
					<Vertex X="2932" Y="13170" Z="0"/>
					<Vertex X="2932" Y="13164" Z="0"/>
					<Vertex X="2932" Y="13157" Z="0"/>
					<Vertex X="2925" Y="13150" Z="0"/>
					<Vertex X="2918" Y="13143" Z="0"/>
					<Vertex X="2912" Y="13123" Z="0"/>
					<Vertex X="2905" Y="13102" Z="0"/>
					<Vertex X="2891" Y="13075" Z="0"/>
					<Vertex X="2884" Y="13068" Z="0"/>
					<Vertex X="2884" Y="13047" Z="0"/>
					<Vertex X="2864" Y="13020" Z="0"/>
					<Vertex X="2857" Y="13006" Z="0"/>
					<Vertex X="2850" Y="13000" Z="0"/>
					<Vertex X="2836" Y="12972" Z="0"/>
					<Vertex X="2823" Y="12958" Z="0"/>
					<Vertex X="2809" Y="12938" Z="0"/>
					<Vertex X="2789" Y="12917" Z="0"/>
					<Vertex X="2775" Y="12897" Z="0"/>
					<Vertex X="2754" Y="12883" Z="0"/>
					<Vertex X="2748" Y="12870" Z="0"/>
					<Vertex X="2734" Y="12856" Z="0"/>
					<Vertex X="2720" Y="12842" Z="0"/>
					<Vertex X="2700" Y="12829" Z="0"/>
					<Vertex X="2679" Y="12815" Z="0"/>
					<Vertex X="2659" Y="12808" Z="0"/>
					<Vertex X="2631" Y="12788" Z="0"/>
					<Vertex X="2611" Y="12774" Z="0"/>
					<Vertex X="2590" Y="12774" Z="0"/>
					<Vertex X="2577" Y="12767" Z="0"/>
					<Vertex X="2536" Y="12753" Z="0"/>
					<Vertex X="2515" Y="12740" Z="0"/>
					<Vertex X="2495" Y="12726" Z="0"/>
					<Vertex X="2467" Y="12719" Z="0"/>
					<Vertex X="2440" Y="12699" Z="0"/>
					<Vertex X="2426" Y="12692" Z="0"/>
					<Vertex X="2413" Y="12685" Z="0"/>
					<Vertex X="2392" Y="12678" Z="0"/>
					<Vertex X="2365" Y="12658" Z="0"/>
					<Vertex X="2351" Y="12644" Z="0"/>
					<Vertex X="2337" Y="12637" Z="0"/>
					<Vertex X="2324" Y="12624" Z="0"/>
					<Vertex X="2317" Y="12603" Z="0"/>
					<Vertex X="2303" Y="12596" Z="0"/>
					<Vertex X="2303" Y="12589" Z="0"/>
					<Vertex X="2303" Y="12576" Z="0"/>
					<Vertex X="2296" Y="12562" Z="0"/>
					<Vertex X="2290" Y="12535" Z="0"/>
					<Vertex X="2283" Y="12528" Z="0"/>
					<Vertex X="2283" Y="12514" Z="0"/>
					<Vertex X="2283" Y="12507" Z="0"/>
					<Vertex X="2283" Y="12494" Z="0"/>
					<Vertex X="2283" Y="12473" Z="0"/>
					<Vertex X="2283" Y="12453" Z="0"/>
					<Vertex X="2283" Y="12432" Z="0"/>
					<Vertex X="2283" Y="12412" Z="0"/>
					<Vertex X="2283" Y="12405" Z="0"/>
					<Vertex X="2283" Y="12391" Z="0"/>
					<Vertex X="2283" Y="12378" Z="0"/>
					<Vertex X="2283" Y="12357" Z="0"/>
					<Vertex X="2283" Y="12350" Z="0"/>
					<Vertex X="2283" Y="12337" Z="0"/>
					<Vertex X="2290" Y="12316" Z="0"/>
					<Vertex X="2290" Y="12296" Z="0"/>
					<Vertex X="2296" Y="12289" Z="0"/>
					<Vertex X="2296" Y="12268" Z="0"/>
					<Vertex X="2303" Y="12248" Z="0"/>
					<Vertex X="2310" Y="12234" Z="0"/>
					<Vertex X="2310" Y="12220" Z="0"/>
					<Vertex X="2310" Y="12214" Z="0"/>
					<Vertex X="2324" Y="12200" Z="0"/>
					<Vertex X="2324" Y="12186" Z="0"/>
					<Vertex X="2324" Y="12179" Z="0"/>
					<Vertex X="2324" Y="12172" Z="0"/>
					<Vertex X="2331" Y="12166" Z="0"/>
					<Vertex X="2331" Y="12159" Z="0"/>
					<Vertex X="2331" Y="12145" Z="0"/>
					<Vertex X="2344" Y="12125" Z="0"/>
					<Vertex X="2344" Y="12111" Z="0"/>
					<Vertex X="2344" Y="12104" Z="0"/>
					<Vertex X="2351" Y="12097" Z="0"/>
					<Vertex X="2351" Y="12090" Z="0"/>
					<Vertex X="2358" Y="12056" Z="0"/>
				</Vertices>
			</Region>
			<Region Id="7" Type="0" Zoom="0.111309" Selected="0" ImageLocation="" ImageFocus="0" Length="10368.9" Area="4323604.0" LengthMicrons="5121.2" AreaMicrons="1054687.9" Text="ACINAR" NegativeROA="0" InputRegionId="0" Analyze="1" DisplayId="7">
				<Attributes/>
				<Vertices>
					<Vertex X="8265" Y="4941" Z="0"/>
					<Vertex X="8274" Y="4941" Z="0"/>
					<Vertex X="8292" Y="4941" Z="0"/>
					<Vertex X="8319" Y="4941" Z="0"/>
					<Vertex X="8346" Y="4932" Z="0"/>
					<Vertex X="8355" Y="4923" Z="0"/>
					<Vertex X="8373" Y="4914" Z="0"/>
					<Vertex X="8391" Y="4905" Z="0"/>
					<Vertex X="8400" Y="4905" Z="0"/>
					<Vertex X="8418" Y="4896" Z="0"/>
					<Vertex X="8427" Y="4896" Z="0"/>
					<Vertex X="8436" Y="4887" Z="0"/>
					<Vertex X="8445" Y="4878" Z="0"/>
					<Vertex X="8454" Y="4869" Z="0"/>
					<Vertex X="8463" Y="4860" Z="0"/>
					<Vertex X="8472" Y="4860" Z="0"/>
					<Vertex X="8490" Y="4842" Z="0"/>
					<Vertex X="8499" Y="4842" Z="0"/>
					<Vertex X="8508" Y="4824" Z="0"/>
					<Vertex X="8526" Y="4815" Z="0"/>
					<Vertex X="8553" Y="4788" Z="0"/>
					<Vertex X="8562" Y="4770" Z="0"/>
					<Vertex X="8571" Y="4761" Z="0"/>
					<Vertex X="8598" Y="4743" Z="0"/>
					<Vertex X="8616" Y="4734" Z="0"/>
					<Vertex X="8625" Y="4717" Z="0"/>
					<Vertex X="8634" Y="4717" Z="0"/>
					<Vertex X="8661" Y="4708" Z="0"/>
					<Vertex X="8670" Y="4699" Z="0"/>
					<Vertex X="8678" Y="4690" Z="0"/>
					<Vertex X="8687" Y="4672" Z="0"/>
					<Vertex X="8696" Y="4663" Z="0"/>
					<Vertex X="8705" Y="4654" Z="0"/>
					<Vertex X="8723" Y="4645" Z="0"/>
					<Vertex X="8723" Y="4636" Z="0"/>
					<Vertex X="8741" Y="4609" Z="0"/>
					<Vertex X="8750" Y="4600" Z="0"/>
					<Vertex X="8768" Y="4591" Z="0"/>
					<Vertex X="8795" Y="4564" Z="0"/>
					<Vertex X="8813" Y="4546" Z="0"/>
					<Vertex X="8822" Y="4546" Z="0"/>
					<Vertex X="8831" Y="4537" Z="0"/>
					<Vertex X="8849" Y="4519" Z="0"/>
					<Vertex X="8858" Y="4510" Z="0"/>
					<Vertex X="8876" Y="4492" Z="0"/>
					<Vertex X="8894" Y="4483" Z="0"/>
					<Vertex X="8903" Y="4474" Z="0"/>
					<Vertex X="8912" Y="4474" Z="0"/>
					<Vertex X="8921" Y="4456" Z="0"/>
					<Vertex X="8939" Y="4456" Z="0"/>
					<Vertex X="8957" Y="4447" Z="0"/>
					<Vertex X="8966" Y="4447" Z="0"/>
					<Vertex X="8975" Y="4447" Z="0"/>
					<Vertex X="8993" Y="4447" Z="0"/>
					<Vertex X="9002" Y="4447" Z="0"/>
					<Vertex X="9047" Y="4447" Z="0"/>
					<Vertex X="9056" Y="4447" Z="0"/>
					<Vertex X="9074" Y="4447" Z="0"/>
					<Vertex X="9092" Y="4447" Z="0"/>
					<Vertex X="9101" Y="4447" Z="0"/>
					<Vertex X="9128" Y="4447" Z="0"/>
					<Vertex X="9137" Y="4447" Z="0"/>
					<Vertex X="9164" Y="4447" Z="0"/>
					<Vertex X="9173" Y="4447" Z="0"/>
					<Vertex X="9182" Y="4447" Z="0"/>
					<Vertex X="9191" Y="4447" Z="0"/>
					<Vertex X="9200" Y="4447" Z="0"/>
					<Vertex X="9218" Y="4447" Z="0"/>
					<Vertex X="9235" Y="4456" Z="0"/>
					<Vertex X="9253" Y="4465" Z="0"/>
					<Vertex X="9262" Y="4465" Z="0"/>
					<Vertex X="9280" Y="4465" Z="0"/>
					<Vertex X="9307" Y="4474" Z="0"/>
					<Vertex X="9334" Y="4492" Z="0"/>
					<Vertex X="9361" Y="4501" Z="0"/>
					<Vertex X="9370" Y="4501" Z="0"/>
					<Vertex X="9379" Y="4501" Z="0"/>
					<Vertex X="9388" Y="4519" Z="0"/>
					<Vertex X="9415" Y="4528" Z="0"/>
					<Vertex X="9424" Y="4537" Z="0"/>
					<Vertex X="9451" Y="4555" Z="0"/>
					<Vertex X="9451" Y="4564" Z="0"/>
					<Vertex X="9469" Y="4573" Z="0"/>
					<Vertex X="9469" Y="4582" Z="0"/>
					<Vertex X="9478" Y="4582" Z="0"/>
					<Vertex X="9487" Y="4591" Z="0"/>
					<Vertex X="9496" Y="4600" Z="0"/>
					<Vertex X="9505" Y="4609" Z="0"/>
					<Vertex X="9514" Y="4618" Z="0"/>
					<Vertex X="9514" Y="4627" Z="0"/>
					<Vertex X="9523" Y="4636" Z="0"/>
					<Vertex X="9541" Y="4645" Z="0"/>
					<Vertex X="9559" Y="4663" Z="0"/>
					<Vertex X="9559" Y="4672" Z="0"/>
					<Vertex X="9568" Y="4672" Z="0"/>
					<Vertex X="9568" Y="4681" Z="0"/>
					<Vertex X="9577" Y="4690" Z="0"/>
					<Vertex X="9586" Y="4699" Z="0"/>
					<Vertex X="9595" Y="4708" Z="0"/>
					<Vertex X="9595" Y="4717" Z="0"/>
					<Vertex X="9613" Y="4725" Z="0"/>
					<Vertex X="9613" Y="4734" Z="0"/>
					<Vertex X="9613" Y="4743" Z="0"/>
					<Vertex X="9622" Y="4743" Z="0"/>
					<Vertex X="9622" Y="4752" Z="0"/>
					<Vertex X="9622" Y="4761" Z="0"/>
					<Vertex X="9622" Y="4770" Z="0"/>
					<Vertex X="9640" Y="4797" Z="0"/>
					<Vertex X="9640" Y="4806" Z="0"/>
					<Vertex X="9640" Y="4815" Z="0"/>
					<Vertex X="9640" Y="4833" Z="0"/>
					<Vertex X="9640" Y="4851" Z="0"/>
					<Vertex X="9640" Y="4860" Z="0"/>
					<Vertex X="9640" Y="4869" Z="0"/>
					<Vertex X="9640" Y="4878" Z="0"/>
					<Vertex X="9640" Y="4896" Z="0"/>
					<Vertex X="9640" Y="4905" Z="0"/>
					<Vertex X="9640" Y="4914" Z="0"/>
					<Vertex X="9640" Y="4932" Z="0"/>
					<Vertex X="9640" Y="4950" Z="0"/>
					<Vertex X="9640" Y="4959" Z="0"/>
					<Vertex X="9640" Y="4986" Z="0"/>
					<Vertex X="9640" Y="4995" Z="0"/>
					<Vertex X="9640" Y="5013" Z="0"/>
					<Vertex X="9631" Y="5040" Z="0"/>
					<Vertex X="9631" Y="5049" Z="0"/>
					<Vertex X="9631" Y="5076" Z="0"/>
					<Vertex X="9631" Y="5094" Z="0"/>
					<Vertex X="9613" Y="5121" Z="0"/>
					<Vertex X="9613" Y="5139" Z="0"/>
					<Vertex X="9604" Y="5166" Z="0"/>
					<Vertex X="9577" Y="5184" Z="0"/>
					<Vertex X="9577" Y="5202" Z="0"/>
					<Vertex X="9568" Y="5220" Z="0"/>
					<Vertex X="9568" Y="5238" Z="0"/>
					<Vertex X="9559" Y="5256" Z="0"/>
					<Vertex X="9550" Y="5274" Z="0"/>
					<Vertex X="9541" Y="5291" Z="0"/>
					<Vertex X="9541" Y="5309" Z="0"/>
					<Vertex X="9541" Y="5336" Z="0"/>
					<Vertex X="9523" Y="5345" Z="0"/>
					<Vertex X="9523" Y="5363" Z="0"/>
					<Vertex X="9523" Y="5372" Z="0"/>
					<Vertex X="9523" Y="5390" Z="0"/>
					<Vertex X="9523" Y="5417" Z="0"/>
					<Vertex X="9523" Y="5426" Z="0"/>
					<Vertex X="9523" Y="5444" Z="0"/>
					<Vertex X="9523" Y="5471" Z="0"/>
					<Vertex X="9523" Y="5480" Z="0"/>
					<Vertex X="9523" Y="5507" Z="0"/>
					<Vertex X="9523" Y="5516" Z="0"/>
					<Vertex X="9523" Y="5534" Z="0"/>
					<Vertex X="9523" Y="5552" Z="0"/>
					<Vertex X="9523" Y="5579" Z="0"/>
					<Vertex X="9523" Y="5606" Z="0"/>
					<Vertex X="9523" Y="5615" Z="0"/>
					<Vertex X="9523" Y="5642" Z="0"/>
					<Vertex X="9523" Y="5660" Z="0"/>
					<Vertex X="9523" Y="5687" Z="0"/>
					<Vertex X="9523" Y="5705" Z="0"/>
					<Vertex X="9523" Y="5723" Z="0"/>
					<Vertex X="9523" Y="5732" Z="0"/>
					<Vertex X="9532" Y="5750" Z="0"/>
					<Vertex X="9532" Y="5759" Z="0"/>
					<Vertex X="9532" Y="5777" Z="0"/>
					<Vertex X="9550" Y="5795" Z="0"/>
					<Vertex X="9550" Y="5813" Z="0"/>
					<Vertex X="9559" Y="5840" Z="0"/>
					<Vertex X="9568" Y="5857" Z="0"/>
					<Vertex X="9577" Y="5875" Z="0"/>
					<Vertex X="9577" Y="5884" Z="0"/>
					<Vertex X="9586" Y="5902" Z="0"/>
					<Vertex X="9595" Y="5911" Z="0"/>
					<Vertex X="9595" Y="5920" Z="0"/>
					<Vertex X="9595" Y="5938" Z="0"/>
					<Vertex X="9613" Y="5947" Z="0"/>
					<Vertex X="9613" Y="5956" Z="0"/>
					<Vertex X="9622" Y="5965" Z="0"/>
					<Vertex X="9622" Y="5974" Z="0"/>
					<Vertex X="9640" Y="5983" Z="0"/>
					<Vertex X="9640" Y="5992" Z="0"/>
					<Vertex X="9649" Y="5992" Z="0"/>
					<Vertex X="9649" Y="6001" Z="0"/>
					<Vertex X="9658" Y="6010" Z="0"/>
					<Vertex X="9667" Y="6019" Z="0"/>
					<Vertex X="9676" Y="6028" Z="0"/>
					<Vertex X="9676" Y="6037" Z="0"/>
					<Vertex X="9685" Y="6046" Z="0"/>
					<Vertex X="9694" Y="6055" Z="0"/>
					<Vertex X="9703" Y="6055" Z="0"/>
					<Vertex X="9703" Y="6064" Z="0"/>
					<Vertex X="9712" Y="6073" Z="0"/>
					<Vertex X="9721" Y="6082" Z="0"/>
					<Vertex X="9721" Y="6091" Z="0"/>
					<Vertex X="9739" Y="6091" Z="0"/>
					<Vertex X="9748" Y="6100" Z="0"/>
					<Vertex X="9766" Y="6100" Z="0"/>
					<Vertex X="9775" Y="6109" Z="0"/>
					<Vertex X="9784" Y="6109" Z="0"/>
					<Vertex X="9793" Y="6109" Z="0"/>
					<Vertex X="9801" Y="6109" Z="0"/>
					<Vertex X="9810" Y="6109" Z="0"/>
					<Vertex X="9819" Y="6109" Z="0"/>
					<Vertex X="9828" Y="6118" Z="0"/>
					<Vertex X="9837" Y="6118" Z="0"/>
					<Vertex X="9846" Y="6118" Z="0"/>
					<Vertex X="9855" Y="6118" Z="0"/>
					<Vertex X="9864" Y="6118" Z="0"/>
					<Vertex X="9873" Y="6118" Z="0"/>
					<Vertex X="9882" Y="6118" Z="0"/>
					<Vertex X="9891" Y="6118" Z="0"/>
					<Vertex X="9891" Y="6127" Z="0"/>
					<Vertex X="9909" Y="6127" Z="0"/>
					<Vertex X="9918" Y="6127" Z="0"/>
					<Vertex X="9927" Y="6127" Z="0"/>
					<Vertex X="9936" Y="6127" Z="0"/>
					<Vertex X="9945" Y="6127" Z="0"/>
					<Vertex X="9954" Y="6127" Z="0"/>
					<Vertex X="9963" Y="6127" Z="0"/>
					<Vertex X="9972" Y="6127" Z="0"/>
					<Vertex X="9981" Y="6118" Z="0"/>
					<Vertex X="9990" Y="6109" Z="0"/>
					<Vertex X="9999" Y="6109" Z="0"/>
					<Vertex X="10026" Y="6100" Z="0"/>
					<Vertex X="10035" Y="6082" Z="0"/>
					<Vertex X="10044" Y="6082" Z="0"/>
					<Vertex X="10053" Y="6073" Z="0"/>
					<Vertex X="10071" Y="6055" Z="0"/>
					<Vertex X="10107" Y="6046" Z="0"/>
					<Vertex X="10116" Y="6046" Z="0"/>
					<Vertex X="10125" Y="6046" Z="0"/>
					<Vertex X="10143" Y="6037" Z="0"/>
					<Vertex X="10161" Y="6028" Z="0"/>
					<Vertex X="10170" Y="6028" Z="0"/>
					<Vertex X="10188" Y="6019" Z="0"/>
					<Vertex X="10215" Y="6019" Z="0"/>
					<Vertex X="10224" Y="6019" Z="0"/>
					<Vertex X="10251" Y="6010" Z="0"/>
					<Vertex X="10269" Y="6010" Z="0"/>
					<Vertex X="10278" Y="6010" Z="0"/>
					<Vertex X="10296" Y="6010" Z="0"/>
					<Vertex X="10305" Y="6010" Z="0"/>
					<Vertex X="10323" Y="6010" Z="0"/>
					<Vertex X="10332" Y="6010" Z="0"/>
					<Vertex X="10341" Y="6010" Z="0"/>
					<Vertex X="10350" Y="6028" Z="0"/>
					<Vertex X="10359" Y="6037" Z="0"/>
					<Vertex X="10359" Y="6046" Z="0"/>
					<Vertex X="10367" Y="6055" Z="0"/>
					<Vertex X="10367" Y="6064" Z="0"/>
					<Vertex X="10367" Y="6073" Z="0"/>
					<Vertex X="10376" Y="6082" Z="0"/>
					<Vertex X="10385" Y="6091" Z="0"/>
					<Vertex X="10385" Y="6100" Z="0"/>
					<Vertex X="10385" Y="6109" Z="0"/>
					<Vertex X="10385" Y="6118" Z="0"/>
					<Vertex X="10385" Y="6127" Z="0"/>
					<Vertex X="10385" Y="6136" Z="0"/>
					<Vertex X="10385" Y="6154" Z="0"/>
					<Vertex X="10385" Y="6163" Z="0"/>
					<Vertex X="10385" Y="6172" Z="0"/>
					<Vertex X="10385" Y="6181" Z="0"/>
					<Vertex X="10385" Y="6190" Z="0"/>
					<Vertex X="10385" Y="6199" Z="0"/>
					<Vertex X="10385" Y="6208" Z="0"/>
					<Vertex X="10385" Y="6226" Z="0"/>
					<Vertex X="10385" Y="6253" Z="0"/>
					<Vertex X="10385" Y="6262" Z="0"/>
					<Vertex X="10376" Y="6271" Z="0"/>
					<Vertex X="10376" Y="6280" Z="0"/>
					<Vertex X="10359" Y="6307" Z="0"/>
					<Vertex X="10350" Y="6325" Z="0"/>
					<Vertex X="10332" Y="6361" Z="0"/>
					<Vertex X="10323" Y="6379" Z="0"/>
					<Vertex X="10296" Y="6406" Z="0"/>
					<Vertex X="10287" Y="6423" Z="0"/>
					<Vertex X="10260" Y="6450" Z="0"/>
					<Vertex X="10242" Y="6477" Z="0"/>
					<Vertex X="10233" Y="6495" Z="0"/>
					<Vertex X="10215" Y="6513" Z="0"/>
					<Vertex X="10206" Y="6531" Z="0"/>
					<Vertex X="10179" Y="6549" Z="0"/>
					<Vertex X="10161" Y="6567" Z="0"/>
					<Vertex X="10143" Y="6576" Z="0"/>
					<Vertex X="10125" Y="6594" Z="0"/>
					<Vertex X="10116" Y="6603" Z="0"/>
					<Vertex X="10089" Y="6621" Z="0"/>
					<Vertex X="10080" Y="6630" Z="0"/>
					<Vertex X="10062" Y="6648" Z="0"/>
					<Vertex X="10053" Y="6657" Z="0"/>
					<Vertex X="10044" Y="6666" Z="0"/>
					<Vertex X="10035" Y="6675" Z="0"/>
					<Vertex X="10026" Y="6684" Z="0"/>
					<Vertex X="10017" Y="6684" Z="0"/>
					<Vertex X="10008" Y="6702" Z="0"/>
					<Vertex X="9999" Y="6711" Z="0"/>
					<Vertex X="9990" Y="6729" Z="0"/>
					<Vertex X="9981" Y="6747" Z="0"/>
					<Vertex X="9954" Y="6774" Z="0"/>
					<Vertex X="9954" Y="6783" Z="0"/>
					<Vertex X="9954" Y="6801" Z="0"/>
					<Vertex X="9954" Y="6810" Z="0"/>
					<Vertex X="9954" Y="6828" Z="0"/>
					<Vertex X="9954" Y="6837" Z="0"/>
					<Vertex X="9954" Y="6855" Z="0"/>
					<Vertex X="9954" Y="6882" Z="0"/>
					<Vertex X="9954" Y="6891" Z="0"/>
					<Vertex X="9954" Y="6918" Z="0"/>
					<Vertex X="9954" Y="6936" Z="0"/>
					<Vertex X="9972" Y="6963" Z="0"/>
					<Vertex X="9990" Y="7007" Z="0"/>
					<Vertex X="10008" Y="7025" Z="0"/>
					<Vertex X="10026" Y="7043" Z="0"/>
					<Vertex X="10026" Y="7052" Z="0"/>
					<Vertex X="10035" Y="7079" Z="0"/>
					<Vertex X="10035" Y="7088" Z="0"/>
					<Vertex X="10053" Y="7106" Z="0"/>
					<Vertex X="10053" Y="7124" Z="0"/>
					<Vertex X="10062" Y="7142" Z="0"/>
					<Vertex X="10071" Y="7151" Z="0"/>
					<Vertex X="10080" Y="7178" Z="0"/>
					<Vertex X="10089" Y="7196" Z="0"/>
					<Vertex X="10089" Y="7205" Z="0"/>
					<Vertex X="10098" Y="7223" Z="0"/>
					<Vertex X="10107" Y="7250" Z="0"/>
					<Vertex X="10107" Y="7259" Z="0"/>
					<Vertex X="10107" Y="7268" Z="0"/>
					<Vertex X="10116" Y="7295" Z="0"/>
					<Vertex X="10116" Y="7313" Z="0"/>
					<Vertex X="10116" Y="7322" Z="0"/>
					<Vertex X="10116" Y="7340" Z="0"/>
					<Vertex X="10116" Y="7349" Z="0"/>
					<Vertex X="10116" Y="7367" Z="0"/>
					<Vertex X="10116" Y="7394" Z="0"/>
					<Vertex X="10116" Y="7403" Z="0"/>
					<Vertex X="10116" Y="7421" Z="0"/>
					<Vertex X="10116" Y="7430" Z="0"/>
					<Vertex X="10116" Y="7448" Z="0"/>
					<Vertex X="10116" Y="7457" Z="0"/>
					<Vertex X="10116" Y="7475" Z="0"/>
					<Vertex X="10116" Y="7484" Z="0"/>
					<Vertex X="10107" Y="7493" Z="0"/>
					<Vertex X="10107" Y="7502" Z="0"/>
					<Vertex X="10107" Y="7511" Z="0"/>
					<Vertex X="10089" Y="7529" Z="0"/>
					<Vertex X="10089" Y="7537" Z="0"/>
					<Vertex X="10080" Y="7546" Z="0"/>
					<Vertex X="10071" Y="7555" Z="0"/>
					<Vertex X="10062" Y="7573" Z="0"/>
					<Vertex X="10053" Y="7582" Z="0"/>
					<Vertex X="10053" Y="7600" Z="0"/>
					<Vertex X="10044" Y="7609" Z="0"/>
					<Vertex X="10035" Y="7627" Z="0"/>
					<Vertex X="10026" Y="7627" Z="0"/>
					<Vertex X="10017" Y="7636" Z="0"/>
					<Vertex X="10017" Y="7645" Z="0"/>
					<Vertex X="10008" Y="7654" Z="0"/>
					<Vertex X="9999" Y="7663" Z="0"/>
					<Vertex X="9990" Y="7672" Z="0"/>
					<Vertex X="9972" Y="7681" Z="0"/>
					<Vertex X="9954" Y="7681" Z="0"/>
					<Vertex X="9945" Y="7690" Z="0"/>
					<Vertex X="9927" Y="7690" Z="0"/>
					<Vertex X="9918" Y="7690" Z="0"/>
					<Vertex X="9900" Y="7690" Z="0"/>
					<Vertex X="9891" Y="7690" Z="0"/>
					<Vertex X="9873" Y="7690" Z="0"/>
					<Vertex X="9855" Y="7681" Z="0"/>
					<Vertex X="9846" Y="7681" Z="0"/>
					<Vertex X="9837" Y="7672" Z="0"/>
					<Vertex X="9810" Y="7672" Z="0"/>
					<Vertex X="9801" Y="7672" Z="0"/>
					<Vertex X="9801" Y="7663" Z="0"/>
					<Vertex X="9793" Y="7663" Z="0"/>
					<Vertex X="9784" Y="7663" Z="0"/>
					<Vertex X="9775" Y="7654" Z="0"/>
					<Vertex X="9766" Y="7654" Z="0"/>
					<Vertex X="9748" Y="7645" Z="0"/>
					<Vertex X="9739" Y="7636" Z="0"/>
					<Vertex X="9730" Y="7636" Z="0"/>
					<Vertex X="9721" Y="7636" Z="0"/>
					<Vertex X="9712" Y="7636" Z="0"/>
					<Vertex X="9703" Y="7636" Z="0"/>
					<Vertex X="9694" Y="7627" Z="0"/>
					<Vertex X="9685" Y="7627" Z="0"/>
					<Vertex X="9676" Y="7627" Z="0"/>
					<Vertex X="9667" Y="7618" Z="0"/>
					<Vertex X="9667" Y="7609" Z="0"/>
					<Vertex X="9658" Y="7609" Z="0"/>
					<Vertex X="9649" Y="7609" Z="0"/>
					<Vertex X="9649" Y="7600" Z="0"/>
					<Vertex X="9649" Y="7591" Z="0"/>
					<Vertex X="9640" Y="7573" Z="0"/>
					<Vertex X="9640" Y="7564" Z="0"/>
					<Vertex X="9640" Y="7555" Z="0"/>
					<Vertex X="9631" Y="7555" Z="0"/>
					<Vertex X="9622" Y="7546" Z="0"/>
					<Vertex X="9622" Y="7537" Z="0"/>
					<Vertex X="9622" Y="7529" Z="0"/>
					<Vertex X="9622" Y="7520" Z="0"/>
					<Vertex X="9613" Y="7502" Z="0"/>
					<Vertex X="9604" Y="7493" Z="0"/>
					<Vertex X="9595" Y="7484" Z="0"/>
					<Vertex X="9595" Y="7475" Z="0"/>
					<Vertex X="9586" Y="7466" Z="0"/>
					<Vertex X="9568" Y="7457" Z="0"/>
					<Vertex X="9568" Y="7448" Z="0"/>
					<Vertex X="9550" Y="7430" Z="0"/>
					<Vertex X="9532" Y="7412" Z="0"/>
					<Vertex X="9514" Y="7394" Z="0"/>
					<Vertex X="9505" Y="7376" Z="0"/>
					<Vertex X="9478" Y="7349" Z="0"/>
					<Vertex X="9469" Y="7331" Z="0"/>
					<Vertex X="9469" Y="7322" Z="0"/>
					<Vertex X="9451" Y="7304" Z="0"/>
					<Vertex X="9442" Y="7295" Z="0"/>
					<Vertex X="9424" Y="7277" Z="0"/>
					<Vertex X="9424" Y="7259" Z="0"/>
					<Vertex X="9415" Y="7241" Z="0"/>
					<Vertex X="9397" Y="7223" Z="0"/>
					<Vertex X="9397" Y="7214" Z="0"/>
					<Vertex X="9370" Y="7196" Z="0"/>
					<Vertex X="9370" Y="7187" Z="0"/>
					<Vertex X="9361" Y="7178" Z="0"/>
					<Vertex X="9352" Y="7169" Z="0"/>
					<Vertex X="9343" Y="7160" Z="0"/>
					<Vertex X="9343" Y="7151" Z="0"/>
					<Vertex X="9334" Y="7151" Z="0"/>
					<Vertex X="9325" Y="7124" Z="0"/>
					<Vertex X="9316" Y="7124" Z="0"/>
					<Vertex X="9316" Y="7115" Z="0"/>
					<Vertex X="9307" Y="7106" Z="0"/>
					<Vertex X="9307" Y="7097" Z="0"/>
					<Vertex X="9298" Y="7088" Z="0"/>
					<Vertex X="9289" Y="7079" Z="0"/>
					<Vertex X="9289" Y="7070" Z="0"/>
					<Vertex X="9280" Y="7070" Z="0"/>
					<Vertex X="9280" Y="7061" Z="0"/>
					<Vertex X="9262" Y="7052" Z="0"/>
					<Vertex X="9262" Y="7043" Z="0"/>
					<Vertex X="9262" Y="7034" Z="0"/>
					<Vertex X="9262" Y="7025" Z="0"/>
					<Vertex X="9271" Y="7025" Z="0"/>
					<Vertex X="9280" Y="7016" Z="0"/>
					<Vertex X="9280" Y="6998" Z="0"/>
					<Vertex X="9280" Y="6980" Z="0"/>
					<Vertex X="9280" Y="6963" Z="0"/>
					<Vertex X="9271" Y="6954" Z="0"/>
					<Vertex X="9262" Y="6954" Z="0"/>
					<Vertex X="9253" Y="6945" Z="0"/>
					<Vertex X="9244" Y="6936" Z="0"/>
					<Vertex X="9244" Y="6927" Z="0"/>
					<Vertex X="9235" Y="6927" Z="0"/>
					<Vertex X="9227" Y="6918" Z="0"/>
					<Vertex X="9209" Y="6909" Z="0"/>
					<Vertex X="9200" Y="6909" Z="0"/>
					<Vertex X="9182" Y="6900" Z="0"/>
					<Vertex X="9173" Y="6900" Z="0"/>
					<Vertex X="9155" Y="6900" Z="0"/>
					<Vertex X="9146" Y="6891" Z="0"/>
					<Vertex X="9128" Y="6891" Z="0"/>
					<Vertex X="9110" Y="6882" Z="0"/>
					<Vertex X="9101" Y="6882" Z="0"/>
					<Vertex X="9092" Y="6882" Z="0"/>
					<Vertex X="9083" Y="6882" Z="0"/>
					<Vertex X="9074" Y="6882" Z="0"/>
					<Vertex X="9056" Y="6882" Z="0"/>
					<Vertex X="9047" Y="6882" Z="0"/>
					<Vertex X="9038" Y="6882" Z="0"/>
					<Vertex X="9029" Y="6882" Z="0"/>
					<Vertex X="9020" Y="6882" Z="0"/>
					<Vertex X="9011" Y="6882" Z="0"/>
					<Vertex X="9002" Y="6882" Z="0"/>
					<Vertex X="8993" Y="6900" Z="0"/>
					<Vertex X="8984" Y="6900" Z="0"/>
					<Vertex X="8975" Y="6900" Z="0"/>
					<Vertex X="8957" Y="6900" Z="0"/>
					<Vertex X="8939" Y="6900" Z="0"/>
					<Vertex X="8930" Y="6900" Z="0"/>
					<Vertex X="8912" Y="6909" Z="0"/>
					<Vertex X="8894" Y="6909" Z="0"/>
					<Vertex X="8885" Y="6909" Z="0"/>
					<Vertex X="8858" Y="6909" Z="0"/>
					<Vertex X="8849" Y="6909" Z="0"/>
					<Vertex X="8831" Y="6909" Z="0"/>
					<Vertex X="8813" Y="6909" Z="0"/>
					<Vertex X="8804" Y="6909" Z="0"/>
					<Vertex X="8795" Y="6909" Z="0"/>
					<Vertex X="8777" Y="6909" Z="0"/>
					<Vertex X="8759" Y="6909" Z="0"/>
					<Vertex X="8750" Y="6909" Z="0"/>
					<Vertex X="8723" Y="6909" Z="0"/>
					<Vertex X="8714" Y="6909" Z="0"/>
					<Vertex X="8696" Y="6909" Z="0"/>
					<Vertex X="8687" Y="6909" Z="0"/>
					<Vertex X="8670" Y="6909" Z="0"/>
					<Vertex X="8661" Y="6909" Z="0"/>
					<Vertex X="8643" Y="6909" Z="0"/>
					<Vertex X="8634" Y="6909" Z="0"/>
					<Vertex X="8616" Y="6909" Z="0"/>
					<Vertex X="8598" Y="6927" Z="0"/>
					<Vertex X="8580" Y="6927" Z="0"/>
					<Vertex X="8562" Y="6927" Z="0"/>
					<Vertex X="8526" Y="6927" Z="0"/>
					<Vertex X="8499" Y="6927" Z="0"/>
					<Vertex X="8481" Y="6927" Z="0"/>
					<Vertex X="8472" Y="6927" Z="0"/>
					<Vertex X="8454" Y="6927" Z="0"/>
					<Vertex X="8445" Y="6927" Z="0"/>
					<Vertex X="8418" Y="6927" Z="0"/>
					<Vertex X="8409" Y="6927" Z="0"/>
					<Vertex X="8391" Y="6927" Z="0"/>
					<Vertex X="8382" Y="6927" Z="0"/>
					<Vertex X="8355" Y="6927" Z="0"/>
					<Vertex X="8355" Y="6918" Z="0"/>
					<Vertex X="8328" Y="6918" Z="0"/>
					<Vertex X="8319" Y="6909" Z="0"/>
					<Vertex X="8310" Y="6909" Z="0"/>
					<Vertex X="8301" Y="6900" Z="0"/>
					<Vertex X="8274" Y="6873" Z="0"/>
					<Vertex X="8265" Y="6873" Z="0"/>
					<Vertex X="8265" Y="6864" Z="0"/>
					<Vertex X="8256" Y="6855" Z="0"/>
					<Vertex X="8247" Y="6846" Z="0"/>
					<Vertex X="8229" Y="6828" Z="0"/>
					<Vertex X="8220" Y="6819" Z="0"/>
					<Vertex X="8202" Y="6801" Z="0"/>
					<Vertex X="8175" Y="6774" Z="0"/>
					<Vertex X="8148" Y="6756" Z="0"/>
					<Vertex X="8130" Y="6729" Z="0"/>
					<Vertex X="8121" Y="6711" Z="0"/>
					<Vertex X="8104" Y="6693" Z="0"/>
					<Vertex X="8086" Y="6675" Z="0"/>
					<Vertex X="8077" Y="6657" Z="0"/>
					<Vertex X="8068" Y="6639" Z="0"/>
					<Vertex X="8059" Y="6612" Z="0"/>
					<Vertex X="8041" Y="6585" Z="0"/>
					<Vertex X="8005" Y="6531" Z="0"/>
					<Vertex X="7996" Y="6522" Z="0"/>
					<Vertex X="7978" Y="6495" Z="0"/>
					<Vertex X="7969" Y="6459" Z="0"/>
					<Vertex X="7969" Y="6450" Z="0"/>
					<Vertex X="7960" Y="6406" Z="0"/>
					<Vertex X="7960" Y="6379" Z="0"/>
					<Vertex X="7960" Y="6361" Z="0"/>
					<Vertex X="7960" Y="6343" Z="0"/>
					<Vertex X="7960" Y="6316" Z="0"/>
					<Vertex X="7960" Y="6298" Z="0"/>
					<Vertex X="7960" Y="6280" Z="0"/>
					<Vertex X="7960" Y="6271" Z="0"/>
					<Vertex X="7960" Y="6244" Z="0"/>
					<Vertex X="7960" Y="6208" Z="0"/>
					<Vertex X="7960" Y="6190" Z="0"/>
					<Vertex X="7960" Y="6163" Z="0"/>
					<Vertex X="7960" Y="6154" Z="0"/>
					<Vertex X="7960" Y="6118" Z="0"/>
					<Vertex X="7960" Y="6082" Z="0"/>
					<Vertex X="7960" Y="6046" Z="0"/>
					<Vertex X="7978" Y="6010" Z="0"/>
					<Vertex X="7978" Y="5992" Z="0"/>
					<Vertex X="7978" Y="5965" Z="0"/>
					<Vertex X="7978" Y="5947" Z="0"/>
					<Vertex X="7987" Y="5929" Z="0"/>
					<Vertex X="7987" Y="5911" Z="0"/>
					<Vertex X="7987" Y="5893" Z="0"/>
					<Vertex X="7987" Y="5875" Z="0"/>
					<Vertex X="7996" Y="5848" Z="0"/>
					<Vertex X="7996" Y="5840" Z="0"/>
					<Vertex X="7996" Y="5813" Z="0"/>
					<Vertex X="8005" Y="5786" Z="0"/>
					<Vertex X="8005" Y="5759" Z="0"/>
					<Vertex X="8014" Y="5741" Z="0"/>
					<Vertex X="8014" Y="5732" Z="0"/>
					<Vertex X="8014" Y="5705" Z="0"/>
					<Vertex X="8023" Y="5687" Z="0"/>
					<Vertex X="8041" Y="5660" Z="0"/>
					<Vertex X="8041" Y="5651" Z="0"/>
					<Vertex X="8050" Y="5624" Z="0"/>
					<Vertex X="8059" Y="5606" Z="0"/>
					<Vertex X="8077" Y="5597" Z="0"/>
					<Vertex X="8095" Y="5570" Z="0"/>
					<Vertex X="8104" Y="5561" Z="0"/>
					<Vertex X="8121" Y="5552" Z="0"/>
					<Vertex X="8121" Y="5543" Z="0"/>
					<Vertex X="8121" Y="5525" Z="0"/>
					<Vertex X="8130" Y="5525" Z="0"/>
					<Vertex X="8130" Y="5516" Z="0"/>
					<Vertex X="8130" Y="5507" Z="0"/>
					<Vertex X="8139" Y="5507" Z="0"/>
					<Vertex X="8148" Y="5498" Z="0"/>
					<Vertex X="8148" Y="5489" Z="0"/>
					<Vertex X="8157" Y="5480" Z="0"/>
					<Vertex X="8166" Y="5480" Z="0"/>
					<Vertex X="8175" Y="5471" Z="0"/>
					<Vertex X="8175" Y="5462" Z="0"/>
					<Vertex X="8184" Y="5462" Z="0"/>
					<Vertex X="8184" Y="5453" Z="0"/>
					<Vertex X="8202" Y="5435" Z="0"/>
					<Vertex X="8211" Y="5426" Z="0"/>
					<Vertex X="8211" Y="5408" Z="0"/>
					<Vertex X="8229" Y="5399" Z="0"/>
					<Vertex X="8229" Y="5390" Z="0"/>
					<Vertex X="8238" Y="5381" Z="0"/>
					<Vertex X="8238" Y="5372" Z="0"/>
					<Vertex X="8238" Y="5354" Z="0"/>
					<Vertex X="8256" Y="5345" Z="0"/>
					<Vertex X="8265" Y="5327" Z="0"/>
					<Vertex X="8265" Y="5318" Z="0"/>
					<Vertex X="8265" Y="5309" Z="0"/>
					<Vertex X="8265" Y="5300" Z="0"/>
					<Vertex X="8283" Y="5283" Z="0"/>
					<Vertex X="8283" Y="5265" Z="0"/>
					<Vertex X="8283" Y="5247" Z="0"/>
					<Vertex X="8292" Y="5238" Z="0"/>
					<Vertex X="8292" Y="5220" Z="0"/>
					<Vertex X="8292" Y="5211" Z="0"/>
					<Vertex X="8301" Y="5202" Z="0"/>
					<Vertex X="8301" Y="5184" Z="0"/>
					<Vertex X="8301" Y="5157" Z="0"/>
					<Vertex X="8301" Y="5148" Z="0"/>
					<Vertex X="8301" Y="5139" Z="0"/>
					<Vertex X="8301" Y="5130" Z="0"/>
					<Vertex X="8301" Y="5121" Z="0"/>
					<Vertex X="8301" Y="5103" Z="0"/>
					<Vertex X="8301" Y="5094" Z="0"/>
					<Vertex X="8301" Y="5085" Z="0"/>
					<Vertex X="8301" Y="5076" Z="0"/>
					<Vertex X="8301" Y="5067" Z="0"/>
					<Vertex X="8301" Y="5058" Z="0"/>
					<Vertex X="8301" Y="5049" Z="0"/>
					<Vertex X="8301" Y="5040" Z="0"/>
					<Vertex X="8301" Y="5031" Z="0"/>
					<Vertex X="8301" Y="5022" Z="0"/>
					<Vertex X="8301" Y="5013" Z="0"/>
					<Vertex X="8301" Y="5004" Z="0"/>
					<Vertex X="8301" Y="4995" Z="0"/>
					<Vertex X="8265" Y="4941" Z="0"/>
				</Vertices>
			</Region>
			<Region Id="8" Type="0" Zoom="0.146310" Selected="0" ImageLocation="" ImageFocus="0" Length="10104.6" Area="3817952.5" LengthMicrons="4990.7" AreaMicrons="931340.7" Text="ACINAR" NegativeROA="0" InputRegionId="0" Analyze="1" DisplayId="8">
				<Attributes/>
				<Vertices>
					<Vertex X="7340" Y="7983" Z="0"/>
					<Vertex X="7347" Y="7990" Z="0"/>
					<Vertex X="7361" Y="8004" Z="0"/>
					<Vertex X="7374" Y="8017" Z="0"/>
					<Vertex X="7395" Y="8031" Z="0"/>
					<Vertex X="7402" Y="8038" Z="0"/>
					<Vertex X="7415" Y="8051" Z="0"/>
					<Vertex X="7422" Y="8051" Z="0"/>
					<Vertex X="7436" Y="8065" Z="0"/>
					<Vertex X="7436" Y="8072" Z="0"/>
					<Vertex X="7450" Y="8072" Z="0"/>
					<Vertex X="7456" Y="8079" Z="0"/>
					<Vertex X="7463" Y="8086" Z="0"/>
					<Vertex X="7470" Y="8086" Z="0"/>
					<Vertex X="7484" Y="8092" Z="0"/>
					<Vertex X="7491" Y="8092" Z="0"/>
					<Vertex X="7511" Y="8099" Z="0"/>
					<Vertex X="7525" Y="8106" Z="0"/>
					<Vertex X="7538" Y="8113" Z="0"/>
					<Vertex X="7566" Y="8127" Z="0"/>
					<Vertex X="7586" Y="8133" Z="0"/>
					<Vertex X="7607" Y="8140" Z="0"/>
					<Vertex X="7627" Y="8140" Z="0"/>
					<Vertex X="7648" Y="8140" Z="0"/>
					<Vertex X="7661" Y="8140" Z="0"/>
					<Vertex X="7675" Y="8154" Z="0"/>
					<Vertex X="7682" Y="8154" Z="0"/>
					<Vertex X="7696" Y="8161" Z="0"/>
					<Vertex X="7702" Y="8161" Z="0"/>
					<Vertex X="7709" Y="8161" Z="0"/>
					<Vertex X="7716" Y="8168" Z="0"/>
					<Vertex X="7723" Y="8174" Z="0"/>
					<Vertex X="7730" Y="8174" Z="0"/>
					<Vertex X="7737" Y="8181" Z="0"/>
					<Vertex X="7743" Y="8181" Z="0"/>
					<Vertex X="7757" Y="8188" Z="0"/>
					<Vertex X="7764" Y="8188" Z="0"/>
					<Vertex X="7778" Y="8195" Z="0"/>
					<Vertex X="7784" Y="8195" Z="0"/>
					<Vertex X="7798" Y="8202" Z="0"/>
					<Vertex X="7805" Y="8202" Z="0"/>
					<Vertex X="7825" Y="8202" Z="0"/>
					<Vertex X="7846" Y="8209" Z="0"/>
					<Vertex X="7866" Y="8209" Z="0"/>
					<Vertex X="7887" Y="8222" Z="0"/>
					<Vertex X="7901" Y="8222" Z="0"/>
					<Vertex X="7914" Y="8222" Z="0"/>
					<Vertex X="7935" Y="8222" Z="0"/>
					<Vertex X="7949" Y="8229" Z="0"/>
					<Vertex X="7955" Y="8229" Z="0"/>
					<Vertex X="7983" Y="8236" Z="0"/>
					<Vertex X="8010" Y="8243" Z="0"/>
					<Vertex X="8031" Y="8250" Z="0"/>
					<Vertex X="8044" Y="8250" Z="0"/>
					<Vertex X="8065" Y="8256" Z="0"/>
					<Vertex X="8072" Y="8256" Z="0"/>
					<Vertex X="8078" Y="8256" Z="0"/>
					<Vertex X="8085" Y="8256" Z="0"/>
					<Vertex X="8106" Y="8270" Z="0"/>
					<Vertex X="8113" Y="8270" Z="0"/>
					<Vertex X="8119" Y="8277" Z="0"/>
					<Vertex X="8133" Y="8277" Z="0"/>
					<Vertex X="8140" Y="8277" Z="0"/>
					<Vertex X="8160" Y="8291" Z="0"/>
					<Vertex X="8167" Y="8291" Z="0"/>
					<Vertex X="8181" Y="8297" Z="0"/>
					<Vertex X="8188" Y="8304" Z="0"/>
					<Vertex X="8208" Y="8311" Z="0"/>
					<Vertex X="8215" Y="8311" Z="0"/>
					<Vertex X="8242" Y="8311" Z="0"/>
					<Vertex X="8263" Y="8318" Z="0"/>
					<Vertex X="8297" Y="8318" Z="0"/>
					<Vertex X="8338" Y="8325" Z="0"/>
					<Vertex X="8345" Y="8325" Z="0"/>
					<Vertex X="8359" Y="8325" Z="0"/>
					<Vertex X="8365" Y="8325" Z="0"/>
					<Vertex X="8379" Y="8325" Z="0"/>
					<Vertex X="8386" Y="8325" Z="0"/>
					<Vertex X="8406" Y="8325" Z="0"/>
					<Vertex X="8413" Y="8325" Z="0"/>
					<Vertex X="8420" Y="8325" Z="0"/>
					<Vertex X="8427" Y="8325" Z="0"/>
					<Vertex X="8454" Y="8325" Z="0"/>
					<Vertex X="8468" Y="8325" Z="0"/>
					<Vertex X="8488" Y="8325" Z="0"/>
					<Vertex X="8509" Y="8325" Z="0"/>
					<Vertex X="8516" Y="8325" Z="0"/>
					<Vertex X="8550" Y="8325" Z="0"/>
					<Vertex X="8570" Y="8325" Z="0"/>
					<Vertex X="8584" Y="8325" Z="0"/>
					<Vertex X="8598" Y="8325" Z="0"/>
					<Vertex X="8611" Y="8325" Z="0"/>
					<Vertex X="8625" Y="8325" Z="0"/>
					<Vertex X="8639" Y="8325" Z="0"/>
					<Vertex X="8659" Y="8325" Z="0"/>
					<Vertex X="8687" Y="8311" Z="0"/>
					<Vertex X="8714" Y="8311" Z="0"/>
					<Vertex X="8735" Y="8304" Z="0"/>
					<Vertex X="8755" Y="8297" Z="0"/>
					<Vertex X="8776" Y="8291" Z="0"/>
					<Vertex X="8796" Y="8284" Z="0"/>
					<Vertex X="8817" Y="8277" Z="0"/>
					<Vertex X="8844" Y="8263" Z="0"/>
					<Vertex X="8858" Y="8256" Z="0"/>
					<Vertex X="8878" Y="8250" Z="0"/>
					<Vertex X="8885" Y="8243" Z="0"/>
					<Vertex X="8905" Y="8236" Z="0"/>
					<Vertex X="8919" Y="8229" Z="0"/>
					<Vertex X="8940" Y="8222" Z="0"/>
					<Vertex X="8953" Y="8215" Z="0"/>
					<Vertex X="8960" Y="8215" Z="0"/>
					<Vertex X="8981" Y="8215" Z="0"/>
					<Vertex X="9008" Y="8202" Z="0"/>
					<Vertex X="9028" Y="8202" Z="0"/>
					<Vertex X="9049" Y="8202" Z="0"/>
					<Vertex X="9069" Y="8202" Z="0"/>
					<Vertex X="9104" Y="8209" Z="0"/>
					<Vertex X="9145" Y="8229" Z="0"/>
					<Vertex X="9172" Y="8236" Z="0"/>
					<Vertex X="9206" Y="8256" Z="0"/>
					<Vertex X="9233" Y="8263" Z="0"/>
					<Vertex X="9274" Y="8284" Z="0"/>
					<Vertex X="9309" Y="8311" Z="0"/>
					<Vertex X="9322" Y="8325" Z="0"/>
					<Vertex X="9336" Y="8332" Z="0"/>
					<Vertex X="9356" Y="8345" Z="0"/>
					<Vertex X="9356" Y="8352" Z="0"/>
					<Vertex X="9363" Y="8352" Z="0"/>
					<Vertex X="9370" Y="8366" Z="0"/>
					<Vertex X="9377" Y="8373" Z="0"/>
					<Vertex X="9384" Y="8386" Z="0"/>
					<Vertex X="9391" Y="8400" Z="0"/>
					<Vertex X="9397" Y="8421" Z="0"/>
					<Vertex X="9404" Y="8434" Z="0"/>
					<Vertex X="9411" Y="8441" Z="0"/>
					<Vertex X="9411" Y="8455" Z="0"/>
					<Vertex X="9418" Y="8468" Z="0"/>
					<Vertex X="9425" Y="8496" Z="0"/>
					<Vertex X="9438" Y="8523" Z="0"/>
					<Vertex X="9445" Y="8550" Z="0"/>
					<Vertex X="9466" Y="8578" Z="0"/>
					<Vertex X="9473" Y="8598" Z="0"/>
					<Vertex X="9479" Y="8612" Z="0"/>
					<Vertex X="9500" Y="8632" Z="0"/>
					<Vertex X="9514" Y="8660" Z="0"/>
					<Vertex X="9527" Y="8680" Z="0"/>
					<Vertex X="9562" Y="8714" Z="0"/>
					<Vertex X="9589" Y="8749" Z="0"/>
					<Vertex X="9603" Y="8783" Z="0"/>
					<Vertex X="9609" Y="8796" Z="0"/>
					<Vertex X="9616" Y="8810" Z="0"/>
					<Vertex X="9623" Y="8831" Z="0"/>
					<Vertex X="9630" Y="8858" Z="0"/>
					<Vertex X="9637" Y="8872" Z="0"/>
					<Vertex X="9637" Y="8892" Z="0"/>
					<Vertex X="9644" Y="8913" Z="0"/>
					<Vertex X="9644" Y="8926" Z="0"/>
					<Vertex X="9644" Y="8947" Z="0"/>
					<Vertex X="9644" Y="8960" Z="0"/>
					<Vertex X="9650" Y="8981" Z="0"/>
					<Vertex X="9664" Y="9008" Z="0"/>
					<Vertex X="9671" Y="9029" Z="0"/>
					<Vertex X="9671" Y="9049" Z="0"/>
					<Vertex X="9671" Y="9056" Z="0"/>
					<Vertex X="9678" Y="9077" Z="0"/>
					<Vertex X="9685" Y="9083" Z="0"/>
					<Vertex X="9685" Y="9097" Z="0"/>
					<Vertex X="9685" Y="9104" Z="0"/>
					<Vertex X="9691" Y="9131" Z="0"/>
					<Vertex X="9691" Y="9145" Z="0"/>
					<Vertex X="9691" Y="9179" Z="0"/>
					<Vertex X="9691" Y="9193" Z="0"/>
					<Vertex X="9691" Y="9207" Z="0"/>
					<Vertex X="9691" Y="9220" Z="0"/>
					<Vertex X="9691" Y="9227" Z="0"/>
					<Vertex X="9678" Y="9254" Z="0"/>
					<Vertex X="9657" Y="9275" Z="0"/>
					<Vertex X="9623" Y="9282" Z="0"/>
					<Vertex X="9589" Y="9302" Z="0"/>
					<Vertex X="9555" Y="9302" Z="0"/>
					<Vertex X="9521" Y="9309" Z="0"/>
					<Vertex X="9486" Y="9309" Z="0"/>
					<Vertex X="9459" Y="9323" Z="0"/>
					<Vertex X="9425" Y="9323" Z="0"/>
					<Vertex X="9384" Y="9323" Z="0"/>
					<Vertex X="9329" Y="9323" Z="0"/>
					<Vertex X="9288" Y="9323" Z="0"/>
					<Vertex X="9240" Y="9330" Z="0"/>
					<Vertex X="9199" Y="9336" Z="0"/>
					<Vertex X="9151" Y="9336" Z="0"/>
					<Vertex X="9110" Y="9350" Z="0"/>
					<Vertex X="9042" Y="9357" Z="0"/>
					<Vertex X="9008" Y="9364" Z="0"/>
					<Vertex X="8974" Y="9364" Z="0"/>
					<Vertex X="8919" Y="9377" Z="0"/>
					<Vertex X="8899" Y="9377" Z="0"/>
					<Vertex X="8864" Y="9377" Z="0"/>
					<Vertex X="8844" Y="9377" Z="0"/>
					<Vertex X="8817" Y="9377" Z="0"/>
					<Vertex X="8789" Y="9377" Z="0"/>
					<Vertex X="8741" Y="9377" Z="0"/>
					<Vertex X="8714" Y="9377" Z="0"/>
					<Vertex X="8687" Y="9377" Z="0"/>
					<Vertex X="8632" Y="9377" Z="0"/>
					<Vertex X="8598" Y="9377" Z="0"/>
					<Vertex X="8557" Y="9377" Z="0"/>
					<Vertex X="8536" Y="9377" Z="0"/>
					<Vertex X="8502" Y="9377" Z="0"/>
					<Vertex X="8468" Y="9377" Z="0"/>
					<Vertex X="8447" Y="9377" Z="0"/>
					<Vertex X="8427" Y="9377" Z="0"/>
					<Vertex X="8406" Y="9377" Z="0"/>
					<Vertex X="8393" Y="9377" Z="0"/>
					<Vertex X="8372" Y="9377" Z="0"/>
					<Vertex X="8318" Y="9377" Z="0"/>
					<Vertex X="8311" Y="9377" Z="0"/>
					<Vertex X="8277" Y="9377" Z="0"/>
					<Vertex X="8263" Y="9377" Z="0"/>
					<Vertex X="8236" Y="9377" Z="0"/>
					<Vertex X="8201" Y="9377" Z="0"/>
					<Vertex X="8188" Y="9377" Z="0"/>
					<Vertex X="8174" Y="9377" Z="0"/>
					<Vertex X="8167" Y="9377" Z="0"/>
					<Vertex X="8154" Y="9371" Z="0"/>
					<Vertex X="8147" Y="9371" Z="0"/>
					<Vertex X="8133" Y="9357" Z="0"/>
					<Vertex X="8126" Y="9350" Z="0"/>
					<Vertex X="8113" Y="9350" Z="0"/>
					<Vertex X="8099" Y="9336" Z="0"/>
					<Vertex X="8092" Y="9336" Z="0"/>
					<Vertex X="8085" Y="9330" Z="0"/>
					<Vertex X="8078" Y="9330" Z="0"/>
					<Vertex X="8058" Y="9316" Z="0"/>
					<Vertex X="8037" Y="9302" Z="0"/>
					<Vertex X="8024" Y="9295" Z="0"/>
					<Vertex X="8017" Y="9289" Z="0"/>
					<Vertex X="8003" Y="9282" Z="0"/>
					<Vertex X="7990" Y="9268" Z="0"/>
					<Vertex X="7983" Y="9261" Z="0"/>
					<Vertex X="7976" Y="9254" Z="0"/>
					<Vertex X="7962" Y="9241" Z="0"/>
					<Vertex X="7949" Y="9234" Z="0"/>
					<Vertex X="7942" Y="9227" Z="0"/>
					<Vertex X="7928" Y="9213" Z="0"/>
					<Vertex X="7921" Y="9207" Z="0"/>
					<Vertex X="7907" Y="9193" Z="0"/>
					<Vertex X="7887" Y="9179" Z="0"/>
					<Vertex X="7860" Y="9159" Z="0"/>
					<Vertex X="7846" Y="9152" Z="0"/>
					<Vertex X="7825" Y="9138" Z="0"/>
					<Vertex X="7812" Y="9131" Z="0"/>
					<Vertex X="7798" Y="9124" Z="0"/>
					<Vertex X="7771" Y="9118" Z="0"/>
					<Vertex X="7750" Y="9111" Z="0"/>
					<Vertex X="7723" Y="9104" Z="0"/>
					<Vertex X="7716" Y="9104" Z="0"/>
					<Vertex X="7696" Y="9097" Z="0"/>
					<Vertex X="7682" Y="9090" Z="0"/>
					<Vertex X="7655" Y="9083" Z="0"/>
					<Vertex X="7648" Y="9083" Z="0"/>
					<Vertex X="7620" Y="9077" Z="0"/>
					<Vertex X="7600" Y="9063" Z="0"/>
					<Vertex X="7586" Y="9063" Z="0"/>
					<Vertex X="7559" Y="9056" Z="0"/>
					<Vertex X="7545" Y="9049" Z="0"/>
					<Vertex X="7538" Y="9042" Z="0"/>
					<Vertex X="7525" Y="9036" Z="0"/>
					<Vertex X="7518" Y="9036" Z="0"/>
					<Vertex X="7511" Y="9029" Z="0"/>
					<Vertex X="7504" Y="9022" Z="0"/>
					<Vertex X="7497" Y="9022" Z="0"/>
					<Vertex X="7497" Y="9015" Z="0"/>
					<Vertex X="7484" Y="9015" Z="0"/>
					<Vertex X="7470" Y="9001" Z="0"/>
					<Vertex X="7463" Y="9001" Z="0"/>
					<Vertex X="7456" Y="9001" Z="0"/>
					<Vertex X="7450" Y="9001" Z="0"/>
					<Vertex X="7422" Y="8988" Z="0"/>
					<Vertex X="7415" Y="8988" Z="0"/>
					<Vertex X="7402" Y="8988" Z="0"/>
					<Vertex X="7388" Y="8974" Z="0"/>
					<Vertex X="7381" Y="8974" Z="0"/>
					<Vertex X="7374" Y="8974" Z="0"/>
					<Vertex X="7354" Y="8974" Z="0"/>
					<Vertex X="7347" Y="8967" Z="0"/>
					<Vertex X="7327" Y="8954" Z="0"/>
					<Vertex X="7320" Y="8947" Z="0"/>
					<Vertex X="7306" Y="8947" Z="0"/>
					<Vertex X="7299" Y="8940" Z="0"/>
					<Vertex X="7299" Y="8933" Z="0"/>
					<Vertex X="7292" Y="8926" Z="0"/>
					<Vertex X="7279" Y="8913" Z="0"/>
					<Vertex X="7272" Y="8906" Z="0"/>
					<Vertex X="7265" Y="8906" Z="0"/>
					<Vertex X="7251" Y="8892" Z="0"/>
					<Vertex X="7238" Y="8885" Z="0"/>
					<Vertex X="7224" Y="8872" Z="0"/>
					<Vertex X="7210" Y="8865" Z="0"/>
					<Vertex X="7190" Y="8851" Z="0"/>
					<Vertex X="7176" Y="8844" Z="0"/>
					<Vertex X="7149" Y="8824" Z="0"/>
					<Vertex X="7142" Y="8824" Z="0"/>
					<Vertex X="7135" Y="8817" Z="0"/>
					<Vertex X="7108" Y="8803" Z="0"/>
					<Vertex X="7094" Y="8796" Z="0"/>
					<Vertex X="7080" Y="8790" Z="0"/>
					<Vertex X="7067" Y="8776" Z="0"/>
					<Vertex X="7060" Y="8769" Z="0"/>
					<Vertex X="7053" Y="8762" Z="0"/>
					<Vertex X="7046" Y="8755" Z="0"/>
					<Vertex X="7026" Y="8735" Z="0"/>
					<Vertex X="7019" Y="8728" Z="0"/>
					<Vertex X="7012" Y="8721" Z="0"/>
					<Vertex X="7005" Y="8714" Z="0"/>
					<Vertex X="7005" Y="8708" Z="0"/>
					<Vertex X="7005" Y="8701" Z="0"/>
					<Vertex X="7005" Y="8694" Z="0"/>
					<Vertex X="6998" Y="8680" Z="0"/>
					<Vertex X="6998" Y="8673" Z="0"/>
					<Vertex X="6992" Y="8667" Z="0"/>
					<Vertex X="6992" Y="8660" Z="0"/>
					<Vertex X="6992" Y="8653" Z="0"/>
					<Vertex X="6992" Y="8646" Z="0"/>
					<Vertex X="6985" Y="8639" Z="0"/>
					<Vertex X="6985" Y="8632" Z="0"/>
					<Vertex X="6985" Y="8626" Z="0"/>
					<Vertex X="6985" Y="8612" Z="0"/>
					<Vertex X="6978" Y="8605" Z="0"/>
					<Vertex X="6971" Y="8598" Z="0"/>
					<Vertex X="6971" Y="8591" Z="0"/>
					<Vertex X="6971" Y="8585" Z="0"/>
					<Vertex X="6964" Y="8578" Z="0"/>
					<Vertex X="6964" Y="8571" Z="0"/>
					<Vertex X="6957" Y="8564" Z="0"/>
					<Vertex X="6951" Y="8557" Z="0"/>
					<Vertex X="6951" Y="8544" Z="0"/>
					<Vertex X="6944" Y="8544" Z="0"/>
					<Vertex X="6937" Y="8523" Z="0"/>
					<Vertex X="6930" Y="8516" Z="0"/>
					<Vertex X="6923" Y="8509" Z="0"/>
					<Vertex X="6910" Y="8496" Z="0"/>
					<Vertex X="6910" Y="8489" Z="0"/>
					<Vertex X="6903" Y="8482" Z="0"/>
					<Vertex X="6903" Y="8475" Z="0"/>
					<Vertex X="6896" Y="8475" Z="0"/>
					<Vertex X="6889" Y="8468" Z="0"/>
					<Vertex X="6889" Y="8455" Z="0"/>
					<Vertex X="6875" Y="8434" Z="0"/>
					<Vertex X="6855" Y="8414" Z="0"/>
					<Vertex X="6841" Y="8400" Z="0"/>
					<Vertex X="6834" Y="8393" Z="0"/>
					<Vertex X="6828" Y="8373" Z="0"/>
					<Vertex X="6814" Y="8359" Z="0"/>
					<Vertex X="6793" Y="8345" Z="0"/>
					<Vertex X="6780" Y="8325" Z="0"/>
					<Vertex X="6766" Y="8311" Z="0"/>
					<Vertex X="6752" Y="8291" Z="0"/>
					<Vertex X="6732" Y="8277" Z="0"/>
					<Vertex X="6705" Y="8256" Z="0"/>
					<Vertex X="6670" Y="8222" Z="0"/>
					<Vertex X="6643" Y="8202" Z="0"/>
					<Vertex X="6623" Y="8188" Z="0"/>
					<Vertex X="6609" Y="8174" Z="0"/>
					<Vertex X="6588" Y="8154" Z="0"/>
					<Vertex X="6561" Y="8147" Z="0"/>
					<Vertex X="6541" Y="8127" Z="0"/>
					<Vertex X="6513" Y="8106" Z="0"/>
					<Vertex X="6500" Y="8086" Z="0"/>
					<Vertex X="6479" Y="8072" Z="0"/>
					<Vertex X="6465" Y="8051" Z="0"/>
					<Vertex X="6438" Y="8031" Z="0"/>
					<Vertex X="6418" Y="8010" Z="0"/>
					<Vertex X="6390" Y="7983" Z="0"/>
					<Vertex X="6376" Y="7976" Z="0"/>
					<Vertex X="6342" Y="7949" Z="0"/>
					<Vertex X="6329" Y="7935" Z="0"/>
					<Vertex X="6308" Y="7915" Z="0"/>
					<Vertex X="6294" Y="7901" Z="0"/>
					<Vertex X="6274" Y="7881" Z="0"/>
					<Vertex X="6253" Y="7860" Z="0"/>
					<Vertex X="6247" Y="7853" Z="0"/>
					<Vertex X="6233" Y="7840" Z="0"/>
					<Vertex X="6226" Y="7826" Z="0"/>
					<Vertex X="6212" Y="7805" Z="0"/>
					<Vertex X="6199" Y="7792" Z="0"/>
					<Vertex X="6171" Y="7764" Z="0"/>
					<Vertex X="6165" Y="7758" Z="0"/>
					<Vertex X="6158" Y="7744" Z="0"/>
					<Vertex X="6144" Y="7737" Z="0"/>
					<Vertex X="6124" Y="7710" Z="0"/>
					<Vertex X="6117" Y="7703" Z="0"/>
					<Vertex X="6103" Y="7689" Z="0"/>
					<Vertex X="6103" Y="7682" Z="0"/>
					<Vertex X="6096" Y="7676" Z="0"/>
					<Vertex X="6089" Y="7655" Z="0"/>
					<Vertex X="6076" Y="7635" Z="0"/>
					<Vertex X="6069" Y="7628" Z="0"/>
					<Vertex X="6062" Y="7614" Z="0"/>
					<Vertex X="6055" Y="7600" Z="0"/>
					<Vertex X="6055" Y="7593" Z="0"/>
					<Vertex X="6048" Y="7573" Z="0"/>
					<Vertex X="6048" Y="7552" Z="0"/>
					<Vertex X="6042" Y="7539" Z="0"/>
					<Vertex X="6035" Y="7525" Z="0"/>
					<Vertex X="6035" Y="7505" Z="0"/>
					<Vertex X="6035" Y="7484" Z="0"/>
					<Vertex X="6042" Y="7464" Z="0"/>
					<Vertex X="6048" Y="7436" Z="0"/>
					<Vertex X="6055" Y="7423" Z="0"/>
					<Vertex X="6062" Y="7395" Z="0"/>
					<Vertex X="6076" Y="7375" Z="0"/>
					<Vertex X="6089" Y="7361" Z="0"/>
					<Vertex X="6089" Y="7341" Z="0"/>
					<Vertex X="6089" Y="7327" Z="0"/>
					<Vertex X="6103" Y="7306" Z="0"/>
					<Vertex X="6110" Y="7286" Z="0"/>
					<Vertex X="6124" Y="7272" Z="0"/>
					<Vertex X="6137" Y="7252" Z="0"/>
					<Vertex X="6151" Y="7231" Z="0"/>
					<Vertex X="6171" Y="7218" Z="0"/>
					<Vertex X="6192" Y="7183" Z="0"/>
					<Vertex X="6212" Y="7163" Z="0"/>
					<Vertex X="6219" Y="7156" Z="0"/>
					<Vertex X="6240" Y="7136" Z="0"/>
					<Vertex X="6253" Y="7108" Z="0"/>
					<Vertex X="6267" Y="7095" Z="0"/>
					<Vertex X="6281" Y="7095" Z="0"/>
					<Vertex X="6288" Y="7088" Z="0"/>
					<Vertex X="6294" Y="7088" Z="0"/>
					<Vertex X="6308" Y="7074" Z="0"/>
					<Vertex X="6322" Y="7067" Z="0"/>
					<Vertex X="6342" Y="7054" Z="0"/>
					<Vertex X="6363" Y="7047" Z="0"/>
					<Vertex X="6376" Y="7033" Z="0"/>
					<Vertex X="6390" Y="7026" Z="0"/>
					<Vertex X="6411" Y="7026" Z="0"/>
					<Vertex X="6418" Y="7019" Z="0"/>
					<Vertex X="6438" Y="7019" Z="0"/>
					<Vertex X="6438" Y="7013" Z="0"/>
					<Vertex X="6452" Y="7006" Z="0"/>
					<Vertex X="6459" Y="7006" Z="0"/>
					<Vertex X="6472" Y="7006" Z="0"/>
					<Vertex X="6479" Y="7006" Z="0"/>
					<Vertex X="6493" Y="7006" Z="0"/>
					<Vertex X="6500" Y="7006" Z="0"/>
					<Vertex X="6513" Y="6999" Z="0"/>
					<Vertex X="6520" Y="6999" Z="0"/>
					<Vertex X="6541" Y="6999" Z="0"/>
					<Vertex X="6575" Y="6999" Z="0"/>
					<Vertex X="6588" Y="6999" Z="0"/>
					<Vertex X="6609" Y="6999" Z="0"/>
					<Vertex X="6629" Y="6999" Z="0"/>
					<Vertex X="6643" Y="6999" Z="0"/>
					<Vertex X="6657" Y="6999" Z="0"/>
					<Vertex X="6677" Y="6999" Z="0"/>
					<Vertex X="6698" Y="6999" Z="0"/>
					<Vertex X="6711" Y="6999" Z="0"/>
					<Vertex X="6718" Y="6999" Z="0"/>
					<Vertex X="6739" Y="6999" Z="0"/>
					<Vertex X="6759" Y="6999" Z="0"/>
					<Vertex X="6773" Y="6999" Z="0"/>
					<Vertex X="6793" Y="6999" Z="0"/>
					<Vertex X="6814" Y="7006" Z="0"/>
					<Vertex X="6828" Y="7006" Z="0"/>
					<Vertex X="6855" Y="7013" Z="0"/>
					<Vertex X="6869" Y="7019" Z="0"/>
					<Vertex X="6875" Y="7019" Z="0"/>
					<Vertex X="6896" Y="7019" Z="0"/>
					<Vertex X="6910" Y="7033" Z="0"/>
					<Vertex X="6930" Y="7033" Z="0"/>
					<Vertex X="6937" Y="7040" Z="0"/>
					<Vertex X="6957" Y="7047" Z="0"/>
					<Vertex X="6971" Y="7047" Z="0"/>
					<Vertex X="6985" Y="7054" Z="0"/>
					<Vertex X="7005" Y="7060" Z="0"/>
					<Vertex X="7026" Y="7060" Z="0"/>
					<Vertex X="7046" Y="7067" Z="0"/>
					<Vertex X="7053" Y="7074" Z="0"/>
					<Vertex X="7060" Y="7081" Z="0"/>
					<Vertex X="7074" Y="7088" Z="0"/>
					<Vertex X="7094" Y="7101" Z="0"/>
					<Vertex X="7128" Y="7122" Z="0"/>
					<Vertex X="7135" Y="7129" Z="0"/>
					<Vertex X="7135" Y="7136" Z="0"/>
					<Vertex X="7156" Y="7149" Z="0"/>
					<Vertex X="7169" Y="7163" Z="0"/>
					<Vertex X="7176" Y="7177" Z="0"/>
					<Vertex X="7190" Y="7197" Z="0"/>
					<Vertex X="7204" Y="7224" Z="0"/>
					<Vertex X="7217" Y="7245" Z="0"/>
					<Vertex X="7231" Y="7279" Z="0"/>
					<Vertex X="7238" Y="7306" Z="0"/>
					<Vertex X="7238" Y="7327" Z="0"/>
					<Vertex X="7245" Y="7341" Z="0"/>
					<Vertex X="7251" Y="7368" Z="0"/>
					<Vertex X="7251" Y="7388" Z="0"/>
					<Vertex X="7258" Y="7402" Z="0"/>
					<Vertex X="7258" Y="7423" Z="0"/>
					<Vertex X="7265" Y="7443" Z="0"/>
					<Vertex X="7265" Y="7450" Z="0"/>
					<Vertex X="7265" Y="7477" Z="0"/>
					<Vertex X="7265" Y="7498" Z="0"/>
					<Vertex X="7279" Y="7525" Z="0"/>
					<Vertex X="7279" Y="7539" Z="0"/>
					<Vertex X="7279" Y="7559" Z="0"/>
					<Vertex X="7279" Y="7573" Z="0"/>
					<Vertex X="7286" Y="7607" Z="0"/>
					<Vertex X="7292" Y="7635" Z="0"/>
					<Vertex X="7299" Y="7655" Z="0"/>
					<Vertex X="7306" Y="7689" Z="0"/>
					<Vertex X="7313" Y="7703" Z="0"/>
					<Vertex X="7313" Y="7717" Z="0"/>
					<Vertex X="7313" Y="7751" Z="0"/>
					<Vertex X="7313" Y="7758" Z="0"/>
					<Vertex X="7327" Y="7771" Z="0"/>
					<Vertex X="7327" Y="7785" Z="0"/>
					<Vertex X="7327" Y="7792" Z="0"/>
					<Vertex X="7333" Y="7812" Z="0"/>
					<Vertex X="7340" Y="7826" Z="0"/>
					<Vertex X="7340" Y="7853" Z="0"/>
					<Vertex X="7347" Y="7853" Z="0"/>
					<Vertex X="7347" Y="7874" Z="0"/>
					<Vertex X="7347" Y="7881" Z="0"/>
					<Vertex X="7354" Y="7894" Z="0"/>
					<Vertex X="7354" Y="7901" Z="0"/>
					<Vertex X="7354" Y="7908" Z="0"/>
					<Vertex X="7354" Y="7915" Z="0"/>
					<Vertex X="7354" Y="7922" Z="0"/>
					<Vertex X="7340" Y="7983" Z="0"/>
				</Vertices>
			</Region>
			<Region Id="9" Type="0" Zoom="0.300000" Selected="0" ImageLocation="" ImageFocus="0" Length="6277.6" Area="1421475.5" LengthMicrons="3100.5" AreaMicrons="346750.8" Text="NC" NegativeROA="0" InputRegionId="0" Analyze="1" DisplayId="9">
				<Attributes/>
				<Vertices>
					<Vertex X="9810" Y="2507" Z="0"/>
					<Vertex X="9810" Y="2510" Z="0"/>
					<Vertex X="9810" Y="2513" Z="0"/>
					<Vertex X="9810" Y="2517" Z="0"/>
					<Vertex X="9810" Y="2523" Z="0"/>
					<Vertex X="9810" Y="2530" Z="0"/>
					<Vertex X="9810" Y="2537" Z="0"/>
					<Vertex X="9810" Y="2540" Z="0"/>
					<Vertex X="9810" Y="2547" Z="0"/>
					<Vertex X="9810" Y="2557" Z="0"/>
					<Vertex X="9810" Y="2563" Z="0"/>
					<Vertex X="9810" Y="2573" Z="0"/>
					<Vertex X="9810" Y="2583" Z="0"/>
					<Vertex X="9810" Y="2590" Z="0"/>
					<Vertex X="9810" Y="2597" Z="0"/>
					<Vertex X="9804" Y="2613" Z="0"/>
					<Vertex X="9800" Y="2627" Z="0"/>
					<Vertex X="9800" Y="2640" Z="0"/>
					<Vertex X="9797" Y="2650" Z="0"/>
					<Vertex X="9797" Y="2667" Z="0"/>
					<Vertex X="9797" Y="2677" Z="0"/>
					<Vertex X="9790" Y="2690" Z="0"/>
					<Vertex X="9790" Y="2710" Z="0"/>
					<Vertex X="9784" Y="2720" Z="0"/>
					<Vertex X="9780" Y="2740" Z="0"/>
					<Vertex X="9774" Y="2760" Z="0"/>
					<Vertex X="9770" Y="2773" Z="0"/>
					<Vertex X="9764" Y="2793" Z="0"/>
					<Vertex X="9764" Y="2810" Z="0"/>
					<Vertex X="9757" Y="2827" Z="0"/>
					<Vertex X="9757" Y="2843" Z="0"/>
					<Vertex X="9754" Y="2857" Z="0"/>
					<Vertex X="9750" Y="2873" Z="0"/>
					<Vertex X="9750" Y="2883" Z="0"/>
					<Vertex X="9744" Y="2903" Z="0"/>
					<Vertex X="9740" Y="2913" Z="0"/>
					<Vertex X="9737" Y="2927" Z="0"/>
					<Vertex X="9737" Y="2933" Z="0"/>
					<Vertex X="9737" Y="2950" Z="0"/>
					<Vertex X="9734" Y="2957" Z="0"/>
					<Vertex X="9727" Y="2970" Z="0"/>
					<Vertex X="9727" Y="2977" Z="0"/>
					<Vertex X="9724" Y="2990" Z="0"/>
					<Vertex X="9720" Y="2997" Z="0"/>
					<Vertex X="9720" Y="3003" Z="0"/>
					<Vertex X="9717" Y="3007" Z="0"/>
					<Vertex X="9717" Y="3013" Z="0"/>
					<Vertex X="9714" Y="3017" Z="0"/>
					<Vertex X="9714" Y="3023" Z="0"/>
					<Vertex X="9710" Y="3033" Z="0"/>
					<Vertex X="9710" Y="3037" Z="0"/>
					<Vertex X="9710" Y="3040" Z="0"/>
					<Vertex X="9710" Y="3047" Z="0"/>
					<Vertex X="9710" Y="3053" Z="0"/>
					<Vertex X="9707" Y="3060" Z="0"/>
					<Vertex X="9707" Y="3063" Z="0"/>
					<Vertex X="9707" Y="3070" Z="0"/>
					<Vertex X="9704" Y="3080" Z="0"/>
					<Vertex X="9704" Y="3083" Z="0"/>
					<Vertex X="9700" Y="3087" Z="0"/>
					<Vertex X="9700" Y="3097" Z="0"/>
					<Vertex X="9697" Y="3100" Z="0"/>
					<Vertex X="9697" Y="3103" Z="0"/>
					<Vertex X="9697" Y="3110" Z="0"/>
					<Vertex X="9690" Y="3113" Z="0"/>
					<Vertex X="9690" Y="3117" Z="0"/>
					<Vertex X="9690" Y="3120" Z="0"/>
					<Vertex X="9690" Y="3123" Z="0"/>
					<Vertex X="9690" Y="3130" Z="0"/>
					<Vertex X="9687" Y="3137" Z="0"/>
					<Vertex X="9684" Y="3143" Z="0"/>
					<Vertex X="9684" Y="3147" Z="0"/>
					<Vertex X="9677" Y="3153" Z="0"/>
					<Vertex X="9664" Y="3170" Z="0"/>
					<Vertex X="9660" Y="3173" Z="0"/>
					<Vertex X="9660" Y="3180" Z="0"/>
					<Vertex X="9654" Y="3187" Z="0"/>
					<Vertex X="9654" Y="3190" Z="0"/>
					<Vertex X="9650" Y="3197" Z="0"/>
					<Vertex X="9647" Y="3203" Z="0"/>
					<Vertex X="9644" Y="3210" Z="0"/>
					<Vertex X="9640" Y="3217" Z="0"/>
					<Vertex X="9637" Y="3220" Z="0"/>
					<Vertex X="9637" Y="3227" Z="0"/>
					<Vertex X="9630" Y="3237" Z="0"/>
					<Vertex X="9624" Y="3243" Z="0"/>
					<Vertex X="9620" Y="3247" Z="0"/>
					<Vertex X="9614" Y="3257" Z="0"/>
					<Vertex X="9610" Y="3263" Z="0"/>
					<Vertex X="9604" Y="3273" Z="0"/>
					<Vertex X="9600" Y="3277" Z="0"/>
					<Vertex X="9594" Y="3283" Z="0"/>
					<Vertex X="9590" Y="3290" Z="0"/>
					<Vertex X="9587" Y="3293" Z="0"/>
					<Vertex X="9580" Y="3303" Z="0"/>
					<Vertex X="9574" Y="3313" Z="0"/>
					<Vertex X="9570" Y="3320" Z="0"/>
					<Vertex X="9564" Y="3327" Z="0"/>
					<Vertex X="9560" Y="3333" Z="0"/>
					<Vertex X="9547" Y="3347" Z="0"/>
					<Vertex X="9540" Y="3360" Z="0"/>
					<Vertex X="9534" Y="3370" Z="0"/>
					<Vertex X="9527" Y="3380" Z="0"/>
					<Vertex X="9524" Y="3383" Z="0"/>
					<Vertex X="9517" Y="3393" Z="0"/>
					<Vertex X="9510" Y="3403" Z="0"/>
					<Vertex X="9507" Y="3407" Z="0"/>
					<Vertex X="9504" Y="3413" Z="0"/>
					<Vertex X="9497" Y="3420" Z="0"/>
					<Vertex X="9494" Y="3427" Z="0"/>
					<Vertex X="9494" Y="3430" Z="0"/>
					<Vertex X="9490" Y="3437" Z="0"/>
					<Vertex X="9487" Y="3440" Z="0"/>
					<Vertex X="9484" Y="3447" Z="0"/>
					<Vertex X="9480" Y="3447" Z="0"/>
					<Vertex X="9477" Y="3453" Z="0"/>
					<Vertex X="9474" Y="3460" Z="0"/>
					<Vertex X="9474" Y="3467" Z="0"/>
					<Vertex X="9470" Y="3470" Z="0"/>
					<Vertex X="9464" Y="3480" Z="0"/>
					<Vertex X="9464" Y="3483" Z="0"/>
					<Vertex X="9457" Y="3490" Z="0"/>
					<Vertex X="9457" Y="3497" Z="0"/>
					<Vertex X="9450" Y="3507" Z="0"/>
					<Vertex X="9447" Y="3510" Z="0"/>
					<Vertex X="9444" Y="3520" Z="0"/>
					<Vertex X="9437" Y="3527" Z="0"/>
					<Vertex X="9434" Y="3530" Z="0"/>
					<Vertex X="9427" Y="3543" Z="0"/>
					<Vertex X="9424" Y="3547" Z="0"/>
					<Vertex X="9420" Y="3557" Z="0"/>
					<Vertex X="9410" Y="3570" Z="0"/>
					<Vertex X="9404" Y="3573" Z="0"/>
					<Vertex X="9397" Y="3587" Z="0"/>
					<Vertex X="9390" Y="3597" Z="0"/>
					<Vertex X="9387" Y="3603" Z="0"/>
					<Vertex X="9380" Y="3613" Z="0"/>
					<Vertex X="9377" Y="3623" Z="0"/>
					<Vertex X="9377" Y="3630" Z="0"/>
					<Vertex X="9370" Y="3637" Z="0"/>
					<Vertex X="9364" Y="3647" Z="0"/>
					<Vertex X="9360" Y="3657" Z="0"/>
					<Vertex X="9354" Y="3667" Z="0"/>
					<Vertex X="9354" Y="3670" Z="0"/>
					<Vertex X="9347" Y="3687" Z="0"/>
					<Vertex X="9344" Y="3693" Z="0"/>
					<Vertex X="9340" Y="3700" Z="0"/>
					<Vertex X="9340" Y="3710" Z="0"/>
					<Vertex X="9330" Y="3720" Z="0"/>
					<Vertex X="9327" Y="3727" Z="0"/>
					<Vertex X="9327" Y="3733" Z="0"/>
					<Vertex X="9327" Y="3743" Z="0"/>
					<Vertex X="9320" Y="3760" Z="0"/>
					<Vertex X="9320" Y="3767" Z="0"/>
					<Vertex X="9320" Y="3777" Z="0"/>
					<Vertex X="9317" Y="3783" Z="0"/>
					<Vertex X="9317" Y="3793" Z="0"/>
					<Vertex X="9317" Y="3797" Z="0"/>
					<Vertex X="9314" Y="3803" Z="0"/>
					<Vertex X="9314" Y="3813" Z="0"/>
					<Vertex X="9314" Y="3820" Z="0"/>
					<Vertex X="9314" Y="3827" Z="0"/>
					<Vertex X="9314" Y="3837" Z="0"/>
					<Vertex X="9314" Y="3843" Z="0"/>
					<Vertex X="9314" Y="3850" Z="0"/>
					<Vertex X="9314" Y="3857" Z="0"/>
					<Vertex X="9314" Y="3863" Z="0"/>
					<Vertex X="9314" Y="3870" Z="0"/>
					<Vertex X="9314" Y="3880" Z="0"/>
					<Vertex X="9314" Y="3887" Z="0"/>
					<Vertex X="9314" Y="3890" Z="0"/>
					<Vertex X="9314" Y="3893" Z="0"/>
					<Vertex X="9314" Y="3900" Z="0"/>
					<Vertex X="9314" Y="3903" Z="0"/>
					<Vertex X="9314" Y="3907" Z="0"/>
					<Vertex X="9314" Y="3910" Z="0"/>
					<Vertex X="9314" Y="3913" Z="0"/>
					<Vertex X="9314" Y="3920" Z="0"/>
					<Vertex X="9317" Y="3923" Z="0"/>
					<Vertex X="9317" Y="3927" Z="0"/>
					<Vertex X="9320" Y="3933" Z="0"/>
					<Vertex X="9324" Y="3937" Z="0"/>
					<Vertex X="9324" Y="3943" Z="0"/>
					<Vertex X="9327" Y="3947" Z="0"/>
					<Vertex X="9330" Y="3950" Z="0"/>
					<Vertex X="9330" Y="3953" Z="0"/>
					<Vertex X="9330" Y="3957" Z="0"/>
					<Vertex X="9334" Y="3957" Z="0"/>
					<Vertex X="9334" Y="3963" Z="0"/>
					<Vertex X="9334" Y="3970" Z="0"/>
					<Vertex X="9334" Y="3977" Z="0"/>
					<Vertex X="9340" Y="3983" Z="0"/>
					<Vertex X="9340" Y="3987" Z="0"/>
					<Vertex X="9340" Y="3990" Z="0"/>
					<Vertex X="9340" Y="3993" Z="0"/>
					<Vertex X="9344" Y="3997" Z="0"/>
					<Vertex X="9350" Y="4007" Z="0"/>
					<Vertex X="9354" Y="4013" Z="0"/>
					<Vertex X="9354" Y="4017" Z="0"/>
					<Vertex X="9357" Y="4023" Z="0"/>
					<Vertex X="9357" Y="4027" Z="0"/>
					<Vertex X="9357" Y="4033" Z="0"/>
					<Vertex X="9364" Y="4043" Z="0"/>
					<Vertex X="9367" Y="4050" Z="0"/>
					<Vertex X="9367" Y="4057" Z="0"/>
					<Vertex X="9370" Y="4057" Z="0"/>
					<Vertex X="9370" Y="4060" Z="0"/>
					<Vertex X="9374" Y="4063" Z="0"/>
					<Vertex X="9377" Y="4067" Z="0"/>
					<Vertex X="9380" Y="4070" Z="0"/>
					<Vertex X="9387" Y="4077" Z="0"/>
					<Vertex X="9390" Y="4083" Z="0"/>
					<Vertex X="9390" Y="4087" Z="0"/>
					<Vertex X="9394" Y="4090" Z="0"/>
					<Vertex X="9400" Y="4097" Z="0"/>
					<Vertex X="9404" Y="4100" Z="0"/>
					<Vertex X="9407" Y="4107" Z="0"/>
					<Vertex X="9410" Y="4107" Z="0"/>
					<Vertex X="9414" Y="4110" Z="0"/>
					<Vertex X="9414" Y="4113" Z="0"/>
					<Vertex X="9417" Y="4117" Z="0"/>
					<Vertex X="9420" Y="4120" Z="0"/>
					<Vertex X="9424" Y="4127" Z="0"/>
					<Vertex X="9427" Y="4127" Z="0"/>
					<Vertex X="9427" Y="4130" Z="0"/>
					<Vertex X="9430" Y="4133" Z="0"/>
					<Vertex X="9434" Y="4137" Z="0"/>
					<Vertex X="9437" Y="4140" Z="0"/>
					<Vertex X="9437" Y="4143" Z="0"/>
					<Vertex X="9440" Y="4150" Z="0"/>
					<Vertex X="9444" Y="4150" Z="0"/>
					<Vertex X="9447" Y="4153" Z="0"/>
					<Vertex X="9447" Y="4157" Z="0"/>
					<Vertex X="9447" Y="4160" Z="0"/>
					<Vertex X="9454" Y="4167" Z="0"/>
					<Vertex X="9457" Y="4167" Z="0"/>
					<Vertex X="9460" Y="4173" Z="0"/>
					<Vertex X="9460" Y="4177" Z="0"/>
					<Vertex X="9464" Y="4180" Z="0"/>
					<Vertex X="9467" Y="4183" Z="0"/>
					<Vertex X="9470" Y="4187" Z="0"/>
					<Vertex X="9470" Y="4190" Z="0"/>
					<Vertex X="9470" Y="4193" Z="0"/>
					<Vertex X="9474" Y="4197" Z="0"/>
					<Vertex X="9477" Y="4203" Z="0"/>
					<Vertex X="9480" Y="4203" Z="0"/>
					<Vertex X="9480" Y="4207" Z="0"/>
					<Vertex X="9480" Y="4213" Z="0"/>
					<Vertex X="9480" Y="4220" Z="0"/>
					<Vertex X="9484" Y="4220" Z="0"/>
					<Vertex X="9484" Y="4223" Z="0"/>
					<Vertex X="9487" Y="4223" Z="0"/>
					<Vertex X="9490" Y="4230" Z="0"/>
					<Vertex X="9490" Y="4233" Z="0"/>
					<Vertex X="9490" Y="4240" Z="0"/>
					<Vertex X="9494" Y="4243" Z="0"/>
					<Vertex X="9497" Y="4247" Z="0"/>
					<Vertex X="9497" Y="4250" Z="0"/>
					<Vertex X="9500" Y="4257" Z="0"/>
					<Vertex X="9500" Y="4263" Z="0"/>
					<Vertex X="9500" Y="4267" Z="0"/>
					<Vertex X="9504" Y="4270" Z="0"/>
					<Vertex X="9510" Y="4273" Z="0"/>
					<Vertex X="9510" Y="4280" Z="0"/>
					<Vertex X="9510" Y="4283" Z="0"/>
					<Vertex X="9510" Y="4290" Z="0"/>
					<Vertex X="9514" Y="4297" Z="0"/>
					<Vertex X="9514" Y="4300" Z="0"/>
					<Vertex X="9514" Y="4307" Z="0"/>
					<Vertex X="9514" Y="4310" Z="0"/>
					<Vertex X="9520" Y="4320" Z="0"/>
					<Vertex X="9520" Y="4323" Z="0"/>
					<Vertex X="9524" Y="4337" Z="0"/>
					<Vertex X="9524" Y="4340" Z="0"/>
					<Vertex X="9527" Y="4347" Z="0"/>
					<Vertex X="9530" Y="4353" Z="0"/>
					<Vertex X="9534" Y="4357" Z="0"/>
					<Vertex X="9537" Y="4360" Z="0"/>
					<Vertex X="9537" Y="4367" Z="0"/>
					<Vertex X="9547" Y="4373" Z="0"/>
					<Vertex X="9547" Y="4380" Z="0"/>
					<Vertex X="9554" Y="4387" Z="0"/>
					<Vertex X="9557" Y="4393" Z="0"/>
					<Vertex X="9560" Y="4397" Z="0"/>
					<Vertex X="9567" Y="4407" Z="0"/>
					<Vertex X="9570" Y="4413" Z="0"/>
					<Vertex X="9574" Y="4420" Z="0"/>
					<Vertex X="9577" Y="4423" Z="0"/>
					<Vertex X="9584" Y="4437" Z="0"/>
					<Vertex X="9587" Y="4443" Z="0"/>
					<Vertex X="9594" Y="4450" Z="0"/>
					<Vertex X="9597" Y="4453" Z="0"/>
					<Vertex X="9600" Y="4460" Z="0"/>
					<Vertex X="9607" Y="4467" Z="0"/>
					<Vertex X="9607" Y="4473" Z="0"/>
					<Vertex X="9610" Y="4477" Z="0"/>
					<Vertex X="9614" Y="4483" Z="0"/>
					<Vertex X="9617" Y="4490" Z="0"/>
					<Vertex X="9620" Y="4493" Z="0"/>
					<Vertex X="9624" Y="4497" Z="0"/>
					<Vertex X="9624" Y="4503" Z="0"/>
					<Vertex X="9627" Y="4507" Z="0"/>
					<Vertex X="9634" Y="4513" Z="0"/>
					<Vertex X="9634" Y="4517" Z="0"/>
					<Vertex X="9634" Y="4520" Z="0"/>
					<Vertex X="9637" Y="4527" Z="0"/>
					<Vertex X="9640" Y="4530" Z="0"/>
					<Vertex X="9644" Y="4533" Z="0"/>
					<Vertex X="9647" Y="4533" Z="0"/>
					<Vertex X="9647" Y="4540" Z="0"/>
					<Vertex X="9654" Y="4543" Z="0"/>
					<Vertex X="9654" Y="4547" Z="0"/>
					<Vertex X="9657" Y="4550" Z="0"/>
					<Vertex X="9657" Y="4553" Z="0"/>
					<Vertex X="9664" Y="4560" Z="0"/>
					<Vertex X="9667" Y="4563" Z="0"/>
					<Vertex X="9667" Y="4567" Z="0"/>
					<Vertex X="9670" Y="4570" Z="0"/>
					<Vertex X="9674" Y="4573" Z="0"/>
					<Vertex X="9674" Y="4577" Z="0"/>
					<Vertex X="9674" Y="4583" Z="0"/>
					<Vertex X="9677" Y="4583" Z="0"/>
					<Vertex X="9680" Y="4590" Z="0"/>
					<Vertex X="9680" Y="4597" Z="0"/>
					<Vertex X="9687" Y="4603" Z="0"/>
					<Vertex X="9687" Y="4610" Z="0"/>
					<Vertex X="9690" Y="4617" Z="0"/>
					<Vertex X="9694" Y="4620" Z="0"/>
					<Vertex X="9697" Y="4627" Z="0"/>
					<Vertex X="9700" Y="4633" Z="0"/>
					<Vertex X="9704" Y="4633" Z="0"/>
					<Vertex X="9704" Y="4640" Z="0"/>
					<Vertex X="9704" Y="4647" Z="0"/>
					<Vertex X="9704" Y="4650" Z="0"/>
					<Vertex X="9707" Y="4653" Z="0"/>
					<Vertex X="9710" Y="4657" Z="0"/>
					<Vertex X="9710" Y="4663" Z="0"/>
					<Vertex X="9714" Y="4667" Z="0"/>
					<Vertex X="9717" Y="4673" Z="0"/>
					<Vertex X="9717" Y="4677" Z="0"/>
					<Vertex X="9717" Y="4680" Z="0"/>
					<Vertex X="9720" Y="4683" Z="0"/>
					<Vertex X="9720" Y="4687" Z="0"/>
					<Vertex X="9720" Y="4693" Z="0"/>
					<Vertex X="9724" Y="4700" Z="0"/>
					<Vertex X="9724" Y="4703" Z="0"/>
					<Vertex X="9727" Y="4707" Z="0"/>
					<Vertex X="9727" Y="4710" Z="0"/>
					<Vertex X="9730" Y="4717" Z="0"/>
					<Vertex X="9734" Y="4720" Z="0"/>
					<Vertex X="9734" Y="4723" Z="0"/>
					<Vertex X="9734" Y="4730" Z="0"/>
					<Vertex X="9737" Y="4733" Z="0"/>
					<Vertex X="9740" Y="4740" Z="0"/>
					<Vertex X="9747" Y="4750" Z="0"/>
					<Vertex X="9747" Y="4753" Z="0"/>
					<Vertex X="9747" Y="4760" Z="0"/>
					<Vertex X="9754" Y="4767" Z="0"/>
					<Vertex X="9754" Y="4770" Z="0"/>
					<Vertex X="9754" Y="4773" Z="0"/>
					<Vertex X="9757" Y="4780" Z="0"/>
					<Vertex X="9760" Y="4787" Z="0"/>
					<Vertex X="9764" Y="4790" Z="0"/>
					<Vertex X="9767" Y="4797" Z="0"/>
					<Vertex X="9770" Y="4800" Z="0"/>
					<Vertex X="9770" Y="4807" Z="0"/>
					<Vertex X="9777" Y="4817" Z="0"/>
					<Vertex X="9777" Y="4820" Z="0"/>
					<Vertex X="9777" Y="4827" Z="0"/>
					<Vertex X="9777" Y="4830" Z="0"/>
					<Vertex X="9780" Y="4837" Z="0"/>
					<Vertex X="9780" Y="4843" Z="0"/>
					<Vertex X="9784" Y="4850" Z="0"/>
					<Vertex X="9784" Y="4853" Z="0"/>
					<Vertex X="9784" Y="4860" Z="0"/>
					<Vertex X="9790" Y="4863" Z="0"/>
					<Vertex X="9790" Y="4867" Z="0"/>
					<Vertex X="9794" Y="4870" Z="0"/>
					<Vertex X="9794" Y="4873" Z="0"/>
					<Vertex X="9794" Y="4877" Z="0"/>
					<Vertex X="9800" Y="4880" Z="0"/>
					<Vertex X="9800" Y="4887" Z="0"/>
					<Vertex X="9804" Y="4887" Z="0"/>
					<Vertex X="9807" Y="4893" Z="0"/>
					<Vertex X="9807" Y="4897" Z="0"/>
					<Vertex X="9810" Y="4897" Z="0"/>
					<Vertex X="9810" Y="4900" Z="0"/>
					<Vertex X="9814" Y="4900" Z="0"/>
					<Vertex X="9814" Y="4903" Z="0"/>
					<Vertex X="9814" Y="4907" Z="0"/>
					<Vertex X="9820" Y="4910" Z="0"/>
					<Vertex X="9820" Y="4913" Z="0"/>
					<Vertex X="9827" Y="4920" Z="0"/>
					<Vertex X="9830" Y="4923" Z="0"/>
					<Vertex X="9834" Y="4923" Z="0"/>
					<Vertex X="9840" Y="4930" Z="0"/>
					<Vertex X="9847" Y="4933" Z="0"/>
					<Vertex X="9854" Y="4937" Z="0"/>
					<Vertex X="9860" Y="4943" Z="0"/>
					<Vertex X="9864" Y="4947" Z="0"/>
					<Vertex X="9867" Y="4947" Z="0"/>
					<Vertex X="9870" Y="4953" Z="0"/>
					<Vertex X="9877" Y="4953" Z="0"/>
					<Vertex X="9880" Y="4957" Z="0"/>
					<Vertex X="9884" Y="4960" Z="0"/>
					<Vertex X="9890" Y="4963" Z="0"/>
					<Vertex X="9894" Y="4967" Z="0"/>
					<Vertex X="9897" Y="4967" Z="0"/>
					<Vertex X="9900" Y="4970" Z="0"/>
					<Vertex X="9904" Y="4973" Z="0"/>
					<Vertex X="9910" Y="4977" Z="0"/>
					<Vertex X="9914" Y="4980" Z="0"/>
					<Vertex X="9924" Y="4980" Z="0"/>
					<Vertex X="9930" Y="4983" Z="0"/>
					<Vertex X="9937" Y="4987" Z="0"/>
					<Vertex X="9944" Y="4987" Z="0"/>
					<Vertex X="9947" Y="4987" Z="0"/>
					<Vertex X="9957" Y="4987" Z="0"/>
					<Vertex X="9960" Y="4987" Z="0"/>
					<Vertex X="9967" Y="4990" Z="0"/>
					<Vertex X="9970" Y="4990" Z="0"/>
					<Vertex X="9970" Y="4993" Z="0"/>
					<Vertex X="9977" Y="4993" Z="0"/>
					<Vertex X="9984" Y="4997" Z="0"/>
					<Vertex X="9987" Y="4997" Z="0"/>
					<Vertex X="9994" Y="4997" Z="0"/>
					<Vertex X="10000" Y="4997" Z="0"/>
					<Vertex X="10004" Y="4997" Z="0"/>
					<Vertex X="10007" Y="4997" Z="0"/>
					<Vertex X="10010" Y="4997" Z="0"/>
					<Vertex X="10014" Y="4997" Z="0"/>
					<Vertex X="10017" Y="4997" Z="0"/>
					<Vertex X="10017" Y="4993" Z="0"/>
					<Vertex X="10020" Y="4987" Z="0"/>
					<Vertex X="10024" Y="4987" Z="0"/>
					<Vertex X="10027" Y="4983" Z="0"/>
					<Vertex X="10034" Y="4977" Z="0"/>
					<Vertex X="10037" Y="4977" Z="0"/>
					<Vertex X="10044" Y="4973" Z="0"/>
					<Vertex X="10050" Y="4967" Z="0"/>
					<Vertex X="10054" Y="4967" Z="0"/>
					<Vertex X="10057" Y="4963" Z="0"/>
					<Vertex X="10060" Y="4960" Z="0"/>
					<Vertex X="10067" Y="4957" Z="0"/>
					<Vertex X="10074" Y="4953" Z="0"/>
					<Vertex X="10080" Y="4950" Z="0"/>
					<Vertex X="10084" Y="4943" Z="0"/>
					<Vertex X="10094" Y="4940" Z="0"/>
					<Vertex X="10094" Y="4937" Z="0"/>
					<Vertex X="10100" Y="4933" Z="0"/>
					<Vertex X="10107" Y="4930" Z="0"/>
					<Vertex X="10110" Y="4927" Z="0"/>
					<Vertex X="10117" Y="4920" Z="0"/>
					<Vertex X="10120" Y="4920" Z="0"/>
					<Vertex X="10124" Y="4917" Z="0"/>
					<Vertex X="10130" Y="4910" Z="0"/>
					<Vertex X="10134" Y="4907" Z="0"/>
					<Vertex X="10140" Y="4900" Z="0"/>
					<Vertex X="10144" Y="4900" Z="0"/>
					<Vertex X="10144" Y="4897" Z="0"/>
					<Vertex X="10150" Y="4890" Z="0"/>
					<Vertex X="10154" Y="4887" Z="0"/>
					<Vertex X="10157" Y="4880" Z="0"/>
					<Vertex X="10160" Y="4877" Z="0"/>
					<Vertex X="10160" Y="4873" Z="0"/>
					<Vertex X="10164" Y="4873" Z="0"/>
					<Vertex X="10164" Y="4870" Z="0"/>
					<Vertex X="10164" Y="4863" Z="0"/>
					<Vertex X="10164" Y="4860" Z="0"/>
					<Vertex X="10164" Y="4857" Z="0"/>
					<Vertex X="10164" Y="4850" Z="0"/>
					<Vertex X="10164" Y="4843" Z="0"/>
					<Vertex X="10164" Y="4833" Z="0"/>
					<Vertex X="10164" Y="4830" Z="0"/>
					<Vertex X="10160" Y="4810" Z="0"/>
					<Vertex X="10157" Y="4803" Z="0"/>
					<Vertex X="10154" Y="4797" Z="0"/>
					<Vertex X="10147" Y="4783" Z="0"/>
					<Vertex X="10144" Y="4780" Z="0"/>
					<Vertex X="10140" Y="4770" Z="0"/>
					<Vertex X="10140" Y="4767" Z="0"/>
					<Vertex X="10134" Y="4757" Z="0"/>
					<Vertex X="10127" Y="4747" Z="0"/>
					<Vertex X="10120" Y="4740" Z="0"/>
					<Vertex X="10114" Y="4733" Z="0"/>
					<Vertex X="10107" Y="4717" Z="0"/>
					<Vertex X="10097" Y="4707" Z="0"/>
					<Vertex X="10094" Y="4700" Z="0"/>
					<Vertex X="10090" Y="4697" Z="0"/>
					<Vertex X="10087" Y="4687" Z="0"/>
					<Vertex X="10077" Y="4683" Z="0"/>
					<Vertex X="10077" Y="4677" Z="0"/>
					<Vertex X="10074" Y="4673" Z="0"/>
					<Vertex X="10067" Y="4663" Z="0"/>
					<Vertex X="10067" Y="4657" Z="0"/>
					<Vertex X="10060" Y="4653" Z="0"/>
					<Vertex X="10057" Y="4647" Z="0"/>
					<Vertex X="10050" Y="4640" Z="0"/>
					<Vertex X="10044" Y="4630" Z="0"/>
					<Vertex X="10034" Y="4617" Z="0"/>
					<Vertex X="10027" Y="4607" Z="0"/>
					<Vertex X="10020" Y="4597" Z="0"/>
					<Vertex X="10010" Y="4587" Z="0"/>
					<Vertex X="10000" Y="4570" Z="0"/>
					<Vertex X="9990" Y="4560" Z="0"/>
					<Vertex X="9970" Y="4533" Z="0"/>
					<Vertex X="9964" Y="4527" Z="0"/>
					<Vertex X="9954" Y="4520" Z="0"/>
					<Vertex X="9950" Y="4510" Z="0"/>
					<Vertex X="9944" Y="4507" Z="0"/>
					<Vertex X="9940" Y="4500" Z="0"/>
					<Vertex X="9930" Y="4483" Z="0"/>
					<Vertex X="9927" Y="4477" Z="0"/>
					<Vertex X="9924" Y="4470" Z="0"/>
					<Vertex X="9920" Y="4463" Z="0"/>
					<Vertex X="9917" Y="4450" Z="0"/>
					<Vertex X="9917" Y="4443" Z="0"/>
					<Vertex X="9914" Y="4437" Z="0"/>
					<Vertex X="9914" Y="4427" Z="0"/>
					<Vertex X="9914" Y="4420" Z="0"/>
					<Vertex X="9914" Y="4410" Z="0"/>
					<Vertex X="9914" Y="4393" Z="0"/>
					<Vertex X="9914" Y="4383" Z="0"/>
					<Vertex X="9914" Y="4377" Z="0"/>
					<Vertex X="9914" Y="4363" Z="0"/>
					<Vertex X="9914" Y="4353" Z="0"/>
					<Vertex X="9914" Y="4327" Z="0"/>
					<Vertex X="9914" Y="4313" Z="0"/>
					<Vertex X="9920" Y="4300" Z="0"/>
					<Vertex X="9924" Y="4293" Z="0"/>
					<Vertex X="9927" Y="4280" Z="0"/>
					<Vertex X="9937" Y="4257" Z="0"/>
					<Vertex X="9940" Y="4247" Z="0"/>
					<Vertex X="9947" Y="4237" Z="0"/>
					<Vertex X="9954" Y="4227" Z="0"/>
					<Vertex X="9957" Y="4213" Z="0"/>
					<Vertex X="9974" Y="4183" Z="0"/>
					<Vertex X="9977" Y="4177" Z="0"/>
					<Vertex X="9984" Y="4160" Z="0"/>
					<Vertex X="9997" Y="4140" Z="0"/>
					<Vertex X="10004" Y="4130" Z="0"/>
					<Vertex X="10014" Y="4107" Z="0"/>
					<Vertex X="10017" Y="4100" Z="0"/>
					<Vertex X="10024" Y="4083" Z="0"/>
					<Vertex X="10030" Y="4073" Z="0"/>
					<Vertex X="10044" Y="4050" Z="0"/>
					<Vertex X="10050" Y="4043" Z="0"/>
					<Vertex X="10057" Y="4027" Z="0"/>
					<Vertex X="10064" Y="4020" Z="0"/>
					<Vertex X="10070" Y="4003" Z="0"/>
					<Vertex X="10080" Y="3990" Z="0"/>
					<Vertex X="10084" Y="3983" Z="0"/>
					<Vertex X="10090" Y="3970" Z="0"/>
					<Vertex X="10097" Y="3957" Z="0"/>
					<Vertex X="10104" Y="3940" Z="0"/>
					<Vertex X="10107" Y="3937" Z="0"/>
					<Vertex X="10117" Y="3927" Z="0"/>
					<Vertex X="10127" Y="3910" Z="0"/>
					<Vertex X="10134" Y="3900" Z="0"/>
					<Vertex X="10140" Y="3890" Z="0"/>
					<Vertex X="10144" Y="3887" Z="0"/>
					<Vertex X="10157" Y="3870" Z="0"/>
					<Vertex X="10160" Y="3863" Z="0"/>
					<Vertex X="10167" Y="3857" Z="0"/>
					<Vertex X="10167" Y="3853" Z="0"/>
					<Vertex X="10174" Y="3837" Z="0"/>
					<Vertex X="10177" Y="3830" Z="0"/>
					<Vertex X="10177" Y="3827" Z="0"/>
					<Vertex X="10187" Y="3813" Z="0"/>
					<Vertex X="10187" Y="3807" Z="0"/>
					<Vertex X="10187" Y="3803" Z="0"/>
					<Vertex X="10187" Y="3797" Z="0"/>
					<Vertex X="10194" Y="3790" Z="0"/>
					<Vertex X="10197" Y="3780" Z="0"/>
					<Vertex X="10200" Y="3777" Z="0"/>
					<Vertex X="10200" Y="3770" Z="0"/>
					<Vertex X="10200" Y="3760" Z="0"/>
					<Vertex X="10200" Y="3757" Z="0"/>
					<Vertex X="10207" Y="3743" Z="0"/>
					<Vertex X="10210" Y="3740" Z="0"/>
					<Vertex X="10210" Y="3733" Z="0"/>
					<Vertex X="10210" Y="3720" Z="0"/>
					<Vertex X="10210" Y="3713" Z="0"/>
					<Vertex X="10210" Y="3710" Z="0"/>
					<Vertex X="10210" Y="3703" Z="0"/>
					<Vertex X="10214" Y="3690" Z="0"/>
					<Vertex X="10214" Y="3683" Z="0"/>
					<Vertex X="10214" Y="3680" Z="0"/>
					<Vertex X="10214" Y="3667" Z="0"/>
					<Vertex X="10214" Y="3660" Z="0"/>
					<Vertex X="10214" Y="3653" Z="0"/>
					<Vertex X="10220" Y="3637" Z="0"/>
					<Vertex X="10220" Y="3630" Z="0"/>
					<Vertex X="10220" Y="3627" Z="0"/>
					<Vertex X="10220" Y="3617" Z="0"/>
					<Vertex X="10220" Y="3603" Z="0"/>
					<Vertex X="10220" Y="3600" Z="0"/>
					<Vertex X="10220" Y="3597" Z="0"/>
					<Vertex X="10220" Y="3583" Z="0"/>
					<Vertex X="10220" Y="3580" Z="0"/>
					<Vertex X="10220" Y="3573" Z="0"/>
					<Vertex X="10220" Y="3563" Z="0"/>
					<Vertex X="10220" Y="3560" Z="0"/>
					<Vertex X="10220" Y="3557" Z="0"/>
					<Vertex X="10220" Y="3540" Z="0"/>
					<Vertex X="10220" Y="3533" Z="0"/>
					<Vertex X="10220" Y="3527" Z="0"/>
					<Vertex X="10220" Y="3523" Z="0"/>
					<Vertex X="10220" Y="3513" Z="0"/>
					<Vertex X="10220" Y="3507" Z="0"/>
					<Vertex X="10220" Y="3503" Z="0"/>
					<Vertex X="10224" Y="3490" Z="0"/>
					<Vertex X="10224" Y="3483" Z="0"/>
					<Vertex X="10227" Y="3467" Z="0"/>
					<Vertex X="10227" Y="3463" Z="0"/>
					<Vertex X="10230" Y="3453" Z="0"/>
					<Vertex X="10230" Y="3443" Z="0"/>
					<Vertex X="10230" Y="3440" Z="0"/>
					<Vertex X="10237" Y="3430" Z="0"/>
					<Vertex X="10240" Y="3417" Z="0"/>
					<Vertex X="10240" Y="3407" Z="0"/>
					<Vertex X="10240" Y="3397" Z="0"/>
					<Vertex X="10240" Y="3387" Z="0"/>
					<Vertex X="10240" Y="3380" Z="0"/>
					<Vertex X="10240" Y="3367" Z="0"/>
					<Vertex X="10240" Y="3357" Z="0"/>
					<Vertex X="10244" Y="3340" Z="0"/>
					<Vertex X="10244" Y="3333" Z="0"/>
					<Vertex X="10244" Y="3317" Z="0"/>
					<Vertex X="10247" Y="3307" Z="0"/>
					<Vertex X="10247" Y="3297" Z="0"/>
					<Vertex X="10247" Y="3277" Z="0"/>
					<Vertex X="10247" Y="3267" Z="0"/>
					<Vertex X="10247" Y="3247" Z="0"/>
					<Vertex X="10247" Y="3240" Z="0"/>
					<Vertex X="10247" Y="3227" Z="0"/>
					<Vertex X="10250" Y="3203" Z="0"/>
					<Vertex X="10250" Y="3193" Z="0"/>
					<Vertex X="10254" Y="3177" Z="0"/>
					<Vertex X="10257" Y="3163" Z="0"/>
					<Vertex X="10260" Y="3137" Z="0"/>
					<Vertex X="10264" Y="3127" Z="0"/>
					<Vertex X="10267" Y="3120" Z="0"/>
					<Vertex X="10274" Y="3093" Z="0"/>
					<Vertex X="10277" Y="3083" Z="0"/>
					<Vertex X="10290" Y="3057" Z="0"/>
					<Vertex X="10294" Y="3050" Z="0"/>
					<Vertex X="10294" Y="3040" Z="0"/>
					<Vertex X="10300" Y="3013" Z="0"/>
					<Vertex X="10304" Y="3003" Z="0"/>
					<Vertex X="10307" Y="2987" Z="0"/>
					<Vertex X="10314" Y="2973" Z="0"/>
					<Vertex X="10320" Y="2957" Z="0"/>
					<Vertex X="10320" Y="2943" Z="0"/>
					<Vertex X="10327" Y="2930" Z="0"/>
					<Vertex X="10327" Y="2920" Z="0"/>
					<Vertex X="10330" Y="2903" Z="0"/>
					<Vertex X="10334" Y="2893" Z="0"/>
					<Vertex X="10340" Y="2880" Z="0"/>
					<Vertex X="10344" Y="2857" Z="0"/>
					<Vertex X="10344" Y="2853" Z="0"/>
					<Vertex X="10347" Y="2827" Z="0"/>
					<Vertex X="10347" Y="2817" Z="0"/>
					<Vertex X="10354" Y="2800" Z="0"/>
					<Vertex X="10354" Y="2790" Z="0"/>
					<Vertex X="10354" Y="2770" Z="0"/>
					<Vertex X="10354" Y="2763" Z="0"/>
					<Vertex X="10354" Y="2737" Z="0"/>
					<Vertex X="10354" Y="2723" Z="0"/>
					<Vertex X="10354" Y="2700" Z="0"/>
					<Vertex X="10354" Y="2687" Z="0"/>
					<Vertex X="10354" Y="2667" Z="0"/>
					<Vertex X="10354" Y="2657" Z="0"/>
					<Vertex X="10350" Y="2630" Z="0"/>
					<Vertex X="10347" Y="2620" Z="0"/>
					<Vertex X="10340" Y="2600" Z="0"/>
					<Vertex X="10337" Y="2590" Z="0"/>
					<Vertex X="10334" Y="2577" Z="0"/>
					<Vertex X="10330" Y="2567" Z="0"/>
					<Vertex X="10327" Y="2560" Z="0"/>
					<Vertex X="10324" Y="2553" Z="0"/>
					<Vertex X="10324" Y="2550" Z="0"/>
					<Vertex X="10320" Y="2547" Z="0"/>
					<Vertex X="10314" Y="2543" Z="0"/>
					<Vertex X="10310" Y="2543" Z="0"/>
					<Vertex X="10307" Y="2543" Z="0"/>
					<Vertex X="10300" Y="2540" Z="0"/>
					<Vertex X="10297" Y="2540" Z="0"/>
					<Vertex X="10290" Y="2537" Z="0"/>
					<Vertex X="10287" Y="2533" Z="0"/>
					<Vertex X="10280" Y="2533" Z="0"/>
					<Vertex X="10267" Y="2530" Z="0"/>
					<Vertex X="10264" Y="2530" Z="0"/>
					<Vertex X="10247" Y="2523" Z="0"/>
					<Vertex X="10230" Y="2520" Z="0"/>
					<Vertex X="10227" Y="2520" Z="0"/>
					<Vertex X="10207" Y="2510" Z="0"/>
					<Vertex X="10200" Y="2510" Z="0"/>
					<Vertex X="10187" Y="2510" Z="0"/>
					<Vertex X="10180" Y="2510" Z="0"/>
					<Vertex X="10167" Y="2510" Z="0"/>
					<Vertex X="10157" Y="2507" Z="0"/>
					<Vertex X="10154" Y="2507" Z="0"/>
					<Vertex X="10134" Y="2503" Z="0"/>
					<Vertex X="10124" Y="2500" Z="0"/>
					<Vertex X="10114" Y="2500" Z="0"/>
					<Vertex X="10104" Y="2500" Z="0"/>
					<Vertex X="10097" Y="2497" Z="0"/>
					<Vertex X="10087" Y="2497" Z="0"/>
					<Vertex X="10070" Y="2493" Z="0"/>
					<Vertex X="10060" Y="2493" Z="0"/>
					<Vertex X="10054" Y="2490" Z="0"/>
					<Vertex X="10047" Y="2490" Z="0"/>
					<Vertex X="10044" Y="2490" Z="0"/>
					<Vertex X="10034" Y="2487" Z="0"/>
					<Vertex X="10024" Y="2487" Z="0"/>
					<Vertex X="10020" Y="2487" Z="0"/>
					<Vertex X="10010" Y="2487" Z="0"/>
					<Vertex X="10004" Y="2487" Z="0"/>
					<Vertex X="10000" Y="2487" Z="0"/>
					<Vertex X="9997" Y="2487" Z="0"/>
					<Vertex X="9990" Y="2487" Z="0"/>
					<Vertex X="9984" Y="2487" Z="0"/>
					<Vertex X="9980" Y="2487" Z="0"/>
					<Vertex X="9974" Y="2487" Z="0"/>
					<Vertex X="9970" Y="2487" Z="0"/>
					<Vertex X="9964" Y="2487" Z="0"/>
					<Vertex X="9960" Y="2487" Z="0"/>
					<Vertex X="9957" Y="2487" Z="0"/>
					<Vertex X="9947" Y="2487" Z="0"/>
					<Vertex X="9944" Y="2487" Z="0"/>
					<Vertex X="9937" Y="2487" Z="0"/>
					<Vertex X="9930" Y="2487" Z="0"/>
					<Vertex X="9927" Y="2487" Z="0"/>
					<Vertex X="9924" Y="2487" Z="0"/>
					<Vertex X="9920" Y="2487" Z="0"/>
					<Vertex X="9917" Y="2487" Z="0"/>
					<Vertex X="9910" Y="2487" Z="0"/>
					<Vertex X="9907" Y="2487" Z="0"/>
					<Vertex X="9900" Y="2487" Z="0"/>
					<Vertex X="9897" Y="2487" Z="0"/>
					<Vertex X="9890" Y="2487" Z="0"/>
					<Vertex X="9887" Y="2487" Z="0"/>
					<Vertex X="9880" Y="2487" Z="0"/>
					<Vertex X="9877" Y="2487" Z="0"/>
					<Vertex X="9870" Y="2487" Z="0"/>
					<Vertex X="9867" Y="2487" Z="0"/>
					<Vertex X="9860" Y="2487" Z="0"/>
					<Vertex X="9857" Y="2487" Z="0"/>
					<Vertex X="9854" Y="2487" Z="0"/>
					<Vertex X="9850" Y="2487" Z="0"/>
					<Vertex X="9847" Y="2490" Z="0"/>
					<Vertex X="9840" Y="2490" Z="0"/>
					<Vertex X="9837" Y="2490" Z="0"/>
					<Vertex X="9834" Y="2493" Z="0"/>
					<Vertex X="9830" Y="2493" Z="0"/>
					<Vertex X="9827" Y="2493" Z="0"/>
					<Vertex X="9827" Y="2497" Z="0"/>
					<Vertex X="9820" Y="2497" Z="0"/>
					<Vertex X="9810" Y="2507" Z="0"/>
				</Vertices>
			</Region>
			<Region Id="10" Type="0" Zoom="0.440000" Selected="0" ImageLocation="" ImageFocus="0" Length="3819.3" Area="977526.5" LengthMicrons="1886.4" AreaMicrons="238455.1" Text="NC" NegativeROA="0" InputRegionId="0" Analyze="1" DisplayId="10">
				<Attributes/>
				<Vertices>
					<Vertex X="5232" Y="10011" Z="0"/>
					<Vertex X="5232" Y="10014" Z="0"/>
					<Vertex X="5232" Y="10016" Z="0"/>
					<Vertex X="5232" Y="10018" Z="0"/>
					<Vertex X="5232" Y="10020" Z="0"/>
					<Vertex X="5232" Y="10025" Z="0"/>
					<Vertex X="5229" Y="10034" Z="0"/>
					<Vertex X="5229" Y="10043" Z="0"/>
					<Vertex X="5227" Y="10048" Z="0"/>
					<Vertex X="5227" Y="10050" Z="0"/>
					<Vertex X="5227" Y="10057" Z="0"/>
					<Vertex X="5227" Y="10064" Z="0"/>
					<Vertex X="5225" Y="10066" Z="0"/>
					<Vertex X="5225" Y="10073" Z="0"/>
					<Vertex X="5225" Y="10075" Z="0"/>
					<Vertex X="5225" Y="10082" Z="0"/>
					<Vertex X="5225" Y="10089" Z="0"/>
					<Vertex X="5225" Y="10091" Z="0"/>
					<Vertex X="5225" Y="10098" Z="0"/>
					<Vertex X="5225" Y="10100" Z="0"/>
					<Vertex X="5225" Y="10107" Z="0"/>
					<Vertex X="5225" Y="10114" Z="0"/>
					<Vertex X="5222" Y="10118" Z="0"/>
					<Vertex X="5222" Y="10123" Z="0"/>
					<Vertex X="5222" Y="10129" Z="0"/>
					<Vertex X="5220" Y="10136" Z="0"/>
					<Vertex X="5220" Y="10143" Z="0"/>
					<Vertex X="5220" Y="10150" Z="0"/>
					<Vertex X="5220" Y="10157" Z="0"/>
					<Vertex X="5220" Y="10161" Z="0"/>
					<Vertex X="5220" Y="10166" Z="0"/>
					<Vertex X="5220" Y="10175" Z="0"/>
					<Vertex X="5220" Y="10179" Z="0"/>
					<Vertex X="5220" Y="10184" Z="0"/>
					<Vertex X="5227" Y="10191" Z="0"/>
					<Vertex X="5227" Y="10193" Z="0"/>
					<Vertex X="5227" Y="10198" Z="0"/>
					<Vertex X="5229" Y="10202" Z="0"/>
					<Vertex X="5232" Y="10207" Z="0"/>
					<Vertex X="5232" Y="10211" Z="0"/>
					<Vertex X="5234" Y="10216" Z="0"/>
					<Vertex X="5236" Y="10223" Z="0"/>
					<Vertex X="5238" Y="10227" Z="0"/>
					<Vertex X="5238" Y="10234" Z="0"/>
					<Vertex X="5243" Y="10245" Z="0"/>
					<Vertex X="5243" Y="10250" Z="0"/>
					<Vertex X="5243" Y="10252" Z="0"/>
					<Vertex X="5245" Y="10259" Z="0"/>
					<Vertex X="5245" Y="10264" Z="0"/>
					<Vertex X="5247" Y="10268" Z="0"/>
					<Vertex X="5247" Y="10270" Z="0"/>
					<Vertex X="5247" Y="10277" Z="0"/>
					<Vertex X="5250" Y="10284" Z="0"/>
					<Vertex X="5252" Y="10289" Z="0"/>
					<Vertex X="5252" Y="10291" Z="0"/>
					<Vertex X="5252" Y="10295" Z="0"/>
					<Vertex X="5254" Y="10300" Z="0"/>
					<Vertex X="5257" Y="10302" Z="0"/>
					<Vertex X="5257" Y="10304" Z="0"/>
					<Vertex X="5259" Y="10311" Z="0"/>
					<Vertex X="5263" Y="10316" Z="0"/>
					<Vertex X="5263" Y="10318" Z="0"/>
					<Vertex X="5268" Y="10323" Z="0"/>
					<Vertex X="5268" Y="10325" Z="0"/>
					<Vertex X="5272" Y="10329" Z="0"/>
					<Vertex X="5275" Y="10334" Z="0"/>
					<Vertex X="5277" Y="10339" Z="0"/>
					<Vertex X="5282" Y="10343" Z="0"/>
					<Vertex X="5284" Y="10345" Z="0"/>
					<Vertex X="5288" Y="10348" Z="0"/>
					<Vertex X="5291" Y="10352" Z="0"/>
					<Vertex X="5295" Y="10357" Z="0"/>
					<Vertex X="5300" Y="10361" Z="0"/>
					<Vertex X="5304" Y="10364" Z="0"/>
					<Vertex X="5309" Y="10368" Z="0"/>
					<Vertex X="5313" Y="10370" Z="0"/>
					<Vertex X="5320" Y="10375" Z="0"/>
					<Vertex X="5325" Y="10379" Z="0"/>
					<Vertex X="5327" Y="10379" Z="0"/>
					<Vertex X="5334" Y="10386" Z="0"/>
					<Vertex X="5336" Y="10386" Z="0"/>
					<Vertex X="5338" Y="10389" Z="0"/>
					<Vertex X="5343" Y="10391" Z="0"/>
					<Vertex X="5345" Y="10395" Z="0"/>
					<Vertex X="5350" Y="10398" Z="0"/>
					<Vertex X="5352" Y="10398" Z="0"/>
					<Vertex X="5354" Y="10400" Z="0"/>
					<Vertex X="5357" Y="10402" Z="0"/>
					<Vertex X="5361" Y="10409" Z="0"/>
					<Vertex X="5363" Y="10409" Z="0"/>
					<Vertex X="5363" Y="10411" Z="0"/>
					<Vertex X="5366" Y="10411" Z="0"/>
					<Vertex X="5368" Y="10411" Z="0"/>
					<Vertex X="5370" Y="10416" Z="0"/>
					<Vertex X="5372" Y="10416" Z="0"/>
					<Vertex X="5372" Y="10418" Z="0"/>
					<Vertex X="5375" Y="10420" Z="0"/>
					<Vertex X="5379" Y="10423" Z="0"/>
					<Vertex X="5382" Y="10425" Z="0"/>
					<Vertex X="5384" Y="10425" Z="0"/>
					<Vertex X="5384" Y="10427" Z="0"/>
					<Vertex X="5388" Y="10429" Z="0"/>
					<Vertex X="5391" Y="10432" Z="0"/>
					<Vertex X="5393" Y="10432" Z="0"/>
					<Vertex X="5395" Y="10434" Z="0"/>
					<Vertex X="5397" Y="10436" Z="0"/>
					<Vertex X="5402" Y="10439" Z="0"/>
					<Vertex X="5404" Y="10443" Z="0"/>
					<Vertex X="5409" Y="10445" Z="0"/>
					<Vertex X="5409" Y="10448" Z="0"/>
					<Vertex X="5411" Y="10448" Z="0"/>
					<Vertex X="5413" Y="10450" Z="0"/>
					<Vertex X="5416" Y="10452" Z="0"/>
					<Vertex X="5416" Y="10454" Z="0"/>
					<Vertex X="5418" Y="10454" Z="0"/>
					<Vertex X="5420" Y="10457" Z="0"/>
					<Vertex X="5420" Y="10459" Z="0"/>
					<Vertex X="5422" Y="10459" Z="0"/>
					<Vertex X="5422" Y="10461" Z="0"/>
					<Vertex X="5427" Y="10464" Z="0"/>
					<Vertex X="5427" Y="10466" Z="0"/>
					<Vertex X="5429" Y="10466" Z="0"/>
					<Vertex X="5432" Y="10468" Z="0"/>
					<Vertex X="5434" Y="10470" Z="0"/>
					<Vertex X="5438" Y="10475" Z="0"/>
					<Vertex X="5443" Y="10477" Z="0"/>
					<Vertex X="5447" Y="10477" Z="0"/>
					<Vertex X="5452" Y="10479" Z="0"/>
					<Vertex X="5454" Y="10482" Z="0"/>
					<Vertex X="5457" Y="10482" Z="0"/>
					<Vertex X="5459" Y="10482" Z="0"/>
					<Vertex X="5461" Y="10482" Z="0"/>
					<Vertex X="5466" Y="10484" Z="0"/>
					<Vertex X="5475" Y="10486" Z="0"/>
					<Vertex X="5479" Y="10486" Z="0"/>
					<Vertex X="5484" Y="10489" Z="0"/>
					<Vertex X="5491" Y="10491" Z="0"/>
					<Vertex X="5497" Y="10491" Z="0"/>
					<Vertex X="5500" Y="10491" Z="0"/>
					<Vertex X="5507" Y="10491" Z="0"/>
					<Vertex X="5511" Y="10491" Z="0"/>
					<Vertex X="5518" Y="10491" Z="0"/>
					<Vertex X="5522" Y="10491" Z="0"/>
					<Vertex X="5525" Y="10491" Z="0"/>
					<Vertex X="5529" Y="10491" Z="0"/>
					<Vertex X="5534" Y="10491" Z="0"/>
					<Vertex X="5541" Y="10491" Z="0"/>
					<Vertex X="5545" Y="10491" Z="0"/>
					<Vertex X="5550" Y="10491" Z="0"/>
					<Vertex X="5559" Y="10491" Z="0"/>
					<Vertex X="5566" Y="10491" Z="0"/>
					<Vertex X="5572" Y="10491" Z="0"/>
					<Vertex X="5575" Y="10491" Z="0"/>
					<Vertex X="5584" Y="10491" Z="0"/>
					<Vertex X="5591" Y="10491" Z="0"/>
					<Vertex X="5597" Y="10491" Z="0"/>
					<Vertex X="5602" Y="10491" Z="0"/>
					<Vertex X="5611" Y="10491" Z="0"/>
					<Vertex X="5618" Y="10491" Z="0"/>
					<Vertex X="5625" Y="10489" Z="0"/>
					<Vertex X="5632" Y="10486" Z="0"/>
					<Vertex X="5636" Y="10486" Z="0"/>
					<Vertex X="5641" Y="10482" Z="0"/>
					<Vertex X="5645" Y="10482" Z="0"/>
					<Vertex X="5645" Y="10479" Z="0"/>
					<Vertex X="5652" Y="10477" Z="0"/>
					<Vertex X="5654" Y="10473" Z="0"/>
					<Vertex X="5661" Y="10473" Z="0"/>
					<Vertex X="5668" Y="10468" Z="0"/>
					<Vertex X="5670" Y="10464" Z="0"/>
					<Vertex X="5677" Y="10464" Z="0"/>
					<Vertex X="5684" Y="10461" Z="0"/>
					<Vertex X="5686" Y="10461" Z="0"/>
					<Vertex X="5691" Y="10457" Z="0"/>
					<Vertex X="5695" Y="10457" Z="0"/>
					<Vertex X="5700" Y="10457" Z="0"/>
					<Vertex X="5702" Y="10454" Z="0"/>
					<Vertex X="5709" Y="10454" Z="0"/>
					<Vertex X="5713" Y="10452" Z="0"/>
					<Vertex X="5720" Y="10450" Z="0"/>
					<Vertex X="5727" Y="10448" Z="0"/>
					<Vertex X="5732" Y="10445" Z="0"/>
					<Vertex X="5736" Y="10443" Z="0"/>
					<Vertex X="5738" Y="10441" Z="0"/>
					<Vertex X="5747" Y="10439" Z="0"/>
					<Vertex X="5754" Y="10436" Z="0"/>
					<Vertex X="5759" Y="10436" Z="0"/>
					<Vertex X="5763" Y="10436" Z="0"/>
					<Vertex X="5772" Y="10432" Z="0"/>
					<Vertex X="5782" Y="10427" Z="0"/>
					<Vertex X="5784" Y="10425" Z="0"/>
					<Vertex X="5788" Y="10425" Z="0"/>
					<Vertex X="5797" Y="10423" Z="0"/>
					<Vertex X="5800" Y="10420" Z="0"/>
					<Vertex X="5804" Y="10418" Z="0"/>
					<Vertex X="5809" Y="10418" Z="0"/>
					<Vertex X="5813" Y="10414" Z="0"/>
					<Vertex X="5818" Y="10411" Z="0"/>
					<Vertex X="5822" Y="10411" Z="0"/>
					<Vertex X="5827" Y="10409" Z="0"/>
					<Vertex X="5829" Y="10409" Z="0"/>
					<Vertex X="5836" Y="10407" Z="0"/>
					<Vertex X="5838" Y="10404" Z="0"/>
					<Vertex X="5841" Y="10404" Z="0"/>
					<Vertex X="5845" Y="10404" Z="0"/>
					<Vertex X="5847" Y="10404" Z="0"/>
					<Vertex X="5850" Y="10404" Z="0"/>
					<Vertex X="5852" Y="10404" Z="0"/>
					<Vertex X="5857" Y="10402" Z="0"/>
					<Vertex X="5861" Y="10402" Z="0"/>
					<Vertex X="5863" Y="10400" Z="0"/>
					<Vertex X="5870" Y="10398" Z="0"/>
					<Vertex X="5872" Y="10398" Z="0"/>
					<Vertex X="5877" Y="10398" Z="0"/>
					<Vertex X="5882" Y="10398" Z="0"/>
					<Vertex X="5888" Y="10395" Z="0"/>
					<Vertex X="5895" Y="10395" Z="0"/>
					<Vertex X="5897" Y="10395" Z="0"/>
					<Vertex X="5902" Y="10395" Z="0"/>
					<Vertex X="5904" Y="10395" Z="0"/>
					<Vertex X="5909" Y="10395" Z="0"/>
					<Vertex X="5911" Y="10395" Z="0"/>
					<Vertex X="5913" Y="10395" Z="0"/>
					<Vertex X="5918" Y="10395" Z="0"/>
					<Vertex X="5920" Y="10395" Z="0"/>
					<Vertex X="5922" Y="10395" Z="0"/>
					<Vertex X="5925" Y="10395" Z="0"/>
					<Vertex X="5927" Y="10395" Z="0"/>
					<Vertex X="5929" Y="10395" Z="0"/>
					<Vertex X="5932" Y="10395" Z="0"/>
					<Vertex X="5934" Y="10395" Z="0"/>
					<Vertex X="5936" Y="10395" Z="0"/>
					<Vertex X="5941" Y="10395" Z="0"/>
					<Vertex X="5945" Y="10395" Z="0"/>
					<Vertex X="5947" Y="10393" Z="0"/>
					<Vertex X="5952" Y="10393" Z="0"/>
					<Vertex X="5957" Y="10393" Z="0"/>
					<Vertex X="5959" Y="10393" Z="0"/>
					<Vertex X="5961" Y="10393" Z="0"/>
					<Vertex X="5963" Y="10393" Z="0"/>
					<Vertex X="5966" Y="10393" Z="0"/>
					<Vertex X="5968" Y="10393" Z="0"/>
					<Vertex X="5970" Y="10393" Z="0"/>
					<Vertex X="5972" Y="10393" Z="0"/>
					<Vertex X="5977" Y="10393" Z="0"/>
					<Vertex X="5982" Y="10393" Z="0"/>
					<Vertex X="5982" Y="10391" Z="0"/>
					<Vertex X="5986" Y="10389" Z="0"/>
					<Vertex X="5988" Y="10386" Z="0"/>
					<Vertex X="5991" Y="10386" Z="0"/>
					<Vertex X="5993" Y="10386" Z="0"/>
					<Vertex X="5997" Y="10384" Z="0"/>
					<Vertex X="5997" Y="10382" Z="0"/>
					<Vertex X="6000" Y="10382" Z="0"/>
					<Vertex X="6002" Y="10382" Z="0"/>
					<Vertex X="6007" Y="10379" Z="0"/>
					<Vertex X="6007" Y="10377" Z="0"/>
					<Vertex X="6011" Y="10375" Z="0"/>
					<Vertex X="6013" Y="10373" Z="0"/>
					<Vertex X="6020" Y="10373" Z="0"/>
					<Vertex X="6022" Y="10370" Z="0"/>
					<Vertex X="6027" Y="10368" Z="0"/>
					<Vertex X="6029" Y="10368" Z="0"/>
					<Vertex X="6032" Y="10366" Z="0"/>
					<Vertex X="6036" Y="10364" Z="0"/>
					<Vertex X="6038" Y="10364" Z="0"/>
					<Vertex X="6043" Y="10364" Z="0"/>
					<Vertex X="6047" Y="10359" Z="0"/>
					<Vertex X="6050" Y="10357" Z="0"/>
					<Vertex X="6052" Y="10357" Z="0"/>
					<Vertex X="6059" Y="10350" Z="0"/>
					<Vertex X="6063" Y="10348" Z="0"/>
					<Vertex X="6066" Y="10345" Z="0"/>
					<Vertex X="6072" Y="10343" Z="0"/>
					<Vertex X="6077" Y="10339" Z="0"/>
					<Vertex X="6084" Y="10332" Z="0"/>
					<Vertex X="6088" Y="10332" Z="0"/>
					<Vertex X="6093" Y="10329" Z="0"/>
					<Vertex X="6097" Y="10325" Z="0"/>
					<Vertex X="6107" Y="10320" Z="0"/>
					<Vertex X="6111" Y="10314" Z="0"/>
					<Vertex X="6113" Y="10314" Z="0"/>
					<Vertex X="6118" Y="10309" Z="0"/>
					<Vertex X="6120" Y="10304" Z="0"/>
					<Vertex X="6127" Y="10302" Z="0"/>
					<Vertex X="6134" Y="10295" Z="0"/>
					<Vertex X="6138" Y="10291" Z="0"/>
					<Vertex X="6141" Y="10289" Z="0"/>
					<Vertex X="6145" Y="10286" Z="0"/>
					<Vertex X="6150" Y="10282" Z="0"/>
					<Vertex X="6154" Y="10277" Z="0"/>
					<Vertex X="6157" Y="10277" Z="0"/>
					<Vertex X="6161" Y="10273" Z="0"/>
					<Vertex X="6166" Y="10268" Z="0"/>
					<Vertex X="6166" Y="10266" Z="0"/>
					<Vertex X="6168" Y="10264" Z="0"/>
					<Vertex X="6172" Y="10259" Z="0"/>
					<Vertex X="6175" Y="10257" Z="0"/>
					<Vertex X="6177" Y="10254" Z="0"/>
					<Vertex X="6179" Y="10252" Z="0"/>
					<Vertex X="6182" Y="10250" Z="0"/>
					<Vertex X="6184" Y="10248" Z="0"/>
					<Vertex X="6191" Y="10241" Z="0"/>
					<Vertex X="6195" Y="10236" Z="0"/>
					<Vertex X="6197" Y="10234" Z="0"/>
					<Vertex X="6197" Y="10232" Z="0"/>
					<Vertex X="6202" Y="10227" Z="0"/>
					<Vertex X="6207" Y="10225" Z="0"/>
					<Vertex X="6207" Y="10223" Z="0"/>
					<Vertex X="6209" Y="10220" Z="0"/>
					<Vertex X="6213" Y="10218" Z="0"/>
					<Vertex X="6213" Y="10211" Z="0"/>
					<Vertex X="6218" Y="10209" Z="0"/>
					<Vertex X="6218" Y="10207" Z="0"/>
					<Vertex X="6220" Y="10202" Z="0"/>
					<Vertex X="6222" Y="10202" Z="0"/>
					<Vertex X="6225" Y="10198" Z="0"/>
					<Vertex X="6227" Y="10193" Z="0"/>
					<Vertex X="6227" Y="10191" Z="0"/>
					<Vertex X="6229" Y="10186" Z="0"/>
					<Vertex X="6234" Y="10179" Z="0"/>
					<Vertex X="6234" Y="10175" Z="0"/>
					<Vertex X="6236" Y="10170" Z="0"/>
					<Vertex X="6241" Y="10164" Z="0"/>
					<Vertex X="6241" Y="10161" Z="0"/>
					<Vertex X="6243" Y="10157" Z="0"/>
					<Vertex X="6245" Y="10150" Z="0"/>
					<Vertex X="6247" Y="10145" Z="0"/>
					<Vertex X="6250" Y="10141" Z="0"/>
					<Vertex X="6252" Y="10134" Z="0"/>
					<Vertex X="6254" Y="10129" Z="0"/>
					<Vertex X="6257" Y="10123" Z="0"/>
					<Vertex X="6259" Y="10120" Z="0"/>
					<Vertex X="6261" Y="10109" Z="0"/>
					<Vertex X="6263" Y="10102" Z="0"/>
					<Vertex X="6266" Y="10098" Z="0"/>
					<Vertex X="6268" Y="10093" Z="0"/>
					<Vertex X="6270" Y="10084" Z="0"/>
					<Vertex X="6272" Y="10075" Z="0"/>
					<Vertex X="6275" Y="10068" Z="0"/>
					<Vertex X="6275" Y="10061" Z="0"/>
					<Vertex X="6279" Y="10054" Z="0"/>
					<Vertex X="6279" Y="10050" Z="0"/>
					<Vertex X="6282" Y="10048" Z="0"/>
					<Vertex X="6282" Y="10041" Z="0"/>
					<Vertex X="6284" Y="10036" Z="0"/>
					<Vertex X="6284" Y="10032" Z="0"/>
					<Vertex X="6286" Y="10029" Z="0"/>
					<Vertex X="6288" Y="10023" Z="0"/>
					<Vertex X="6288" Y="10016" Z="0"/>
					<Vertex X="6288" Y="10014" Z="0"/>
					<Vertex X="6288" Y="10009" Z="0"/>
					<Vertex X="6288" Y="10002" Z="0"/>
					<Vertex X="6293" Y="9995" Z="0"/>
					<Vertex X="6293" Y="9993" Z="0"/>
					<Vertex X="6293" Y="9989" Z="0"/>
					<Vertex X="6293" Y="9984" Z="0"/>
					<Vertex X="6293" Y="9977" Z="0"/>
					<Vertex X="6293" Y="9970" Z="0"/>
					<Vertex X="6293" Y="9966" Z="0"/>
					<Vertex X="6293" Y="9961" Z="0"/>
					<Vertex X="6293" Y="9954" Z="0"/>
					<Vertex X="6295" Y="9948" Z="0"/>
					<Vertex X="6295" Y="9943" Z="0"/>
					<Vertex X="6295" Y="9936" Z="0"/>
					<Vertex X="6295" Y="9932" Z="0"/>
					<Vertex X="6295" Y="9927" Z="0"/>
					<Vertex X="6295" Y="9920" Z="0"/>
					<Vertex X="6295" Y="9914" Z="0"/>
					<Vertex X="6295" Y="9907" Z="0"/>
					<Vertex X="6295" Y="9902" Z="0"/>
					<Vertex X="6295" Y="9889" Z="0"/>
					<Vertex X="6295" Y="9884" Z="0"/>
					<Vertex X="6295" Y="9879" Z="0"/>
					<Vertex X="6293" Y="9873" Z="0"/>
					<Vertex X="6293" Y="9868" Z="0"/>
					<Vertex X="6293" Y="9861" Z="0"/>
					<Vertex X="6293" Y="9854" Z="0"/>
					<Vertex X="6293" Y="9852" Z="0"/>
					<Vertex X="6293" Y="9845" Z="0"/>
					<Vertex X="6293" Y="9843" Z="0"/>
					<Vertex X="6291" Y="9834" Z="0"/>
					<Vertex X="6291" Y="9832" Z="0"/>
					<Vertex X="6286" Y="9827" Z="0"/>
					<Vertex X="6286" Y="9820" Z="0"/>
					<Vertex X="6284" Y="9814" Z="0"/>
					<Vertex X="6284" Y="9807" Z="0"/>
					<Vertex X="6282" Y="9800" Z="0"/>
					<Vertex X="6279" Y="9793" Z="0"/>
					<Vertex X="6277" Y="9786" Z="0"/>
					<Vertex X="6275" Y="9773" Z="0"/>
					<Vertex X="6272" Y="9766" Z="0"/>
					<Vertex X="6272" Y="9761" Z="0"/>
					<Vertex X="6268" Y="9757" Z="0"/>
					<Vertex X="6268" Y="9750" Z="0"/>
					<Vertex X="6266" Y="9745" Z="0"/>
					<Vertex X="6266" Y="9739" Z="0"/>
					<Vertex X="6263" Y="9734" Z="0"/>
					<Vertex X="6259" Y="9727" Z="0"/>
					<Vertex X="6259" Y="9723" Z="0"/>
					<Vertex X="6259" Y="9716" Z="0"/>
					<Vertex X="6257" Y="9714" Z="0"/>
					<Vertex X="6254" Y="9707" Z="0"/>
					<Vertex X="6252" Y="9698" Z="0"/>
					<Vertex X="6243" Y="9684" Z="0"/>
					<Vertex X="6241" Y="9675" Z="0"/>
					<Vertex X="6236" Y="9666" Z="0"/>
					<Vertex X="6232" Y="9659" Z="0"/>
					<Vertex X="6229" Y="9652" Z="0"/>
					<Vertex X="6229" Y="9645" Z="0"/>
					<Vertex X="6222" Y="9639" Z="0"/>
					<Vertex X="6220" Y="9632" Z="0"/>
					<Vertex X="6220" Y="9627" Z="0"/>
					<Vertex X="6220" Y="9623" Z="0"/>
					<Vertex X="6218" Y="9618" Z="0"/>
					<Vertex X="6213" Y="9604" Z="0"/>
					<Vertex X="6211" Y="9595" Z="0"/>
					<Vertex X="6211" Y="9593" Z="0"/>
					<Vertex X="6209" Y="9589" Z="0"/>
					<Vertex X="6204" Y="9579" Z="0"/>
					<Vertex X="6204" Y="9577" Z="0"/>
					<Vertex X="6204" Y="9573" Z="0"/>
					<Vertex X="6200" Y="9566" Z="0"/>
					<Vertex X="6195" Y="9559" Z="0"/>
					<Vertex X="6193" Y="9552" Z="0"/>
					<Vertex X="6191" Y="9545" Z="0"/>
					<Vertex X="6191" Y="9543" Z="0"/>
					<Vertex X="6191" Y="9536" Z="0"/>
					<Vertex X="6188" Y="9534" Z="0"/>
					<Vertex X="6186" Y="9527" Z="0"/>
					<Vertex X="6186" Y="9525" Z="0"/>
					<Vertex X="6184" Y="9523" Z="0"/>
					<Vertex X="6184" Y="9511" Z="0"/>
					<Vertex X="6179" Y="9507" Z="0"/>
					<Vertex X="6179" Y="9500" Z="0"/>
					<Vertex X="6179" Y="9498" Z="0"/>
					<Vertex X="6177" Y="9495" Z="0"/>
					<Vertex X="6177" Y="9489" Z="0"/>
					<Vertex X="6175" Y="9486" Z="0"/>
					<Vertex X="6172" Y="9482" Z="0"/>
					<Vertex X="6168" Y="9473" Z="0"/>
					<Vertex X="6166" Y="9468" Z="0"/>
					<Vertex X="6163" Y="9464" Z="0"/>
					<Vertex X="6159" Y="9457" Z="0"/>
					<Vertex X="6159" Y="9452" Z="0"/>
					<Vertex X="6157" Y="9445" Z="0"/>
					<Vertex X="6152" Y="9441" Z="0"/>
					<Vertex X="6145" Y="9432" Z="0"/>
					<Vertex X="6145" Y="9427" Z="0"/>
					<Vertex X="6143" Y="9420" Z="0"/>
					<Vertex X="6141" Y="9418" Z="0"/>
					<Vertex X="6136" Y="9414" Z="0"/>
					<Vertex X="6136" Y="9407" Z="0"/>
					<Vertex X="6127" Y="9400" Z="0"/>
					<Vertex X="6125" Y="9393" Z="0"/>
					<Vertex X="6122" Y="9391" Z="0"/>
					<Vertex X="6118" Y="9382" Z="0"/>
					<Vertex X="6111" Y="9375" Z="0"/>
					<Vertex X="6109" Y="9373" Z="0"/>
					<Vertex X="6107" Y="9368" Z="0"/>
					<Vertex X="6102" Y="9364" Z="0"/>
					<Vertex X="6100" Y="9361" Z="0"/>
					<Vertex X="6093" Y="9352" Z="0"/>
					<Vertex X="6091" Y="9348" Z="0"/>
					<Vertex X="6088" Y="9343" Z="0"/>
					<Vertex X="6084" Y="9341" Z="0"/>
					<Vertex X="6075" Y="9332" Z="0"/>
					<Vertex X="6075" Y="9327" Z="0"/>
					<Vertex X="6072" Y="9325" Z="0"/>
					<Vertex X="6068" Y="9323" Z="0"/>
					<Vertex X="6063" Y="9316" Z="0"/>
					<Vertex X="6054" Y="9309" Z="0"/>
					<Vertex X="6052" Y="9304" Z="0"/>
					<Vertex X="6047" Y="9300" Z="0"/>
					<Vertex X="6045" Y="9295" Z="0"/>
					<Vertex X="6038" Y="9286" Z="0"/>
					<Vertex X="6034" Y="9282" Z="0"/>
					<Vertex X="6032" Y="9279" Z="0"/>
					<Vertex X="6027" Y="9277" Z="0"/>
					<Vertex X="6020" Y="9270" Z="0"/>
					<Vertex X="6016" Y="9266" Z="0"/>
					<Vertex X="6007" Y="9261" Z="0"/>
					<Vertex X="6004" Y="9259" Z="0"/>
					<Vertex X="6000" Y="9254" Z="0"/>
					<Vertex X="5993" Y="9250" Z="0"/>
					<Vertex X="5988" Y="9248" Z="0"/>
					<Vertex X="5984" Y="9245" Z="0"/>
					<Vertex X="5979" Y="9241" Z="0"/>
					<Vertex X="5968" Y="9236" Z="0"/>
					<Vertex X="5963" Y="9232" Z="0"/>
					<Vertex X="5959" Y="9229" Z="0"/>
					<Vertex X="5952" Y="9227" Z="0"/>
					<Vertex X="5938" Y="9223" Z="0"/>
					<Vertex X="5929" Y="9218" Z="0"/>
					<Vertex X="5920" Y="9216" Z="0"/>
					<Vertex X="5911" Y="9214" Z="0"/>
					<Vertex X="5895" Y="9209" Z="0"/>
					<Vertex X="5888" Y="9209" Z="0"/>
					<Vertex X="5879" Y="9209" Z="0"/>
					<Vertex X="5870" Y="9204" Z="0"/>
					<Vertex X="5854" Y="9204" Z="0"/>
					<Vertex X="5847" Y="9204" Z="0"/>
					<Vertex X="5838" Y="9204" Z="0"/>
					<Vertex X="5829" Y="9204" Z="0"/>
					<Vertex X="5816" Y="9204" Z="0"/>
					<Vertex X="5804" Y="9204" Z="0"/>
					<Vertex X="5797" Y="9204" Z="0"/>
					<Vertex X="5782" Y="9204" Z="0"/>
					<Vertex X="5768" Y="9207" Z="0"/>
					<Vertex X="5761" Y="9209" Z="0"/>
					<Vertex X="5752" Y="9211" Z="0"/>
					<Vertex X="5741" Y="9214" Z="0"/>
					<Vertex X="5732" Y="9220" Z="0"/>
					<Vertex X="5722" Y="9223" Z="0"/>
					<Vertex X="5720" Y="9227" Z="0"/>
					<Vertex X="5709" Y="9232" Z="0"/>
					<Vertex X="5702" Y="9239" Z="0"/>
					<Vertex X="5697" Y="9241" Z="0"/>
					<Vertex X="5693" Y="9245" Z="0"/>
					<Vertex X="5688" Y="9248" Z="0"/>
					<Vertex X="5675" Y="9254" Z="0"/>
					<Vertex X="5670" Y="9259" Z="0"/>
					<Vertex X="5668" Y="9261" Z="0"/>
					<Vertex X="5657" Y="9270" Z="0"/>
					<Vertex X="5654" Y="9275" Z="0"/>
					<Vertex X="5650" Y="9277" Z="0"/>
					<Vertex X="5643" Y="9286" Z="0"/>
					<Vertex X="5634" Y="9293" Z="0"/>
					<Vertex X="5632" Y="9298" Z="0"/>
					<Vertex X="5625" Y="9304" Z="0"/>
					<Vertex X="5622" Y="9309" Z="0"/>
					<Vertex X="5613" Y="9318" Z="0"/>
					<Vertex X="5607" Y="9325" Z="0"/>
					<Vertex X="5604" Y="9327" Z="0"/>
					<Vertex X="5595" Y="9339" Z="0"/>
					<Vertex X="5593" Y="9339" Z="0"/>
					<Vertex X="5588" Y="9343" Z="0"/>
					<Vertex X="5588" Y="9348" Z="0"/>
					<Vertex X="5579" Y="9359" Z="0"/>
					<Vertex X="5577" Y="9364" Z="0"/>
					<Vertex X="5572" Y="9368" Z="0"/>
					<Vertex X="5563" Y="9382" Z="0"/>
					<Vertex X="5561" Y="9389" Z="0"/>
					<Vertex X="5552" Y="9398" Z="0"/>
					<Vertex X="5547" Y="9407" Z="0"/>
					<Vertex X="5545" Y="9411" Z="0"/>
					<Vertex X="5541" Y="9418" Z="0"/>
					<Vertex X="5538" Y="9423" Z="0"/>
					<Vertex X="5536" Y="9425" Z="0"/>
					<Vertex X="5534" Y="9436" Z="0"/>
					<Vertex X="5529" Y="9443" Z="0"/>
					<Vertex X="5525" Y="9448" Z="0"/>
					<Vertex X="5520" Y="9459" Z="0"/>
					<Vertex X="5518" Y="9461" Z="0"/>
					<Vertex X="5516" Y="9468" Z="0"/>
					<Vertex X="5509" Y="9482" Z="0"/>
					<Vertex X="5509" Y="9484" Z="0"/>
					<Vertex X="5509" Y="9489" Z="0"/>
					<Vertex X="5502" Y="9500" Z="0"/>
					<Vertex X="5500" Y="9504" Z="0"/>
					<Vertex X="5493" Y="9525" Z="0"/>
					<Vertex X="5491" Y="9532" Z="0"/>
					<Vertex X="5488" Y="9541" Z="0"/>
					<Vertex X="5484" Y="9554" Z="0"/>
					<Vertex X="5484" Y="9561" Z="0"/>
					<Vertex X="5482" Y="9568" Z="0"/>
					<Vertex X="5477" Y="9577" Z="0"/>
					<Vertex X="5475" Y="9589" Z="0"/>
					<Vertex X="5472" Y="9598" Z="0"/>
					<Vertex X="5468" Y="9604" Z="0"/>
					<Vertex X="5468" Y="9611" Z="0"/>
					<Vertex X="5463" Y="9625" Z="0"/>
					<Vertex X="5461" Y="9634" Z="0"/>
					<Vertex X="5457" Y="9645" Z="0"/>
					<Vertex X="5450" Y="9659" Z="0"/>
					<Vertex X="5445" Y="9668" Z="0"/>
					<Vertex X="5443" Y="9673" Z="0"/>
					<Vertex X="5436" Y="9691" Z="0"/>
					<Vertex X="5436" Y="9695" Z="0"/>
					<Vertex X="5434" Y="9700" Z="0"/>
					<Vertex X="5429" Y="9716" Z="0"/>
					<Vertex X="5425" Y="9720" Z="0"/>
					<Vertex X="5422" Y="9732" Z="0"/>
					<Vertex X="5418" Y="9736" Z="0"/>
					<Vertex X="5416" Y="9743" Z="0"/>
					<Vertex X="5407" Y="9754" Z="0"/>
					<Vertex X="5407" Y="9761" Z="0"/>
					<Vertex X="5400" Y="9770" Z="0"/>
					<Vertex X="5397" Y="9777" Z="0"/>
					<Vertex X="5393" Y="9784" Z="0"/>
					<Vertex X="5388" Y="9793" Z="0"/>
					<Vertex X="5386" Y="9793" Z="0"/>
					<Vertex X="5382" Y="9802" Z="0"/>
					<Vertex X="5379" Y="9804" Z="0"/>
					<Vertex X="5372" Y="9814" Z="0"/>
					<Vertex X="5370" Y="9820" Z="0"/>
					<Vertex X="5363" Y="9827" Z="0"/>
					<Vertex X="5359" Y="9839" Z="0"/>
					<Vertex X="5354" Y="9843" Z="0"/>
					<Vertex X="5345" Y="9857" Z="0"/>
					<Vertex X="5338" Y="9864" Z="0"/>
					<Vertex X="5332" Y="9875" Z="0"/>
					<Vertex X="5327" Y="9882" Z="0"/>
					<Vertex X="5320" Y="9889" Z="0"/>
					<Vertex X="5316" Y="9895" Z="0"/>
					<Vertex X="5313" Y="9900" Z="0"/>
					<Vertex X="5307" Y="9911" Z="0"/>
					<Vertex X="5302" Y="9914" Z="0"/>
					<Vertex X="5297" Y="9923" Z="0"/>
					<Vertex X="5293" Y="9927" Z="0"/>
					<Vertex X="5293" Y="9934" Z="0"/>
					<Vertex X="5291" Y="9936" Z="0"/>
					<Vertex X="5286" Y="9945" Z="0"/>
					<Vertex X="5286" Y="9948" Z="0"/>
					<Vertex X="5282" Y="9952" Z="0"/>
					<Vertex X="5277" Y="9961" Z="0"/>
					<Vertex X="5275" Y="9966" Z="0"/>
					<Vertex X="5275" Y="9968" Z="0"/>
					<Vertex X="5272" Y="9970" Z="0"/>
					<Vertex X="5272" Y="9973" Z="0"/>
					<Vertex X="5270" Y="9975" Z="0"/>
					<Vertex X="5268" Y="9977" Z="0"/>
					<Vertex X="5268" Y="9979" Z="0"/>
					<Vertex X="5268" Y="9982" Z="0"/>
					<Vertex X="5266" Y="9984" Z="0"/>
					<Vertex X="5266" Y="9986" Z="0"/>
					<Vertex X="5263" Y="9989" Z="0"/>
					<Vertex X="5261" Y="9993" Z="0"/>
					<Vertex X="5261" Y="9995" Z="0"/>
					<Vertex X="5257" Y="9998" Z="0"/>
					<Vertex X="5257" Y="10000" Z="0"/>
					<Vertex X="5254" Y="10002" Z="0"/>
					<Vertex X="5252" Y="10004" Z="0"/>
					<Vertex X="5252" Y="10007" Z="0"/>
					<Vertex X="5250" Y="10007" Z="0"/>
					<Vertex X="5232" Y="10011" Z="0"/>
				</Vertices>
			</Region>
			<Region Id="11" Type="0" Zoom="0.300000" Selected="1" ImageLocation="" ImageFocus="0" Length="4303.9" Area="750553.0" LengthMicrons="2125.7" AreaMicrons="183087.8" Text="NC" NegativeROA="0" InputRegionId="0" Analyze="1" DisplayId="11">
				<Attributes/>
				<Vertices>
					<Vertex X="5280" Y="10940" Z="0"/>
					<Vertex X="5270" Y="10940" Z="0"/>
					<Vertex X="5240" Y="10937" Z="0"/>
					<Vertex X="5226" Y="10937" Z="0"/>
					<Vertex X="5193" Y="10937" Z="0"/>
					<Vertex X="5183" Y="10937" Z="0"/>
					<Vertex X="5160" Y="10937" Z="0"/>
					<Vertex X="5150" Y="10940" Z="0"/>
					<Vertex X="5130" Y="10943" Z="0"/>
					<Vertex X="5116" Y="10947" Z="0"/>
					<Vertex X="5103" Y="10950" Z="0"/>
					<Vertex X="5080" Y="10957" Z="0"/>
					<Vertex X="5073" Y="10957" Z="0"/>
					<Vertex X="5063" Y="10960" Z="0"/>
					<Vertex X="5036" Y="10967" Z="0"/>
					<Vertex X="5020" Y="10970" Z="0"/>
					<Vertex X="5003" Y="10973" Z="0"/>
					<Vertex X="4990" Y="10977" Z="0"/>
					<Vertex X="4963" Y="10983" Z="0"/>
					<Vertex X="4953" Y="10987" Z="0"/>
					<Vertex X="4936" Y="10990" Z="0"/>
					<Vertex X="4923" Y="10997" Z="0"/>
					<Vertex X="4913" Y="11000" Z="0"/>
					<Vertex X="4896" Y="11003" Z="0"/>
					<Vertex X="4880" Y="11010" Z="0"/>
					<Vertex X="4866" Y="11013" Z="0"/>
					<Vertex X="4856" Y="11013" Z="0"/>
					<Vertex X="4830" Y="11017" Z="0"/>
					<Vertex X="4820" Y="11023" Z="0"/>
					<Vertex X="4810" Y="11023" Z="0"/>
					<Vertex X="4790" Y="11027" Z="0"/>
					<Vertex X="4783" Y="11027" Z="0"/>
					<Vertex X="4773" Y="11027" Z="0"/>
					<Vertex X="4750" Y="11030" Z="0"/>
					<Vertex X="4736" Y="11030" Z="0"/>
					<Vertex X="4706" Y="11030" Z="0"/>
					<Vertex X="4686" Y="11037" Z="0"/>
					<Vertex X="4676" Y="11037" Z="0"/>
					<Vertex X="4653" Y="11037" Z="0"/>
					<Vertex X="4640" Y="11037" Z="0"/>
					<Vertex X="4633" Y="11037" Z="0"/>
					<Vertex X="4610" Y="11037" Z="0"/>
					<Vertex X="4596" Y="11037" Z="0"/>
					<Vertex X="4580" Y="11040" Z="0"/>
					<Vertex X="4556" Y="11040" Z="0"/>
					<Vertex X="4543" Y="11040" Z="0"/>
					<Vertex X="4533" Y="11040" Z="0"/>
					<Vertex X="4523" Y="11040" Z="0"/>
					<Vertex X="4506" Y="11043" Z="0"/>
					<Vertex X="4500" Y="11043" Z="0"/>
					<Vertex X="4496" Y="11047" Z="0"/>
					<Vertex X="4483" Y="11047" Z="0"/>
					<Vertex X="4480" Y="11047" Z="0"/>
					<Vertex X="4476" Y="11050" Z="0"/>
					<Vertex X="4466" Y="11053" Z="0"/>
					<Vertex X="4456" Y="11053" Z="0"/>
					<Vertex X="4450" Y="11053" Z="0"/>
					<Vertex X="4443" Y="11057" Z="0"/>
					<Vertex X="4440" Y="11060" Z="0"/>
					<Vertex X="4433" Y="11060" Z="0"/>
					<Vertex X="4426" Y="11060" Z="0"/>
					<Vertex X="4423" Y="11060" Z="0"/>
					<Vertex X="4416" Y="11063" Z="0"/>
					<Vertex X="4410" Y="11063" Z="0"/>
					<Vertex X="4403" Y="11063" Z="0"/>
					<Vertex X="4396" Y="11067" Z="0"/>
					<Vertex X="4386" Y="11067" Z="0"/>
					<Vertex X="4380" Y="11070" Z="0"/>
					<Vertex X="4373" Y="11070" Z="0"/>
					<Vertex X="4363" Y="11073" Z="0"/>
					<Vertex X="4356" Y="11077" Z="0"/>
					<Vertex X="4350" Y="11077" Z="0"/>
					<Vertex X="4340" Y="11077" Z="0"/>
					<Vertex X="4340" Y="11080" Z="0"/>
					<Vertex X="4326" Y="11087" Z="0"/>
					<Vertex X="4320" Y="11087" Z="0"/>
					<Vertex X="4316" Y="11087" Z="0"/>
					<Vertex X="4306" Y="11087" Z="0"/>
					<Vertex X="4300" Y="11087" Z="0"/>
					<Vertex X="4286" Y="11090" Z="0"/>
					<Vertex X="4283" Y="11090" Z="0"/>
					<Vertex X="4276" Y="11090" Z="0"/>
					<Vertex X="4263" Y="11093" Z="0"/>
					<Vertex X="4256" Y="11093" Z="0"/>
					<Vertex X="4253" Y="11097" Z="0"/>
					<Vertex X="4236" Y="11097" Z="0"/>
					<Vertex X="4230" Y="11097" Z="0"/>
					<Vertex X="4223" Y="11097" Z="0"/>
					<Vertex X="4203" Y="11097" Z="0"/>
					<Vertex X="4196" Y="11097" Z="0"/>
					<Vertex X="4183" Y="11097" Z="0"/>
					<Vertex X="4160" Y="11097" Z="0"/>
					<Vertex X="4146" Y="11097" Z="0"/>
					<Vertex X="4136" Y="11097" Z="0"/>
					<Vertex X="4120" Y="11097" Z="0"/>
					<Vertex X="4110" Y="11097" Z="0"/>
					<Vertex X="4106" Y="11097" Z="0"/>
					<Vertex X="4086" Y="11097" Z="0"/>
					<Vertex X="4083" Y="11097" Z="0"/>
					<Vertex X="4073" Y="11097" Z="0"/>
					<Vertex X="4056" Y="11097" Z="0"/>
					<Vertex X="4050" Y="11097" Z="0"/>
					<Vertex X="4033" Y="11097" Z="0"/>
					<Vertex X="4023" Y="11097" Z="0"/>
					<Vertex X="4020" Y="11093" Z="0"/>
					<Vertex X="4000" Y="11087" Z="0"/>
					<Vertex X="3993" Y="11083" Z="0"/>
					<Vertex X="3986" Y="11083" Z="0"/>
					<Vertex X="3976" Y="11080" Z="0"/>
					<Vertex X="3963" Y="11070" Z="0"/>
					<Vertex X="3953" Y="11063" Z="0"/>
					<Vertex X="3950" Y="11060" Z="0"/>
					<Vertex X="3936" Y="11053" Z="0"/>
					<Vertex X="3933" Y="11050" Z="0"/>
					<Vertex X="3930" Y="11043" Z="0"/>
					<Vertex X="3920" Y="11033" Z="0"/>
					<Vertex X="3916" Y="11027" Z="0"/>
					<Vertex X="3910" Y="11020" Z="0"/>
					<Vertex X="3903" Y="11010" Z="0"/>
					<Vertex X="3900" Y="11007" Z="0"/>
					<Vertex X="3896" Y="11000" Z="0"/>
					<Vertex X="3896" Y="10993" Z="0"/>
					<Vertex X="3893" Y="10990" Z="0"/>
					<Vertex X="3886" Y="10977" Z="0"/>
					<Vertex X="3886" Y="10967" Z="0"/>
					<Vertex X="3883" Y="10960" Z="0"/>
					<Vertex X="3873" Y="10937" Z="0"/>
					<Vertex X="3873" Y="10933" Z="0"/>
					<Vertex X="3873" Y="10927" Z="0"/>
					<Vertex X="3870" Y="10920" Z="0"/>
					<Vertex X="3870" Y="10917" Z="0"/>
					<Vertex X="3870" Y="10913" Z="0"/>
					<Vertex X="3870" Y="10907" Z="0"/>
					<Vertex X="3870" Y="10903" Z="0"/>
					<Vertex X="3870" Y="10897" Z="0"/>
					<Vertex X="3870" Y="10893" Z="0"/>
					<Vertex X="3870" Y="10880" Z="0"/>
					<Vertex X="3870" Y="10877" Z="0"/>
					<Vertex X="3870" Y="10873" Z="0"/>
					<Vertex X="3870" Y="10863" Z="0"/>
					<Vertex X="3870" Y="10853" Z="0"/>
					<Vertex X="3873" Y="10847" Z="0"/>
					<Vertex X="3873" Y="10827" Z="0"/>
					<Vertex X="3876" Y="10823" Z="0"/>
					<Vertex X="3886" Y="10803" Z="0"/>
					<Vertex X="3890" Y="10800" Z="0"/>
					<Vertex X="3890" Y="10793" Z="0"/>
					<Vertex X="3896" Y="10780" Z="0"/>
					<Vertex X="3896" Y="10777" Z="0"/>
					<Vertex X="3900" Y="10763" Z="0"/>
					<Vertex X="3910" Y="10747" Z="0"/>
					<Vertex X="3916" Y="10737" Z="0"/>
					<Vertex X="3926" Y="10723" Z="0"/>
					<Vertex X="3933" Y="10717" Z="0"/>
					<Vertex X="3940" Y="10713" Z="0"/>
					<Vertex X="3943" Y="10710" Z="0"/>
					<Vertex X="3946" Y="10703" Z="0"/>
					<Vertex X="3953" Y="10700" Z="0"/>
					<Vertex X="3956" Y="10697" Z="0"/>
					<Vertex X="3963" Y="10690" Z="0"/>
					<Vertex X="3970" Y="10680" Z="0"/>
					<Vertex X="3976" Y="10673" Z="0"/>
					<Vertex X="3980" Y="10673" Z="0"/>
					<Vertex X="3986" Y="10667" Z="0"/>
					<Vertex X="3986" Y="10663" Z="0"/>
					<Vertex X="3993" Y="10663" Z="0"/>
					<Vertex X="3996" Y="10660" Z="0"/>
					<Vertex X="3996" Y="10657" Z="0"/>
					<Vertex X="4010" Y="10650" Z="0"/>
					<Vertex X="4016" Y="10647" Z="0"/>
					<Vertex X="4020" Y="10643" Z="0"/>
					<Vertex X="4020" Y="10640" Z="0"/>
					<Vertex X="4023" Y="10640" Z="0"/>
					<Vertex X="4026" Y="10637" Z="0"/>
					<Vertex X="4030" Y="10637" Z="0"/>
					<Vertex X="4033" Y="10630" Z="0"/>
					<Vertex X="4040" Y="10627" Z="0"/>
					<Vertex X="4046" Y="10620" Z="0"/>
					<Vertex X="4050" Y="10617" Z="0"/>
					<Vertex X="4053" Y="10617" Z="0"/>
					<Vertex X="4056" Y="10613" Z="0"/>
					<Vertex X="4056" Y="10610" Z="0"/>
					<Vertex X="4060" Y="10607" Z="0"/>
					<Vertex X="4063" Y="10607" Z="0"/>
					<Vertex X="4066" Y="10600" Z="0"/>
					<Vertex X="4070" Y="10600" Z="0"/>
					<Vertex X="4073" Y="10597" Z="0"/>
					<Vertex X="4076" Y="10597" Z="0"/>
					<Vertex X="4080" Y="10597" Z="0"/>
					<Vertex X="4080" Y="10593" Z="0"/>
					<Vertex X="4083" Y="10590" Z="0"/>
					<Vertex X="4086" Y="10590" Z="0"/>
					<Vertex X="4090" Y="10590" Z="0"/>
					<Vertex X="4093" Y="10587" Z="0"/>
					<Vertex X="4100" Y="10587" Z="0"/>
					<Vertex X="4106" Y="10583" Z="0"/>
					<Vertex X="4113" Y="10580" Z="0"/>
					<Vertex X="4123" Y="10577" Z="0"/>
					<Vertex X="4126" Y="10577" Z="0"/>
					<Vertex X="4133" Y="10577" Z="0"/>
					<Vertex X="4140" Y="10573" Z="0"/>
					<Vertex X="4143" Y="10573" Z="0"/>
					<Vertex X="4146" Y="10570" Z="0"/>
					<Vertex X="4150" Y="10570" Z="0"/>
					<Vertex X="4153" Y="10570" Z="0"/>
					<Vertex X="4156" Y="10570" Z="0"/>
					<Vertex X="4163" Y="10567" Z="0"/>
					<Vertex X="4170" Y="10567" Z="0"/>
					<Vertex X="4173" Y="10567" Z="0"/>
					<Vertex X="4180" Y="10567" Z="0"/>
					<Vertex X="4186" Y="10567" Z="0"/>
					<Vertex X="4190" Y="10567" Z="0"/>
					<Vertex X="4196" Y="10567" Z="0"/>
					<Vertex X="4200" Y="10567" Z="0"/>
					<Vertex X="4206" Y="10567" Z="0"/>
					<Vertex X="4210" Y="10567" Z="0"/>
					<Vertex X="4213" Y="10567" Z="0"/>
					<Vertex X="4223" Y="10567" Z="0"/>
					<Vertex X="4230" Y="10567" Z="0"/>
					<Vertex X="4233" Y="10567" Z="0"/>
					<Vertex X="4243" Y="10573" Z="0"/>
					<Vertex X="4250" Y="10573" Z="0"/>
					<Vertex X="4253" Y="10573" Z="0"/>
					<Vertex X="4256" Y="10577" Z="0"/>
					<Vertex X="4263" Y="10577" Z="0"/>
					<Vertex X="4266" Y="10580" Z="0"/>
					<Vertex X="4270" Y="10580" Z="0"/>
					<Vertex X="4276" Y="10580" Z="0"/>
					<Vertex X="4283" Y="10580" Z="0"/>
					<Vertex X="4283" Y="10583" Z="0"/>
					<Vertex X="4293" Y="10587" Z="0"/>
					<Vertex X="4296" Y="10587" Z="0"/>
					<Vertex X="4300" Y="10590" Z="0"/>
					<Vertex X="4306" Y="10590" Z="0"/>
					<Vertex X="4313" Y="10593" Z="0"/>
					<Vertex X="4316" Y="10593" Z="0"/>
					<Vertex X="4320" Y="10593" Z="0"/>
					<Vertex X="4333" Y="10593" Z="0"/>
					<Vertex X="4340" Y="10593" Z="0"/>
					<Vertex X="4343" Y="10593" Z="0"/>
					<Vertex X="4363" Y="10600" Z="0"/>
					<Vertex X="4376" Y="10600" Z="0"/>
					<Vertex X="4396" Y="10603" Z="0"/>
					<Vertex X="4406" Y="10603" Z="0"/>
					<Vertex X="4416" Y="10603" Z="0"/>
					<Vertex X="4440" Y="10607" Z="0"/>
					<Vertex X="4446" Y="10607" Z="0"/>
					<Vertex X="4456" Y="10607" Z="0"/>
					<Vertex X="4466" Y="10607" Z="0"/>
					<Vertex X="4473" Y="10607" Z="0"/>
					<Vertex X="4483" Y="10607" Z="0"/>
					<Vertex X="4486" Y="10607" Z="0"/>
					<Vertex X="4493" Y="10607" Z="0"/>
					<Vertex X="4500" Y="10607" Z="0"/>
					<Vertex X="4506" Y="10607" Z="0"/>
					<Vertex X="4513" Y="10607" Z="0"/>
					<Vertex X="4523" Y="10607" Z="0"/>
					<Vertex X="4530" Y="10607" Z="0"/>
					<Vertex X="4540" Y="10607" Z="0"/>
					<Vertex X="4553" Y="10607" Z="0"/>
					<Vertex X="4563" Y="10607" Z="0"/>
					<Vertex X="4576" Y="10607" Z="0"/>
					<Vertex X="4586" Y="10607" Z="0"/>
					<Vertex X="4590" Y="10607" Z="0"/>
					<Vertex X="4606" Y="10607" Z="0"/>
					<Vertex X="4613" Y="10607" Z="0"/>
					<Vertex X="4623" Y="10607" Z="0"/>
					<Vertex X="4636" Y="10607" Z="0"/>
					<Vertex X="4646" Y="10607" Z="0"/>
					<Vertex X="4660" Y="10607" Z="0"/>
					<Vertex X="4670" Y="10607" Z="0"/>
					<Vertex X="4673" Y="10607" Z="0"/>
					<Vertex X="4683" Y="10607" Z="0"/>
					<Vertex X="4686" Y="10607" Z="0"/>
					<Vertex X="4693" Y="10607" Z="0"/>
					<Vertex X="4703" Y="10607" Z="0"/>
					<Vertex X="4706" Y="10607" Z="0"/>
					<Vertex X="4716" Y="10607" Z="0"/>
					<Vertex X="4720" Y="10607" Z="0"/>
					<Vertex X="4726" Y="10607" Z="0"/>
					<Vertex X="4730" Y="10607" Z="0"/>
					<Vertex X="4736" Y="10607" Z="0"/>
					<Vertex X="4746" Y="10607" Z="0"/>
					<Vertex X="4750" Y="10607" Z="0"/>
					<Vertex X="4753" Y="10607" Z="0"/>
					<Vertex X="4756" Y="10607" Z="0"/>
					<Vertex X="4763" Y="10607" Z="0"/>
					<Vertex X="4766" Y="10607" Z="0"/>
					<Vertex X="4770" Y="10607" Z="0"/>
					<Vertex X="4773" Y="10607" Z="0"/>
					<Vertex X="4780" Y="10607" Z="0"/>
					<Vertex X="4783" Y="10607" Z="0"/>
					<Vertex X="4790" Y="10607" Z="0"/>
					<Vertex X="4793" Y="10607" Z="0"/>
					<Vertex X="4800" Y="10607" Z="0"/>
					<Vertex X="4803" Y="10607" Z="0"/>
					<Vertex X="4810" Y="10607" Z="0"/>
					<Vertex X="4813" Y="10607" Z="0"/>
					<Vertex X="4820" Y="10607" Z="0"/>
					<Vertex X="4823" Y="10607" Z="0"/>
					<Vertex X="4826" Y="10603" Z="0"/>
					<Vertex X="4830" Y="10603" Z="0"/>
					<Vertex X="4833" Y="10603" Z="0"/>
					<Vertex X="4843" Y="10600" Z="0"/>
					<Vertex X="4846" Y="10600" Z="0"/>
					<Vertex X="4853" Y="10597" Z="0"/>
					<Vertex X="4863" Y="10597" Z="0"/>
					<Vertex X="4866" Y="10590" Z="0"/>
					<Vertex X="4870" Y="10590" Z="0"/>
					<Vertex X="4880" Y="10587" Z="0"/>
					<Vertex X="4886" Y="10583" Z="0"/>
					<Vertex X="4890" Y="10583" Z="0"/>
					<Vertex X="4903" Y="10577" Z="0"/>
					<Vertex X="4906" Y="10577" Z="0"/>
					<Vertex X="4920" Y="10567" Z="0"/>
					<Vertex X="4926" Y="10567" Z="0"/>
					<Vertex X="4930" Y="10563" Z="0"/>
					<Vertex X="4943" Y="10553" Z="0"/>
					<Vertex X="4950" Y="10550" Z="0"/>
					<Vertex X="4956" Y="10547" Z="0"/>
					<Vertex X="4970" Y="10540" Z="0"/>
					<Vertex X="4973" Y="10540" Z="0"/>
					<Vertex X="4986" Y="10533" Z="0"/>
					<Vertex X="4993" Y="10530" Z="0"/>
					<Vertex X="5000" Y="10530" Z="0"/>
					<Vertex X="5013" Y="10523" Z="0"/>
					<Vertex X="5023" Y="10520" Z="0"/>
					<Vertex X="5033" Y="10517" Z="0"/>
					<Vertex X="5043" Y="10513" Z="0"/>
					<Vertex X="5050" Y="10513" Z="0"/>
					<Vertex X="5063" Y="10510" Z="0"/>
					<Vertex X="5070" Y="10507" Z="0"/>
					<Vertex X="5076" Y="10503" Z="0"/>
					<Vertex X="5086" Y="10503" Z="0"/>
					<Vertex X="5093" Y="10503" Z="0"/>
					<Vertex X="5110" Y="10497" Z="0"/>
					<Vertex X="5120" Y="10493" Z="0"/>
					<Vertex X="5123" Y="10493" Z="0"/>
					<Vertex X="5133" Y="10493" Z="0"/>
					<Vertex X="5140" Y="10493" Z="0"/>
					<Vertex X="5143" Y="10493" Z="0"/>
					<Vertex X="5146" Y="10493" Z="0"/>
					<Vertex X="5156" Y="10493" Z="0"/>
					<Vertex X="5160" Y="10493" Z="0"/>
					<Vertex X="5166" Y="10493" Z="0"/>
					<Vertex X="5176" Y="10493" Z="0"/>
					<Vertex X="5183" Y="10493" Z="0"/>
					<Vertex X="5190" Y="10493" Z="0"/>
					<Vertex X="5196" Y="10493" Z="0"/>
					<Vertex X="5200" Y="10493" Z="0"/>
					<Vertex X="5206" Y="10493" Z="0"/>
					<Vertex X="5210" Y="10493" Z="0"/>
					<Vertex X="5216" Y="10493" Z="0"/>
					<Vertex X="5223" Y="10493" Z="0"/>
					<Vertex X="5226" Y="10493" Z="0"/>
					<Vertex X="5233" Y="10493" Z="0"/>
					<Vertex X="5236" Y="10493" Z="0"/>
					<Vertex X="5240" Y="10493" Z="0"/>
					<Vertex X="5243" Y="10497" Z="0"/>
					<Vertex X="5250" Y="10497" Z="0"/>
					<Vertex X="5256" Y="10500" Z="0"/>
					<Vertex X="5260" Y="10500" Z="0"/>
					<Vertex X="5263" Y="10503" Z="0"/>
					<Vertex X="5273" Y="10507" Z="0"/>
					<Vertex X="5280" Y="10510" Z="0"/>
					<Vertex X="5286" Y="10510" Z="0"/>
					<Vertex X="5290" Y="10510" Z="0"/>
					<Vertex X="5296" Y="10510" Z="0"/>
					<Vertex X="5303" Y="10517" Z="0"/>
					<Vertex X="5306" Y="10517" Z="0"/>
					<Vertex X="5313" Y="10520" Z="0"/>
					<Vertex X="5316" Y="10523" Z="0"/>
					<Vertex X="5320" Y="10523" Z="0"/>
					<Vertex X="5326" Y="10527" Z="0"/>
					<Vertex X="5330" Y="10527" Z="0"/>
					<Vertex X="5336" Y="10530" Z="0"/>
					<Vertex X="5336" Y="10533" Z="0"/>
					<Vertex X="5340" Y="10533" Z="0"/>
					<Vertex X="5350" Y="10537" Z="0"/>
					<Vertex X="5353" Y="10540" Z="0"/>
					<Vertex X="5360" Y="10540" Z="0"/>
					<Vertex X="5363" Y="10543" Z="0"/>
					<Vertex X="5373" Y="10547" Z="0"/>
					<Vertex X="5380" Y="10550" Z="0"/>
					<Vertex X="5383" Y="10553" Z="0"/>
					<Vertex X="5390" Y="10557" Z="0"/>
					<Vertex X="5403" Y="10563" Z="0"/>
					<Vertex X="5410" Y="10567" Z="0"/>
					<Vertex X="5420" Y="10573" Z="0"/>
					<Vertex X="5423" Y="10577" Z="0"/>
					<Vertex X="5426" Y="10577" Z="0"/>
					<Vertex X="5430" Y="10577" Z="0"/>
					<Vertex X="5433" Y="10580" Z="0"/>
					<Vertex X="5440" Y="10580" Z="0"/>
					<Vertex X="5440" Y="10583" Z="0"/>
					<Vertex X="5443" Y="10587" Z="0"/>
					<Vertex X="5446" Y="10587" Z="0"/>
					<Vertex X="5446" Y="10590" Z="0"/>
					<Vertex X="5450" Y="10590" Z="0"/>
					<Vertex X="5453" Y="10597" Z="0"/>
					<Vertex X="5456" Y="10600" Z="0"/>
					<Vertex X="5460" Y="10603" Z="0"/>
					<Vertex X="5463" Y="10607" Z="0"/>
					<Vertex X="5466" Y="10607" Z="0"/>
					<Vertex X="5470" Y="10610" Z="0"/>
					<Vertex X="5470" Y="10617" Z="0"/>
					<Vertex X="5473" Y="10617" Z="0"/>
					<Vertex X="5476" Y="10623" Z="0"/>
					<Vertex X="5480" Y="10630" Z="0"/>
					<Vertex X="5483" Y="10630" Z="0"/>
					<Vertex X="5483" Y="10633" Z="0"/>
					<Vertex X="5486" Y="10633" Z="0"/>
					<Vertex X="5490" Y="10637" Z="0"/>
					<Vertex X="5493" Y="10640" Z="0"/>
					<Vertex X="5496" Y="10643" Z="0"/>
					<Vertex X="5500" Y="10647" Z="0"/>
					<Vertex X="5503" Y="10647" Z="0"/>
					<Vertex X="5503" Y="10650" Z="0"/>
					<Vertex X="5506" Y="10653" Z="0"/>
					<Vertex X="5510" Y="10660" Z="0"/>
					<Vertex X="5513" Y="10663" Z="0"/>
					<Vertex X="5513" Y="10667" Z="0"/>
					<Vertex X="5516" Y="10670" Z="0"/>
					<Vertex X="5516" Y="10673" Z="0"/>
					<Vertex X="5516" Y="10677" Z="0"/>
					<Vertex X="5516" Y="10680" Z="0"/>
					<Vertex X="5520" Y="10683" Z="0"/>
					<Vertex X="5523" Y="10690" Z="0"/>
					<Vertex X="5526" Y="10697" Z="0"/>
					<Vertex X="5526" Y="10700" Z="0"/>
					<Vertex X="5526" Y="10707" Z="0"/>
					<Vertex X="5533" Y="10713" Z="0"/>
					<Vertex X="5533" Y="10717" Z="0"/>
					<Vertex X="5536" Y="10720" Z="0"/>
					<Vertex X="5540" Y="10730" Z="0"/>
					<Vertex X="5540" Y="10733" Z="0"/>
					<Vertex X="5546" Y="10743" Z="0"/>
					<Vertex X="5546" Y="10747" Z="0"/>
					<Vertex X="5550" Y="10757" Z="0"/>
					<Vertex X="5550" Y="10760" Z="0"/>
					<Vertex X="5550" Y="10773" Z="0"/>
					<Vertex X="5556" Y="10777" Z="0"/>
					<Vertex X="5556" Y="10780" Z="0"/>
					<Vertex X="5556" Y="10790" Z="0"/>
					<Vertex X="5556" Y="10797" Z="0"/>
					<Vertex X="5560" Y="10800" Z="0"/>
					<Vertex X="5560" Y="10807" Z="0"/>
					<Vertex X="5560" Y="10810" Z="0"/>
					<Vertex X="5563" Y="10817" Z="0"/>
					<Vertex X="5563" Y="10827" Z="0"/>
					<Vertex X="5563" Y="10833" Z="0"/>
					<Vertex X="5563" Y="10840" Z="0"/>
					<Vertex X="5563" Y="10847" Z="0"/>
					<Vertex X="5563" Y="10857" Z="0"/>
					<Vertex X="5563" Y="10863" Z="0"/>
					<Vertex X="5563" Y="10873" Z="0"/>
					<Vertex X="5563" Y="10877" Z="0"/>
					<Vertex X="5563" Y="10883" Z="0"/>
					<Vertex X="5563" Y="10890" Z="0"/>
					<Vertex X="5563" Y="10897" Z="0"/>
					<Vertex X="5563" Y="10907" Z="0"/>
					<Vertex X="5563" Y="10913" Z="0"/>
					<Vertex X="5563" Y="10920" Z="0"/>
					<Vertex X="5563" Y="10923" Z="0"/>
					<Vertex X="5560" Y="10937" Z="0"/>
					<Vertex X="5560" Y="10940" Z="0"/>
					<Vertex X="5560" Y="10947" Z="0"/>
					<Vertex X="5560" Y="10950" Z="0"/>
					<Vertex X="5556" Y="10957" Z="0"/>
					<Vertex X="5556" Y="10963" Z="0"/>
					<Vertex X="5553" Y="10967" Z="0"/>
					<Vertex X="5553" Y="10973" Z="0"/>
					<Vertex X="5553" Y="10977" Z="0"/>
					<Vertex X="5553" Y="10980" Z="0"/>
					<Vertex X="5553" Y="10983" Z="0"/>
					<Vertex X="5546" Y="10990" Z="0"/>
					<Vertex X="5543" Y="10993" Z="0"/>
					<Vertex X="5543" Y="11000" Z="0"/>
					<Vertex X="5540" Y="11007" Z="0"/>
					<Vertex X="5540" Y="11010" Z="0"/>
					<Vertex X="5536" Y="11017" Z="0"/>
					<Vertex X="5533" Y="11020" Z="0"/>
					<Vertex X="5533" Y="11023" Z="0"/>
					<Vertex X="5530" Y="11023" Z="0"/>
					<Vertex X="5526" Y="11033" Z="0"/>
					<Vertex X="5523" Y="11037" Z="0"/>
					<Vertex X="5520" Y="11040" Z="0"/>
					<Vertex X="5513" Y="11047" Z="0"/>
					<Vertex X="5513" Y="11050" Z="0"/>
					<Vertex X="5510" Y="11053" Z="0"/>
					<Vertex X="5506" Y="11057" Z="0"/>
					<Vertex X="5503" Y="11060" Z="0"/>
					<Vertex X="5500" Y="11067" Z="0"/>
					<Vertex X="5496" Y="11067" Z="0"/>
					<Vertex X="5490" Y="11073" Z="0"/>
					<Vertex X="5490" Y="11077" Z="0"/>
					<Vertex X="5486" Y="11077" Z="0"/>
					<Vertex X="5483" Y="11080" Z="0"/>
					<Vertex X="5480" Y="11083" Z="0"/>
					<Vertex X="5470" Y="11087" Z="0"/>
					<Vertex X="5466" Y="11090" Z="0"/>
					<Vertex X="5460" Y="11090" Z="0"/>
					<Vertex X="5453" Y="11093" Z="0"/>
					<Vertex X="5450" Y="11093" Z="0"/>
					<Vertex X="5446" Y="11093" Z="0"/>
					<Vertex X="5443" Y="11093" Z="0"/>
					<Vertex X="5440" Y="11093" Z="0"/>
					<Vertex X="5436" Y="11093" Z="0"/>
					<Vertex X="5430" Y="11093" Z="0"/>
					<Vertex X="5426" Y="11093" Z="0"/>
					<Vertex X="5423" Y="11090" Z="0"/>
					<Vertex X="5416" Y="11087" Z="0"/>
					<Vertex X="5413" Y="11087" Z="0"/>
					<Vertex X="5410" Y="11083" Z="0"/>
					<Vertex X="5406" Y="11083" Z="0"/>
					<Vertex X="5403" Y="11080" Z="0"/>
					<Vertex X="5396" Y="11077" Z="0"/>
					<Vertex X="5393" Y="11073" Z="0"/>
					<Vertex X="5390" Y="11070" Z="0"/>
					<Vertex X="5386" Y="11067" Z="0"/>
					<Vertex X="5383" Y="11063" Z="0"/>
					<Vertex X="5380" Y="11060" Z="0"/>
					<Vertex X="5376" Y="11060" Z="0"/>
					<Vertex X="5373" Y="11057" Z="0"/>
					<Vertex X="5370" Y="11053" Z="0"/>
					<Vertex X="5366" Y="11050" Z="0"/>
					<Vertex X="5360" Y="11050" Z="0"/>
					<Vertex X="5356" Y="11043" Z="0"/>
					<Vertex X="5353" Y="11043" Z="0"/>
					<Vertex X="5346" Y="11043" Z="0"/>
					<Vertex X="5346" Y="11040" Z="0"/>
					<Vertex X="5343" Y="11040" Z="0"/>
					<Vertex X="5340" Y="11033" Z="0"/>
					<Vertex X="5336" Y="11033" Z="0"/>
					<Vertex X="5333" Y="11030" Z="0"/>
					<Vertex X="5330" Y="11027" Z="0"/>
					<Vertex X="5326" Y="11023" Z="0"/>
					<Vertex X="5323" Y="11017" Z="0"/>
					<Vertex X="5320" Y="11013" Z="0"/>
					<Vertex X="5320" Y="11010" Z="0"/>
					<Vertex X="5320" Y="11007" Z="0"/>
					<Vertex X="5316" Y="11003" Z="0"/>
					<Vertex X="5316" Y="11000" Z="0"/>
					<Vertex X="5316" Y="10997" Z="0"/>
					<Vertex X="5316" Y="10993" Z="0"/>
					<Vertex X="5313" Y="10990" Z="0"/>
					<Vertex X="5313" Y="10987" Z="0"/>
					<Vertex X="5310" Y="10980" Z="0"/>
					<Vertex X="5306" Y="10973" Z="0"/>
					<Vertex X="5303" Y="10970" Z="0"/>
					<Vertex X="5303" Y="10967" Z="0"/>
					<Vertex X="5300" Y="10967" Z="0"/>
					<Vertex X="5280" Y="10940" Z="0"/>
				</Vertices>
			</Region>
		</Regions>
		<Plots/>
	</Annotation>
</Annotations>
