# Supplementary material for: Convolutional neural networks can accurately distinguish four histologic growth patterns of lung adenocarcinoma in digital slides
Source: Sci Rep. 2019 Feb 6;9:1483. doi: 10.1038/s41598-018-37638-9 (PMC6365499; doi:10.1038/s41598-018-37638-9)
Supplement: Supplementary file 2 — Dataset 1 [file 41598_2018_37638_MOESM2_ESM.zip › TCGA-55-8614-01A-01-TS1.8614fe5d-8f1d-4c0e-8867-43e621e76018.xml]

<Annotations MicronsPerPixel="0.493900">
	<Annotation Id="1" Name="" ReadOnly="0" NameReadOnly="0" LineColorReadOnly="0" Incremental="0" Type="4" LineColor="65280" Visible="1" Selected="1" MarkupImagePath="" MacroName="">
		<Attributes/>
		<Regions>
			<RegionAttributeHeaders>
				<AttributeHeader Id="9999" Name="Region" ColumnWidth="-1"/>
				<AttributeHeader Id="9997" Name="Length" ColumnWidth="-1"/>
				<AttributeHeader Id="9996" Name="Area" ColumnWidth="-1"/>
				<AttributeHeader Id="9998" Name="Text" ColumnWidth="-1"/>
			</RegionAttributeHeaders>
			<Region Id="1" Type="0" Zoom="0.230000" Selected="0" ImageLocation="" ImageFocus="0" Length="7215.5" Area="1398812.0" LengthMicrons="3563.7" AreaMicrons="341222.3" Text="SOLID" NegativeROA="0" InputRegionId="0" Analyze="1" DisplayId="1">
				<Attributes/>
				<Vertices>
					<Vertex X="9735" Y="5895" Z="0"/>
					<Vertex X="9735" Y="5891" Z="0"/>
					<Vertex X="9739" Y="5887" Z="0"/>
					<Vertex X="9743" Y="5887" Z="0"/>
					<Vertex X="9756" Y="5887" Z="0"/>
					<Vertex X="9765" Y="5887" Z="0"/>
					<Vertex X="9778" Y="5887" Z="0"/>
					<Vertex X="9791" Y="5887" Z="0"/>
					<Vertex X="9795" Y="5887" Z="0"/>
					<Vertex X="9813" Y="5887" Z="0"/>
					<Vertex X="9821" Y="5887" Z="0"/>
					<Vertex X="9839" Y="5887" Z="0"/>
					<Vertex X="9848" Y="5887" Z="0"/>
					<Vertex X="9856" Y="5887" Z="0"/>
					<Vertex X="9861" Y="5887" Z="0"/>
					<Vertex X="9874" Y="5887" Z="0"/>
					<Vertex X="9882" Y="5887" Z="0"/>
					<Vertex X="9895" Y="5887" Z="0"/>
					<Vertex X="9904" Y="5887" Z="0"/>
					<Vertex X="9908" Y="5887" Z="0"/>
					<Vertex X="9921" Y="5887" Z="0"/>
					<Vertex X="9930" Y="5887" Z="0"/>
					<Vertex X="9939" Y="5887" Z="0"/>
					<Vertex X="9948" Y="5887" Z="0"/>
					<Vertex X="9952" Y="5887" Z="0"/>
					<Vertex X="9956" Y="5887" Z="0"/>
					<Vertex X="9961" Y="5887" Z="0"/>
					<Vertex X="9965" Y="5887" Z="0"/>
					<Vertex X="9974" Y="5891" Z="0"/>
					<Vertex X="9978" Y="5891" Z="0"/>
					<Vertex X="9987" Y="5900" Z="0"/>
					<Vertex X="9991" Y="5900" Z="0"/>
					<Vertex X="9995" Y="5904" Z="0"/>
					<Vertex X="10000" Y="5904" Z="0"/>
					<Vertex X="10008" Y="5913" Z="0"/>
					<Vertex X="10013" Y="5917" Z="0"/>
					<Vertex X="10017" Y="5930" Z="0"/>
					<Vertex X="10021" Y="5930" Z="0"/>
					<Vertex X="10026" Y="5939" Z="0"/>
					<Vertex X="10026" Y="5943" Z="0"/>
					<Vertex X="10026" Y="5948" Z="0"/>
					<Vertex X="10035" Y="5956" Z="0"/>
					<Vertex X="10035" Y="5969" Z="0"/>
					<Vertex X="10035" Y="5982" Z="0"/>
					<Vertex X="10035" Y="5995" Z="0"/>
					<Vertex X="10035" Y="6004" Z="0"/>
					<Vertex X="10039" Y="6013" Z="0"/>
					<Vertex X="10039" Y="6017" Z="0"/>
					<Vertex X="10039" Y="6026" Z="0"/>
					<Vertex X="10039" Y="6030" Z="0"/>
					<Vertex X="10039" Y="6035" Z="0"/>
					<Vertex X="10039" Y="6039" Z="0"/>
					<Vertex X="10039" Y="6043" Z="0"/>
					<Vertex X="10039" Y="6056" Z="0"/>
					<Vertex X="10039" Y="6061" Z="0"/>
					<Vertex X="10039" Y="6069" Z="0"/>
					<Vertex X="10039" Y="6074" Z="0"/>
					<Vertex X="10039" Y="6082" Z="0"/>
					<Vertex X="10043" Y="6087" Z="0"/>
					<Vertex X="10043" Y="6091" Z="0"/>
					<Vertex X="10043" Y="6100" Z="0"/>
					<Vertex X="10048" Y="6100" Z="0"/>
					<Vertex X="10048" Y="6104" Z="0"/>
					<Vertex X="10052" Y="6113" Z="0"/>
					<Vertex X="10052" Y="6117" Z="0"/>
					<Vertex X="10056" Y="6117" Z="0"/>
					<Vertex X="10056" Y="6126" Z="0"/>
					<Vertex X="10061" Y="6135" Z="0"/>
					<Vertex X="10065" Y="6139" Z="0"/>
					<Vertex X="10065" Y="6143" Z="0"/>
					<Vertex X="10065" Y="6152" Z="0"/>
					<Vertex X="10069" Y="6156" Z="0"/>
					<Vertex X="10074" Y="6161" Z="0"/>
					<Vertex X="10078" Y="6165" Z="0"/>
					<Vertex X="10082" Y="6174" Z="0"/>
					<Vertex X="10091" Y="6178" Z="0"/>
					<Vertex X="10091" Y="6182" Z="0"/>
					<Vertex X="10095" Y="6187" Z="0"/>
					<Vertex X="10100" Y="6187" Z="0"/>
					<Vertex X="10104" Y="6195" Z="0"/>
					<Vertex X="10104" Y="6200" Z="0"/>
					<Vertex X="10104" Y="6204" Z="0"/>
					<Vertex X="10108" Y="6209" Z="0"/>
					<Vertex X="10108" Y="6213" Z="0"/>
					<Vertex X="10113" Y="6213" Z="0"/>
					<Vertex X="10113" Y="6217" Z="0"/>
					<Vertex X="10117" Y="6226" Z="0"/>
					<Vertex X="10121" Y="6226" Z="0"/>
					<Vertex X="10121" Y="6230" Z="0"/>
					<Vertex X="10121" Y="6235" Z="0"/>
					<Vertex X="10126" Y="6239" Z="0"/>
					<Vertex X="10130" Y="6243" Z="0"/>
					<Vertex X="10135" Y="6243" Z="0"/>
					<Vertex X="10135" Y="6248" Z="0"/>
					<Vertex X="10139" Y="6252" Z="0"/>
					<Vertex X="10139" Y="6256" Z="0"/>
					<Vertex X="10143" Y="6256" Z="0"/>
					<Vertex X="10148" Y="6261" Z="0"/>
					<Vertex X="10152" Y="6265" Z="0"/>
					<Vertex X="10156" Y="6269" Z="0"/>
					<Vertex X="10161" Y="6274" Z="0"/>
					<Vertex X="10165" Y="6278" Z="0"/>
					<Vertex X="10169" Y="6287" Z="0"/>
					<Vertex X="10174" Y="6291" Z="0"/>
					<Vertex X="10178" Y="6300" Z="0"/>
					<Vertex X="10187" Y="6304" Z="0"/>
					<Vertex X="10191" Y="6313" Z="0"/>
					<Vertex X="10195" Y="6322" Z="0"/>
					<Vertex X="10200" Y="6326" Z="0"/>
					<Vertex X="10208" Y="6330" Z="0"/>
					<Vertex X="10217" Y="6339" Z="0"/>
					<Vertex X="10226" Y="6343" Z="0"/>
					<Vertex X="10230" Y="6352" Z="0"/>
					<Vertex X="10235" Y="6352" Z="0"/>
					<Vertex X="10239" Y="6361" Z="0"/>
					<Vertex X="10243" Y="6361" Z="0"/>
					<Vertex X="10243" Y="6365" Z="0"/>
					<Vertex X="10252" Y="6374" Z="0"/>
					<Vertex X="10256" Y="6382" Z="0"/>
					<Vertex X="10261" Y="6391" Z="0"/>
					<Vertex X="10265" Y="6395" Z="0"/>
					<Vertex X="10269" Y="6400" Z="0"/>
					<Vertex X="10278" Y="6409" Z="0"/>
					<Vertex X="10282" Y="6409" Z="0"/>
					<Vertex X="10282" Y="6413" Z="0"/>
					<Vertex X="10291" Y="6417" Z="0"/>
					<Vertex X="10295" Y="6417" Z="0"/>
					<Vertex X="10295" Y="6422" Z="0"/>
					<Vertex X="10304" Y="6426" Z="0"/>
					<Vertex X="10308" Y="6426" Z="0"/>
					<Vertex X="10308" Y="6430" Z="0"/>
					<Vertex X="10317" Y="6430" Z="0"/>
					<Vertex X="10321" Y="6435" Z="0"/>
					<Vertex X="10321" Y="6439" Z="0"/>
					<Vertex X="10326" Y="6443" Z="0"/>
					<Vertex X="10330" Y="6448" Z="0"/>
					<Vertex X="10335" Y="6456" Z="0"/>
					<Vertex X="10339" Y="6461" Z="0"/>
					<Vertex X="10343" Y="6469" Z="0"/>
					<Vertex X="10348" Y="6469" Z="0"/>
					<Vertex X="10356" Y="6478" Z="0"/>
					<Vertex X="10365" Y="6482" Z="0"/>
					<Vertex X="10369" Y="6482" Z="0"/>
					<Vertex X="10374" Y="6491" Z="0"/>
					<Vertex X="10382" Y="6500" Z="0"/>
					<Vertex X="10387" Y="6500" Z="0"/>
					<Vertex X="10391" Y="6504" Z="0"/>
					<Vertex X="10395" Y="6509" Z="0"/>
					<Vertex X="10400" Y="6513" Z="0"/>
					<Vertex X="10404" Y="6517" Z="0"/>
					<Vertex X="10408" Y="6517" Z="0"/>
					<Vertex X="10413" Y="6526" Z="0"/>
					<Vertex X="10421" Y="6530" Z="0"/>
					<Vertex X="10426" Y="6539" Z="0"/>
					<Vertex X="10426" Y="6543" Z="0"/>
					<Vertex X="10435" Y="6552" Z="0"/>
					<Vertex X="10435" Y="6556" Z="0"/>
					<Vertex X="10439" Y="6561" Z="0"/>
					<Vertex X="10439" Y="6565" Z="0"/>
					<Vertex X="10439" Y="6574" Z="0"/>
					<Vertex X="10443" Y="6578" Z="0"/>
					<Vertex X="10448" Y="6582" Z="0"/>
					<Vertex X="10452" Y="6587" Z="0"/>
					<Vertex X="10456" Y="6595" Z="0"/>
					<Vertex X="10461" Y="6604" Z="0"/>
					<Vertex X="10465" Y="6609" Z="0"/>
					<Vertex X="10469" Y="6613" Z="0"/>
					<Vertex X="10474" Y="6617" Z="0"/>
					<Vertex X="10474" Y="6626" Z="0"/>
					<Vertex X="10482" Y="6630" Z="0"/>
					<Vertex X="10482" Y="6635" Z="0"/>
					<Vertex X="10487" Y="6639" Z="0"/>
					<Vertex X="10495" Y="6648" Z="0"/>
					<Vertex X="10495" Y="6652" Z="0"/>
					<Vertex X="10500" Y="6661" Z="0"/>
					<Vertex X="10513" Y="6674" Z="0"/>
					<Vertex X="10513" Y="6678" Z="0"/>
					<Vertex X="10526" Y="6687" Z="0"/>
					<Vertex X="10530" Y="6695" Z="0"/>
					<Vertex X="10535" Y="6695" Z="0"/>
					<Vertex X="10543" Y="6709" Z="0"/>
					<Vertex X="10548" Y="6717" Z="0"/>
					<Vertex X="10552" Y="6722" Z="0"/>
					<Vertex X="10556" Y="6730" Z="0"/>
					<Vertex X="10565" Y="6739" Z="0"/>
					<Vertex X="10569" Y="6743" Z="0"/>
					<Vertex X="10574" Y="6748" Z="0"/>
					<Vertex X="10578" Y="6752" Z="0"/>
					<Vertex X="10587" Y="6765" Z="0"/>
					<Vertex X="10591" Y="6769" Z="0"/>
					<Vertex X="10595" Y="6774" Z="0"/>
					<Vertex X="10604" Y="6782" Z="0"/>
					<Vertex X="10608" Y="6787" Z="0"/>
					<Vertex X="10613" Y="6795" Z="0"/>
					<Vertex X="10617" Y="6795" Z="0"/>
					<Vertex X="10621" Y="6800" Z="0"/>
					<Vertex X="10626" Y="6809" Z="0"/>
					<Vertex X="10635" Y="6813" Z="0"/>
					<Vertex X="10639" Y="6817" Z="0"/>
					<Vertex X="10648" Y="6822" Z="0"/>
					<Vertex X="10661" Y="6830" Z="0"/>
					<Vertex X="10665" Y="6835" Z="0"/>
					<Vertex X="10665" Y="6839" Z="0"/>
					<Vertex X="10669" Y="6839" Z="0"/>
					<Vertex X="10669" Y="6848" Z="0"/>
					<Vertex X="10674" Y="6852" Z="0"/>
					<Vertex X="10678" Y="6856" Z="0"/>
					<Vertex X="10682" Y="6861" Z="0"/>
					<Vertex X="10687" Y="6861" Z="0"/>
					<Vertex X="10687" Y="6865" Z="0"/>
					<Vertex X="10691" Y="6869" Z="0"/>
					<Vertex X="10695" Y="6874" Z="0"/>
					<Vertex X="10700" Y="6878" Z="0"/>
					<Vertex X="10704" Y="6882" Z="0"/>
					<Vertex X="10708" Y="6887" Z="0"/>
					<Vertex X="10717" Y="6891" Z="0"/>
					<Vertex X="10717" Y="6895" Z="0"/>
					<Vertex X="10721" Y="6895" Z="0"/>
					<Vertex X="10726" Y="6900" Z="0"/>
					<Vertex X="10730" Y="6900" Z="0"/>
					<Vertex X="10735" Y="6909" Z="0"/>
					<Vertex X="10739" Y="6913" Z="0"/>
					<Vertex X="10743" Y="6922" Z="0"/>
					<Vertex X="10748" Y="6926" Z="0"/>
					<Vertex X="10748" Y="6930" Z="0"/>
					<Vertex X="10752" Y="6943" Z="0"/>
					<Vertex X="10761" Y="6952" Z="0"/>
					<Vertex X="10761" Y="6961" Z="0"/>
					<Vertex X="10765" Y="6974" Z="0"/>
					<Vertex X="10769" Y="6978" Z="0"/>
					<Vertex X="10769" Y="6982" Z="0"/>
					<Vertex X="10774" Y="6991" Z="0"/>
					<Vertex X="10778" Y="6995" Z="0"/>
					<Vertex X="10782" Y="7000" Z="0"/>
					<Vertex X="10782" Y="7009" Z="0"/>
					<Vertex X="10791" Y="7013" Z="0"/>
					<Vertex X="10795" Y="7022" Z="0"/>
					<Vertex X="10800" Y="7022" Z="0"/>
					<Vertex X="10804" Y="7030" Z="0"/>
					<Vertex X="10813" Y="7035" Z="0"/>
					<Vertex X="10813" Y="7039" Z="0"/>
					<Vertex X="10817" Y="7048" Z="0"/>
					<Vertex X="10821" Y="7056" Z="0"/>
					<Vertex X="10826" Y="7056" Z="0"/>
					<Vertex X="10830" Y="7065" Z="0"/>
					<Vertex X="10835" Y="7069" Z="0"/>
					<Vertex X="10835" Y="7074" Z="0"/>
					<Vertex X="10839" Y="7078" Z="0"/>
					<Vertex X="10839" Y="7082" Z="0"/>
					<Vertex X="10848" Y="7082" Z="0"/>
					<Vertex X="10852" Y="7087" Z="0"/>
					<Vertex X="10852" Y="7091" Z="0"/>
					<Vertex X="10852" Y="7100" Z="0"/>
					<Vertex X="10856" Y="7109" Z="0"/>
					<Vertex X="10861" Y="7117" Z="0"/>
					<Vertex X="10865" Y="7122" Z="0"/>
					<Vertex X="10865" Y="7126" Z="0"/>
					<Vertex X="10869" Y="7130" Z="0"/>
					<Vertex X="10874" Y="7139" Z="0"/>
					<Vertex X="10874" Y="7143" Z="0"/>
					<Vertex X="10878" Y="7152" Z="0"/>
					<Vertex X="10882" Y="7161" Z="0"/>
					<Vertex X="10891" Y="7165" Z="0"/>
					<Vertex X="10895" Y="7169" Z="0"/>
					<Vertex X="10900" Y="7169" Z="0"/>
					<Vertex X="10904" Y="7169" Z="0"/>
					<Vertex X="10904" Y="7178" Z="0"/>
					<Vertex X="10908" Y="7187" Z="0"/>
					<Vertex X="10913" Y="7191" Z="0"/>
					<Vertex X="10913" Y="7195" Z="0"/>
					<Vertex X="10913" Y="7204" Z="0"/>
					<Vertex X="10917" Y="7209" Z="0"/>
					<Vertex X="10921" Y="7213" Z="0"/>
					<Vertex X="10921" Y="7217" Z="0"/>
					<Vertex X="10921" Y="7222" Z="0"/>
					<Vertex X="10926" Y="7230" Z="0"/>
					<Vertex X="10926" Y="7235" Z="0"/>
					<Vertex X="10930" Y="7239" Z="0"/>
					<Vertex X="10930" Y="7248" Z="0"/>
					<Vertex X="10935" Y="7252" Z="0"/>
					<Vertex X="10935" Y="7261" Z="0"/>
					<Vertex X="10939" Y="7269" Z="0"/>
					<Vertex X="10939" Y="7278" Z="0"/>
					<Vertex X="10939" Y="7291" Z="0"/>
					<Vertex X="10939" Y="7295" Z="0"/>
					<Vertex X="10939" Y="7304" Z="0"/>
					<Vertex X="10939" Y="7309" Z="0"/>
					<Vertex X="10939" Y="7322" Z="0"/>
					<Vertex X="10939" Y="7330" Z="0"/>
					<Vertex X="10939" Y="7343" Z="0"/>
					<Vertex X="10939" Y="7352" Z="0"/>
					<Vertex X="10939" Y="7356" Z="0"/>
					<Vertex X="10939" Y="7369" Z="0"/>
					<Vertex X="10939" Y="7382" Z="0"/>
					<Vertex X="10939" Y="7387" Z="0"/>
					<Vertex X="10939" Y="7400" Z="0"/>
					<Vertex X="10939" Y="7404" Z="0"/>
					<Vertex X="10939" Y="7413" Z="0"/>
					<Vertex X="10935" Y="7426" Z="0"/>
					<Vertex X="10935" Y="7435" Z="0"/>
					<Vertex X="10930" Y="7448" Z="0"/>
					<Vertex X="10926" Y="7452" Z="0"/>
					<Vertex X="10926" Y="7456" Z="0"/>
					<Vertex X="10921" Y="7469" Z="0"/>
					<Vertex X="10921" Y="7474" Z="0"/>
					<Vertex X="10917" Y="7478" Z="0"/>
					<Vertex X="10917" Y="7482" Z="0"/>
					<Vertex X="10908" Y="7500" Z="0"/>
					<Vertex X="10908" Y="7509" Z="0"/>
					<Vertex X="10904" Y="7513" Z="0"/>
					<Vertex X="10900" Y="7526" Z="0"/>
					<Vertex X="10900" Y="7530" Z="0"/>
					<Vertex X="10900" Y="7535" Z="0"/>
					<Vertex X="10900" Y="7539" Z="0"/>
					<Vertex X="10900" Y="7548" Z="0"/>
					<Vertex X="10900" Y="7552" Z="0"/>
					<Vertex X="10895" Y="7552" Z="0"/>
					<Vertex X="10895" Y="7556" Z="0"/>
					<Vertex X="10891" Y="7561" Z="0"/>
					<Vertex X="10891" Y="7565" Z="0"/>
					<Vertex X="10887" Y="7569" Z="0"/>
					<Vertex X="10882" Y="7578" Z="0"/>
					<Vertex X="10882" Y="7582" Z="0"/>
					<Vertex X="10882" Y="7587" Z="0"/>
					<Vertex X="10882" Y="7595" Z="0"/>
					<Vertex X="10882" Y="7600" Z="0"/>
					<Vertex X="10882" Y="7604" Z="0"/>
					<Vertex X="10882" Y="7613" Z="0"/>
					<Vertex X="10882" Y="7622" Z="0"/>
					<Vertex X="10878" Y="7630" Z="0"/>
					<Vertex X="10869" Y="7639" Z="0"/>
					<Vertex X="10869" Y="7643" Z="0"/>
					<Vertex X="10865" Y="7656" Z="0"/>
					<Vertex X="10861" Y="7661" Z="0"/>
					<Vertex X="10861" Y="7665" Z="0"/>
					<Vertex X="10856" Y="7669" Z="0"/>
					<Vertex X="10856" Y="7674" Z="0"/>
					<Vertex X="10852" Y="7678" Z="0"/>
					<Vertex X="10852" Y="7682" Z="0"/>
					<Vertex X="10852" Y="7687" Z="0"/>
					<Vertex X="10843" Y="7700" Z="0"/>
					<Vertex X="10843" Y="7704" Z="0"/>
					<Vertex X="10839" Y="7709" Z="0"/>
					<Vertex X="10835" Y="7713" Z="0"/>
					<Vertex X="10835" Y="7717" Z="0"/>
					<Vertex X="10830" Y="7722" Z="0"/>
					<Vertex X="10826" Y="7730" Z="0"/>
					<Vertex X="10821" Y="7730" Z="0"/>
					<Vertex X="10817" Y="7743" Z="0"/>
					<Vertex X="10813" Y="7748" Z="0"/>
					<Vertex X="10813" Y="7752" Z="0"/>
					<Vertex X="10813" Y="7756" Z="0"/>
					<Vertex X="10808" Y="7756" Z="0"/>
					<Vertex X="10804" Y="7765" Z="0"/>
					<Vertex X="10800" Y="7769" Z="0"/>
					<Vertex X="10795" Y="7774" Z="0"/>
					<Vertex X="10791" Y="7782" Z="0"/>
					<Vertex X="10787" Y="7791" Z="0"/>
					<Vertex X="10782" Y="7791" Z="0"/>
					<Vertex X="10778" Y="7795" Z="0"/>
					<Vertex X="10769" Y="7804" Z="0"/>
					<Vertex X="10769" Y="7809" Z="0"/>
					<Vertex X="10752" Y="7817" Z="0"/>
					<Vertex X="10748" Y="7822" Z="0"/>
					<Vertex X="10735" Y="7822" Z="0"/>
					<Vertex X="10721" Y="7830" Z="0"/>
					<Vertex X="10713" Y="7835" Z="0"/>
					<Vertex X="10704" Y="7839" Z="0"/>
					<Vertex X="10691" Y="7843" Z="0"/>
					<Vertex X="10687" Y="7848" Z="0"/>
					<Vertex X="10678" Y="7852" Z="0"/>
					<Vertex X="10674" Y="7856" Z="0"/>
					<Vertex X="10669" Y="7856" Z="0"/>
					<Vertex X="10661" Y="7861" Z="0"/>
					<Vertex X="10661" Y="7865" Z="0"/>
					<Vertex X="10652" Y="7865" Z="0"/>
					<Vertex X="10648" Y="7865" Z="0"/>
					<Vertex X="10648" Y="7869" Z="0"/>
					<Vertex X="10639" Y="7874" Z="0"/>
					<Vertex X="10635" Y="7874" Z="0"/>
					<Vertex X="10630" Y="7874" Z="0"/>
					<Vertex X="10630" Y="7878" Z="0"/>
					<Vertex X="10626" Y="7878" Z="0"/>
					<Vertex X="10617" Y="7878" Z="0"/>
					<Vertex X="10608" Y="7878" Z="0"/>
					<Vertex X="10600" Y="7878" Z="0"/>
					<Vertex X="10591" Y="7878" Z="0"/>
					<Vertex X="10587" Y="7874" Z="0"/>
					<Vertex X="10582" Y="7869" Z="0"/>
					<Vertex X="10582" Y="7865" Z="0"/>
					<Vertex X="10574" Y="7856" Z="0"/>
					<Vertex X="10569" Y="7848" Z="0"/>
					<Vertex X="10561" Y="7843" Z="0"/>
					<Vertex X="10556" Y="7830" Z="0"/>
					<Vertex X="10556" Y="7826" Z="0"/>
					<Vertex X="10552" Y="7817" Z="0"/>
					<Vertex X="10543" Y="7804" Z="0"/>
					<Vertex X="10543" Y="7800" Z="0"/>
					<Vertex X="10535" Y="7791" Z="0"/>
					<Vertex X="10535" Y="7787" Z="0"/>
					<Vertex X="10530" Y="7778" Z="0"/>
					<Vertex X="10530" Y="7774" Z="0"/>
					<Vertex X="10530" Y="7765" Z="0"/>
					<Vertex X="10526" Y="7765" Z="0"/>
					<Vertex X="10526" Y="7752" Z="0"/>
					<Vertex X="10521" Y="7752" Z="0"/>
					<Vertex X="10521" Y="7743" Z="0"/>
					<Vertex X="10521" Y="7735" Z="0"/>
					<Vertex X="10513" Y="7722" Z="0"/>
					<Vertex X="10513" Y="7717" Z="0"/>
					<Vertex X="10513" Y="7709" Z="0"/>
					<Vertex X="10513" Y="7704" Z="0"/>
					<Vertex X="10508" Y="7700" Z="0"/>
					<Vertex X="10504" Y="7691" Z="0"/>
					<Vertex X="10500" Y="7678" Z="0"/>
					<Vertex X="10495" Y="7678" Z="0"/>
					<Vertex X="10495" Y="7674" Z="0"/>
					<Vertex X="10495" Y="7669" Z="0"/>
					<Vertex X="10482" Y="7661" Z="0"/>
					<Vertex X="10482" Y="7656" Z="0"/>
					<Vertex X="10478" Y="7648" Z="0"/>
					<Vertex X="10474" Y="7648" Z="0"/>
					<Vertex X="10474" Y="7643" Z="0"/>
					<Vertex X="10469" Y="7643" Z="0"/>
					<Vertex X="10469" Y="7639" Z="0"/>
					<Vertex X="10465" Y="7635" Z="0"/>
					<Vertex X="10456" Y="7626" Z="0"/>
					<Vertex X="10452" Y="7622" Z="0"/>
					<Vertex X="10448" Y="7617" Z="0"/>
					<Vertex X="10443" Y="7617" Z="0"/>
					<Vertex X="10439" Y="7609" Z="0"/>
					<Vertex X="10439" Y="7604" Z="0"/>
					<Vertex X="10435" Y="7600" Z="0"/>
					<Vertex X="10430" Y="7591" Z="0"/>
					<Vertex X="10426" Y="7591" Z="0"/>
					<Vertex X="10421" Y="7582" Z="0"/>
					<Vertex X="10417" Y="7574" Z="0"/>
					<Vertex X="10408" Y="7561" Z="0"/>
					<Vertex X="10408" Y="7556" Z="0"/>
					<Vertex X="10404" Y="7543" Z="0"/>
					<Vertex X="10400" Y="7530" Z="0"/>
					<Vertex X="10391" Y="7522" Z="0"/>
					<Vertex X="10387" Y="7513" Z="0"/>
					<Vertex X="10387" Y="7504" Z="0"/>
					<Vertex X="10387" Y="7495" Z="0"/>
					<Vertex X="10382" Y="7487" Z="0"/>
					<Vertex X="10378" Y="7478" Z="0"/>
					<Vertex X="10378" Y="7465" Z="0"/>
					<Vertex X="10378" Y="7461" Z="0"/>
					<Vertex X="10374" Y="7452" Z="0"/>
					<Vertex X="10374" Y="7443" Z="0"/>
					<Vertex X="10369" Y="7435" Z="0"/>
					<Vertex X="10369" Y="7426" Z="0"/>
					<Vertex X="10369" Y="7422" Z="0"/>
					<Vertex X="10369" Y="7417" Z="0"/>
					<Vertex X="10369" Y="7409" Z="0"/>
					<Vertex X="10369" Y="7404" Z="0"/>
					<Vertex X="10361" Y="7391" Z="0"/>
					<Vertex X="10361" Y="7387" Z="0"/>
					<Vertex X="10361" Y="7382" Z="0"/>
					<Vertex X="10361" Y="7378" Z="0"/>
					<Vertex X="10361" Y="7374" Z="0"/>
					<Vertex X="10356" Y="7369" Z="0"/>
					<Vertex X="10356" Y="7365" Z="0"/>
					<Vertex X="10352" Y="7361" Z="0"/>
					<Vertex X="10343" Y="7356" Z="0"/>
					<Vertex X="10343" Y="7352" Z="0"/>
					<Vertex X="10339" Y="7352" Z="0"/>
					<Vertex X="10335" Y="7348" Z="0"/>
					<Vertex X="10330" Y="7348" Z="0"/>
					<Vertex X="10326" Y="7348" Z="0"/>
					<Vertex X="10321" Y="7343" Z="0"/>
					<Vertex X="10317" Y="7339" Z="0"/>
					<Vertex X="10308" Y="7335" Z="0"/>
					<Vertex X="10304" Y="7335" Z="0"/>
					<Vertex X="10300" Y="7335" Z="0"/>
					<Vertex X="10295" Y="7335" Z="0"/>
					<Vertex X="10291" Y="7335" Z="0"/>
					<Vertex X="10287" Y="7335" Z="0"/>
					<Vertex X="10282" Y="7335" Z="0"/>
					<Vertex X="10278" Y="7335" Z="0"/>
					<Vertex X="10274" Y="7335" Z="0"/>
					<Vertex X="10269" Y="7335" Z="0"/>
					<Vertex X="10265" Y="7335" Z="0"/>
					<Vertex X="10261" Y="7339" Z="0"/>
					<Vertex X="10252" Y="7339" Z="0"/>
					<Vertex X="10248" Y="7339" Z="0"/>
					<Vertex X="10235" Y="7348" Z="0"/>
					<Vertex X="10226" Y="7352" Z="0"/>
					<Vertex X="10221" Y="7352" Z="0"/>
					<Vertex X="10217" Y="7352" Z="0"/>
					<Vertex X="10213" Y="7352" Z="0"/>
					<Vertex X="10208" Y="7352" Z="0"/>
					<Vertex X="10204" Y="7352" Z="0"/>
					<Vertex X="10200" Y="7352" Z="0"/>
					<Vertex X="10195" Y="7352" Z="0"/>
					<Vertex X="10191" Y="7352" Z="0"/>
					<Vertex X="10187" Y="7352" Z="0"/>
					<Vertex X="10182" Y="7352" Z="0"/>
					<Vertex X="10178" Y="7352" Z="0"/>
					<Vertex X="10174" Y="7352" Z="0"/>
					<Vertex X="10165" Y="7352" Z="0"/>
					<Vertex X="10156" Y="7348" Z="0"/>
					<Vertex X="10152" Y="7348" Z="0"/>
					<Vertex X="10148" Y="7343" Z="0"/>
					<Vertex X="10139" Y="7339" Z="0"/>
					<Vertex X="10135" Y="7330" Z="0"/>
					<Vertex X="10121" Y="7322" Z="0"/>
					<Vertex X="10117" Y="7317" Z="0"/>
					<Vertex X="10104" Y="7313" Z="0"/>
					<Vertex X="10100" Y="7304" Z="0"/>
					<Vertex X="10095" Y="7304" Z="0"/>
					<Vertex X="10091" Y="7295" Z="0"/>
					<Vertex X="10078" Y="7287" Z="0"/>
					<Vertex X="10074" Y="7282" Z="0"/>
					<Vertex X="10065" Y="7282" Z="0"/>
					<Vertex X="10061" Y="7278" Z="0"/>
					<Vertex X="10056" Y="7269" Z="0"/>
					<Vertex X="10052" Y="7261" Z="0"/>
					<Vertex X="10052" Y="7256" Z="0"/>
					<Vertex X="10048" Y="7248" Z="0"/>
					<Vertex X="10043" Y="7239" Z="0"/>
					<Vertex X="10043" Y="7230" Z="0"/>
					<Vertex X="10043" Y="7226" Z="0"/>
					<Vertex X="10043" Y="7213" Z="0"/>
					<Vertex X="10043" Y="7200" Z="0"/>
					<Vertex X="10039" Y="7187" Z="0"/>
					<Vertex X="10039" Y="7178" Z="0"/>
					<Vertex X="10039" Y="7165" Z="0"/>
					<Vertex X="10030" Y="7152" Z="0"/>
					<Vertex X="10030" Y="7143" Z="0"/>
					<Vertex X="10030" Y="7130" Z="0"/>
					<Vertex X="10030" Y="7117" Z="0"/>
					<Vertex X="10030" Y="7109" Z="0"/>
					<Vertex X="10030" Y="7095" Z="0"/>
					<Vertex X="10030" Y="7082" Z="0"/>
					<Vertex X="10030" Y="7065" Z="0"/>
					<Vertex X="10030" Y="7052" Z="0"/>
					<Vertex X="10030" Y="7048" Z="0"/>
					<Vertex X="10030" Y="7030" Z="0"/>
					<Vertex X="10030" Y="7013" Z="0"/>
					<Vertex X="10030" Y="7004" Z="0"/>
					<Vertex X="10030" Y="7000" Z="0"/>
					<Vertex X="10030" Y="6987" Z="0"/>
					<Vertex X="10030" Y="6982" Z="0"/>
					<Vertex X="10030" Y="6974" Z="0"/>
					<Vertex X="10030" Y="6969" Z="0"/>
					<Vertex X="10030" Y="6965" Z="0"/>
					<Vertex X="10030" Y="6961" Z="0"/>
					<Vertex X="10030" Y="6956" Z="0"/>
					<Vertex X="10030" Y="6948" Z="0"/>
					<Vertex X="10030" Y="6939" Z="0"/>
					<Vertex X="10030" Y="6935" Z="0"/>
					<Vertex X="10030" Y="6930" Z="0"/>
					<Vertex X="10030" Y="6926" Z="0"/>
					<Vertex X="10030" Y="6922" Z="0"/>
					<Vertex X="10030" Y="6917" Z="0"/>
					<Vertex X="10030" Y="6913" Z="0"/>
					<Vertex X="10030" Y="6909" Z="0"/>
					<Vertex X="10030" Y="6904" Z="0"/>
					<Vertex X="10030" Y="6891" Z="0"/>
					<Vertex X="10030" Y="6887" Z="0"/>
					<Vertex X="10030" Y="6878" Z="0"/>
					<Vertex X="10030" Y="6869" Z="0"/>
					<Vertex X="10030" Y="6861" Z="0"/>
					<Vertex X="10026" Y="6848" Z="0"/>
					<Vertex X="10026" Y="6843" Z="0"/>
					<Vertex X="10026" Y="6835" Z="0"/>
					<Vertex X="10026" Y="6830" Z="0"/>
					<Vertex X="10021" Y="6822" Z="0"/>
					<Vertex X="10021" Y="6817" Z="0"/>
					<Vertex X="10017" Y="6804" Z="0"/>
					<Vertex X="10017" Y="6795" Z="0"/>
					<Vertex X="10017" Y="6782" Z="0"/>
					<Vertex X="10008" Y="6765" Z="0"/>
					<Vertex X="10008" Y="6752" Z="0"/>
					<Vertex X="10000" Y="6743" Z="0"/>
					<Vertex X="9995" Y="6735" Z="0"/>
					<Vertex X="9995" Y="6726" Z="0"/>
					<Vertex X="9991" Y="6722" Z="0"/>
					<Vertex X="9987" Y="6713" Z="0"/>
					<Vertex X="9982" Y="6709" Z="0"/>
					<Vertex X="9974" Y="6695" Z="0"/>
					<Vertex X="9974" Y="6687" Z="0"/>
					<Vertex X="9961" Y="6674" Z="0"/>
					<Vertex X="9952" Y="6669" Z="0"/>
					<Vertex X="9948" Y="6661" Z="0"/>
					<Vertex X="9943" Y="6648" Z="0"/>
					<Vertex X="9935" Y="6639" Z="0"/>
					<Vertex X="9930" Y="6630" Z="0"/>
					<Vertex X="9917" Y="6609" Z="0"/>
					<Vertex X="9908" Y="6600" Z="0"/>
					<Vertex X="9904" Y="6591" Z="0"/>
					<Vertex X="9895" Y="6582" Z="0"/>
					<Vertex X="9891" Y="6574" Z="0"/>
					<Vertex X="9882" Y="6561" Z="0"/>
					<Vertex X="9878" Y="6552" Z="0"/>
					<Vertex X="9869" Y="6539" Z="0"/>
					<Vertex X="9861" Y="6530" Z="0"/>
					<Vertex X="9856" Y="6526" Z="0"/>
					<Vertex X="9852" Y="6517" Z="0"/>
					<Vertex X="9843" Y="6513" Z="0"/>
					<Vertex X="9835" Y="6504" Z="0"/>
					<Vertex X="9830" Y="6495" Z="0"/>
					<Vertex X="9826" Y="6491" Z="0"/>
					<Vertex X="9821" Y="6487" Z="0"/>
					<Vertex X="9817" Y="6482" Z="0"/>
					<Vertex X="9813" Y="6482" Z="0"/>
					<Vertex X="9813" Y="6478" Z="0"/>
					<Vertex X="9808" Y="6478" Z="0"/>
					<Vertex X="9804" Y="6478" Z="0"/>
					<Vertex X="9800" Y="6478" Z="0"/>
					<Vertex X="9791" Y="6478" Z="0"/>
					<Vertex X="9787" Y="6478" Z="0"/>
					<Vertex X="9782" Y="6478" Z="0"/>
					<Vertex X="9769" Y="6478" Z="0"/>
					<Vertex X="9765" Y="6478" Z="0"/>
					<Vertex X="9748" Y="6487" Z="0"/>
					<Vertex X="9735" Y="6495" Z="0"/>
					<Vertex X="9726" Y="6504" Z="0"/>
					<Vertex X="9713" Y="6509" Z="0"/>
					<Vertex X="9708" Y="6513" Z="0"/>
					<Vertex X="9704" Y="6517" Z="0"/>
					<Vertex X="9691" Y="6522" Z="0"/>
					<Vertex X="9687" Y="6526" Z="0"/>
					<Vertex X="9687" Y="6530" Z="0"/>
					<Vertex X="9682" Y="6535" Z="0"/>
					<Vertex X="9682" Y="6539" Z="0"/>
					<Vertex X="9678" Y="6539" Z="0"/>
					<Vertex X="9674" Y="6543" Z="0"/>
					<Vertex X="9674" Y="6552" Z="0"/>
					<Vertex X="9674" Y="6556" Z="0"/>
					<Vertex X="9669" Y="6561" Z="0"/>
					<Vertex X="9669" Y="6569" Z="0"/>
					<Vertex X="9669" Y="6578" Z="0"/>
					<Vertex X="9669" Y="6582" Z="0"/>
					<Vertex X="9669" Y="6591" Z="0"/>
					<Vertex X="9665" Y="6595" Z="0"/>
					<Vertex X="9665" Y="6604" Z="0"/>
					<Vertex X="9665" Y="6609" Z="0"/>
					<Vertex X="9665" Y="6613" Z="0"/>
					<Vertex X="9661" Y="6622" Z="0"/>
					<Vertex X="9661" Y="6626" Z="0"/>
					<Vertex X="9661" Y="6630" Z="0"/>
					<Vertex X="9661" Y="6635" Z="0"/>
					<Vertex X="9661" Y="6639" Z="0"/>
					<Vertex X="9661" Y="6643" Z="0"/>
					<Vertex X="9661" Y="6648" Z="0"/>
					<Vertex X="9656" Y="6656" Z="0"/>
					<Vertex X="9652" Y="6656" Z="0"/>
					<Vertex X="9648" Y="6661" Z="0"/>
					<Vertex X="9643" Y="6665" Z="0"/>
					<Vertex X="9643" Y="6669" Z="0"/>
					<Vertex X="9639" Y="6678" Z="0"/>
					<Vertex X="9630" Y="6682" Z="0"/>
					<Vertex X="9626" Y="6687" Z="0"/>
					<Vertex X="9617" Y="6691" Z="0"/>
					<Vertex X="9613" Y="6695" Z="0"/>
					<Vertex X="9600" Y="6695" Z="0"/>
					<Vertex X="9587" Y="6704" Z="0"/>
					<Vertex X="9582" Y="6709" Z="0"/>
					<Vertex X="9574" Y="6709" Z="0"/>
					<Vertex X="9569" Y="6709" Z="0"/>
					<Vertex X="9565" Y="6709" Z="0"/>
					<Vertex X="9561" Y="6709" Z="0"/>
					<Vertex X="9556" Y="6709" Z="0"/>
					<Vertex X="9548" Y="6709" Z="0"/>
					<Vertex X="9543" Y="6709" Z="0"/>
					<Vertex X="9539" Y="6709" Z="0"/>
					<Vertex X="9530" Y="6709" Z="0"/>
					<Vertex X="9521" Y="6709" Z="0"/>
					<Vertex X="9517" Y="6709" Z="0"/>
					<Vertex X="9513" Y="6709" Z="0"/>
					<Vertex X="9508" Y="6709" Z="0"/>
					<Vertex X="9504" Y="6709" Z="0"/>
					<Vertex X="9495" Y="6709" Z="0"/>
					<Vertex X="9491" Y="6709" Z="0"/>
					<Vertex X="9487" Y="6700" Z="0"/>
					<Vertex X="9482" Y="6700" Z="0"/>
					<Vertex X="9478" Y="6695" Z="0"/>
					<Vertex X="9474" Y="6691" Z="0"/>
					<Vertex X="9469" Y="6691" Z="0"/>
					<Vertex X="9456" Y="6678" Z="0"/>
					<Vertex X="9452" Y="6674" Z="0"/>
					<Vertex X="9448" Y="6665" Z="0"/>
					<Vertex X="9439" Y="6652" Z="0"/>
					<Vertex X="9435" Y="6643" Z="0"/>
					<Vertex X="9426" Y="6635" Z="0"/>
					<Vertex X="9417" Y="6609" Z="0"/>
					<Vertex X="9413" Y="6600" Z="0"/>
					<Vertex X="9404" Y="6587" Z="0"/>
					<Vertex X="9391" Y="6561" Z="0"/>
					<Vertex X="9387" Y="6548" Z="0"/>
					<Vertex X="9382" Y="6535" Z="0"/>
					<Vertex X="9378" Y="6522" Z="0"/>
					<Vertex X="9378" Y="6513" Z="0"/>
					<Vertex X="9365" Y="6500" Z="0"/>
					<Vertex X="9361" Y="6491" Z="0"/>
					<Vertex X="9356" Y="6482" Z="0"/>
					<Vertex X="9348" Y="6465" Z="0"/>
					<Vertex X="9343" Y="6456" Z="0"/>
					<Vertex X="9343" Y="6448" Z="0"/>
					<Vertex X="9339" Y="6443" Z="0"/>
					<Vertex X="9335" Y="6435" Z="0"/>
					<Vertex X="9330" Y="6426" Z="0"/>
					<Vertex X="9326" Y="6417" Z="0"/>
					<Vertex X="9317" Y="6404" Z="0"/>
					<Vertex X="9317" Y="6395" Z="0"/>
					<Vertex X="9313" Y="6387" Z="0"/>
					<Vertex X="9304" Y="6374" Z="0"/>
					<Vertex X="9304" Y="6361" Z="0"/>
					<Vertex X="9300" Y="6356" Z="0"/>
					<Vertex X="9295" Y="6343" Z="0"/>
					<Vertex X="9287" Y="6330" Z="0"/>
					<Vertex X="9282" Y="6322" Z="0"/>
					<Vertex X="9278" Y="6313" Z="0"/>
					<Vertex X="9274" Y="6304" Z="0"/>
					<Vertex X="9269" Y="6295" Z="0"/>
					<Vertex X="9269" Y="6278" Z="0"/>
					<Vertex X="9269" Y="6269" Z="0"/>
					<Vertex X="9269" Y="6256" Z="0"/>
					<Vertex X="9261" Y="6235" Z="0"/>
					<Vertex X="9261" Y="6230" Z="0"/>
					<Vertex X="9256" Y="6213" Z="0"/>
					<Vertex X="9252" Y="6204" Z="0"/>
					<Vertex X="9248" Y="6187" Z="0"/>
					<Vertex X="9248" Y="6174" Z="0"/>
					<Vertex X="9243" Y="6165" Z="0"/>
					<Vertex X="9243" Y="6139" Z="0"/>
					<Vertex X="9239" Y="6130" Z="0"/>
					<Vertex X="9239" Y="6109" Z="0"/>
					<Vertex X="9235" Y="6100" Z="0"/>
					<Vertex X="9235" Y="6091" Z="0"/>
					<Vertex X="9235" Y="6074" Z="0"/>
					<Vertex X="9230" Y="6069" Z="0"/>
					<Vertex X="9230" Y="6056" Z="0"/>
					<Vertex X="9230" Y="6048" Z="0"/>
					<Vertex X="9226" Y="6039" Z="0"/>
					<Vertex X="9226" Y="6030" Z="0"/>
					<Vertex X="9221" Y="6022" Z="0"/>
					<Vertex X="9213" Y="6009" Z="0"/>
					<Vertex X="9213" Y="6004" Z="0"/>
					<Vertex X="9213" Y="6000" Z="0"/>
					<Vertex X="9213" Y="5995" Z="0"/>
					<Vertex X="9213" Y="5991" Z="0"/>
					<Vertex X="9208" Y="5987" Z="0"/>
					<Vertex X="9208" Y="5978" Z="0"/>
					<Vertex X="9208" Y="5969" Z="0"/>
					<Vertex X="9208" Y="5965" Z="0"/>
					<Vertex X="9208" Y="5961" Z="0"/>
					<Vertex X="9208" Y="5956" Z="0"/>
					<Vertex X="9208" Y="5948" Z="0"/>
					<Vertex X="9208" Y="5943" Z="0"/>
					<Vertex X="9208" Y="5935" Z="0"/>
					<Vertex X="9208" Y="5930" Z="0"/>
					<Vertex X="9208" Y="5922" Z="0"/>
					<Vertex X="9208" Y="5913" Z="0"/>
					<Vertex X="9208" Y="5909" Z="0"/>
					<Vertex X="9208" Y="5904" Z="0"/>
					<Vertex X="9208" Y="5895" Z="0"/>
					<Vertex X="9208" Y="5891" Z="0"/>
					<Vertex X="9208" Y="5887" Z="0"/>
					<Vertex X="9213" Y="5874" Z="0"/>
					<Vertex X="9217" Y="5865" Z="0"/>
					<Vertex X="9221" Y="5861" Z="0"/>
					<Vertex X="9226" Y="5852" Z="0"/>
					<Vertex X="9226" Y="5848" Z="0"/>
					<Vertex X="9235" Y="5835" Z="0"/>
					<Vertex X="9235" Y="5830" Z="0"/>
					<Vertex X="9243" Y="5817" Z="0"/>
					<Vertex X="9248" Y="5817" Z="0"/>
					<Vertex X="9261" Y="5800" Z="0"/>
					<Vertex X="9269" Y="5787" Z="0"/>
					<Vertex X="9274" Y="5787" Z="0"/>
					<Vertex X="9278" Y="5782" Z="0"/>
					<Vertex X="9287" Y="5774" Z="0"/>
					<Vertex X="9300" Y="5769" Z="0"/>
					<Vertex X="9304" Y="5765" Z="0"/>
					<Vertex X="9321" Y="5756" Z="0"/>
					<Vertex X="9335" Y="5748" Z="0"/>
					<Vertex X="9343" Y="5748" Z="0"/>
					<Vertex X="9348" Y="5739" Z="0"/>
					<Vertex X="9361" Y="5739" Z="0"/>
					<Vertex X="9365" Y="5739" Z="0"/>
					<Vertex X="9374" Y="5739" Z="0"/>
					<Vertex X="9378" Y="5739" Z="0"/>
					<Vertex X="9387" Y="5739" Z="0"/>
					<Vertex X="9391" Y="5739" Z="0"/>
					<Vertex X="9395" Y="5739" Z="0"/>
					<Vertex X="9408" Y="5739" Z="0"/>
					<Vertex X="9413" Y="5739" Z="0"/>
					<Vertex X="9421" Y="5739" Z="0"/>
					<Vertex X="9430" Y="5739" Z="0"/>
					<Vertex X="9435" Y="5739" Z="0"/>
					<Vertex X="9443" Y="5739" Z="0"/>
					<Vertex X="9448" Y="5739" Z="0"/>
					<Vertex X="9456" Y="5739" Z="0"/>
					<Vertex X="9461" Y="5739" Z="0"/>
					<Vertex X="9465" Y="5739" Z="0"/>
					<Vertex X="9469" Y="5739" Z="0"/>
					<Vertex X="9474" Y="5743" Z="0"/>
					<Vertex X="9478" Y="5743" Z="0"/>
					<Vertex X="9487" Y="5748" Z="0"/>
					<Vertex X="9491" Y="5752" Z="0"/>
					<Vertex X="9491" Y="5756" Z="0"/>
					<Vertex X="9500" Y="5756" Z="0"/>
					<Vertex X="9500" Y="5761" Z="0"/>
					<Vertex X="9500" Y="5765" Z="0"/>
					<Vertex X="9504" Y="5769" Z="0"/>
					<Vertex X="9508" Y="5782" Z="0"/>
					<Vertex X="9508" Y="5787" Z="0"/>
					<Vertex X="9513" Y="5787" Z="0"/>
					<Vertex X="9513" Y="5791" Z="0"/>
					<Vertex X="9513" Y="5795" Z="0"/>
					<Vertex X="9513" Y="5809" Z="0"/>
					<Vertex X="9513" Y="5813" Z="0"/>
					<Vertex X="9513" Y="5817" Z="0"/>
					<Vertex X="9513" Y="5822" Z="0"/>
					<Vertex X="9513" Y="5826" Z="0"/>
					<Vertex X="9513" Y="5830" Z="0"/>
					<Vertex X="9513" Y="5835" Z="0"/>
					<Vertex X="9513" Y="5843" Z="0"/>
					<Vertex X="9513" Y="5848" Z="0"/>
					<Vertex X="9513" Y="5852" Z="0"/>
					<Vertex X="9513" Y="5856" Z="0"/>
					<Vertex X="9508" Y="5865" Z="0"/>
					<Vertex X="9500" Y="5869" Z="0"/>
					<Vertex X="9500" Y="5878" Z="0"/>
					<Vertex X="9495" Y="5882" Z="0"/>
					<Vertex X="9495" Y="5887" Z="0"/>
					<Vertex X="9495" Y="5891" Z="0"/>
					<Vertex X="9495" Y="5900" Z="0"/>
					<Vertex X="9491" Y="5909" Z="0"/>
					<Vertex X="9482" Y="5922" Z="0"/>
					<Vertex X="9482" Y="5926" Z="0"/>
					<Vertex X="9482" Y="5939" Z="0"/>
					<Vertex X="9482" Y="5948" Z="0"/>
					<Vertex X="9482" Y="5952" Z="0"/>
					<Vertex X="9482" Y="5961" Z="0"/>
					<Vertex X="9482" Y="5969" Z="0"/>
					<Vertex X="9482" Y="5978" Z="0"/>
					<Vertex X="9482" Y="5987" Z="0"/>
					<Vertex X="9482" Y="5991" Z="0"/>
					<Vertex X="9487" Y="5995" Z="0"/>
					<Vertex X="9491" Y="6004" Z="0"/>
					<Vertex X="9495" Y="6004" Z="0"/>
					<Vertex X="9513" Y="6013" Z="0"/>
					<Vertex X="9517" Y="6022" Z="0"/>
					<Vertex X="9526" Y="6022" Z="0"/>
					<Vertex X="9535" Y="6026" Z="0"/>
					<Vertex X="9535" Y="6030" Z="0"/>
					<Vertex X="9543" Y="6035" Z="0"/>
					<Vertex X="9552" Y="6035" Z="0"/>
					<Vertex X="9556" Y="6039" Z="0"/>
					<Vertex X="9574" Y="6043" Z="0"/>
					<Vertex X="9595" Y="6048" Z="0"/>
					<Vertex X="9604" Y="6052" Z="0"/>
					<Vertex X="9613" Y="6052" Z="0"/>
					<Vertex X="9617" Y="6052" Z="0"/>
					<Vertex X="9626" Y="6052" Z="0"/>
					<Vertex X="9630" Y="6061" Z="0"/>
					<Vertex X="9635" Y="6061" Z="0"/>
					<Vertex X="9639" Y="6061" Z="0"/>
					<Vertex X="9643" Y="6065" Z="0"/>
					<Vertex X="9648" Y="6069" Z="0"/>
					<Vertex X="9652" Y="6069" Z="0"/>
					<Vertex X="9656" Y="6069" Z="0"/>
					<Vertex X="9661" Y="6069" Z="0"/>
					<Vertex X="9665" Y="6069" Z="0"/>
					<Vertex X="9669" Y="6069" Z="0"/>
					<Vertex X="9669" Y="6065" Z="0"/>
					<Vertex X="9669" Y="6061" Z="0"/>
					<Vertex X="9669" Y="6052" Z="0"/>
					<Vertex X="9669" Y="6048" Z="0"/>
					<Vertex X="9669" Y="6039" Z="0"/>
					<Vertex X="9669" Y="6035" Z="0"/>
					<Vertex X="9669" Y="6026" Z="0"/>
					<Vertex X="9669" Y="6022" Z="0"/>
					<Vertex X="9669" Y="6013" Z="0"/>
					<Vertex X="9669" Y="6009" Z="0"/>
					<Vertex X="9669" Y="6000" Z="0"/>
					<Vertex X="9669" Y="5995" Z="0"/>
					<Vertex X="9669" Y="5991" Z="0"/>
					<Vertex X="9669" Y="5987" Z="0"/>
					<Vertex X="9669" Y="5982" Z="0"/>
					<Vertex X="9674" Y="5974" Z="0"/>
					<Vertex X="9674" Y="5969" Z="0"/>
					<Vertex X="9674" Y="5965" Z="0"/>
					<Vertex X="9674" Y="5956" Z="0"/>
					<Vertex X="9674" Y="5952" Z="0"/>
					<Vertex X="9678" Y="5948" Z="0"/>
					<Vertex X="9678" Y="5943" Z="0"/>
					<Vertex X="9678" Y="5935" Z="0"/>
					<Vertex X="9682" Y="5935" Z="0"/>
					<Vertex X="9682" Y="5930" Z="0"/>
					<Vertex X="9687" Y="5926" Z="0"/>
					<Vertex X="9691" Y="5922" Z="0"/>
					<Vertex X="9691" Y="5917" Z="0"/>
					<Vertex X="9695" Y="5913" Z="0"/>
					<Vertex X="9700" Y="5913" Z="0"/>
					<Vertex X="9704" Y="5913" Z="0"/>
					<Vertex X="9708" Y="5913" Z="0"/>
					<Vertex X="9735" Y="5895" Z="0"/>
				</Vertices>
			</Region>
			<Region Id="2" Type="0" Zoom="0.230000" Selected="0" ImageLocation="" ImageFocus="0" Length="10825.9" Area="1487277.0" LengthMicrons="5346.9" AreaMicrons="362802.2" Text="SOLID" NegativeROA="0" InputRegionId="0" Analyze="1" DisplayId="2">
				<Attributes/>
				<Vertices>
					<Vertex X="6153" Y="5909" Z="0"/>
					<Vertex X="6157" Y="5900" Z="0"/>
					<Vertex X="6161" Y="5900" Z="0"/>
					<Vertex X="6166" Y="5896" Z="0"/>
					<Vertex X="6174" Y="5896" Z="0"/>
					<Vertex X="6187" Y="5883" Z="0"/>
					<Vertex X="6209" Y="5865" Z="0"/>
					<Vertex X="6227" Y="5852" Z="0"/>
					<Vertex X="6235" Y="5839" Z="0"/>
					<Vertex X="6270" Y="5817" Z="0"/>
					<Vertex X="6279" Y="5809" Z="0"/>
					<Vertex X="6296" Y="5796" Z="0"/>
					<Vertex X="6300" Y="5796" Z="0"/>
					<Vertex X="6305" Y="5791" Z="0"/>
					<Vertex X="6313" Y="5787" Z="0"/>
					<Vertex X="6318" Y="5783" Z="0"/>
					<Vertex X="6327" Y="5778" Z="0"/>
					<Vertex X="6331" Y="5774" Z="0"/>
					<Vertex X="6335" Y="5774" Z="0"/>
					<Vertex X="6344" Y="5765" Z="0"/>
					<Vertex X="6353" Y="5765" Z="0"/>
					<Vertex X="6357" Y="5756" Z="0"/>
					<Vertex X="6366" Y="5752" Z="0"/>
					<Vertex X="6374" Y="5748" Z="0"/>
					<Vertex X="6383" Y="5748" Z="0"/>
					<Vertex X="6387" Y="5743" Z="0"/>
					<Vertex X="6396" Y="5743" Z="0"/>
					<Vertex X="6400" Y="5743" Z="0"/>
					<Vertex X="6409" Y="5743" Z="0"/>
					<Vertex X="6413" Y="5743" Z="0"/>
					<Vertex X="6422" Y="5743" Z="0"/>
					<Vertex X="6427" Y="5743" Z="0"/>
					<Vertex X="6440" Y="5743" Z="0"/>
					<Vertex X="6444" Y="5743" Z="0"/>
					<Vertex X="6453" Y="5748" Z="0"/>
					<Vertex X="6457" Y="5752" Z="0"/>
					<Vertex X="6461" Y="5752" Z="0"/>
					<Vertex X="6461" Y="5756" Z="0"/>
					<Vertex X="6466" Y="5765" Z="0"/>
					<Vertex X="6466" Y="5769" Z="0"/>
					<Vertex X="6470" Y="5783" Z="0"/>
					<Vertex X="6470" Y="5796" Z="0"/>
					<Vertex X="6470" Y="5804" Z="0"/>
					<Vertex X="6470" Y="5817" Z="0"/>
					<Vertex X="6470" Y="5830" Z="0"/>
					<Vertex X="6470" Y="5839" Z="0"/>
					<Vertex X="6474" Y="5848" Z="0"/>
					<Vertex X="6474" Y="5856" Z="0"/>
					<Vertex X="6479" Y="5865" Z="0"/>
					<Vertex X="6479" Y="5869" Z="0"/>
					<Vertex X="6479" Y="5878" Z="0"/>
					<Vertex X="6479" Y="5887" Z="0"/>
					<Vertex X="6479" Y="5896" Z="0"/>
					<Vertex X="6479" Y="5904" Z="0"/>
					<Vertex X="6479" Y="5909" Z="0"/>
					<Vertex X="6479" Y="5917" Z="0"/>
					<Vertex X="6479" Y="5922" Z="0"/>
					<Vertex X="6479" Y="5926" Z="0"/>
					<Vertex X="6479" Y="5930" Z="0"/>
					<Vertex X="6479" Y="5939" Z="0"/>
					<Vertex X="6479" Y="5943" Z="0"/>
					<Vertex X="6479" Y="5952" Z="0"/>
					<Vertex X="6479" Y="5956" Z="0"/>
					<Vertex X="6479" Y="5969" Z="0"/>
					<Vertex X="6479" Y="5978" Z="0"/>
					<Vertex X="6479" Y="5987" Z="0"/>
					<Vertex X="6479" Y="5996" Z="0"/>
					<Vertex X="6479" Y="6004" Z="0"/>
					<Vertex X="6479" Y="6013" Z="0"/>
					<Vertex X="6479" Y="6017" Z="0"/>
					<Vertex X="6479" Y="6026" Z="0"/>
					<Vertex X="6479" Y="6035" Z="0"/>
					<Vertex X="6479" Y="6039" Z="0"/>
					<Vertex X="6483" Y="6043" Z="0"/>
					<Vertex X="6487" Y="6048" Z="0"/>
					<Vertex X="6487" Y="6052" Z="0"/>
					<Vertex X="6492" Y="6056" Z="0"/>
					<Vertex X="6500" Y="6065" Z="0"/>
					<Vertex X="6505" Y="6065" Z="0"/>
					<Vertex X="6505" Y="6069" Z="0"/>
					<Vertex X="6509" Y="6069" Z="0"/>
					<Vertex X="6513" Y="6074" Z="0"/>
					<Vertex X="6518" Y="6074" Z="0"/>
					<Vertex X="6522" Y="6074" Z="0"/>
					<Vertex X="6527" Y="6074" Z="0"/>
					<Vertex X="6531" Y="6074" Z="0"/>
					<Vertex X="6535" Y="6069" Z="0"/>
					<Vertex X="6535" Y="6056" Z="0"/>
					<Vertex X="6535" Y="6052" Z="0"/>
					<Vertex X="6540" Y="6043" Z="0"/>
					<Vertex X="6540" Y="6026" Z="0"/>
					<Vertex X="6544" Y="6022" Z="0"/>
					<Vertex X="6544" Y="6017" Z="0"/>
					<Vertex X="6548" Y="6013" Z="0"/>
					<Vertex X="6553" Y="6000" Z="0"/>
					<Vertex X="6553" Y="5996" Z="0"/>
					<Vertex X="6557" Y="5991" Z="0"/>
					<Vertex X="6557" Y="5987" Z="0"/>
					<Vertex X="6566" Y="5974" Z="0"/>
					<Vertex X="6566" Y="5969" Z="0"/>
					<Vertex X="6570" Y="5965" Z="0"/>
					<Vertex X="6574" Y="5956" Z="0"/>
					<Vertex X="6574" Y="5952" Z="0"/>
					<Vertex X="6587" Y="5939" Z="0"/>
					<Vertex X="6592" Y="5930" Z="0"/>
					<Vertex X="6605" Y="5922" Z="0"/>
					<Vertex X="6613" Y="5913" Z="0"/>
					<Vertex X="6618" Y="5909" Z="0"/>
					<Vertex X="6627" Y="5900" Z="0"/>
					<Vertex X="6631" Y="5900" Z="0"/>
					<Vertex X="6631" Y="5896" Z="0"/>
					<Vertex X="6635" Y="5891" Z="0"/>
					<Vertex X="6640" Y="5891" Z="0"/>
					<Vertex X="6648" Y="5887" Z="0"/>
					<Vertex X="6653" Y="5883" Z="0"/>
					<Vertex X="6657" Y="5883" Z="0"/>
					<Vertex X="6657" Y="5878" Z="0"/>
					<Vertex X="6661" Y="5878" Z="0"/>
					<Vertex X="6666" Y="5878" Z="0"/>
					<Vertex X="6670" Y="5878" Z="0"/>
					<Vertex X="6674" Y="5878" Z="0"/>
					<Vertex X="6679" Y="5878" Z="0"/>
					<Vertex X="6683" Y="5878" Z="0"/>
					<Vertex X="6687" Y="5878" Z="0"/>
					<Vertex X="6692" Y="5878" Z="0"/>
					<Vertex X="6700" Y="5878" Z="0"/>
					<Vertex X="6705" Y="5878" Z="0"/>
					<Vertex X="6713" Y="5878" Z="0"/>
					<Vertex X="6718" Y="5878" Z="0"/>
					<Vertex X="6722" Y="5878" Z="0"/>
					<Vertex X="6731" Y="5883" Z="0"/>
					<Vertex X="6731" Y="5887" Z="0"/>
					<Vertex X="6735" Y="5887" Z="0"/>
					<Vertex X="6744" Y="5891" Z="0"/>
					<Vertex X="6744" Y="5896" Z="0"/>
					<Vertex X="6748" Y="5896" Z="0"/>
					<Vertex X="6753" Y="5900" Z="0"/>
					<Vertex X="6757" Y="5904" Z="0"/>
					<Vertex X="6761" Y="5909" Z="0"/>
					<Vertex X="6766" Y="5909" Z="0"/>
					<Vertex X="6766" Y="5917" Z="0"/>
					<Vertex X="6770" Y="5917" Z="0"/>
					<Vertex X="6774" Y="5922" Z="0"/>
					<Vertex X="6779" Y="5922" Z="0"/>
					<Vertex X="6779" Y="5926" Z="0"/>
					<Vertex X="6783" Y="5926" Z="0"/>
					<Vertex X="6783" Y="5930" Z="0"/>
					<Vertex X="6787" Y="5939" Z="0"/>
					<Vertex X="6792" Y="5939" Z="0"/>
					<Vertex X="6796" Y="5952" Z="0"/>
					<Vertex X="6800" Y="5961" Z="0"/>
					<Vertex X="6800" Y="5965" Z="0"/>
					<Vertex X="6800" Y="5974" Z="0"/>
					<Vertex X="6800" Y="5983" Z="0"/>
					<Vertex X="6800" Y="5987" Z="0"/>
					<Vertex X="6800" Y="5991" Z="0"/>
					<Vertex X="6800" Y="6004" Z="0"/>
					<Vertex X="6800" Y="6009" Z="0"/>
					<Vertex X="6800" Y="6017" Z="0"/>
					<Vertex X="6800" Y="6022" Z="0"/>
					<Vertex X="6800" Y="6026" Z="0"/>
					<Vertex X="6800" Y="6030" Z="0"/>
					<Vertex X="6800" Y="6039" Z="0"/>
					<Vertex X="6800" Y="6043" Z="0"/>
					<Vertex X="6796" Y="6048" Z="0"/>
					<Vertex X="6796" Y="6056" Z="0"/>
					<Vertex X="6792" Y="6061" Z="0"/>
					<Vertex X="6787" Y="6065" Z="0"/>
					<Vertex X="6783" Y="6069" Z="0"/>
					<Vertex X="6779" Y="6074" Z="0"/>
					<Vertex X="6779" Y="6078" Z="0"/>
					<Vertex X="6770" Y="6091" Z="0"/>
					<Vertex X="6766" Y="6100" Z="0"/>
					<Vertex X="6766" Y="6109" Z="0"/>
					<Vertex X="6766" Y="6117" Z="0"/>
					<Vertex X="6761" Y="6122" Z="0"/>
					<Vertex X="6757" Y="6143" Z="0"/>
					<Vertex X="6753" Y="6152" Z="0"/>
					<Vertex X="6748" Y="6165" Z="0"/>
					<Vertex X="6744" Y="6169" Z="0"/>
					<Vertex X="6744" Y="6178" Z="0"/>
					<Vertex X="6744" Y="6183" Z="0"/>
					<Vertex X="6744" Y="6191" Z="0"/>
					<Vertex X="6744" Y="6196" Z="0"/>
					<Vertex X="6748" Y="6204" Z="0"/>
					<Vertex X="6753" Y="6209" Z="0"/>
					<Vertex X="6757" Y="6213" Z="0"/>
					<Vertex X="6761" Y="6213" Z="0"/>
					<Vertex X="6770" Y="6222" Z="0"/>
					<Vertex X="6774" Y="6226" Z="0"/>
					<Vertex X="6779" Y="6226" Z="0"/>
					<Vertex X="6779" Y="6230" Z="0"/>
					<Vertex X="6787" Y="6235" Z="0"/>
					<Vertex X="6792" Y="6239" Z="0"/>
					<Vertex X="6796" Y="6239" Z="0"/>
					<Vertex X="6800" Y="6239" Z="0"/>
					<Vertex X="6800" Y="6248" Z="0"/>
					<Vertex X="6805" Y="6248" Z="0"/>
					<Vertex X="6809" Y="6252" Z="0"/>
					<Vertex X="6818" Y="6252" Z="0"/>
					<Vertex X="6822" Y="6252" Z="0"/>
					<Vertex X="6827" Y="6252" Z="0"/>
					<Vertex X="6835" Y="6261" Z="0"/>
					<Vertex X="6840" Y="6261" Z="0"/>
					<Vertex X="6844" Y="6261" Z="0"/>
					<Vertex X="6848" Y="6261" Z="0"/>
					<Vertex X="6848" Y="6256" Z="0"/>
					<Vertex X="6857" Y="6256" Z="0"/>
					<Vertex X="6861" Y="6256" Z="0"/>
					<Vertex X="6866" Y="6252" Z="0"/>
					<Vertex X="6866" Y="6248" Z="0"/>
					<Vertex X="6870" Y="6248" Z="0"/>
					<Vertex X="6874" Y="6248" Z="0"/>
					<Vertex X="6883" Y="6248" Z="0"/>
					<Vertex X="6887" Y="6248" Z="0"/>
					<Vertex X="6892" Y="6248" Z="0"/>
					<Vertex X="6896" Y="6248" Z="0"/>
					<Vertex X="6896" Y="6252" Z="0"/>
					<Vertex X="6900" Y="6252" Z="0"/>
					<Vertex X="6900" Y="6256" Z="0"/>
					<Vertex X="6909" Y="6256" Z="0"/>
					<Vertex X="6909" Y="6261" Z="0"/>
					<Vertex X="6913" Y="6265" Z="0"/>
					<Vertex X="6918" Y="6269" Z="0"/>
					<Vertex X="6922" Y="6274" Z="0"/>
					<Vertex X="6922" Y="6278" Z="0"/>
					<Vertex X="6927" Y="6278" Z="0"/>
					<Vertex X="6927" Y="6283" Z="0"/>
					<Vertex X="6931" Y="6287" Z="0"/>
					<Vertex X="6935" Y="6291" Z="0"/>
					<Vertex X="6940" Y="6296" Z="0"/>
					<Vertex X="6940" Y="6300" Z="0"/>
					<Vertex X="6944" Y="6304" Z="0"/>
					<Vertex X="6948" Y="6313" Z="0"/>
					<Vertex X="6953" Y="6317" Z="0"/>
					<Vertex X="6957" Y="6317" Z="0"/>
					<Vertex X="6957" Y="6326" Z="0"/>
					<Vertex X="6957" Y="6330" Z="0"/>
					<Vertex X="6966" Y="6339" Z="0"/>
					<Vertex X="6966" Y="6343" Z="0"/>
					<Vertex X="6970" Y="6348" Z="0"/>
					<Vertex X="6970" Y="6352" Z="0"/>
					<Vertex X="6970" Y="6356" Z="0"/>
					<Vertex X="6970" Y="6361" Z="0"/>
					<Vertex X="6970" Y="6365" Z="0"/>
					<Vertex X="6979" Y="6369" Z="0"/>
					<Vertex X="6979" Y="6374" Z="0"/>
					<Vertex X="6983" Y="6383" Z="0"/>
					<Vertex X="6983" Y="6387" Z="0"/>
					<Vertex X="6983" Y="6391" Z="0"/>
					<Vertex X="6983" Y="6396" Z="0"/>
					<Vertex X="6983" Y="6400" Z="0"/>
					<Vertex X="6987" Y="6404" Z="0"/>
					<Vertex X="6987" Y="6409" Z="0"/>
					<Vertex X="6987" Y="6413" Z="0"/>
					<Vertex X="6987" Y="6422" Z="0"/>
					<Vertex X="6987" Y="6426" Z="0"/>
					<Vertex X="6987" Y="6435" Z="0"/>
					<Vertex X="6987" Y="6448" Z="0"/>
					<Vertex X="6987" Y="6456" Z="0"/>
					<Vertex X="6987" Y="6465" Z="0"/>
					<Vertex X="6979" Y="6478" Z="0"/>
					<Vertex X="6979" Y="6483" Z="0"/>
					<Vertex X="6974" Y="6487" Z="0"/>
					<Vertex X="6974" Y="6491" Z="0"/>
					<Vertex X="6966" Y="6496" Z="0"/>
					<Vertex X="6966" Y="6500" Z="0"/>
					<Vertex X="6961" Y="6504" Z="0"/>
					<Vertex X="6961" Y="6509" Z="0"/>
					<Vertex X="6957" Y="6509" Z="0"/>
					<Vertex X="6948" Y="6517" Z="0"/>
					<Vertex X="6944" Y="6522" Z="0"/>
					<Vertex X="6944" Y="6526" Z="0"/>
					<Vertex X="6940" Y="6526" Z="0"/>
					<Vertex X="6935" Y="6535" Z="0"/>
					<Vertex X="6931" Y="6535" Z="0"/>
					<Vertex X="6927" Y="6539" Z="0"/>
					<Vertex X="6918" Y="6543" Z="0"/>
					<Vertex X="6913" Y="6543" Z="0"/>
					<Vertex X="6913" Y="6548" Z="0"/>
					<Vertex X="6909" Y="6548" Z="0"/>
					<Vertex X="6905" Y="6548" Z="0"/>
					<Vertex X="6900" Y="6548" Z="0"/>
					<Vertex X="6896" Y="6548" Z="0"/>
					<Vertex X="6892" Y="6548" Z="0"/>
					<Vertex X="6883" Y="6548" Z="0"/>
					<Vertex X="6879" Y="6548" Z="0"/>
					<Vertex X="6874" Y="6548" Z="0"/>
					<Vertex X="6870" Y="6543" Z="0"/>
					<Vertex X="6857" Y="6539" Z="0"/>
					<Vertex X="6853" Y="6539" Z="0"/>
					<Vertex X="6840" Y="6530" Z="0"/>
					<Vertex X="6831" Y="6530" Z="0"/>
					<Vertex X="6822" Y="6526" Z="0"/>
					<Vertex X="6813" Y="6522" Z="0"/>
					<Vertex X="6809" Y="6522" Z="0"/>
					<Vertex X="6805" Y="6517" Z="0"/>
					<Vertex X="6796" Y="6513" Z="0"/>
					<Vertex X="6787" Y="6513" Z="0"/>
					<Vertex X="6783" Y="6513" Z="0"/>
					<Vertex X="6774" Y="6513" Z="0"/>
					<Vertex X="6770" Y="6513" Z="0"/>
					<Vertex X="6761" Y="6513" Z="0"/>
					<Vertex X="6757" Y="6513" Z="0"/>
					<Vertex X="6748" Y="6513" Z="0"/>
					<Vertex X="6740" Y="6517" Z="0"/>
					<Vertex X="6735" Y="6522" Z="0"/>
					<Vertex X="6727" Y="6530" Z="0"/>
					<Vertex X="6722" Y="6530" Z="0"/>
					<Vertex X="6718" Y="6539" Z="0"/>
					<Vertex X="6718" Y="6543" Z="0"/>
					<Vertex X="6713" Y="6548" Z="0"/>
					<Vertex X="6713" Y="6552" Z="0"/>
					<Vertex X="6713" Y="6561" Z="0"/>
					<Vertex X="6713" Y="6565" Z="0"/>
					<Vertex X="6713" Y="6569" Z="0"/>
					<Vertex X="6713" Y="6574" Z="0"/>
					<Vertex X="6713" Y="6578" Z="0"/>
					<Vertex X="6713" Y="6583" Z="0"/>
					<Vertex X="6713" Y="6587" Z="0"/>
					<Vertex X="6718" Y="6587" Z="0"/>
					<Vertex X="6722" Y="6600" Z="0"/>
					<Vertex X="6727" Y="6609" Z="0"/>
					<Vertex X="6731" Y="6617" Z="0"/>
					<Vertex X="6735" Y="6626" Z="0"/>
					<Vertex X="6748" Y="6643" Z="0"/>
					<Vertex X="6748" Y="6648" Z="0"/>
					<Vertex X="6753" Y="6652" Z="0"/>
					<Vertex X="6753" Y="6656" Z="0"/>
					<Vertex X="6757" Y="6665" Z="0"/>
					<Vertex X="6757" Y="6674" Z="0"/>
					<Vertex X="6761" Y="6683" Z="0"/>
					<Vertex X="6761" Y="6687" Z="0"/>
					<Vertex X="6766" Y="6696" Z="0"/>
					<Vertex X="6766" Y="6700" Z="0"/>
					<Vertex X="6766" Y="6704" Z="0"/>
					<Vertex X="6766" Y="6709" Z="0"/>
					<Vertex X="6766" Y="6713" Z="0"/>
					<Vertex X="6766" Y="6722" Z="0"/>
					<Vertex X="6766" Y="6730" Z="0"/>
					<Vertex X="6766" Y="6739" Z="0"/>
					<Vertex X="6766" Y="6743" Z="0"/>
					<Vertex X="6766" Y="6748" Z="0"/>
					<Vertex X="6766" Y="6752" Z="0"/>
					<Vertex X="6757" Y="6761" Z="0"/>
					<Vertex X="6753" Y="6765" Z="0"/>
					<Vertex X="6744" Y="6769" Z="0"/>
					<Vertex X="6735" Y="6769" Z="0"/>
					<Vertex X="6722" Y="6769" Z="0"/>
					<Vertex X="6718" Y="6769" Z="0"/>
					<Vertex X="6705" Y="6769" Z="0"/>
					<Vertex X="6692" Y="6769" Z="0"/>
					<Vertex X="6674" Y="6769" Z="0"/>
					<Vertex X="6670" Y="6769" Z="0"/>
					<Vertex X="6653" Y="6769" Z="0"/>
					<Vertex X="6644" Y="6765" Z="0"/>
					<Vertex X="6640" Y="6765" Z="0"/>
					<Vertex X="6631" Y="6761" Z="0"/>
					<Vertex X="6627" Y="6752" Z="0"/>
					<Vertex X="6613" Y="6743" Z="0"/>
					<Vertex X="6609" Y="6735" Z="0"/>
					<Vertex X="6592" Y="6722" Z="0"/>
					<Vertex X="6583" Y="6717" Z="0"/>
					<Vertex X="6574" Y="6704" Z="0"/>
					<Vertex X="6574" Y="6700" Z="0"/>
					<Vertex X="6561" Y="6691" Z="0"/>
					<Vertex X="6557" Y="6683" Z="0"/>
					<Vertex X="6544" Y="6674" Z="0"/>
					<Vertex X="6540" Y="6674" Z="0"/>
					<Vertex X="6540" Y="6669" Z="0"/>
					<Vertex X="6527" Y="6661" Z="0"/>
					<Vertex X="6522" Y="6656" Z="0"/>
					<Vertex X="6518" Y="6656" Z="0"/>
					<Vertex X="6513" Y="6652" Z="0"/>
					<Vertex X="6509" Y="6648" Z="0"/>
					<Vertex X="6505" Y="6643" Z="0"/>
					<Vertex X="6492" Y="6635" Z="0"/>
					<Vertex X="6487" Y="6635" Z="0"/>
					<Vertex X="6483" Y="6630" Z="0"/>
					<Vertex X="6479" Y="6630" Z="0"/>
					<Vertex X="6474" Y="6630" Z="0"/>
					<Vertex X="6470" Y="6630" Z="0"/>
					<Vertex X="6466" Y="6630" Z="0"/>
					<Vertex X="6457" Y="6630" Z="0"/>
					<Vertex X="6440" Y="6630" Z="0"/>
					<Vertex X="6427" Y="6630" Z="0"/>
					<Vertex X="6422" Y="6630" Z="0"/>
					<Vertex X="6413" Y="6630" Z="0"/>
					<Vertex X="6409" Y="6630" Z="0"/>
					<Vertex X="6400" Y="6630" Z="0"/>
					<Vertex X="6392" Y="6630" Z="0"/>
					<Vertex X="6383" Y="6635" Z="0"/>
					<Vertex X="6379" Y="6639" Z="0"/>
					<Vertex X="6374" Y="6639" Z="0"/>
					<Vertex X="6370" Y="6639" Z="0"/>
					<Vertex X="6366" Y="6639" Z="0"/>
					<Vertex X="6366" Y="6643" Z="0"/>
					<Vertex X="6361" Y="6648" Z="0"/>
					<Vertex X="6357" Y="6648" Z="0"/>
					<Vertex X="6353" Y="6652" Z="0"/>
					<Vertex X="6344" Y="6652" Z="0"/>
					<Vertex X="6340" Y="6661" Z="0"/>
					<Vertex X="6331" Y="6661" Z="0"/>
					<Vertex X="6327" Y="6661" Z="0"/>
					<Vertex X="6322" Y="6665" Z="0"/>
					<Vertex X="6313" Y="6669" Z="0"/>
					<Vertex X="6309" Y="6674" Z="0"/>
					<Vertex X="6300" Y="6678" Z="0"/>
					<Vertex X="6287" Y="6683" Z="0"/>
					<Vertex X="6283" Y="6683" Z="0"/>
					<Vertex X="6279" Y="6683" Z="0"/>
					<Vertex X="6274" Y="6691" Z="0"/>
					<Vertex X="6266" Y="6691" Z="0"/>
					<Vertex X="6266" Y="6696" Z="0"/>
					<Vertex X="6257" Y="6696" Z="0"/>
					<Vertex X="6257" Y="6700" Z="0"/>
					<Vertex X="6253" Y="6700" Z="0"/>
					<Vertex X="6248" Y="6704" Z="0"/>
					<Vertex X="6244" Y="6704" Z="0"/>
					<Vertex X="6244" Y="6709" Z="0"/>
					<Vertex X="6240" Y="6709" Z="0"/>
					<Vertex X="6231" Y="6717" Z="0"/>
					<Vertex X="6227" Y="6722" Z="0"/>
					<Vertex X="6227" Y="6726" Z="0"/>
					<Vertex X="6222" Y="6726" Z="0"/>
					<Vertex X="6218" Y="6730" Z="0"/>
					<Vertex X="6213" Y="6735" Z="0"/>
					<Vertex X="6213" Y="6739" Z="0"/>
					<Vertex X="6209" Y="6748" Z="0"/>
					<Vertex X="6209" Y="6752" Z="0"/>
					<Vertex X="6209" Y="6756" Z="0"/>
					<Vertex X="6209" Y="6761" Z="0"/>
					<Vertex X="6209" Y="6769" Z="0"/>
					<Vertex X="6209" Y="6774" Z="0"/>
					<Vertex X="6209" Y="6783" Z="0"/>
					<Vertex X="6209" Y="6787" Z="0"/>
					<Vertex X="6213" Y="6787" Z="0"/>
					<Vertex X="6218" Y="6787" Z="0"/>
					<Vertex X="6227" Y="6791" Z="0"/>
					<Vertex X="6231" Y="6796" Z="0"/>
					<Vertex X="6244" Y="6800" Z="0"/>
					<Vertex X="6248" Y="6804" Z="0"/>
					<Vertex X="6257" Y="6804" Z="0"/>
					<Vertex X="6261" Y="6809" Z="0"/>
					<Vertex X="6270" Y="6813" Z="0"/>
					<Vertex X="6274" Y="6817" Z="0"/>
					<Vertex X="6279" Y="6817" Z="0"/>
					<Vertex X="6292" Y="6826" Z="0"/>
					<Vertex X="6296" Y="6830" Z="0"/>
					<Vertex X="6313" Y="6835" Z="0"/>
					<Vertex X="6322" Y="6843" Z="0"/>
					<Vertex X="6340" Y="6848" Z="0"/>
					<Vertex X="6348" Y="6852" Z="0"/>
					<Vertex X="6353" Y="6856" Z="0"/>
					<Vertex X="6357" Y="6856" Z="0"/>
					<Vertex X="6361" Y="6856" Z="0"/>
					<Vertex X="6366" Y="6861" Z="0"/>
					<Vertex X="6374" Y="6865" Z="0"/>
					<Vertex X="6379" Y="6865" Z="0"/>
					<Vertex X="6383" Y="6869" Z="0"/>
					<Vertex X="6387" Y="6869" Z="0"/>
					<Vertex X="6392" Y="6874" Z="0"/>
					<Vertex X="6396" Y="6874" Z="0"/>
					<Vertex X="6405" Y="6874" Z="0"/>
					<Vertex X="6409" Y="6874" Z="0"/>
					<Vertex X="6418" Y="6874" Z="0"/>
					<Vertex X="6427" Y="6874" Z="0"/>
					<Vertex X="6431" Y="6878" Z="0"/>
					<Vertex X="6435" Y="6878" Z="0"/>
					<Vertex X="6444" Y="6883" Z="0"/>
					<Vertex X="6448" Y="6883" Z="0"/>
					<Vertex X="6453" Y="6883" Z="0"/>
					<Vertex X="6461" Y="6891" Z="0"/>
					<Vertex X="6466" Y="6891" Z="0"/>
					<Vertex X="6474" Y="6891" Z="0"/>
					<Vertex X="6483" Y="6900" Z="0"/>
					<Vertex X="6492" Y="6900" Z="0"/>
					<Vertex X="6492" Y="6904" Z="0"/>
					<Vertex X="6496" Y="6909" Z="0"/>
					<Vertex X="6505" Y="6909" Z="0"/>
					<Vertex X="6505" Y="6913" Z="0"/>
					<Vertex X="6509" Y="6913" Z="0"/>
					<Vertex X="6513" Y="6917" Z="0"/>
					<Vertex X="6513" Y="6922" Z="0"/>
					<Vertex X="6513" Y="6926" Z="0"/>
					<Vertex X="6513" Y="6930" Z="0"/>
					<Vertex X="6513" Y="6939" Z="0"/>
					<Vertex X="6513" Y="6943" Z="0"/>
					<Vertex X="6513" Y="6952" Z="0"/>
					<Vertex X="6513" Y="6956" Z="0"/>
					<Vertex X="6509" Y="6965" Z="0"/>
					<Vertex X="6500" Y="6978" Z="0"/>
					<Vertex X="6496" Y="6987" Z="0"/>
					<Vertex X="6492" Y="6996" Z="0"/>
					<Vertex X="6483" Y="7004" Z="0"/>
					<Vertex X="6479" Y="7013" Z="0"/>
					<Vertex X="6479" Y="7017" Z="0"/>
					<Vertex X="6474" Y="7017" Z="0"/>
					<Vertex X="6470" Y="7022" Z="0"/>
					<Vertex X="6470" Y="7026" Z="0"/>
					<Vertex X="6470" Y="7030" Z="0"/>
					<Vertex X="6466" Y="7035" Z="0"/>
					<Vertex X="6466" Y="7039" Z="0"/>
					<Vertex X="6466" Y="7043" Z="0"/>
					<Vertex X="6466" Y="7052" Z="0"/>
					<Vertex X="6466" Y="7056" Z="0"/>
					<Vertex X="6466" Y="7061" Z="0"/>
					<Vertex X="6466" Y="7069" Z="0"/>
					<Vertex X="6466" Y="7078" Z="0"/>
					<Vertex X="6466" Y="7083" Z="0"/>
					<Vertex X="6466" Y="7091" Z="0"/>
					<Vertex X="6466" Y="7100" Z="0"/>
					<Vertex X="6466" Y="7104" Z="0"/>
					<Vertex X="6466" Y="7109" Z="0"/>
					<Vertex X="6466" Y="7113" Z="0"/>
					<Vertex X="6466" Y="7117" Z="0"/>
					<Vertex X="6466" Y="7122" Z="0"/>
					<Vertex X="6466" Y="7126" Z="0"/>
					<Vertex X="6466" Y="7130" Z="0"/>
					<Vertex X="6466" Y="7135" Z="0"/>
					<Vertex X="6466" Y="7143" Z="0"/>
					<Vertex X="6466" Y="7152" Z="0"/>
					<Vertex X="6466" Y="7161" Z="0"/>
					<Vertex X="6470" Y="7165" Z="0"/>
					<Vertex X="6470" Y="7169" Z="0"/>
					<Vertex X="6470" Y="7174" Z="0"/>
					<Vertex X="6470" Y="7178" Z="0"/>
					<Vertex X="6474" Y="7178" Z="0"/>
					<Vertex X="6474" Y="7183" Z="0"/>
					<Vertex X="6474" Y="7187" Z="0"/>
					<Vertex X="6479" Y="7191" Z="0"/>
					<Vertex X="6483" Y="7191" Z="0"/>
					<Vertex X="6483" Y="7196" Z="0"/>
					<Vertex X="6487" Y="7196" Z="0"/>
					<Vertex X="6496" Y="7204" Z="0"/>
					<Vertex X="6500" Y="7204" Z="0"/>
					<Vertex X="6505" Y="7204" Z="0"/>
					<Vertex X="6513" Y="7209" Z="0"/>
					<Vertex X="6522" Y="7217" Z="0"/>
					<Vertex X="6527" Y="7217" Z="0"/>
					<Vertex X="6544" Y="7222" Z="0"/>
					<Vertex X="6548" Y="7222" Z="0"/>
					<Vertex X="6557" Y="7226" Z="0"/>
					<Vertex X="6566" Y="7230" Z="0"/>
					<Vertex X="6574" Y="7235" Z="0"/>
					<Vertex X="6579" Y="7239" Z="0"/>
					<Vertex X="6583" Y="7239" Z="0"/>
					<Vertex X="6587" Y="7239" Z="0"/>
					<Vertex X="6600" Y="7243" Z="0"/>
					<Vertex X="6613" Y="7243" Z="0"/>
					<Vertex X="6618" Y="7243" Z="0"/>
					<Vertex X="6627" Y="7243" Z="0"/>
					<Vertex X="6631" Y="7243" Z="0"/>
					<Vertex X="6640" Y="7243" Z="0"/>
					<Vertex X="6644" Y="7243" Z="0"/>
					<Vertex X="6648" Y="7243" Z="0"/>
					<Vertex X="6657" Y="7243" Z="0"/>
					<Vertex X="6666" Y="7243" Z="0"/>
					<Vertex X="6674" Y="7239" Z="0"/>
					<Vertex X="6674" Y="7235" Z="0"/>
					<Vertex X="6687" Y="7217" Z="0"/>
					<Vertex X="6692" Y="7217" Z="0"/>
					<Vertex X="6692" Y="7213" Z="0"/>
					<Vertex X="6696" Y="7204" Z="0"/>
					<Vertex X="6700" Y="7200" Z="0"/>
					<Vertex X="6705" Y="7191" Z="0"/>
					<Vertex X="6709" Y="7187" Z="0"/>
					<Vertex X="6713" Y="7174" Z="0"/>
					<Vertex X="6718" Y="7169" Z="0"/>
					<Vertex X="6722" Y="7165" Z="0"/>
					<Vertex X="6722" Y="7161" Z="0"/>
					<Vertex X="6731" Y="7156" Z="0"/>
					<Vertex X="6735" Y="7148" Z="0"/>
					<Vertex X="6740" Y="7143" Z="0"/>
					<Vertex X="6740" Y="7126" Z="0"/>
					<Vertex X="6753" Y="7113" Z="0"/>
					<Vertex X="6757" Y="7113" Z="0"/>
					<Vertex X="6757" Y="7109" Z="0"/>
					<Vertex X="6761" Y="7109" Z="0"/>
					<Vertex X="6766" Y="7109" Z="0"/>
					<Vertex X="6770" Y="7109" Z="0"/>
					<Vertex X="6774" Y="7109" Z="0"/>
					<Vertex X="6779" Y="7109" Z="0"/>
					<Vertex X="6783" Y="7109" Z="0"/>
					<Vertex X="6787" Y="7109" Z="0"/>
					<Vertex X="6792" Y="7109" Z="0"/>
					<Vertex X="6796" Y="7109" Z="0"/>
					<Vertex X="6805" Y="7113" Z="0"/>
					<Vertex X="6805" Y="7117" Z="0"/>
					<Vertex X="6813" Y="7117" Z="0"/>
					<Vertex X="6813" Y="7122" Z="0"/>
					<Vertex X="6818" Y="7122" Z="0"/>
					<Vertex X="6818" Y="7126" Z="0"/>
					<Vertex X="6818" Y="7130" Z="0"/>
					<Vertex X="6822" Y="7143" Z="0"/>
					<Vertex X="6827" Y="7143" Z="0"/>
					<Vertex X="6827" Y="7148" Z="0"/>
					<Vertex X="6827" Y="7156" Z="0"/>
					<Vertex X="6827" Y="7165" Z="0"/>
					<Vertex X="6827" Y="7174" Z="0"/>
					<Vertex X="6827" Y="7178" Z="0"/>
					<Vertex X="6827" Y="7187" Z="0"/>
					<Vertex X="6827" Y="7191" Z="0"/>
					<Vertex X="6827" Y="7200" Z="0"/>
					<Vertex X="6827" Y="7209" Z="0"/>
					<Vertex X="6827" Y="7217" Z="0"/>
					<Vertex X="6827" Y="7226" Z="0"/>
					<Vertex X="6827" Y="7235" Z="0"/>
					<Vertex X="6831" Y="7239" Z="0"/>
					<Vertex X="6831" Y="7243" Z="0"/>
					<Vertex X="6831" Y="7248" Z="0"/>
					<Vertex X="6835" Y="7252" Z="0"/>
					<Vertex X="6835" Y="7261" Z="0"/>
					<Vertex X="6835" Y="7265" Z="0"/>
					<Vertex X="6835" Y="7274" Z="0"/>
					<Vertex X="6835" Y="7283" Z="0"/>
					<Vertex X="6840" Y="7291" Z="0"/>
					<Vertex X="6844" Y="7291" Z="0"/>
					<Vertex X="6844" Y="7300" Z="0"/>
					<Vertex X="6844" Y="7304" Z="0"/>
					<Vertex X="6844" Y="7309" Z="0"/>
					<Vertex X="6844" Y="7313" Z="0"/>
					<Vertex X="6844" Y="7317" Z="0"/>
					<Vertex X="6844" Y="7322" Z="0"/>
					<Vertex X="6848" Y="7326" Z="0"/>
					<Vertex X="6853" Y="7330" Z="0"/>
					<Vertex X="6857" Y="7330" Z="0"/>
					<Vertex X="6857" Y="7335" Z="0"/>
					<Vertex X="6861" Y="7335" Z="0"/>
					<Vertex X="6866" Y="7335" Z="0"/>
					<Vertex X="6870" Y="7335" Z="0"/>
					<Vertex X="6874" Y="7335" Z="0"/>
					<Vertex X="6879" Y="7335" Z="0"/>
					<Vertex X="6883" Y="7335" Z="0"/>
					<Vertex X="6887" Y="7335" Z="0"/>
					<Vertex X="6896" Y="7335" Z="0"/>
					<Vertex X="6900" Y="7335" Z="0"/>
					<Vertex X="6909" Y="7335" Z="0"/>
					<Vertex X="6918" Y="7335" Z="0"/>
					<Vertex X="6922" Y="7335" Z="0"/>
					<Vertex X="6931" Y="7335" Z="0"/>
					<Vertex X="6935" Y="7330" Z="0"/>
					<Vertex X="6944" Y="7326" Z="0"/>
					<Vertex X="6957" Y="7317" Z="0"/>
					<Vertex X="6961" Y="7317" Z="0"/>
					<Vertex X="6970" Y="7313" Z="0"/>
					<Vertex X="6979" Y="7309" Z="0"/>
					<Vertex X="6983" Y="7304" Z="0"/>
					<Vertex X="6987" Y="7304" Z="0"/>
					<Vertex X="6996" Y="7296" Z="0"/>
					<Vertex X="7009" Y="7287" Z="0"/>
					<Vertex X="7013" Y="7287" Z="0"/>
					<Vertex X="7027" Y="7274" Z="0"/>
					<Vertex X="7035" Y="7274" Z="0"/>
					<Vertex X="7048" Y="7269" Z="0"/>
					<Vertex X="7053" Y="7269" Z="0"/>
					<Vertex X="7057" Y="7265" Z="0"/>
					<Vertex X="7066" Y="7265" Z="0"/>
					<Vertex X="7074" Y="7265" Z="0"/>
					<Vertex X="7079" Y="7265" Z="0"/>
					<Vertex X="7083" Y="7265" Z="0"/>
					<Vertex X="7087" Y="7265" Z="0"/>
					<Vertex X="7092" Y="7269" Z="0"/>
					<Vertex X="7096" Y="7274" Z="0"/>
					<Vertex X="7096" Y="7283" Z="0"/>
					<Vertex X="7100" Y="7287" Z="0"/>
					<Vertex X="7105" Y="7287" Z="0"/>
					<Vertex X="7105" Y="7300" Z="0"/>
					<Vertex X="7105" Y="7304" Z="0"/>
					<Vertex X="7109" Y="7309" Z="0"/>
					<Vertex X="7109" Y="7317" Z="0"/>
					<Vertex X="7109" Y="7330" Z="0"/>
					<Vertex X="7109" Y="7339" Z="0"/>
					<Vertex X="7109" Y="7343" Z="0"/>
					<Vertex X="7109" Y="7352" Z="0"/>
					<Vertex X="7109" Y="7365" Z="0"/>
					<Vertex X="7109" Y="7369" Z="0"/>
					<Vertex X="7109" Y="7383" Z="0"/>
					<Vertex X="7096" Y="7400" Z="0"/>
					<Vertex X="7096" Y="7404" Z="0"/>
					<Vertex X="7087" Y="7417" Z="0"/>
					<Vertex X="7079" Y="7430" Z="0"/>
					<Vertex X="7070" Y="7452" Z="0"/>
					<Vertex X="7066" Y="7461" Z="0"/>
					<Vertex X="7057" Y="7478" Z="0"/>
					<Vertex X="7048" Y="7487" Z="0"/>
					<Vertex X="7048" Y="7491" Z="0"/>
					<Vertex X="7048" Y="7500" Z="0"/>
					<Vertex X="7040" Y="7513" Z="0"/>
					<Vertex X="7040" Y="7522" Z="0"/>
					<Vertex X="7040" Y="7526" Z="0"/>
					<Vertex X="7040" Y="7530" Z="0"/>
					<Vertex X="7040" Y="7539" Z="0"/>
					<Vertex X="7040" Y="7548" Z="0"/>
					<Vertex X="7040" Y="7552" Z="0"/>
					<Vertex X="7035" Y="7561" Z="0"/>
					<Vertex X="7035" Y="7565" Z="0"/>
					<Vertex X="7035" Y="7574" Z="0"/>
					<Vertex X="7035" Y="7578" Z="0"/>
					<Vertex X="7035" Y="7587" Z="0"/>
					<Vertex X="7031" Y="7591" Z="0"/>
					<Vertex X="7027" Y="7596" Z="0"/>
					<Vertex X="7027" Y="7600" Z="0"/>
					<Vertex X="7022" Y="7600" Z="0"/>
					<Vertex X="7018" Y="7604" Z="0"/>
					<Vertex X="7013" Y="7604" Z="0"/>
					<Vertex X="7013" Y="7609" Z="0"/>
					<Vertex X="7009" Y="7609" Z="0"/>
					<Vertex X="7005" Y="7609" Z="0"/>
					<Vertex X="7000" Y="7609" Z="0"/>
					<Vertex X="6996" Y="7609" Z="0"/>
					<Vertex X="6987" Y="7609" Z="0"/>
					<Vertex X="6983" Y="7609" Z="0"/>
					<Vertex X="6974" Y="7609" Z="0"/>
					<Vertex X="6970" Y="7617" Z="0"/>
					<Vertex X="6961" Y="7617" Z="0"/>
					<Vertex X="6957" Y="7617" Z="0"/>
					<Vertex X="6948" Y="7617" Z="0"/>
					<Vertex X="6944" Y="7617" Z="0"/>
					<Vertex X="6935" Y="7622" Z="0"/>
					<Vertex X="6931" Y="7622" Z="0"/>
					<Vertex X="6913" Y="7639" Z="0"/>
					<Vertex X="6905" Y="7643" Z="0"/>
					<Vertex X="6883" Y="7652" Z="0"/>
					<Vertex X="6874" Y="7656" Z="0"/>
					<Vertex X="6857" Y="7669" Z="0"/>
					<Vertex X="6831" Y="7683" Z="0"/>
					<Vertex X="6813" Y="7696" Z="0"/>
					<Vertex X="6805" Y="7700" Z="0"/>
					<Vertex X="6792" Y="7709" Z="0"/>
					<Vertex X="6787" Y="7717" Z="0"/>
					<Vertex X="6783" Y="7726" Z="0"/>
					<Vertex X="6783" Y="7730" Z="0"/>
					<Vertex X="6779" Y="7735" Z="0"/>
					<Vertex X="6774" Y="7743" Z="0"/>
					<Vertex X="6774" Y="7752" Z="0"/>
					<Vertex X="6774" Y="7761" Z="0"/>
					<Vertex X="6774" Y="7765" Z="0"/>
					<Vertex X="6774" Y="7778" Z="0"/>
					<Vertex X="6774" Y="7791" Z="0"/>
					<Vertex X="6774" Y="7796" Z="0"/>
					<Vertex X="6779" Y="7809" Z="0"/>
					<Vertex X="6783" Y="7817" Z="0"/>
					<Vertex X="6787" Y="7835" Z="0"/>
					<Vertex X="6796" Y="7848" Z="0"/>
					<Vertex X="6800" Y="7848" Z="0"/>
					<Vertex X="6813" Y="7861" Z="0"/>
					<Vertex X="6822" Y="7883" Z="0"/>
					<Vertex X="6827" Y="7891" Z="0"/>
					<Vertex X="6835" Y="7900" Z="0"/>
					<Vertex X="6840" Y="7900" Z="0"/>
					<Vertex X="6840" Y="7904" Z="0"/>
					<Vertex X="6844" Y="7913" Z="0"/>
					<Vertex X="6848" Y="7913" Z="0"/>
					<Vertex X="6848" Y="7917" Z="0"/>
					<Vertex X="6848" Y="7922" Z="0"/>
					<Vertex X="6848" Y="7930" Z="0"/>
					<Vertex X="6848" Y="7935" Z="0"/>
					<Vertex X="6848" Y="7948" Z="0"/>
					<Vertex X="6853" Y="7948" Z="0"/>
					<Vertex X="6853" Y="7956" Z="0"/>
					<Vertex X="6853" Y="7961" Z="0"/>
					<Vertex X="6853" Y="7965" Z="0"/>
					<Vertex X="6853" Y="7974" Z="0"/>
					<Vertex X="6853" Y="7978" Z="0"/>
					<Vertex X="6853" Y="7983" Z="0"/>
					<Vertex X="6853" Y="7987" Z="0"/>
					<Vertex X="6853" Y="7991" Z="0"/>
					<Vertex X="6853" Y="8000" Z="0"/>
					<Vertex X="6853" Y="8004" Z="0"/>
					<Vertex X="6848" Y="8013" Z="0"/>
					<Vertex X="6844" Y="8013" Z="0"/>
					<Vertex X="6840" Y="8022" Z="0"/>
					<Vertex X="6835" Y="8026" Z="0"/>
					<Vertex X="6827" Y="8035" Z="0"/>
					<Vertex X="6818" Y="8043" Z="0"/>
					<Vertex X="6800" Y="8052" Z="0"/>
					<Vertex X="6783" Y="8061" Z="0"/>
					<Vertex X="6779" Y="8061" Z="0"/>
					<Vertex X="6770" Y="8065" Z="0"/>
					<Vertex X="6766" Y="8065" Z="0"/>
					<Vertex X="6761" Y="8069" Z="0"/>
					<Vertex X="6757" Y="8069" Z="0"/>
					<Vertex X="6748" Y="8065" Z="0"/>
					<Vertex X="6744" Y="8061" Z="0"/>
					<Vertex X="6740" Y="8061" Z="0"/>
					<Vertex X="6731" Y="8056" Z="0"/>
					<Vertex X="6727" Y="8056" Z="0"/>
					<Vertex X="6722" Y="8056" Z="0"/>
					<Vertex X="6718" Y="8048" Z="0"/>
					<Vertex X="6709" Y="8048" Z="0"/>
					<Vertex X="6700" Y="8048" Z="0"/>
					<Vertex X="6692" Y="8048" Z="0"/>
					<Vertex X="6679" Y="8048" Z="0"/>
					<Vertex X="6670" Y="8048" Z="0"/>
					<Vertex X="6653" Y="8048" Z="0"/>
					<Vertex X="6644" Y="8048" Z="0"/>
					<Vertex X="6640" Y="8048" Z="0"/>
					<Vertex X="6631" Y="8043" Z="0"/>
					<Vertex X="6622" Y="8043" Z="0"/>
					<Vertex X="6618" Y="8043" Z="0"/>
					<Vertex X="6605" Y="8039" Z="0"/>
					<Vertex X="6605" Y="8035" Z="0"/>
					<Vertex X="6600" Y="8035" Z="0"/>
					<Vertex X="6592" Y="8035" Z="0"/>
					<Vertex X="6583" Y="8030" Z="0"/>
					<Vertex X="6579" Y="8030" Z="0"/>
					<Vertex X="6579" Y="8026" Z="0"/>
					<Vertex X="6574" Y="8026" Z="0"/>
					<Vertex X="6570" Y="8022" Z="0"/>
					<Vertex X="6566" Y="8013" Z="0"/>
					<Vertex X="6561" Y="8004" Z="0"/>
					<Vertex X="6561" Y="7996" Z="0"/>
					<Vertex X="6561" Y="7983" Z="0"/>
					<Vertex X="6561" Y="7974" Z="0"/>
					<Vertex X="6561" Y="7961" Z="0"/>
					<Vertex X="6561" Y="7952" Z="0"/>
					<Vertex X="6561" Y="7935" Z="0"/>
					<Vertex X="6561" Y="7926" Z="0"/>
					<Vertex X="6561" Y="7922" Z="0"/>
					<Vertex X="6561" Y="7917" Z="0"/>
					<Vertex X="6561" Y="7904" Z="0"/>
					<Vertex X="6561" Y="7900" Z="0"/>
					<Vertex X="6561" Y="7896" Z="0"/>
					<Vertex X="6553" Y="7887" Z="0"/>
					<Vertex X="6548" Y="7883" Z="0"/>
					<Vertex X="6548" Y="7869" Z="0"/>
					<Vertex X="6540" Y="7861" Z="0"/>
					<Vertex X="6540" Y="7856" Z="0"/>
					<Vertex X="6535" Y="7852" Z="0"/>
					<Vertex X="6531" Y="7848" Z="0"/>
					<Vertex X="6527" Y="7848" Z="0"/>
					<Vertex X="6522" Y="7843" Z="0"/>
					<Vertex X="6518" Y="7839" Z="0"/>
					<Vertex X="6513" Y="7839" Z="0"/>
					<Vertex X="6509" Y="7839" Z="0"/>
					<Vertex X="6500" Y="7839" Z="0"/>
					<Vertex X="6496" Y="7839" Z="0"/>
					<Vertex X="6483" Y="7839" Z="0"/>
					<Vertex X="6474" Y="7843" Z="0"/>
					<Vertex X="6461" Y="7848" Z="0"/>
					<Vertex X="6453" Y="7848" Z="0"/>
					<Vertex X="6448" Y="7852" Z="0"/>
					<Vertex X="6444" Y="7852" Z="0"/>
					<Vertex X="6440" Y="7856" Z="0"/>
					<Vertex X="6431" Y="7861" Z="0"/>
					<Vertex X="6427" Y="7865" Z="0"/>
					<Vertex X="6422" Y="7874" Z="0"/>
					<Vertex X="6413" Y="7878" Z="0"/>
					<Vertex X="6409" Y="7883" Z="0"/>
					<Vertex X="6409" Y="7887" Z="0"/>
					<Vertex X="6396" Y="7900" Z="0"/>
					<Vertex X="6396" Y="7904" Z="0"/>
					<Vertex X="6396" Y="7909" Z="0"/>
					<Vertex X="6387" Y="7917" Z="0"/>
					<Vertex X="6387" Y="7922" Z="0"/>
					<Vertex X="6383" Y="7930" Z="0"/>
					<Vertex X="6383" Y="7935" Z="0"/>
					<Vertex X="6379" Y="7939" Z="0"/>
					<Vertex X="6379" Y="7948" Z="0"/>
					<Vertex X="6370" Y="7965" Z="0"/>
					<Vertex X="6366" Y="7969" Z="0"/>
					<Vertex X="6366" Y="7978" Z="0"/>
					<Vertex X="6357" Y="7983" Z="0"/>
					<Vertex X="6357" Y="7987" Z="0"/>
					<Vertex X="6353" Y="7987" Z="0"/>
					<Vertex X="6348" Y="7996" Z="0"/>
					<Vertex X="6344" Y="7996" Z="0"/>
					<Vertex X="6340" Y="8000" Z="0"/>
					<Vertex X="6335" Y="8000" Z="0"/>
					<Vertex X="6327" Y="8009" Z="0"/>
					<Vertex X="6322" Y="8013" Z="0"/>
					<Vertex X="6309" Y="8022" Z="0"/>
					<Vertex X="6296" Y="8026" Z="0"/>
					<Vertex X="6283" Y="8035" Z="0"/>
					<Vertex X="6274" Y="8039" Z="0"/>
					<Vertex X="6270" Y="8043" Z="0"/>
					<Vertex X="6266" Y="8043" Z="0"/>
					<Vertex X="6261" Y="8043" Z="0"/>
					<Vertex X="6253" Y="8052" Z="0"/>
					<Vertex X="6248" Y="8052" Z="0"/>
					<Vertex X="6244" Y="8052" Z="0"/>
					<Vertex X="6240" Y="8052" Z="0"/>
					<Vertex X="6235" Y="8052" Z="0"/>
					<Vertex X="6231" Y="8052" Z="0"/>
					<Vertex X="6222" Y="8052" Z="0"/>
					<Vertex X="6218" Y="8052" Z="0"/>
					<Vertex X="6213" Y="8052" Z="0"/>
					<Vertex X="6209" Y="8052" Z="0"/>
					<Vertex X="6205" Y="8052" Z="0"/>
					<Vertex X="6200" Y="8052" Z="0"/>
					<Vertex X="6187" Y="8048" Z="0"/>
					<Vertex X="6179" Y="8035" Z="0"/>
					<Vertex X="6170" Y="8026" Z="0"/>
					<Vertex X="6161" Y="8013" Z="0"/>
					<Vertex X="6140" Y="8009" Z="0"/>
					<Vertex X="6135" Y="8004" Z="0"/>
					<Vertex X="6131" Y="8000" Z="0"/>
					<Vertex X="6131" Y="7996" Z="0"/>
					<Vertex X="6127" Y="7983" Z="0"/>
					<Vertex X="6127" Y="7978" Z="0"/>
					<Vertex X="6127" Y="7969" Z="0"/>
					<Vertex X="6127" Y="7956" Z="0"/>
					<Vertex X="6127" Y="7952" Z="0"/>
					<Vertex X="6127" Y="7939" Z="0"/>
					<Vertex X="6127" Y="7926" Z="0"/>
					<Vertex X="6127" Y="7913" Z="0"/>
					<Vertex X="6127" Y="7896" Z="0"/>
					<Vertex X="6131" Y="7891" Z="0"/>
					<Vertex X="6140" Y="7874" Z="0"/>
					<Vertex X="6153" Y="7861" Z="0"/>
					<Vertex X="6161" Y="7848" Z="0"/>
					<Vertex X="6170" Y="7843" Z="0"/>
					<Vertex X="6187" Y="7830" Z="0"/>
					<Vertex X="6196" Y="7817" Z="0"/>
					<Vertex X="6209" Y="7800" Z="0"/>
					<Vertex X="6222" Y="7787" Z="0"/>
					<Vertex X="6231" Y="7774" Z="0"/>
					<Vertex X="6235" Y="7769" Z="0"/>
					<Vertex X="6235" Y="7765" Z="0"/>
					<Vertex X="6240" Y="7761" Z="0"/>
					<Vertex X="6240" Y="7756" Z="0"/>
					<Vertex X="6244" Y="7748" Z="0"/>
					<Vertex X="6244" Y="7743" Z="0"/>
					<Vertex X="6248" Y="7735" Z="0"/>
					<Vertex X="6253" Y="7730" Z="0"/>
					<Vertex X="6257" Y="7722" Z="0"/>
					<Vertex X="6266" Y="7713" Z="0"/>
					<Vertex X="6266" Y="7709" Z="0"/>
					<Vertex X="6270" Y="7704" Z="0"/>
					<Vertex X="6274" Y="7696" Z="0"/>
					<Vertex X="6279" Y="7687" Z="0"/>
					<Vertex X="6283" Y="7683" Z="0"/>
					<Vertex X="6287" Y="7678" Z="0"/>
					<Vertex X="6292" Y="7674" Z="0"/>
					<Vertex X="6296" Y="7674" Z="0"/>
					<Vertex X="6305" Y="7665" Z="0"/>
					<Vertex X="6313" Y="7661" Z="0"/>
					<Vertex X="6318" Y="7661" Z="0"/>
					<Vertex X="6322" Y="7661" Z="0"/>
					<Vertex X="6331" Y="7656" Z="0"/>
					<Vertex X="6335" Y="7656" Z="0"/>
					<Vertex X="6344" Y="7656" Z="0"/>
					<Vertex X="6348" Y="7656" Z="0"/>
					<Vertex X="6353" Y="7656" Z="0"/>
					<Vertex X="6366" Y="7652" Z="0"/>
					<Vertex X="6374" Y="7648" Z="0"/>
					<Vertex X="6396" Y="7630" Z="0"/>
					<Vertex X="6400" Y="7622" Z="0"/>
					<Vertex X="6409" Y="7617" Z="0"/>
					<Vertex X="6413" Y="7609" Z="0"/>
					<Vertex X="6422" Y="7600" Z="0"/>
					<Vertex X="6422" Y="7596" Z="0"/>
					<Vertex X="6422" Y="7591" Z="0"/>
					<Vertex X="6422" Y="7587" Z="0"/>
					<Vertex X="6422" Y="7578" Z="0"/>
					<Vertex X="6422" Y="7569" Z="0"/>
					<Vertex X="6422" Y="7565" Z="0"/>
					<Vertex X="6409" Y="7548" Z="0"/>
					<Vertex X="6405" Y="7539" Z="0"/>
					<Vertex X="6392" Y="7530" Z="0"/>
					<Vertex X="6379" Y="7522" Z="0"/>
					<Vertex X="6366" Y="7517" Z="0"/>
					<Vertex X="6348" Y="7517" Z="0"/>
					<Vertex X="6331" Y="7509" Z="0"/>
					<Vertex X="6313" Y="7500" Z="0"/>
					<Vertex X="6300" Y="7500" Z="0"/>
					<Vertex X="6287" Y="7500" Z="0"/>
					<Vertex X="6270" Y="7496" Z="0"/>
					<Vertex X="6257" Y="7496" Z="0"/>
					<Vertex X="6227" Y="7491" Z="0"/>
					<Vertex X="6218" Y="7491" Z="0"/>
					<Vertex X="6213" Y="7491" Z="0"/>
					<Vertex X="6209" Y="7491" Z="0"/>
					<Vertex X="6200" Y="7491" Z="0"/>
					<Vertex X="6192" Y="7491" Z="0"/>
					<Vertex X="6187" Y="7496" Z="0"/>
					<Vertex X="6179" Y="7509" Z="0"/>
					<Vertex X="6170" Y="7526" Z="0"/>
					<Vertex X="6166" Y="7548" Z="0"/>
					<Vertex X="6166" Y="7565" Z="0"/>
					<Vertex X="6161" Y="7574" Z="0"/>
					<Vertex X="6161" Y="7583" Z="0"/>
					<Vertex X="6161" Y="7591" Z="0"/>
					<Vertex X="6161" Y="7596" Z="0"/>
					<Vertex X="6161" Y="7609" Z="0"/>
					<Vertex X="6161" Y="7622" Z="0"/>
					<Vertex X="6161" Y="7639" Z="0"/>
					<Vertex X="6161" Y="7652" Z="0"/>
					<Vertex X="6153" Y="7669" Z="0"/>
					<Vertex X="6153" Y="7678" Z="0"/>
					<Vertex X="6148" Y="7696" Z="0"/>
					<Vertex X="6148" Y="7700" Z="0"/>
					<Vertex X="6144" Y="7709" Z="0"/>
					<Vertex X="6140" Y="7717" Z="0"/>
					<Vertex X="6131" Y="7722" Z="0"/>
					<Vertex X="6127" Y="7730" Z="0"/>
					<Vertex X="6118" Y="7730" Z="0"/>
					<Vertex X="6105" Y="7748" Z="0"/>
					<Vertex X="6100" Y="7752" Z="0"/>
					<Vertex X="6096" Y="7752" Z="0"/>
					<Vertex X="6092" Y="7752" Z="0"/>
					<Vertex X="6083" Y="7752" Z="0"/>
					<Vertex X="6079" Y="7752" Z="0"/>
					<Vertex X="6070" Y="7752" Z="0"/>
					<Vertex X="6061" Y="7752" Z="0"/>
					<Vertex X="6057" Y="7752" Z="0"/>
					<Vertex X="6048" Y="7752" Z="0"/>
					<Vertex X="6018" Y="7752" Z="0"/>
					<Vertex X="6009" Y="7748" Z="0"/>
					<Vertex X="5992" Y="7735" Z="0"/>
					<Vertex X="5987" Y="7726" Z="0"/>
					<Vertex X="5987" Y="7704" Z="0"/>
					<Vertex X="5987" Y="7691" Z="0"/>
					<Vertex X="5987" Y="7678" Z="0"/>
					<Vertex X="5979" Y="7665" Z="0"/>
					<Vertex X="5979" Y="7652" Z="0"/>
					<Vertex X="5979" Y="7635" Z="0"/>
					<Vertex X="5979" Y="7622" Z="0"/>
					<Vertex X="5979" Y="7609" Z="0"/>
					<Vertex X="5987" Y="7583" Z="0"/>
					<Vertex X="5987" Y="7574" Z="0"/>
					<Vertex X="5996" Y="7561" Z="0"/>
					<Vertex X="6000" Y="7552" Z="0"/>
					<Vertex X="6005" Y="7543" Z="0"/>
					<Vertex X="6013" Y="7526" Z="0"/>
					<Vertex X="6013" Y="7517" Z="0"/>
					<Vertex X="6022" Y="7509" Z="0"/>
					<Vertex X="6022" Y="7496" Z="0"/>
					<Vertex X="6027" Y="7483" Z="0"/>
					<Vertex X="6027" Y="7469" Z="0"/>
					<Vertex X="6027" Y="7461" Z="0"/>
					<Vertex X="6027" Y="7443" Z="0"/>
					<Vertex X="6027" Y="7426" Z="0"/>
					<Vertex X="6027" Y="7404" Z="0"/>
					<Vertex X="6027" Y="7374" Z="0"/>
					<Vertex X="6022" Y="7348" Z="0"/>
					<Vertex X="6018" Y="7335" Z="0"/>
					<Vertex X="6013" Y="7317" Z="0"/>
					<Vertex X="6009" Y="7291" Z="0"/>
					<Vertex X="6005" Y="7278" Z="0"/>
					<Vertex X="6005" Y="7265" Z="0"/>
					<Vertex X="5992" Y="7235" Z="0"/>
					<Vertex X="5987" Y="7226" Z="0"/>
					<Vertex X="5983" Y="7209" Z="0"/>
					<Vertex X="5970" Y="7196" Z="0"/>
					<Vertex X="5966" Y="7187" Z="0"/>
					<Vertex X="5961" Y="7174" Z="0"/>
					<Vertex X="5957" Y="7169" Z="0"/>
					<Vertex X="5953" Y="7161" Z="0"/>
					<Vertex X="5944" Y="7148" Z="0"/>
					<Vertex X="5935" Y="7135" Z="0"/>
					<Vertex X="5935" Y="7126" Z="0"/>
					<Vertex X="5931" Y="7122" Z="0"/>
					<Vertex X="5922" Y="7109" Z="0"/>
					<Vertex X="5922" Y="7100" Z="0"/>
					<Vertex X="5918" Y="7091" Z="0"/>
					<Vertex X="5913" Y="7083" Z="0"/>
					<Vertex X="5909" Y="7074" Z="0"/>
					<Vertex X="5905" Y="7061" Z="0"/>
					<Vertex X="5900" Y="7048" Z="0"/>
					<Vertex X="5900" Y="7039" Z="0"/>
					<Vertex X="5900" Y="7017" Z="0"/>
					<Vertex X="5900" Y="7000" Z="0"/>
					<Vertex X="5900" Y="6983" Z="0"/>
					<Vertex X="5900" Y="6952" Z="0"/>
					<Vertex X="5900" Y="6935" Z="0"/>
					<Vertex X="5900" Y="6922" Z="0"/>
					<Vertex X="5905" Y="6891" Z="0"/>
					<Vertex X="5909" Y="6869" Z="0"/>
					<Vertex X="5918" Y="6848" Z="0"/>
					<Vertex X="5922" Y="6835" Z="0"/>
					<Vertex X="5922" Y="6830" Z="0"/>
					<Vertex X="5927" Y="6809" Z="0"/>
					<Vertex X="5931" Y="6804" Z="0"/>
					<Vertex X="5935" Y="6787" Z="0"/>
					<Vertex X="5940" Y="6783" Z="0"/>
					<Vertex X="5940" Y="6769" Z="0"/>
					<Vertex X="5944" Y="6752" Z="0"/>
					<Vertex X="5948" Y="6739" Z="0"/>
					<Vertex X="5953" Y="6726" Z="0"/>
					<Vertex X="5961" Y="6709" Z="0"/>
					<Vertex X="5966" Y="6696" Z="0"/>
					<Vertex X="5970" Y="6683" Z="0"/>
					<Vertex X="5970" Y="6669" Z="0"/>
					<Vertex X="5979" Y="6656" Z="0"/>
					<Vertex X="5979" Y="6648" Z="0"/>
					<Vertex X="5983" Y="6630" Z="0"/>
					<Vertex X="5983" Y="6622" Z="0"/>
					<Vertex X="5992" Y="6609" Z="0"/>
					<Vertex X="5992" Y="6600" Z="0"/>
					<Vertex X="5992" Y="6587" Z="0"/>
					<Vertex X="5992" Y="6578" Z="0"/>
					<Vertex X="5996" Y="6565" Z="0"/>
					<Vertex X="5996" Y="6561" Z="0"/>
					<Vertex X="6000" Y="6552" Z="0"/>
					<Vertex X="6009" Y="6539" Z="0"/>
					<Vertex X="6009" Y="6526" Z="0"/>
					<Vertex X="6009" Y="6517" Z="0"/>
					<Vertex X="6013" Y="6513" Z="0"/>
					<Vertex X="6013" Y="6509" Z="0"/>
					<Vertex X="6018" Y="6500" Z="0"/>
					<Vertex X="6018" Y="6496" Z="0"/>
					<Vertex X="6022" Y="6487" Z="0"/>
					<Vertex X="6022" Y="6483" Z="0"/>
					<Vertex X="6022" Y="6474" Z="0"/>
					<Vertex X="6031" Y="6461" Z="0"/>
					<Vertex X="6035" Y="6452" Z="0"/>
					<Vertex X="6035" Y="6443" Z="0"/>
					<Vertex X="6040" Y="6443" Z="0"/>
					<Vertex X="6044" Y="6439" Z="0"/>
					<Vertex X="6053" Y="6435" Z="0"/>
					<Vertex X="6053" Y="6430" Z="0"/>
					<Vertex X="6061" Y="6430" Z="0"/>
					<Vertex X="6066" Y="6426" Z="0"/>
					<Vertex X="6070" Y="6426" Z="0"/>
					<Vertex X="6074" Y="6426" Z="0"/>
					<Vertex X="6083" Y="6422" Z="0"/>
					<Vertex X="6092" Y="6417" Z="0"/>
					<Vertex X="6100" Y="6417" Z="0"/>
					<Vertex X="6105" Y="6417" Z="0"/>
					<Vertex X="6113" Y="6417" Z="0"/>
					<Vertex X="6127" Y="6413" Z="0"/>
					<Vertex X="6135" Y="6413" Z="0"/>
					<Vertex X="6144" Y="6413" Z="0"/>
					<Vertex X="6148" Y="6413" Z="0"/>
					<Vertex X="6157" Y="6413" Z="0"/>
					<Vertex X="6166" Y="6409" Z="0"/>
					<Vertex X="6170" Y="6409" Z="0"/>
					<Vertex X="6174" Y="6409" Z="0"/>
					<Vertex X="6183" Y="6409" Z="0"/>
					<Vertex X="6183" Y="6404" Z="0"/>
					<Vertex X="6192" Y="6404" Z="0"/>
					<Vertex X="6196" Y="6404" Z="0"/>
					<Vertex X="6200" Y="6400" Z="0"/>
					<Vertex X="6205" Y="6400" Z="0"/>
					<Vertex X="6209" Y="6400" Z="0"/>
					<Vertex X="6222" Y="6400" Z="0"/>
					<Vertex X="6227" Y="6400" Z="0"/>
					<Vertex X="6231" Y="6400" Z="0"/>
					<Vertex X="6240" Y="6400" Z="0"/>
					<Vertex X="6248" Y="6400" Z="0"/>
					<Vertex X="6253" Y="6400" Z="0"/>
					<Vertex X="6257" Y="6400" Z="0"/>
					<Vertex X="6266" Y="6400" Z="0"/>
					<Vertex X="6274" Y="6400" Z="0"/>
					<Vertex X="6287" Y="6400" Z="0"/>
					<Vertex X="6292" Y="6400" Z="0"/>
					<Vertex X="6300" Y="6400" Z="0"/>
					<Vertex X="6305" Y="6404" Z="0"/>
					<Vertex X="6313" Y="6404" Z="0"/>
					<Vertex X="6318" Y="6404" Z="0"/>
					<Vertex X="6335" Y="6404" Z="0"/>
					<Vertex X="6340" Y="6404" Z="0"/>
					<Vertex X="6353" Y="6404" Z="0"/>
					<Vertex X="6361" Y="6404" Z="0"/>
					<Vertex X="6366" Y="6404" Z="0"/>
					<Vertex X="6370" Y="6404" Z="0"/>
					<Vertex X="6379" Y="6404" Z="0"/>
					<Vertex X="6387" Y="6404" Z="0"/>
					<Vertex X="6392" Y="6400" Z="0"/>
					<Vertex X="6396" Y="6400" Z="0"/>
					<Vertex X="6400" Y="6400" Z="0"/>
					<Vertex X="6405" Y="6400" Z="0"/>
					<Vertex X="6413" Y="6396" Z="0"/>
					<Vertex X="6422" Y="6391" Z="0"/>
					<Vertex X="6422" Y="6387" Z="0"/>
					<Vertex X="6431" Y="6387" Z="0"/>
					<Vertex X="6435" Y="6383" Z="0"/>
					<Vertex X="6440" Y="6374" Z="0"/>
					<Vertex X="6453" Y="6365" Z="0"/>
					<Vertex X="6453" Y="6361" Z="0"/>
					<Vertex X="6453" Y="6356" Z="0"/>
					<Vertex X="6453" Y="6352" Z="0"/>
					<Vertex X="6453" Y="6348" Z="0"/>
					<Vertex X="6453" Y="6343" Z="0"/>
					<Vertex X="6453" Y="6330" Z="0"/>
					<Vertex X="6444" Y="6322" Z="0"/>
					<Vertex X="6440" Y="6309" Z="0"/>
					<Vertex X="6435" Y="6304" Z="0"/>
					<Vertex X="6431" Y="6300" Z="0"/>
					<Vertex X="6427" Y="6296" Z="0"/>
					<Vertex X="6418" Y="6287" Z="0"/>
					<Vertex X="6413" Y="6287" Z="0"/>
					<Vertex X="6409" Y="6287" Z="0"/>
					<Vertex X="6400" Y="6287" Z="0"/>
					<Vertex X="6392" Y="6287" Z="0"/>
					<Vertex X="6383" Y="6287" Z="0"/>
					<Vertex X="6370" Y="6291" Z="0"/>
					<Vertex X="6361" Y="6291" Z="0"/>
					<Vertex X="6348" Y="6300" Z="0"/>
					<Vertex X="6335" Y="6309" Z="0"/>
					<Vertex X="6331" Y="6309" Z="0"/>
					<Vertex X="6322" Y="6313" Z="0"/>
					<Vertex X="6300" Y="6313" Z="0"/>
					<Vertex X="6287" Y="6317" Z="0"/>
					<Vertex X="6270" Y="6317" Z="0"/>
					<Vertex X="6253" Y="6317" Z="0"/>
					<Vertex X="6235" Y="6317" Z="0"/>
					<Vertex X="6222" Y="6317" Z="0"/>
					<Vertex X="6209" Y="6326" Z="0"/>
					<Vertex X="6196" Y="6326" Z="0"/>
					<Vertex X="6187" Y="6326" Z="0"/>
					<Vertex X="6183" Y="6326" Z="0"/>
					<Vertex X="6174" Y="6326" Z="0"/>
					<Vertex X="6170" Y="6326" Z="0"/>
					<Vertex X="6166" Y="6326" Z="0"/>
					<Vertex X="6161" Y="6326" Z="0"/>
					<Vertex X="6153" Y="6326" Z="0"/>
					<Vertex X="6127" Y="6313" Z="0"/>
					<Vertex X="6122" Y="6309" Z="0"/>
					<Vertex X="6096" Y="6296" Z="0"/>
					<Vertex X="6087" Y="6291" Z="0"/>
					<Vertex X="6074" Y="6283" Z="0"/>
					<Vertex X="6057" Y="6269" Z="0"/>
					<Vertex X="6048" Y="6265" Z="0"/>
					<Vertex X="6048" Y="6256" Z="0"/>
					<Vertex X="6040" Y="6239" Z="0"/>
					<Vertex X="6035" Y="6230" Z="0"/>
					<Vertex X="6031" Y="6217" Z="0"/>
					<Vertex X="6031" Y="6209" Z="0"/>
					<Vertex X="6031" Y="6196" Z="0"/>
					<Vertex X="6031" Y="6178" Z="0"/>
					<Vertex X="6031" Y="6156" Z="0"/>
					<Vertex X="6031" Y="6139" Z="0"/>
					<Vertex X="6035" Y="6130" Z="0"/>
					<Vertex X="6040" Y="6122" Z="0"/>
					<Vertex X="6044" Y="6109" Z="0"/>
					<Vertex X="6053" Y="6100" Z="0"/>
					<Vertex X="6057" Y="6091" Z="0"/>
					<Vertex X="6061" Y="6078" Z="0"/>
					<Vertex X="6074" Y="6069" Z="0"/>
					<Vertex X="6083" Y="6061" Z="0"/>
					<Vertex X="6092" Y="6052" Z="0"/>
					<Vertex X="6096" Y="6048" Z="0"/>
					<Vertex X="6096" Y="6043" Z="0"/>
					<Vertex X="6105" Y="6039" Z="0"/>
					<Vertex X="6105" Y="6035" Z="0"/>
					<Vertex X="6105" Y="6030" Z="0"/>
					<Vertex X="6109" Y="6022" Z="0"/>
					<Vertex X="6113" Y="6017" Z="0"/>
					<Vertex X="6118" Y="6009" Z="0"/>
					<Vertex X="6122" Y="6000" Z="0"/>
					<Vertex X="6122" Y="5996" Z="0"/>
					<Vertex X="6122" Y="5991" Z="0"/>
					<Vertex X="6122" Y="5987" Z="0"/>
					<Vertex X="6122" Y="5983" Z="0"/>
					<Vertex X="6122" Y="5978" Z="0"/>
					<Vertex X="6127" Y="5969" Z="0"/>
					<Vertex X="6131" Y="5965" Z="0"/>
					<Vertex X="6131" Y="5961" Z="0"/>
					<Vertex X="6135" Y="5952" Z="0"/>
					<Vertex X="6140" Y="5943" Z="0"/>
					<Vertex X="6140" Y="5939" Z="0"/>
					<Vertex X="6140" Y="5930" Z="0"/>
					<Vertex X="6140" Y="5926" Z="0"/>
					<Vertex X="6140" Y="5917" Z="0"/>
					<Vertex X="6153" Y="5909" Z="0"/>
				</Vertices>
			</Region>
			<Region Id="4" Type="0" Zoom="0.230000" Selected="0" ImageLocation="" ImageFocus="0" Length="4006.7" Area="436607.5" LengthMicrons="1978.9" AreaMicrons="106504.8" Text="SOLID" NegativeROA="0" InputRegionId="0" Analyze="1" DisplayId="4">
				<Attributes/>
				<Vertices>
					<Vertex X="9169" Y="10995" Z="0"/>
					<Vertex X="9169" Y="10991" Z="0"/>
					<Vertex X="9169" Y="10987" Z="0"/>
					<Vertex X="9174" Y="10982" Z="0"/>
					<Vertex X="9174" Y="10978" Z="0"/>
					<Vertex X="9178" Y="10969" Z="0"/>
					<Vertex X="9187" Y="10969" Z="0"/>
					<Vertex X="9187" Y="10965" Z="0"/>
					<Vertex X="9191" Y="10960" Z="0"/>
					<Vertex X="9196" Y="10956" Z="0"/>
					<Vertex X="9204" Y="10947" Z="0"/>
					<Vertex X="9209" Y="10939" Z="0"/>
					<Vertex X="9217" Y="10934" Z="0"/>
					<Vertex X="9226" Y="10926" Z="0"/>
					<Vertex X="9230" Y="10921" Z="0"/>
					<Vertex X="9243" Y="10913" Z="0"/>
					<Vertex X="9261" Y="10895" Z="0"/>
					<Vertex X="9269" Y="10891" Z="0"/>
					<Vertex X="9282" Y="10882" Z="0"/>
					<Vertex X="9291" Y="10878" Z="0"/>
					<Vertex X="9300" Y="10878" Z="0"/>
					<Vertex X="9300" Y="10873" Z="0"/>
					<Vertex X="9309" Y="10869" Z="0"/>
					<Vertex X="9313" Y="10869" Z="0"/>
					<Vertex X="9322" Y="10865" Z="0"/>
					<Vertex X="9326" Y="10865" Z="0"/>
					<Vertex X="9330" Y="10865" Z="0"/>
					<Vertex X="9335" Y="10865" Z="0"/>
					<Vertex X="9339" Y="10865" Z="0"/>
					<Vertex X="9348" Y="10865" Z="0"/>
					<Vertex X="9352" Y="10865" Z="0"/>
					<Vertex X="9356" Y="10865" Z="0"/>
					<Vertex X="9361" Y="10865" Z="0"/>
					<Vertex X="9365" Y="10865" Z="0"/>
					<Vertex X="9369" Y="10865" Z="0"/>
					<Vertex X="9374" Y="10865" Z="0"/>
					<Vertex X="9378" Y="10865" Z="0"/>
					<Vertex X="9382" Y="10865" Z="0"/>
					<Vertex X="9382" Y="10869" Z="0"/>
					<Vertex X="9391" Y="10869" Z="0"/>
					<Vertex X="9396" Y="10869" Z="0"/>
					<Vertex X="9396" Y="10873" Z="0"/>
					<Vertex X="9400" Y="10873" Z="0"/>
					<Vertex X="9404" Y="10878" Z="0"/>
					<Vertex X="9404" Y="10882" Z="0"/>
					<Vertex X="9409" Y="10882" Z="0"/>
					<Vertex X="9413" Y="10891" Z="0"/>
					<Vertex X="9417" Y="10891" Z="0"/>
					<Vertex X="9422" Y="10900" Z="0"/>
					<Vertex X="9426" Y="10904" Z="0"/>
					<Vertex X="9430" Y="10908" Z="0"/>
					<Vertex X="9435" Y="10921" Z="0"/>
					<Vertex X="9439" Y="10926" Z="0"/>
					<Vertex X="9443" Y="10934" Z="0"/>
					<Vertex X="9443" Y="10939" Z="0"/>
					<Vertex X="9443" Y="10947" Z="0"/>
					<Vertex X="9443" Y="10952" Z="0"/>
					<Vertex X="9443" Y="10960" Z="0"/>
					<Vertex X="9443" Y="10965" Z="0"/>
					<Vertex X="9443" Y="10969" Z="0"/>
					<Vertex X="9443" Y="10982" Z="0"/>
					<Vertex X="9443" Y="10991" Z="0"/>
					<Vertex X="9443" Y="10995" Z="0"/>
					<Vertex X="9443" Y="11008" Z="0"/>
					<Vertex X="9443" Y="11017" Z="0"/>
					<Vertex X="9443" Y="11021" Z="0"/>
					<Vertex X="9443" Y="11026" Z="0"/>
					<Vertex X="9443" Y="11043" Z="0"/>
					<Vertex X="9443" Y="11047" Z="0"/>
					<Vertex X="9443" Y="11052" Z="0"/>
					<Vertex X="9443" Y="11060" Z="0"/>
					<Vertex X="9443" Y="11065" Z="0"/>
					<Vertex X="9443" Y="11069" Z="0"/>
					<Vertex X="9443" Y="11078" Z="0"/>
					<Vertex X="9443" Y="11087" Z="0"/>
					<Vertex X="9443" Y="11095" Z="0"/>
					<Vertex X="9443" Y="11100" Z="0"/>
					<Vertex X="9443" Y="11108" Z="0"/>
					<Vertex X="9443" Y="11126" Z="0"/>
					<Vertex X="9443" Y="11130" Z="0"/>
					<Vertex X="9443" Y="11139" Z="0"/>
					<Vertex X="9443" Y="11143" Z="0"/>
					<Vertex X="9443" Y="11156" Z="0"/>
					<Vertex X="9443" Y="11160" Z="0"/>
					<Vertex X="9443" Y="11169" Z="0"/>
					<Vertex X="9448" Y="11173" Z="0"/>
					<Vertex X="9448" Y="11182" Z="0"/>
					<Vertex X="9448" Y="11191" Z="0"/>
					<Vertex X="9448" Y="11195" Z="0"/>
					<Vertex X="9448" Y="11208" Z="0"/>
					<Vertex X="9448" Y="11213" Z="0"/>
					<Vertex X="9448" Y="11217" Z="0"/>
					<Vertex X="9448" Y="11230" Z="0"/>
					<Vertex X="9448" Y="11239" Z="0"/>
					<Vertex X="9448" Y="11247" Z="0"/>
					<Vertex X="9448" Y="11260" Z="0"/>
					<Vertex X="9443" Y="11265" Z="0"/>
					<Vertex X="9443" Y="11273" Z="0"/>
					<Vertex X="9443" Y="11282" Z="0"/>
					<Vertex X="9439" Y="11295" Z="0"/>
					<Vertex X="9439" Y="11300" Z="0"/>
					<Vertex X="9439" Y="11308" Z="0"/>
					<Vertex X="9439" Y="11313" Z="0"/>
					<Vertex X="9435" Y="11326" Z="0"/>
					<Vertex X="9435" Y="11334" Z="0"/>
					<Vertex X="9435" Y="11339" Z="0"/>
					<Vertex X="9435" Y="11343" Z="0"/>
					<Vertex X="9435" Y="11347" Z="0"/>
					<Vertex X="9435" Y="11352" Z="0"/>
					<Vertex X="9435" Y="11365" Z="0"/>
					<Vertex X="9435" Y="11369" Z="0"/>
					<Vertex X="9435" Y="11378" Z="0"/>
					<Vertex X="9435" Y="11382" Z="0"/>
					<Vertex X="9435" Y="11391" Z="0"/>
					<Vertex X="9435" Y="11395" Z="0"/>
					<Vertex X="9435" Y="11404" Z="0"/>
					<Vertex X="9435" Y="11413" Z="0"/>
					<Vertex X="9435" Y="11426" Z="0"/>
					<Vertex X="9435" Y="11434" Z="0"/>
					<Vertex X="9435" Y="11443" Z="0"/>
					<Vertex X="9435" Y="11456" Z="0"/>
					<Vertex X="9435" Y="11460" Z="0"/>
					<Vertex X="9435" Y="11469" Z="0"/>
					<Vertex X="9435" Y="11478" Z="0"/>
					<Vertex X="9435" Y="11487" Z="0"/>
					<Vertex X="9435" Y="11491" Z="0"/>
					<Vertex X="9435" Y="11500" Z="0"/>
					<Vertex X="9435" Y="11508" Z="0"/>
					<Vertex X="9435" Y="11513" Z="0"/>
					<Vertex X="9435" Y="11521" Z="0"/>
					<Vertex X="9435" Y="11530" Z="0"/>
					<Vertex X="9435" Y="11534" Z="0"/>
					<Vertex X="9435" Y="11539" Z="0"/>
					<Vertex X="9435" Y="11547" Z="0"/>
					<Vertex X="9435" Y="11560" Z="0"/>
					<Vertex X="9435" Y="11565" Z="0"/>
					<Vertex X="9435" Y="11569" Z="0"/>
					<Vertex X="9435" Y="11578" Z="0"/>
					<Vertex X="9435" Y="11587" Z="0"/>
					<Vertex X="9435" Y="11595" Z="0"/>
					<Vertex X="9435" Y="11600" Z="0"/>
					<Vertex X="9435" Y="11617" Z="0"/>
					<Vertex X="9435" Y="11621" Z="0"/>
					<Vertex X="9435" Y="11626" Z="0"/>
					<Vertex X="9435" Y="11630" Z="0"/>
					<Vertex X="9435" Y="11634" Z="0"/>
					<Vertex X="9435" Y="11639" Z="0"/>
					<Vertex X="9435" Y="11643" Z="0"/>
					<Vertex X="9435" Y="11647" Z="0"/>
					<Vertex X="9435" Y="11652" Z="0"/>
					<Vertex X="9435" Y="11660" Z="0"/>
					<Vertex X="9435" Y="11665" Z="0"/>
					<Vertex X="9435" Y="11673" Z="0"/>
					<Vertex X="9435" Y="11678" Z="0"/>
					<Vertex X="9435" Y="11687" Z="0"/>
					<Vertex X="9435" Y="11691" Z="0"/>
					<Vertex X="9439" Y="11691" Z="0"/>
					<Vertex X="9439" Y="11695" Z="0"/>
					<Vertex X="9439" Y="11704" Z="0"/>
					<Vertex X="9439" Y="11713" Z="0"/>
					<Vertex X="9439" Y="11717" Z="0"/>
					<Vertex X="9439" Y="11726" Z="0"/>
					<Vertex X="9439" Y="11730" Z="0"/>
					<Vertex X="9439" Y="11734" Z="0"/>
					<Vertex X="9439" Y="11739" Z="0"/>
					<Vertex X="9439" Y="11743" Z="0"/>
					<Vertex X="9439" Y="11752" Z="0"/>
					<Vertex X="9439" Y="11756" Z="0"/>
					<Vertex X="9435" Y="11756" Z="0"/>
					<Vertex X="9435" Y="11765" Z="0"/>
					<Vertex X="9435" Y="11769" Z="0"/>
					<Vertex X="9430" Y="11769" Z="0"/>
					<Vertex X="9426" Y="11778" Z="0"/>
					<Vertex X="9426" Y="11782" Z="0"/>
					<Vertex X="9422" Y="11791" Z="0"/>
					<Vertex X="9422" Y="11795" Z="0"/>
					<Vertex X="9417" Y="11800" Z="0"/>
					<Vertex X="9417" Y="11804" Z="0"/>
					<Vertex X="9409" Y="11808" Z="0"/>
					<Vertex X="9404" Y="11808" Z="0"/>
					<Vertex X="9396" Y="11817" Z="0"/>
					<Vertex X="9387" Y="11817" Z="0"/>
					<Vertex X="9382" Y="11826" Z="0"/>
					<Vertex X="9378" Y="11826" Z="0"/>
					<Vertex X="9374" Y="11826" Z="0"/>
					<Vertex X="9365" Y="11826" Z="0"/>
					<Vertex X="9356" Y="11826" Z="0"/>
					<Vertex X="9352" Y="11826" Z="0"/>
					<Vertex X="9343" Y="11826" Z="0"/>
					<Vertex X="9339" Y="11826" Z="0"/>
					<Vertex X="9330" Y="11821" Z="0"/>
					<Vertex X="9322" Y="11821" Z="0"/>
					<Vertex X="9317" Y="11817" Z="0"/>
					<Vertex X="9313" Y="11817" Z="0"/>
					<Vertex X="9313" Y="11813" Z="0"/>
					<Vertex X="9309" Y="11808" Z="0"/>
					<Vertex X="9304" Y="11804" Z="0"/>
					<Vertex X="9304" Y="11800" Z="0"/>
					<Vertex X="9300" Y="11800" Z="0"/>
					<Vertex X="9300" Y="11795" Z="0"/>
					<Vertex X="9296" Y="11791" Z="0"/>
					<Vertex X="9291" Y="11791" Z="0"/>
					<Vertex X="9291" Y="11787" Z="0"/>
					<Vertex X="9287" Y="11787" Z="0"/>
					<Vertex X="9282" Y="11787" Z="0"/>
					<Vertex X="9278" Y="11787" Z="0"/>
					<Vertex X="9274" Y="11787" Z="0"/>
					<Vertex X="9274" Y="11791" Z="0"/>
					<Vertex X="9265" Y="11795" Z="0"/>
					<Vertex X="9256" Y="11800" Z="0"/>
					<Vertex X="9252" Y="11804" Z="0"/>
					<Vertex X="9243" Y="11808" Z="0"/>
					<Vertex X="9239" Y="11813" Z="0"/>
					<Vertex X="9235" Y="11813" Z="0"/>
					<Vertex X="9230" Y="11817" Z="0"/>
					<Vertex X="9222" Y="11817" Z="0"/>
					<Vertex X="9213" Y="11826" Z="0"/>
					<Vertex X="9209" Y="11826" Z="0"/>
					<Vertex X="9204" Y="11830" Z="0"/>
					<Vertex X="9200" Y="11830" Z="0"/>
					<Vertex X="9196" Y="11830" Z="0"/>
					<Vertex X="9191" Y="11830" Z="0"/>
					<Vertex X="9187" Y="11830" Z="0"/>
					<Vertex X="9182" Y="11830" Z="0"/>
					<Vertex X="9178" Y="11830" Z="0"/>
					<Vertex X="9169" Y="11830" Z="0"/>
					<Vertex X="9165" Y="11830" Z="0"/>
					<Vertex X="9152" Y="11826" Z="0"/>
					<Vertex X="9143" Y="11821" Z="0"/>
					<Vertex X="9135" Y="11817" Z="0"/>
					<Vertex X="9130" Y="11808" Z="0"/>
					<Vertex X="9126" Y="11808" Z="0"/>
					<Vertex X="9126" Y="11804" Z="0"/>
					<Vertex X="9117" Y="11800" Z="0"/>
					<Vertex X="9117" Y="11795" Z="0"/>
					<Vertex X="9113" Y="11787" Z="0"/>
					<Vertex X="9113" Y="11782" Z="0"/>
					<Vertex X="9109" Y="11782" Z="0"/>
					<Vertex X="9104" Y="11773" Z="0"/>
					<Vertex X="9104" Y="11769" Z="0"/>
					<Vertex X="9100" Y="11765" Z="0"/>
					<Vertex X="9096" Y="11756" Z="0"/>
					<Vertex X="9091" Y="11752" Z="0"/>
					<Vertex X="9087" Y="11743" Z="0"/>
					<Vertex X="9087" Y="11739" Z="0"/>
					<Vertex X="9082" Y="11721" Z="0"/>
					<Vertex X="9078" Y="11721" Z="0"/>
					<Vertex X="9078" Y="11717" Z="0"/>
					<Vertex X="9078" Y="11708" Z="0"/>
					<Vertex X="9078" Y="11704" Z="0"/>
					<Vertex X="9078" Y="11695" Z="0"/>
					<Vertex X="9078" Y="11687" Z="0"/>
					<Vertex X="9078" Y="11682" Z="0"/>
					<Vertex X="9078" Y="11678" Z="0"/>
					<Vertex X="9082" Y="11669" Z="0"/>
					<Vertex X="9087" Y="11660" Z="0"/>
					<Vertex X="9091" Y="11656" Z="0"/>
					<Vertex X="9091" Y="11652" Z="0"/>
					<Vertex X="9096" Y="11647" Z="0"/>
					<Vertex X="9096" Y="11643" Z="0"/>
					<Vertex X="9096" Y="11639" Z="0"/>
					<Vertex X="9100" Y="11634" Z="0"/>
					<Vertex X="9104" Y="11626" Z="0"/>
					<Vertex X="9109" Y="11626" Z="0"/>
					<Vertex X="9113" Y="11617" Z="0"/>
					<Vertex X="9117" Y="11604" Z="0"/>
					<Vertex X="9122" Y="11604" Z="0"/>
					<Vertex X="9122" Y="11595" Z="0"/>
					<Vertex X="9126" Y="11591" Z="0"/>
					<Vertex X="9126" Y="11587" Z="0"/>
					<Vertex X="9130" Y="11582" Z="0"/>
					<Vertex X="9130" Y="11569" Z="0"/>
					<Vertex X="9130" Y="11565" Z="0"/>
					<Vertex X="9130" Y="11560" Z="0"/>
					<Vertex X="9130" Y="11556" Z="0"/>
					<Vertex X="9130" Y="11552" Z="0"/>
					<Vertex X="9130" Y="11547" Z="0"/>
					<Vertex X="9130" Y="11543" Z="0"/>
					<Vertex X="9126" Y="11543" Z="0"/>
					<Vertex X="9122" Y="11543" Z="0"/>
					<Vertex X="9117" Y="11543" Z="0"/>
					<Vertex X="9113" Y="11543" Z="0"/>
					<Vertex X="9109" Y="11543" Z="0"/>
					<Vertex X="9104" Y="11543" Z="0"/>
					<Vertex X="9096" Y="11543" Z="0"/>
					<Vertex X="9091" Y="11543" Z="0"/>
					<Vertex X="9087" Y="11543" Z="0"/>
					<Vertex X="9082" Y="11543" Z="0"/>
					<Vertex X="9078" Y="11543" Z="0"/>
					<Vertex X="9074" Y="11543" Z="0"/>
					<Vertex X="9069" Y="11543" Z="0"/>
					<Vertex X="9065" Y="11543" Z="0"/>
					<Vertex X="9052" Y="11543" Z="0"/>
					<Vertex X="9048" Y="11547" Z="0"/>
					<Vertex X="9043" Y="11547" Z="0"/>
					<Vertex X="9039" Y="11552" Z="0"/>
					<Vertex X="9039" Y="11556" Z="0"/>
					<Vertex X="9030" Y="11560" Z="0"/>
					<Vertex X="9026" Y="11569" Z="0"/>
					<Vertex X="9022" Y="11573" Z="0"/>
					<Vertex X="9022" Y="11578" Z="0"/>
					<Vertex X="9017" Y="11587" Z="0"/>
					<Vertex X="9013" Y="11587" Z="0"/>
					<Vertex X="9013" Y="11595" Z="0"/>
					<Vertex X="9009" Y="11608" Z="0"/>
					<Vertex X="9009" Y="11613" Z="0"/>
					<Vertex X="9009" Y="11617" Z="0"/>
					<Vertex X="9004" Y="11621" Z="0"/>
					<Vertex X="9004" Y="11630" Z="0"/>
					<Vertex X="9004" Y="11634" Z="0"/>
					<Vertex X="9000" Y="11639" Z="0"/>
					<Vertex X="9000" Y="11643" Z="0"/>
					<Vertex X="8996" Y="11647" Z="0"/>
					<Vertex X="8991" Y="11656" Z="0"/>
					<Vertex X="8991" Y="11660" Z="0"/>
					<Vertex X="8987" Y="11669" Z="0"/>
					<Vertex X="8987" Y="11673" Z="0"/>
					<Vertex X="8982" Y="11682" Z="0"/>
					<Vertex X="8978" Y="11691" Z="0"/>
					<Vertex X="8978" Y="11695" Z="0"/>
					<Vertex X="8974" Y="11700" Z="0"/>
					<Vertex X="8965" Y="11708" Z="0"/>
					<Vertex X="8961" Y="11713" Z="0"/>
					<Vertex X="8956" Y="11721" Z="0"/>
					<Vertex X="8948" Y="11730" Z="0"/>
					<Vertex X="8939" Y="11739" Z="0"/>
					<Vertex X="8935" Y="11743" Z="0"/>
					<Vertex X="8930" Y="11747" Z="0"/>
					<Vertex X="8926" Y="11752" Z="0"/>
					<Vertex X="8917" Y="11760" Z="0"/>
					<Vertex X="8913" Y="11765" Z="0"/>
					<Vertex X="8909" Y="11769" Z="0"/>
					<Vertex X="8896" Y="11778" Z="0"/>
					<Vertex X="8891" Y="11787" Z="0"/>
					<Vertex X="8887" Y="11791" Z="0"/>
					<Vertex X="8878" Y="11800" Z="0"/>
					<Vertex X="8874" Y="11804" Z="0"/>
					<Vertex X="8865" Y="11813" Z="0"/>
					<Vertex X="8861" Y="11813" Z="0"/>
					<Vertex X="8848" Y="11821" Z="0"/>
					<Vertex X="8839" Y="11830" Z="0"/>
					<Vertex X="8826" Y="11839" Z="0"/>
					<Vertex X="8813" Y="11847" Z="0"/>
					<Vertex X="8809" Y="11847" Z="0"/>
					<Vertex X="8809" Y="11852" Z="0"/>
					<Vertex X="8800" Y="11852" Z="0"/>
					<Vertex X="8796" Y="11856" Z="0"/>
					<Vertex X="8787" Y="11860" Z="0"/>
					<Vertex X="8782" Y="11860" Z="0"/>
					<Vertex X="8774" Y="11860" Z="0"/>
					<Vertex X="8765" Y="11865" Z="0"/>
					<Vertex X="8756" Y="11865" Z="0"/>
					<Vertex X="8752" Y="11865" Z="0"/>
					<Vertex X="8743" Y="11865" Z="0"/>
					<Vertex X="8739" Y="11865" Z="0"/>
					<Vertex X="8726" Y="11865" Z="0"/>
					<Vertex X="8717" Y="11865" Z="0"/>
					<Vertex X="8709" Y="11860" Z="0"/>
					<Vertex X="8700" Y="11852" Z="0"/>
					<Vertex X="8696" Y="11847" Z="0"/>
					<Vertex X="8682" Y="11839" Z="0"/>
					<Vertex X="8674" Y="11830" Z="0"/>
					<Vertex X="8674" Y="11826" Z="0"/>
					<Vertex X="8665" Y="11817" Z="0"/>
					<Vertex X="8665" Y="11813" Z="0"/>
					<Vertex X="8661" Y="11808" Z="0"/>
					<Vertex X="8656" Y="11804" Z="0"/>
					<Vertex X="8656" Y="11800" Z="0"/>
					<Vertex X="8656" Y="11795" Z="0"/>
					<Vertex X="8656" Y="11791" Z="0"/>
					<Vertex X="8652" Y="11782" Z="0"/>
					<Vertex X="8652" Y="11778" Z="0"/>
					<Vertex X="8652" Y="11765" Z="0"/>
					<Vertex X="8652" Y="11734" Z="0"/>
					<Vertex X="8652" Y="11726" Z="0"/>
					<Vertex X="8652" Y="11713" Z="0"/>
					<Vertex X="8652" Y="11700" Z="0"/>
					<Vertex X="8652" Y="11695" Z="0"/>
					<Vertex X="8652" Y="11682" Z="0"/>
					<Vertex X="8652" Y="11673" Z="0"/>
					<Vertex X="8656" Y="11656" Z="0"/>
					<Vertex X="8656" Y="11647" Z="0"/>
					<Vertex X="8656" Y="11634" Z="0"/>
					<Vertex X="8661" Y="11626" Z="0"/>
					<Vertex X="8661" Y="11621" Z="0"/>
					<Vertex X="8665" Y="11613" Z="0"/>
					<Vertex X="8674" Y="11595" Z="0"/>
					<Vertex X="8678" Y="11591" Z="0"/>
					<Vertex X="8682" Y="11578" Z="0"/>
					<Vertex X="8687" Y="11573" Z="0"/>
					<Vertex X="8691" Y="11565" Z="0"/>
					<Vertex X="8691" Y="11556" Z="0"/>
					<Vertex X="8700" Y="11552" Z="0"/>
					<Vertex X="8700" Y="11543" Z="0"/>
					<Vertex X="8704" Y="11539" Z="0"/>
					<Vertex X="8704" Y="11530" Z="0"/>
					<Vertex X="8704" Y="11526" Z="0"/>
					<Vertex X="8713" Y="11517" Z="0"/>
					<Vertex X="8717" Y="11513" Z="0"/>
					<Vertex X="8722" Y="11508" Z="0"/>
					<Vertex X="8726" Y="11495" Z="0"/>
					<Vertex X="8730" Y="11495" Z="0"/>
					<Vertex X="8730" Y="11491" Z="0"/>
					<Vertex X="8735" Y="11491" Z="0"/>
					<Vertex X="8735" Y="11482" Z="0"/>
					<Vertex X="8739" Y="11478" Z="0"/>
					<Vertex X="8743" Y="11478" Z="0"/>
					<Vertex X="8743" Y="11473" Z="0"/>
					<Vertex X="8748" Y="11469" Z="0"/>
					<Vertex X="8756" Y="11460" Z="0"/>
					<Vertex X="8765" Y="11447" Z="0"/>
					<Vertex X="8774" Y="11443" Z="0"/>
					<Vertex X="8774" Y="11439" Z="0"/>
					<Vertex X="8778" Y="11434" Z="0"/>
					<Vertex X="8782" Y="11430" Z="0"/>
					<Vertex X="8787" Y="11426" Z="0"/>
					<Vertex X="8791" Y="11421" Z="0"/>
					<Vertex X="8796" Y="11413" Z="0"/>
					<Vertex X="8800" Y="11413" Z="0"/>
					<Vertex X="8804" Y="11408" Z="0"/>
					<Vertex X="8813" Y="11404" Z="0"/>
					<Vertex X="8813" Y="11400" Z="0"/>
					<Vertex X="8817" Y="11400" Z="0"/>
					<Vertex X="8817" Y="11395" Z="0"/>
					<Vertex X="8822" Y="11387" Z="0"/>
					<Vertex X="8826" Y="11382" Z="0"/>
					<Vertex X="8830" Y="11378" Z="0"/>
					<Vertex X="8835" Y="11373" Z="0"/>
					<Vertex X="8843" Y="11369" Z="0"/>
					<Vertex X="8843" Y="11365" Z="0"/>
					<Vertex X="8856" Y="11356" Z="0"/>
					<Vertex X="8865" Y="11352" Z="0"/>
					<Vertex X="8869" Y="11352" Z="0"/>
					<Vertex X="8874" Y="11352" Z="0"/>
					<Vertex X="8874" Y="11347" Z="0"/>
					<Vertex X="8878" Y="11343" Z="0"/>
					<Vertex X="8882" Y="11339" Z="0"/>
					<Vertex X="8887" Y="11339" Z="0"/>
					<Vertex X="8896" Y="11334" Z="0"/>
					<Vertex X="8900" Y="11334" Z="0"/>
					<Vertex X="8904" Y="11330" Z="0"/>
					<Vertex X="8909" Y="11330" Z="0"/>
					<Vertex X="8913" Y="11330" Z="0"/>
					<Vertex X="8917" Y="11330" Z="0"/>
					<Vertex X="8922" Y="11330" Z="0"/>
					<Vertex X="8926" Y="11330" Z="0"/>
					<Vertex X="8930" Y="11330" Z="0"/>
					<Vertex X="8935" Y="11330" Z="0"/>
					<Vertex X="8939" Y="11330" Z="0"/>
					<Vertex X="8943" Y="11330" Z="0"/>
					<Vertex X="8948" Y="11334" Z="0"/>
					<Vertex X="8952" Y="11334" Z="0"/>
					<Vertex X="8952" Y="11339" Z="0"/>
					<Vertex X="8961" Y="11343" Z="0"/>
					<Vertex X="8961" Y="11347" Z="0"/>
					<Vertex X="8965" Y="11352" Z="0"/>
					<Vertex X="8969" Y="11356" Z="0"/>
					<Vertex X="8969" Y="11360" Z="0"/>
					<Vertex X="8974" Y="11365" Z="0"/>
					<Vertex X="8978" Y="11369" Z="0"/>
					<Vertex X="8982" Y="11369" Z="0"/>
					<Vertex X="8987" Y="11373" Z="0"/>
					<Vertex X="8987" Y="11378" Z="0"/>
					<Vertex X="8991" Y="11378" Z="0"/>
					<Vertex X="8991" Y="11382" Z="0"/>
					<Vertex X="8996" Y="11382" Z="0"/>
					<Vertex X="9000" Y="11387" Z="0"/>
					<Vertex X="9004" Y="11391" Z="0"/>
					<Vertex X="9009" Y="11395" Z="0"/>
					<Vertex X="9013" Y="11400" Z="0"/>
					<Vertex X="9022" Y="11408" Z="0"/>
					<Vertex X="9026" Y="11408" Z="0"/>
					<Vertex X="9030" Y="11413" Z="0"/>
					<Vertex X="9035" Y="11417" Z="0"/>
					<Vertex X="9039" Y="11421" Z="0"/>
					<Vertex X="9043" Y="11426" Z="0"/>
					<Vertex X="9043" Y="11430" Z="0"/>
					<Vertex X="9043" Y="11434" Z="0"/>
					<Vertex X="9043" Y="11439" Z="0"/>
					<Vertex X="9043" Y="11443" Z="0"/>
					<Vertex X="9048" Y="11447" Z="0"/>
					<Vertex X="9052" Y="11452" Z="0"/>
					<Vertex X="9056" Y="11456" Z="0"/>
					<Vertex X="9056" Y="11460" Z="0"/>
					<Vertex X="9061" Y="11460" Z="0"/>
					<Vertex X="9065" Y="11465" Z="0"/>
					<Vertex X="9065" Y="11469" Z="0"/>
					<Vertex X="9069" Y="11469" Z="0"/>
					<Vertex X="9069" Y="11473" Z="0"/>
					<Vertex X="9078" Y="11473" Z="0"/>
					<Vertex X="9082" Y="11473" Z="0"/>
					<Vertex X="9082" Y="11465" Z="0"/>
					<Vertex X="9087" Y="11465" Z="0"/>
					<Vertex X="9087" Y="11460" Z="0"/>
					<Vertex X="9091" Y="11456" Z="0"/>
					<Vertex X="9091" Y="11452" Z="0"/>
					<Vertex X="9091" Y="11447" Z="0"/>
					<Vertex X="9091" Y="11439" Z="0"/>
					<Vertex X="9091" Y="11434" Z="0"/>
					<Vertex X="9096" Y="11430" Z="0"/>
					<Vertex X="9096" Y="11426" Z="0"/>
					<Vertex X="9096" Y="11421" Z="0"/>
					<Vertex X="9096" Y="11413" Z="0"/>
					<Vertex X="9096" Y="11408" Z="0"/>
					<Vertex X="9096" Y="11400" Z="0"/>
					<Vertex X="9096" Y="11395" Z="0"/>
					<Vertex X="9096" Y="11387" Z="0"/>
					<Vertex X="9096" Y="11382" Z="0"/>
					<Vertex X="9096" Y="11378" Z="0"/>
					<Vertex X="9096" Y="11369" Z="0"/>
					<Vertex X="9100" Y="11360" Z="0"/>
					<Vertex X="9100" Y="11356" Z="0"/>
					<Vertex X="9100" Y="11352" Z="0"/>
					<Vertex X="9100" Y="11347" Z="0"/>
					<Vertex X="9104" Y="11334" Z="0"/>
					<Vertex X="9104" Y="11330" Z="0"/>
					<Vertex X="9104" Y="11321" Z="0"/>
					<Vertex X="9109" Y="11313" Z="0"/>
					<Vertex X="9113" Y="11308" Z="0"/>
					<Vertex X="9113" Y="11295" Z="0"/>
					<Vertex X="9113" Y="11291" Z="0"/>
					<Vertex X="9113" Y="11287" Z="0"/>
					<Vertex X="9113" Y="11282" Z="0"/>
					<Vertex X="9117" Y="11278" Z="0"/>
					<Vertex X="9122" Y="11265" Z="0"/>
					<Vertex X="9126" Y="11260" Z="0"/>
					<Vertex X="9126" Y="11256" Z="0"/>
					<Vertex X="9130" Y="11252" Z="0"/>
					<Vertex X="9130" Y="11243" Z="0"/>
					<Vertex X="9130" Y="11239" Z="0"/>
					<Vertex X="9135" Y="11239" Z="0"/>
					<Vertex X="9139" Y="11234" Z="0"/>
					<Vertex X="9139" Y="11230" Z="0"/>
					<Vertex X="9139" Y="11226" Z="0"/>
					<Vertex X="9139" Y="11217" Z="0"/>
					<Vertex X="9139" Y="11213" Z="0"/>
					<Vertex X="9139" Y="11204" Z="0"/>
					<Vertex X="9139" Y="11200" Z="0"/>
					<Vertex X="9139" Y="11191" Z="0"/>
					<Vertex X="9139" Y="11187" Z="0"/>
					<Vertex X="9139" Y="11182" Z="0"/>
					<Vertex X="9139" Y="11173" Z="0"/>
					<Vertex X="9139" Y="11169" Z="0"/>
					<Vertex X="9139" Y="11165" Z="0"/>
					<Vertex X="9139" Y="11160" Z="0"/>
					<Vertex X="9139" Y="11156" Z="0"/>
					<Vertex X="9139" Y="11152" Z="0"/>
					<Vertex X="9139" Y="11147" Z="0"/>
					<Vertex X="9139" Y="11143" Z="0"/>
					<Vertex X="9139" Y="11139" Z="0"/>
					<Vertex X="9139" Y="11134" Z="0"/>
					<Vertex X="9139" Y="11130" Z="0"/>
					<Vertex X="9139" Y="11126" Z="0"/>
					<Vertex X="9139" Y="11121" Z="0"/>
					<Vertex X="9139" Y="11117" Z="0"/>
					<Vertex X="9139" Y="11113" Z="0"/>
					<Vertex X="9139" Y="11108" Z="0"/>
					<Vertex X="9139" Y="11104" Z="0"/>
					<Vertex X="9143" Y="11095" Z="0"/>
					<Vertex X="9143" Y="11091" Z="0"/>
					<Vertex X="9143" Y="11087" Z="0"/>
					<Vertex X="9143" Y="11082" Z="0"/>
					<Vertex X="9143" Y="11078" Z="0"/>
					<Vertex X="9148" Y="11073" Z="0"/>
					<Vertex X="9152" Y="11065" Z="0"/>
					<Vertex X="9152" Y="11060" Z="0"/>
					<Vertex X="9152" Y="11056" Z="0"/>
					<Vertex X="9152" Y="11052" Z="0"/>
					<Vertex X="9152" Y="11047" Z="0"/>
					<Vertex X="9156" Y="11043" Z="0"/>
					<Vertex X="9156" Y="11039" Z="0"/>
					<Vertex X="9156" Y="11034" Z="0"/>
					<Vertex X="9161" Y="11026" Z="0"/>
					<Vertex X="9161" Y="11017" Z="0"/>
					<Vertex X="9161" Y="11013" Z="0"/>
					<Vertex X="9169" Y="10995" Z="0"/>
				</Vertices>
			</Region>
			<Region Id="5" Type="0" Zoom="0.230000" Selected="0" ImageLocation="" ImageFocus="0" Length="6615.0" Area="757050.0" LengthMicrons="3267.1" AreaMicrons="184672.7" Text="SOLID" NegativeROA="0" InputRegionId="0" Analyze="1" DisplayId="5">
				<Attributes/>
				<Vertices>
					<Vertex X="8239" Y="4570" Z="0"/>
					<Vertex X="8243" Y="4574" Z="0"/>
					<Vertex X="8252" Y="4578" Z="0"/>
					<Vertex X="8256" Y="4583" Z="0"/>
					<Vertex X="8283" Y="4604" Z="0"/>
					<Vertex X="8304" Y="4622" Z="0"/>
					<Vertex X="8330" Y="4648" Z="0"/>
					<Vertex X="8356" Y="4670" Z="0"/>
					<Vertex X="8387" Y="4687" Z="0"/>
					<Vertex X="8400" Y="4700" Z="0"/>
					<Vertex X="8422" Y="4713" Z="0"/>
					<Vertex X="8435" Y="4718" Z="0"/>
					<Vertex X="8456" Y="4726" Z="0"/>
					<Vertex X="8465" Y="4731" Z="0"/>
					<Vertex X="8478" Y="4731" Z="0"/>
					<Vertex X="8491" Y="4735" Z="0"/>
					<Vertex X="8504" Y="4735" Z="0"/>
					<Vertex X="8522" Y="4735" Z="0"/>
					<Vertex X="8530" Y="4735" Z="0"/>
					<Vertex X="8552" Y="4744" Z="0"/>
					<Vertex X="8570" Y="4744" Z="0"/>
					<Vertex X="8591" Y="4744" Z="0"/>
					<Vertex X="8604" Y="4744" Z="0"/>
					<Vertex X="8622" Y="4744" Z="0"/>
					<Vertex X="8635" Y="4744" Z="0"/>
					<Vertex X="8643" Y="4748" Z="0"/>
					<Vertex X="8652" Y="4752" Z="0"/>
					<Vertex X="8683" Y="4761" Z="0"/>
					<Vertex X="8687" Y="4761" Z="0"/>
					<Vertex X="8700" Y="4770" Z="0"/>
					<Vertex X="8713" Y="4778" Z="0"/>
					<Vertex X="8730" Y="4778" Z="0"/>
					<Vertex X="8752" Y="4787" Z="0"/>
					<Vertex X="8774" Y="4796" Z="0"/>
					<Vertex X="8796" Y="4804" Z="0"/>
					<Vertex X="8809" Y="4809" Z="0"/>
					<Vertex X="8817" Y="4813" Z="0"/>
					<Vertex X="8826" Y="4818" Z="0"/>
					<Vertex X="8848" Y="4822" Z="0"/>
					<Vertex X="8852" Y="4826" Z="0"/>
					<Vertex X="8865" Y="4835" Z="0"/>
					<Vertex X="8874" Y="4835" Z="0"/>
					<Vertex X="8878" Y="4839" Z="0"/>
					<Vertex X="8883" Y="4848" Z="0"/>
					<Vertex X="8891" Y="4848" Z="0"/>
					<Vertex X="8900" Y="4857" Z="0"/>
					<Vertex X="8904" Y="4861" Z="0"/>
					<Vertex X="8909" Y="4870" Z="0"/>
					<Vertex X="8922" Y="4874" Z="0"/>
					<Vertex X="8930" Y="4878" Z="0"/>
					<Vertex X="8930" Y="4883" Z="0"/>
					<Vertex X="8935" Y="4887" Z="0"/>
					<Vertex X="8939" Y="4900" Z="0"/>
					<Vertex X="8939" Y="4904" Z="0"/>
					<Vertex X="8948" Y="4913" Z="0"/>
					<Vertex X="8952" Y="4922" Z="0"/>
					<Vertex X="8961" Y="4931" Z="0"/>
					<Vertex X="8961" Y="4935" Z="0"/>
					<Vertex X="8970" Y="4948" Z="0"/>
					<Vertex X="8974" Y="4952" Z="0"/>
					<Vertex X="8974" Y="4965" Z="0"/>
					<Vertex X="8983" Y="4974" Z="0"/>
					<Vertex X="8987" Y="4987" Z="0"/>
					<Vertex X="8991" Y="4987" Z="0"/>
					<Vertex X="8996" Y="4996" Z="0"/>
					<Vertex X="9000" Y="5009" Z="0"/>
					<Vertex X="9000" Y="5013" Z="0"/>
					<Vertex X="9004" Y="5022" Z="0"/>
					<Vertex X="9009" Y="5031" Z="0"/>
					<Vertex X="9009" Y="5035" Z="0"/>
					<Vertex X="9013" Y="5052" Z="0"/>
					<Vertex X="9017" Y="5061" Z="0"/>
					<Vertex X="9017" Y="5070" Z="0"/>
					<Vertex X="9022" Y="5083" Z="0"/>
					<Vertex X="9026" Y="5096" Z="0"/>
					<Vertex X="9026" Y="5104" Z="0"/>
					<Vertex X="9026" Y="5109" Z="0"/>
					<Vertex X="9026" Y="5122" Z="0"/>
					<Vertex X="9026" Y="5126" Z="0"/>
					<Vertex X="9026" Y="5139" Z="0"/>
					<Vertex X="9026" Y="5144" Z="0"/>
					<Vertex X="9026" Y="5148" Z="0"/>
					<Vertex X="9026" Y="5152" Z="0"/>
					<Vertex X="9026" Y="5157" Z="0"/>
					<Vertex X="9022" Y="5165" Z="0"/>
					<Vertex X="9022" Y="5170" Z="0"/>
					<Vertex X="9013" Y="5178" Z="0"/>
					<Vertex X="9009" Y="5183" Z="0"/>
					<Vertex X="9000" Y="5191" Z="0"/>
					<Vertex X="8991" Y="5191" Z="0"/>
					<Vertex X="8987" Y="5191" Z="0"/>
					<Vertex X="8978" Y="5191" Z="0"/>
					<Vertex X="8974" Y="5191" Z="0"/>
					<Vertex X="8965" Y="5191" Z="0"/>
					<Vertex X="8956" Y="5191" Z="0"/>
					<Vertex X="8952" Y="5191" Z="0"/>
					<Vertex X="8943" Y="5191" Z="0"/>
					<Vertex X="8939" Y="5191" Z="0"/>
					<Vertex X="8930" Y="5191" Z="0"/>
					<Vertex X="8926" Y="5191" Z="0"/>
					<Vertex X="8917" Y="5191" Z="0"/>
					<Vertex X="8913" Y="5191" Z="0"/>
					<Vertex X="8909" Y="5191" Z="0"/>
					<Vertex X="8904" Y="5191" Z="0"/>
					<Vertex X="8900" Y="5191" Z="0"/>
					<Vertex X="8891" Y="5191" Z="0"/>
					<Vertex X="8887" Y="5187" Z="0"/>
					<Vertex X="8878" Y="5183" Z="0"/>
					<Vertex X="8878" Y="5178" Z="0"/>
					<Vertex X="8870" Y="5178" Z="0"/>
					<Vertex X="8865" Y="5174" Z="0"/>
					<Vertex X="8861" Y="5174" Z="0"/>
					<Vertex X="8852" Y="5170" Z="0"/>
					<Vertex X="8852" Y="5165" Z="0"/>
					<Vertex X="8848" Y="5161" Z="0"/>
					<Vertex X="8843" Y="5161" Z="0"/>
					<Vertex X="8839" Y="5161" Z="0"/>
					<Vertex X="8835" Y="5152" Z="0"/>
					<Vertex X="8830" Y="5152" Z="0"/>
					<Vertex X="8822" Y="5152" Z="0"/>
					<Vertex X="8817" Y="5144" Z="0"/>
					<Vertex X="8817" Y="5139" Z="0"/>
					<Vertex X="8813" Y="5139" Z="0"/>
					<Vertex X="8809" Y="5131" Z="0"/>
					<Vertex X="8804" Y="5122" Z="0"/>
					<Vertex X="8804" Y="5118" Z="0"/>
					<Vertex X="8800" Y="5118" Z="0"/>
					<Vertex X="8800" Y="5113" Z="0"/>
					<Vertex X="8800" Y="5104" Z="0"/>
					<Vertex X="8796" Y="5104" Z="0"/>
					<Vertex X="8791" Y="5096" Z="0"/>
					<Vertex X="8787" Y="5096" Z="0"/>
					<Vertex X="8787" Y="5091" Z="0"/>
					<Vertex X="8783" Y="5087" Z="0"/>
					<Vertex X="8778" Y="5083" Z="0"/>
					<Vertex X="8774" Y="5083" Z="0"/>
					<Vertex X="8765" Y="5078" Z="0"/>
					<Vertex X="8761" Y="5074" Z="0"/>
					<Vertex X="8756" Y="5070" Z="0"/>
					<Vertex X="8752" Y="5070" Z="0"/>
					<Vertex X="8743" Y="5061" Z="0"/>
					<Vertex X="8739" Y="5061" Z="0"/>
					<Vertex X="8726" Y="5057" Z="0"/>
					<Vertex X="8722" Y="5057" Z="0"/>
					<Vertex X="8713" Y="5052" Z="0"/>
					<Vertex X="8713" Y="5048" Z="0"/>
					<Vertex X="8704" Y="5048" Z="0"/>
					<Vertex X="8700" Y="5048" Z="0"/>
					<Vertex X="8696" Y="5048" Z="0"/>
					<Vertex X="8691" Y="5044" Z="0"/>
					<Vertex X="8687" Y="5044" Z="0"/>
					<Vertex X="8683" Y="5044" Z="0"/>
					<Vertex X="8678" Y="5044" Z="0"/>
					<Vertex X="8674" Y="5048" Z="0"/>
					<Vertex X="8674" Y="5057" Z="0"/>
					<Vertex X="8674" Y="5061" Z="0"/>
					<Vertex X="8674" Y="5070" Z="0"/>
					<Vertex X="8674" Y="5074" Z="0"/>
					<Vertex X="8674" Y="5083" Z="0"/>
					<Vertex X="8674" Y="5087" Z="0"/>
					<Vertex X="8674" Y="5096" Z="0"/>
					<Vertex X="8674" Y="5100" Z="0"/>
					<Vertex X="8678" Y="5104" Z="0"/>
					<Vertex X="8678" Y="5109" Z="0"/>
					<Vertex X="8683" Y="5118" Z="0"/>
					<Vertex X="8687" Y="5118" Z="0"/>
					<Vertex X="8696" Y="5118" Z="0"/>
					<Vertex X="8700" Y="5122" Z="0"/>
					<Vertex X="8704" Y="5122" Z="0"/>
					<Vertex X="8704" Y="5126" Z="0"/>
					<Vertex X="8713" Y="5131" Z="0"/>
					<Vertex X="8717" Y="5131" Z="0"/>
					<Vertex X="8722" Y="5131" Z="0"/>
					<Vertex X="8726" Y="5131" Z="0"/>
					<Vertex X="8726" Y="5135" Z="0"/>
					<Vertex X="8730" Y="5135" Z="0"/>
					<Vertex X="8730" Y="5139" Z="0"/>
					<Vertex X="8739" Y="5144" Z="0"/>
					<Vertex X="8748" Y="5144" Z="0"/>
					<Vertex X="8756" Y="5152" Z="0"/>
					<Vertex X="8761" Y="5152" Z="0"/>
					<Vertex X="8765" Y="5157" Z="0"/>
					<Vertex X="8774" Y="5161" Z="0"/>
					<Vertex X="8783" Y="5165" Z="0"/>
					<Vertex X="8787" Y="5165" Z="0"/>
					<Vertex X="8791" Y="5170" Z="0"/>
					<Vertex X="8796" Y="5170" Z="0"/>
					<Vertex X="8800" Y="5178" Z="0"/>
					<Vertex X="8804" Y="5183" Z="0"/>
					<Vertex X="8809" Y="5183" Z="0"/>
					<Vertex X="8813" Y="5187" Z="0"/>
					<Vertex X="8813" Y="5191" Z="0"/>
					<Vertex X="8817" Y="5196" Z="0"/>
					<Vertex X="8817" Y="5200" Z="0"/>
					<Vertex X="8822" Y="5204" Z="0"/>
					<Vertex X="8822" Y="5209" Z="0"/>
					<Vertex X="8822" Y="5213" Z="0"/>
					<Vertex X="8822" Y="5222" Z="0"/>
					<Vertex X="8822" Y="5231" Z="0"/>
					<Vertex X="8822" Y="5239" Z="0"/>
					<Vertex X="8822" Y="5244" Z="0"/>
					<Vertex X="8822" Y="5252" Z="0"/>
					<Vertex X="8817" Y="5257" Z="0"/>
					<Vertex X="8817" Y="5261" Z="0"/>
					<Vertex X="8813" Y="5270" Z="0"/>
					<Vertex X="8813" Y="5274" Z="0"/>
					<Vertex X="8804" Y="5287" Z="0"/>
					<Vertex X="8804" Y="5291" Z="0"/>
					<Vertex X="8800" Y="5304" Z="0"/>
					<Vertex X="8796" Y="5309" Z="0"/>
					<Vertex X="8796" Y="5318" Z="0"/>
					<Vertex X="8791" Y="5322" Z="0"/>
					<Vertex X="8791" Y="5331" Z="0"/>
					<Vertex X="8791" Y="5339" Z="0"/>
					<Vertex X="8791" Y="5344" Z="0"/>
					<Vertex X="8791" Y="5352" Z="0"/>
					<Vertex X="8791" Y="5357" Z="0"/>
					<Vertex X="8791" Y="5361" Z="0"/>
					<Vertex X="8791" Y="5365" Z="0"/>
					<Vertex X="8791" Y="5370" Z="0"/>
					<Vertex X="8791" Y="5378" Z="0"/>
					<Vertex X="8791" Y="5383" Z="0"/>
					<Vertex X="8791" Y="5391" Z="0"/>
					<Vertex X="8796" Y="5400" Z="0"/>
					<Vertex X="8800" Y="5409" Z="0"/>
					<Vertex X="8809" Y="5426" Z="0"/>
					<Vertex X="8809" Y="5431" Z="0"/>
					<Vertex X="8813" Y="5444" Z="0"/>
					<Vertex X="8817" Y="5452" Z="0"/>
					<Vertex X="8822" Y="5461" Z="0"/>
					<Vertex X="8822" Y="5465" Z="0"/>
					<Vertex X="8835" Y="5478" Z="0"/>
					<Vertex X="8835" Y="5491" Z="0"/>
					<Vertex X="8843" Y="5509" Z="0"/>
					<Vertex X="8848" Y="5513" Z="0"/>
					<Vertex X="8852" Y="5522" Z="0"/>
					<Vertex X="8856" Y="5531" Z="0"/>
					<Vertex X="8865" Y="5544" Z="0"/>
					<Vertex X="8865" Y="5552" Z="0"/>
					<Vertex X="8870" Y="5557" Z="0"/>
					<Vertex X="8874" Y="5570" Z="0"/>
					<Vertex X="8878" Y="5578" Z="0"/>
					<Vertex X="8887" Y="5587" Z="0"/>
					<Vertex X="8891" Y="5591" Z="0"/>
					<Vertex X="8896" Y="5604" Z="0"/>
					<Vertex X="8896" Y="5618" Z="0"/>
					<Vertex X="8900" Y="5622" Z="0"/>
					<Vertex X="8904" Y="5631" Z="0"/>
					<Vertex X="8904" Y="5635" Z="0"/>
					<Vertex X="8917" Y="5648" Z="0"/>
					<Vertex X="8917" Y="5652" Z="0"/>
					<Vertex X="8926" Y="5657" Z="0"/>
					<Vertex X="8930" Y="5661" Z="0"/>
					<Vertex X="8939" Y="5661" Z="0"/>
					<Vertex X="8939" Y="5665" Z="0"/>
					<Vertex X="8948" Y="5674" Z="0"/>
					<Vertex X="8952" Y="5674" Z="0"/>
					<Vertex X="8961" Y="5683" Z="0"/>
					<Vertex X="8970" Y="5687" Z="0"/>
					<Vertex X="8974" Y="5691" Z="0"/>
					<Vertex X="8983" Y="5691" Z="0"/>
					<Vertex X="8991" Y="5700" Z="0"/>
					<Vertex X="9000" Y="5704" Z="0"/>
					<Vertex X="9000" Y="5709" Z="0"/>
					<Vertex X="9004" Y="5713" Z="0"/>
					<Vertex X="9013" Y="5713" Z="0"/>
					<Vertex X="9017" Y="5722" Z="0"/>
					<Vertex X="9022" Y="5722" Z="0"/>
					<Vertex X="9026" Y="5726" Z="0"/>
					<Vertex X="9030" Y="5731" Z="0"/>
					<Vertex X="9035" Y="5731" Z="0"/>
					<Vertex X="9039" Y="5739" Z="0"/>
					<Vertex X="9039" Y="5744" Z="0"/>
					<Vertex X="9039" Y="5748" Z="0"/>
					<Vertex X="9043" Y="5752" Z="0"/>
					<Vertex X="9043" Y="5757" Z="0"/>
					<Vertex X="9048" Y="5765" Z="0"/>
					<Vertex X="9048" Y="5770" Z="0"/>
					<Vertex X="9048" Y="5778" Z="0"/>
					<Vertex X="9048" Y="5783" Z="0"/>
					<Vertex X="9048" Y="5791" Z="0"/>
					<Vertex X="9048" Y="5796" Z="0"/>
					<Vertex X="9048" Y="5804" Z="0"/>
					<Vertex X="9052" Y="5813" Z="0"/>
					<Vertex X="9052" Y="5818" Z="0"/>
					<Vertex X="9052" Y="5826" Z="0"/>
					<Vertex X="9056" Y="5835" Z="0"/>
					<Vertex X="9056" Y="5844" Z="0"/>
					<Vertex X="9056" Y="5861" Z="0"/>
					<Vertex X="9056" Y="5874" Z="0"/>
					<Vertex X="9056" Y="5887" Z="0"/>
					<Vertex X="9056" Y="5896" Z="0"/>
					<Vertex X="9056" Y="5913" Z="0"/>
					<Vertex X="9056" Y="5918" Z="0"/>
					<Vertex X="9056" Y="5926" Z="0"/>
					<Vertex X="9056" Y="5931" Z="0"/>
					<Vertex X="9056" Y="5939" Z="0"/>
					<Vertex X="9056" Y="5944" Z="0"/>
					<Vertex X="9052" Y="5944" Z="0"/>
					<Vertex X="9048" Y="5948" Z="0"/>
					<Vertex X="9043" Y="5952" Z="0"/>
					<Vertex X="9039" Y="5957" Z="0"/>
					<Vertex X="9030" Y="5957" Z="0"/>
					<Vertex X="9022" Y="5957" Z="0"/>
					<Vertex X="9013" Y="5957" Z="0"/>
					<Vertex X="9000" Y="5957" Z="0"/>
					<Vertex X="8983" Y="5957" Z="0"/>
					<Vertex X="8974" Y="5952" Z="0"/>
					<Vertex X="8956" Y="5948" Z="0"/>
					<Vertex X="8952" Y="5944" Z="0"/>
					<Vertex X="8943" Y="5944" Z="0"/>
					<Vertex X="8939" Y="5944" Z="0"/>
					<Vertex X="8935" Y="5944" Z="0"/>
					<Vertex X="8930" Y="5944" Z="0"/>
					<Vertex X="8926" Y="5944" Z="0"/>
					<Vertex X="8922" Y="5948" Z="0"/>
					<Vertex X="8922" Y="5952" Z="0"/>
					<Vertex X="8922" Y="5965" Z="0"/>
					<Vertex X="8922" Y="5970" Z="0"/>
					<Vertex X="8922" Y="5974" Z="0"/>
					<Vertex X="8922" Y="5978" Z="0"/>
					<Vertex X="8922" Y="5987" Z="0"/>
					<Vertex X="8922" Y="5996" Z="0"/>
					<Vertex X="8922" Y="6004" Z="0"/>
					<Vertex X="8922" Y="6018" Z="0"/>
					<Vertex X="8922" Y="6022" Z="0"/>
					<Vertex X="8922" Y="6026" Z="0"/>
					<Vertex X="8913" Y="6039" Z="0"/>
					<Vertex X="8909" Y="6044" Z="0"/>
					<Vertex X="8900" Y="6052" Z="0"/>
					<Vertex X="8891" Y="6057" Z="0"/>
					<Vertex X="8887" Y="6061" Z="0"/>
					<Vertex X="8878" Y="6074" Z="0"/>
					<Vertex X="8870" Y="6074" Z="0"/>
					<Vertex X="8852" Y="6083" Z="0"/>
					<Vertex X="8830" Y="6091" Z="0"/>
					<Vertex X="8813" Y="6091" Z="0"/>
					<Vertex X="8800" Y="6096" Z="0"/>
					<Vertex X="8787" Y="6096" Z="0"/>
					<Vertex X="8783" Y="6100" Z="0"/>
					<Vertex X="8774" Y="6100" Z="0"/>
					<Vertex X="8765" Y="6104" Z="0"/>
					<Vertex X="8761" Y="6104" Z="0"/>
					<Vertex X="8756" Y="6104" Z="0"/>
					<Vertex X="8748" Y="6104" Z="0"/>
					<Vertex X="8739" Y="6104" Z="0"/>
					<Vertex X="8735" Y="6104" Z="0"/>
					<Vertex X="8726" Y="6104" Z="0"/>
					<Vertex X="8722" Y="6104" Z="0"/>
					<Vertex X="8713" Y="6100" Z="0"/>
					<Vertex X="8700" Y="6096" Z="0"/>
					<Vertex X="8696" Y="6091" Z="0"/>
					<Vertex X="8687" Y="6087" Z="0"/>
					<Vertex X="8683" Y="6087" Z="0"/>
					<Vertex X="8674" Y="6083" Z="0"/>
					<Vertex X="8665" Y="6078" Z="0"/>
					<Vertex X="8661" Y="6074" Z="0"/>
					<Vertex X="8656" Y="6074" Z="0"/>
					<Vertex X="8648" Y="6074" Z="0"/>
					<Vertex X="8643" Y="6070" Z="0"/>
					<Vertex X="8639" Y="6070" Z="0"/>
					<Vertex X="8635" Y="6065" Z="0"/>
					<Vertex X="8630" Y="6065" Z="0"/>
					<Vertex X="8622" Y="6065" Z="0"/>
					<Vertex X="8617" Y="6061" Z="0"/>
					<Vertex X="8613" Y="6061" Z="0"/>
					<Vertex X="8604" Y="6061" Z="0"/>
					<Vertex X="8600" Y="6061" Z="0"/>
					<Vertex X="8596" Y="6061" Z="0"/>
					<Vertex X="8591" Y="6061" Z="0"/>
					<Vertex X="8587" Y="6061" Z="0"/>
					<Vertex X="8583" Y="6061" Z="0"/>
					<Vertex X="8578" Y="6061" Z="0"/>
					<Vertex X="8574" Y="6061" Z="0"/>
					<Vertex X="8570" Y="6061" Z="0"/>
					<Vertex X="8565" Y="6057" Z="0"/>
					<Vertex X="8561" Y="6057" Z="0"/>
					<Vertex X="8556" Y="6052" Z="0"/>
					<Vertex X="8548" Y="6048" Z="0"/>
					<Vertex X="8543" Y="6048" Z="0"/>
					<Vertex X="8535" Y="6048" Z="0"/>
					<Vertex X="8530" Y="6044" Z="0"/>
					<Vertex X="8526" Y="6044" Z="0"/>
					<Vertex X="8517" Y="6039" Z="0"/>
					<Vertex X="8517" Y="6035" Z="0"/>
					<Vertex X="8509" Y="6031" Z="0"/>
					<Vertex X="8504" Y="6026" Z="0"/>
					<Vertex X="8491" Y="6018" Z="0"/>
					<Vertex X="8478" Y="6013" Z="0"/>
					<Vertex X="8470" Y="6004" Z="0"/>
					<Vertex X="8465" Y="5996" Z="0"/>
					<Vertex X="8452" Y="5991" Z="0"/>
					<Vertex X="8439" Y="5983" Z="0"/>
					<Vertex X="8430" Y="5978" Z="0"/>
					<Vertex X="8417" Y="5970" Z="0"/>
					<Vertex X="8413" Y="5965" Z="0"/>
					<Vertex X="8400" Y="5957" Z="0"/>
					<Vertex X="8396" Y="5952" Z="0"/>
					<Vertex X="8387" Y="5948" Z="0"/>
					<Vertex X="8378" Y="5944" Z="0"/>
					<Vertex X="8370" Y="5935" Z="0"/>
					<Vertex X="8365" Y="5931" Z="0"/>
					<Vertex X="8356" Y="5922" Z="0"/>
					<Vertex X="8343" Y="5909" Z="0"/>
					<Vertex X="8339" Y="5900" Z="0"/>
					<Vertex X="8326" Y="5887" Z="0"/>
					<Vertex X="8317" Y="5878" Z="0"/>
					<Vertex X="8313" Y="5870" Z="0"/>
					<Vertex X="8309" Y="5861" Z="0"/>
					<Vertex X="8296" Y="5844" Z="0"/>
					<Vertex X="8287" Y="5835" Z="0"/>
					<Vertex X="8283" Y="5818" Z="0"/>
					<Vertex X="8274" Y="5804" Z="0"/>
					<Vertex X="8274" Y="5796" Z="0"/>
					<Vertex X="8261" Y="5783" Z="0"/>
					<Vertex X="8256" Y="5770" Z="0"/>
					<Vertex X="8252" Y="5757" Z="0"/>
					<Vertex X="8248" Y="5748" Z="0"/>
					<Vertex X="8243" Y="5744" Z="0"/>
					<Vertex X="8239" Y="5731" Z="0"/>
					<Vertex X="8235" Y="5726" Z="0"/>
					<Vertex X="8230" Y="5718" Z="0"/>
					<Vertex X="8226" Y="5709" Z="0"/>
					<Vertex X="8222" Y="5700" Z="0"/>
					<Vertex X="8213" Y="5687" Z="0"/>
					<Vertex X="8213" Y="5683" Z="0"/>
					<Vertex X="8204" Y="5665" Z="0"/>
					<Vertex X="8200" Y="5661" Z="0"/>
					<Vertex X="8196" Y="5652" Z="0"/>
					<Vertex X="8191" Y="5648" Z="0"/>
					<Vertex X="8187" Y="5644" Z="0"/>
					<Vertex X="8174" Y="5631" Z="0"/>
					<Vertex X="8174" Y="5626" Z="0"/>
					<Vertex X="8170" Y="5618" Z="0"/>
					<Vertex X="8165" Y="5613" Z="0"/>
					<Vertex X="8161" Y="5613" Z="0"/>
					<Vertex X="8156" Y="5604" Z="0"/>
					<Vertex X="8152" Y="5600" Z="0"/>
					<Vertex X="8152" Y="5596" Z="0"/>
					<Vertex X="8152" Y="5591" Z="0"/>
					<Vertex X="8152" Y="5587" Z="0"/>
					<Vertex X="8156" Y="5583" Z="0"/>
					<Vertex X="8165" Y="5574" Z="0"/>
					<Vertex X="8165" Y="5570" Z="0"/>
					<Vertex X="8174" Y="5561" Z="0"/>
					<Vertex X="8183" Y="5552" Z="0"/>
					<Vertex X="8183" Y="5548" Z="0"/>
					<Vertex X="8187" Y="5544" Z="0"/>
					<Vertex X="8196" Y="5544" Z="0"/>
					<Vertex X="8204" Y="5539" Z="0"/>
					<Vertex X="8204" Y="5535" Z="0"/>
					<Vertex X="8209" Y="5535" Z="0"/>
					<Vertex X="8209" Y="5531" Z="0"/>
					<Vertex X="8213" Y="5531" Z="0"/>
					<Vertex X="8217" Y="5526" Z="0"/>
					<Vertex X="8222" Y="5526" Z="0"/>
					<Vertex X="8230" Y="5522" Z="0"/>
					<Vertex X="8235" Y="5522" Z="0"/>
					<Vertex X="8239" Y="5522" Z="0"/>
					<Vertex X="8243" Y="5522" Z="0"/>
					<Vertex X="8248" Y="5522" Z="0"/>
					<Vertex X="8252" Y="5522" Z="0"/>
					<Vertex X="8256" Y="5522" Z="0"/>
					<Vertex X="8261" Y="5522" Z="0"/>
					<Vertex X="8265" Y="5522" Z="0"/>
					<Vertex X="8274" Y="5522" Z="0"/>
					<Vertex X="8278" Y="5522" Z="0"/>
					<Vertex X="8287" Y="5522" Z="0"/>
					<Vertex X="8296" Y="5522" Z="0"/>
					<Vertex X="8300" Y="5522" Z="0"/>
					<Vertex X="8309" Y="5522" Z="0"/>
					<Vertex X="8313" Y="5522" Z="0"/>
					<Vertex X="8322" Y="5526" Z="0"/>
					<Vertex X="8335" Y="5526" Z="0"/>
					<Vertex X="8348" Y="5535" Z="0"/>
					<Vertex X="8356" Y="5539" Z="0"/>
					<Vertex X="8365" Y="5544" Z="0"/>
					<Vertex X="8370" Y="5548" Z="0"/>
					<Vertex X="8387" Y="5552" Z="0"/>
					<Vertex X="8400" Y="5561" Z="0"/>
					<Vertex X="8409" Y="5570" Z="0"/>
					<Vertex X="8422" Y="5574" Z="0"/>
					<Vertex X="8426" Y="5578" Z="0"/>
					<Vertex X="8439" Y="5587" Z="0"/>
					<Vertex X="8448" Y="5596" Z="0"/>
					<Vertex X="8456" Y="5604" Z="0"/>
					<Vertex X="8470" Y="5618" Z="0"/>
					<Vertex X="8478" Y="5631" Z="0"/>
					<Vertex X="8483" Y="5635" Z="0"/>
					<Vertex X="8487" Y="5639" Z="0"/>
					<Vertex X="8500" Y="5652" Z="0"/>
					<Vertex X="8504" Y="5661" Z="0"/>
					<Vertex X="8513" Y="5665" Z="0"/>
					<Vertex X="8522" Y="5674" Z="0"/>
					<Vertex X="8522" Y="5683" Z="0"/>
					<Vertex X="8530" Y="5691" Z="0"/>
					<Vertex X="8535" Y="5691" Z="0"/>
					<Vertex X="8535" Y="5700" Z="0"/>
					<Vertex X="8543" Y="5704" Z="0"/>
					<Vertex X="8548" Y="5709" Z="0"/>
					<Vertex X="8552" Y="5709" Z="0"/>
					<Vertex X="8561" Y="5709" Z="0"/>
					<Vertex X="8570" Y="5709" Z="0"/>
					<Vertex X="8574" Y="5709" Z="0"/>
					<Vertex X="8583" Y="5709" Z="0"/>
					<Vertex X="8591" Y="5709" Z="0"/>
					<Vertex X="8596" Y="5709" Z="0"/>
					<Vertex X="8609" Y="5709" Z="0"/>
					<Vertex X="8617" Y="5709" Z="0"/>
					<Vertex X="8622" Y="5709" Z="0"/>
					<Vertex X="8630" Y="5704" Z="0"/>
					<Vertex X="8635" Y="5700" Z="0"/>
					<Vertex X="8643" Y="5696" Z="0"/>
					<Vertex X="8652" Y="5696" Z="0"/>
					<Vertex X="8665" Y="5683" Z="0"/>
					<Vertex X="8670" Y="5683" Z="0"/>
					<Vertex X="8678" Y="5670" Z="0"/>
					<Vertex X="8683" Y="5661" Z="0"/>
					<Vertex X="8683" Y="5652" Z="0"/>
					<Vertex X="8691" Y="5648" Z="0"/>
					<Vertex X="8691" Y="5644" Z="0"/>
					<Vertex X="8691" Y="5639" Z="0"/>
					<Vertex X="8691" Y="5635" Z="0"/>
					<Vertex X="8691" Y="5631" Z="0"/>
					<Vertex X="8691" Y="5626" Z="0"/>
					<Vertex X="8691" Y="5622" Z="0"/>
					<Vertex X="8691" Y="5618" Z="0"/>
					<Vertex X="8687" Y="5604" Z="0"/>
					<Vertex X="8687" Y="5600" Z="0"/>
					<Vertex X="8674" Y="5587" Z="0"/>
					<Vertex X="8674" Y="5578" Z="0"/>
					<Vertex X="8670" Y="5570" Z="0"/>
					<Vertex X="8665" Y="5565" Z="0"/>
					<Vertex X="8665" Y="5557" Z="0"/>
					<Vertex X="8661" Y="5552" Z="0"/>
					<Vertex X="8661" Y="5548" Z="0"/>
					<Vertex X="8661" Y="5544" Z="0"/>
					<Vertex X="8656" Y="5539" Z="0"/>
					<Vertex X="8652" Y="5539" Z="0"/>
					<Vertex X="8652" Y="5535" Z="0"/>
					<Vertex X="8643" Y="5535" Z="0"/>
					<Vertex X="8639" Y="5535" Z="0"/>
					<Vertex X="8635" Y="5539" Z="0"/>
					<Vertex X="8635" Y="5544" Z="0"/>
					<Vertex X="8635" Y="5548" Z="0"/>
					<Vertex X="8630" Y="5557" Z="0"/>
					<Vertex X="8626" Y="5561" Z="0"/>
					<Vertex X="8622" Y="5561" Z="0"/>
					<Vertex X="8622" Y="5565" Z="0"/>
					<Vertex X="8617" Y="5570" Z="0"/>
					<Vertex X="8613" Y="5570" Z="0"/>
					<Vertex X="8609" Y="5570" Z="0"/>
					<Vertex X="8604" Y="5570" Z="0"/>
					<Vertex X="8600" Y="5570" Z="0"/>
					<Vertex X="8596" Y="5565" Z="0"/>
					<Vertex X="8591" Y="5565" Z="0"/>
					<Vertex X="8583" Y="5561" Z="0"/>
					<Vertex X="8578" Y="5557" Z="0"/>
					<Vertex X="8570" Y="5552" Z="0"/>
					<Vertex X="8565" Y="5548" Z="0"/>
					<Vertex X="8561" Y="5544" Z="0"/>
					<Vertex X="8556" Y="5531" Z="0"/>
					<Vertex X="8548" Y="5509" Z="0"/>
					<Vertex X="8539" Y="5496" Z="0"/>
					<Vertex X="8539" Y="5491" Z="0"/>
					<Vertex X="8530" Y="5478" Z="0"/>
					<Vertex X="8526" Y="5465" Z="0"/>
					<Vertex X="8517" Y="5457" Z="0"/>
					<Vertex X="8517" Y="5452" Z="0"/>
					<Vertex X="8513" Y="5448" Z="0"/>
					<Vertex X="8509" Y="5444" Z="0"/>
					<Vertex X="8509" Y="5439" Z="0"/>
					<Vertex X="8504" Y="5439" Z="0"/>
					<Vertex X="8500" Y="5439" Z="0"/>
					<Vertex X="8496" Y="5439" Z="0"/>
					<Vertex X="8487" Y="5444" Z="0"/>
					<Vertex X="8483" Y="5452" Z="0"/>
					<Vertex X="8483" Y="5457" Z="0"/>
					<Vertex X="8478" Y="5461" Z="0"/>
					<Vertex X="8474" Y="5461" Z="0"/>
					<Vertex X="8474" Y="5465" Z="0"/>
					<Vertex X="8470" Y="5470" Z="0"/>
					<Vertex X="8465" Y="5470" Z="0"/>
					<Vertex X="8461" Y="5470" Z="0"/>
					<Vertex X="8456" Y="5474" Z="0"/>
					<Vertex X="8452" Y="5474" Z="0"/>
					<Vertex X="8448" Y="5474" Z="0"/>
					<Vertex X="8443" Y="5474" Z="0"/>
					<Vertex X="8439" Y="5474" Z="0"/>
					<Vertex X="8435" Y="5474" Z="0"/>
					<Vertex X="8430" Y="5474" Z="0"/>
					<Vertex X="8422" Y="5474" Z="0"/>
					<Vertex X="8417" Y="5470" Z="0"/>
					<Vertex X="8413" Y="5465" Z="0"/>
					<Vertex X="8409" Y="5465" Z="0"/>
					<Vertex X="8400" Y="5461" Z="0"/>
					<Vertex X="8396" Y="5461" Z="0"/>
					<Vertex X="8391" Y="5457" Z="0"/>
					<Vertex X="8383" Y="5452" Z="0"/>
					<Vertex X="8374" Y="5448" Z="0"/>
					<Vertex X="8365" Y="5439" Z="0"/>
					<Vertex X="8352" Y="5431" Z="0"/>
					<Vertex X="8343" Y="5422" Z="0"/>
					<Vertex X="8339" Y="5413" Z="0"/>
					<Vertex X="8335" Y="5409" Z="0"/>
					<Vertex X="8326" Y="5404" Z="0"/>
					<Vertex X="8313" Y="5396" Z="0"/>
					<Vertex X="8309" Y="5391" Z="0"/>
					<Vertex X="8304" Y="5387" Z="0"/>
					<Vertex X="8291" Y="5374" Z="0"/>
					<Vertex X="8283" Y="5370" Z="0"/>
					<Vertex X="8283" Y="5365" Z="0"/>
					<Vertex X="8283" Y="5357" Z="0"/>
					<Vertex X="8283" Y="5352" Z="0"/>
					<Vertex X="8283" Y="5339" Z="0"/>
					<Vertex X="8283" Y="5335" Z="0"/>
					<Vertex X="8283" Y="5326" Z="0"/>
					<Vertex X="8283" Y="5322" Z="0"/>
					<Vertex X="8291" Y="5313" Z="0"/>
					<Vertex X="8300" Y="5304" Z="0"/>
					<Vertex X="8309" Y="5296" Z="0"/>
					<Vertex X="8313" Y="5291" Z="0"/>
					<Vertex X="8330" Y="5283" Z="0"/>
					<Vertex X="8352" Y="5278" Z="0"/>
					<Vertex X="8378" Y="5270" Z="0"/>
					<Vertex X="8396" Y="5261" Z="0"/>
					<Vertex X="8404" Y="5257" Z="0"/>
					<Vertex X="8430" Y="5248" Z="0"/>
					<Vertex X="8439" Y="5248" Z="0"/>
					<Vertex X="8448" Y="5244" Z="0"/>
					<Vertex X="8452" Y="5244" Z="0"/>
					<Vertex X="8461" Y="5235" Z="0"/>
					<Vertex X="8461" Y="5231" Z="0"/>
					<Vertex X="8461" Y="5226" Z="0"/>
					<Vertex X="8465" Y="5222" Z="0"/>
					<Vertex X="8470" Y="5213" Z="0"/>
					<Vertex X="8470" Y="5204" Z="0"/>
					<Vertex X="8474" Y="5196" Z="0"/>
					<Vertex X="8474" Y="5183" Z="0"/>
					<Vertex X="8474" Y="5165" Z="0"/>
					<Vertex X="8474" Y="5152" Z="0"/>
					<Vertex X="8474" Y="5139" Z="0"/>
					<Vertex X="8474" Y="5126" Z="0"/>
					<Vertex X="8474" Y="5109" Z="0"/>
					<Vertex X="8474" Y="5100" Z="0"/>
					<Vertex X="8470" Y="5087" Z="0"/>
					<Vertex X="8465" Y="5083" Z="0"/>
					<Vertex X="8465" Y="5074" Z="0"/>
					<Vertex X="8465" Y="5070" Z="0"/>
					<Vertex X="8461" Y="5065" Z="0"/>
					<Vertex X="8456" Y="5057" Z="0"/>
					<Vertex X="8452" Y="5057" Z="0"/>
					<Vertex X="8443" Y="5052" Z="0"/>
					<Vertex X="8435" Y="5052" Z="0"/>
					<Vertex X="8430" Y="5044" Z="0"/>
					<Vertex X="8417" Y="5039" Z="0"/>
					<Vertex X="8409" Y="5039" Z="0"/>
					<Vertex X="8396" Y="5031" Z="0"/>
					<Vertex X="8391" Y="5031" Z="0"/>
					<Vertex X="8387" Y="5031" Z="0"/>
					<Vertex X="8383" Y="5026" Z="0"/>
					<Vertex X="8374" Y="5022" Z="0"/>
					<Vertex X="8370" Y="5018" Z="0"/>
					<Vertex X="8365" Y="5018" Z="0"/>
					<Vertex X="8356" Y="5018" Z="0"/>
					<Vertex X="8352" Y="5013" Z="0"/>
					<Vertex X="8348" Y="5013" Z="0"/>
					<Vertex X="8343" Y="5013" Z="0"/>
					<Vertex X="8339" Y="5013" Z="0"/>
					<Vertex X="8335" Y="5004" Z="0"/>
					<Vertex X="8330" Y="5004" Z="0"/>
					<Vertex X="8326" Y="5004" Z="0"/>
					<Vertex X="8322" Y="5004" Z="0"/>
					<Vertex X="8313" Y="5004" Z="0"/>
					<Vertex X="8309" Y="5004" Z="0"/>
					<Vertex X="8300" Y="5004" Z="0"/>
					<Vertex X="8296" Y="5004" Z="0"/>
					<Vertex X="8287" Y="5004" Z="0"/>
					<Vertex X="8283" Y="5004" Z="0"/>
					<Vertex X="8278" Y="5004" Z="0"/>
					<Vertex X="8274" Y="5004" Z="0"/>
					<Vertex X="8270" Y="5004" Z="0"/>
					<Vertex X="8261" Y="5004" Z="0"/>
					<Vertex X="8252" Y="5004" Z="0"/>
					<Vertex X="8248" Y="5004" Z="0"/>
					<Vertex X="8243" Y="5004" Z="0"/>
					<Vertex X="8235" Y="5004" Z="0"/>
					<Vertex X="8226" Y="5004" Z="0"/>
					<Vertex X="8217" Y="5000" Z="0"/>
					<Vertex X="8204" Y="4996" Z="0"/>
					<Vertex X="8187" Y="4991" Z="0"/>
					<Vertex X="8183" Y="4991" Z="0"/>
					<Vertex X="8178" Y="4991" Z="0"/>
					<Vertex X="8170" Y="4987" Z="0"/>
					<Vertex X="8161" Y="4987" Z="0"/>
					<Vertex X="8156" Y="4983" Z="0"/>
					<Vertex X="8152" Y="4978" Z="0"/>
					<Vertex X="8148" Y="4978" Z="0"/>
					<Vertex X="8148" Y="4974" Z="0"/>
					<Vertex X="8148" Y="4965" Z="0"/>
					<Vertex X="8148" Y="4961" Z="0"/>
					<Vertex X="8148" Y="4948" Z="0"/>
					<Vertex X="8148" Y="4935" Z="0"/>
					<Vertex X="8152" Y="4926" Z="0"/>
					<Vertex X="8170" Y="4909" Z="0"/>
					<Vertex X="8178" Y="4904" Z="0"/>
					<Vertex X="8196" Y="4896" Z="0"/>
					<Vertex X="8204" Y="4896" Z="0"/>
					<Vertex X="8213" Y="4891" Z="0"/>
					<Vertex X="8226" Y="4887" Z="0"/>
					<Vertex X="8243" Y="4878" Z="0"/>
					<Vertex X="8252" Y="4874" Z="0"/>
					<Vertex X="8256" Y="4870" Z="0"/>
					<Vertex X="8261" Y="4865" Z="0"/>
					<Vertex X="8265" Y="4865" Z="0"/>
					<Vertex X="8270" Y="4861" Z="0"/>
					<Vertex X="8274" Y="4852" Z="0"/>
					<Vertex X="8278" Y="4852" Z="0"/>
					<Vertex X="8283" Y="4839" Z="0"/>
					<Vertex X="8287" Y="4835" Z="0"/>
					<Vertex X="8287" Y="4826" Z="0"/>
					<Vertex X="8291" Y="4818" Z="0"/>
					<Vertex X="8296" Y="4813" Z="0"/>
					<Vertex X="8296" Y="4804" Z="0"/>
					<Vertex X="8296" Y="4800" Z="0"/>
					<Vertex X="8296" Y="4791" Z="0"/>
					<Vertex X="8296" Y="4783" Z="0"/>
					<Vertex X="8296" Y="4778" Z="0"/>
					<Vertex X="8296" Y="4770" Z="0"/>
					<Vertex X="8296" Y="4765" Z="0"/>
					<Vertex X="8296" Y="4761" Z="0"/>
					<Vertex X="8287" Y="4752" Z="0"/>
					<Vertex X="8283" Y="4744" Z="0"/>
					<Vertex X="8283" Y="4739" Z="0"/>
					<Vertex X="8278" Y="4731" Z="0"/>
					<Vertex X="8274" Y="4726" Z="0"/>
					<Vertex X="8270" Y="4722" Z="0"/>
					<Vertex X="8265" Y="4718" Z="0"/>
					<Vertex X="8261" Y="4704" Z="0"/>
					<Vertex X="8256" Y="4696" Z="0"/>
					<Vertex X="8256" Y="4691" Z="0"/>
					<Vertex X="8252" Y="4687" Z="0"/>
					<Vertex X="8252" Y="4678" Z="0"/>
					<Vertex X="8248" Y="4674" Z="0"/>
					<Vertex X="8248" Y="4665" Z="0"/>
					<Vertex X="8248" Y="4661" Z="0"/>
					<Vertex X="8243" Y="4657" Z="0"/>
					<Vertex X="8243" Y="4652" Z="0"/>
					<Vertex X="8243" Y="4648" Z="0"/>
					<Vertex X="8239" Y="4644" Z="0"/>
					<Vertex X="8239" Y="4639" Z="0"/>
					<Vertex X="8239" Y="4635" Z="0"/>
					<Vertex X="8239" Y="4631" Z="0"/>
					<Vertex X="8239" Y="4626" Z="0"/>
					<Vertex X="8239" Y="4622" Z="0"/>
					<Vertex X="8239" Y="4618" Z="0"/>
					<Vertex X="8239" Y="4609" Z="0"/>
					<Vertex X="8239" Y="4604" Z="0"/>
					<Vertex X="8239" Y="4600" Z="0"/>
					<Vertex X="8239" Y="4570" Z="0"/>
				</Vertices>
			</Region>
			<Region Id="6" Type="0" Zoom="0.230000" Selected="0" ImageLocation="" ImageFocus="0" Length="5026.3" Area="503172.0" LengthMicrons="2482.5" AreaMicrons="122742.4" Text="SOLID" NegativeROA="0" InputRegionId="0" Analyze="1" DisplayId="6">
				<Attributes/>
				<Vertices>
					<Vertex X="7809" Y="4804" Z="0"/>
					<Vertex X="7809" Y="4809" Z="0"/>
					<Vertex X="7813" Y="4809" Z="0"/>
					<Vertex X="7826" Y="4809" Z="0"/>
					<Vertex X="7839" Y="4809" Z="0"/>
					<Vertex X="7856" Y="4809" Z="0"/>
					<Vertex X="7874" Y="4809" Z="0"/>
					<Vertex X="7891" Y="4809" Z="0"/>
					<Vertex X="7913" Y="4809" Z="0"/>
					<Vertex X="7930" Y="4809" Z="0"/>
					<Vertex X="7943" Y="4809" Z="0"/>
					<Vertex X="7952" Y="4809" Z="0"/>
					<Vertex X="7965" Y="4809" Z="0"/>
					<Vertex X="7970" Y="4809" Z="0"/>
					<Vertex X="7978" Y="4809" Z="0"/>
					<Vertex X="7991" Y="4818" Z="0"/>
					<Vertex X="8004" Y="4826" Z="0"/>
					<Vertex X="8017" Y="4831" Z="0"/>
					<Vertex X="8026" Y="4839" Z="0"/>
					<Vertex X="8039" Y="4844" Z="0"/>
					<Vertex X="8043" Y="4848" Z="0"/>
					<Vertex X="8056" Y="4861" Z="0"/>
					<Vertex X="8061" Y="4865" Z="0"/>
					<Vertex X="8065" Y="4870" Z="0"/>
					<Vertex X="8065" Y="4878" Z="0"/>
					<Vertex X="8074" Y="4891" Z="0"/>
					<Vertex X="8078" Y="4900" Z="0"/>
					<Vertex X="8078" Y="4904" Z="0"/>
					<Vertex X="8083" Y="4918" Z="0"/>
					<Vertex X="8091" Y="4935" Z="0"/>
					<Vertex X="8096" Y="4957" Z="0"/>
					<Vertex X="8096" Y="4974" Z="0"/>
					<Vertex X="8096" Y="4978" Z="0"/>
					<Vertex X="8100" Y="4987" Z="0"/>
					<Vertex X="8109" Y="5004" Z="0"/>
					<Vertex X="8109" Y="5009" Z="0"/>
					<Vertex X="8109" Y="5018" Z="0"/>
					<Vertex X="8113" Y="5022" Z="0"/>
					<Vertex X="8117" Y="5031" Z="0"/>
					<Vertex X="8122" Y="5031" Z="0"/>
					<Vertex X="8122" Y="5035" Z="0"/>
					<Vertex X="8130" Y="5035" Z="0"/>
					<Vertex X="8135" Y="5039" Z="0"/>
					<Vertex X="8135" Y="5044" Z="0"/>
					<Vertex X="8143" Y="5044" Z="0"/>
					<Vertex X="8161" Y="5048" Z="0"/>
					<Vertex X="8170" Y="5052" Z="0"/>
					<Vertex X="8178" Y="5057" Z="0"/>
					<Vertex X="8196" Y="5057" Z="0"/>
					<Vertex X="8209" Y="5057" Z="0"/>
					<Vertex X="8226" Y="5057" Z="0"/>
					<Vertex X="8230" Y="5057" Z="0"/>
					<Vertex X="8243" Y="5061" Z="0"/>
					<Vertex X="8252" Y="5065" Z="0"/>
					<Vertex X="8252" Y="5070" Z="0"/>
					<Vertex X="8256" Y="5070" Z="0"/>
					<Vertex X="8261" Y="5070" Z="0"/>
					<Vertex X="8265" Y="5083" Z="0"/>
					<Vertex X="8265" Y="5091" Z="0"/>
					<Vertex X="8265" Y="5096" Z="0"/>
					<Vertex X="8261" Y="5100" Z="0"/>
					<Vertex X="8252" Y="5109" Z="0"/>
					<Vertex X="8248" Y="5113" Z="0"/>
					<Vertex X="8243" Y="5113" Z="0"/>
					<Vertex X="8239" Y="5118" Z="0"/>
					<Vertex X="8235" Y="5122" Z="0"/>
					<Vertex X="8226" Y="5126" Z="0"/>
					<Vertex X="8222" Y="5131" Z="0"/>
					<Vertex X="8222" Y="5135" Z="0"/>
					<Vertex X="8222" Y="5139" Z="0"/>
					<Vertex X="8222" Y="5144" Z="0"/>
					<Vertex X="8222" Y="5148" Z="0"/>
					<Vertex X="8222" Y="5152" Z="0"/>
					<Vertex X="8222" Y="5157" Z="0"/>
					<Vertex X="8222" Y="5161" Z="0"/>
					<Vertex X="8226" Y="5161" Z="0"/>
					<Vertex X="8226" Y="5165" Z="0"/>
					<Vertex X="8226" Y="5174" Z="0"/>
					<Vertex X="8226" Y="5183" Z="0"/>
					<Vertex X="8226" Y="5196" Z="0"/>
					<Vertex X="8226" Y="5204" Z="0"/>
					<Vertex X="8226" Y="5213" Z="0"/>
					<Vertex X="8226" Y="5222" Z="0"/>
					<Vertex X="8222" Y="5226" Z="0"/>
					<Vertex X="8213" Y="5231" Z="0"/>
					<Vertex X="8213" Y="5235" Z="0"/>
					<Vertex X="8196" Y="5248" Z="0"/>
					<Vertex X="8183" Y="5248" Z="0"/>
					<Vertex X="8165" Y="5257" Z="0"/>
					<Vertex X="8152" Y="5261" Z="0"/>
					<Vertex X="8139" Y="5265" Z="0"/>
					<Vertex X="8126" Y="5274" Z="0"/>
					<Vertex X="8113" Y="5278" Z="0"/>
					<Vertex X="8104" Y="5283" Z="0"/>
					<Vertex X="8100" Y="5283" Z="0"/>
					<Vertex X="8100" Y="5287" Z="0"/>
					<Vertex X="8087" Y="5287" Z="0"/>
					<Vertex X="8083" Y="5291" Z="0"/>
					<Vertex X="8078" Y="5291" Z="0"/>
					<Vertex X="8078" Y="5296" Z="0"/>
					<Vertex X="8074" Y="5300" Z="0"/>
					<Vertex X="8074" Y="5304" Z="0"/>
					<Vertex X="8074" Y="5313" Z="0"/>
					<Vertex X="8074" Y="5318" Z="0"/>
					<Vertex X="8074" Y="5322" Z="0"/>
					<Vertex X="8074" Y="5326" Z="0"/>
					<Vertex X="8074" Y="5335" Z="0"/>
					<Vertex X="8078" Y="5339" Z="0"/>
					<Vertex X="8083" Y="5344" Z="0"/>
					<Vertex X="8083" Y="5348" Z="0"/>
					<Vertex X="8087" Y="5348" Z="0"/>
					<Vertex X="8087" Y="5352" Z="0"/>
					<Vertex X="8096" Y="5357" Z="0"/>
					<Vertex X="8100" Y="5361" Z="0"/>
					<Vertex X="8100" Y="5365" Z="0"/>
					<Vertex X="8104" Y="5365" Z="0"/>
					<Vertex X="8109" Y="5370" Z="0"/>
					<Vertex X="8113" Y="5374" Z="0"/>
					<Vertex X="8117" Y="5378" Z="0"/>
					<Vertex X="8122" Y="5378" Z="0"/>
					<Vertex X="8130" Y="5387" Z="0"/>
					<Vertex X="8130" Y="5391" Z="0"/>
					<Vertex X="8135" Y="5391" Z="0"/>
					<Vertex X="8139" Y="5396" Z="0"/>
					<Vertex X="8139" Y="5400" Z="0"/>
					<Vertex X="8139" Y="5404" Z="0"/>
					<Vertex X="8143" Y="5409" Z="0"/>
					<Vertex X="8143" Y="5413" Z="0"/>
					<Vertex X="8143" Y="5418" Z="0"/>
					<Vertex X="8143" Y="5431" Z="0"/>
					<Vertex X="8143" Y="5439" Z="0"/>
					<Vertex X="8143" Y="5444" Z="0"/>
					<Vertex X="8143" Y="5452" Z="0"/>
					<Vertex X="8143" Y="5457" Z="0"/>
					<Vertex X="8143" Y="5465" Z="0"/>
					<Vertex X="8143" Y="5474" Z="0"/>
					<Vertex X="8135" Y="5478" Z="0"/>
					<Vertex X="8130" Y="5487" Z="0"/>
					<Vertex X="8122" Y="5496" Z="0"/>
					<Vertex X="8113" Y="5500" Z="0"/>
					<Vertex X="8100" Y="5500" Z="0"/>
					<Vertex X="8096" Y="5509" Z="0"/>
					<Vertex X="8083" Y="5509" Z="0"/>
					<Vertex X="8078" Y="5509" Z="0"/>
					<Vertex X="8074" Y="5509" Z="0"/>
					<Vertex X="8070" Y="5509" Z="0"/>
					<Vertex X="8065" Y="5509" Z="0"/>
					<Vertex X="8061" Y="5509" Z="0"/>
					<Vertex X="8056" Y="5513" Z="0"/>
					<Vertex X="8052" Y="5513" Z="0"/>
					<Vertex X="8052" Y="5518" Z="0"/>
					<Vertex X="8043" Y="5522" Z="0"/>
					<Vertex X="8039" Y="5526" Z="0"/>
					<Vertex X="8039" Y="5531" Z="0"/>
					<Vertex X="8039" Y="5535" Z="0"/>
					<Vertex X="8035" Y="5539" Z="0"/>
					<Vertex X="8030" Y="5539" Z="0"/>
					<Vertex X="8030" Y="5548" Z="0"/>
					<Vertex X="8030" Y="5552" Z="0"/>
					<Vertex X="8030" Y="5557" Z="0"/>
					<Vertex X="8030" Y="5565" Z="0"/>
					<Vertex X="8035" Y="5574" Z="0"/>
					<Vertex X="8035" Y="5578" Z="0"/>
					<Vertex X="8035" Y="5587" Z="0"/>
					<Vertex X="8039" Y="5596" Z="0"/>
					<Vertex X="8043" Y="5596" Z="0"/>
					<Vertex X="8048" Y="5600" Z="0"/>
					<Vertex X="8056" Y="5613" Z="0"/>
					<Vertex X="8061" Y="5613" Z="0"/>
					<Vertex X="8061" Y="5622" Z="0"/>
					<Vertex X="8070" Y="5631" Z="0"/>
					<Vertex X="8070" Y="5635" Z="0"/>
					<Vertex X="8078" Y="5639" Z="0"/>
					<Vertex X="8078" Y="5644" Z="0"/>
					<Vertex X="8083" Y="5648" Z="0"/>
					<Vertex X="8083" Y="5652" Z="0"/>
					<Vertex X="8083" Y="5661" Z="0"/>
					<Vertex X="8087" Y="5670" Z="0"/>
					<Vertex X="8087" Y="5678" Z="0"/>
					<Vertex X="8087" Y="5687" Z="0"/>
					<Vertex X="8087" Y="5696" Z="0"/>
					<Vertex X="8087" Y="5709" Z="0"/>
					<Vertex X="8083" Y="5722" Z="0"/>
					<Vertex X="8078" Y="5744" Z="0"/>
					<Vertex X="8078" Y="5752" Z="0"/>
					<Vertex X="8078" Y="5761" Z="0"/>
					<Vertex X="8078" Y="5770" Z="0"/>
					<Vertex X="8078" Y="5774" Z="0"/>
					<Vertex X="8078" Y="5778" Z="0"/>
					<Vertex X="8078" Y="5787" Z="0"/>
					<Vertex X="8078" Y="5791" Z="0"/>
					<Vertex X="8083" Y="5796" Z="0"/>
					<Vertex X="8087" Y="5800" Z="0"/>
					<Vertex X="8100" Y="5804" Z="0"/>
					<Vertex X="8104" Y="5804" Z="0"/>
					<Vertex X="8109" Y="5804" Z="0"/>
					<Vertex X="8117" Y="5813" Z="0"/>
					<Vertex X="8122" Y="5813" Z="0"/>
					<Vertex X="8130" Y="5818" Z="0"/>
					<Vertex X="8139" Y="5818" Z="0"/>
					<Vertex X="8143" Y="5818" Z="0"/>
					<Vertex X="8148" Y="5822" Z="0"/>
					<Vertex X="8152" Y="5826" Z="0"/>
					<Vertex X="8156" Y="5826" Z="0"/>
					<Vertex X="8165" Y="5831" Z="0"/>
					<Vertex X="8174" Y="5835" Z="0"/>
					<Vertex X="8174" Y="5839" Z="0"/>
					<Vertex X="8178" Y="5839" Z="0"/>
					<Vertex X="8187" Y="5844" Z="0"/>
					<Vertex X="8200" Y="5848" Z="0"/>
					<Vertex X="8209" Y="5852" Z="0"/>
					<Vertex X="8213" Y="5857" Z="0"/>
					<Vertex X="8226" Y="5861" Z="0"/>
					<Vertex X="8235" Y="5861" Z="0"/>
					<Vertex X="8239" Y="5870" Z="0"/>
					<Vertex X="8248" Y="5874" Z="0"/>
					<Vertex X="8256" Y="5878" Z="0"/>
					<Vertex X="8256" Y="5883" Z="0"/>
					<Vertex X="8261" Y="5887" Z="0"/>
					<Vertex X="8270" Y="5891" Z="0"/>
					<Vertex X="8270" Y="5896" Z="0"/>
					<Vertex X="8283" Y="5909" Z="0"/>
					<Vertex X="8287" Y="5913" Z="0"/>
					<Vertex X="8296" Y="5922" Z="0"/>
					<Vertex X="8296" Y="5931" Z="0"/>
					<Vertex X="8296" Y="5935" Z="0"/>
					<Vertex X="8300" Y="5935" Z="0"/>
					<Vertex X="8300" Y="5944" Z="0"/>
					<Vertex X="8304" Y="5952" Z="0"/>
					<Vertex X="8309" Y="5957" Z="0"/>
					<Vertex X="8309" Y="5961" Z="0"/>
					<Vertex X="8309" Y="5965" Z="0"/>
					<Vertex X="8309" Y="5974" Z="0"/>
					<Vertex X="8304" Y="5978" Z="0"/>
					<Vertex X="8291" Y="5987" Z="0"/>
					<Vertex X="8278" Y="5987" Z="0"/>
					<Vertex X="8270" Y="5991" Z="0"/>
					<Vertex X="8265" Y="5991" Z="0"/>
					<Vertex X="8256" Y="5996" Z="0"/>
					<Vertex X="8252" Y="5996" Z="0"/>
					<Vertex X="8248" Y="6000" Z="0"/>
					<Vertex X="8243" Y="6004" Z="0"/>
					<Vertex X="8239" Y="6009" Z="0"/>
					<Vertex X="8235" Y="6013" Z="0"/>
					<Vertex X="8230" Y="6018" Z="0"/>
					<Vertex X="8230" Y="6026" Z="0"/>
					<Vertex X="8230" Y="6031" Z="0"/>
					<Vertex X="8226" Y="6039" Z="0"/>
					<Vertex X="8226" Y="6048" Z="0"/>
					<Vertex X="8226" Y="6057" Z="0"/>
					<Vertex X="8226" Y="6070" Z="0"/>
					<Vertex X="8226" Y="6074" Z="0"/>
					<Vertex X="8226" Y="6078" Z="0"/>
					<Vertex X="8226" Y="6087" Z="0"/>
					<Vertex X="8222" Y="6096" Z="0"/>
					<Vertex X="8217" Y="6100" Z="0"/>
					<Vertex X="8213" Y="6104" Z="0"/>
					<Vertex X="8209" Y="6109" Z="0"/>
					<Vertex X="8204" Y="6109" Z="0"/>
					<Vertex X="8200" Y="6113" Z="0"/>
					<Vertex X="8191" Y="6118" Z="0"/>
					<Vertex X="8191" Y="6122" Z="0"/>
					<Vertex X="8187" Y="6131" Z="0"/>
					<Vertex X="8187" Y="6135" Z="0"/>
					<Vertex X="8174" Y="6157" Z="0"/>
					<Vertex X="8170" Y="6157" Z="0"/>
					<Vertex X="8152" Y="6174" Z="0"/>
					<Vertex X="8143" Y="6187" Z="0"/>
					<Vertex X="8135" Y="6196" Z="0"/>
					<Vertex X="8130" Y="6196" Z="0"/>
					<Vertex X="8122" Y="6196" Z="0"/>
					<Vertex X="8117" Y="6196" Z="0"/>
					<Vertex X="8109" Y="6196" Z="0"/>
					<Vertex X="8100" Y="6196" Z="0"/>
					<Vertex X="8091" Y="6187" Z="0"/>
					<Vertex X="8083" Y="6178" Z="0"/>
					<Vertex X="8074" Y="6174" Z="0"/>
					<Vertex X="8061" Y="6161" Z="0"/>
					<Vertex X="8043" Y="6152" Z="0"/>
					<Vertex X="8035" Y="6144" Z="0"/>
					<Vertex X="8030" Y="6139" Z="0"/>
					<Vertex X="8022" Y="6131" Z="0"/>
					<Vertex X="8004" Y="6113" Z="0"/>
					<Vertex X="8000" Y="6109" Z="0"/>
					<Vertex X="7991" Y="6096" Z="0"/>
					<Vertex X="7983" Y="6087" Z="0"/>
					<Vertex X="7978" Y="6078" Z="0"/>
					<Vertex X="7965" Y="6065" Z="0"/>
					<Vertex X="7952" Y="6057" Z="0"/>
					<Vertex X="7939" Y="6044" Z="0"/>
					<Vertex X="7930" Y="6035" Z="0"/>
					<Vertex X="7917" Y="6026" Z="0"/>
					<Vertex X="7904" Y="6009" Z="0"/>
					<Vertex X="7896" Y="6004" Z="0"/>
					<Vertex X="7891" Y="6000" Z="0"/>
					<Vertex X="7883" Y="5991" Z="0"/>
					<Vertex X="7870" Y="5978" Z="0"/>
					<Vertex X="7861" Y="5974" Z="0"/>
					<Vertex X="7852" Y="5965" Z="0"/>
					<Vertex X="7843" Y="5961" Z="0"/>
					<Vertex X="7835" Y="5957" Z="0"/>
					<Vertex X="7826" Y="5948" Z="0"/>
					<Vertex X="7822" Y="5944" Z="0"/>
					<Vertex X="7813" Y="5935" Z="0"/>
					<Vertex X="7809" Y="5931" Z="0"/>
					<Vertex X="7800" Y="5922" Z="0"/>
					<Vertex X="7800" Y="5918" Z="0"/>
					<Vertex X="7796" Y="5913" Z="0"/>
					<Vertex X="7796" Y="5909" Z="0"/>
					<Vertex X="7796" Y="5904" Z="0"/>
					<Vertex X="7787" Y="5896" Z="0"/>
					<Vertex X="7787" Y="5891" Z="0"/>
					<Vertex X="7787" Y="5883" Z="0"/>
					<Vertex X="7787" Y="5870" Z="0"/>
					<Vertex X="7787" Y="5861" Z="0"/>
					<Vertex X="7787" Y="5857" Z="0"/>
					<Vertex X="7787" Y="5852" Z="0"/>
					<Vertex X="7787" Y="5848" Z="0"/>
					<Vertex X="7800" Y="5844" Z="0"/>
					<Vertex X="7813" Y="5839" Z="0"/>
					<Vertex X="7817" Y="5839" Z="0"/>
					<Vertex X="7830" Y="5839" Z="0"/>
					<Vertex X="7852" Y="5839" Z="0"/>
					<Vertex X="7865" Y="5839" Z="0"/>
					<Vertex X="7878" Y="5839" Z="0"/>
					<Vertex X="7887" Y="5839" Z="0"/>
					<Vertex X="7900" Y="5839" Z="0"/>
					<Vertex X="7913" Y="5839" Z="0"/>
					<Vertex X="7922" Y="5839" Z="0"/>
					<Vertex X="7935" Y="5848" Z="0"/>
					<Vertex X="7943" Y="5852" Z="0"/>
					<Vertex X="7956" Y="5857" Z="0"/>
					<Vertex X="7961" Y="5861" Z="0"/>
					<Vertex X="7974" Y="5865" Z="0"/>
					<Vertex X="7983" Y="5870" Z="0"/>
					<Vertex X="7983" Y="5874" Z="0"/>
					<Vertex X="7987" Y="5874" Z="0"/>
					<Vertex X="7991" Y="5874" Z="0"/>
					<Vertex X="7996" Y="5874" Z="0"/>
					<Vertex X="8004" Y="5874" Z="0"/>
					<Vertex X="8004" Y="5870" Z="0"/>
					<Vertex X="8009" Y="5861" Z="0"/>
					<Vertex X="8017" Y="5848" Z="0"/>
					<Vertex X="8022" Y="5844" Z="0"/>
					<Vertex X="8022" Y="5835" Z="0"/>
					<Vertex X="8022" Y="5822" Z="0"/>
					<Vertex X="8022" Y="5818" Z="0"/>
					<Vertex X="8022" Y="5804" Z="0"/>
					<Vertex X="8022" Y="5796" Z="0"/>
					<Vertex X="8022" Y="5787" Z="0"/>
					<Vertex X="8022" Y="5778" Z="0"/>
					<Vertex X="8017" Y="5770" Z="0"/>
					<Vertex X="8013" Y="5761" Z="0"/>
					<Vertex X="8009" Y="5748" Z="0"/>
					<Vertex X="8004" Y="5748" Z="0"/>
					<Vertex X="7991" Y="5735" Z="0"/>
					<Vertex X="7991" Y="5731" Z="0"/>
					<Vertex X="7987" Y="5731" Z="0"/>
					<Vertex X="7978" Y="5731" Z="0"/>
					<Vertex X="7970" Y="5726" Z="0"/>
					<Vertex X="7961" Y="5726" Z="0"/>
					<Vertex X="7948" Y="5726" Z="0"/>
					<Vertex X="7935" Y="5726" Z="0"/>
					<Vertex X="7922" Y="5726" Z="0"/>
					<Vertex X="7913" Y="5726" Z="0"/>
					<Vertex X="7900" Y="5722" Z="0"/>
					<Vertex X="7896" Y="5722" Z="0"/>
					<Vertex X="7887" Y="5722" Z="0"/>
					<Vertex X="7883" Y="5722" Z="0"/>
					<Vertex X="7874" Y="5722" Z="0"/>
					<Vertex X="7870" Y="5722" Z="0"/>
					<Vertex X="7861" Y="5722" Z="0"/>
					<Vertex X="7861" Y="5726" Z="0"/>
					<Vertex X="7852" Y="5726" Z="0"/>
					<Vertex X="7843" Y="5735" Z="0"/>
					<Vertex X="7839" Y="5739" Z="0"/>
					<Vertex X="7830" Y="5739" Z="0"/>
					<Vertex X="7817" Y="5748" Z="0"/>
					<Vertex X="7813" Y="5752" Z="0"/>
					<Vertex X="7804" Y="5765" Z="0"/>
					<Vertex X="7791" Y="5770" Z="0"/>
					<Vertex X="7778" Y="5778" Z="0"/>
					<Vertex X="7752" Y="5791" Z="0"/>
					<Vertex X="7735" Y="5800" Z="0"/>
					<Vertex X="7730" Y="5800" Z="0"/>
					<Vertex X="7717" Y="5800" Z="0"/>
					<Vertex X="7709" Y="5800" Z="0"/>
					<Vertex X="7700" Y="5800" Z="0"/>
					<Vertex X="7696" Y="5800" Z="0"/>
					<Vertex X="7691" Y="5800" Z="0"/>
					<Vertex X="7683" Y="5800" Z="0"/>
					<Vertex X="7678" Y="5796" Z="0"/>
					<Vertex X="7674" Y="5791" Z="0"/>
					<Vertex X="7665" Y="5783" Z="0"/>
					<Vertex X="7661" Y="5778" Z="0"/>
					<Vertex X="7652" Y="5774" Z="0"/>
					<Vertex X="7643" Y="5770" Z="0"/>
					<Vertex X="7630" Y="5765" Z="0"/>
					<Vertex X="7622" Y="5757" Z="0"/>
					<Vertex X="7622" Y="5752" Z="0"/>
					<Vertex X="7613" Y="5752" Z="0"/>
					<Vertex X="7609" Y="5748" Z="0"/>
					<Vertex X="7600" Y="5735" Z="0"/>
					<Vertex X="7591" Y="5731" Z="0"/>
					<Vertex X="7587" Y="5722" Z="0"/>
					<Vertex X="7583" Y="5713" Z="0"/>
					<Vertex X="7578" Y="5700" Z="0"/>
					<Vertex X="7574" Y="5687" Z="0"/>
					<Vertex X="7574" Y="5683" Z="0"/>
					<Vertex X="7570" Y="5674" Z="0"/>
					<Vertex X="7570" Y="5665" Z="0"/>
					<Vertex X="7570" Y="5657" Z="0"/>
					<Vertex X="7570" Y="5644" Z="0"/>
					<Vertex X="7578" Y="5631" Z="0"/>
					<Vertex X="7591" Y="5626" Z="0"/>
					<Vertex X="7600" Y="5618" Z="0"/>
					<Vertex X="7604" Y="5618" Z="0"/>
					<Vertex X="7604" Y="5613" Z="0"/>
					<Vertex X="7609" Y="5613" Z="0"/>
					<Vertex X="7613" Y="5613" Z="0"/>
					<Vertex X="7617" Y="5613" Z="0"/>
					<Vertex X="7622" Y="5613" Z="0"/>
					<Vertex X="7630" Y="5613" Z="0"/>
					<Vertex X="7639" Y="5613" Z="0"/>
					<Vertex X="7648" Y="5613" Z="0"/>
					<Vertex X="7652" Y="5613" Z="0"/>
					<Vertex X="7661" Y="5613" Z="0"/>
					<Vertex X="7665" Y="5613" Z="0"/>
					<Vertex X="7670" Y="5609" Z="0"/>
					<Vertex X="7674" Y="5604" Z="0"/>
					<Vertex X="7678" Y="5604" Z="0"/>
					<Vertex X="7691" Y="5600" Z="0"/>
					<Vertex X="7704" Y="5591" Z="0"/>
					<Vertex X="7709" Y="5591" Z="0"/>
					<Vertex X="7713" Y="5587" Z="0"/>
					<Vertex X="7717" Y="5583" Z="0"/>
					<Vertex X="7722" Y="5574" Z="0"/>
					<Vertex X="7722" Y="5570" Z="0"/>
					<Vertex X="7722" Y="5561" Z="0"/>
					<Vertex X="7722" Y="5557" Z="0"/>
					<Vertex X="7722" Y="5548" Z="0"/>
					<Vertex X="7717" Y="5544" Z="0"/>
					<Vertex X="7709" Y="5535" Z="0"/>
					<Vertex X="7704" Y="5531" Z="0"/>
					<Vertex X="7696" Y="5526" Z="0"/>
					<Vertex X="7691" Y="5522" Z="0"/>
					<Vertex X="7683" Y="5513" Z="0"/>
					<Vertex X="7678" Y="5509" Z="0"/>
					<Vertex X="7665" Y="5500" Z="0"/>
					<Vertex X="7661" Y="5496" Z="0"/>
					<Vertex X="7652" Y="5496" Z="0"/>
					<Vertex X="7648" Y="5487" Z="0"/>
					<Vertex X="7639" Y="5483" Z="0"/>
					<Vertex X="7635" Y="5474" Z="0"/>
					<Vertex X="7630" Y="5474" Z="0"/>
					<Vertex X="7630" Y="5470" Z="0"/>
					<Vertex X="7630" Y="5461" Z="0"/>
					<Vertex X="7630" Y="5452" Z="0"/>
					<Vertex X="7630" Y="5448" Z="0"/>
					<Vertex X="7630" Y="5444" Z="0"/>
					<Vertex X="7635" Y="5444" Z="0"/>
					<Vertex X="7639" Y="5439" Z="0"/>
					<Vertex X="7648" Y="5439" Z="0"/>
					<Vertex X="7661" Y="5431" Z="0"/>
					<Vertex X="7674" Y="5431" Z="0"/>
					<Vertex X="7678" Y="5426" Z="0"/>
					<Vertex X="7691" Y="5422" Z="0"/>
					<Vertex X="7709" Y="5413" Z="0"/>
					<Vertex X="7735" Y="5404" Z="0"/>
					<Vertex X="7743" Y="5400" Z="0"/>
					<Vertex X="7752" Y="5391" Z="0"/>
					<Vertex X="7765" Y="5387" Z="0"/>
					<Vertex X="7765" Y="5383" Z="0"/>
					<Vertex X="7770" Y="5383" Z="0"/>
					<Vertex X="7770" Y="5378" Z="0"/>
					<Vertex X="7774" Y="5370" Z="0"/>
					<Vertex X="7783" Y="5361" Z="0"/>
					<Vertex X="7783" Y="5357" Z="0"/>
					<Vertex X="7787" Y="5348" Z="0"/>
					<Vertex X="7796" Y="5339" Z="0"/>
					<Vertex X="7800" Y="5331" Z="0"/>
					<Vertex X="7809" Y="5318" Z="0"/>
					<Vertex X="7813" Y="5309" Z="0"/>
					<Vertex X="7813" Y="5300" Z="0"/>
					<Vertex X="7817" Y="5291" Z="0"/>
					<Vertex X="7817" Y="5287" Z="0"/>
					<Vertex X="7822" Y="5274" Z="0"/>
					<Vertex X="7822" Y="5265" Z="0"/>
					<Vertex X="7822" Y="5261" Z="0"/>
					<Vertex X="7822" Y="5252" Z="0"/>
					<Vertex X="7813" Y="5244" Z="0"/>
					<Vertex X="7800" Y="5239" Z="0"/>
					<Vertex X="7796" Y="5231" Z="0"/>
					<Vertex X="7783" Y="5231" Z="0"/>
					<Vertex X="7774" Y="5226" Z="0"/>
					<Vertex X="7770" Y="5226" Z="0"/>
					<Vertex X="7756" Y="5222" Z="0"/>
					<Vertex X="7752" Y="5218" Z="0"/>
					<Vertex X="7748" Y="5218" Z="0"/>
					<Vertex X="7743" Y="5213" Z="0"/>
					<Vertex X="7743" Y="5209" Z="0"/>
					<Vertex X="7739" Y="5204" Z="0"/>
					<Vertex X="7739" Y="5196" Z="0"/>
					<Vertex X="7739" Y="5191" Z="0"/>
					<Vertex X="7739" Y="5183" Z="0"/>
					<Vertex X="7739" Y="5178" Z="0"/>
					<Vertex X="7739" Y="5170" Z="0"/>
					<Vertex X="7748" Y="5165" Z="0"/>
					<Vertex X="7748" Y="5157" Z="0"/>
					<Vertex X="7752" Y="5152" Z="0"/>
					<Vertex X="7756" Y="5148" Z="0"/>
					<Vertex X="7761" Y="5148" Z="0"/>
					<Vertex X="7761" Y="5144" Z="0"/>
					<Vertex X="7765" Y="5139" Z="0"/>
					<Vertex X="7770" Y="5135" Z="0"/>
					<Vertex X="7770" Y="5131" Z="0"/>
					<Vertex X="7770" Y="5126" Z="0"/>
					<Vertex X="7770" Y="5118" Z="0"/>
					<Vertex X="7770" Y="5113" Z="0"/>
					<Vertex X="7770" Y="5109" Z="0"/>
					<Vertex X="7770" Y="5100" Z="0"/>
					<Vertex X="7765" Y="5087" Z="0"/>
					<Vertex X="7761" Y="5074" Z="0"/>
					<Vertex X="7756" Y="5065" Z="0"/>
					<Vertex X="7756" Y="5052" Z="0"/>
					<Vertex X="7752" Y="5048" Z="0"/>
					<Vertex X="7748" Y="5035" Z="0"/>
					<Vertex X="7739" Y="5022" Z="0"/>
					<Vertex X="7735" Y="5013" Z="0"/>
					<Vertex X="7726" Y="5004" Z="0"/>
					<Vertex X="7726" Y="5000" Z="0"/>
					<Vertex X="7722" Y="4991" Z="0"/>
					<Vertex X="7713" Y="4983" Z="0"/>
					<Vertex X="7709" Y="4978" Z="0"/>
					<Vertex X="7704" Y="4961" Z="0"/>
					<Vertex X="7696" Y="4957" Z="0"/>
					<Vertex X="7696" Y="4952" Z="0"/>
					<Vertex X="7696" Y="4939" Z="0"/>
					<Vertex X="7696" Y="4926" Z="0"/>
					<Vertex X="7696" Y="4922" Z="0"/>
					<Vertex X="7696" Y="4913" Z="0"/>
					<Vertex X="7696" Y="4904" Z="0"/>
					<Vertex X="7696" Y="4900" Z="0"/>
					<Vertex X="7696" Y="4891" Z="0"/>
					<Vertex X="7696" Y="4887" Z="0"/>
					<Vertex X="7700" Y="4878" Z="0"/>
					<Vertex X="7713" Y="4865" Z="0"/>
					<Vertex X="7722" Y="4852" Z="0"/>
					<Vertex X="7730" Y="4848" Z="0"/>
					<Vertex X="7730" Y="4844" Z="0"/>
					<Vertex X="7739" Y="4839" Z="0"/>
					<Vertex X="7743" Y="4839" Z="0"/>
					<Vertex X="7748" Y="4835" Z="0"/>
					<Vertex X="7752" Y="4835" Z="0"/>
					<Vertex X="7756" Y="4831" Z="0"/>
					<Vertex X="7756" Y="4826" Z="0"/>
					<Vertex X="7765" Y="4822" Z="0"/>
					<Vertex X="7770" Y="4818" Z="0"/>
					<Vertex X="7809" Y="4804" Z="0"/>
				</Vertices>
			</Region>
			<Region Id="7" Type="0" Zoom="0.182204" Selected="0" ImageLocation="" ImageFocus="0" Length="4126.3" Area="1144683.0" LengthMicrons="2038.0" AreaMicrons="279230.8" Text="NC" NegativeROA="0" InputRegionId="0" Analyze="1" DisplayId="7">
				<Attributes/>
				<Vertices>
					<Vertex X="8452" Y="6624" Z="0"/>
					<Vertex X="8452" Y="6619" Z="0"/>
					<Vertex X="8452" Y="6608" Z="0"/>
					<Vertex X="8463" Y="6597" Z="0"/>
					<Vertex X="8474" Y="6575" Z="0"/>
					<Vertex X="8485" Y="6558" Z="0"/>
					<Vertex X="8501" Y="6542" Z="0"/>
					<Vertex X="8518" Y="6525" Z="0"/>
					<Vertex X="8539" Y="6514" Z="0"/>
					<Vertex X="8578" Y="6498" Z="0"/>
					<Vertex X="8611" Y="6487" Z="0"/>
					<Vertex X="8633" Y="6481" Z="0"/>
					<Vertex X="8666" Y="6481" Z="0"/>
					<Vertex X="8715" Y="6481" Z="0"/>
					<Vertex X="8781" Y="6481" Z="0"/>
					<Vertex X="8836" Y="6481" Z="0"/>
					<Vertex X="8869" Y="6481" Z="0"/>
					<Vertex X="8896" Y="6492" Z="0"/>
					<Vertex X="8913" Y="6503" Z="0"/>
					<Vertex X="8929" Y="6514" Z="0"/>
					<Vertex X="8951" Y="6536" Z="0"/>
					<Vertex X="8973" Y="6553" Z="0"/>
					<Vertex X="8990" Y="6575" Z="0"/>
					<Vertex X="9011" Y="6602" Z="0"/>
					<Vertex X="9022" Y="6624" Z="0"/>
					<Vertex X="9039" Y="6652" Z="0"/>
					<Vertex X="9061" Y="6684" Z="0"/>
					<Vertex X="9072" Y="6712" Z="0"/>
					<Vertex X="9088" Y="6734" Z="0"/>
					<Vertex X="9105" Y="6767" Z="0"/>
					<Vertex X="9121" Y="6794" Z="0"/>
					<Vertex X="9138" Y="6822" Z="0"/>
					<Vertex X="9149" Y="6849" Z="0"/>
					<Vertex X="9160" Y="6877" Z="0"/>
					<Vertex X="9165" Y="6898" Z="0"/>
					<Vertex X="9182" Y="6931" Z="0"/>
					<Vertex X="9187" Y="6986" Z="0"/>
					<Vertex X="9198" Y="7030" Z="0"/>
					<Vertex X="9204" Y="7069" Z="0"/>
					<Vertex X="9209" Y="7123" Z="0"/>
					<Vertex X="9220" Y="7184" Z="0"/>
					<Vertex X="9220" Y="7239" Z="0"/>
					<Vertex X="9226" Y="7299" Z="0"/>
					<Vertex X="9231" Y="7359" Z="0"/>
					<Vertex X="9242" Y="7398" Z="0"/>
					<Vertex X="9242" Y="7436" Z="0"/>
					<Vertex X="9242" Y="7464" Z="0"/>
					<Vertex X="9242" Y="7486" Z="0"/>
					<Vertex X="9242" Y="7508" Z="0"/>
					<Vertex X="9242" Y="7524" Z="0"/>
					<Vertex X="9242" Y="7557" Z="0"/>
					<Vertex X="9242" Y="7574" Z="0"/>
					<Vertex X="9231" Y="7606" Z="0"/>
					<Vertex X="9215" Y="7639" Z="0"/>
					<Vertex X="9198" Y="7672" Z="0"/>
					<Vertex X="9165" Y="7711" Z="0"/>
					<Vertex X="9132" Y="7744" Z="0"/>
					<Vertex X="9105" Y="7771" Z="0"/>
					<Vertex X="9066" Y="7804" Z="0"/>
					<Vertex X="9028" Y="7831" Z="0"/>
					<Vertex X="9000" Y="7859" Z="0"/>
					<Vertex X="8968" Y="7875" Z="0"/>
					<Vertex X="8935" Y="7892" Z="0"/>
					<Vertex X="8891" Y="7908" Z="0"/>
					<Vertex X="8847" Y="7919" Z="0"/>
					<Vertex X="8819" Y="7930" Z="0"/>
					<Vertex X="8786" Y="7941" Z="0"/>
					<Vertex X="8759" Y="7952" Z="0"/>
					<Vertex X="8726" Y="7958" Z="0"/>
					<Vertex X="8704" Y="7969" Z="0"/>
					<Vertex X="8688" Y="7969" Z="0"/>
					<Vertex X="8666" Y="7969" Z="0"/>
					<Vertex X="8649" Y="7974" Z="0"/>
					<Vertex X="8644" Y="7980" Z="0"/>
					<Vertex X="8627" Y="7985" Z="0"/>
					<Vertex X="8616" Y="7991" Z="0"/>
					<Vertex X="8605" Y="7991" Z="0"/>
					<Vertex X="8594" Y="7991" Z="0"/>
					<Vertex X="8578" Y="7996" Z="0"/>
					<Vertex X="8561" Y="7996" Z="0"/>
					<Vertex X="8550" Y="7996" Z="0"/>
					<Vertex X="8528" Y="7996" Z="0"/>
					<Vertex X="8507" Y="7996" Z="0"/>
					<Vertex X="8479" Y="7996" Z="0"/>
					<Vertex X="8457" Y="7985" Z="0"/>
					<Vertex X="8435" Y="7980" Z="0"/>
					<Vertex X="8413" Y="7963" Z="0"/>
					<Vertex X="8397" Y="7952" Z="0"/>
					<Vertex X="8386" Y="7936" Z="0"/>
					<Vertex X="8375" Y="7914" Z="0"/>
					<Vertex X="8364" Y="7903" Z="0"/>
					<Vertex X="8358" Y="7881" Z="0"/>
					<Vertex X="8347" Y="7848" Z="0"/>
					<Vertex X="8342" Y="7821" Z="0"/>
					<Vertex X="8342" Y="7799" Z="0"/>
					<Vertex X="8336" Y="7777" Z="0"/>
					<Vertex X="8336" Y="7755" Z="0"/>
					<Vertex X="8325" Y="7727" Z="0"/>
					<Vertex X="8320" Y="7700" Z="0"/>
					<Vertex X="8314" Y="7678" Z="0"/>
					<Vertex X="8314" Y="7656" Z="0"/>
					<Vertex X="8309" Y="7628" Z="0"/>
					<Vertex X="8303" Y="7601" Z="0"/>
					<Vertex X="8303" Y="7585" Z="0"/>
					<Vertex X="8303" Y="7557" Z="0"/>
					<Vertex X="8303" Y="7524" Z="0"/>
					<Vertex X="8303" Y="7502" Z="0"/>
					<Vertex X="8303" Y="7486" Z="0"/>
					<Vertex X="8303" Y="7475" Z="0"/>
					<Vertex X="8303" Y="7453" Z="0"/>
					<Vertex X="8303" Y="7431" Z="0"/>
					<Vertex X="8303" Y="7392" Z="0"/>
					<Vertex X="8303" Y="7370" Z="0"/>
					<Vertex X="8303" Y="7354" Z="0"/>
					<Vertex X="8303" Y="7327" Z="0"/>
					<Vertex X="8303" Y="7310" Z="0"/>
					<Vertex X="8303" Y="7288" Z="0"/>
					<Vertex X="8303" Y="7266" Z="0"/>
					<Vertex X="8303" Y="7233" Z="0"/>
					<Vertex X="8314" Y="7206" Z="0"/>
					<Vertex X="8314" Y="7167" Z="0"/>
					<Vertex X="8331" Y="7129" Z="0"/>
					<Vertex X="8336" Y="7091" Z="0"/>
					<Vertex X="8347" Y="7069" Z="0"/>
					<Vertex X="8353" Y="7036" Z="0"/>
					<Vertex X="8364" Y="7003" Z="0"/>
					<Vertex X="8375" Y="6970" Z="0"/>
					<Vertex X="8386" Y="6942" Z="0"/>
					<Vertex X="8391" Y="6920" Z="0"/>
					<Vertex X="8397" Y="6887" Z="0"/>
					<Vertex X="8408" Y="6871" Z="0"/>
					<Vertex X="8408" Y="6849" Z="0"/>
					<Vertex X="8419" Y="6822" Z="0"/>
					<Vertex X="8430" Y="6811" Z="0"/>
					<Vertex X="8430" Y="6794" Z="0"/>
					<Vertex X="8430" Y="6783" Z="0"/>
					<Vertex X="8435" Y="6767" Z="0"/>
					<Vertex X="8435" Y="6761" Z="0"/>
					<Vertex X="8435" Y="6745" Z="0"/>
					<Vertex X="8441" Y="6734" Z="0"/>
					<Vertex X="8441" Y="6717" Z="0"/>
					<Vertex X="8446" Y="6712" Z="0"/>
					<Vertex X="8446" Y="6701" Z="0"/>
					<Vertex X="8446" Y="6684" Z="0"/>
					<Vertex X="8446" Y="6679" Z="0"/>
					<Vertex X="8446" Y="6662" Z="0"/>
					<Vertex X="8452" Y="6652" Z="0"/>
					<Vertex X="8452" Y="6646" Z="0"/>
					<Vertex X="8463" Y="6630" Z="0"/>
					<Vertex X="8463" Y="6624" Z="0"/>
					<Vertex X="8463" Y="6613" Z="0"/>
					<Vertex X="8452" Y="6624" Z="0"/>
				</Vertices>
			</Region>
			<Region Id="8" Type="0" Zoom="0.131090" Selected="0" ImageLocation="" ImageFocus="0" Length="8091.9" Area="2245876.0" LengthMicrons="3996.6" AreaMicrons="547852.7" Text="SOLID" NegativeROA="0" InputRegionId="0" Analyze="1" DisplayId="8">
				<Attributes/>
				<Vertices>
					<Vertex X="7132" Y="10832" Z="0"/>
					<Vertex X="7155" Y="10871" Z="0"/>
					<Vertex X="7163" Y="10878" Z="0"/>
					<Vertex X="7163" Y="10893" Z="0"/>
					<Vertex X="7163" Y="10901" Z="0"/>
					<Vertex X="7163" Y="10909" Z="0"/>
					<Vertex X="7170" Y="10924" Z="0"/>
					<Vertex X="7170" Y="10932" Z="0"/>
					<Vertex X="7170" Y="10939" Z="0"/>
					<Vertex X="7170" Y="10947" Z="0"/>
					<Vertex X="7170" Y="10954" Z="0"/>
					<Vertex X="7170" Y="10962" Z="0"/>
					<Vertex X="7170" Y="10970" Z="0"/>
					<Vertex X="7170" Y="10977" Z="0"/>
					<Vertex X="7170" Y="10985" Z="0"/>
					<Vertex X="7170" Y="11000" Z="0"/>
					<Vertex X="7170" Y="11015" Z="0"/>
					<Vertex X="7170" Y="11031" Z="0"/>
					<Vertex X="7170" Y="11038" Z="0"/>
					<Vertex X="7170" Y="11054" Z="0"/>
					<Vertex X="7170" Y="11069" Z="0"/>
					<Vertex X="7170" Y="11076" Z="0"/>
					<Vertex X="7178" Y="11076" Z="0"/>
					<Vertex X="7178" Y="11084" Z="0"/>
					<Vertex X="7178" Y="11092" Z="0"/>
					<Vertex X="7178" Y="11099" Z="0"/>
					<Vertex X="7178" Y="11107" Z="0"/>
					<Vertex X="7178" Y="11115" Z="0"/>
					<Vertex X="7178" Y="11122" Z="0"/>
					<Vertex X="7178" Y="11130" Z="0"/>
					<Vertex X="7178" Y="11138" Z="0"/>
					<Vertex X="7178" Y="11145" Z="0"/>
					<Vertex X="7170" Y="11145" Z="0"/>
					<Vertex X="7170" Y="11153" Z="0"/>
					<Vertex X="7170" Y="11160" Z="0"/>
					<Vertex X="7170" Y="11168" Z="0"/>
					<Vertex X="7170" Y="11176" Z="0"/>
					<Vertex X="7170" Y="11183" Z="0"/>
					<Vertex X="7170" Y="11191" Z="0"/>
					<Vertex X="7170" Y="11199" Z="0"/>
					<Vertex X="7163" Y="11206" Z="0"/>
					<Vertex X="7163" Y="11214" Z="0"/>
					<Vertex X="7155" Y="11221" Z="0"/>
					<Vertex X="7155" Y="11229" Z="0"/>
					<Vertex X="7155" Y="11237" Z="0"/>
					<Vertex X="7155" Y="11244" Z="0"/>
					<Vertex X="7155" Y="11252" Z="0"/>
					<Vertex X="7155" Y="11260" Z="0"/>
					<Vertex X="7147" Y="11267" Z="0"/>
					<Vertex X="7140" Y="11275" Z="0"/>
					<Vertex X="7140" Y="11290" Z="0"/>
					<Vertex X="7132" Y="11298" Z="0"/>
					<Vertex X="7132" Y="11305" Z="0"/>
					<Vertex X="7125" Y="11313" Z="0"/>
					<Vertex X="7125" Y="11321" Z="0"/>
					<Vertex X="7125" Y="11328" Z="0"/>
					<Vertex X="7117" Y="11328" Z="0"/>
					<Vertex X="7117" Y="11336" Z="0"/>
					<Vertex X="7117" Y="11343" Z="0"/>
					<Vertex X="7117" Y="11351" Z="0"/>
					<Vertex X="7109" Y="11351" Z="0"/>
					<Vertex X="7109" Y="11359" Z="0"/>
					<Vertex X="7109" Y="11366" Z="0"/>
					<Vertex X="7109" Y="11374" Z="0"/>
					<Vertex X="7109" Y="11382" Z="0"/>
					<Vertex X="7102" Y="11389" Z="0"/>
					<Vertex X="7102" Y="11397" Z="0"/>
					<Vertex X="7102" Y="11404" Z="0"/>
					<Vertex X="7102" Y="11412" Z="0"/>
					<Vertex X="7102" Y="11420" Z="0"/>
					<Vertex X="7102" Y="11427" Z="0"/>
					<Vertex X="7102" Y="11435" Z="0"/>
					<Vertex X="7102" Y="11443" Z="0"/>
					<Vertex X="7102" Y="11450" Z="0"/>
					<Vertex X="7102" Y="11458" Z="0"/>
					<Vertex X="7109" Y="11458" Z="0"/>
					<Vertex X="7109" Y="11466" Z="0"/>
					<Vertex X="7117" Y="11473" Z="0"/>
					<Vertex X="7117" Y="11481" Z="0"/>
					<Vertex X="7125" Y="11488" Z="0"/>
					<Vertex X="7132" Y="11496" Z="0"/>
					<Vertex X="7132" Y="11504" Z="0"/>
					<Vertex X="7132" Y="11519" Z="0"/>
					<Vertex X="7140" Y="11527" Z="0"/>
					<Vertex X="7140" Y="11534" Z="0"/>
					<Vertex X="7147" Y="11534" Z="0"/>
					<Vertex X="7147" Y="11542" Z="0"/>
					<Vertex X="7147" Y="11549" Z="0"/>
					<Vertex X="7147" Y="11557" Z="0"/>
					<Vertex X="7155" Y="11565" Z="0"/>
					<Vertex X="7155" Y="11580" Z="0"/>
					<Vertex X="7163" Y="11580" Z="0"/>
					<Vertex X="7163" Y="11588" Z="0"/>
					<Vertex X="7170" Y="11595" Z="0"/>
					<Vertex X="7170" Y="11603" Z="0"/>
					<Vertex X="7170" Y="11610" Z="0"/>
					<Vertex X="7170" Y="11618" Z="0"/>
					<Vertex X="7178" Y="11626" Z="0"/>
					<Vertex X="7178" Y="11633" Z="0"/>
					<Vertex X="7178" Y="11641" Z="0"/>
					<Vertex X="7178" Y="11649" Z="0"/>
					<Vertex X="7178" Y="11656" Z="0"/>
					<Vertex X="7178" Y="11664" Z="0"/>
					<Vertex X="7178" Y="11679" Z="0"/>
					<Vertex X="7178" Y="11694" Z="0"/>
					<Vertex X="7178" Y="11702" Z="0"/>
					<Vertex X="7178" Y="11710" Z="0"/>
					<Vertex X="7178" Y="11717" Z="0"/>
					<Vertex X="7178" Y="11725" Z="0"/>
					<Vertex X="7178" Y="11733" Z="0"/>
					<Vertex X="7170" Y="11740" Z="0"/>
					<Vertex X="7170" Y="11748" Z="0"/>
					<Vertex X="7170" Y="11755" Z="0"/>
					<Vertex X="7163" Y="11771" Z="0"/>
					<Vertex X="7163" Y="11778" Z="0"/>
					<Vertex X="7163" Y="11786" Z="0"/>
					<Vertex X="7163" Y="11794" Z="0"/>
					<Vertex X="7163" Y="11801" Z="0"/>
					<Vertex X="7163" Y="11809" Z="0"/>
					<Vertex X="7163" Y="11816" Z="0"/>
					<Vertex X="7163" Y="11832" Z="0"/>
					<Vertex X="7163" Y="11839" Z="0"/>
					<Vertex X="7163" Y="11847" Z="0"/>
					<Vertex X="7163" Y="11855" Z="0"/>
					<Vertex X="7163" Y="11862" Z="0"/>
					<Vertex X="7155" Y="11877" Z="0"/>
					<Vertex X="7155" Y="11893" Z="0"/>
					<Vertex X="7155" Y="11900" Z="0"/>
					<Vertex X="7147" Y="11908" Z="0"/>
					<Vertex X="7147" Y="11923" Z="0"/>
					<Vertex X="7147" Y="11931" Z="0"/>
					<Vertex X="7147" Y="11938" Z="0"/>
					<Vertex X="7147" Y="11946" Z="0"/>
					<Vertex X="7147" Y="11954" Z="0"/>
					<Vertex X="7147" Y="11961" Z="0"/>
					<Vertex X="7147" Y="11969" Z="0"/>
					<Vertex X="7147" Y="11977" Z="0"/>
					<Vertex X="7147" Y="11984" Z="0"/>
					<Vertex X="7147" Y="11992" Z="0"/>
					<Vertex X="7155" Y="12000" Z="0"/>
					<Vertex X="7155" Y="12007" Z="0"/>
					<Vertex X="7155" Y="12015" Z="0"/>
					<Vertex X="7155" Y="12022" Z="0"/>
					<Vertex X="7155" Y="12030" Z="0"/>
					<Vertex X="7155" Y="12038" Z="0"/>
					<Vertex X="7155" Y="12045" Z="0"/>
					<Vertex X="7155" Y="12053" Z="0"/>
					<Vertex X="7155" Y="12061" Z="0"/>
					<Vertex X="7155" Y="12068" Z="0"/>
					<Vertex X="7155" Y="12076" Z="0"/>
					<Vertex X="7155" Y="12091" Z="0"/>
					<Vertex X="7155" Y="12099" Z="0"/>
					<Vertex X="7155" Y="12114" Z="0"/>
					<Vertex X="7155" Y="12122" Z="0"/>
					<Vertex X="7155" Y="12129" Z="0"/>
					<Vertex X="7155" Y="12137" Z="0"/>
					<Vertex X="7155" Y="12144" Z="0"/>
					<Vertex X="7155" Y="12152" Z="0"/>
					<Vertex X="7155" Y="12160" Z="0"/>
					<Vertex X="7155" Y="12167" Z="0"/>
					<Vertex X="7155" Y="12175" Z="0"/>
					<Vertex X="7155" Y="12190" Z="0"/>
					<Vertex X="7155" Y="12198" Z="0"/>
					<Vertex X="7155" Y="12213" Z="0"/>
					<Vertex X="7155" Y="12236" Z="0"/>
					<Vertex X="7155" Y="12244" Z="0"/>
					<Vertex X="7147" Y="12251" Z="0"/>
					<Vertex X="7140" Y="12267" Z="0"/>
					<Vertex X="7140" Y="12274" Z="0"/>
					<Vertex X="7132" Y="12282" Z="0"/>
					<Vertex X="7125" Y="12297" Z="0"/>
					<Vertex X="7117" Y="12305" Z="0"/>
					<Vertex X="7109" Y="12312" Z="0"/>
					<Vertex X="7102" Y="12320" Z="0"/>
					<Vertex X="7094" Y="12320" Z="0"/>
					<Vertex X="7094" Y="12328" Z="0"/>
					<Vertex X="7086" Y="12328" Z="0"/>
					<Vertex X="7079" Y="12328" Z="0"/>
					<Vertex X="7071" Y="12328" Z="0"/>
					<Vertex X="7064" Y="12328" Z="0"/>
					<Vertex X="7056" Y="12320" Z="0"/>
					<Vertex X="7048" Y="12312" Z="0"/>
					<Vertex X="7041" Y="12312" Z="0"/>
					<Vertex X="7041" Y="12305" Z="0"/>
					<Vertex X="7033" Y="12305" Z="0"/>
					<Vertex X="7025" Y="12305" Z="0"/>
					<Vertex X="7025" Y="12297" Z="0"/>
					<Vertex X="7018" Y="12297" Z="0"/>
					<Vertex X="7018" Y="12289" Z="0"/>
					<Vertex X="7010" Y="12282" Z="0"/>
					<Vertex X="7002" Y="12274" Z="0"/>
					<Vertex X="6995" Y="12274" Z="0"/>
					<Vertex X="6995" Y="12267" Z="0"/>
					<Vertex X="6987" Y="12259" Z="0"/>
					<Vertex X="6980" Y="12259" Z="0"/>
					<Vertex X="6972" Y="12251" Z="0"/>
					<Vertex X="6964" Y="12251" Z="0"/>
					<Vertex X="6957" Y="12244" Z="0"/>
					<Vertex X="6957" Y="12236" Z="0"/>
					<Vertex X="6949" Y="12236" Z="0"/>
					<Vertex X="6949" Y="12228" Z="0"/>
					<Vertex X="6941" Y="12228" Z="0"/>
					<Vertex X="6941" Y="12221" Z="0"/>
					<Vertex X="6934" Y="12213" Z="0"/>
					<Vertex X="6926" Y="12213" Z="0"/>
					<Vertex X="6926" Y="12205" Z="0"/>
					<Vertex X="6919" Y="12205" Z="0"/>
					<Vertex X="6911" Y="12198" Z="0"/>
					<Vertex X="6903" Y="12190" Z="0"/>
					<Vertex X="6888" Y="12190" Z="0"/>
					<Vertex X="6880" Y="12183" Z="0"/>
					<Vertex X="6865" Y="12175" Z="0"/>
					<Vertex X="6850" Y="12175" Z="0"/>
					<Vertex X="6835" Y="12167" Z="0"/>
					<Vertex X="6827" Y="12160" Z="0"/>
					<Vertex X="6819" Y="12160" Z="0"/>
					<Vertex X="6812" Y="12152" Z="0"/>
					<Vertex X="6804" Y="12144" Z="0"/>
					<Vertex X="6797" Y="12137" Z="0"/>
					<Vertex X="6789" Y="12137" Z="0"/>
					<Vertex X="6781" Y="12129" Z="0"/>
					<Vertex X="6781" Y="12122" Z="0"/>
					<Vertex X="6766" Y="12122" Z="0"/>
					<Vertex X="6766" Y="12114" Z="0"/>
					<Vertex X="6758" Y="12114" Z="0"/>
					<Vertex X="6751" Y="12106" Z="0"/>
					<Vertex X="6743" Y="12099" Z="0"/>
					<Vertex X="6736" Y="12099" Z="0"/>
					<Vertex X="6728" Y="12091" Z="0"/>
					<Vertex X="6720" Y="12091" Z="0"/>
					<Vertex X="6720" Y="12083" Z="0"/>
					<Vertex X="6713" Y="12083" Z="0"/>
					<Vertex X="6705" Y="12076" Z="0"/>
					<Vertex X="6697" Y="12076" Z="0"/>
					<Vertex X="6690" Y="12068" Z="0"/>
					<Vertex X="6682" Y="12068" Z="0"/>
					<Vertex X="6674" Y="12061" Z="0"/>
					<Vertex X="6667" Y="12053" Z="0"/>
					<Vertex X="6659" Y="12045" Z="0"/>
					<Vertex X="6652" Y="12045" Z="0"/>
					<Vertex X="6652" Y="12038" Z="0"/>
					<Vertex X="6644" Y="12038" Z="0"/>
					<Vertex X="6644" Y="12030" Z="0"/>
					<Vertex X="6636" Y="12030" Z="0"/>
					<Vertex X="6629" Y="12030" Z="0"/>
					<Vertex X="6629" Y="12022" Z="0"/>
					<Vertex X="6621" Y="12015" Z="0"/>
					<Vertex X="6613" Y="12015" Z="0"/>
					<Vertex X="6613" Y="12007" Z="0"/>
					<Vertex X="6606" Y="12000" Z="0"/>
					<Vertex X="6598" Y="12000" Z="0"/>
					<Vertex X="6598" Y="11992" Z="0"/>
					<Vertex X="6591" Y="11992" Z="0"/>
					<Vertex X="6591" Y="11984" Z="0"/>
					<Vertex X="6591" Y="11977" Z="0"/>
					<Vertex X="6583" Y="11977" Z="0"/>
					<Vertex X="6575" Y="11969" Z="0"/>
					<Vertex X="6568" Y="11961" Z="0"/>
					<Vertex X="6560" Y="11954" Z="0"/>
					<Vertex X="6560" Y="11946" Z="0"/>
					<Vertex X="6552" Y="11946" Z="0"/>
					<Vertex X="6545" Y="11946" Z="0"/>
					<Vertex X="6537" Y="11938" Z="0"/>
					<Vertex X="6530" Y="11938" Z="0"/>
					<Vertex X="6522" Y="11931" Z="0"/>
					<Vertex X="6514" Y="11931" Z="0"/>
					<Vertex X="6507" Y="11931" Z="0"/>
					<Vertex X="6507" Y="11923" Z="0"/>
					<Vertex X="6484" Y="11916" Z="0"/>
					<Vertex X="6476" Y="11908" Z="0"/>
					<Vertex X="6469" Y="11908" Z="0"/>
					<Vertex X="6461" Y="11908" Z="0"/>
					<Vertex X="6453" Y="11900" Z="0"/>
					<Vertex X="6446" Y="11893" Z="0"/>
					<Vertex X="6438" Y="11893" Z="0"/>
					<Vertex X="6430" Y="11893" Z="0"/>
					<Vertex X="6423" Y="11893" Z="0"/>
					<Vertex X="6415" Y="11893" Z="0"/>
					<Vertex X="6415" Y="11885" Z="0"/>
					<Vertex X="6407" Y="11885" Z="0"/>
					<Vertex X="6400" Y="11885" Z="0"/>
					<Vertex X="6377" Y="11870" Z="0"/>
					<Vertex X="6354" Y="11855" Z="0"/>
					<Vertex X="6346" Y="11847" Z="0"/>
					<Vertex X="6339" Y="11847" Z="0"/>
					<Vertex X="6339" Y="11839" Z="0"/>
					<Vertex X="6339" Y="11832" Z="0"/>
					<Vertex X="6331" Y="11832" Z="0"/>
					<Vertex X="6324" Y="11824" Z="0"/>
					<Vertex X="6324" Y="11816" Z="0"/>
					<Vertex X="6316" Y="11816" Z="0"/>
					<Vertex X="6316" Y="11809" Z="0"/>
					<Vertex X="6308" Y="11801" Z="0"/>
					<Vertex X="6301" Y="11794" Z="0"/>
					<Vertex X="6293" Y="11786" Z="0"/>
					<Vertex X="6285" Y="11778" Z="0"/>
					<Vertex X="6285" Y="11771" Z="0"/>
					<Vertex X="6278" Y="11771" Z="0"/>
					<Vertex X="6270" Y="11763" Z="0"/>
					<Vertex X="6270" Y="11755" Z="0"/>
					<Vertex X="6263" Y="11748" Z="0"/>
					<Vertex X="6255" Y="11740" Z="0"/>
					<Vertex X="6255" Y="11733" Z="0"/>
					<Vertex X="6247" Y="11733" Z="0"/>
					<Vertex X="6247" Y="11717" Z="0"/>
					<Vertex X="6240" Y="11717" Z="0"/>
					<Vertex X="6240" Y="11710" Z="0"/>
					<Vertex X="6232" Y="11710" Z="0"/>
					<Vertex X="6224" Y="11702" Z="0"/>
					<Vertex X="6224" Y="11694" Z="0"/>
					<Vertex X="6217" Y="11687" Z="0"/>
					<Vertex X="6209" Y="11679" Z="0"/>
					<Vertex X="6202" Y="11664" Z="0"/>
					<Vertex X="6202" Y="11656" Z="0"/>
					<Vertex X="6202" Y="11641" Z="0"/>
					<Vertex X="6194" Y="11633" Z="0"/>
					<Vertex X="6186" Y="11626" Z="0"/>
					<Vertex X="6186" Y="11610" Z="0"/>
					<Vertex X="6186" Y="11603" Z="0"/>
					<Vertex X="6179" Y="11595" Z="0"/>
					<Vertex X="6171" Y="11580" Z="0"/>
					<Vertex X="6163" Y="11572" Z="0"/>
					<Vertex X="6163" Y="11557" Z="0"/>
					<Vertex X="6156" Y="11542" Z="0"/>
					<Vertex X="6148" Y="11527" Z="0"/>
					<Vertex X="6148" Y="11511" Z="0"/>
					<Vertex X="6140" Y="11488" Z="0"/>
					<Vertex X="6133" Y="11473" Z="0"/>
					<Vertex X="6125" Y="11458" Z="0"/>
					<Vertex X="6125" Y="11443" Z="0"/>
					<Vertex X="6118" Y="11420" Z="0"/>
					<Vertex X="6110" Y="11412" Z="0"/>
					<Vertex X="6102" Y="11404" Z="0"/>
					<Vertex X="6102" Y="11389" Z="0"/>
					<Vertex X="6102" Y="11382" Z="0"/>
					<Vertex X="6095" Y="11374" Z="0"/>
					<Vertex X="6095" Y="11366" Z="0"/>
					<Vertex X="6087" Y="11366" Z="0"/>
					<Vertex X="6079" Y="11351" Z="0"/>
					<Vertex X="6079" Y="11343" Z="0"/>
					<Vertex X="6072" Y="11336" Z="0"/>
					<Vertex X="6072" Y="11328" Z="0"/>
					<Vertex X="6072" Y="11321" Z="0"/>
					<Vertex X="6064" Y="11321" Z="0"/>
					<Vertex X="6057" Y="11313" Z="0"/>
					<Vertex X="6057" Y="11305" Z="0"/>
					<Vertex X="6049" Y="11298" Z="0"/>
					<Vertex X="6049" Y="11282" Z="0"/>
					<Vertex X="6041" Y="11275" Z="0"/>
					<Vertex X="6041" Y="11267" Z="0"/>
					<Vertex X="6034" Y="11267" Z="0"/>
					<Vertex X="6034" Y="11260" Z="0"/>
					<Vertex X="6034" Y="11252" Z="0"/>
					<Vertex X="6026" Y="11244" Z="0"/>
					<Vertex X="6026" Y="11237" Z="0"/>
					<Vertex X="6018" Y="11237" Z="0"/>
					<Vertex X="6011" Y="11237" Z="0"/>
					<Vertex X="6003" Y="11237" Z="0"/>
					<Vertex X="5996" Y="11244" Z="0"/>
					<Vertex X="5988" Y="11252" Z="0"/>
					<Vertex X="5980" Y="11260" Z="0"/>
					<Vertex X="5980" Y="11267" Z="0"/>
					<Vertex X="5973" Y="11267" Z="0"/>
					<Vertex X="5973" Y="11275" Z="0"/>
					<Vertex X="5965" Y="11282" Z="0"/>
					<Vertex X="5957" Y="11282" Z="0"/>
					<Vertex X="5957" Y="11290" Z="0"/>
					<Vertex X="5950" Y="11290" Z="0"/>
					<Vertex X="5950" Y="11298" Z="0"/>
					<Vertex X="5942" Y="11305" Z="0"/>
					<Vertex X="5935" Y="11313" Z="0"/>
					<Vertex X="5935" Y="11321" Z="0"/>
					<Vertex X="5927" Y="11321" Z="0"/>
					<Vertex X="5927" Y="11328" Z="0"/>
					<Vertex X="5927" Y="11336" Z="0"/>
					<Vertex X="5919" Y="11336" Z="0"/>
					<Vertex X="5919" Y="11343" Z="0"/>
					<Vertex X="5912" Y="11343" Z="0"/>
					<Vertex X="5904" Y="11351" Z="0"/>
					<Vertex X="5904" Y="11359" Z="0"/>
					<Vertex X="5896" Y="11359" Z="0"/>
					<Vertex X="5896" Y="11366" Z="0"/>
					<Vertex X="5889" Y="11366" Z="0"/>
					<Vertex X="5881" Y="11374" Z="0"/>
					<Vertex X="5881" Y="11382" Z="0"/>
					<Vertex X="5874" Y="11382" Z="0"/>
					<Vertex X="5874" Y="11389" Z="0"/>
					<Vertex X="5866" Y="11389" Z="0"/>
					<Vertex X="5858" Y="11389" Z="0"/>
					<Vertex X="5851" Y="11389" Z="0"/>
					<Vertex X="5851" Y="11397" Z="0"/>
					<Vertex X="5843" Y="11397" Z="0"/>
					<Vertex X="5835" Y="11397" Z="0"/>
					<Vertex X="5828" Y="11397" Z="0"/>
					<Vertex X="5820" Y="11397" Z="0"/>
					<Vertex X="5812" Y="11397" Z="0"/>
					<Vertex X="5805" Y="11397" Z="0"/>
					<Vertex X="5797" Y="11397" Z="0"/>
					<Vertex X="5790" Y="11397" Z="0"/>
					<Vertex X="5782" Y="11397" Z="0"/>
					<Vertex X="5774" Y="11397" Z="0"/>
					<Vertex X="5767" Y="11397" Z="0"/>
					<Vertex X="5759" Y="11397" Z="0"/>
					<Vertex X="5751" Y="11397" Z="0"/>
					<Vertex X="5744" Y="11397" Z="0"/>
					<Vertex X="5736" Y="11389" Z="0"/>
					<Vertex X="5736" Y="11382" Z="0"/>
					<Vertex X="5721" Y="11382" Z="0"/>
					<Vertex X="5721" Y="11374" Z="0"/>
					<Vertex X="5713" Y="11374" Z="0"/>
					<Vertex X="5713" Y="11366" Z="0"/>
					<Vertex X="5706" Y="11359" Z="0"/>
					<Vertex X="5698" Y="11359" Z="0"/>
					<Vertex X="5698" Y="11351" Z="0"/>
					<Vertex X="5683" Y="11336" Z="0"/>
					<Vertex X="5660" Y="11321" Z="0"/>
					<Vertex X="5645" Y="11313" Z="0"/>
					<Vertex X="5614" Y="11290" Z="0"/>
					<Vertex X="5607" Y="11282" Z="0"/>
					<Vertex X="5599" Y="11275" Z="0"/>
					<Vertex X="5591" Y="11267" Z="0"/>
					<Vertex X="5584" Y="11260" Z="0"/>
					<Vertex X="5576" Y="11260" Z="0"/>
					<Vertex X="5576" Y="11252" Z="0"/>
					<Vertex X="5568" Y="11252" Z="0"/>
					<Vertex X="5561" Y="11237" Z="0"/>
					<Vertex X="5553" Y="11229" Z="0"/>
					<Vertex X="5545" Y="11221" Z="0"/>
					<Vertex X="5545" Y="11214" Z="0"/>
					<Vertex X="5538" Y="11206" Z="0"/>
					<Vertex X="5530" Y="11199" Z="0"/>
					<Vertex X="5530" Y="11183" Z="0"/>
					<Vertex X="5530" Y="11176" Z="0"/>
					<Vertex X="5530" Y="11168" Z="0"/>
					<Vertex X="5523" Y="11168" Z="0"/>
					<Vertex X="5523" Y="11160" Z="0"/>
					<Vertex X="5523" Y="11153" Z="0"/>
					<Vertex X="5523" Y="11145" Z="0"/>
					<Vertex X="5523" Y="11138" Z="0"/>
					<Vertex X="5523" Y="11130" Z="0"/>
					<Vertex X="5523" Y="11122" Z="0"/>
					<Vertex X="5523" Y="11115" Z="0"/>
					<Vertex X="5523" Y="11107" Z="0"/>
					<Vertex X="5523" Y="11099" Z="0"/>
					<Vertex X="5523" Y="11092" Z="0"/>
					<Vertex X="5523" Y="11084" Z="0"/>
					<Vertex X="5523" Y="11076" Z="0"/>
					<Vertex X="5523" Y="11069" Z="0"/>
					<Vertex X="5530" Y="11061" Z="0"/>
					<Vertex X="5538" Y="11054" Z="0"/>
					<Vertex X="5538" Y="11046" Z="0"/>
					<Vertex X="5538" Y="11038" Z="0"/>
					<Vertex X="5538" Y="11031" Z="0"/>
					<Vertex X="5545" Y="11023" Z="0"/>
					<Vertex X="5545" Y="11000" Z="0"/>
					<Vertex X="5545" Y="10993" Z="0"/>
					<Vertex X="5553" Y="10985" Z="0"/>
					<Vertex X="5553" Y="10977" Z="0"/>
					<Vertex X="5553" Y="10970" Z="0"/>
					<Vertex X="5553" Y="10962" Z="0"/>
					<Vertex X="5553" Y="10954" Z="0"/>
					<Vertex X="5561" Y="10947" Z="0"/>
					<Vertex X="5561" Y="10939" Z="0"/>
					<Vertex X="5561" Y="10932" Z="0"/>
					<Vertex X="5568" Y="10924" Z="0"/>
					<Vertex X="5568" Y="10916" Z="0"/>
					<Vertex X="5568" Y="10909" Z="0"/>
					<Vertex X="5568" Y="10901" Z="0"/>
					<Vertex X="5568" Y="10893" Z="0"/>
					<Vertex X="5576" Y="10886" Z="0"/>
					<Vertex X="5576" Y="10878" Z="0"/>
					<Vertex X="5576" Y="10871" Z="0"/>
					<Vertex X="5576" Y="10863" Z="0"/>
					<Vertex X="5576" Y="10855" Z="0"/>
					<Vertex X="5576" Y="10848" Z="0"/>
					<Vertex X="5584" Y="10848" Z="0"/>
					<Vertex X="5584" Y="10840" Z="0"/>
					<Vertex X="5591" Y="10832" Z="0"/>
					<Vertex X="5591" Y="10825" Z="0"/>
					<Vertex X="5591" Y="10817" Z="0"/>
					<Vertex X="5591" Y="10809" Z="0"/>
					<Vertex X="5599" Y="10809" Z="0"/>
					<Vertex X="5599" Y="10802" Z="0"/>
					<Vertex X="5599" Y="10794" Z="0"/>
					<Vertex X="5599" Y="10787" Z="0"/>
					<Vertex X="5599" Y="10779" Z="0"/>
					<Vertex X="5607" Y="10779" Z="0"/>
					<Vertex X="5607" Y="10771" Z="0"/>
					<Vertex X="5607" Y="10764" Z="0"/>
					<Vertex X="5607" Y="10756" Z="0"/>
					<Vertex X="5607" Y="10748" Z="0"/>
					<Vertex X="5607" Y="10733" Z="0"/>
					<Vertex X="5614" Y="10726" Z="0"/>
					<Vertex X="5614" Y="10718" Z="0"/>
					<Vertex X="5614" Y="10710" Z="0"/>
					<Vertex X="5614" Y="10703" Z="0"/>
					<Vertex X="5614" Y="10695" Z="0"/>
					<Vertex X="5614" Y="10687" Z="0"/>
					<Vertex X="5607" Y="10680" Z="0"/>
					<Vertex X="5607" Y="10672" Z="0"/>
					<Vertex X="5607" Y="10665" Z="0"/>
					<Vertex X="5599" Y="10665" Z="0"/>
					<Vertex X="5599" Y="10657" Z="0"/>
					<Vertex X="5591" Y="10649" Z="0"/>
					<Vertex X="5584" Y="10642" Z="0"/>
					<Vertex X="5576" Y="10626" Z="0"/>
					<Vertex X="5568" Y="10611" Z="0"/>
					<Vertex X="5568" Y="10604" Z="0"/>
					<Vertex X="5553" Y="10588" Z="0"/>
					<Vertex X="5545" Y="10565" Z="0"/>
					<Vertex X="5523" Y="10550" Z="0"/>
					<Vertex X="5507" Y="10535" Z="0"/>
					<Vertex X="5492" Y="10512" Z="0"/>
					<Vertex X="5484" Y="10504" Z="0"/>
					<Vertex X="5469" Y="10489" Z="0"/>
					<Vertex X="5469" Y="10474" Z="0"/>
					<Vertex X="5454" Y="10466" Z="0"/>
					<Vertex X="5454" Y="10451" Z="0"/>
					<Vertex X="5431" Y="10436" Z="0"/>
					<Vertex X="5431" Y="10428" Z="0"/>
					<Vertex X="5423" Y="10428" Z="0"/>
					<Vertex X="5416" Y="10420" Z="0"/>
					<Vertex X="5408" Y="10420" Z="0"/>
					<Vertex X="5408" Y="10413" Z="0"/>
					<Vertex X="5401" Y="10405" Z="0"/>
					<Vertex X="5393" Y="10405" Z="0"/>
					<Vertex X="5393" Y="10398" Z="0"/>
					<Vertex X="5385" Y="10398" Z="0"/>
					<Vertex X="5378" Y="10382" Z="0"/>
					<Vertex X="5370" Y="10382" Z="0"/>
					<Vertex X="5370" Y="10375" Z="0"/>
					<Vertex X="5370" Y="10367" Z="0"/>
					<Vertex X="5370" Y="10352" Z="0"/>
					<Vertex X="5370" Y="10344" Z="0"/>
					<Vertex X="5378" Y="10337" Z="0"/>
					<Vertex X="5385" Y="10329" Z="0"/>
					<Vertex X="5385" Y="10321" Z="0"/>
					<Vertex X="5393" Y="10321" Z="0"/>
					<Vertex X="5393" Y="10314" Z="0"/>
					<Vertex X="5401" Y="10306" Z="0"/>
					<Vertex X="5408" Y="10306" Z="0"/>
					<Vertex X="5408" Y="10298" Z="0"/>
					<Vertex X="5416" Y="10298" Z="0"/>
					<Vertex X="5416" Y="10291" Z="0"/>
					<Vertex X="5423" Y="10291" Z="0"/>
					<Vertex X="5423" Y="10283" Z="0"/>
					<Vertex X="5431" Y="10283" Z="0"/>
					<Vertex X="5439" Y="10283" Z="0"/>
					<Vertex X="5446" Y="10283" Z="0"/>
					<Vertex X="5446" Y="10291" Z="0"/>
					<Vertex X="5454" Y="10291" Z="0"/>
					<Vertex X="5454" Y="10298" Z="0"/>
					<Vertex X="5462" Y="10298" Z="0"/>
					<Vertex X="5462" Y="10306" Z="0"/>
					<Vertex X="5469" Y="10314" Z="0"/>
					<Vertex X="5477" Y="10321" Z="0"/>
					<Vertex X="5484" Y="10321" Z="0"/>
					<Vertex X="5484" Y="10329" Z="0"/>
					<Vertex X="5492" Y="10329" Z="0"/>
					<Vertex X="5492" Y="10337" Z="0"/>
					<Vertex X="5500" Y="10344" Z="0"/>
					<Vertex X="5507" Y="10344" Z="0"/>
					<Vertex X="5507" Y="10352" Z="0"/>
					<Vertex X="5515" Y="10352" Z="0"/>
					<Vertex X="5515" Y="10359" Z="0"/>
					<Vertex X="5523" Y="10367" Z="0"/>
					<Vertex X="5530" Y="10375" Z="0"/>
					<Vertex X="5538" Y="10375" Z="0"/>
					<Vertex X="5538" Y="10382" Z="0"/>
					<Vertex X="5545" Y="10382" Z="0"/>
					<Vertex X="5545" Y="10390" Z="0"/>
					<Vertex X="5553" Y="10398" Z="0"/>
					<Vertex X="5561" Y="10405" Z="0"/>
					<Vertex X="5568" Y="10405" Z="0"/>
					<Vertex X="5568" Y="10413" Z="0"/>
					<Vertex X="5576" Y="10413" Z="0"/>
					<Vertex X="5576" Y="10420" Z="0"/>
					<Vertex X="5591" Y="10420" Z="0"/>
					<Vertex X="5591" Y="10428" Z="0"/>
					<Vertex X="5599" Y="10428" Z="0"/>
					<Vertex X="5607" Y="10436" Z="0"/>
					<Vertex X="5629" Y="10443" Z="0"/>
					<Vertex X="5629" Y="10451" Z="0"/>
					<Vertex X="5645" Y="10459" Z="0"/>
					<Vertex X="5660" Y="10459" Z="0"/>
					<Vertex X="5668" Y="10459" Z="0"/>
					<Vertex X="5683" Y="10466" Z="0"/>
					<Vertex X="5706" Y="10474" Z="0"/>
					<Vertex X="5721" Y="10481" Z="0"/>
					<Vertex X="5736" Y="10481" Z="0"/>
					<Vertex X="5751" Y="10481" Z="0"/>
					<Vertex X="5774" Y="10489" Z="0"/>
					<Vertex X="5790" Y="10497" Z="0"/>
					<Vertex X="5805" Y="10497" Z="0"/>
					<Vertex X="5812" Y="10497" Z="0"/>
					<Vertex X="5820" Y="10504" Z="0"/>
					<Vertex X="5828" Y="10504" Z="0"/>
					<Vertex X="5835" Y="10504" Z="0"/>
					<Vertex X="5843" Y="10504" Z="0"/>
					<Vertex X="5851" Y="10504" Z="0"/>
					<Vertex X="5858" Y="10504" Z="0"/>
					<Vertex X="5866" Y="10504" Z="0"/>
					<Vertex X="5881" Y="10504" Z="0"/>
					<Vertex X="5896" Y="10504" Z="0"/>
					<Vertex X="5912" Y="10504" Z="0"/>
					<Vertex X="5919" Y="10504" Z="0"/>
					<Vertex X="5935" Y="10504" Z="0"/>
					<Vertex X="5950" Y="10504" Z="0"/>
					<Vertex X="5957" Y="10504" Z="0"/>
					<Vertex X="5965" Y="10497" Z="0"/>
					<Vertex X="5980" Y="10497" Z="0"/>
					<Vertex X="5996" Y="10489" Z="0"/>
					<Vertex X="6003" Y="10489" Z="0"/>
					<Vertex X="6034" Y="10481" Z="0"/>
					<Vertex X="6049" Y="10481" Z="0"/>
					<Vertex X="6064" Y="10481" Z="0"/>
					<Vertex X="6079" Y="10481" Z="0"/>
					<Vertex X="6087" Y="10474" Z="0"/>
					<Vertex X="6095" Y="10474" Z="0"/>
					<Vertex X="6102" Y="10474" Z="0"/>
					<Vertex X="6102" Y="10466" Z="0"/>
					<Vertex X="6110" Y="10451" Z="0"/>
					<Vertex X="6118" Y="10436" Z="0"/>
					<Vertex X="6125" Y="10428" Z="0"/>
					<Vertex X="6133" Y="10420" Z="0"/>
					<Vertex X="6140" Y="10420" Z="0"/>
					<Vertex X="6140" Y="10405" Z="0"/>
					<Vertex X="6148" Y="10405" Z="0"/>
					<Vertex X="6148" Y="10398" Z="0"/>
					<Vertex X="6156" Y="10398" Z="0"/>
					<Vertex X="6156" Y="10390" Z="0"/>
					<Vertex X="6163" Y="10375" Z="0"/>
					<Vertex X="6186" Y="10359" Z="0"/>
					<Vertex X="6209" Y="10352" Z="0"/>
					<Vertex X="6224" Y="10344" Z="0"/>
					<Vertex X="6232" Y="10344" Z="0"/>
					<Vertex X="6240" Y="10344" Z="0"/>
					<Vertex X="6247" Y="10337" Z="0"/>
					<Vertex X="6255" Y="10337" Z="0"/>
					<Vertex X="6263" Y="10329" Z="0"/>
					<Vertex X="6270" Y="10329" Z="0"/>
					<Vertex X="6285" Y="10329" Z="0"/>
					<Vertex X="6293" Y="10329" Z="0"/>
					<Vertex X="6316" Y="10344" Z="0"/>
					<Vertex X="6339" Y="10352" Z="0"/>
					<Vertex X="6362" Y="10359" Z="0"/>
					<Vertex X="6377" Y="10367" Z="0"/>
					<Vertex X="6385" Y="10367" Z="0"/>
					<Vertex X="6392" Y="10375" Z="0"/>
					<Vertex X="6407" Y="10382" Z="0"/>
					<Vertex X="6415" Y="10390" Z="0"/>
					<Vertex X="6423" Y="10390" Z="0"/>
					<Vertex X="6430" Y="10398" Z="0"/>
					<Vertex X="6438" Y="10398" Z="0"/>
					<Vertex X="6446" Y="10405" Z="0"/>
					<Vertex X="6453" Y="10405" Z="0"/>
					<Vertex X="6461" Y="10405" Z="0"/>
					<Vertex X="6469" Y="10405" Z="0"/>
					<Vertex X="6476" Y="10405" Z="0"/>
					<Vertex X="6484" Y="10405" Z="0"/>
					<Vertex X="6491" Y="10405" Z="0"/>
					<Vertex X="6499" Y="10405" Z="0"/>
					<Vertex X="6507" Y="10405" Z="0"/>
					<Vertex X="6514" Y="10405" Z="0"/>
					<Vertex X="6522" Y="10405" Z="0"/>
					<Vertex X="6530" Y="10405" Z="0"/>
					<Vertex X="6537" Y="10398" Z="0"/>
					<Vertex X="6545" Y="10398" Z="0"/>
					<Vertex X="6545" Y="10390" Z="0"/>
					<Vertex X="6552" Y="10390" Z="0"/>
					<Vertex X="6552" Y="10382" Z="0"/>
					<Vertex X="6560" Y="10382" Z="0"/>
					<Vertex X="6568" Y="10382" Z="0"/>
					<Vertex X="6568" Y="10375" Z="0"/>
					<Vertex X="6575" Y="10375" Z="0"/>
					<Vertex X="6583" Y="10367" Z="0"/>
					<Vertex X="6591" Y="10367" Z="0"/>
					<Vertex X="6598" Y="10359" Z="0"/>
					<Vertex X="6606" Y="10359" Z="0"/>
					<Vertex X="6613" Y="10352" Z="0"/>
					<Vertex X="6621" Y="10344" Z="0"/>
					<Vertex X="6621" Y="10337" Z="0"/>
					<Vertex X="6629" Y="10337" Z="0"/>
					<Vertex X="6636" Y="10329" Z="0"/>
					<Vertex X="6644" Y="10329" Z="0"/>
					<Vertex X="6652" Y="10321" Z="0"/>
					<Vertex X="6659" Y="10314" Z="0"/>
					<Vertex X="6667" Y="10314" Z="0"/>
					<Vertex X="6667" Y="10306" Z="0"/>
					<Vertex X="6674" Y="10306" Z="0"/>
					<Vertex X="6674" Y="10298" Z="0"/>
					<Vertex X="6690" Y="10291" Z="0"/>
					<Vertex X="6697" Y="10283" Z="0"/>
					<Vertex X="6705" Y="10275" Z="0"/>
					<Vertex X="6713" Y="10268" Z="0"/>
					<Vertex X="6720" Y="10260" Z="0"/>
					<Vertex X="6720" Y="10253" Z="0"/>
					<Vertex X="6728" Y="10253" Z="0"/>
					<Vertex X="6728" Y="10245" Z="0"/>
					<Vertex X="6736" Y="10237" Z="0"/>
					<Vertex X="6743" Y="10237" Z="0"/>
					<Vertex X="6743" Y="10230" Z="0"/>
					<Vertex X="6751" Y="10230" Z="0"/>
					<Vertex X="6751" Y="10222" Z="0"/>
					<Vertex X="6766" Y="10214" Z="0"/>
					<Vertex X="6766" Y="10207" Z="0"/>
					<Vertex X="6774" Y="10207" Z="0"/>
					<Vertex X="6774" Y="10199" Z="0"/>
					<Vertex X="6781" Y="10199" Z="0"/>
					<Vertex X="6789" Y="10192" Z="0"/>
					<Vertex X="6797" Y="10192" Z="0"/>
					<Vertex X="6804" Y="10184" Z="0"/>
					<Vertex X="6812" Y="10184" Z="0"/>
					<Vertex X="6827" Y="10184" Z="0"/>
					<Vertex X="6835" Y="10176" Z="0"/>
					<Vertex X="6842" Y="10176" Z="0"/>
					<Vertex X="6850" Y="10176" Z="0"/>
					<Vertex X="6873" Y="10169" Z="0"/>
					<Vertex X="6873" Y="10161" Z="0"/>
					<Vertex X="6880" Y="10161" Z="0"/>
					<Vertex X="6888" Y="10161" Z="0"/>
					<Vertex X="6896" Y="10161" Z="0"/>
					<Vertex X="6911" Y="10161" Z="0"/>
					<Vertex X="6919" Y="10169" Z="0"/>
					<Vertex X="6926" Y="10176" Z="0"/>
					<Vertex X="6941" Y="10176" Z="0"/>
					<Vertex X="6941" Y="10184" Z="0"/>
					<Vertex X="6949" Y="10184" Z="0"/>
					<Vertex X="6957" Y="10192" Z="0"/>
					<Vertex X="6972" Y="10207" Z="0"/>
					<Vertex X="6980" Y="10214" Z="0"/>
					<Vertex X="6987" Y="10222" Z="0"/>
					<Vertex X="6995" Y="10230" Z="0"/>
					<Vertex X="7002" Y="10245" Z="0"/>
					<Vertex X="7010" Y="10245" Z="0"/>
					<Vertex X="7018" Y="10260" Z="0"/>
					<Vertex X="7025" Y="10268" Z="0"/>
					<Vertex X="7033" Y="10283" Z="0"/>
					<Vertex X="7041" Y="10291" Z="0"/>
					<Vertex X="7048" Y="10298" Z="0"/>
					<Vertex X="7048" Y="10306" Z="0"/>
					<Vertex X="7048" Y="10314" Z="0"/>
					<Vertex X="7064" Y="10344" Z="0"/>
					<Vertex X="7071" Y="10359" Z="0"/>
					<Vertex X="7079" Y="10375" Z="0"/>
					<Vertex X="7086" Y="10375" Z="0"/>
					<Vertex X="7086" Y="10382" Z="0"/>
					<Vertex X="7086" Y="10390" Z="0"/>
					<Vertex X="7094" Y="10398" Z="0"/>
					<Vertex X="7102" Y="10413" Z="0"/>
					<Vertex X="7102" Y="10420" Z="0"/>
					<Vertex X="7102" Y="10428" Z="0"/>
					<Vertex X="7102" Y="10451" Z="0"/>
					<Vertex X="7117" Y="10474" Z="0"/>
					<Vertex X="7117" Y="10489" Z="0"/>
					<Vertex X="7117" Y="10512" Z="0"/>
					<Vertex X="7125" Y="10535" Z="0"/>
					<Vertex X="7125" Y="10550" Z="0"/>
					<Vertex X="7125" Y="10565" Z="0"/>
					<Vertex X="7132" Y="10581" Z="0"/>
					<Vertex X="7132" Y="10596" Z="0"/>
					<Vertex X="7132" Y="10611" Z="0"/>
					<Vertex X="7132" Y="10619" Z="0"/>
					<Vertex X="7132" Y="10634" Z="0"/>
					<Vertex X="7132" Y="10642" Z="0"/>
					<Vertex X="7132" Y="10649" Z="0"/>
					<Vertex X="7132" Y="10665" Z="0"/>
					<Vertex X="7132" Y="10672" Z="0"/>
					<Vertex X="7140" Y="10687" Z="0"/>
					<Vertex X="7140" Y="10710" Z="0"/>
					<Vertex X="7147" Y="10726" Z="0"/>
					<Vertex X="7147" Y="10733" Z="0"/>
					<Vertex X="7147" Y="10741" Z="0"/>
					<Vertex X="7147" Y="10748" Z="0"/>
					<Vertex X="7147" Y="10756" Z="0"/>
					<Vertex X="7147" Y="10764" Z="0"/>
					<Vertex X="7147" Y="10771" Z="0"/>
					<Vertex X="7147" Y="10794" Z="0"/>
					<Vertex X="7147" Y="10802" Z="0"/>
					<Vertex X="7147" Y="10809" Z="0"/>
					<Vertex X="7147" Y="10825" Z="0"/>
					<Vertex X="7147" Y="10832" Z="0"/>
					<Vertex X="7147" Y="10840" Z="0"/>
					<Vertex X="7147" Y="10848" Z="0"/>
					<Vertex X="7147" Y="10855" Z="0"/>
					<Vertex X="7147" Y="10863" Z="0"/>
					<Vertex X="7147" Y="10871" Z="0"/>
					<Vertex X="7147" Y="10878" Z="0"/>
					<Vertex X="7132" Y="10832" Z="0"/>
				</Vertices>
			</Region>
			<Region Id="9" Type="0" Zoom="0.280000" Selected="1" ImageLocation="" ImageFocus="0" Length="6621.0" Area="2225165.5" LengthMicrons="3270.1" AreaMicrons="542800.7" Text="NC" NegativeROA="0" InputRegionId="0" Analyze="1" DisplayId="9">
				<Attributes/>
				<Vertices>
					<Vertex X="10867" Y="4132" Z="0"/>
					<Vertex X="10871" Y="4136" Z="0"/>
					<Vertex X="10871" Y="4140" Z="0"/>
					<Vertex X="10875" Y="4140" Z="0"/>
					<Vertex X="10878" Y="4147" Z="0"/>
					<Vertex X="10882" Y="4157" Z="0"/>
					<Vertex X="10885" Y="4157" Z="0"/>
					<Vertex X="10892" Y="4172" Z="0"/>
					<Vertex X="10900" Y="4179" Z="0"/>
					<Vertex X="10907" Y="4190" Z="0"/>
					<Vertex X="10914" Y="4197" Z="0"/>
					<Vertex X="10917" Y="4207" Z="0"/>
					<Vertex X="10928" Y="4218" Z="0"/>
					<Vertex X="10935" Y="4236" Z="0"/>
					<Vertex X="10946" Y="4243" Z="0"/>
					<Vertex X="10957" Y="4261" Z="0"/>
					<Vertex X="10971" Y="4279" Z="0"/>
					<Vertex X="10978" Y="4290" Z="0"/>
					<Vertex X="10989" Y="4300" Z="0"/>
					<Vertex X="11000" Y="4311" Z="0"/>
					<Vertex X="11010" Y="4322" Z="0"/>
					<Vertex X="11017" Y="4329" Z="0"/>
					<Vertex X="11032" Y="4340" Z="0"/>
					<Vertex X="11035" Y="4347" Z="0"/>
					<Vertex X="11042" Y="4354" Z="0"/>
					<Vertex X="11050" Y="4361" Z="0"/>
					<Vertex X="11053" Y="4365" Z="0"/>
					<Vertex X="11057" Y="4368" Z="0"/>
					<Vertex X="11060" Y="4372" Z="0"/>
					<Vertex X="11064" Y="4379" Z="0"/>
					<Vertex X="11067" Y="4382" Z="0"/>
					<Vertex X="11071" Y="4390" Z="0"/>
					<Vertex X="11075" Y="4393" Z="0"/>
					<Vertex X="11085" Y="4407" Z="0"/>
					<Vertex X="11089" Y="4411" Z="0"/>
					<Vertex X="11089" Y="4415" Z="0"/>
					<Vertex X="11100" Y="4425" Z="0"/>
					<Vertex X="11107" Y="4432" Z="0"/>
					<Vertex X="11110" Y="4440" Z="0"/>
					<Vertex X="11117" Y="4447" Z="0"/>
					<Vertex X="11121" Y="4450" Z="0"/>
					<Vertex X="11128" Y="4461" Z="0"/>
					<Vertex X="11132" Y="4465" Z="0"/>
					<Vertex X="11135" Y="4472" Z="0"/>
					<Vertex X="11142" Y="4482" Z="0"/>
					<Vertex X="11150" Y="4490" Z="0"/>
					<Vertex X="11157" Y="4497" Z="0"/>
					<Vertex X="11164" Y="4504" Z="0"/>
					<Vertex X="11171" Y="4515" Z="0"/>
					<Vertex X="11178" Y="4522" Z="0"/>
					<Vertex X="11185" Y="4529" Z="0"/>
					<Vertex X="11192" Y="4536" Z="0"/>
					<Vertex X="11207" Y="4547" Z="0"/>
					<Vertex X="11210" Y="4550" Z="0"/>
					<Vertex X="11217" Y="4557" Z="0"/>
					<Vertex X="11228" Y="4568" Z="0"/>
					<Vertex X="11235" Y="4572" Z="0"/>
					<Vertex X="11242" Y="4579" Z="0"/>
					<Vertex X="11253" Y="4586" Z="0"/>
					<Vertex X="11260" Y="4597" Z="0"/>
					<Vertex X="11264" Y="4597" Z="0"/>
					<Vertex X="11271" Y="4604" Z="0"/>
					<Vertex X="11275" Y="4611" Z="0"/>
					<Vertex X="11289" Y="4622" Z="0"/>
					<Vertex X="11292" Y="4629" Z="0"/>
					<Vertex X="11303" Y="4636" Z="0"/>
					<Vertex X="11303" Y="4640" Z="0"/>
					<Vertex X="11314" Y="4650" Z="0"/>
					<Vertex X="11321" Y="4654" Z="0"/>
					<Vertex X="11332" Y="4665" Z="0"/>
					<Vertex X="11339" Y="4672" Z="0"/>
					<Vertex X="11350" Y="4682" Z="0"/>
					<Vertex X="11360" Y="4693" Z="0"/>
					<Vertex X="11364" Y="4697" Z="0"/>
					<Vertex X="11371" Y="4707" Z="0"/>
					<Vertex X="11382" Y="4711" Z="0"/>
					<Vertex X="11385" Y="4718" Z="0"/>
					<Vertex X="11392" Y="4725" Z="0"/>
					<Vertex X="11400" Y="4732" Z="0"/>
					<Vertex X="11403" Y="4740" Z="0"/>
					<Vertex X="11407" Y="4743" Z="0"/>
					<Vertex X="11414" Y="4750" Z="0"/>
					<Vertex X="11417" Y="4757" Z="0"/>
					<Vertex X="11425" Y="4765" Z="0"/>
					<Vertex X="11428" Y="4772" Z="0"/>
					<Vertex X="11442" Y="4782" Z="0"/>
					<Vertex X="11446" Y="4790" Z="0"/>
					<Vertex X="11450" Y="4800" Z="0"/>
					<Vertex X="11457" Y="4811" Z="0"/>
					<Vertex X="11464" Y="4815" Z="0"/>
					<Vertex X="11471" Y="4825" Z="0"/>
					<Vertex X="11478" Y="4832" Z="0"/>
					<Vertex X="11485" Y="4840" Z="0"/>
					<Vertex X="11500" Y="4857" Z="0"/>
					<Vertex X="11507" Y="4865" Z="0"/>
					<Vertex X="11510" Y="4872" Z="0"/>
					<Vertex X="11517" Y="4879" Z="0"/>
					<Vertex X="11528" Y="4893" Z="0"/>
					<Vertex X="11542" Y="4907" Z="0"/>
					<Vertex X="11550" Y="4918" Z="0"/>
					<Vertex X="11564" Y="4932" Z="0"/>
					<Vertex X="11571" Y="4940" Z="0"/>
					<Vertex X="11582" Y="4954" Z="0"/>
					<Vertex X="11592" Y="4961" Z="0"/>
					<Vertex X="11596" Y="4965" Z="0"/>
					<Vertex X="11603" Y="4979" Z="0"/>
					<Vertex X="11610" Y="4986" Z="0"/>
					<Vertex X="11614" Y="4993" Z="0"/>
					<Vertex X="11621" Y="4997" Z="0"/>
					<Vertex X="11625" Y="5004" Z="0"/>
					<Vertex X="11632" Y="5011" Z="0"/>
					<Vertex X="11635" Y="5015" Z="0"/>
					<Vertex X="11635" Y="5018" Z="0"/>
					<Vertex X="11642" Y="5022" Z="0"/>
					<Vertex X="11642" Y="5025" Z="0"/>
					<Vertex X="11646" Y="5029" Z="0"/>
					<Vertex X="11646" Y="5032" Z="0"/>
					<Vertex X="11653" Y="5043" Z="0"/>
					<Vertex X="11657" Y="5043" Z="0"/>
					<Vertex X="11660" Y="5054" Z="0"/>
					<Vertex X="11660" Y="5057" Z="0"/>
					<Vertex X="11667" Y="5065" Z="0"/>
					<Vertex X="11671" Y="5068" Z="0"/>
					<Vertex X="11671" Y="5075" Z="0"/>
					<Vertex X="11678" Y="5086" Z="0"/>
					<Vertex X="11682" Y="5090" Z="0"/>
					<Vertex X="11685" Y="5097" Z="0"/>
					<Vertex X="11689" Y="5104" Z="0"/>
					<Vertex X="11692" Y="5107" Z="0"/>
					<Vertex X="11696" Y="5115" Z="0"/>
					<Vertex X="11700" Y="5118" Z="0"/>
					<Vertex X="11700" Y="5122" Z="0"/>
					<Vertex X="11703" Y="5129" Z="0"/>
					<Vertex X="11710" Y="5132" Z="0"/>
					<Vertex X="11710" Y="5143" Z="0"/>
					<Vertex X="11717" Y="5150" Z="0"/>
					<Vertex X="11721" Y="5154" Z="0"/>
					<Vertex X="11725" Y="5161" Z="0"/>
					<Vertex X="11728" Y="5165" Z="0"/>
					<Vertex X="11735" Y="5168" Z="0"/>
					<Vertex X="11739" Y="5172" Z="0"/>
					<Vertex X="11739" Y="5179" Z="0"/>
					<Vertex X="11746" Y="5182" Z="0"/>
					<Vertex X="11746" Y="5190" Z="0"/>
					<Vertex X="11757" Y="5197" Z="0"/>
					<Vertex X="11757" Y="5200" Z="0"/>
					<Vertex X="11764" Y="5207" Z="0"/>
					<Vertex X="11771" Y="5218" Z="0"/>
					<Vertex X="11775" Y="5225" Z="0"/>
					<Vertex X="11782" Y="5236" Z="0"/>
					<Vertex X="11789" Y="5240" Z="0"/>
					<Vertex X="11792" Y="5247" Z="0"/>
					<Vertex X="11796" Y="5254" Z="0"/>
					<Vertex X="11803" Y="5261" Z="0"/>
					<Vertex X="11807" Y="5268" Z="0"/>
					<Vertex X="11814" Y="5275" Z="0"/>
					<Vertex X="11817" Y="5282" Z="0"/>
					<Vertex X="11825" Y="5293" Z="0"/>
					<Vertex X="11828" Y="5300" Z="0"/>
					<Vertex X="11835" Y="5307" Z="0"/>
					<Vertex X="11842" Y="5315" Z="0"/>
					<Vertex X="11850" Y="5325" Z="0"/>
					<Vertex X="11857" Y="5329" Z="0"/>
					<Vertex X="11857" Y="5332" Z="0"/>
					<Vertex X="11860" Y="5340" Z="0"/>
					<Vertex X="11864" Y="5343" Z="0"/>
					<Vertex X="11871" Y="5350" Z="0"/>
					<Vertex X="11875" Y="5354" Z="0"/>
					<Vertex X="11882" Y="5361" Z="0"/>
					<Vertex X="11885" Y="5372" Z="0"/>
					<Vertex X="11892" Y="5375" Z="0"/>
					<Vertex X="11896" Y="5386" Z="0"/>
					<Vertex X="11903" Y="5390" Z="0"/>
					<Vertex X="11907" Y="5393" Z="0"/>
					<Vertex X="11910" Y="5404" Z="0"/>
					<Vertex X="11917" Y="5411" Z="0"/>
					<Vertex X="11928" Y="5418" Z="0"/>
					<Vertex X="11932" Y="5425" Z="0"/>
					<Vertex X="11939" Y="5432" Z="0"/>
					<Vertex X="11942" Y="5440" Z="0"/>
					<Vertex X="11950" Y="5447" Z="0"/>
					<Vertex X="11960" Y="5461" Z="0"/>
					<Vertex X="11964" Y="5465" Z="0"/>
					<Vertex X="11971" Y="5472" Z="0"/>
					<Vertex X="11975" Y="5479" Z="0"/>
					<Vertex X="11978" Y="5486" Z="0"/>
					<Vertex X="11982" Y="5493" Z="0"/>
					<Vertex X="11989" Y="5504" Z="0"/>
					<Vertex X="12000" Y="5515" Z="0"/>
					<Vertex X="12003" Y="5522" Z="0"/>
					<Vertex X="12010" Y="5532" Z="0"/>
					<Vertex X="12017" Y="5543" Z="0"/>
					<Vertex X="12021" Y="5547" Z="0"/>
					<Vertex X="12028" Y="5557" Z="0"/>
					<Vertex X="12032" Y="5557" Z="0"/>
					<Vertex X="12032" Y="5565" Z="0"/>
					<Vertex X="12042" Y="5575" Z="0"/>
					<Vertex X="12050" Y="5586" Z="0"/>
					<Vertex X="12053" Y="5597" Z="0"/>
					<Vertex X="12057" Y="5597" Z="0"/>
					<Vertex X="12064" Y="5611" Z="0"/>
					<Vertex X="12067" Y="5615" Z="0"/>
					<Vertex X="12067" Y="5622" Z="0"/>
					<Vertex X="12078" Y="5629" Z="0"/>
					<Vertex X="12078" Y="5632" Z="0"/>
					<Vertex X="12085" Y="5640" Z="0"/>
					<Vertex X="12089" Y="5643" Z="0"/>
					<Vertex X="12092" Y="5647" Z="0"/>
					<Vertex X="12092" Y="5650" Z="0"/>
					<Vertex X="12096" Y="5657" Z="0"/>
					<Vertex X="12100" Y="5661" Z="0"/>
					<Vertex X="12103" Y="5665" Z="0"/>
					<Vertex X="12114" Y="5672" Z="0"/>
					<Vertex X="12117" Y="5675" Z="0"/>
					<Vertex X="12117" Y="5679" Z="0"/>
					<Vertex X="12125" Y="5686" Z="0"/>
					<Vertex X="12128" Y="5686" Z="0"/>
					<Vertex X="12135" Y="5693" Z="0"/>
					<Vertex X="12139" Y="5697" Z="0"/>
					<Vertex X="12146" Y="5704" Z="0"/>
					<Vertex X="12153" Y="5707" Z="0"/>
					<Vertex X="12157" Y="5711" Z="0"/>
					<Vertex X="12164" Y="5715" Z="0"/>
					<Vertex X="12171" Y="5722" Z="0"/>
					<Vertex X="12175" Y="5725" Z="0"/>
					<Vertex X="12178" Y="5725" Z="0"/>
					<Vertex X="12192" Y="5736" Z="0"/>
					<Vertex X="12192" Y="5740" Z="0"/>
					<Vertex X="12203" Y="5747" Z="0"/>
					<Vertex X="12207" Y="5750" Z="0"/>
					<Vertex X="12214" Y="5754" Z="0"/>
					<Vertex X="12217" Y="5757" Z="0"/>
					<Vertex X="12221" Y="5761" Z="0"/>
					<Vertex X="12228" Y="5765" Z="0"/>
					<Vertex X="12232" Y="5765" Z="0"/>
					<Vertex X="12235" Y="5768" Z="0"/>
					<Vertex X="12239" Y="5772" Z="0"/>
					<Vertex X="12246" Y="5775" Z="0"/>
					<Vertex X="12246" Y="5779" Z="0"/>
					<Vertex X="12253" Y="5782" Z="0"/>
					<Vertex X="12257" Y="5782" Z="0"/>
					<Vertex X="12257" Y="5786" Z="0"/>
					<Vertex X="12264" Y="5790" Z="0"/>
					<Vertex X="12267" Y="5790" Z="0"/>
					<Vertex X="12271" Y="5797" Z="0"/>
					<Vertex X="12278" Y="5800" Z="0"/>
					<Vertex X="12282" Y="5804" Z="0"/>
					<Vertex X="12300" Y="5815" Z="0"/>
					<Vertex X="12307" Y="5822" Z="0"/>
					<Vertex X="12314" Y="5829" Z="0"/>
					<Vertex X="12321" Y="5832" Z="0"/>
					<Vertex X="12325" Y="5832" Z="0"/>
					<Vertex X="12328" Y="5836" Z="0"/>
					<Vertex X="12332" Y="5836" Z="0"/>
					<Vertex X="12335" Y="5836" Z="0"/>
					<Vertex X="12339" Y="5836" Z="0"/>
					<Vertex X="12342" Y="5836" Z="0"/>
					<Vertex X="12346" Y="5836" Z="0"/>
					<Vertex X="12350" Y="5832" Z="0"/>
					<Vertex X="12353" Y="5829" Z="0"/>
					<Vertex X="12360" Y="5818" Z="0"/>
					<Vertex X="12364" Y="5818" Z="0"/>
					<Vertex X="12367" Y="5811" Z="0"/>
					<Vertex X="12375" Y="5800" Z="0"/>
					<Vertex X="12382" Y="5793" Z="0"/>
					<Vertex X="12389" Y="5779" Z="0"/>
					<Vertex X="12396" Y="5772" Z="0"/>
					<Vertex X="12403" Y="5765" Z="0"/>
					<Vertex X="12417" Y="5754" Z="0"/>
					<Vertex X="12425" Y="5740" Z="0"/>
					<Vertex X="12435" Y="5732" Z="0"/>
					<Vertex X="12450" Y="5718" Z="0"/>
					<Vertex X="12453" Y="5715" Z="0"/>
					<Vertex X="12464" Y="5704" Z="0"/>
					<Vertex X="12471" Y="5693" Z="0"/>
					<Vertex X="12485" Y="5679" Z="0"/>
					<Vertex X="12492" Y="5672" Z="0"/>
					<Vertex X="12510" Y="5650" Z="0"/>
					<Vertex X="12525" Y="5636" Z="0"/>
					<Vertex X="12532" Y="5629" Z="0"/>
					<Vertex X="12539" Y="5615" Z="0"/>
					<Vertex X="12550" Y="5607" Z="0"/>
					<Vertex X="12557" Y="5593" Z="0"/>
					<Vertex X="12571" Y="5579" Z="0"/>
					<Vertex X="12578" Y="5568" Z="0"/>
					<Vertex X="12592" Y="5550" Z="0"/>
					<Vertex X="12603" Y="5543" Z="0"/>
					<Vertex X="12610" Y="5529" Z="0"/>
					<Vertex X="12625" Y="5511" Z="0"/>
					<Vertex X="12653" Y="5482" Z="0"/>
					<Vertex X="12660" Y="5472" Z="0"/>
					<Vertex X="12667" Y="5457" Z="0"/>
					<Vertex X="12682" Y="5436" Z="0"/>
					<Vertex X="12692" Y="5422" Z="0"/>
					<Vertex X="12710" Y="5404" Z="0"/>
					<Vertex X="12721" Y="5393" Z="0"/>
					<Vertex X="12725" Y="5382" Z="0"/>
					<Vertex X="12735" Y="5368" Z="0"/>
					<Vertex X="12746" Y="5354" Z="0"/>
					<Vertex X="12753" Y="5343" Z="0"/>
					<Vertex X="12771" Y="5322" Z="0"/>
					<Vertex X="12771" Y="5311" Z="0"/>
					<Vertex X="12782" Y="5300" Z="0"/>
					<Vertex X="12785" Y="5297" Z="0"/>
					<Vertex X="12796" Y="5279" Z="0"/>
					<Vertex X="12800" Y="5279" Z="0"/>
					<Vertex X="12803" Y="5272" Z="0"/>
					<Vertex X="12810" Y="5257" Z="0"/>
					<Vertex X="12814" Y="5254" Z="0"/>
					<Vertex X="12825" Y="5240" Z="0"/>
					<Vertex X="12828" Y="5232" Z="0"/>
					<Vertex X="12828" Y="5229" Z="0"/>
					<Vertex X="12835" Y="5222" Z="0"/>
					<Vertex X="12839" Y="5218" Z="0"/>
					<Vertex X="12842" Y="5211" Z="0"/>
					<Vertex X="12850" Y="5204" Z="0"/>
					<Vertex X="12860" Y="5186" Z="0"/>
					<Vertex X="12864" Y="5186" Z="0"/>
					<Vertex X="12867" Y="5175" Z="0"/>
					<Vertex X="12878" Y="5161" Z="0"/>
					<Vertex X="12885" Y="5157" Z="0"/>
					<Vertex X="12892" Y="5147" Z="0"/>
					<Vertex X="12903" Y="5125" Z="0"/>
					<Vertex X="12914" Y="5118" Z="0"/>
					<Vertex X="12917" Y="5107" Z="0"/>
					<Vertex X="12925" Y="5100" Z="0"/>
					<Vertex X="12928" Y="5090" Z="0"/>
					<Vertex X="12942" Y="5082" Z="0"/>
					<Vertex X="12950" Y="5072" Z="0"/>
					<Vertex X="12953" Y="5061" Z="0"/>
					<Vertex X="12960" Y="5054" Z="0"/>
					<Vertex X="12964" Y="5047" Z="0"/>
					<Vertex X="12967" Y="5036" Z="0"/>
					<Vertex X="12978" Y="5022" Z="0"/>
					<Vertex X="12978" Y="5018" Z="0"/>
					<Vertex X="12989" Y="5004" Z="0"/>
					<Vertex X="12989" Y="5000" Z="0"/>
					<Vertex X="12992" Y="4993" Z="0"/>
					<Vertex X="12996" Y="4986" Z="0"/>
					<Vertex X="13000" Y="4982" Z="0"/>
					<Vertex X="13007" Y="4968" Z="0"/>
					<Vertex X="13014" Y="4961" Z="0"/>
					<Vertex X="13017" Y="4954" Z="0"/>
					<Vertex X="13017" Y="4947" Z="0"/>
					<Vertex X="13028" Y="4936" Z="0"/>
					<Vertex X="13032" Y="4929" Z="0"/>
					<Vertex X="13035" Y="4922" Z="0"/>
					<Vertex X="13039" Y="4911" Z="0"/>
					<Vertex X="13042" Y="4911" Z="0"/>
					<Vertex X="13046" Y="4904" Z="0"/>
					<Vertex X="13053" Y="4897" Z="0"/>
					<Vertex X="13057" Y="4890" Z="0"/>
					<Vertex X="13064" Y="4875" Z="0"/>
					<Vertex X="13067" Y="4868" Z="0"/>
					<Vertex X="13075" Y="4861" Z="0"/>
					<Vertex X="13085" Y="4840" Z="0"/>
					<Vertex X="13089" Y="4829" Z="0"/>
					<Vertex X="13096" Y="4822" Z="0"/>
					<Vertex X="13100" Y="4818" Z="0"/>
					<Vertex X="13114" Y="4800" Z="0"/>
					<Vertex X="13114" Y="4793" Z="0"/>
					<Vertex X="13121" Y="4786" Z="0"/>
					<Vertex X="13125" Y="4779" Z="0"/>
					<Vertex X="13128" Y="4772" Z="0"/>
					<Vertex X="13135" Y="4757" Z="0"/>
					<Vertex X="13135" Y="4754" Z="0"/>
					<Vertex X="13142" Y="4740" Z="0"/>
					<Vertex X="13142" Y="4732" Z="0"/>
					<Vertex X="13150" Y="4722" Z="0"/>
					<Vertex X="13160" Y="4707" Z="0"/>
					<Vertex X="13160" Y="4704" Z="0"/>
					<Vertex X="13164" Y="4697" Z="0"/>
					<Vertex X="13171" Y="4682" Z="0"/>
					<Vertex X="13171" Y="4675" Z="0"/>
					<Vertex X="13171" Y="4672" Z="0"/>
					<Vertex X="13171" Y="4668" Z="0"/>
					<Vertex X="13178" Y="4657" Z="0"/>
					<Vertex X="13182" Y="4650" Z="0"/>
					<Vertex X="13185" Y="4643" Z="0"/>
					<Vertex X="13189" Y="4632" Z="0"/>
					<Vertex X="13192" Y="4622" Z="0"/>
					<Vertex X="13192" Y="4615" Z="0"/>
					<Vertex X="13196" Y="4607" Z="0"/>
					<Vertex X="13203" Y="4597" Z="0"/>
					<Vertex X="13207" Y="4579" Z="0"/>
					<Vertex X="13207" Y="4572" Z="0"/>
					<Vertex X="13207" Y="4565" Z="0"/>
					<Vertex X="13217" Y="4547" Z="0"/>
					<Vertex X="13217" Y="4536" Z="0"/>
					<Vertex X="13217" Y="4529" Z="0"/>
					<Vertex X="13221" Y="4518" Z="0"/>
					<Vertex X="13225" Y="4504" Z="0"/>
					<Vertex X="13225" Y="4493" Z="0"/>
					<Vertex X="13228" Y="4486" Z="0"/>
					<Vertex X="13228" Y="4475" Z="0"/>
					<Vertex X="13228" Y="4457" Z="0"/>
					<Vertex X="13228" Y="4447" Z="0"/>
					<Vertex X="13228" Y="4436" Z="0"/>
					<Vertex X="13228" Y="4418" Z="0"/>
					<Vertex X="13228" Y="4411" Z="0"/>
					<Vertex X="13228" Y="4404" Z="0"/>
					<Vertex X="13228" Y="4390" Z="0"/>
					<Vertex X="13221" Y="4379" Z="0"/>
					<Vertex X="13217" Y="4372" Z="0"/>
					<Vertex X="13210" Y="4361" Z="0"/>
					<Vertex X="13200" Y="4350" Z="0"/>
					<Vertex X="13200" Y="4343" Z="0"/>
					<Vertex X="13189" Y="4336" Z="0"/>
					<Vertex X="13182" Y="4325" Z="0"/>
					<Vertex X="13175" Y="4322" Z="0"/>
					<Vertex X="13160" Y="4315" Z="0"/>
					<Vertex X="13150" Y="4311" Z="0"/>
					<Vertex X="13132" Y="4297" Z="0"/>
					<Vertex X="13114" Y="4297" Z="0"/>
					<Vertex X="13100" Y="4286" Z="0"/>
					<Vertex X="13071" Y="4275" Z="0"/>
					<Vertex X="13053" Y="4272" Z="0"/>
					<Vertex X="13039" Y="4265" Z="0"/>
					<Vertex X="13010" Y="4265" Z="0"/>
					<Vertex X="13000" Y="4261" Z="0"/>
					<Vertex X="12992" Y="4254" Z="0"/>
					<Vertex X="12982" Y="4254" Z="0"/>
					<Vertex X="12957" Y="4250" Z="0"/>
					<Vertex X="12950" Y="4250" Z="0"/>
					<Vertex X="12939" Y="4250" Z="0"/>
					<Vertex X="12917" Y="4247" Z="0"/>
					<Vertex X="12903" Y="4247" Z="0"/>
					<Vertex X="12892" Y="4240" Z="0"/>
					<Vertex X="12864" Y="4236" Z="0"/>
					<Vertex X="12853" Y="4236" Z="0"/>
					<Vertex X="12835" Y="4236" Z="0"/>
					<Vertex X="12800" Y="4232" Z="0"/>
					<Vertex X="12778" Y="4232" Z="0"/>
					<Vertex X="12757" Y="4225" Z="0"/>
					<Vertex X="12721" Y="4218" Z="0"/>
					<Vertex X="12707" Y="4218" Z="0"/>
					<Vertex X="12685" Y="4215" Z="0"/>
					<Vertex X="12653" Y="4207" Z="0"/>
					<Vertex X="12635" Y="4207" Z="0"/>
					<Vertex X="12617" Y="4207" Z="0"/>
					<Vertex X="12582" Y="4204" Z="0"/>
					<Vertex X="12564" Y="4204" Z="0"/>
					<Vertex X="12542" Y="4204" Z="0"/>
					<Vertex X="12525" Y="4204" Z="0"/>
					<Vertex X="12492" Y="4204" Z="0"/>
					<Vertex X="12467" Y="4204" Z="0"/>
					<Vertex X="12435" Y="4204" Z="0"/>
					<Vertex X="12414" Y="4204" Z="0"/>
					<Vertex X="12392" Y="4204" Z="0"/>
					<Vertex X="12378" Y="4204" Z="0"/>
					<Vertex X="12335" Y="4204" Z="0"/>
					<Vertex X="12321" Y="4204" Z="0"/>
					<Vertex X="12285" Y="4204" Z="0"/>
					<Vertex X="12271" Y="4204" Z="0"/>
					<Vertex X="12250" Y="4204" Z="0"/>
					<Vertex X="12221" Y="4204" Z="0"/>
					<Vertex X="12196" Y="4204" Z="0"/>
					<Vertex X="12178" Y="4204" Z="0"/>
					<Vertex X="12150" Y="4204" Z="0"/>
					<Vertex X="12135" Y="4204" Z="0"/>
					<Vertex X="12114" Y="4204" Z="0"/>
					<Vertex X="12089" Y="4204" Z="0"/>
					<Vertex X="12075" Y="4204" Z="0"/>
					<Vertex X="12067" Y="4204" Z="0"/>
					<Vertex X="12053" Y="4204" Z="0"/>
					<Vertex X="12025" Y="4204" Z="0"/>
					<Vertex X="12007" Y="4204" Z="0"/>
					<Vertex X="11982" Y="4200" Z="0"/>
					<Vertex X="11967" Y="4200" Z="0"/>
					<Vertex X="11953" Y="4200" Z="0"/>
					<Vertex X="11928" Y="4200" Z="0"/>
					<Vertex X="11921" Y="4200" Z="0"/>
					<Vertex X="11907" Y="4200" Z="0"/>
					<Vertex X="11882" Y="4197" Z="0"/>
					<Vertex X="11867" Y="4193" Z="0"/>
					<Vertex X="11857" Y="4190" Z="0"/>
					<Vertex X="11835" Y="4190" Z="0"/>
					<Vertex X="11825" Y="4182" Z="0"/>
					<Vertex X="11800" Y="4175" Z="0"/>
					<Vertex X="11792" Y="4175" Z="0"/>
					<Vertex X="11767" Y="4168" Z="0"/>
					<Vertex X="11746" Y="4157" Z="0"/>
					<Vertex X="11735" Y="4157" Z="0"/>
					<Vertex X="11725" Y="4157" Z="0"/>
					<Vertex X="11692" Y="4143" Z="0"/>
					<Vertex X="11682" Y="4140" Z="0"/>
					<Vertex X="11671" Y="4136" Z="0"/>
					<Vertex X="11650" Y="4132" Z="0"/>
					<Vertex X="11639" Y="4129" Z="0"/>
					<Vertex X="11632" Y="4125" Z="0"/>
					<Vertex X="11614" Y="4125" Z="0"/>
					<Vertex X="11603" Y="4118" Z="0"/>
					<Vertex X="11575" Y="4111" Z="0"/>
					<Vertex X="11557" Y="4107" Z="0"/>
					<Vertex X="11539" Y="4104" Z="0"/>
					<Vertex X="11510" Y="4097" Z="0"/>
					<Vertex X="11496" Y="4093" Z="0"/>
					<Vertex X="11475" Y="4082" Z="0"/>
					<Vertex X="11467" Y="4082" Z="0"/>
					<Vertex X="11453" Y="4082" Z="0"/>
					<Vertex X="11414" Y="4075" Z="0"/>
					<Vertex X="11400" Y="4072" Z="0"/>
					<Vertex X="11375" Y="4068" Z="0"/>
					<Vertex X="11360" Y="4065" Z="0"/>
					<Vertex X="11346" Y="4065" Z="0"/>
					<Vertex X="11321" Y="4061" Z="0"/>
					<Vertex X="11307" Y="4057" Z="0"/>
					<Vertex X="11285" Y="4054" Z="0"/>
					<Vertex X="11275" Y="4054" Z="0"/>
					<Vertex X="11253" Y="4050" Z="0"/>
					<Vertex X="11242" Y="4047" Z="0"/>
					<Vertex X="11232" Y="4047" Z="0"/>
					<Vertex X="11203" Y="4043" Z="0"/>
					<Vertex X="11196" Y="4043" Z="0"/>
					<Vertex X="11182" Y="4040" Z="0"/>
					<Vertex X="11164" Y="4040" Z="0"/>
					<Vertex X="11160" Y="4040" Z="0"/>
					<Vertex X="11135" Y="4036" Z="0"/>
					<Vertex X="11125" Y="4032" Z="0"/>
					<Vertex X="11110" Y="4029" Z="0"/>
					<Vertex X="11100" Y="4029" Z="0"/>
					<Vertex X="11096" Y="4029" Z="0"/>
					<Vertex X="11078" Y="4029" Z="0"/>
					<Vertex X="11071" Y="4029" Z="0"/>
					<Vertex X="11053" Y="4029" Z="0"/>
					<Vertex X="11046" Y="4029" Z="0"/>
					<Vertex X="11028" Y="4029" Z="0"/>
					<Vertex X="11021" Y="4029" Z="0"/>
					<Vertex X="11017" Y="4029" Z="0"/>
					<Vertex X="11003" Y="4029" Z="0"/>
					<Vertex X="10992" Y="4029" Z="0"/>
					<Vertex X="10982" Y="4029" Z="0"/>
					<Vertex X="10975" Y="4029" Z="0"/>
					<Vertex X="10967" Y="4032" Z="0"/>
					<Vertex X="10960" Y="4036" Z="0"/>
					<Vertex X="10957" Y="4036" Z="0"/>
					<Vertex X="10953" Y="4040" Z="0"/>
					<Vertex X="10950" Y="4043" Z="0"/>
					<Vertex X="10946" Y="4043" Z="0"/>
					<Vertex X="10942" Y="4043" Z="0"/>
					<Vertex X="10939" Y="4047" Z="0"/>
					<Vertex X="10939" Y="4050" Z="0"/>
					<Vertex X="10932" Y="4054" Z="0"/>
					<Vertex X="10928" Y="4057" Z="0"/>
					<Vertex X="10928" Y="4061" Z="0"/>
					<Vertex X="10925" Y="4065" Z="0"/>
					<Vertex X="10921" Y="4065" Z="0"/>
					<Vertex X="10917" Y="4072" Z="0"/>
					<Vertex X="10914" Y="4072" Z="0"/>
					<Vertex X="10910" Y="4075" Z="0"/>
					<Vertex X="10907" Y="4075" Z="0"/>
					<Vertex X="10903" Y="4082" Z="0"/>
					<Vertex X="10900" Y="4082" Z="0"/>
					<Vertex X="10896" Y="4086" Z="0"/>
					<Vertex X="10896" Y="4090" Z="0"/>
					<Vertex X="10892" Y="4093" Z="0"/>
					<Vertex X="10892" Y="4097" Z="0"/>
					<Vertex X="10892" Y="4100" Z="0"/>
					<Vertex X="10889" Y="4107" Z="0"/>
					<Vertex X="10889" Y="4111" Z="0"/>
					<Vertex X="10867" Y="4132" Z="0"/>
				</Vertices>
			</Region>
		</Regions>
		<Plots/>
	</Annotation>
</Annotations>
