# Supplementary material for: Convolutional neural networks can accurately distinguish four histologic growth patterns of lung adenocarcinoma in digital slides
Source: Sci Rep. 2019 Feb 6;9:1483. doi: 10.1038/s41598-018-37638-9 (PMC6365499; doi:10.1038/s41598-018-37638-9)
Supplement: Supplementary file 2 — Dataset 1 [file 41598_2018_37638_MOESM2_ESM.zip › TCGA-49-4501-01A-01-TS1.a4690842-db9d-4f6f-8e45-2a81ad668470.xml]

<Annotations MicronsPerPixel="0.501500">
	<Annotation Id="1" Name="" ReadOnly="0" NameReadOnly="0" LineColorReadOnly="0" Incremental="0" Type="4" LineColor="65280" Visible="1" Selected="1" MarkupImagePath="" MacroName="">
		<Attributes/>
		<Regions>
			<RegionAttributeHeaders>
				<AttributeHeader Id="9999" Name="Region" ColumnWidth="-1"/>
				<AttributeHeader Id="9997" Name="Length" ColumnWidth="-1"/>
				<AttributeHeader Id="9996" Name="Area" ColumnWidth="-1"/>
				<AttributeHeader Id="9998" Name="Text" ColumnWidth="-1"/>
			</RegionAttributeHeaders>
			<Region Id="4" Type="0" Zoom="0.280000" Selected="0" ImageLocation="" ImageFocus="0" Length="10666.9" Area="1665624.0" LengthMicrons="5349.4" AreaMicrons="418908.2" Text="MICROPAP" NegativeROA="0" InputRegionId="0" Analyze="1" DisplayId="4">
				<Attributes/>
				<Vertices>
					<Vertex X="5818" Y="8218" Z="0"/>
					<Vertex X="5822" Y="8218" Z="0"/>
					<Vertex X="5825" Y="8218" Z="0"/>
					<Vertex X="5832" Y="8225" Z="0"/>
					<Vertex X="5843" Y="8229" Z="0"/>
					<Vertex X="5847" Y="8232" Z="0"/>
					<Vertex X="5857" Y="8239" Z="0"/>
					<Vertex X="5864" Y="8246" Z="0"/>
					<Vertex X="5868" Y="8250" Z="0"/>
					<Vertex X="5875" Y="8257" Z="0"/>
					<Vertex X="5879" Y="8271" Z="0"/>
					<Vertex X="5886" Y="8289" Z="0"/>
					<Vertex X="5904" Y="8329" Z="0"/>
					<Vertex X="5907" Y="8339" Z="0"/>
					<Vertex X="5911" Y="8357" Z="0"/>
					<Vertex X="5911" Y="8375" Z="0"/>
					<Vertex X="5914" Y="8396" Z="0"/>
					<Vertex X="5918" Y="8411" Z="0"/>
					<Vertex X="5918" Y="8429" Z="0"/>
					<Vertex X="5918" Y="8443" Z="0"/>
					<Vertex X="5918" Y="8489" Z="0"/>
					<Vertex X="5914" Y="8504" Z="0"/>
					<Vertex X="5914" Y="8521" Z="0"/>
					<Vertex X="5847" Y="8671" Z="0"/>
					<Vertex X="5847" Y="8675" Z="0"/>
					<Vertex X="5843" Y="8679" Z="0"/>
					<Vertex X="5839" Y="8679" Z="0"/>
					<Vertex X="5836" Y="8682" Z="0"/>
					<Vertex X="5832" Y="8682" Z="0"/>
					<Vertex X="5832" Y="8689" Z="0"/>
					<Vertex X="5829" Y="8693" Z="0"/>
					<Vertex X="5825" Y="8700" Z="0"/>
					<Vertex X="5822" Y="8711" Z="0"/>
					<Vertex X="5814" Y="8718" Z="0"/>
					<Vertex X="5807" Y="8729" Z="0"/>
					<Vertex X="5804" Y="8739" Z="0"/>
					<Vertex X="5804" Y="8757" Z="0"/>
					<Vertex X="5804" Y="8771" Z="0"/>
					<Vertex X="5804" Y="8811" Z="0"/>
					<Vertex X="5807" Y="8829" Z="0"/>
					<Vertex X="5811" Y="8843" Z="0"/>
					<Vertex X="5811" Y="8854" Z="0"/>
					<Vertex X="5807" Y="8954" Z="0"/>
					<Vertex X="5807" Y="9004" Z="0"/>
					<Vertex X="5800" Y="9057" Z="0"/>
					<Vertex X="5793" Y="9104" Z="0"/>
					<Vertex X="5782" Y="9146" Z="0"/>
					<Vertex X="5772" Y="9175" Z="0"/>
					<Vertex X="5768" Y="9204" Z="0"/>
					<Vertex X="5768" Y="9229" Z="0"/>
					<Vertex X="5764" Y="9250" Z="0"/>
					<Vertex X="5764" Y="9264" Z="0"/>
					<Vertex X="5764" Y="9282" Z="0"/>
					<Vertex X="5772" Y="9304" Z="0"/>
					<Vertex X="5775" Y="9311" Z="0"/>
					<Vertex X="5779" Y="9321" Z="0"/>
					<Vertex X="5779" Y="9329" Z="0"/>
					<Vertex X="5789" Y="9361" Z="0"/>
					<Vertex X="5807" Y="9389" Z="0"/>
					<Vertex X="5822" Y="9411" Z="0"/>
					<Vertex X="5832" Y="9429" Z="0"/>
					<Vertex X="5843" Y="9439" Z="0"/>
					<Vertex X="5857" Y="9450" Z="0"/>
					<Vertex X="5864" Y="9450" Z="0"/>
					<Vertex X="5872" Y="9450" Z="0"/>
					<Vertex X="5889" Y="9450" Z="0"/>
					<Vertex X="5904" Y="9450" Z="0"/>
					<Vertex X="5914" Y="9446" Z="0"/>
					<Vertex X="5918" Y="9443" Z="0"/>
					<Vertex X="5925" Y="9439" Z="0"/>
					<Vertex X="5929" Y="9439" Z="0"/>
					<Vertex X="5936" Y="9436" Z="0"/>
					<Vertex X="5943" Y="9432" Z="0"/>
					<Vertex X="5957" Y="9414" Z="0"/>
					<Vertex X="5957" Y="9404" Z="0"/>
					<Vertex X="5975" Y="9357" Z="0"/>
					<Vertex X="5975" Y="9343" Z="0"/>
					<Vertex X="5975" Y="9336" Z="0"/>
					<Vertex X="5975" Y="9325" Z="0"/>
					<Vertex X="5975" Y="9318" Z="0"/>
					<Vertex X="5972" Y="9311" Z="0"/>
					<Vertex X="5972" Y="9300" Z="0"/>
					<Vertex X="5972" Y="9293" Z="0"/>
					<Vertex X="5972" Y="9282" Z="0"/>
					<Vertex X="5972" Y="9275" Z="0"/>
					<Vertex X="5972" Y="9264" Z="0"/>
					<Vertex X="5972" Y="9250" Z="0"/>
					<Vertex X="5972" Y="9236" Z="0"/>
					<Vertex X="5972" Y="9225" Z="0"/>
					<Vertex X="5972" Y="9214" Z="0"/>
					<Vertex X="5972" Y="9193" Z="0"/>
					<Vertex X="5972" Y="9168" Z="0"/>
					<Vertex X="5972" Y="9154" Z="0"/>
					<Vertex X="5972" Y="9139" Z="0"/>
					<Vertex X="5972" Y="9121" Z="0"/>
					<Vertex X="5975" Y="9082" Z="0"/>
					<Vertex X="5975" Y="9071" Z="0"/>
					<Vertex X="5975" Y="9068" Z="0"/>
					<Vertex X="5982" Y="9057" Z="0"/>
					<Vertex X="5982" Y="9046" Z="0"/>
					<Vertex X="5986" Y="9011" Z="0"/>
					<Vertex X="5993" Y="8996" Z="0"/>
					<Vertex X="5993" Y="8982" Z="0"/>
					<Vertex X="5993" Y="8964" Z="0"/>
					<Vertex X="5993" Y="8946" Z="0"/>
					<Vertex X="5993" Y="8929" Z="0"/>
					<Vertex X="5993" Y="8914" Z="0"/>
					<Vertex X="5993" Y="8893" Z="0"/>
					<Vertex X="5993" Y="8843" Z="0"/>
					<Vertex X="5993" Y="8821" Z="0"/>
					<Vertex X="5993" Y="8811" Z="0"/>
					<Vertex X="5997" Y="8800" Z="0"/>
					<Vertex X="5997" Y="8789" Z="0"/>
					<Vertex X="6000" Y="8775" Z="0"/>
					<Vertex X="6000" Y="8761" Z="0"/>
					<Vertex X="6007" Y="8750" Z="0"/>
					<Vertex X="6007" Y="8739" Z="0"/>
					<Vertex X="6011" Y="8725" Z="0"/>
					<Vertex X="6014" Y="8707" Z="0"/>
					<Vertex X="6022" Y="8686" Z="0"/>
					<Vertex X="6029" Y="8671" Z="0"/>
					<Vertex X="6036" Y="8657" Z="0"/>
					<Vertex X="6054" Y="8621" Z="0"/>
					<Vertex X="6079" Y="8604" Z="0"/>
					<Vertex X="6086" Y="8600" Z="0"/>
					<Vertex X="6100" Y="8586" Z="0"/>
					<Vertex X="6104" Y="8582" Z="0"/>
					<Vertex X="6111" Y="8579" Z="0"/>
					<Vertex X="6118" Y="8575" Z="0"/>
					<Vertex X="6122" Y="8568" Z="0"/>
					<Vertex X="6132" Y="8561" Z="0"/>
					<Vertex X="6136" Y="8557" Z="0"/>
					<Vertex X="6139" Y="8554" Z="0"/>
					<Vertex X="6143" Y="8554" Z="0"/>
					<Vertex X="6222" Y="8557" Z="0"/>
					<Vertex X="6332" Y="8700" Z="0"/>
					<Vertex X="6347" Y="8800" Z="0"/>
					<Vertex X="6347" Y="8804" Z="0"/>
					<Vertex X="6347" Y="8807" Z="0"/>
					<Vertex X="6347" Y="8811" Z="0"/>
					<Vertex X="6347" Y="8814" Z="0"/>
					<Vertex X="6347" Y="8818" Z="0"/>
					<Vertex X="6350" Y="8821" Z="0"/>
					<Vertex X="6350" Y="8825" Z="0"/>
					<Vertex X="6350" Y="8829" Z="0"/>
					<Vertex X="6350" Y="8832" Z="0"/>
					<Vertex X="6354" Y="8839" Z="0"/>
					<Vertex X="6361" Y="8864" Z="0"/>
					<Vertex X="6364" Y="8871" Z="0"/>
					<Vertex X="6368" Y="8879" Z="0"/>
					<Vertex X="6372" Y="8882" Z="0"/>
					<Vertex X="6372" Y="8886" Z="0"/>
					<Vertex X="6372" Y="8889" Z="0"/>
					<Vertex X="6372" Y="8893" Z="0"/>
					<Vertex X="6375" Y="8896" Z="0"/>
					<Vertex X="6382" Y="8907" Z="0"/>
					<Vertex X="6382" Y="8911" Z="0"/>
					<Vertex X="6386" Y="8914" Z="0"/>
					<Vertex X="6393" Y="8929" Z="0"/>
					<Vertex X="6397" Y="8936" Z="0"/>
					<Vertex X="6404" Y="8950" Z="0"/>
					<Vertex X="6407" Y="8961" Z="0"/>
					<Vertex X="6411" Y="8968" Z="0"/>
					<Vertex X="6414" Y="8979" Z="0"/>
					<Vertex X="6436" Y="9021" Z="0"/>
					<Vertex X="6436" Y="9029" Z="0"/>
					<Vertex X="6439" Y="9032" Z="0"/>
					<Vertex X="6439" Y="9039" Z="0"/>
					<Vertex X="6447" Y="9057" Z="0"/>
					<Vertex X="6450" Y="9071" Z="0"/>
					<Vertex X="6450" Y="9082" Z="0"/>
					<Vertex X="6457" Y="9086" Z="0"/>
					<Vertex X="6461" Y="9096" Z="0"/>
					<Vertex X="6464" Y="9107" Z="0"/>
					<Vertex X="6468" Y="9118" Z="0"/>
					<Vertex X="6472" Y="9125" Z="0"/>
					<Vertex X="6475" Y="9132" Z="0"/>
					<Vertex X="6479" Y="9139" Z="0"/>
					<Vertex X="6482" Y="9150" Z="0"/>
					<Vertex X="6486" Y="9157" Z="0"/>
					<Vertex X="6493" Y="9171" Z="0"/>
					<Vertex X="6497" Y="9179" Z="0"/>
					<Vertex X="6514" Y="9225" Z="0"/>
					<Vertex X="6518" Y="9239" Z="0"/>
					<Vertex X="6525" Y="9243" Z="0"/>
					<Vertex X="6529" Y="9254" Z="0"/>
					<Vertex X="6532" Y="9261" Z="0"/>
					<Vertex X="6561" Y="9307" Z="0"/>
					<Vertex X="6568" Y="9318" Z="0"/>
					<Vertex X="6575" Y="9332" Z="0"/>
					<Vertex X="6582" Y="9339" Z="0"/>
					<Vertex X="6593" Y="9350" Z="0"/>
					<Vertex X="6597" Y="9357" Z="0"/>
					<Vertex X="6607" Y="9364" Z="0"/>
					<Vertex X="6611" Y="9364" Z="0"/>
					<Vertex X="6618" Y="9364" Z="0"/>
					<Vertex X="6629" Y="9364" Z="0"/>
					<Vertex X="6632" Y="9364" Z="0"/>
					<Vertex X="6650" Y="9364" Z="0"/>
					<Vertex X="6675" Y="9361" Z="0"/>
					<Vertex X="6686" Y="9357" Z="0"/>
					<Vertex X="6722" Y="9357" Z="0"/>
					<Vertex X="6732" Y="9357" Z="0"/>
					<Vertex X="6750" Y="9364" Z="0"/>
					<Vertex X="6757" Y="9368" Z="0"/>
					<Vertex X="6768" Y="9379" Z="0"/>
					<Vertex X="6782" Y="9396" Z="0"/>
					<Vertex X="6797" Y="9418" Z="0"/>
					<Vertex X="6800" Y="9443" Z="0"/>
					<Vertex X="6800" Y="9450" Z="0"/>
					<Vertex X="6800" Y="9464" Z="0"/>
					<Vertex X="6800" Y="9475" Z="0"/>
					<Vertex X="6793" Y="9489" Z="0"/>
					<Vertex X="6793" Y="9518" Z="0"/>
					<Vertex X="6789" Y="9550" Z="0"/>
					<Vertex X="6782" Y="9579" Z="0"/>
					<Vertex X="6782" Y="9604" Z="0"/>
					<Vertex X="6775" Y="9639" Z="0"/>
					<Vertex X="6772" Y="9671" Z="0"/>
					<Vertex X="6750" Y="9746" Z="0"/>
					<Vertex X="6739" Y="9771" Z="0"/>
					<Vertex X="6736" Y="9786" Z="0"/>
					<Vertex X="6725" Y="9807" Z="0"/>
					<Vertex X="6718" Y="9825" Z="0"/>
					<Vertex X="6714" Y="9832" Z="0"/>
					<Vertex X="6707" Y="9843" Z="0"/>
					<Vertex X="6700" Y="9850" Z="0"/>
					<Vertex X="6693" Y="9861" Z="0"/>
					<Vertex X="6686" Y="9868" Z="0"/>
					<Vertex X="6672" Y="9882" Z="0"/>
					<Vertex X="6664" Y="9889" Z="0"/>
					<Vertex X="6625" Y="9932" Z="0"/>
					<Vertex X="6607" Y="9946" Z="0"/>
					<Vertex X="6593" Y="9954" Z="0"/>
					<Vertex X="6572" Y="9968" Z="0"/>
					<Vertex X="6547" Y="9986" Z="0"/>
					<Vertex X="6525" Y="10004" Z="0"/>
					<Vertex X="6525" Y="10014" Z="0"/>
					<Vertex X="6522" Y="10025" Z="0"/>
					<Vertex X="6522" Y="10054" Z="0"/>
					<Vertex X="6522" Y="10086" Z="0"/>
					<Vertex X="6522" Y="10107" Z="0"/>
					<Vertex X="6522" Y="10143" Z="0"/>
					<Vertex X="6522" Y="10164" Z="0"/>
					<Vertex X="6522" Y="10179" Z="0"/>
					<Vertex X="6514" Y="10196" Z="0"/>
					<Vertex X="6507" Y="10246" Z="0"/>
					<Vertex X="6504" Y="10261" Z="0"/>
					<Vertex X="6504" Y="10264" Z="0"/>
					<Vertex X="6500" Y="10279" Z="0"/>
					<Vertex X="6493" Y="10300" Z="0"/>
					<Vertex X="6489" Y="10304" Z="0"/>
					<Vertex X="6479" Y="10321" Z="0"/>
					<Vertex X="6472" Y="10332" Z="0"/>
					<Vertex X="6464" Y="10346" Z="0"/>
					<Vertex X="6454" Y="10357" Z="0"/>
					<Vertex X="6447" Y="10371" Z="0"/>
					<Vertex X="6436" Y="10382" Z="0"/>
					<Vertex X="6425" Y="10389" Z="0"/>
					<Vertex X="6411" Y="10382" Z="0"/>
					<Vertex X="6407" Y="10382" Z="0"/>
					<Vertex X="6404" Y="10382" Z="0"/>
					<Vertex X="6400" Y="10382" Z="0"/>
					<Vertex X="6397" Y="10382" Z="0"/>
					<Vertex X="6382" Y="10375" Z="0"/>
					<Vertex X="6372" Y="10368" Z="0"/>
					<Vertex X="6361" Y="10361" Z="0"/>
					<Vertex X="6350" Y="10354" Z="0"/>
					<Vertex X="6339" Y="10346" Z="0"/>
					<Vertex X="6329" Y="10336" Z="0"/>
					<Vertex X="6314" Y="10321" Z="0"/>
					<Vertex X="6286" Y="10268" Z="0"/>
					<Vertex X="6282" Y="10250" Z="0"/>
					<Vertex X="6275" Y="10232" Z="0"/>
					<Vertex X="6268" Y="10221" Z="0"/>
					<Vertex X="6257" Y="10204" Z="0"/>
					<Vertex X="6229" Y="10158" Z="0"/>
					<Vertex X="6235" Y="10152" Z="0"/>
					<Vertex X="6258" Y="10105" Z="0"/>
					<Vertex X="6281" Y="10082" Z="0"/>
					<Vertex X="6299" Y="10064" Z="0"/>
					<Vertex X="6322" Y="10035" Z="0"/>
					<Vertex X="6345" Y="10012" Z="0"/>
					<Vertex X="6357" Y="9989" Z="0"/>
					<Vertex X="6375" Y="9965" Z="0"/>
					<Vertex X="6386" Y="9948" Z="0"/>
					<Vertex X="6398" Y="9931" Z="0"/>
					<Vertex X="6409" Y="9907" Z="0"/>
					<Vertex X="6415" Y="9896" Z="0"/>
					<Vertex X="6415" Y="9878" Z="0"/>
					<Vertex X="6415" Y="9866" Z="0"/>
					<Vertex X="6415" Y="9843" Z="0"/>
					<Vertex X="6404" Y="9826" Z="0"/>
					<Vertex X="6398" Y="9820" Z="0"/>
					<Vertex X="6392" Y="9814" Z="0"/>
					<Vertex X="6369" Y="9808" Z="0"/>
					<Vertex X="6357" Y="9791" Z="0"/>
					<Vertex X="6340" Y="9785" Z="0"/>
					<Vertex X="6334" Y="9773" Z="0"/>
					<Vertex X="6322" Y="9773" Z="0"/>
					<Vertex X="6305" Y="9773" Z="0"/>
					<Vertex X="6293" Y="9762" Z="0"/>
					<Vertex X="6287" Y="9762" Z="0"/>
					<Vertex X="6270" Y="9762" Z="0"/>
					<Vertex X="6252" Y="9762" Z="0"/>
					<Vertex X="6235" Y="9762" Z="0"/>
					<Vertex X="6235" Y="9756" Z="0"/>
					<Vertex X="6223" Y="9756" Z="0"/>
					<Vertex X="6217" Y="9756" Z="0"/>
					<Vertex X="6212" Y="9756" Z="0"/>
					<Vertex X="6206" Y="9756" Z="0"/>
					<Vertex X="6200" Y="9756" Z="0"/>
					<Vertex X="6194" Y="9756" Z="0"/>
					<Vertex X="6188" Y="9756" Z="0"/>
					<Vertex X="6182" Y="9756" Z="0"/>
					<Vertex X="6177" Y="9756" Z="0"/>
					<Vertex X="6165" Y="9756" Z="0"/>
					<Vertex X="6165" Y="9762" Z="0"/>
					<Vertex X="6159" Y="9762" Z="0"/>
					<Vertex X="6148" Y="9762" Z="0"/>
					<Vertex X="6148" Y="9768" Z="0"/>
					<Vertex X="6142" Y="9773" Z="0"/>
					<Vertex X="6136" Y="9785" Z="0"/>
					<Vertex X="6130" Y="9785" Z="0"/>
					<Vertex X="6130" Y="9791" Z="0"/>
					<Vertex X="6118" Y="9791" Z="0"/>
					<Vertex X="6118" Y="9797" Z="0"/>
					<Vertex X="6113" Y="9797" Z="0"/>
					<Vertex X="6113" Y="9808" Z="0"/>
					<Vertex X="6107" Y="9814" Z="0"/>
					<Vertex X="6101" Y="9826" Z="0"/>
					<Vertex X="6136" Y="9864" Z="0"/>
					<Vertex X="6125" Y="9875" Z="0"/>
					<Vertex X="6122" Y="9875" Z="0"/>
					<Vertex X="6114" Y="9879" Z="0"/>
					<Vertex X="6111" Y="9886" Z="0"/>
					<Vertex X="6104" Y="9893" Z="0"/>
					<Vertex X="6061" Y="9932" Z="0"/>
					<Vertex X="6054" Y="9939" Z="0"/>
					<Vertex X="6047" Y="9954" Z="0"/>
					<Vertex X="6036" Y="9964" Z="0"/>
					<Vertex X="6025" Y="9982" Z="0"/>
					<Vertex X="6022" Y="9996" Z="0"/>
					<Vertex X="6014" Y="10007" Z="0"/>
					<Vertex X="6007" Y="10025" Z="0"/>
					<Vertex X="6004" Y="10043" Z="0"/>
					<Vertex X="5997" Y="10057" Z="0"/>
					<Vertex X="5997" Y="10061" Z="0"/>
					<Vertex X="5997" Y="10071" Z="0"/>
					<Vertex X="5997" Y="10079" Z="0"/>
					<Vertex X="5993" Y="10086" Z="0"/>
					<Vertex X="5993" Y="10089" Z="0"/>
					<Vertex X="5993" Y="10093" Z="0"/>
					<Vertex X="5993" Y="10100" Z="0"/>
					<Vertex X="5989" Y="10107" Z="0"/>
					<Vertex X="5989" Y="10118" Z="0"/>
					<Vertex X="5986" Y="10129" Z="0"/>
					<Vertex X="5986" Y="10136" Z="0"/>
					<Vertex X="5986" Y="10154" Z="0"/>
					<Vertex X="5979" Y="10168" Z="0"/>
					<Vertex X="5979" Y="10193" Z="0"/>
					<Vertex X="5979" Y="10286" Z="0"/>
					<Vertex X="5986" Y="10336" Z="0"/>
					<Vertex X="5993" Y="10379" Z="0"/>
					<Vertex X="5997" Y="10396" Z="0"/>
					<Vertex X="5997" Y="10411" Z="0"/>
					<Vertex X="5997" Y="10443" Z="0"/>
					<Vertex X="5997" Y="10457" Z="0"/>
					<Vertex X="5997" Y="10468" Z="0"/>
					<Vertex X="5997" Y="10471" Z="0"/>
					<Vertex X="5993" Y="10479" Z="0"/>
					<Vertex X="5989" Y="10479" Z="0"/>
					<Vertex X="5982" Y="10479" Z="0"/>
					<Vertex X="5979" Y="10482" Z="0"/>
					<Vertex X="5972" Y="10482" Z="0"/>
					<Vertex X="5961" Y="10482" Z="0"/>
					<Vertex X="5954" Y="10482" Z="0"/>
					<Vertex X="5950" Y="10482" Z="0"/>
					<Vertex X="5936" Y="10486" Z="0"/>
					<Vertex X="5929" Y="10489" Z="0"/>
					<Vertex X="5922" Y="10489" Z="0"/>
					<Vertex X="5918" Y="10489" Z="0"/>
					<Vertex X="5907" Y="10489" Z="0"/>
					<Vertex X="5897" Y="10489" Z="0"/>
					<Vertex X="5889" Y="10489" Z="0"/>
					<Vertex X="5875" Y="10486" Z="0"/>
					<Vertex X="5861" Y="10486" Z="0"/>
					<Vertex X="5829" Y="10475" Z="0"/>
					<Vertex X="5825" Y="10471" Z="0"/>
					<Vertex X="5814" Y="10446" Z="0"/>
					<Vertex X="5811" Y="10432" Z="0"/>
					<Vertex X="5807" Y="10425" Z="0"/>
					<Vertex X="5804" Y="10418" Z="0"/>
					<Vertex X="5800" Y="10414" Z="0"/>
					<Vertex X="5800" Y="10407" Z="0"/>
					<Vertex X="5797" Y="10404" Z="0"/>
					<Vertex X="5789" Y="10400" Z="0"/>
					<Vertex X="5786" Y="10389" Z="0"/>
					<Vertex X="5782" Y="10375" Z="0"/>
					<Vertex X="5775" Y="10364" Z="0"/>
					<Vertex X="5772" Y="10346" Z="0"/>
					<Vertex X="5768" Y="10336" Z="0"/>
					<Vertex X="5761" Y="10318" Z="0"/>
					<Vertex X="5757" Y="10300" Z="0"/>
					<Vertex X="5757" Y="10286" Z="0"/>
					<Vertex X="5743" Y="10250" Z="0"/>
					<Vertex X="5739" Y="10239" Z="0"/>
					<Vertex X="5736" Y="10218" Z="0"/>
					<Vertex X="5736" Y="10207" Z="0"/>
					<Vertex X="5725" Y="10171" Z="0"/>
					<Vertex X="5725" Y="10157" Z="0"/>
					<Vertex X="5725" Y="10143" Z="0"/>
					<Vertex X="5722" Y="10129" Z="0"/>
					<Vertex X="5718" Y="10114" Z="0"/>
					<Vertex X="5714" Y="10104" Z="0"/>
					<Vertex X="5711" Y="10093" Z="0"/>
					<Vertex X="5711" Y="10079" Z="0"/>
					<Vertex X="5711" Y="10068" Z="0"/>
					<Vertex X="5711" Y="10057" Z="0"/>
					<Vertex X="5711" Y="10050" Z="0"/>
					<Vertex X="5711" Y="10043" Z="0"/>
					<Vertex X="5711" Y="10032" Z="0"/>
					<Vertex X="5711" Y="10018" Z="0"/>
					<Vertex X="5711" Y="10004" Z="0"/>
					<Vertex X="5711" Y="9993" Z="0"/>
					<Vertex X="5711" Y="9982" Z="0"/>
					<Vertex X="5714" Y="9979" Z="0"/>
					<Vertex X="5718" Y="9946" Z="0"/>
					<Vertex X="5725" Y="9939" Z="0"/>
					<Vertex X="5725" Y="9936" Z="0"/>
					<Vertex X="5732" Y="9921" Z="0"/>
					<Vertex X="5736" Y="9918" Z="0"/>
					<Vertex X="5747" Y="9911" Z="0"/>
					<Vertex X="5754" Y="9896" Z="0"/>
					<Vertex X="5761" Y="9889" Z="0"/>
					<Vertex X="5768" Y="9882" Z="0"/>
					<Vertex X="5779" Y="9861" Z="0"/>
					<Vertex X="5789" Y="9854" Z="0"/>
					<Vertex X="5797" Y="9846" Z="0"/>
					<Vertex X="5800" Y="9839" Z="0"/>
					<Vertex X="5807" Y="9832" Z="0"/>
					<Vertex X="5811" Y="9832" Z="0"/>
					<Vertex X="5825" Y="9821" Z="0"/>
					<Vertex X="5832" Y="9818" Z="0"/>
					<Vertex X="5836" Y="9811" Z="0"/>
					<Vertex X="5850" Y="9804" Z="0"/>
					<Vertex X="5868" Y="9789" Z="0"/>
					<Vertex X="5872" Y="9786" Z="0"/>
					<Vertex X="5882" Y="9779" Z="0"/>
					<Vertex X="5889" Y="9775" Z="0"/>
					<Vertex X="5897" Y="9768" Z="0"/>
					<Vertex X="5904" Y="9757" Z="0"/>
					<Vertex X="5907" Y="9750" Z="0"/>
					<Vertex X="5907" Y="9736" Z="0"/>
					<Vertex X="5907" Y="9718" Z="0"/>
					<Vertex X="5907" Y="9696" Z="0"/>
					<Vertex X="5907" Y="9671" Z="0"/>
					<Vertex X="5900" Y="9661" Z="0"/>
					<Vertex X="5879" Y="9621" Z="0"/>
					<Vertex X="5872" Y="9607" Z="0"/>
					<Vertex X="5857" Y="9593" Z="0"/>
					<Vertex X="5850" Y="9582" Z="0"/>
					<Vertex X="5843" Y="9575" Z="0"/>
					<Vertex X="5822" Y="9536" Z="0"/>
					<Vertex X="5811" Y="9525" Z="0"/>
					<Vertex X="5807" Y="9521" Z="0"/>
					<Vertex X="5800" Y="9514" Z="0"/>
					<Vertex X="5793" Y="9511" Z="0"/>
					<Vertex X="5786" Y="9507" Z="0"/>
					<Vertex X="5775" Y="9504" Z="0"/>
					<Vertex X="5775" Y="9500" Z="0"/>
					<Vertex X="5764" Y="9500" Z="0"/>
					<Vertex X="5754" Y="9500" Z="0"/>
					<Vertex X="5743" Y="9500" Z="0"/>
					<Vertex X="5732" Y="9500" Z="0"/>
					<Vertex X="5725" Y="9500" Z="0"/>
					<Vertex X="5714" Y="9500" Z="0"/>
					<Vertex X="5711" Y="9500" Z="0"/>
					<Vertex X="5704" Y="9500" Z="0"/>
					<Vertex X="5700" Y="9500" Z="0"/>
					<Vertex X="5697" Y="9500" Z="0"/>
					<Vertex X="5686" Y="9507" Z="0"/>
					<Vertex X="5675" Y="9521" Z="0"/>
					<Vertex X="5668" Y="9525" Z="0"/>
					<Vertex X="5664" Y="9532" Z="0"/>
					<Vertex X="5654" Y="9539" Z="0"/>
					<Vertex X="5643" Y="9554" Z="0"/>
					<Vertex X="5639" Y="9557" Z="0"/>
					<Vertex X="5632" Y="9564" Z="0"/>
					<Vertex X="5632" Y="9568" Z="0"/>
					<Vertex X="5625" Y="9568" Z="0"/>
					<Vertex X="5611" Y="9568" Z="0"/>
					<Vertex X="5604" Y="9568" Z="0"/>
					<Vertex X="5586" Y="9568" Z="0"/>
					<Vertex X="5564" Y="9564" Z="0"/>
					<Vertex X="5539" Y="9554" Z="0"/>
					<Vertex X="5518" Y="9550" Z="0"/>
					<Vertex X="5507" Y="9539" Z="0"/>
					<Vertex X="5493" Y="9539" Z="0"/>
					<Vertex X="5482" Y="9532" Z="0"/>
					<Vertex X="5468" Y="9529" Z="0"/>
					<Vertex X="5450" Y="9521" Z="0"/>
					<Vertex X="5439" Y="9514" Z="0"/>
					<Vertex X="5425" Y="9507" Z="0"/>
					<Vertex X="5414" Y="9504" Z="0"/>
					<Vertex X="5407" Y="9496" Z="0"/>
					<Vertex X="5397" Y="9493" Z="0"/>
					<Vertex X="5368" Y="9486" Z="0"/>
					<Vertex X="5357" Y="9482" Z="0"/>
					<Vertex X="5336" Y="9471" Z="0"/>
					<Vertex X="5329" Y="9468" Z="0"/>
					<Vertex X="5322" Y="9461" Z="0"/>
					<Vertex X="5318" Y="9457" Z="0"/>
					<Vertex X="5318" Y="9454" Z="0"/>
					<Vertex X="5311" Y="9443" Z="0"/>
					<Vertex X="5307" Y="9436" Z="0"/>
					<Vertex X="5300" Y="9429" Z="0"/>
					<Vertex X="5297" Y="9421" Z="0"/>
					<Vertex X="5297" Y="9418" Z="0"/>
					<Vertex X="5289" Y="9411" Z="0"/>
					<Vertex X="5286" Y="9407" Z="0"/>
					<Vertex X="5279" Y="9396" Z="0"/>
					<Vertex X="5275" Y="9393" Z="0"/>
					<Vertex X="5272" Y="9389" Z="0"/>
					<Vertex X="5268" Y="9386" Z="0"/>
					<Vertex X="5264" Y="9375" Z="0"/>
					<Vertex X="5293" Y="9350" Z="0"/>
					<Vertex X="5272" Y="9332" Z="0"/>
					<Vertex X="5250" Y="9307" Z="0"/>
					<Vertex X="5179" Y="9161" Z="0"/>
					<Vertex X="5164" Y="9118" Z="0"/>
					<Vertex X="5147" Y="9068" Z="0"/>
					<Vertex X="5129" Y="9014" Z="0"/>
					<Vertex X="5125" Y="8986" Z="0"/>
					<Vertex X="5093" Y="8907" Z="0"/>
					<Vertex X="5086" Y="8893" Z="0"/>
					<Vertex X="5079" Y="8871" Z="0"/>
					<Vertex X="5075" Y="8861" Z="0"/>
					<Vertex X="5075" Y="8846" Z="0"/>
					<Vertex X="5075" Y="8818" Z="0"/>
					<Vertex X="5075" Y="8782" Z="0"/>
					<Vertex X="5082" Y="8757" Z="0"/>
					<Vertex X="5082" Y="8736" Z="0"/>
					<Vertex X="5093" Y="8718" Z="0"/>
					<Vertex X="5097" Y="8714" Z="0"/>
					<Vertex X="5100" Y="8707" Z="0"/>
					<Vertex X="5107" Y="8707" Z="0"/>
					<Vertex X="5122" Y="8707" Z="0"/>
					<Vertex X="5154" Y="8718" Z="0"/>
					<Vertex X="5239" Y="8789" Z="0"/>
					<Vertex X="5264" Y="8825" Z="0"/>
					<Vertex X="5311" Y="8921" Z="0"/>
					<Vertex X="5325" Y="8946" Z="0"/>
					<Vertex X="5336" Y="8957" Z="0"/>
					<Vertex X="5350" Y="8964" Z="0"/>
					<Vertex X="5375" Y="8975" Z="0"/>
					<Vertex X="5382" Y="8975" Z="0"/>
					<Vertex X="5397" Y="8982" Z="0"/>
					<Vertex X="5407" Y="8982" Z="0"/>
					<Vertex X="5411" Y="8982" Z="0"/>
					<Vertex X="5422" Y="8979" Z="0"/>
					<Vertex X="5432" Y="8968" Z="0"/>
					<Vertex X="5439" Y="8961" Z="0"/>
					<Vertex X="5443" Y="8957" Z="0"/>
					<Vertex X="5447" Y="8950" Z="0"/>
					<Vertex X="5450" Y="8939" Z="0"/>
					<Vertex X="5457" Y="8918" Z="0"/>
					<Vertex X="5464" Y="8896" Z="0"/>
					<Vertex X="5468" Y="8875" Z="0"/>
					<Vertex X="5468" Y="8836" Z="0"/>
					<Vertex X="5468" Y="8771" Z="0"/>
					<Vertex X="5468" Y="8732" Z="0"/>
					<Vertex X="5468" Y="8689" Z="0"/>
					<Vertex X="5468" Y="8554" Z="0"/>
					<Vertex X="5468" Y="8511" Z="0"/>
					<Vertex X="5457" Y="8457" Z="0"/>
					<Vertex X="5457" Y="8443" Z="0"/>
					<Vertex X="5461" Y="8429" Z="0"/>
					<Vertex X="5468" Y="8407" Z="0"/>
					<Vertex X="5479" Y="8393" Z="0"/>
					<Vertex X="5486" Y="8386" Z="0"/>
					<Vertex X="5497" Y="8368" Z="0"/>
					<Vertex X="5507" Y="8354" Z="0"/>
					<Vertex X="5514" Y="8343" Z="0"/>
					<Vertex X="5518" Y="8336" Z="0"/>
					<Vertex X="5525" Y="8329" Z="0"/>
					<Vertex X="5532" Y="8318" Z="0"/>
					<Vertex X="5543" Y="8311" Z="0"/>
					<Vertex X="5557" Y="8296" Z="0"/>
					<Vertex X="5568" Y="8293" Z="0"/>
					<Vertex X="5579" Y="8289" Z="0"/>
					<Vertex X="5600" Y="8279" Z="0"/>
					<Vertex X="5614" Y="8268" Z="0"/>
					<Vertex X="5625" Y="8268" Z="0"/>
					<Vertex X="5643" Y="8261" Z="0"/>
					<Vertex X="5686" Y="8254" Z="0"/>
					<Vertex X="5689" Y="8254" Z="0"/>
					<Vertex X="5697" Y="8254" Z="0"/>
					<Vertex X="5704" Y="8246" Z="0"/>
					<Vertex X="5707" Y="8246" Z="0"/>
					<Vertex X="5722" Y="8239" Z="0"/>
					<Vertex X="5732" Y="8236" Z="0"/>
					<Vertex X="5739" Y="8229" Z="0"/>
					<Vertex X="5747" Y="8225" Z="0"/>
					<Vertex X="5757" Y="8225" Z="0"/>
					<Vertex X="5764" Y="8221" Z="0"/>
					<Vertex X="5768" Y="8221" Z="0"/>
					<Vertex X="5772" Y="8218" Z="0"/>
					<Vertex X="5775" Y="8218" Z="0"/>
					<Vertex X="5779" Y="8214" Z="0"/>
					<Vertex X="5786" Y="8214" Z="0"/>
					<Vertex X="5793" Y="8214" Z="0"/>
					<Vertex X="5818" Y="8218" Z="0"/>
				</Vertices>
			</Region>
			<Region Id="5" Type="0" Zoom="0.025618" Selected="0" ImageLocation="" ImageFocus="0" Length="52936.8" Area="53414757.0" LengthMicrons="26547.8" AreaMicrons="13433932.1" Text="MICROPAP" NegativeROA="0" InputRegionId="0" Analyze="1" DisplayId="5">
				<Attributes/>
				<Vertices>
					<Vertex X="11476" Y="17097" Z="0"/>
					<Vertex X="11515" Y="17136" Z="0"/>
					<Vertex X="11515" Y="17175" Z="0"/>
					<Vertex X="11593" Y="17292" Z="0"/>
					<Vertex X="11593" Y="17331" Z="0"/>
					<Vertex X="11632" Y="17370" Z="0"/>
					<Vertex X="11632" Y="17409" Z="0"/>
					<Vertex X="11632" Y="17448" Z="0"/>
					<Vertex X="11671" Y="17487" Z="0"/>
					<Vertex X="11671" Y="17526" Z="0"/>
					<Vertex X="11671" Y="17565" Z="0"/>
					<Vertex X="11671" Y="17604" Z="0"/>
					<Vertex X="11671" Y="17643" Z="0"/>
					<Vertex X="11671" Y="17682" Z="0"/>
					<Vertex X="11671" Y="17721" Z="0"/>
					<Vertex X="11671" Y="17760" Z="0"/>
					<Vertex X="11671" Y="17799" Z="0"/>
					<Vertex X="11671" Y="17839" Z="0"/>
					<Vertex X="11671" Y="17878" Z="0"/>
					<Vertex X="11671" Y="17917" Z="0"/>
					<Vertex X="11671" Y="17956" Z="0"/>
					<Vertex X="11632" Y="17995" Z="0"/>
					<Vertex X="11593" Y="18073" Z="0"/>
					<Vertex X="11554" Y="18112" Z="0"/>
					<Vertex X="11515" Y="18190" Z="0"/>
					<Vertex X="11476" Y="18190" Z="0"/>
					<Vertex X="11476" Y="18229" Z="0"/>
					<Vertex X="11437" Y="18307" Z="0"/>
					<Vertex X="11398" Y="18385" Z="0"/>
					<Vertex X="11398" Y="18424" Z="0"/>
					<Vertex X="11359" Y="18424" Z="0"/>
					<Vertex X="11359" Y="18463" Z="0"/>
					<Vertex X="11320" Y="18463" Z="0"/>
					<Vertex X="11281" Y="18502" Z="0"/>
					<Vertex X="11281" Y="18541" Z="0"/>
					<Vertex X="11242" Y="18541" Z="0"/>
					<Vertex X="11242" Y="18580" Z="0"/>
					<Vertex X="11203" Y="18580" Z="0"/>
					<Vertex X="11164" Y="18619" Z="0"/>
					<Vertex X="11125" Y="18658" Z="0"/>
					<Vertex X="11125" Y="18697" Z="0"/>
					<Vertex X="11086" Y="18697" Z="0"/>
					<Vertex X="11086" Y="18736" Z="0"/>
					<Vertex X="11046" Y="18775" Z="0"/>
					<Vertex X="11007" Y="18814" Z="0"/>
					<Vertex X="10929" Y="18853" Z="0"/>
					<Vertex X="10890" Y="18892" Z="0"/>
					<Vertex X="10890" Y="18931" Z="0"/>
					<Vertex X="10851" Y="18931" Z="0"/>
					<Vertex X="10851" Y="18971" Z="0"/>
					<Vertex X="10812" Y="18971" Z="0"/>
					<Vertex X="10773" Y="19010" Z="0"/>
					<Vertex X="10734" Y="19010" Z="0"/>
					<Vertex X="10695" Y="19049" Z="0"/>
					<Vertex X="10656" Y="19088" Z="0"/>
					<Vertex X="10617" Y="19088" Z="0"/>
					<Vertex X="10617" Y="19127" Z="0"/>
					<Vertex X="10539" Y="19166" Z="0"/>
					<Vertex X="10516" Y="19106" Z="0"/>
					<Vertex X="10516" Y="19130" Z="0"/>
					<Vertex X="10516" Y="19142" Z="0"/>
					<Vertex X="10516" Y="19191" Z="0"/>
					<Vertex X="10528" Y="19215" Z="0"/>
					<Vertex X="10540" Y="19239" Z="0"/>
					<Vertex X="10552" Y="19287" Z="0"/>
					<Vertex X="10552" Y="19300" Z="0"/>
					<Vertex X="10564" Y="19348" Z="0"/>
					<Vertex X="10564" Y="19372" Z="0"/>
					<Vertex X="10576" Y="19384" Z="0"/>
					<Vertex X="10576" Y="19433" Z="0"/>
					<Vertex X="10589" Y="19433" Z="0"/>
					<Vertex X="10589" Y="19469" Z="0"/>
					<Vertex X="10589" Y="19481" Z="0"/>
					<Vertex X="10601" Y="19493" Z="0"/>
					<Vertex X="10601" Y="19506" Z="0"/>
					<Vertex X="10601" Y="19518" Z="0"/>
					<Vertex X="10601" Y="19530" Z="0"/>
					<Vertex X="10601" Y="19542" Z="0"/>
					<Vertex X="10613" Y="19554" Z="0"/>
					<Vertex X="10613" Y="19566" Z="0"/>
					<Vertex X="10613" Y="19578" Z="0"/>
					<Vertex X="10625" Y="19578" Z="0"/>
					<Vertex X="10625" Y="19602" Z="0"/>
					<Vertex X="10637" Y="19615" Z="0"/>
					<Vertex X="10637" Y="19627" Z="0"/>
					<Vertex X="10637" Y="19639" Z="0"/>
					<Vertex X="10637" Y="19651" Z="0"/>
					<Vertex X="10637" Y="19663" Z="0"/>
					<Vertex X="10637" Y="19675" Z="0"/>
					<Vertex X="10637" Y="19687" Z="0"/>
					<Vertex X="10637" Y="19699" Z="0"/>
					<Vertex X="10649" Y="19699" Z="0"/>
					<Vertex X="10649" Y="19711" Z="0"/>
					<Vertex X="10649" Y="19724" Z="0"/>
					<Vertex X="10649" Y="19736" Z="0"/>
					<Vertex X="10649" Y="19748" Z="0"/>
					<Vertex X="10649" Y="19760" Z="0"/>
					<Vertex X="10649" Y="19772" Z="0"/>
					<Vertex X="10649" Y="19784" Z="0"/>
					<Vertex X="10649" Y="19796" Z="0"/>
					<Vertex X="10637" Y="19796" Z="0"/>
					<Vertex X="10637" Y="19808" Z="0"/>
					<Vertex X="10637" Y="19821" Z="0"/>
					<Vertex X="10625" Y="19833" Z="0"/>
					<Vertex X="10625" Y="19845" Z="0"/>
					<Vertex X="10613" Y="19857" Z="0"/>
					<Vertex X="10613" Y="19869" Z="0"/>
					<Vertex X="10589" Y="19881" Z="0"/>
					<Vertex X="10576" Y="19893" Z="0"/>
					<Vertex X="10576" Y="19905" Z="0"/>
					<Vertex X="10564" Y="19905" Z="0"/>
					<Vertex X="10552" Y="19917" Z="0"/>
					<Vertex X="10540" Y="19930" Z="0"/>
					<Vertex X="10528" Y="19942" Z="0"/>
					<Vertex X="10504" Y="19954" Z="0"/>
					<Vertex X="10492" Y="19954" Z="0"/>
					<Vertex X="10455" Y="19966" Z="0"/>
					<Vertex X="10455" Y="19978" Z="0"/>
					<Vertex X="10431" Y="19978" Z="0"/>
					<Vertex X="10419" Y="19990" Z="0"/>
					<Vertex X="10407" Y="19990" Z="0"/>
					<Vertex X="10395" Y="20002" Z="0"/>
					<Vertex X="10383" Y="20002" Z="0"/>
					<Vertex X="10370" Y="20002" Z="0"/>
					<Vertex X="10358" Y="20002" Z="0"/>
					<Vertex X="10346" Y="20002" Z="0"/>
					<Vertex X="10334" Y="20002" Z="0"/>
					<Vertex X="10334" Y="20014" Z="0"/>
					<Vertex X="10298" Y="20014" Z="0"/>
					<Vertex X="10286" Y="20014" Z="0"/>
					<Vertex X="10274" Y="20014" Z="0"/>
					<Vertex X="10261" Y="20014" Z="0"/>
					<Vertex X="10249" Y="20014" Z="0"/>
					<Vertex X="10237" Y="20014" Z="0"/>
					<Vertex X="10225" Y="20014" Z="0"/>
					<Vertex X="10213" Y="20014" Z="0"/>
					<Vertex X="10201" Y="20014" Z="0"/>
					<Vertex X="10189" Y="20014" Z="0"/>
					<Vertex X="10189" Y="20002" Z="0"/>
					<Vertex X="10177" Y="20002" Z="0"/>
					<Vertex X="10165" Y="19990" Z="0"/>
					<Vertex X="10152" Y="19990" Z="0"/>
					<Vertex X="10140" Y="19990" Z="0"/>
					<Vertex X="10128" Y="19990" Z="0"/>
					<Vertex X="10116" Y="19978" Z="0"/>
					<Vertex X="10104" Y="19978" Z="0"/>
					<Vertex X="10092" Y="19978" Z="0"/>
					<Vertex X="10080" Y="19978" Z="0"/>
					<Vertex X="10055" Y="19978" Z="0"/>
					<Vertex X="10043" Y="19978" Z="0"/>
					<Vertex X="10043" Y="19966" Z="0"/>
					<Vertex X="10019" Y="19966" Z="0"/>
					<Vertex X="10007" Y="19966" Z="0"/>
					<Vertex X="9995" Y="19966" Z="0"/>
					<Vertex X="9983" Y="19966" Z="0"/>
					<Vertex X="9971" Y="19954" Z="0"/>
					<Vertex X="9959" Y="19954" Z="0"/>
					<Vertex X="9946" Y="19942" Z="0"/>
					<Vertex X="9934" Y="19942" Z="0"/>
					<Vertex X="9898" Y="19930" Z="0"/>
					<Vertex X="9886" Y="19930" Z="0"/>
					<Vertex X="9862" Y="19930" Z="0"/>
					<Vertex X="9850" Y="19930" Z="0"/>
					<Vertex X="9837" Y="19930" Z="0"/>
					<Vertex X="9825" Y="19930" Z="0"/>
					<Vertex X="9813" Y="19917" Z="0"/>
					<Vertex X="9789" Y="19917" Z="0"/>
					<Vertex X="9777" Y="19905" Z="0"/>
					<Vertex X="9753" Y="19893" Z="0"/>
					<Vertex X="9740" Y="19893" Z="0"/>
					<Vertex X="9716" Y="19881" Z="0"/>
					<Vertex X="9692" Y="19881" Z="0"/>
					<Vertex X="9680" Y="19869" Z="0"/>
					<Vertex X="9631" Y="19845" Z="0"/>
					<Vertex X="9607" Y="19845" Z="0"/>
					<Vertex X="9547" Y="19821" Z="0"/>
					<Vertex X="9510" Y="19808" Z="0"/>
					<Vertex X="9462" Y="19796" Z="0"/>
					<Vertex X="9450" Y="19784" Z="0"/>
					<Vertex X="9425" Y="19784" Z="0"/>
					<Vertex X="9413" Y="19784" Z="0"/>
					<Vertex X="9389" Y="19772" Z="0"/>
					<Vertex X="9377" Y="19772" Z="0"/>
					<Vertex X="9341" Y="19760" Z="0"/>
					<Vertex X="9304" Y="19760" Z="0"/>
					<Vertex X="9256" Y="19760" Z="0"/>
					<Vertex X="9220" Y="19760" Z="0"/>
					<Vertex X="9220" Y="19748" Z="0"/>
					<Vertex X="9207" Y="19736" Z="0"/>
					<Vertex X="9195" Y="19736" Z="0"/>
					<Vertex X="9171" Y="19736" Z="0"/>
					<Vertex X="9135" Y="19736" Z="0"/>
					<Vertex X="9086" Y="19724" Z="0"/>
					<Vertex X="9062" Y="19724" Z="0"/>
					<Vertex X="9014" Y="19711" Z="0"/>
					<Vertex X="8989" Y="19699" Z="0"/>
					<Vertex X="8941" Y="19687" Z="0"/>
					<Vertex X="8917" Y="19675" Z="0"/>
					<Vertex X="8868" Y="19663" Z="0"/>
					<Vertex X="8856" Y="19663" Z="0"/>
					<Vertex X="8832" Y="19651" Z="0"/>
					<Vertex X="8795" Y="19651" Z="0"/>
					<Vertex X="8759" Y="19639" Z="0"/>
					<Vertex X="8723" Y="19639" Z="0"/>
					<Vertex X="8686" Y="19639" Z="0"/>
					<Vertex X="8686" Y="19627" Z="0"/>
					<Vertex X="8650" Y="19627" Z="0"/>
					<Vertex X="8626" Y="19627" Z="0"/>
					<Vertex X="8614" Y="19627" Z="0"/>
					<Vertex X="8577" Y="19615" Z="0"/>
					<Vertex X="8565" Y="19615" Z="0"/>
					<Vertex X="8517" Y="19602" Z="0"/>
					<Vertex X="8480" Y="19590" Z="0"/>
					<Vertex X="8444" Y="19590" Z="0"/>
					<Vertex X="8408" Y="19590" Z="0"/>
					<Vertex X="8359" Y="19590" Z="0"/>
					<Vertex X="8335" Y="19590" Z="0"/>
					<Vertex X="8311" Y="19590" Z="0"/>
					<Vertex X="8299" Y="19590" Z="0"/>
					<Vertex X="8287" Y="19578" Z="0"/>
					<Vertex X="8275" Y="19566" Z="0"/>
					<Vertex X="8250" Y="19566" Z="0"/>
					<Vertex X="8226" Y="19554" Z="0"/>
					<Vertex X="8202" Y="19542" Z="0"/>
					<Vertex X="8165" Y="19530" Z="0"/>
					<Vertex X="8153" Y="19518" Z="0"/>
					<Vertex X="8117" Y="19506" Z="0"/>
					<Vertex X="8093" Y="19493" Z="0"/>
					<Vertex X="8093" Y="19481" Z="0"/>
					<Vertex X="8081" Y="19469" Z="0"/>
					<Vertex X="8056" Y="19457" Z="0"/>
					<Vertex X="8044" Y="19445" Z="0"/>
					<Vertex X="8032" Y="19433" Z="0"/>
					<Vertex X="8020" Y="19421" Z="0"/>
					<Vertex X="8020" Y="19409" Z="0"/>
					<Vertex X="8008" Y="19409" Z="0"/>
					<Vertex X="8008" Y="19396" Z="0"/>
					<Vertex X="7984" Y="19384" Z="0"/>
					<Vertex X="7984" Y="19372" Z="0"/>
					<Vertex X="7972" Y="19348" Z="0"/>
					<Vertex X="7960" Y="19336" Z="0"/>
					<Vertex X="7947" Y="19324" Z="0"/>
					<Vertex X="7935" Y="19312" Z="0"/>
					<Vertex X="7923" Y="19300" Z="0"/>
					<Vertex X="7911" Y="19275" Z="0"/>
					<Vertex X="7887" Y="19251" Z="0"/>
					<Vertex X="7875" Y="19239" Z="0"/>
					<Vertex X="7838" Y="19203" Z="0"/>
					<Vertex X="7802" Y="19154" Z="0"/>
					<Vertex X="7790" Y="19142" Z="0"/>
					<Vertex X="7778" Y="19130" Z="0"/>
					<Vertex X="7766" Y="19118" Z="0"/>
					<Vertex X="7754" Y="19106" Z="0"/>
					<Vertex X="7741" Y="19106" Z="0"/>
					<Vertex X="7729" Y="19081" Z="0"/>
					<Vertex X="7717" Y="19069" Z="0"/>
					<Vertex X="7705" Y="19057" Z="0"/>
					<Vertex X="7693" Y="19033" Z="0"/>
					<Vertex X="7681" Y="19009" Z="0"/>
					<Vertex X="7669" Y="18997" Z="0"/>
					<Vertex X="7657" Y="18948" Z="0"/>
					<Vertex X="7620" Y="18900" Z="0"/>
					<Vertex X="7572" Y="18839" Z="0"/>
					<Vertex X="7548" Y="18815" Z="0"/>
					<Vertex X="7499" Y="18754" Z="0"/>
					<Vertex X="7451" Y="18694" Z="0"/>
					<Vertex X="7402" Y="18645" Z="0"/>
					<Vertex X="7354" Y="18585" Z="0"/>
					<Vertex X="7305" Y="18548" Z="0"/>
					<Vertex X="7281" Y="18536" Z="0"/>
					<Vertex X="7245" Y="18512" Z="0"/>
					<Vertex X="7196" Y="18488" Z="0"/>
					<Vertex X="7172" Y="18464" Z="0"/>
					<Vertex X="7160" Y="18439" Z="0"/>
					<Vertex X="7136" Y="18415" Z="0"/>
					<Vertex X="7099" Y="18391" Z="0"/>
					<Vertex X="7087" Y="18379" Z="0"/>
					<Vertex X="7075" Y="18367" Z="0"/>
					<Vertex X="7075" Y="18355" Z="0"/>
					<Vertex X="7051" Y="18342" Z="0"/>
					<Vertex X="7039" Y="18330" Z="0"/>
					<Vertex X="7027" Y="18318" Z="0"/>
					<Vertex X="7014" Y="18306" Z="0"/>
					<Vertex X="7002" Y="18294" Z="0"/>
					<Vertex X="6966" Y="18282" Z="0"/>
					<Vertex X="6942" Y="18270" Z="0"/>
					<Vertex X="6930" Y="18258" Z="0"/>
					<Vertex X="6893" Y="18246" Z="0"/>
					<Vertex X="6857" Y="18221" Z="0"/>
					<Vertex X="6833" Y="18221" Z="0"/>
					<Vertex X="6821" Y="18209" Z="0"/>
					<Vertex X="6796" Y="18197" Z="0"/>
					<Vertex X="6760" Y="18173" Z="0"/>
					<Vertex X="6748" Y="18173" Z="0"/>
					<Vertex X="6699" Y="18149" Z="0"/>
					<Vertex X="6663" Y="18136" Z="0"/>
					<Vertex X="6627" Y="18112" Z="0"/>
					<Vertex X="6615" Y="18112" Z="0"/>
					<Vertex X="6590" Y="18088" Z="0"/>
					<Vertex X="6554" Y="18076" Z="0"/>
					<Vertex X="6554" Y="18064" Z="0"/>
					<Vertex X="6530" Y="18052" Z="0"/>
					<Vertex X="6518" Y="18040" Z="0"/>
					<Vertex X="6506" Y="18027" Z="0"/>
					<Vertex X="6481" Y="18015" Z="0"/>
					<Vertex X="6457" Y="17991" Z="0"/>
					<Vertex X="6445" Y="17979" Z="0"/>
					<Vertex X="6397" Y="17943" Z="0"/>
					<Vertex X="6384" Y="17931" Z="0"/>
					<Vertex X="6372" Y="17918" Z="0"/>
					<Vertex X="6360" Y="17918" Z="0"/>
					<Vertex X="6348" Y="17906" Z="0"/>
					<Vertex X="6336" Y="17894" Z="0"/>
					<Vertex X="6324" Y="17882" Z="0"/>
					<Vertex X="6300" Y="17870" Z="0"/>
					<Vertex X="6288" Y="17858" Z="0"/>
					<Vertex X="6263" Y="17846" Z="0"/>
					<Vertex X="6263" Y="17834" Z="0"/>
					<Vertex X="6251" Y="17821" Z="0"/>
					<Vertex X="6227" Y="17809" Z="0"/>
					<Vertex X="6215" Y="17785" Z="0"/>
					<Vertex X="6191" Y="17773" Z="0"/>
					<Vertex X="6166" Y="17749" Z="0"/>
					<Vertex X="6154" Y="17737" Z="0"/>
					<Vertex X="6142" Y="17737" Z="0"/>
					<Vertex X="6130" Y="17712" Z="0"/>
					<Vertex X="6118" Y="17700" Z="0"/>
					<Vertex X="6106" Y="17700" Z="0"/>
					<Vertex X="6094" Y="17688" Z="0"/>
					<Vertex X="6094" Y="17676" Z="0"/>
					<Vertex X="6094" Y="17664" Z="0"/>
					<Vertex X="6082" Y="17628" Z="0"/>
					<Vertex X="6082" Y="17616" Z="0"/>
					<Vertex X="6082" Y="17591" Z="0"/>
					<Vertex X="6082" Y="17579" Z="0"/>
					<Vertex X="6082" Y="17555" Z="0"/>
					<Vertex X="6082" Y="17531" Z="0"/>
					<Vertex X="6069" Y="17519" Z="0"/>
					<Vertex X="6069" Y="17494" Z="0"/>
					<Vertex X="6069" Y="17482" Z="0"/>
					<Vertex X="6069" Y="17458" Z="0"/>
					<Vertex X="6069" Y="17422" Z="0"/>
					<Vertex X="6069" Y="17385" Z="0"/>
					<Vertex X="6069" Y="17373" Z="0"/>
					<Vertex X="6069" Y="17349" Z="0"/>
					<Vertex X="6069" Y="17337" Z="0"/>
					<Vertex X="6069" Y="17325" Z="0"/>
					<Vertex X="6057" Y="17313" Z="0"/>
					<Vertex X="6057" Y="17301" Z="0"/>
					<Vertex X="6033" Y="17264" Z="0"/>
					<Vertex X="6033" Y="17228" Z="0"/>
					<Vertex X="6033" Y="17216" Z="0"/>
					<Vertex X="6021" Y="17204" Z="0"/>
					<Vertex X="6021" Y="17191" Z="0"/>
					<Vertex X="6009" Y="17179" Z="0"/>
					<Vertex X="6009" Y="17167" Z="0"/>
					<Vertex X="6009" Y="17155" Z="0"/>
					<Vertex X="6009" Y="17143" Z="0"/>
					<Vertex X="6009" Y="17131" Z="0"/>
					<Vertex X="5997" Y="17107" Z="0"/>
					<Vertex X="5997" Y="17095" Z="0"/>
					<Vertex X="5997" Y="17082" Z="0"/>
					<Vertex X="5997" Y="17070" Z="0"/>
					<Vertex X="5997" Y="17046" Z="0"/>
					<Vertex X="5997" Y="17022" Z="0"/>
					<Vertex X="5997" Y="17010" Z="0"/>
					<Vertex X="5985" Y="16973" Z="0"/>
					<Vertex X="5973" Y="16961" Z="0"/>
					<Vertex X="5973" Y="16913" Z="0"/>
					<Vertex X="5973" Y="16889" Z="0"/>
					<Vertex X="5960" Y="16864" Z="0"/>
					<Vertex X="5948" Y="16816" Z="0"/>
					<Vertex X="5948" Y="16780" Z="0"/>
					<Vertex X="5948" Y="16767" Z="0"/>
					<Vertex X="5948" Y="16755" Z="0"/>
					<Vertex X="5948" Y="16743" Z="0"/>
					<Vertex X="5948" Y="16731" Z="0"/>
					<Vertex X="5948" Y="16707" Z="0"/>
					<Vertex X="5948" Y="16683" Z="0"/>
					<Vertex X="5948" Y="16646" Z="0"/>
					<Vertex X="5948" Y="16634" Z="0"/>
					<Vertex X="5948" Y="16610" Z="0"/>
					<Vertex X="5948" Y="16586" Z="0"/>
					<Vertex X="5948" Y="16549" Z="0"/>
					<Vertex X="5973" Y="16525" Z="0"/>
					<Vertex X="5973" Y="16489" Z="0"/>
					<Vertex X="5997" Y="16440" Z="0"/>
					<Vertex X="6009" Y="16404" Z="0"/>
					<Vertex X="6033" Y="16368" Z="0"/>
					<Vertex X="6045" Y="16343" Z="0"/>
					<Vertex X="6057" Y="16319" Z="0"/>
					<Vertex X="6069" Y="16295" Z="0"/>
					<Vertex X="6082" Y="16283" Z="0"/>
					<Vertex X="6094" Y="16259" Z="0"/>
					<Vertex X="6118" Y="16234" Z="0"/>
					<Vertex X="6130" Y="16198" Z="0"/>
					<Vertex X="6142" Y="16186" Z="0"/>
					<Vertex X="6154" Y="16174" Z="0"/>
					<Vertex X="6154" Y="16150" Z="0"/>
					<Vertex X="6166" Y="16137" Z="0"/>
					<Vertex X="6179" Y="16125" Z="0"/>
					<Vertex X="6191" Y="16113" Z="0"/>
					<Vertex X="6203" Y="16101" Z="0"/>
					<Vertex X="6215" Y="16089" Z="0"/>
					<Vertex X="6227" Y="16077" Z="0"/>
					<Vertex X="6183" Y="16039" Z="0"/>
					<Vertex X="6201" Y="16013" Z="0"/>
					<Vertex X="6218" Y="15969" Z="0"/>
					<Vertex X="6227" Y="15934" Z="0"/>
					<Vertex X="6171" Y="15881" Z="0"/>
					<Vertex X="6168" Y="15881" Z="0"/>
					<Vertex X="6168" Y="15878" Z="0"/>
					<Vertex X="6168" Y="15871" Z="0"/>
					<Vertex X="6168" Y="15862" Z="0"/>
					<Vertex X="6168" Y="15845" Z="0"/>
					<Vertex X="6168" Y="15832" Z="0"/>
					<Vertex X="6168" Y="15823" Z="0"/>
					<Vertex X="6168" Y="15820" Z="0"/>
					<Vertex X="6168" Y="15807" Z="0"/>
					<Vertex X="6168" Y="15791" Z="0"/>
					<Vertex X="6168" Y="15774" Z="0"/>
					<Vertex X="6168" Y="15755" Z="0"/>
					<Vertex X="6168" Y="15736" Z="0"/>
					<Vertex X="6168" Y="15713" Z="0"/>
					<Vertex X="6171" Y="15678" Z="0"/>
					<Vertex X="6171" Y="15671" Z="0"/>
					<Vertex X="6171" Y="15668" Z="0"/>
					<Vertex X="6168" Y="15671" Z="0"/>
					<Vertex X="6158" Y="15674" Z="0"/>
					<Vertex X="6152" Y="15681" Z="0"/>
					<Vertex X="6149" Y="15681" Z="0"/>
					<Vertex X="6145" Y="15684" Z="0"/>
					<Vertex X="6139" Y="15684" Z="0"/>
					<Vertex X="6132" Y="15691" Z="0"/>
					<Vertex X="6126" Y="15694" Z="0"/>
					<Vertex X="6116" Y="15697" Z="0"/>
					<Vertex X="6110" Y="15703" Z="0"/>
					<Vertex X="6100" Y="15707" Z="0"/>
					<Vertex X="6090" Y="15710" Z="0"/>
					<Vertex X="6081" Y="15716" Z="0"/>
					<Vertex X="6071" Y="15720" Z="0"/>
					<Vertex X="6061" Y="15726" Z="0"/>
					<Vertex X="6049" Y="15729" Z="0"/>
					<Vertex X="6032" Y="15736" Z="0"/>
					<Vertex X="6023" Y="15742" Z="0"/>
					<Vertex X="6013" Y="15745" Z="0"/>
					<Vertex X="5997" Y="15749" Z="0"/>
					<Vertex X="5984" Y="15755" Z="0"/>
					<Vertex X="5968" Y="15758" Z="0"/>
					<Vertex X="5958" Y="15765" Z="0"/>
					<Vertex X="5945" Y="15768" Z="0"/>
					<Vertex X="5936" Y="15774" Z="0"/>
					<Vertex X="5923" Y="15778" Z="0"/>
					<Vertex X="5910" Y="15784" Z="0"/>
					<Vertex X="5894" Y="15787" Z="0"/>
					<Vertex X="5836" Y="15810" Z="0"/>
					<Vertex X="5758" Y="15836" Z="0"/>
					<Vertex X="5732" Y="15842" Z="0"/>
					<Vertex X="5713" Y="15849" Z="0"/>
					<Vertex X="5694" Y="15852" Z="0"/>
					<Vertex X="5665" Y="15852" Z="0"/>
					<Vertex X="5645" Y="15852" Z="0"/>
					<Vertex X="5626" Y="15852" Z="0"/>
					<Vertex X="5610" Y="15852" Z="0"/>
					<Vertex X="5590" Y="15852" Z="0"/>
					<Vertex X="5555" Y="15852" Z="0"/>
					<Vertex X="5545" Y="15852" Z="0"/>
					<Vertex X="5539" Y="15852" Z="0"/>
					<Vertex X="5526" Y="15852" Z="0"/>
					<Vertex X="5516" Y="15852" Z="0"/>
					<Vertex X="5510" Y="15852" Z="0"/>
					<Vertex X="5507" Y="15852" Z="0"/>
					<Vertex X="5503" Y="15852" Z="0"/>
					<Vertex X="5500" Y="15852" Z="0"/>
					<Vertex X="5497" Y="15852" Z="0"/>
					<Vertex X="5494" Y="15855" Z="0"/>
					<Vertex X="5490" Y="15855" Z="0"/>
					<Vertex X="5487" Y="15855" Z="0"/>
					<Vertex X="5484" Y="15858" Z="0"/>
					<Vertex X="5478" Y="15858" Z="0"/>
					<Vertex X="5461" Y="15862" Z="0"/>
					<Vertex X="5436" Y="15865" Z="0"/>
					<Vertex X="5426" Y="15871" Z="0"/>
					<Vertex X="5420" Y="15878" Z="0"/>
					<Vertex X="5410" Y="15887" Z="0"/>
					<Vertex X="5403" Y="15894" Z="0"/>
					<Vertex X="5397" Y="15903" Z="0"/>
					<Vertex X="5387" Y="15907" Z="0"/>
					<Vertex X="5378" Y="15916" Z="0"/>
					<Vertex X="5374" Y="15923" Z="0"/>
					<Vertex X="5365" Y="15936" Z="0"/>
					<Vertex X="5352" Y="15949" Z="0"/>
					<Vertex X="5342" Y="15958" Z="0"/>
					<Vertex X="5332" Y="15968" Z="0"/>
					<Vertex X="5323" Y="15974" Z="0"/>
					<Vertex X="5313" Y="15981" Z="0"/>
					<Vertex X="5303" Y="15994" Z="0"/>
					<Vertex X="5294" Y="16007" Z="0"/>
					<Vertex X="5284" Y="16023" Z="0"/>
					<Vertex X="5271" Y="16039" Z="0"/>
					<Vertex X="5265" Y="16049" Z="0"/>
					<Vertex X="5261" Y="16055" Z="0"/>
					<Vertex X="5255" Y="16068" Z="0"/>
					<Vertex X="5252" Y="16074" Z="0"/>
					<Vertex X="5249" Y="16078" Z="0"/>
					<Vertex X="5245" Y="16084" Z="0"/>
					<Vertex X="5242" Y="16087" Z="0"/>
					<Vertex X="5239" Y="16091" Z="0"/>
					<Vertex X="5236" Y="16097" Z="0"/>
					<Vertex X="5232" Y="16107" Z="0"/>
					<Vertex X="5229" Y="16113" Z="0"/>
					<Vertex X="5223" Y="16129" Z="0"/>
					<Vertex X="5220" Y="16142" Z="0"/>
					<Vertex X="5213" Y="16158" Z="0"/>
					<Vertex X="5210" Y="16171" Z="0"/>
					<Vertex X="5203" Y="16191" Z="0"/>
					<Vertex X="5200" Y="16197" Z="0"/>
					<Vertex X="5194" Y="16213" Z="0"/>
					<Vertex X="5184" Y="16232" Z="0"/>
					<Vertex X="5184" Y="16236" Z="0"/>
					<Vertex X="5181" Y="16242" Z="0"/>
					<Vertex X="5174" Y="16245" Z="0"/>
					<Vertex X="5152" Y="16252" Z="0"/>
					<Vertex X="5136" Y="16258" Z="0"/>
					<Vertex X="5123" Y="16262" Z="0"/>
					<Vertex X="5107" Y="16265" Z="0"/>
					<Vertex X="5094" Y="16268" Z="0"/>
					<Vertex X="5078" Y="16274" Z="0"/>
					<Vertex X="5065" Y="16278" Z="0"/>
					<Vertex X="5049" Y="16281" Z="0"/>
					<Vertex X="5036" Y="16287" Z="0"/>
					<Vertex X="5020" Y="16287" Z="0"/>
					<Vertex X="5007" Y="16294" Z="0"/>
					<Vertex X="4990" Y="16297" Z="0"/>
					<Vertex X="4974" Y="16303" Z="0"/>
					<Vertex X="4958" Y="16307" Z="0"/>
					<Vertex X="4939" Y="16313" Z="0"/>
					<Vertex X="4926" Y="16316" Z="0"/>
					<Vertex X="4907" Y="16323" Z="0"/>
					<Vertex X="4887" Y="16329" Z="0"/>
					<Vertex X="4861" Y="16332" Z="0"/>
					<Vertex X="4839" Y="16342" Z="0"/>
					<Vertex X="4794" Y="16352" Z="0"/>
					<Vertex X="4761" Y="16362" Z="0"/>
					<Vertex X="4742" Y="16362" Z="0"/>
					<Vertex X="4716" Y="16368" Z="0"/>
					<Vertex X="4697" Y="16374" Z="0"/>
					<Vertex X="4674" Y="16378" Z="0"/>
					<Vertex X="4652" Y="16384" Z="0"/>
					<Vertex X="4632" Y="16387" Z="0"/>
					<Vertex X="4613" Y="16387" Z="0"/>
					<Vertex X="4552" Y="16394" Z="0"/>
					<Vertex X="4532" Y="16394" Z="0"/>
					<Vertex X="4513" Y="16394" Z="0"/>
					<Vertex X="4494" Y="16397" Z="0"/>
					<Vertex X="4474" Y="16397" Z="0"/>
					<Vertex X="4455" Y="16397" Z="0"/>
					<Vertex X="4429" Y="16400" Z="0"/>
					<Vertex X="4394" Y="16400" Z="0"/>
					<Vertex X="4371" Y="16397" Z="0"/>
					<Vertex X="4349" Y="16394" Z="0"/>
					<Vertex X="4329" Y="16394" Z="0"/>
					<Vertex X="4313" Y="16394" Z="0"/>
					<Vertex X="4300" Y="16394" Z="0"/>
					<Vertex X="4284" Y="16394" Z="0"/>
					<Vertex X="4268" Y="16397" Z="0"/>
					<Vertex X="4252" Y="16400" Z="0"/>
					<Vertex X="4226" Y="16403" Z="0"/>
					<Vertex X="4203" Y="16403" Z="0"/>
					<Vertex X="4204" Y="16500" Z="0"/>
					<Vertex X="4200" Y="16504" Z="0"/>
					<Vertex X="4196" Y="16504" Z="0"/>
					<Vertex X="4192" Y="16508" Z="0"/>
					<Vertex X="4184" Y="16516" Z="0"/>
					<Vertex X="4180" Y="16516" Z="0"/>
					<Vertex X="4172" Y="16520" Z="0"/>
					<Vertex X="4168" Y="16524" Z="0"/>
					<Vertex X="4160" Y="16532" Z="0"/>
					<Vertex X="4144" Y="16544" Z="0"/>
					<Vertex X="4140" Y="16548" Z="0"/>
					<Vertex X="4136" Y="16548" Z="0"/>
					<Vertex X="4132" Y="16552" Z="0"/>
					<Vertex X="4132" Y="16556" Z="0"/>
					<Vertex X="4124" Y="16560" Z="0"/>
					<Vertex X="4120" Y="16564" Z="0"/>
					<Vertex X="4116" Y="16568" Z="0"/>
					<Vertex X="4116" Y="16572" Z="0"/>
					<Vertex X="4104" Y="16580" Z="0"/>
					<Vertex X="4092" Y="16588" Z="0"/>
					<Vertex X="4088" Y="16592" Z="0"/>
					<Vertex X="4084" Y="16596" Z="0"/>
					<Vertex X="4072" Y="16604" Z="0"/>
					<Vertex X="4064" Y="16612" Z="0"/>
					<Vertex X="4040" Y="16628" Z="0"/>
					<Vertex X="4032" Y="16632" Z="0"/>
					<Vertex X="4020" Y="16640" Z="0"/>
					<Vertex X="4012" Y="16644" Z="0"/>
					<Vertex X="3996" Y="16652" Z="0"/>
					<Vertex X="3984" Y="16656" Z="0"/>
					<Vertex X="3972" Y="16664" Z="0"/>
					<Vertex X="3956" Y="16672" Z="0"/>
					<Vertex X="3932" Y="16684" Z="0"/>
					<Vertex X="3920" Y="16688" Z="0"/>
					<Vertex X="3908" Y="16692" Z="0"/>
					<Vertex X="3900" Y="16692" Z="0"/>
					<Vertex X="3888" Y="16696" Z="0"/>
					<Vertex X="3880" Y="16704" Z="0"/>
					<Vertex X="3872" Y="16708" Z="0"/>
					<Vertex X="3860" Y="16712" Z="0"/>
					<Vertex X="3852" Y="16720" Z="0"/>
					<Vertex X="3836" Y="16728" Z="0"/>
					<Vertex X="3824" Y="16732" Z="0"/>
					<Vertex X="3808" Y="16740" Z="0"/>
					<Vertex X="3796" Y="16748" Z="0"/>
					<Vertex X="3792" Y="16748" Z="0"/>
					<Vertex X="3788" Y="16752" Z="0"/>
					<Vertex X="3784" Y="16752" Z="0"/>
					<Vertex X="3772" Y="16756" Z="0"/>
					<Vertex X="3760" Y="16760" Z="0"/>
					<Vertex X="3756" Y="16760" Z="0"/>
					<Vertex X="3756" Y="16764" Z="0"/>
					<Vertex X="3752" Y="16764" Z="0"/>
					<Vertex X="3716" Y="16768" Z="0"/>
					<Vertex X="3640" Y="16772" Z="0"/>
					<Vertex X="3628" Y="16772" Z="0"/>
					<Vertex X="3624" Y="16772" Z="0"/>
					<Vertex X="3620" Y="16772" Z="0"/>
					<Vertex X="3616" Y="16772" Z="0"/>
					<Vertex X="3604" Y="16772" Z="0"/>
					<Vertex X="3596" Y="16772" Z="0"/>
					<Vertex X="3584" Y="16768" Z="0"/>
					<Vertex X="3568" Y="16768" Z="0"/>
					<Vertex X="3560" Y="16768" Z="0"/>
					<Vertex X="3556" Y="16768" Z="0"/>
					<Vertex X="3548" Y="16768" Z="0"/>
					<Vertex X="3540" Y="16768" Z="0"/>
					<Vertex X="3532" Y="16768" Z="0"/>
					<Vertex X="3520" Y="16768" Z="0"/>
					<Vertex X="3504" Y="16768" Z="0"/>
					<Vertex X="3492" Y="16768" Z="0"/>
					<Vertex X="3472" Y="16768" Z="0"/>
					<Vertex X="3456" Y="16764" Z="0"/>
					<Vertex X="3440" Y="16764" Z="0"/>
					<Vertex X="3432" Y="16764" Z="0"/>
					<Vertex X="3424" Y="16764" Z="0"/>
					<Vertex X="3420" Y="16764" Z="0"/>
					<Vertex X="3416" Y="16764" Z="0"/>
					<Vertex X="3408" Y="16764" Z="0"/>
					<Vertex X="3404" Y="16764" Z="0"/>
					<Vertex X="3396" Y="16764" Z="0"/>
					<Vertex X="3392" Y="16760" Z="0"/>
					<Vertex X="3384" Y="16760" Z="0"/>
					<Vertex X="3372" Y="16760" Z="0"/>
					<Vertex X="3368" Y="16760" Z="0"/>
					<Vertex X="3364" Y="16760" Z="0"/>
					<Vertex X="3356" Y="16760" Z="0"/>
					<Vertex X="3344" Y="16756" Z="0"/>
					<Vertex X="3336" Y="16756" Z="0"/>
					<Vertex X="3312" Y="16752" Z="0"/>
					<Vertex X="3296" Y="16748" Z="0"/>
					<Vertex X="3288" Y="16748" Z="0"/>
					<Vertex X="3276" Y="16748" Z="0"/>
					<Vertex X="3256" Y="16744" Z="0"/>
					<Vertex X="3244" Y="16740" Z="0"/>
					<Vertex X="3224" Y="16740" Z="0"/>
					<Vertex X="3212" Y="16736" Z="0"/>
					<Vertex X="3196" Y="16732" Z="0"/>
					<Vertex X="3156" Y="16720" Z="0"/>
					<Vertex X="3144" Y="16720" Z="0"/>
					<Vertex X="3140" Y="16712" Z="0"/>
					<Vertex X="3132" Y="16708" Z="0"/>
					<Vertex X="3124" Y="16700" Z="0"/>
					<Vertex X="3084" Y="16664" Z="0"/>
					<Vertex X="3072" Y="16644" Z="0"/>
					<Vertex X="3064" Y="16628" Z="0"/>
					<Vertex X="3060" Y="16608" Z="0"/>
					<Vertex X="3044" Y="16576" Z="0"/>
					<Vertex X="3040" Y="16556" Z="0"/>
					<Vertex X="3032" Y="16528" Z="0"/>
					<Vertex X="3024" Y="16512" Z="0"/>
					<Vertex X="3008" Y="16524" Z="0"/>
					<Vertex X="3004" Y="16516" Z="0"/>
					<Vertex X="3004" Y="16512" Z="0"/>
					<Vertex X="2996" Y="16508" Z="0"/>
					<Vertex X="2996" Y="16500" Z="0"/>
					<Vertex X="2992" Y="16492" Z="0"/>
					<Vertex X="2992" Y="16480" Z="0"/>
					<Vertex X="2988" Y="16472" Z="0"/>
					<Vertex X="2984" Y="16452" Z="0"/>
					<Vertex X="2980" Y="16432" Z="0"/>
					<Vertex X="2976" Y="16416" Z="0"/>
					<Vertex X="2972" Y="16404" Z="0"/>
					<Vertex X="2964" Y="16384" Z="0"/>
					<Vertex X="2956" Y="16360" Z="0"/>
					<Vertex X="2952" Y="16344" Z="0"/>
					<Vertex X="2948" Y="16324" Z="0"/>
					<Vertex X="2944" Y="16308" Z="0"/>
					<Vertex X="2940" Y="16296" Z="0"/>
					<Vertex X="2932" Y="16276" Z="0"/>
					<Vertex X="2924" Y="16252" Z="0"/>
					<Vertex X="2916" Y="16232" Z="0"/>
					<Vertex X="2904" Y="16212" Z="0"/>
					<Vertex X="2896" Y="16192" Z="0"/>
					<Vertex X="2892" Y="16176" Z="0"/>
					<Vertex X="2884" Y="16152" Z="0"/>
					<Vertex X="2876" Y="16140" Z="0"/>
					<Vertex X="2868" Y="16124" Z="0"/>
					<Vertex X="2856" Y="16100" Z="0"/>
					<Vertex X="2848" Y="16072" Z="0"/>
					<Vertex X="2844" Y="16064" Z="0"/>
					<Vertex X="2836" Y="16044" Z="0"/>
					<Vertex X="2828" Y="16016" Z="0"/>
					<Vertex X="2820" Y="15988" Z="0"/>
					<Vertex X="2812" Y="15968" Z="0"/>
					<Vertex X="2812" Y="15952" Z="0"/>
					<Vertex X="2800" Y="15928" Z="0"/>
					<Vertex X="2800" Y="15900" Z="0"/>
					<Vertex X="2800" Y="15884" Z="0"/>
					<Vertex X="2796" Y="15860" Z="0"/>
					<Vertex X="2792" Y="15836" Z="0"/>
					<Vertex X="2788" Y="15816" Z="0"/>
					<Vertex X="2784" Y="15788" Z="0"/>
					<Vertex X="2780" Y="15744" Z="0"/>
					<Vertex X="2780" Y="15728" Z="0"/>
					<Vertex X="2780" Y="15716" Z="0"/>
					<Vertex X="2780" Y="15688" Z="0"/>
					<Vertex X="2780" Y="15668" Z="0"/>
					<Vertex X="2784" Y="15648" Z="0"/>
					<Vertex X="2788" Y="15636" Z="0"/>
					<Vertex X="2788" Y="15628" Z="0"/>
					<Vertex X="2792" Y="15620" Z="0"/>
					<Vertex X="2800" Y="15604" Z="0"/>
					<Vertex X="2808" Y="15592" Z="0"/>
					<Vertex X="2816" Y="15584" Z="0"/>
					<Vertex X="2820" Y="15580" Z="0"/>
					<Vertex X="2832" Y="15556" Z="0"/>
					<Vertex X="2840" Y="15536" Z="0"/>
					<Vertex X="2848" Y="15516" Z="0"/>
					<Vertex X="2852" Y="15508" Z="0"/>
					<Vertex X="2856" Y="15504" Z="0"/>
					<Vertex X="2864" Y="15496" Z="0"/>
					<Vertex X="2872" Y="15488" Z="0"/>
					<Vertex X="2880" Y="15480" Z="0"/>
					<Vertex X="2884" Y="15476" Z="0"/>
					<Vertex X="2888" Y="15468" Z="0"/>
					<Vertex X="2892" Y="15468" Z="0"/>
					<Vertex X="2896" Y="15464" Z="0"/>
					<Vertex X="2900" Y="15460" Z="0"/>
					<Vertex X="2904" Y="15452" Z="0"/>
					<Vertex X="2912" Y="15448" Z="0"/>
					<Vertex X="2916" Y="15440" Z="0"/>
					<Vertex X="2924" Y="15436" Z="0"/>
					<Vertex X="2928" Y="15432" Z="0"/>
					<Vertex X="2932" Y="15424" Z="0"/>
					<Vertex X="2940" Y="15420" Z="0"/>
					<Vertex X="2944" Y="15412" Z="0"/>
					<Vertex X="2948" Y="15408" Z="0"/>
					<Vertex X="2952" Y="15404" Z="0"/>
					<Vertex X="2956" Y="15404" Z="0"/>
					<Vertex X="2964" Y="15392" Z="0"/>
					<Vertex X="2968" Y="15388" Z="0"/>
					<Vertex X="2972" Y="15384" Z="0"/>
					<Vertex X="2980" Y="15380" Z="0"/>
					<Vertex X="2984" Y="15376" Z="0"/>
					<Vertex X="2988" Y="15372" Z="0"/>
					<Vertex X="3000" Y="15368" Z="0"/>
					<Vertex X="3008" Y="15364" Z="0"/>
					<Vertex X="3016" Y="15360" Z="0"/>
					<Vertex X="3028" Y="15356" Z="0"/>
					<Vertex X="3040" Y="15348" Z="0"/>
					<Vertex X="3052" Y="15348" Z="0"/>
					<Vertex X="3068" Y="15348" Z="0"/>
					<Vertex X="3088" Y="15344" Z="0"/>
					<Vertex X="3100" Y="15344" Z="0"/>
					<Vertex X="3120" Y="15340" Z="0"/>
					<Vertex X="3144" Y="15340" Z="0"/>
					<Vertex X="3172" Y="15340" Z="0"/>
					<Vertex X="3200" Y="15340" Z="0"/>
					<Vertex X="3216" Y="15340" Z="0"/>
					<Vertex X="3236" Y="15340" Z="0"/>
					<Vertex X="3272" Y="15340" Z="0"/>
					<Vertex X="3288" Y="15340" Z="0"/>
					<Vertex X="3324" Y="15340" Z="0"/>
					<Vertex X="3352" Y="15336" Z="0"/>
					<Vertex X="3372" Y="15336" Z="0"/>
					<Vertex X="3404" Y="15336" Z="0"/>
					<Vertex X="3440" Y="15332" Z="0"/>
					<Vertex X="3472" Y="15332" Z="0"/>
					<Vertex X="3496" Y="15324" Z="0"/>
					<Vertex X="3540" Y="15312" Z="0"/>
					<Vertex X="3572" Y="15304" Z="0"/>
					<Vertex X="3624" Y="15292" Z="0"/>
					<Vertex X="3704" Y="15280" Z="0"/>
					<Vertex X="3776" Y="15268" Z="0"/>
					<Vertex X="3824" Y="15260" Z="0"/>
					<Vertex X="3888" Y="15248" Z="0"/>
					<Vertex X="3924" Y="15236" Z="0"/>
					<Vertex X="3968" Y="15224" Z="0"/>
					<Vertex X="3992" Y="15212" Z="0"/>
					<Vertex X="4044" Y="15196" Z="0"/>
					<Vertex X="4108" Y="15168" Z="0"/>
					<Vertex X="4164" Y="15144" Z="0"/>
					<Vertex X="4256" Y="15104" Z="0"/>
					<Vertex X="4324" Y="15084" Z="0"/>
					<Vertex X="4392" Y="15048" Z="0"/>
					<Vertex X="4448" Y="15016" Z="0"/>
					<Vertex X="4492" Y="14984" Z="0"/>
					<Vertex X="4516" Y="14964" Z="0"/>
					<Vertex X="4560" Y="14932" Z="0"/>
					<Vertex X="4596" Y="14892" Z="0"/>
					<Vertex X="4624" Y="14864" Z="0"/>
					<Vertex X="4676" Y="14792" Z="0"/>
					<Vertex X="4676" Y="14784" Z="0"/>
					<Vertex X="4732" Y="14688" Z="0"/>
					<Vertex X="4740" Y="14668" Z="0"/>
					<Vertex X="4744" Y="14656" Z="0"/>
					<Vertex X="4756" Y="14632" Z="0"/>
					<Vertex X="4760" Y="14616" Z="0"/>
					<Vertex X="4764" Y="14604" Z="0"/>
					<Vertex X="4772" Y="14592" Z="0"/>
					<Vertex X="4772" Y="14584" Z="0"/>
					<Vertex X="4772" Y="14580" Z="0"/>
					<Vertex X="4780" Y="14568" Z="0"/>
					<Vertex X="4792" Y="14548" Z="0"/>
					<Vertex X="4800" Y="14532" Z="0"/>
					<Vertex X="4812" Y="14508" Z="0"/>
					<Vertex X="4816" Y="14488" Z="0"/>
					<Vertex X="4824" Y="14476" Z="0"/>
					<Vertex X="4832" Y="14460" Z="0"/>
					<Vertex X="4836" Y="14452" Z="0"/>
					<Vertex X="4840" Y="14448" Z="0"/>
					<Vertex X="4848" Y="14440" Z="0"/>
					<Vertex X="4848" Y="14436" Z="0"/>
					<Vertex X="4856" Y="14432" Z="0"/>
					<Vertex X="4856" Y="14428" Z="0"/>
					<Vertex X="4860" Y="14420" Z="0"/>
					<Vertex X="4864" Y="14416" Z="0"/>
					<Vertex X="4868" Y="14412" Z="0"/>
					<Vertex X="4868" Y="14408" Z="0"/>
					<Vertex X="4872" Y="14404" Z="0"/>
					<Vertex X="4872" Y="14400" Z="0"/>
					<Vertex X="4876" Y="14396" Z="0"/>
					<Vertex X="4876" Y="14392" Z="0"/>
					<Vertex X="4880" Y="14392" Z="0"/>
					<Vertex X="4880" Y="14388" Z="0"/>
					<Vertex X="4884" Y="14388" Z="0"/>
					<Vertex X="4888" Y="14380" Z="0"/>
					<Vertex X="4892" Y="14380" Z="0"/>
					<Vertex X="4896" Y="14376" Z="0"/>
					<Vertex X="4900" Y="14368" Z="0"/>
					<Vertex X="4904" Y="14368" Z="0"/>
					<Vertex X="4912" Y="14364" Z="0"/>
					<Vertex X="4912" Y="14360" Z="0"/>
					<Vertex X="4916" Y="14360" Z="0"/>
					<Vertex X="4920" Y="14356" Z="0"/>
					<Vertex X="4924" Y="14352" Z="0"/>
					<Vertex X="4936" Y="14344" Z="0"/>
					<Vertex X="4952" Y="14336" Z="0"/>
					<Vertex X="4964" Y="14332" Z="0"/>
					<Vertex X="4972" Y="14328" Z="0"/>
					<Vertex X="4980" Y="14320" Z="0"/>
					<Vertex X="4988" Y="14312" Z="0"/>
					<Vertex X="4992" Y="14308" Z="0"/>
					<Vertex X="4996" Y="14304" Z="0"/>
					<Vertex X="5000" Y="14296" Z="0"/>
					<Vertex X="5004" Y="14296" Z="0"/>
					<Vertex X="5008" Y="14292" Z="0"/>
					<Vertex X="5008" Y="14288" Z="0"/>
					<Vertex X="5012" Y="14280" Z="0"/>
					<Vertex X="5016" Y="14276" Z="0"/>
					<Vertex X="5020" Y="14272" Z="0"/>
					<Vertex X="5020" Y="14264" Z="0"/>
					<Vertex X="5020" Y="14260" Z="0"/>
					<Vertex X="5020" Y="14256" Z="0"/>
					<Vertex X="5020" Y="14252" Z="0"/>
					<Vertex X="5020" Y="14248" Z="0"/>
					<Vertex X="5020" Y="14244" Z="0"/>
					<Vertex X="5020" Y="14240" Z="0"/>
					<Vertex X="5020" Y="14236" Z="0"/>
					<Vertex X="5020" Y="14232" Z="0"/>
					<Vertex X="5016" Y="14228" Z="0"/>
					<Vertex X="5016" Y="14224" Z="0"/>
					<Vertex X="5012" Y="14216" Z="0"/>
					<Vertex X="5004" Y="14208" Z="0"/>
					<Vertex X="5004" Y="14204" Z="0"/>
					<Vertex X="5000" Y="14196" Z="0"/>
					<Vertex X="4992" Y="14188" Z="0"/>
					<Vertex X="4984" Y="14176" Z="0"/>
					<Vertex X="4980" Y="14168" Z="0"/>
					<Vertex X="4976" Y="14160" Z="0"/>
					<Vertex X="4968" Y="14148" Z="0"/>
					<Vertex X="4964" Y="14132" Z="0"/>
					<Vertex X="4956" Y="14120" Z="0"/>
					<Vertex X="4952" Y="14108" Z="0"/>
					<Vertex X="4948" Y="14100" Z="0"/>
					<Vertex X="4944" Y="14092" Z="0"/>
					<Vertex X="4940" Y="14080" Z="0"/>
					<Vertex X="4932" Y="14064" Z="0"/>
					<Vertex X="4928" Y="14052" Z="0"/>
					<Vertex X="4928" Y="14036" Z="0"/>
					<Vertex X="4928" Y="14028" Z="0"/>
					<Vertex X="4928" Y="14016" Z="0"/>
					<Vertex X="4928" Y="14000" Z="0"/>
					<Vertex X="4936" Y="13980" Z="0"/>
					<Vertex X="4936" Y="13960" Z="0"/>
					<Vertex X="4940" Y="13944" Z="0"/>
					<Vertex X="4948" Y="13924" Z="0"/>
					<Vertex X="4952" Y="13912" Z="0"/>
					<Vertex X="4960" Y="13892" Z="0"/>
					<Vertex X="4960" Y="13876" Z="0"/>
					<Vertex X="4972" Y="13848" Z="0"/>
					<Vertex X="4976" Y="13828" Z="0"/>
					<Vertex X="4984" Y="13812" Z="0"/>
					<Vertex X="4988" Y="13792" Z="0"/>
					<Vertex X="4996" Y="13764" Z="0"/>
					<Vertex X="5004" Y="13752" Z="0"/>
					<Vertex X="5008" Y="13744" Z="0"/>
					<Vertex X="5012" Y="13736" Z="0"/>
					<Vertex X="5016" Y="13728" Z="0"/>
					<Vertex X="5024" Y="13720" Z="0"/>
					<Vertex X="5028" Y="13716" Z="0"/>
					<Vertex X="5044" Y="13696" Z="0"/>
					<Vertex X="5056" Y="13684" Z="0"/>
					<Vertex X="5068" Y="13672" Z="0"/>
					<Vertex X="5084" Y="13660" Z="0"/>
					<Vertex X="5096" Y="13652" Z="0"/>
					<Vertex X="5108" Y="13640" Z="0"/>
					<Vertex X="5120" Y="13632" Z="0"/>
					<Vertex X="5128" Y="13624" Z="0"/>
					<Vertex X="5136" Y="13612" Z="0"/>
					<Vertex X="5140" Y="13608" Z="0"/>
					<Vertex X="5144" Y="13604" Z="0"/>
					<Vertex X="5144" Y="13600" Z="0"/>
					<Vertex X="5148" Y="13596" Z="0"/>
					<Vertex X="5156" Y="13592" Z="0"/>
					<Vertex X="5156" Y="13584" Z="0"/>
					<Vertex X="5160" Y="13580" Z="0"/>
					<Vertex X="5164" Y="13576" Z="0"/>
					<Vertex X="5168" Y="13572" Z="0"/>
					<Vertex X="5172" Y="13568" Z="0"/>
					<Vertex X="5180" Y="13560" Z="0"/>
					<Vertex X="5184" Y="13552" Z="0"/>
					<Vertex X="5188" Y="13544" Z="0"/>
					<Vertex X="5196" Y="13532" Z="0"/>
					<Vertex X="5200" Y="13528" Z="0"/>
					<Vertex X="5204" Y="13520" Z="0"/>
					<Vertex X="5212" Y="13508" Z="0"/>
					<Vertex X="5216" Y="13500" Z="0"/>
					<Vertex X="5220" Y="13492" Z="0"/>
					<Vertex X="5228" Y="13480" Z="0"/>
					<Vertex X="5248" Y="13456" Z="0"/>
					<Vertex X="5264" Y="13440" Z="0"/>
					<Vertex X="5280" Y="13420" Z="0"/>
					<Vertex X="5300" Y="13400" Z="0"/>
					<Vertex X="5320" Y="13384" Z="0"/>
					<Vertex X="5332" Y="13364" Z="0"/>
					<Vertex X="5348" Y="13348" Z="0"/>
					<Vertex X="5376" Y="13328" Z="0"/>
					<Vertex X="5392" Y="13320" Z="0"/>
					<Vertex X="5412" Y="13312" Z="0"/>
					<Vertex X="5428" Y="13304" Z="0"/>
					<Vertex X="5452" Y="13296" Z="0"/>
					<Vertex X="5472" Y="13288" Z="0"/>
					<Vertex X="5480" Y="13284" Z="0"/>
					<Vertex X="5488" Y="13280" Z="0"/>
					<Vertex X="5496" Y="13276" Z="0"/>
					<Vertex X="5500" Y="13272" Z="0"/>
					<Vertex X="5504" Y="13268" Z="0"/>
					<Vertex X="5516" Y="13268" Z="0"/>
					<Vertex X="5524" Y="13264" Z="0"/>
					<Vertex X="5528" Y="13264" Z="0"/>
					<Vertex X="5532" Y="13264" Z="0"/>
					<Vertex X="5536" Y="13264" Z="0"/>
					<Vertex X="5544" Y="13264" Z="0"/>
					<Vertex X="5552" Y="13264" Z="0"/>
					<Vertex X="5556" Y="13264" Z="0"/>
					<Vertex X="5560" Y="13264" Z="0"/>
					<Vertex X="5564" Y="13264" Z="0"/>
					<Vertex X="5568" Y="13264" Z="0"/>
					<Vertex X="5572" Y="13268" Z="0"/>
					<Vertex X="5576" Y="13268" Z="0"/>
					<Vertex X="5580" Y="13268" Z="0"/>
					<Vertex X="5584" Y="13272" Z="0"/>
					<Vertex X="5588" Y="13276" Z="0"/>
					<Vertex X="5592" Y="13276" Z="0"/>
					<Vertex X="5600" Y="13280" Z="0"/>
					<Vertex X="5604" Y="13284" Z="0"/>
					<Vertex X="5608" Y="13284" Z="0"/>
					<Vertex X="5612" Y="13288" Z="0"/>
					<Vertex X="5620" Y="13288" Z="0"/>
					<Vertex X="5624" Y="13292" Z="0"/>
					<Vertex X="5628" Y="13292" Z="0"/>
					<Vertex X="5636" Y="13296" Z="0"/>
					<Vertex X="5640" Y="13300" Z="0"/>
					<Vertex X="5648" Y="13304" Z="0"/>
					<Vertex X="5656" Y="13312" Z="0"/>
					<Vertex X="5668" Y="13316" Z="0"/>
					<Vertex X="5672" Y="13320" Z="0"/>
					<Vertex X="5676" Y="13324" Z="0"/>
					<Vertex X="5684" Y="13332" Z="0"/>
					<Vertex X="5692" Y="13332" Z="0"/>
					<Vertex X="5716" Y="13344" Z="0"/>
					<Vertex X="5724" Y="13344" Z="0"/>
					<Vertex X="5744" Y="13356" Z="0"/>
					<Vertex X="5756" Y="13360" Z="0"/>
					<Vertex X="5768" Y="13364" Z="0"/>
					<Vertex X="5780" Y="13372" Z="0"/>
					<Vertex X="5788" Y="13376" Z="0"/>
					<Vertex X="5796" Y="13380" Z="0"/>
					<Vertex X="5800" Y="13384" Z="0"/>
					<Vertex X="5804" Y="13384" Z="0"/>
					<Vertex X="5808" Y="13388" Z="0"/>
					<Vertex X="5820" Y="13396" Z="0"/>
					<Vertex X="5828" Y="13400" Z="0"/>
					<Vertex X="5844" Y="13404" Z="0"/>
					<Vertex X="5888" Y="13416" Z="0"/>
					<Vertex X="5956" Y="13428" Z="0"/>
					<Vertex X="6012" Y="13436" Z="0"/>
					<Vertex X="6096" Y="13448" Z="0"/>
					<Vertex X="6140" Y="13448" Z="0"/>
					<Vertex X="6172" Y="13448" Z="0"/>
					<Vertex X="6196" Y="13448" Z="0"/>
					<Vertex X="6232" Y="13440" Z="0"/>
					<Vertex X="6256" Y="13432" Z="0"/>
					<Vertex X="6288" Y="13416" Z="0"/>
					<Vertex X="6297" Y="13426" Z="0"/>
					<Vertex X="6332" Y="13417" Z="0"/>
					<Vertex X="6341" Y="13399" Z="0"/>
					<Vertex X="6358" Y="13391" Z="0"/>
					<Vertex X="6367" Y="13391" Z="0"/>
					<Vertex X="6376" Y="13373" Z="0"/>
					<Vertex X="6385" Y="13373" Z="0"/>
					<Vertex X="6393" Y="13364" Z="0"/>
					<Vertex X="6402" Y="13364" Z="0"/>
					<Vertex X="6411" Y="13356" Z="0"/>
					<Vertex X="6420" Y="13347" Z="0"/>
					<Vertex X="6429" Y="13338" Z="0"/>
					<Vertex X="6446" Y="13329" Z="0"/>
					<Vertex X="6464" Y="13312" Z="0"/>
					<Vertex X="6472" Y="13303" Z="0"/>
					<Vertex X="6481" Y="13294" Z="0"/>
					<Vertex X="6490" Y="13294" Z="0"/>
					<Vertex X="6499" Y="13285" Z="0"/>
					<Vertex X="6507" Y="13277" Z="0"/>
					<Vertex X="6516" Y="13268" Z="0"/>
					<Vertex X="6525" Y="13268" Z="0"/>
					<Vertex X="6534" Y="13259" Z="0"/>
					<Vertex X="6543" Y="13250" Z="0"/>
					<Vertex X="6551" Y="13242" Z="0"/>
					<Vertex X="6560" Y="13233" Z="0"/>
					<Vertex X="6569" Y="13224" Z="0"/>
					<Vertex X="6586" Y="13215" Z="0"/>
					<Vertex X="6639" Y="13198" Z="0"/>
					<Vertex X="6648" Y="13189" Z="0"/>
					<Vertex X="6657" Y="13180" Z="0"/>
					<Vertex X="6665" Y="13180" Z="0"/>
					<Vertex X="6674" Y="13180" Z="0"/>
					<Vertex X="6674" Y="13171" Z="0"/>
					<Vertex X="6674" Y="13163" Z="0"/>
					<Vertex X="6674" Y="13154" Z="0"/>
					<Vertex X="6674" Y="13145" Z="0"/>
					<Vertex X="6674" Y="13136" Z="0"/>
					<Vertex X="6674" Y="13128" Z="0"/>
					<Vertex X="6674" Y="13119" Z="0"/>
					<Vertex X="6674" Y="13110" Z="0"/>
					<Vertex X="6674" Y="13101" Z="0"/>
					<Vertex X="6674" Y="13093" Z="0"/>
					<Vertex X="6674" Y="13084" Z="0"/>
					<Vertex X="6674" Y="13075" Z="0"/>
					<Vertex X="6674" Y="13066" Z="0"/>
					<Vertex X="6674" Y="13057" Z="0"/>
					<Vertex X="6674" Y="13049" Z="0"/>
					<Vertex X="6674" Y="13040" Z="0"/>
					<Vertex X="6674" Y="13031" Z="0"/>
					<Vertex X="6665" Y="13022" Z="0"/>
					<Vertex X="6665" Y="13014" Z="0"/>
					<Vertex X="6657" Y="13005" Z="0"/>
					<Vertex X="6657" Y="12996" Z="0"/>
					<Vertex X="6648" Y="12987" Z="0"/>
					<Vertex X="6639" Y="12979" Z="0"/>
					<Vertex X="6630" Y="12970" Z="0"/>
					<Vertex X="6630" Y="12961" Z="0"/>
					<Vertex X="6621" Y="12952" Z="0"/>
					<Vertex X="6604" Y="12943" Z="0"/>
					<Vertex X="6595" Y="12935" Z="0"/>
					<Vertex X="6595" Y="12926" Z="0"/>
					<Vertex X="6586" Y="12917" Z="0"/>
					<Vertex X="6569" Y="12908" Z="0"/>
					<Vertex X="6560" Y="12900" Z="0"/>
					<Vertex X="6560" Y="12891" Z="0"/>
					<Vertex X="6551" Y="12882" Z="0"/>
					<Vertex X="6551" Y="12873" Z="0"/>
					<Vertex X="6534" Y="12865" Z="0"/>
					<Vertex X="6534" Y="12847" Z="0"/>
					<Vertex X="6525" Y="12838" Z="0"/>
					<Vertex X="6509" Y="12875" Z="0"/>
					<Vertex X="6491" Y="12875" Z="0"/>
					<Vertex X="6456" Y="12857" Z="0"/>
					<Vertex X="6456" Y="12840" Z="0"/>
					<Vertex X="6438" Y="12822" Z="0"/>
					<Vertex X="6438" Y="12805" Z="0"/>
					<Vertex X="6421" Y="12787" Z="0"/>
					<Vertex X="6421" Y="12769" Z="0"/>
					<Vertex X="6421" Y="12752" Z="0"/>
					<Vertex X="6403" Y="12716" Z="0"/>
					<Vertex X="6385" Y="12699" Z="0"/>
					<Vertex X="6385" Y="12663" Z="0"/>
					<Vertex X="6368" Y="12628" Z="0"/>
					<Vertex X="6350" Y="12610" Z="0"/>
					<Vertex X="6350" Y="12593" Z="0"/>
					<Vertex X="6332" Y="12540" Z="0"/>
					<Vertex X="6297" Y="12505" Z="0"/>
					<Vertex X="6297" Y="12469" Z="0"/>
					<Vertex X="6280" Y="12434" Z="0"/>
					<Vertex X="6262" Y="12364" Z="0"/>
					<Vertex X="6244" Y="12311" Z="0"/>
					<Vertex X="6244" Y="12275" Z="0"/>
					<Vertex X="6227" Y="12187" Z="0"/>
					<Vertex X="6209" Y="12134" Z="0"/>
					<Vertex X="6209" Y="12064" Z="0"/>
					<Vertex X="6191" Y="11993" Z="0"/>
					<Vertex X="6191" Y="11940" Z="0"/>
					<Vertex X="6174" Y="11905" Z="0"/>
					<Vertex X="6174" Y="11870" Z="0"/>
					<Vertex X="6174" Y="11852" Z="0"/>
					<Vertex X="6174" Y="11834" Z="0"/>
					<Vertex X="6174" Y="11817" Z="0"/>
					<Vertex X="6174" Y="11782" Z="0"/>
					<Vertex X="6191" Y="11746" Z="0"/>
					<Vertex X="6191" Y="11729" Z="0"/>
					<Vertex X="6209" Y="11711" Z="0"/>
					<Vertex X="6209" Y="11693" Z="0"/>
					<Vertex X="6209" Y="11658" Z="0"/>
					<Vertex X="6227" Y="11640" Z="0"/>
					<Vertex X="6227" Y="11623" Z="0"/>
					<Vertex X="6262" Y="11588" Z="0"/>
					<Vertex X="6262" Y="11570" Z="0"/>
					<Vertex X="6280" Y="11552" Z="0"/>
					<Vertex X="6280" Y="11535" Z="0"/>
					<Vertex X="6297" Y="11499" Z="0"/>
					<Vertex X="6315" Y="11482" Z="0"/>
					<Vertex X="6350" Y="11464" Z="0"/>
					<Vertex X="6368" Y="11446" Z="0"/>
					<Vertex X="6385" Y="11429" Z="0"/>
					<Vertex X="6403" Y="11411" Z="0"/>
					<Vertex X="6421" Y="11376" Z="0"/>
					<Vertex X="6456" Y="11376" Z="0"/>
					<Vertex X="6474" Y="11358" Z="0"/>
					<Vertex X="6491" Y="11323" Z="0"/>
					<Vertex X="6509" Y="11323" Z="0"/>
					<Vertex X="6526" Y="11305" Z="0"/>
					<Vertex X="6562" Y="11270" Z="0"/>
					<Vertex X="6579" Y="11252" Z="0"/>
					<Vertex X="6597" Y="11217" Z="0"/>
					<Vertex X="6632" Y="11199" Z="0"/>
					<Vertex X="6650" Y="11182" Z="0"/>
					<Vertex X="6685" Y="11147" Z="0"/>
					<Vertex X="6703" Y="11129" Z="0"/>
					<Vertex X="6738" Y="11076" Z="0"/>
					<Vertex X="6791" Y="11023" Z="0"/>
					<Vertex X="6844" Y="10988" Z="0"/>
					<Vertex X="6897" Y="10935" Z="0"/>
					<Vertex X="6967" Y="10847" Z="0"/>
					<Vertex X="7056" Y="10759" Z="0"/>
					<Vertex X="7056" Y="10706" Z="0"/>
					<Vertex X="7026" Y="10695" Z="0"/>
					<Vertex X="7026" Y="10617" Z="0"/>
					<Vertex X="7104" Y="10500" Z="0"/>
					<Vertex X="7104" Y="10461" Z="0"/>
					<Vertex X="7143" Y="10383" Z="0"/>
					<Vertex X="7221" Y="10305" Z="0"/>
					<Vertex X="7260" Y="10266" Z="0"/>
					<Vertex X="7299" Y="10227" Z="0"/>
					<Vertex X="7338" Y="10188" Z="0"/>
					<Vertex X="7377" Y="10149" Z="0"/>
					<Vertex X="7377" Y="10110" Z="0"/>
					<Vertex X="7416" Y="10071" Z="0"/>
					<Vertex X="7416" Y="10032" Z="0"/>
					<Vertex X="7455" Y="10032" Z="0"/>
					<Vertex X="7455" Y="9993" Z="0"/>
					<Vertex X="7494" Y="9954" Z="0"/>
					<Vertex X="7494" Y="9915" Z="0"/>
					<Vertex X="7494" Y="9875" Z="0"/>
					<Vertex X="7533" Y="9875" Z="0"/>
					<Vertex X="7533" Y="9836" Z="0"/>
					<Vertex X="7533" Y="9797" Z="0"/>
					<Vertex X="7572" Y="9758" Z="0"/>
					<Vertex X="7572" Y="9719" Z="0"/>
					<Vertex X="7611" Y="9719" Z="0"/>
					<Vertex X="7611" Y="9680" Z="0"/>
					<Vertex X="7611" Y="9641" Z="0"/>
					<Vertex X="7611" Y="9602" Z="0"/>
					<Vertex X="7572" Y="9563" Z="0"/>
					<Vertex X="7572" Y="9524" Z="0"/>
					<Vertex X="7572" Y="9485" Z="0"/>
					<Vertex X="7533" Y="9485" Z="0"/>
					<Vertex X="7533" Y="9407" Z="0"/>
					<Vertex X="7494" Y="9368" Z="0"/>
					<Vertex X="7455" Y="9290" Z="0"/>
					<Vertex X="7455" Y="9251" Z="0"/>
					<Vertex X="7416" Y="9212" Z="0"/>
					<Vertex X="7416" Y="9173" Z="0"/>
					<Vertex X="7377" Y="9134" Z="0"/>
					<Vertex X="7338" Y="9134" Z="0"/>
					<Vertex X="7338" Y="9095" Z="0"/>
					<Vertex X="7299" Y="9095" Z="0"/>
					<Vertex X="7260" Y="9017" Z="0"/>
					<Vertex X="7221" Y="8978" Z="0"/>
					<Vertex X="7182" Y="8939" Z="0"/>
					<Vertex X="7182" Y="8900" Z="0"/>
					<Vertex X="7143" Y="8900" Z="0"/>
					<Vertex X="7143" Y="8861" Z="0"/>
					<Vertex X="7104" Y="8861" Z="0"/>
					<Vertex X="7104" Y="8822" Z="0"/>
					<Vertex X="7026" Y="8783" Z="0"/>
					<Vertex X="7026" Y="8744" Z="0"/>
					<Vertex X="6987" Y="8744" Z="0"/>
					<Vertex X="6948" Y="8704" Z="0"/>
					<Vertex X="6909" Y="8665" Z="0"/>
					<Vertex X="6870" Y="8626" Z="0"/>
					<Vertex X="6831" Y="8587" Z="0"/>
					<Vertex X="6792" Y="8587" Z="0"/>
					<Vertex X="6792" Y="8548" Z="0"/>
					<Vertex X="6753" Y="8548" Z="0"/>
					<Vertex X="6753" Y="8509" Z="0"/>
					<Vertex X="6714" Y="8470" Z="0"/>
					<Vertex X="6675" Y="8431" Z="0"/>
					<Vertex X="6636" Y="8392" Z="0"/>
					<Vertex X="6636" Y="8353" Z="0"/>
					<Vertex X="6636" Y="8314" Z="0"/>
					<Vertex X="6597" Y="8314" Z="0"/>
					<Vertex X="6597" Y="8275" Z="0"/>
					<Vertex X="6558" Y="8236" Z="0"/>
					<Vertex X="6558" Y="8197" Z="0"/>
					<Vertex X="6519" Y="8119" Z="0"/>
					<Vertex X="6519" Y="8080" Z="0"/>
					<Vertex X="6459" Y="8006" Z="0"/>
					<Vertex X="6453" Y="7985" Z="0"/>
					<Vertex X="6443" Y="7965" Z="0"/>
					<Vertex X="6428" Y="7945" Z="0"/>
					<Vertex X="6413" Y="7930" Z="0"/>
					<Vertex X="6393" Y="7899" Z="0"/>
					<Vertex X="6362" Y="7844" Z="0"/>
					<Vertex X="6352" Y="7824" Z="0"/>
					<Vertex X="6337" Y="7798" Z="0"/>
					<Vertex X="6312" Y="7763" Z="0"/>
					<Vertex X="6297" Y="7748" Z="0"/>
					<Vertex X="6282" Y="7727" Z="0"/>
					<Vertex X="6266" Y="7707" Z="0"/>
					<Vertex X="6236" Y="7672" Z="0"/>
					<Vertex X="6226" Y="7657" Z="0"/>
					<Vertex X="6216" Y="7642" Z="0"/>
					<Vertex X="6206" Y="7631" Z="0"/>
					<Vertex X="6190" Y="7616" Z="0"/>
					<Vertex X="6170" Y="7586" Z="0"/>
					<Vertex X="6160" Y="7576" Z="0"/>
					<Vertex X="6155" Y="7561" Z="0"/>
					<Vertex X="6145" Y="7550" Z="0"/>
					<Vertex X="6125" Y="7525" Z="0"/>
					<Vertex X="6115" Y="7515" Z="0"/>
					<Vertex X="6110" Y="7505" Z="0"/>
					<Vertex X="6104" Y="7495" Z="0"/>
					<Vertex X="6099" Y="7490" Z="0"/>
					<Vertex X="6094" Y="7480" Z="0"/>
					<Vertex X="6084" Y="7459" Z="0"/>
					<Vertex X="6084" Y="7454" Z="0"/>
					<Vertex X="6079" Y="7439" Z="0"/>
					<Vertex X="6074" Y="7429" Z="0"/>
					<Vertex X="6069" Y="7409" Z="0"/>
					<Vertex X="6064" Y="7394" Z="0"/>
					<Vertex X="6059" Y="7384" Z="0"/>
					<Vertex X="6054" Y="7373" Z="0"/>
					<Vertex X="6039" Y="7343" Z="0"/>
					<Vertex X="6034" Y="7328" Z="0"/>
					<Vertex X="6029" Y="7318" Z="0"/>
					<Vertex X="6019" Y="7293" Z="0"/>
					<Vertex X="6019" Y="7282" Z="0"/>
					<Vertex X="6013" Y="7272" Z="0"/>
					<Vertex X="6008" Y="7262" Z="0"/>
					<Vertex X="6003" Y="7257" Z="0"/>
					<Vertex X="6003" Y="7237" Z="0"/>
					<Vertex X="6003" Y="7227" Z="0"/>
					<Vertex X="5998" Y="7222" Z="0"/>
					<Vertex X="5998" Y="7212" Z="0"/>
					<Vertex X="5993" Y="7202" Z="0"/>
					<Vertex X="5993" Y="7196" Z="0"/>
					<Vertex X="5993" Y="7181" Z="0"/>
					<Vertex X="5993" Y="7176" Z="0"/>
					<Vertex X="5988" Y="7166" Z="0"/>
					<Vertex X="5988" Y="7161" Z="0"/>
					<Vertex X="5988" Y="7156" Z="0"/>
					<Vertex X="5988" Y="7146" Z="0"/>
					<Vertex X="5988" Y="7136" Z="0"/>
					<Vertex X="5988" Y="7131" Z="0"/>
					<Vertex X="5988" Y="7126" Z="0"/>
					<Vertex X="5988" Y="7121" Z="0"/>
					<Vertex X="5988" Y="7116" Z="0"/>
					<Vertex X="5988" Y="7110" Z="0"/>
					<Vertex X="5993" Y="7105" Z="0"/>
					<Vertex X="5998" Y="7095" Z="0"/>
					<Vertex X="6003" Y="7085" Z="0"/>
					<Vertex X="6008" Y="7080" Z="0"/>
					<Vertex X="6008" Y="7075" Z="0"/>
					<Vertex X="6013" Y="7075" Z="0"/>
					<Vertex X="6013" Y="7070" Z="0"/>
					<Vertex X="6019" Y="7070" Z="0"/>
					<Vertex X="6019" Y="7060" Z="0"/>
					<Vertex X="6024" Y="7060" Z="0"/>
					<Vertex X="6024" Y="7055" Z="0"/>
					<Vertex X="6029" Y="7055" Z="0"/>
					<Vertex X="6034" Y="7045" Z="0"/>
					<Vertex X="6039" Y="7045" Z="0"/>
					<Vertex X="6039" Y="7040" Z="0"/>
					<Vertex X="6044" Y="7040" Z="0"/>
					<Vertex X="6049" Y="7035" Z="0"/>
					<Vertex X="6054" Y="7030" Z="0"/>
					<Vertex X="6064" Y="7030" Z="0"/>
					<Vertex X="6069" Y="7025" Z="0"/>
					<Vertex X="6094" Y="7019" Z="0"/>
					<Vertex X="6104" Y="7014" Z="0"/>
					<Vertex X="6110" Y="7009" Z="0"/>
					<Vertex X="6125" Y="7004" Z="0"/>
					<Vertex X="6130" Y="7004" Z="0"/>
					<Vertex X="6135" Y="7004" Z="0"/>
					<Vertex X="6140" Y="6999" Z="0"/>
					<Vertex X="6145" Y="6999" Z="0"/>
					<Vertex X="6150" Y="6999" Z="0"/>
					<Vertex X="6155" Y="6999" Z="0"/>
					<Vertex X="6165" Y="6994" Z="0"/>
					<Vertex X="6180" Y="6989" Z="0"/>
					<Vertex X="6190" Y="6984" Z="0"/>
					<Vertex X="6211" Y="6979" Z="0"/>
					<Vertex X="6226" Y="6974" Z="0"/>
					<Vertex X="6231" Y="6974" Z="0"/>
					<Vertex X="6241" Y="6974" Z="0"/>
					<Vertex X="6241" Y="6969" Z="0"/>
					<Vertex X="6246" Y="6969" Z="0"/>
					<Vertex X="6251" Y="6969" Z="0"/>
					<Vertex X="6256" Y="6969" Z="0"/>
					<Vertex X="6261" Y="6969" Z="0"/>
					<Vertex X="6266" Y="6969" Z="0"/>
					<Vertex X="6271" Y="6969" Z="0"/>
					<Vertex X="6297" Y="6964" Z="0"/>
					<Vertex X="6307" Y="6964" Z="0"/>
					<Vertex X="6317" Y="6964" Z="0"/>
					<Vertex X="6327" Y="6964" Z="0"/>
					<Vertex X="6352" Y="6964" Z="0"/>
					<Vertex X="6357" Y="6964" Z="0"/>
					<Vertex X="6362" Y="6964" Z="0"/>
					<Vertex X="6373" Y="6964" Z="0"/>
					<Vertex X="6378" Y="6964" Z="0"/>
					<Vertex X="6383" Y="6964" Z="0"/>
					<Vertex X="6388" Y="6964" Z="0"/>
					<Vertex X="6398" Y="6959" Z="0"/>
					<Vertex X="6438" Y="6954" Z="0"/>
					<Vertex X="6464" Y="6944" Z="0"/>
					<Vertex X="6469" Y="6944" Z="0"/>
					<Vertex X="6474" Y="6944" Z="0"/>
					<Vertex X="6474" Y="6939" Z="0"/>
					<Vertex X="6479" Y="6939" Z="0"/>
					<Vertex X="6484" Y="6939" Z="0"/>
					<Vertex X="6489" Y="6939" Z="0"/>
					<Vertex X="6494" Y="6939" Z="0"/>
					<Vertex X="6499" Y="6939" Z="0"/>
					<Vertex X="6504" Y="6939" Z="0"/>
					<Vertex X="6509" Y="6939" Z="0"/>
					<Vertex X="6514" Y="6939" Z="0"/>
					<Vertex X="6519" Y="6939" Z="0"/>
					<Vertex X="6524" Y="6939" Z="0"/>
					<Vertex X="6529" Y="6939" Z="0"/>
					<Vertex X="6534" Y="6939" Z="0"/>
					<Vertex X="6539" Y="6944" Z="0"/>
					<Vertex X="6544" Y="6944" Z="0"/>
					<Vertex X="6550" Y="6944" Z="0"/>
					<Vertex X="6555" Y="6949" Z="0"/>
					<Vertex X="6565" Y="6954" Z="0"/>
					<Vertex X="6575" Y="6959" Z="0"/>
					<Vertex X="6580" Y="6959" Z="0"/>
					<Vertex X="6590" Y="6959" Z="0"/>
					<Vertex X="6595" Y="6964" Z="0"/>
					<Vertex X="6600" Y="6964" Z="0"/>
					<Vertex X="6605" Y="6969" Z="0"/>
					<Vertex X="6610" Y="6974" Z="0"/>
					<Vertex X="6615" Y="6974" Z="0"/>
					<Vertex X="6620" Y="6974" Z="0"/>
					<Vertex X="6625" Y="6979" Z="0"/>
					<Vertex X="6630" Y="6979" Z="0"/>
					<Vertex X="6636" Y="6979" Z="0"/>
					<Vertex X="6636" Y="6984" Z="0"/>
					<Vertex X="6641" Y="6984" Z="0"/>
					<Vertex X="6646" Y="6989" Z="0"/>
					<Vertex X="6651" Y="6989" Z="0"/>
					<Vertex X="6656" Y="6989" Z="0"/>
					<Vertex X="6661" Y="6989" Z="0"/>
					<Vertex X="6671" Y="6989" Z="0"/>
					<Vertex X="6737" Y="7004" Z="0"/>
					<Vertex X="6762" Y="7014" Z="0"/>
					<Vertex X="6787" Y="7019" Z="0"/>
					<Vertex X="6792" Y="7025" Z="0"/>
					<Vertex X="6802" Y="7030" Z="0"/>
					<Vertex X="6807" Y="7030" Z="0"/>
					<Vertex X="6813" Y="7030" Z="0"/>
					<Vertex X="6813" Y="7035" Z="0"/>
					<Vertex X="6818" Y="7035" Z="0"/>
					<Vertex X="6823" Y="7040" Z="0"/>
					<Vertex X="6823" Y="7045" Z="0"/>
					<Vertex X="6838" Y="7050" Z="0"/>
					<Vertex X="6848" Y="7055" Z="0"/>
					<Vertex X="6873" Y="7060" Z="0"/>
					<Vertex X="6878" Y="7065" Z="0"/>
					<Vertex X="6888" Y="7065" Z="0"/>
					<Vertex X="6893" Y="7065" Z="0"/>
					<Vertex X="6898" Y="7070" Z="0"/>
					<Vertex X="6904" Y="7070" Z="0"/>
					<Vertex X="6909" Y="7070" Z="0"/>
					<Vertex X="6914" Y="7070" Z="0"/>
					<Vertex X="6919" Y="7070" Z="0"/>
					<Vertex X="6924" Y="7070" Z="0"/>
					<Vertex X="6929" Y="7070" Z="0"/>
					<Vertex X="6939" Y="7070" Z="0"/>
					<Vertex X="6944" Y="7070" Z="0"/>
					<Vertex X="6949" Y="7070" Z="0"/>
					<Vertex X="6954" Y="7070" Z="0"/>
					<Vertex X="6959" Y="7070" Z="0"/>
					<Vertex X="6959" Y="7065" Z="0"/>
					<Vertex X="6969" Y="7065" Z="0"/>
					<Vertex X="6974" Y="7060" Z="0"/>
					<Vertex X="6984" Y="7055" Z="0"/>
					<Vertex X="6990" Y="7055" Z="0"/>
					<Vertex X="6995" Y="7055" Z="0"/>
					<Vertex X="7000" Y="7055" Z="0"/>
					<Vertex X="7005" Y="7055" Z="0"/>
					<Vertex X="7010" Y="7050" Z="0"/>
					<Vertex X="7015" Y="7050" Z="0"/>
					<Vertex X="7020" Y="7050" Z="0"/>
					<Vertex X="7025" Y="7050" Z="0"/>
					<Vertex X="7030" Y="7045" Z="0"/>
					<Vertex X="7035" Y="7045" Z="0"/>
					<Vertex X="7045" Y="7045" Z="0"/>
					<Vertex X="7050" Y="7040" Z="0"/>
					<Vertex X="7055" Y="7040" Z="0"/>
					<Vertex X="7060" Y="7035" Z="0"/>
					<Vertex X="7065" Y="7035" Z="0"/>
					<Vertex X="7070" Y="7035" Z="0"/>
					<Vertex X="7075" Y="7035" Z="0"/>
					<Vertex X="7081" Y="7035" Z="0"/>
					<Vertex X="7086" Y="7035" Z="0"/>
					<Vertex X="7091" Y="7035" Z="0"/>
					<Vertex X="7096" Y="7035" Z="0"/>
					<Vertex X="7136" Y="7040" Z="0"/>
					<Vertex X="7151" Y="7045" Z="0"/>
					<Vertex X="7156" Y="7045" Z="0"/>
					<Vertex X="7161" Y="7050" Z="0"/>
					<Vertex X="7167" Y="7050" Z="0"/>
					<Vertex X="7167" Y="7055" Z="0"/>
					<Vertex X="7172" Y="7055" Z="0"/>
					<Vertex X="7177" Y="7065" Z="0"/>
					<Vertex X="7182" Y="7065" Z="0"/>
					<Vertex X="7187" Y="7070" Z="0"/>
					<Vertex X="7192" Y="7070" Z="0"/>
					<Vertex X="7192" Y="7075" Z="0"/>
					<Vertex X="7197" Y="7080" Z="0"/>
					<Vertex X="7202" Y="7080" Z="0"/>
					<Vertex X="7207" Y="7085" Z="0"/>
					<Vertex X="7212" Y="7090" Z="0"/>
					<Vertex X="7217" Y="7095" Z="0"/>
					<Vertex X="7232" Y="7100" Z="0"/>
					<Vertex X="7237" Y="7105" Z="0"/>
					<Vertex X="7258" Y="7110" Z="0"/>
					<Vertex X="7268" Y="7116" Z="0"/>
					<Vertex X="7273" Y="7116" Z="0"/>
					<Vertex X="7283" Y="7126" Z="0"/>
					<Vertex X="7288" Y="7126" Z="0"/>
					<Vertex X="7293" Y="7131" Z="0"/>
					<Vertex X="7298" Y="7131" Z="0"/>
					<Vertex X="7298" Y="7136" Z="0"/>
					<Vertex X="7303" Y="7141" Z="0"/>
					<Vertex X="7308" Y="7141" Z="0"/>
					<Vertex X="7308" Y="7146" Z="0"/>
					<Vertex X="7318" Y="7146" Z="0"/>
					<Vertex X="7323" Y="7146" Z="0"/>
					<Vertex X="7328" Y="7151" Z="0"/>
					<Vertex X="7333" Y="7156" Z="0"/>
					<Vertex X="7338" Y="7156" Z="0"/>
					<Vertex X="7338" Y="7161" Z="0"/>
					<Vertex X="7344" Y="7161" Z="0"/>
					<Vertex X="7349" Y="7171" Z="0"/>
					<Vertex X="7354" Y="7171" Z="0"/>
					<Vertex X="7359" Y="7176" Z="0"/>
					<Vertex X="7364" Y="7181" Z="0"/>
					<Vertex X="7369" Y="7186" Z="0"/>
					<Vertex X="7369" Y="7191" Z="0"/>
					<Vertex X="7379" Y="7196" Z="0"/>
					<Vertex X="7384" Y="7196" Z="0"/>
					<Vertex X="7399" Y="7202" Z="0"/>
					<Vertex X="7404" Y="7207" Z="0"/>
					<Vertex X="7414" Y="7212" Z="0"/>
					<Vertex X="7419" Y="7212" Z="0"/>
					<Vertex X="7424" Y="7217" Z="0"/>
					<Vertex X="7430" Y="7217" Z="0"/>
					<Vertex X="7430" Y="7222" Z="0"/>
					<Vertex X="7440" Y="7222" Z="0"/>
					<Vertex X="7445" Y="7222" Z="0"/>
					<Vertex X="7450" Y="7227" Z="0"/>
					<Vertex X="7460" Y="7232" Z="0"/>
					<Vertex X="7475" Y="7237" Z="0"/>
					<Vertex X="7480" Y="7242" Z="0"/>
					<Vertex X="7485" Y="7247" Z="0"/>
					<Vertex X="7490" Y="7247" Z="0"/>
					<Vertex X="7495" Y="7247" Z="0"/>
					<Vertex X="7495" Y="7252" Z="0"/>
					<Vertex X="7505" Y="7257" Z="0"/>
					<Vertex X="7521" Y="7262" Z="0"/>
					<Vertex X="7526" Y="7267" Z="0"/>
					<Vertex X="7546" Y="7272" Z="0"/>
					<Vertex X="7551" Y="7277" Z="0"/>
					<Vertex X="7561" Y="7282" Z="0"/>
					<Vertex X="7566" Y="7287" Z="0"/>
					<Vertex X="7576" Y="7293" Z="0"/>
					<Vertex X="7586" Y="7298" Z="0"/>
					<Vertex X="7596" Y="7303" Z="0"/>
					<Vertex X="7607" Y="7308" Z="0"/>
					<Vertex X="7622" Y="7313" Z="0"/>
					<Vertex X="7622" Y="7318" Z="0"/>
					<Vertex X="7632" Y="7323" Z="0"/>
					<Vertex X="7637" Y="7328" Z="0"/>
					<Vertex X="7642" Y="7333" Z="0"/>
					<Vertex X="7647" Y="7338" Z="0"/>
					<Vertex X="7647" Y="7343" Z="0"/>
					<Vertex X="7652" Y="7343" Z="0"/>
					<Vertex X="7662" Y="7348" Z="0"/>
					<Vertex X="7662" Y="7353" Z="0"/>
					<Vertex X="7672" Y="7358" Z="0"/>
					<Vertex X="7682" Y="7363" Z="0"/>
					<Vertex X="7687" Y="7368" Z="0"/>
					<Vertex X="7687" Y="7373" Z="0"/>
					<Vertex X="7698" Y="7379" Z="0"/>
					<Vertex X="7703" Y="7384" Z="0"/>
					<Vertex X="7708" Y="7389" Z="0"/>
					<Vertex X="7708" Y="7394" Z="0"/>
					<Vertex X="7713" Y="7394" Z="0"/>
					<Vertex X="7718" Y="7399" Z="0"/>
					<Vertex X="7723" Y="7404" Z="0"/>
					<Vertex X="7728" Y="7409" Z="0"/>
					<Vertex X="7733" Y="7414" Z="0"/>
					<Vertex X="7738" Y="7414" Z="0"/>
					<Vertex X="7738" Y="7419" Z="0"/>
					<Vertex X="7743" Y="7424" Z="0"/>
					<Vertex X="7748" Y="7429" Z="0"/>
					<Vertex X="7753" Y="7434" Z="0"/>
					<Vertex X="7758" Y="7439" Z="0"/>
					<Vertex X="7758" Y="7444" Z="0"/>
					<Vertex X="7763" Y="7444" Z="0"/>
					<Vertex X="7768" Y="7449" Z="0"/>
					<Vertex X="7773" Y="7449" Z="0"/>
					<Vertex X="7778" Y="7454" Z="0"/>
					<Vertex X="7778" Y="7459" Z="0"/>
					<Vertex X="7784" Y="7459" Z="0"/>
					<Vertex X="7789" Y="7465" Z="0"/>
					<Vertex X="7794" Y="7470" Z="0"/>
					<Vertex X="7799" Y="7475" Z="0"/>
					<Vertex X="7804" Y="7480" Z="0"/>
					<Vertex X="7809" Y="7485" Z="0"/>
					<Vertex X="7814" Y="7490" Z="0"/>
					<Vertex X="7819" Y="7495" Z="0"/>
					<Vertex X="7824" Y="7500" Z="0"/>
					<Vertex X="7829" Y="7505" Z="0"/>
					<Vertex X="7834" Y="7510" Z="0"/>
					<Vertex X="7834" Y="7515" Z="0"/>
					<Vertex X="7839" Y="7520" Z="0"/>
					<Vertex X="7844" Y="7520" Z="0"/>
					<Vertex X="7844" Y="7525" Z="0"/>
					<Vertex X="7849" Y="7535" Z="0"/>
					<Vertex X="7854" Y="7545" Z="0"/>
					<Vertex X="7859" Y="7556" Z="0"/>
					<Vertex X="7859" Y="7561" Z="0"/>
					<Vertex X="7869" Y="7566" Z="0"/>
					<Vertex X="7869" Y="7571" Z="0"/>
					<Vertex X="7875" Y="7576" Z="0"/>
					<Vertex X="7885" Y="7591" Z="0"/>
					<Vertex X="7885" Y="7596" Z="0"/>
					<Vertex X="7900" Y="7621" Z="0"/>
					<Vertex X="7905" Y="7631" Z="0"/>
					<Vertex X="7915" Y="7657" Z="0"/>
					<Vertex X="7925" Y="7662" Z="0"/>
					<Vertex X="7935" Y="7677" Z="0"/>
					<Vertex X="7940" Y="7682" Z="0"/>
					<Vertex X="7950" Y="7692" Z="0"/>
					<Vertex X="7955" Y="7697" Z="0"/>
					<Vertex X="7961" Y="7702" Z="0"/>
					<Vertex X="7961" Y="7707" Z="0"/>
					<Vertex X="7971" Y="7712" Z="0"/>
					<Vertex X="7981" Y="7733" Z="0"/>
					<Vertex X="7991" Y="7743" Z="0"/>
					<Vertex X="8016" Y="7768" Z="0"/>
					<Vertex X="8026" Y="7778" Z="0"/>
					<Vertex X="8052" Y="7793" Z="0"/>
					<Vertex X="8062" Y="7808" Z="0"/>
					<Vertex X="8082" Y="7819" Z="0"/>
					<Vertex X="8097" Y="7824" Z="0"/>
					<Vertex X="8097" Y="7829" Z="0"/>
					<Vertex X="8102" Y="7834" Z="0"/>
					<Vertex X="8107" Y="7839" Z="0"/>
					<Vertex X="8127" Y="7849" Z="0"/>
					<Vertex X="8132" Y="7854" Z="0"/>
					<Vertex X="8158" Y="7869" Z="0"/>
					<Vertex X="8178" Y="7879" Z="0"/>
					<Vertex X="8188" Y="7884" Z="0"/>
					<Vertex X="8203" Y="7894" Z="0"/>
					<Vertex X="8208" Y="7899" Z="0"/>
					<Vertex X="8213" Y="7904" Z="0"/>
					<Vertex X="8218" Y="7910" Z="0"/>
					<Vertex X="8223" Y="7910" Z="0"/>
					<Vertex X="8234" Y="7920" Z="0"/>
					<Vertex X="8244" Y="7925" Z="0"/>
					<Vertex X="8259" Y="7930" Z="0"/>
					<Vertex X="8269" Y="7940" Z="0"/>
					<Vertex X="8289" Y="7945" Z="0"/>
					<Vertex X="8304" Y="7955" Z="0"/>
					<Vertex X="8309" Y="7955" Z="0"/>
					<Vertex X="8320" Y="7965" Z="0"/>
					<Vertex X="8330" Y="7965" Z="0"/>
					<Vertex X="8345" Y="7975" Z="0"/>
					<Vertex X="8355" Y="7985" Z="0"/>
					<Vertex X="8370" Y="7990" Z="0"/>
					<Vertex X="8375" Y="7996" Z="0"/>
					<Vertex X="8385" Y="8001" Z="0"/>
					<Vertex X="8385" Y="8006" Z="0"/>
					<Vertex X="8390" Y="8011" Z="0"/>
					<Vertex X="8395" Y="8011" Z="0"/>
					<Vertex X="8400" Y="8016" Z="0"/>
					<Vertex X="8406" Y="8021" Z="0"/>
					<Vertex X="8406" Y="8026" Z="0"/>
					<Vertex X="8411" Y="8031" Z="0"/>
					<Vertex X="8416" Y="8031" Z="0"/>
					<Vertex X="8421" Y="8041" Z="0"/>
					<Vertex X="8426" Y="8046" Z="0"/>
					<Vertex X="8426" Y="8051" Z="0"/>
					<Vertex X="8436" Y="8061" Z="0"/>
					<Vertex X="8441" Y="8076" Z="0"/>
					<Vertex X="8446" Y="8081" Z="0"/>
					<Vertex X="8451" Y="8102" Z="0"/>
					<Vertex X="8456" Y="8112" Z="0"/>
					<Vertex X="8466" Y="8122" Z="0"/>
					<Vertex X="8471" Y="8127" Z="0"/>
					<Vertex X="8476" Y="8137" Z="0"/>
					<Vertex X="8481" Y="8137" Z="0"/>
					<Vertex X="8486" Y="8147" Z="0"/>
					<Vertex X="8492" Y="8152" Z="0"/>
					<Vertex X="8492" Y="8157" Z="0"/>
					<Vertex X="8497" Y="8167" Z="0"/>
					<Vertex X="8502" Y="8167" Z="0"/>
					<Vertex X="8507" Y="8173" Z="0"/>
					<Vertex X="8512" Y="8178" Z="0"/>
					<Vertex X="8517" Y="8193" Z="0"/>
					<Vertex X="8522" Y="8208" Z="0"/>
					<Vertex X="8527" Y="8213" Z="0"/>
					<Vertex X="8532" Y="8218" Z="0"/>
					<Vertex X="8537" Y="8223" Z="0"/>
					<Vertex X="8542" Y="8228" Z="0"/>
					<Vertex X="8542" Y="8233" Z="0"/>
					<Vertex X="8547" Y="8233" Z="0"/>
					<Vertex X="8552" Y="8243" Z="0"/>
					<Vertex X="8557" Y="8248" Z="0"/>
					<Vertex X="8557" Y="8253" Z="0"/>
					<Vertex X="8562" Y="8253" Z="0"/>
					<Vertex X="8567" Y="8258" Z="0"/>
					<Vertex X="8567" Y="8264" Z="0"/>
					<Vertex X="8572" Y="8264" Z="0"/>
					<Vertex X="8588" Y="8279" Z="0"/>
					<Vertex X="8593" Y="8289" Z="0"/>
					<Vertex X="8603" Y="8294" Z="0"/>
					<Vertex X="8613" Y="8299" Z="0"/>
					<Vertex X="8618" Y="8304" Z="0"/>
					<Vertex X="8623" Y="8304" Z="0"/>
					<Vertex X="8628" Y="8309" Z="0"/>
					<Vertex X="8633" Y="8309" Z="0"/>
					<Vertex X="8638" Y="8314" Z="0"/>
					<Vertex X="8643" Y="8314" Z="0"/>
					<Vertex X="8653" Y="8319" Z="0"/>
					<Vertex X="8658" Y="8324" Z="0"/>
					<Vertex X="8674" Y="8324" Z="0"/>
					<Vertex X="8684" Y="8324" Z="0"/>
					<Vertex X="8689" Y="8329" Z="0"/>
					<Vertex X="8699" Y="8329" Z="0"/>
					<Vertex X="8709" Y="8329" Z="0"/>
					<Vertex X="8719" Y="8329" Z="0"/>
					<Vertex X="8739" Y="8334" Z="0"/>
					<Vertex X="8760" Y="8339" Z="0"/>
					<Vertex X="8785" Y="8339" Z="0"/>
					<Vertex X="8795" Y="8339" Z="0"/>
					<Vertex X="8815" Y="8339" Z="0"/>
					<Vertex X="8830" Y="8334" Z="0"/>
					<Vertex X="8851" Y="8334" Z="0"/>
					<Vertex X="8861" Y="8329" Z="0"/>
					<Vertex X="8876" Y="8329" Z="0"/>
					<Vertex X="8886" Y="8324" Z="0"/>
					<Vertex X="8896" Y="8324" Z="0"/>
					<Vertex X="8906" Y="8324" Z="0"/>
					<Vertex X="8911" Y="8324" Z="0"/>
					<Vertex X="8916" Y="8324" Z="0"/>
					<Vertex X="8921" Y="8324" Z="0"/>
					<Vertex X="8926" Y="8324" Z="0"/>
					<Vertex X="8937" Y="8324" Z="0"/>
					<Vertex X="8942" Y="8324" Z="0"/>
					<Vertex X="8947" Y="8324" Z="0"/>
					<Vertex X="8957" Y="8324" Z="0"/>
					<Vertex X="8962" Y="8329" Z="0"/>
					<Vertex X="8967" Y="8329" Z="0"/>
					<Vertex X="8972" Y="8329" Z="0"/>
					<Vertex X="8977" Y="8329" Z="0"/>
					<Vertex X="8982" Y="8334" Z="0"/>
					<Vertex X="8987" Y="8334" Z="0"/>
					<Vertex X="8992" Y="8334" Z="0"/>
					<Vertex X="8997" Y="8334" Z="0"/>
					<Vertex X="9002" Y="8339" Z="0"/>
					<Vertex X="9007" Y="8339" Z="0"/>
					<Vertex X="9017" Y="8275" Z="0"/>
					<Vertex X="9095" Y="8275" Z="0"/>
					<Vertex X="9212" Y="8353" Z="0"/>
					<Vertex X="9212" Y="8392" Z="0"/>
					<Vertex X="9290" Y="8431" Z="0"/>
					<Vertex X="9329" Y="8470" Z="0"/>
					<Vertex X="9407" Y="8509" Z="0"/>
					<Vertex X="9524" Y="8587" Z="0"/>
					<Vertex X="9578" Y="8660" Z="0"/>
					<Vertex X="9613" Y="8765" Z="0"/>
					<Vertex X="9631" Y="8818" Z="0"/>
					<Vertex X="9648" Y="8889" Z="0"/>
					<Vertex X="9684" Y="8977" Z="0"/>
					<Vertex X="9701" Y="9012" Z="0"/>
					<Vertex X="9701" Y="9065" Z="0"/>
					<Vertex X="9719" Y="9154" Z="0"/>
					<Vertex X="9719" Y="9171" Z="0"/>
					<Vertex X="9737" Y="9242" Z="0"/>
					<Vertex X="9754" Y="9295" Z="0"/>
					<Vertex X="9754" Y="9348" Z="0"/>
					<Vertex X="9772" Y="9418" Z="0"/>
					<Vertex X="9772" Y="9489" Z="0"/>
					<Vertex X="9772" Y="9542" Z="0"/>
					<Vertex X="9772" Y="9577" Z="0"/>
					<Vertex X="9772" Y="9647" Z="0"/>
					<Vertex X="9772" Y="9665" Z="0"/>
					<Vertex X="9772" Y="9718" Z="0"/>
					<Vertex X="9772" Y="9736" Z="0"/>
					<Vertex X="9772" Y="9771" Z="0"/>
					<Vertex X="9772" Y="9788" Z="0"/>
					<Vertex X="9772" Y="9806" Z="0"/>
					<Vertex X="9772" Y="9841" Z="0"/>
					<Vertex X="9772" Y="9894" Z="0"/>
					<Vertex X="9772" Y="9947" Z="0"/>
					<Vertex X="9754" Y="9982" Z="0"/>
					<Vertex X="9719" Y="10318" Z="0"/>
					<Vertex X="9666" Y="10441" Z="0"/>
					<Vertex X="9648" Y="10494" Z="0"/>
					<Vertex X="9631" Y="10512" Z="0"/>
					<Vertex X="9613" Y="10565" Z="0"/>
					<Vertex X="9578" Y="10600" Z="0"/>
					<Vertex X="9560" Y="10635" Z="0"/>
					<Vertex X="9542" Y="10670" Z="0"/>
					<Vertex X="9507" Y="10688" Z="0"/>
					<Vertex X="9490" Y="10723" Z="0"/>
					<Vertex X="9472" Y="10741" Z="0"/>
					<Vertex X="9468" Y="10742" Z="0"/>
					<Vertex X="9463" Y="10747" Z="0"/>
					<Vertex X="9458" Y="10752" Z="0"/>
					<Vertex X="9452" Y="10762" Z="0"/>
					<Vertex X="9447" Y="10767" Z="0"/>
					<Vertex X="9427" Y="10787" Z="0"/>
					<Vertex X="9402" Y="10808" Z="0"/>
					<Vertex X="9377" Y="10833" Z="0"/>
					<Vertex X="9367" Y="10843" Z="0"/>
					<Vertex X="9341" Y="10868" Z="0"/>
					<Vertex X="9331" Y="10879" Z="0"/>
					<Vertex X="9306" Y="10909" Z="0"/>
					<Vertex X="9281" Y="10934" Z="0"/>
					<Vertex X="9255" Y="10954" Z="0"/>
					<Vertex X="9245" Y="10970" Z="0"/>
					<Vertex X="9215" Y="10995" Z="0"/>
					<Vertex X="9195" Y="11015" Z="0"/>
					<Vertex X="9159" Y="11045" Z="0"/>
					<Vertex X="9124" Y="11076" Z="0"/>
					<Vertex X="9098" Y="11101" Z="0"/>
					<Vertex X="9093" Y="11111" Z="0"/>
					<Vertex X="9068" Y="11136" Z="0"/>
					<Vertex X="9053" Y="11147" Z="0"/>
					<Vertex X="9033" Y="11172" Z="0"/>
					<Vertex X="9002" Y="11202" Z="0"/>
					<Vertex X="8982" Y="11222" Z="0"/>
					<Vertex X="8947" Y="11253" Z="0"/>
					<Vertex X="8911" Y="11288" Z="0"/>
					<Vertex X="8901" Y="11303" Z="0"/>
					<Vertex X="8876" Y="11334" Z="0"/>
					<Vertex X="8846" Y="11369" Z="0"/>
					<Vertex X="8820" Y="11404" Z="0"/>
					<Vertex X="8805" Y="11425" Z="0"/>
					<Vertex X="8780" Y="11460" Z="0"/>
					<Vertex X="8765" Y="11475" Z="0"/>
					<Vertex X="8739" Y="11516" Z="0"/>
					<Vertex X="8714" Y="11541" Z="0"/>
					<Vertex X="8694" Y="11566" Z="0"/>
					<Vertex X="8684" Y="11587" Z="0"/>
					<Vertex X="8674" Y="11612" Z="0"/>
					<Vertex X="8658" Y="11637" Z="0"/>
					<Vertex X="8653" Y="11647" Z="0"/>
					<Vertex X="8648" Y="11662" Z="0"/>
					<Vertex X="8638" Y="11683" Z="0"/>
					<Vertex X="8633" Y="11693" Z="0"/>
					<Vertex X="8623" Y="11713" Z="0"/>
					<Vertex X="8618" Y="11723" Z="0"/>
					<Vertex X="8608" Y="11748" Z="0"/>
					<Vertex X="8603" Y="11769" Z="0"/>
					<Vertex X="8598" Y="11779" Z="0"/>
					<Vertex X="8588" Y="11799" Z="0"/>
					<Vertex X="8578" Y="11819" Z="0"/>
					<Vertex X="8578" Y="11824" Z="0"/>
					<Vertex X="8567" Y="11839" Z="0"/>
					<Vertex X="8567" Y="11844" Z="0"/>
					<Vertex X="8562" Y="11850" Z="0"/>
					<Vertex X="8557" Y="11860" Z="0"/>
					<Vertex X="8552" Y="11875" Z="0"/>
					<Vertex X="8547" Y="11885" Z="0"/>
					<Vertex X="8542" Y="11900" Z="0"/>
					<Vertex X="8537" Y="11905" Z="0"/>
					<Vertex X="8527" Y="11920" Z="0"/>
					<Vertex X="8527" Y="11925" Z="0"/>
					<Vertex X="8522" Y="11941" Z="0"/>
					<Vertex X="8517" Y="11956" Z="0"/>
					<Vertex X="8507" Y="11971" Z="0"/>
					<Vertex X="8502" Y="11986" Z="0"/>
					<Vertex X="8497" Y="11991" Z="0"/>
					<Vertex X="8497" Y="12006" Z="0"/>
					<Vertex X="8487" Y="12016" Z="0"/>
					<Vertex X="8481" Y="12027" Z="0"/>
					<Vertex X="8476" Y="12032" Z="0"/>
					<Vertex X="8471" Y="12042" Z="0"/>
					<Vertex X="8471" Y="12047" Z="0"/>
					<Vertex X="8461" Y="12052" Z="0"/>
					<Vertex X="8461" Y="12062" Z="0"/>
					<Vertex X="8456" Y="12067" Z="0"/>
					<Vertex X="8451" Y="12072" Z="0"/>
					<Vertex X="8446" Y="12077" Z="0"/>
					<Vertex X="8446" Y="12082" Z="0"/>
					<Vertex X="8441" Y="12092" Z="0"/>
					<Vertex X="8441" Y="12097" Z="0"/>
					<Vertex X="8436" Y="12107" Z="0"/>
					<Vertex X="8431" Y="12112" Z="0"/>
					<Vertex X="8431" Y="12123" Z="0"/>
					<Vertex X="8431" Y="12133" Z="0"/>
					<Vertex X="8431" Y="12138" Z="0"/>
					<Vertex X="8431" Y="12143" Z="0"/>
					<Vertex X="8431" Y="12158" Z="0"/>
					<Vertex X="8431" Y="12168" Z="0"/>
					<Vertex X="8431" Y="12178" Z="0"/>
					<Vertex X="8431" Y="12188" Z="0"/>
					<Vertex X="8431" Y="12193" Z="0"/>
					<Vertex X="8436" Y="12209" Z="0"/>
					<Vertex X="8436" Y="12219" Z="0"/>
					<Vertex X="8436" Y="12239" Z="0"/>
					<Vertex X="8441" Y="12264" Z="0"/>
					<Vertex X="8446" Y="12274" Z="0"/>
					<Vertex X="8451" Y="12295" Z="0"/>
					<Vertex X="8451" Y="12310" Z="0"/>
					<Vertex X="8461" Y="12325" Z="0"/>
					<Vertex X="8461" Y="12335" Z="0"/>
					<Vertex X="8466" Y="12345" Z="0"/>
					<Vertex X="8466" Y="12355" Z="0"/>
					<Vertex X="8471" Y="12360" Z="0"/>
					<Vertex X="8476" Y="12370" Z="0"/>
					<Vertex X="8481" Y="12381" Z="0"/>
					<Vertex X="8487" Y="12391" Z="0"/>
					<Vertex X="8492" Y="12396" Z="0"/>
					<Vertex X="8497" Y="12406" Z="0"/>
					<Vertex X="8502" Y="12411" Z="0"/>
					<Vertex X="8507" Y="12421" Z="0"/>
					<Vertex X="8512" Y="12426" Z="0"/>
					<Vertex X="8517" Y="12436" Z="0"/>
					<Vertex X="8527" Y="12451" Z="0"/>
					<Vertex X="8532" Y="12456" Z="0"/>
					<Vertex X="8542" Y="12472" Z="0"/>
					<Vertex X="8552" Y="12482" Z="0"/>
					<Vertex X="8557" Y="12492" Z="0"/>
					<Vertex X="8567" Y="12497" Z="0"/>
					<Vertex X="8567" Y="12502" Z="0"/>
					<Vertex X="8578" Y="12507" Z="0"/>
					<Vertex X="8583" Y="12512" Z="0"/>
					<Vertex X="8588" Y="12517" Z="0"/>
					<Vertex X="8598" Y="12522" Z="0"/>
					<Vertex X="8613" Y="12532" Z="0"/>
					<Vertex X="8618" Y="12532" Z="0"/>
					<Vertex X="8638" Y="12542" Z="0"/>
					<Vertex X="8653" Y="12547" Z="0"/>
					<Vertex X="8664" Y="12552" Z="0"/>
					<Vertex X="8674" Y="12558" Z="0"/>
					<Vertex X="8679" Y="12563" Z="0"/>
					<Vertex X="8679" Y="12568" Z="0"/>
					<Vertex X="8694" Y="12573" Z="0"/>
					<Vertex X="8704" Y="12578" Z="0"/>
					<Vertex X="8719" Y="12583" Z="0"/>
					<Vertex X="8734" Y="12593" Z="0"/>
					<Vertex X="8739" Y="12598" Z="0"/>
					<Vertex X="8755" Y="12598" Z="0"/>
					<Vertex X="8765" Y="12603" Z="0"/>
					<Vertex X="8770" Y="12603" Z="0"/>
					<Vertex X="8780" Y="12608" Z="0"/>
					<Vertex X="8790" Y="12613" Z="0"/>
					<Vertex X="8800" Y="12618" Z="0"/>
					<Vertex X="8805" Y="12623" Z="0"/>
					<Vertex X="8820" Y="12628" Z="0"/>
					<Vertex X="8825" Y="12633" Z="0"/>
					<Vertex X="8841" Y="12633" Z="0"/>
					<Vertex X="8851" Y="12633" Z="0"/>
					<Vertex X="8856" Y="12633" Z="0"/>
					<Vertex X="8861" Y="12633" Z="0"/>
					<Vertex X="8871" Y="12638" Z="0"/>
					<Vertex X="8876" Y="12638" Z="0"/>
					<Vertex X="8886" Y="12644" Z="0"/>
					<Vertex X="8911" Y="12644" Z="0"/>
					<Vertex X="8932" Y="12644" Z="0"/>
					<Vertex X="8942" Y="12644" Z="0"/>
					<Vertex X="8967" Y="12644" Z="0"/>
					<Vertex X="8987" Y="12638" Z="0"/>
					<Vertex X="8992" Y="12633" Z="0"/>
					<Vertex X="9013" Y="12623" Z="0"/>
					<Vertex X="9028" Y="12623" Z="0"/>
					<Vertex X="9033" Y="12618" Z="0"/>
					<Vertex X="9058" Y="12608" Z="0"/>
					<Vertex X="9078" Y="12608" Z="0"/>
					<Vertex X="9098" Y="12598" Z="0"/>
					<Vertex X="9109" Y="12593" Z="0"/>
					<Vertex X="9114" Y="12588" Z="0"/>
					<Vertex X="9119" Y="12583" Z="0"/>
					<Vertex X="9129" Y="12578" Z="0"/>
					<Vertex X="9139" Y="12573" Z="0"/>
					<Vertex X="9144" Y="12563" Z="0"/>
					<Vertex X="9154" Y="12558" Z="0"/>
					<Vertex X="9159" Y="12552" Z="0"/>
					<Vertex X="9169" Y="12547" Z="0"/>
					<Vertex X="9179" Y="12542" Z="0"/>
					<Vertex X="9190" Y="12537" Z="0"/>
					<Vertex X="9195" Y="12532" Z="0"/>
					<Vertex X="9210" Y="12527" Z="0"/>
					<Vertex X="9230" Y="12517" Z="0"/>
					<Vertex X="9255" Y="12512" Z="0"/>
					<Vertex X="9265" Y="12507" Z="0"/>
					<Vertex X="9286" Y="12502" Z="0"/>
					<Vertex X="9296" Y="12502" Z="0"/>
					<Vertex X="9306" Y="12502" Z="0"/>
					<Vertex X="9321" Y="12492" Z="0"/>
					<Vertex X="9326" Y="12492" Z="0"/>
					<Vertex X="9346" Y="12487" Z="0"/>
					<Vertex X="9361" Y="12482" Z="0"/>
					<Vertex X="9372" Y="12477" Z="0"/>
					<Vertex X="9382" Y="12477" Z="0"/>
					<Vertex X="9392" Y="12477" Z="0"/>
					<Vertex X="9417" Y="12472" Z="0"/>
					<Vertex X="9437" Y="12461" Z="0"/>
					<Vertex X="9452" Y="12461" Z="0"/>
					<Vertex X="9478" Y="12451" Z="0"/>
					<Vertex X="9498" Y="12446" Z="0"/>
					<Vertex X="9513" Y="12446" Z="0"/>
					<Vertex X="9528" Y="12446" Z="0"/>
					<Vertex X="9528" Y="12441" Z="0"/>
					<Vertex X="9544" Y="12441" Z="0"/>
					<Vertex X="9559" Y="12436" Z="0"/>
					<Vertex X="9579" Y="12436" Z="0"/>
					<Vertex X="9594" Y="12436" Z="0"/>
					<Vertex X="9609" Y="12431" Z="0"/>
					<Vertex X="9619" Y="12431" Z="0"/>
					<Vertex X="9640" Y="12431" Z="0"/>
					<Vertex X="9655" Y="12431" Z="0"/>
					<Vertex X="9675" Y="12431" Z="0"/>
					<Vertex X="9695" Y="12436" Z="0"/>
					<Vertex X="9705" Y="12441" Z="0"/>
					<Vertex X="9721" Y="12446" Z="0"/>
					<Vertex X="9736" Y="12446" Z="0"/>
					<Vertex X="9761" Y="12456" Z="0"/>
					<Vertex X="9781" Y="12461" Z="0"/>
					<Vertex X="9801" Y="12466" Z="0"/>
					<Vertex X="9817" Y="12472" Z="0"/>
					<Vertex X="9837" Y="12477" Z="0"/>
					<Vertex X="9842" Y="12477" Z="0"/>
					<Vertex X="9857" Y="12477" Z="0"/>
					<Vertex X="9877" Y="12487" Z="0"/>
					<Vertex X="9892" Y="12487" Z="0"/>
					<Vertex X="9908" Y="12497" Z="0"/>
					<Vertex X="9923" Y="12502" Z="0"/>
					<Vertex X="9933" Y="12502" Z="0"/>
					<Vertex X="9938" Y="12502" Z="0"/>
					<Vertex X="9948" Y="12507" Z="0"/>
					<Vertex X="9958" Y="12512" Z="0"/>
					<Vertex X="9968" Y="12517" Z="0"/>
					<Vertex X="9989" Y="12517" Z="0"/>
					<Vertex X="10004" Y="12527" Z="0"/>
					<Vertex X="10014" Y="12527" Z="0"/>
					<Vertex X="10019" Y="12532" Z="0"/>
					<Vertex X="10024" Y="12537" Z="0"/>
					<Vertex X="10029" Y="12537" Z="0"/>
					<Vertex X="10039" Y="12537" Z="0"/>
					<Vertex X="10059" Y="12542" Z="0"/>
					<Vertex X="10064" Y="12542" Z="0"/>
					<Vertex X="10069" Y="12542" Z="0"/>
					<Vertex X="10075" Y="12542" Z="0"/>
					<Vertex X="10085" Y="12542" Z="0"/>
					<Vertex X="10095" Y="12542" Z="0"/>
					<Vertex X="10115" Y="12542" Z="0"/>
					<Vertex X="10140" Y="12542" Z="0"/>
					<Vertex X="10150" Y="12542" Z="0"/>
					<Vertex X="10161" Y="12537" Z="0"/>
					<Vertex X="10171" Y="12537" Z="0"/>
					<Vertex X="10186" Y="12532" Z="0"/>
					<Vertex X="10201" Y="12527" Z="0"/>
					<Vertex X="10226" Y="12522" Z="0"/>
					<Vertex X="10236" Y="12517" Z="0"/>
					<Vertex X="10257" Y="12512" Z="0"/>
					<Vertex X="10267" Y="12512" Z="0"/>
					<Vertex X="10272" Y="12502" Z="0"/>
					<Vertex X="10292" Y="12497" Z="0"/>
					<Vertex X="10317" Y="12492" Z="0"/>
					<Vertex X="10338" Y="12482" Z="0"/>
					<Vertex X="10363" Y="12477" Z="0"/>
					<Vertex X="10383" Y="12466" Z="0"/>
					<Vertex X="10403" Y="12461" Z="0"/>
					<Vertex X="10418" Y="12456" Z="0"/>
					<Vertex X="10439" Y="12446" Z="0"/>
					<Vertex X="10459" Y="12441" Z="0"/>
					<Vertex X="10469" Y="12441" Z="0"/>
					<Vertex X="10489" Y="12431" Z="0"/>
					<Vertex X="10504" Y="12431" Z="0"/>
					<Vertex X="10520" Y="12426" Z="0"/>
					<Vertex X="10525" Y="12426" Z="0"/>
					<Vertex X="10535" Y="12421" Z="0"/>
					<Vertex X="10550" Y="12416" Z="0"/>
					<Vertex X="10555" Y="12416" Z="0"/>
					<Vertex X="10570" Y="12411" Z="0"/>
					<Vertex X="10575" Y="12411" Z="0"/>
					<Vertex X="10580" Y="12411" Z="0"/>
					<Vertex X="10590" Y="12411" Z="0"/>
					<Vertex X="10595" Y="12411" Z="0"/>
					<Vertex X="10606" Y="12411" Z="0"/>
					<Vertex X="10616" Y="12411" Z="0"/>
					<Vertex X="10626" Y="12411" Z="0"/>
					<Vertex X="10646" Y="12411" Z="0"/>
					<Vertex X="10656" Y="12411" Z="0"/>
					<Vertex X="10671" Y="12411" Z="0"/>
					<Vertex X="10692" Y="12411" Z="0"/>
					<Vertex X="10717" Y="12411" Z="0"/>
					<Vertex X="10732" Y="12411" Z="0"/>
					<Vertex X="10747" Y="12411" Z="0"/>
					<Vertex X="10762" Y="12411" Z="0"/>
					<Vertex X="10767" Y="12406" Z="0"/>
					<Vertex X="10788" Y="12401" Z="0"/>
					<Vertex X="10798" Y="12401" Z="0"/>
					<Vertex X="10813" Y="12401" Z="0"/>
					<Vertex X="10823" Y="12396" Z="0"/>
					<Vertex X="10833" Y="12396" Z="0"/>
					<Vertex X="10838" Y="12386" Z="0"/>
					<Vertex X="10848" Y="12381" Z="0"/>
					<Vertex X="10853" Y="12375" Z="0"/>
					<Vertex X="10863" Y="12370" Z="0"/>
					<Vertex X="10869" Y="12365" Z="0"/>
					<Vertex X="10884" Y="12360" Z="0"/>
					<Vertex X="10899" Y="12350" Z="0"/>
					<Vertex X="10904" Y="12350" Z="0"/>
					<Vertex X="10924" Y="12340" Z="0"/>
					<Vertex X="10934" Y="12335" Z="0"/>
					<Vertex X="10954" Y="12325" Z="0"/>
					<Vertex X="10970" Y="12320" Z="0"/>
					<Vertex X="10990" Y="12310" Z="0"/>
					<Vertex X="11010" Y="12305" Z="0"/>
					<Vertex X="11025" Y="12300" Z="0"/>
					<Vertex X="11046" Y="12295" Z="0"/>
					<Vertex X="11051" Y="12284" Z="0"/>
					<Vertex X="11056" Y="12284" Z="0"/>
					<Vertex X="11066" Y="12279" Z="0"/>
					<Vertex X="11076" Y="12279" Z="0"/>
					<Vertex X="11101" Y="12274" Z="0"/>
					<Vertex X="11116" Y="12264" Z="0"/>
					<Vertex X="11137" Y="12264" Z="0"/>
					<Vertex X="11157" Y="12259" Z="0"/>
					<Vertex X="11172" Y="12254" Z="0"/>
					<Vertex X="11182" Y="12254" Z="0"/>
					<Vertex X="11202" Y="12244" Z="0"/>
					<Vertex X="11233" Y="12234" Z="0"/>
					<Vertex X="11243" Y="12229" Z="0"/>
					<Vertex X="11248" Y="12229" Z="0"/>
					<Vertex X="11258" Y="12224" Z="0"/>
					<Vertex X="11268" Y="12219" Z="0"/>
					<Vertex X="11278" Y="12214" Z="0"/>
					<Vertex X="11283" Y="12204" Z="0"/>
					<Vertex X="11293" Y="12204" Z="0"/>
					<Vertex X="11298" Y="12198" Z="0"/>
					<Vertex X="11303" Y="12193" Z="0"/>
					<Vertex X="11309" Y="12188" Z="0"/>
					<Vertex X="11314" Y="12188" Z="0"/>
					<Vertex X="11319" Y="12183" Z="0"/>
					<Vertex X="11329" Y="12183" Z="0"/>
					<Vertex X="11334" Y="12178" Z="0"/>
					<Vertex X="11344" Y="12173" Z="0"/>
					<Vertex X="11349" Y="12168" Z="0"/>
					<Vertex X="11359" Y="12163" Z="0"/>
					<Vertex X="11389" Y="12158" Z="0"/>
					<Vertex X="11415" Y="12153" Z="0"/>
					<Vertex X="11430" Y="12148" Z="0"/>
					<Vertex X="11450" Y="12148" Z="0"/>
					<Vertex X="11480" Y="12138" Z="0"/>
					<Vertex X="11501" Y="12133" Z="0"/>
					<Vertex X="11516" Y="12133" Z="0"/>
					<Vertex X="11526" Y="12133" Z="0"/>
					<Vertex X="11531" Y="12133" Z="0"/>
					<Vertex X="11541" Y="12133" Z="0"/>
					<Vertex X="11566" Y="12133" Z="0"/>
					<Vertex X="11592" Y="12133" Z="0"/>
					<Vertex X="11607" Y="12133" Z="0"/>
					<Vertex X="11617" Y="12133" Z="0"/>
					<Vertex X="11622" Y="12133" Z="0"/>
					<Vertex X="11627" Y="12133" Z="0"/>
					<Vertex X="11642" Y="12133" Z="0"/>
					<Vertex X="11663" Y="12133" Z="0"/>
					<Vertex X="11693" Y="12133" Z="0"/>
					<Vertex X="11708" Y="12133" Z="0"/>
					<Vertex X="11713" Y="12133" Z="0"/>
					<Vertex X="11723" Y="12133" Z="0"/>
					<Vertex X="11728" Y="12133" Z="0"/>
					<Vertex X="11743" Y="12133" Z="0"/>
					<Vertex X="11748" Y="12133" Z="0"/>
					<Vertex X="11754" Y="12133" Z="0"/>
					<Vertex X="11759" Y="12133" Z="0"/>
					<Vertex X="11764" Y="12133" Z="0"/>
					<Vertex X="11769" Y="12133" Z="0"/>
					<Vertex X="11774" Y="12133" Z="0"/>
					<Vertex X="11779" Y="12138" Z="0"/>
					<Vertex X="11784" Y="12138" Z="0"/>
					<Vertex X="11765" Y="12134" Z="0"/>
					<Vertex X="11800" Y="12152" Z="0"/>
					<Vertex X="11835" Y="12170" Z="0"/>
					<Vertex X="11871" Y="12187" Z="0"/>
					<Vertex X="11888" Y="12205" Z="0"/>
					<Vertex X="11924" Y="12222" Z="0"/>
					<Vertex X="11959" Y="12240" Z="0"/>
					<Vertex X="11994" Y="12258" Z="0"/>
					<Vertex X="12029" Y="12275" Z="0"/>
					<Vertex X="12065" Y="12293" Z="0"/>
					<Vertex X="12100" Y="12311" Z="0"/>
					<Vertex X="12135" Y="12346" Z="0"/>
					<Vertex X="12153" Y="12346" Z="0"/>
					<Vertex X="12188" Y="12364" Z="0"/>
					<Vertex X="12241" Y="12381" Z="0"/>
					<Vertex X="12259" Y="12399" Z="0"/>
					<Vertex X="12294" Y="12399" Z="0"/>
					<Vertex X="12329" Y="12416" Z="0"/>
					<Vertex X="12347" Y="12434" Z="0"/>
					<Vertex X="12365" Y="12434" Z="0"/>
					<Vertex X="12382" Y="12434" Z="0"/>
					<Vertex X="12400" Y="12469" Z="0"/>
					<Vertex X="12435" Y="12469" Z="0"/>
					<Vertex X="12435" Y="12487" Z="0"/>
					<Vertex X="12453" Y="12505" Z="0"/>
					<Vertex X="12488" Y="12505" Z="0"/>
					<Vertex X="12488" Y="12522" Z="0"/>
					<Vertex X="12470" Y="12593" Z="0"/>
					<Vertex X="12453" Y="12628" Z="0"/>
					<Vertex X="12435" Y="12663" Z="0"/>
					<Vertex X="12417" Y="12699" Z="0"/>
					<Vertex X="12417" Y="12734" Z="0"/>
					<Vertex X="12417" Y="12752" Z="0"/>
					<Vertex X="12400" Y="12769" Z="0"/>
					<Vertex X="12400" Y="12787" Z="0"/>
					<Vertex X="12400" Y="12805" Z="0"/>
					<Vertex X="12400" Y="12822" Z="0"/>
					<Vertex X="12382" Y="12840" Z="0"/>
					<Vertex X="12382" Y="12857" Z="0"/>
					<Vertex X="12365" Y="12875" Z="0"/>
					<Vertex X="12365" Y="12893" Z="0"/>
					<Vertex X="12365" Y="12910" Z="0"/>
					<Vertex X="12347" Y="12928" Z="0"/>
					<Vertex X="12347" Y="12946" Z="0"/>
					<Vertex X="12329" Y="12963" Z="0"/>
					<Vertex X="12329" Y="12981" Z="0"/>
					<Vertex X="12312" Y="12999" Z="0"/>
					<Vertex X="12312" Y="13034" Z="0"/>
					<Vertex X="12294" Y="13051" Z="0"/>
					<Vertex X="12294" Y="13069" Z="0"/>
					<Vertex X="12294" Y="13087" Z="0"/>
					<Vertex X="12294" Y="13104" Z="0"/>
					<Vertex X="12276" Y="13122" Z="0"/>
					<Vertex X="12276" Y="13157" Z="0"/>
					<Vertex X="12276" Y="13175" Z="0"/>
					<Vertex X="12276" Y="13193" Z="0"/>
					<Vertex X="12276" Y="13210" Z="0"/>
					<Vertex X="12276" Y="13228" Z="0"/>
					<Vertex X="12276" Y="13245" Z="0"/>
					<Vertex X="12276" Y="13281" Z="0"/>
					<Vertex X="12276" Y="13298" Z="0"/>
					<Vertex X="12276" Y="13316" Z="0"/>
					<Vertex X="12276" Y="13334" Z="0"/>
					<Vertex X="12259" Y="13351" Z="0"/>
					<Vertex X="12259" Y="13369" Z="0"/>
					<Vertex X="12241" Y="13387" Z="0"/>
					<Vertex X="12241" Y="13404" Z="0"/>
					<Vertex X="12241" Y="13422" Z="0"/>
					<Vertex X="12241" Y="13439" Z="0"/>
					<Vertex X="12223" Y="13457" Z="0"/>
					<Vertex X="12223" Y="13475" Z="0"/>
					<Vertex X="12223" Y="13492" Z="0"/>
					<Vertex X="12206" Y="13510" Z="0"/>
					<Vertex X="12206" Y="13528" Z="0"/>
					<Vertex X="12188" Y="13528" Z="0"/>
					<Vertex X="12171" Y="13545" Z="0"/>
					<Vertex X="12153" Y="13581" Z="0"/>
					<Vertex X="12135" Y="13598" Z="0"/>
					<Vertex X="12118" Y="13598" Z="0"/>
					<Vertex X="12100" Y="13633" Z="0"/>
					<Vertex X="12100" Y="13651" Z="0"/>
					<Vertex X="12082" Y="13651" Z="0"/>
					<Vertex X="12082" Y="13669" Z="0"/>
					<Vertex X="12065" Y="13669" Z="0"/>
					<Vertex X="12047" Y="13686" Z="0"/>
					<Vertex X="12029" Y="13704" Z="0"/>
					<Vertex X="12012" Y="13704" Z="0"/>
					<Vertex X="11994" Y="13722" Z="0"/>
					<Vertex X="11976" Y="13739" Z="0"/>
					<Vertex X="11959" Y="13757" Z="0"/>
					<Vertex X="11941" Y="13757" Z="0"/>
					<Vertex X="11924" Y="13775" Z="0"/>
					<Vertex X="11888" Y="13775" Z="0"/>
					<Vertex X="11853" Y="13810" Z="0"/>
					<Vertex X="11818" Y="13810" Z="0"/>
					<Vertex X="11782" Y="13827" Z="0"/>
					<Vertex X="11730" Y="13845" Z="0"/>
					<Vertex X="11677" Y="13880" Z="0"/>
					<Vertex X="11624" Y="13898" Z="0"/>
					<Vertex X="11588" Y="13916" Z="0"/>
					<Vertex X="11536" Y="13951" Z="0"/>
					<Vertex X="11500" Y="13951" Z="0"/>
					<Vertex X="11465" Y="13969" Z="0"/>
					<Vertex X="11430" Y="13986" Z="0"/>
					<Vertex X="11377" Y="14004" Z="0"/>
					<Vertex X="11342" Y="14004" Z="0"/>
					<Vertex X="11289" Y="14022" Z="0"/>
					<Vertex X="11236" Y="14039" Z="0"/>
					<Vertex X="11200" Y="14039" Z="0"/>
					<Vertex X="11200" Y="14057" Z="0"/>
					<Vertex X="11148" Y="14057" Z="0"/>
					<Vertex X="11130" Y="14057" Z="0"/>
					<Vertex X="11112" Y="14074" Z="0"/>
					<Vertex X="11077" Y="14074" Z="0"/>
					<Vertex X="11042" Y="14092" Z="0"/>
					<Vertex X="11024" Y="14092" Z="0"/>
					<Vertex X="10989" Y="14092" Z="0"/>
					<Vertex X="10971" Y="14092" Z="0"/>
					<Vertex X="10954" Y="14110" Z="0"/>
					<Vertex X="10936" Y="14110" Z="0"/>
					<Vertex X="10918" Y="14110" Z="0"/>
					<Vertex X="10883" Y="14127" Z="0"/>
					<Vertex X="10865" Y="14127" Z="0"/>
					<Vertex X="10848" Y="14127" Z="0"/>
					<Vertex X="10830" Y="14127" Z="0"/>
					<Vertex X="10812" Y="14127" Z="0"/>
					<Vertex X="10795" Y="14145" Z="0"/>
					<Vertex X="10777" Y="14145" Z="0"/>
					<Vertex X="10759" Y="14145" Z="0"/>
					<Vertex X="10707" Y="14163" Z="0"/>
					<Vertex X="10671" Y="14163" Z="0"/>
					<Vertex X="10654" Y="14180" Z="0"/>
					<Vertex X="10618" Y="14180" Z="0"/>
					<Vertex X="10583" Y="14180" Z="0"/>
					<Vertex X="10548" Y="14180" Z="0"/>
					<Vertex X="10530" Y="14180" Z="0"/>
					<Vertex X="10495" Y="14180" Z="0"/>
					<Vertex X="10460" Y="14180" Z="0"/>
					<Vertex X="10442" Y="14180" Z="0"/>
					<Vertex X="10424" Y="14180" Z="0"/>
					<Vertex X="10407" Y="14180" Z="0"/>
					<Vertex X="10389" Y="14180" Z="0"/>
					<Vertex X="10354" Y="14198" Z="0"/>
					<Vertex X="10336" Y="14198" Z="0"/>
					<Vertex X="10301" Y="14198" Z="0"/>
					<Vertex X="10283" Y="14198" Z="0"/>
					<Vertex X="10266" Y="14198" Z="0"/>
					<Vertex X="10248" Y="14216" Z="0"/>
					<Vertex X="10230" Y="14216" Z="0"/>
					<Vertex X="10213" Y="14233" Z="0"/>
					<Vertex X="10177" Y="14233" Z="0"/>
					<Vertex X="10160" Y="14233" Z="0"/>
					<Vertex X="10142" Y="14251" Z="0"/>
					<Vertex X="10125" Y="14251" Z="0"/>
					<Vertex X="10107" Y="14251" Z="0"/>
					<Vertex X="10089" Y="14268" Z="0"/>
					<Vertex X="10072" Y="14286" Z="0"/>
					<Vertex X="10036" Y="14304" Z="0"/>
					<Vertex X="10019" Y="14304" Z="0"/>
					<Vertex X="10001" Y="14339" Z="0"/>
					<Vertex X="9983" Y="14339" Z="0"/>
					<Vertex X="9948" Y="14357" Z="0"/>
					<Vertex X="9913" Y="14374" Z="0"/>
					<Vertex X="9878" Y="14392" Z="0"/>
					<Vertex X="9842" Y="14410" Z="0"/>
					<Vertex X="9807" Y="14445" Z="0"/>
					<Vertex X="9789" Y="14462" Z="0"/>
					<Vertex X="9772" Y="14462" Z="0"/>
					<Vertex X="9737" Y="14498" Z="0"/>
					<Vertex X="9719" Y="14515" Z="0"/>
					<Vertex X="9701" Y="14533" Z="0"/>
					<Vertex X="9684" Y="14551" Z="0"/>
					<Vertex X="9666" Y="14568" Z="0"/>
					<Vertex X="9648" Y="14604" Z="0"/>
					<Vertex X="9631" Y="14604" Z="0"/>
					<Vertex X="9631" Y="14621" Z="0"/>
					<Vertex X="9631" Y="14639" Z="0"/>
					<Vertex X="9631" Y="14656" Z="0"/>
					<Vertex X="9631" Y="14674" Z="0"/>
					<Vertex X="9631" Y="14692" Z="0"/>
					<Vertex X="9631" Y="14709" Z="0"/>
					<Vertex X="9631" Y="14745" Z="0"/>
					<Vertex X="9631" Y="14762" Z="0"/>
					<Vertex X="9631" Y="14780" Z="0"/>
					<Vertex X="9613" Y="14798" Z="0"/>
					<Vertex X="9613" Y="14815" Z="0"/>
					<Vertex X="9613" Y="14850" Z="0"/>
					<Vertex X="9613" Y="14868" Z="0"/>
					<Vertex X="9613" Y="14903" Z="0"/>
					<Vertex X="9613" Y="14921" Z="0"/>
					<Vertex X="9613" Y="14939" Z="0"/>
					<Vertex X="9613" Y="14956" Z="0"/>
					<Vertex X="9613" Y="14992" Z="0"/>
					<Vertex X="9613" Y="15009" Z="0"/>
					<Vertex X="9613" Y="15044" Z="0"/>
					<Vertex X="9613" Y="15080" Z="0"/>
					<Vertex X="9613" Y="15097" Z="0"/>
					<Vertex X="9613" Y="15115" Z="0"/>
					<Vertex X="9613" Y="15133" Z="0"/>
					<Vertex X="9631" Y="15203" Z="0"/>
					<Vertex X="9648" Y="15239" Z="0"/>
					<Vertex X="9666" Y="15274" Z="0"/>
					<Vertex X="9701" Y="15309" Z="0"/>
					<Vertex X="9701" Y="15327" Z="0"/>
					<Vertex X="9719" Y="15327" Z="0"/>
					<Vertex X="9737" Y="15344" Z="0"/>
					<Vertex X="9772" Y="15397" Z="0"/>
					<Vertex X="9789" Y="15415" Z="0"/>
					<Vertex X="9825" Y="15433" Z="0"/>
					<Vertex X="9825" Y="15397" Z="0"/>
					<Vertex X="9825" Y="15415" Z="0"/>
					<Vertex X="9825" Y="15450" Z="0"/>
					<Vertex X="9836" Y="15418" Z="0"/>
					<Vertex X="9875" Y="15418" Z="0"/>
					<Vertex X="9915" Y="15418" Z="0"/>
					<Vertex X="9954" Y="15457" Z="0"/>
					<Vertex X="9948" Y="15468" Z="0"/>
					<Vertex X="9966" Y="15468" Z="0"/>
					<Vertex X="9983" Y="15468" Z="0"/>
					<Vertex X="10001" Y="15468" Z="0"/>
					<Vertex X="10019" Y="15468" Z="0"/>
					<Vertex X="10054" Y="15468" Z="0"/>
					<Vertex X="10072" Y="15468" Z="0"/>
					<Vertex X="10107" Y="15485" Z="0"/>
					<Vertex X="10125" Y="15485" Z="0"/>
					<Vertex X="10160" Y="15485" Z="0"/>
					<Vertex X="10177" Y="15485" Z="0"/>
					<Vertex X="10213" Y="15485" Z="0"/>
					<Vertex X="10230" Y="15468" Z="0"/>
					<Vertex X="10248" Y="15468" Z="0"/>
					<Vertex X="10266" Y="15468" Z="0"/>
					<Vertex X="10283" Y="15468" Z="0"/>
					<Vertex X="10301" Y="15468" Z="0"/>
					<Vertex X="10336" Y="15468" Z="0"/>
					<Vertex X="10371" Y="15450" Z="0"/>
					<Vertex X="10407" Y="15450" Z="0"/>
					<Vertex X="10495" Y="15450" Z="0"/>
					<Vertex X="10565" Y="15450" Z="0"/>
					<Vertex X="10601" Y="15450" Z="0"/>
					<Vertex X="10671" Y="15450" Z="0"/>
					<Vertex X="10707" Y="15468" Z="0"/>
					<Vertex X="10759" Y="15468" Z="0"/>
					<Vertex X="10795" Y="15485" Z="0"/>
					<Vertex X="10830" Y="15503" Z="0"/>
					<Vertex X="10865" Y="15521" Z="0"/>
					<Vertex X="10936" Y="15556" Z="0"/>
					<Vertex X="11059" Y="15591" Z="0"/>
					<Vertex X="11095" Y="15609" Z="0"/>
					<Vertex X="11183" Y="15627" Z="0"/>
					<Vertex X="11200" Y="15627" Z="0"/>
					<Vertex X="11218" Y="15627" Z="0"/>
					<Vertex X="11236" Y="15627" Z="0"/>
					<Vertex X="11377" Y="15627" Z="0"/>
					<Vertex X="11465" Y="15627" Z="0"/>
					<Vertex X="11536" Y="15627" Z="0"/>
					<Vertex X="11571" Y="15627" Z="0"/>
					<Vertex X="11606" Y="15627" Z="0"/>
					<Vertex X="11624" Y="15627" Z="0"/>
					<Vertex X="11641" Y="15609" Z="0"/>
					<Vertex X="11659" Y="15609" Z="0"/>
					<Vertex X="11694" Y="15609" Z="0"/>
					<Vertex X="11712" Y="15609" Z="0"/>
					<Vertex X="11730" Y="15609" Z="0"/>
					<Vertex X="11747" Y="15609" Z="0"/>
					<Vertex X="11765" Y="15609" Z="0"/>
					<Vertex X="11818" Y="15644" Z="0"/>
					<Vertex X="11835" Y="15662" Z="0"/>
					<Vertex X="11888" Y="15821" Z="0"/>
					<Vertex X="11906" Y="15891" Z="0"/>
					<Vertex X="11924" Y="15926" Z="0"/>
					<Vertex X="11924" Y="15944" Z="0"/>
					<Vertex X="11924" Y="15962" Z="0"/>
					<Vertex X="11924" Y="15979" Z="0"/>
					<Vertex X="11924" Y="15997" Z="0"/>
					<Vertex X="11941" Y="16032" Z="0"/>
					<Vertex X="11941" Y="16050" Z="0"/>
					<Vertex X="11941" Y="16067" Z="0"/>
					<Vertex X="11941" Y="16103" Z="0"/>
					<Vertex X="11941" Y="16120" Z="0"/>
					<Vertex X="11941" Y="16138" Z="0"/>
					<Vertex X="11941" Y="16156" Z="0"/>
					<Vertex X="11924" Y="16173" Z="0"/>
					<Vertex X="11924" Y="16209" Z="0"/>
					<Vertex X="11906" Y="16226" Z="0"/>
					<Vertex X="11906" Y="16262" Z="0"/>
					<Vertex X="11888" Y="16279" Z="0"/>
					<Vertex X="11871" Y="16297" Z="0"/>
					<Vertex X="11871" Y="16314" Z="0"/>
					<Vertex X="11853" Y="16332" Z="0"/>
					<Vertex X="11853" Y="16350" Z="0"/>
					<Vertex X="11835" Y="16385" Z="0"/>
					<Vertex X="11800" Y="16403" Z="0"/>
					<Vertex X="11800" Y="16420" Z="0"/>
					<Vertex X="11782" Y="16438" Z="0"/>
					<Vertex X="11782" Y="16456" Z="0"/>
					<Vertex X="11782" Y="16473" Z="0"/>
					<Vertex X="11765" Y="16491" Z="0"/>
					<Vertex X="11747" Y="16508" Z="0"/>
					<Vertex X="11730" Y="16526" Z="0"/>
					<Vertex X="11730" Y="16561" Z="0"/>
					<Vertex X="11712" Y="16597" Z="0"/>
					<Vertex X="11694" Y="16632" Z="0"/>
					<Vertex X="11694" Y="16667" Z="0"/>
					<Vertex X="11694" Y="16702" Z="0"/>
					<Vertex X="11677" Y="16738" Z="0"/>
					<Vertex X="11677" Y="16773" Z="0"/>
					<Vertex X="11677" Y="16808" Z="0"/>
					<Vertex X="11677" Y="16844" Z="0"/>
					<Vertex X="11677" Y="16861" Z="0"/>
					<Vertex X="11677" Y="16896" Z="0"/>
					<Vertex X="11694" Y="16914" Z="0"/>
					<Vertex X="11694" Y="16932" Z="0"/>
					<Vertex X="11694" Y="16949" Z="0"/>
					<Vertex X="11712" Y="16967" Z="0"/>
					<Vertex X="11730" Y="16985" Z="0"/>
					<Vertex X="11730" Y="17002" Z="0"/>
					<Vertex X="11730" Y="17055" Z="0"/>
					<Vertex X="11747" Y="17143" Z="0"/>
					<Vertex X="11782" Y="17214" Z="0"/>
					<Vertex X="11800" Y="17284" Z="0"/>
					<Vertex X="11818" Y="17320" Z="0"/>
					<Vertex X="11835" Y="17337" Z="0"/>
					<Vertex X="11853" Y="17337" Z="0"/>
					<Vertex X="11853" Y="17355" Z="0"/>
					<Vertex X="11853" Y="17373" Z="0"/>
					<Vertex X="11871" Y="17390" Z="0"/>
					<Vertex X="11871" Y="17408" Z="0"/>
					<Vertex X="11871" Y="17443" Z="0"/>
					<Vertex X="11871" Y="17496" Z="0"/>
					<Vertex X="11871" Y="17514" Z="0"/>
					<Vertex X="11871" Y="17549" Z="0"/>
					<Vertex X="11888" Y="17549" Z="0"/>
					<Vertex X="11888" Y="17567" Z="0"/>
					<Vertex X="11906" Y="17584" Z="0"/>
					<Vertex X="11906" Y="17602" Z="0"/>
					<Vertex X="11906" Y="17620" Z="0"/>
					<Vertex X="11906" Y="17637" Z="0"/>
					<Vertex X="11906" Y="17673" Z="0"/>
					<Vertex X="11906" Y="17690" Z="0"/>
					<Vertex X="11871" Y="17743" Z="0"/>
					<Vertex X="11835" Y="17778" Z="0"/>
					<Vertex X="11835" Y="17796" Z="0"/>
					<Vertex X="11835" Y="17814" Z="0"/>
					<Vertex X="11818" Y="17814" Z="0"/>
					<Vertex X="11800" Y="17849" Z="0"/>
					<Vertex X="11765" Y="17867" Z="0"/>
					<Vertex X="11747" Y="17884" Z="0"/>
					<Vertex X="11747" Y="17902" Z="0"/>
					<Vertex X="11782" Y="17919" Z="0"/>
					<Vertex X="11765" Y="17919" Z="0"/>
					<Vertex X="11730" Y="17937" Z="0"/>
					<Vertex X="11712" Y="17937" Z="0"/>
					<Vertex X="11694" Y="17955" Z="0"/>
					<Vertex X="11659" Y="17972" Z="0"/>
					<Vertex X="11641" Y="17955" Z="0"/>
					<Vertex X="11641" Y="17972" Z="0"/>
				</Vertices>
			</Region>
			<Region Id="6" Type="0" Zoom="0.090879" Selected="0" ImageLocation="" ImageFocus="0" Length="18009.8" Area="10788531.5" LengthMicrons="9031.9" AreaMicrons="2713340.1" Text="MICROPAP" NegativeROA="0" InputRegionId="0" Analyze="1" DisplayId="6">
				<Attributes/>
				<Vertices>
					<Vertex X="31878" Y="4060" Z="0"/>
					<Vertex X="31889" Y="4027" Z="0"/>
					<Vertex X="31889" Y="4016" Z="0"/>
					<Vertex X="31900" Y="4016" Z="0"/>
					<Vertex X="31900" Y="3994" Z="0"/>
					<Vertex X="31933" Y="3961" Z="0"/>
					<Vertex X="31933" Y="3939" Z="0"/>
					<Vertex X="31944" Y="3917" Z="0"/>
					<Vertex X="31944" Y="3906" Z="0"/>
					<Vertex X="31966" Y="3862" Z="0"/>
					<Vertex X="31977" Y="3829" Z="0"/>
					<Vertex X="31977" Y="3796" Z="0"/>
					<Vertex X="31988" Y="3774" Z="0"/>
					<Vertex X="32010" Y="3719" Z="0"/>
					<Vertex X="32021" Y="3686" Z="0"/>
					<Vertex X="32021" Y="3664" Z="0"/>
					<Vertex X="32021" Y="3642" Z="0"/>
					<Vertex X="32032" Y="3620" Z="0"/>
					<Vertex X="32054" Y="3576" Z="0"/>
					<Vertex X="32054" Y="3532" Z="0"/>
					<Vertex X="32054" Y="3521" Z="0"/>
					<Vertex X="32065" Y="3488" Z="0"/>
					<Vertex X="32076" Y="3466" Z="0"/>
					<Vertex X="32098" Y="3422" Z="0"/>
					<Vertex X="32098" Y="3400" Z="0"/>
					<Vertex X="32098" Y="3367" Z="0"/>
					<Vertex X="32109" Y="3334" Z="0"/>
					<Vertex X="32120" Y="3301" Z="0"/>
					<Vertex X="32142" Y="3268" Z="0"/>
					<Vertex X="32142" Y="3235" Z="0"/>
					<Vertex X="32142" Y="3191" Z="0"/>
					<Vertex X="32153" Y="3136" Z="0"/>
					<Vertex X="32153" Y="3092" Z="0"/>
					<Vertex X="32153" Y="3070" Z="0"/>
					<Vertex X="32164" Y="3026" Z="0"/>
					<Vertex X="32164" Y="3015" Z="0"/>
					<Vertex X="32186" Y="2993" Z="0"/>
					<Vertex X="32197" Y="2960" Z="0"/>
					<Vertex X="32197" Y="2938" Z="0"/>
					<Vertex X="32197" Y="2916" Z="0"/>
					<Vertex X="32208" Y="2905" Z="0"/>
					<Vertex X="32219" Y="2861" Z="0"/>
					<Vertex X="32219" Y="2828" Z="0"/>
					<Vertex X="32230" Y="2806" Z="0"/>
					<Vertex X="32241" Y="2784" Z="0"/>
					<Vertex X="32241" Y="2761" Z="0"/>
					<Vertex X="32252" Y="2750" Z="0"/>
					<Vertex X="32252" Y="2717" Z="0"/>
					<Vertex X="32263" Y="2706" Z="0"/>
					<Vertex X="32274" Y="2684" Z="0"/>
					<Vertex X="32274" Y="2673" Z="0"/>
					<Vertex X="32285" Y="2662" Z="0"/>
					<Vertex X="32296" Y="2640" Z="0"/>
					<Vertex X="32307" Y="2629" Z="0"/>
					<Vertex X="32318" Y="2618" Z="0"/>
					<Vertex X="32318" Y="2607" Z="0"/>
					<Vertex X="32340" Y="2585" Z="0"/>
					<Vertex X="32351" Y="2574" Z="0"/>
					<Vertex X="32362" Y="2552" Z="0"/>
					<Vertex X="32384" Y="2530" Z="0"/>
					<Vertex X="32395" Y="2519" Z="0"/>
					<Vertex X="32417" Y="2497" Z="0"/>
					<Vertex X="32428" Y="2486" Z="0"/>
					<Vertex X="32450" Y="2464" Z="0"/>
					<Vertex X="32472" Y="2442" Z="0"/>
					<Vertex X="32494" Y="2420" Z="0"/>
					<Vertex X="32505" Y="2420" Z="0"/>
					<Vertex X="32516" Y="2398" Z="0"/>
					<Vertex X="32549" Y="2387" Z="0"/>
					<Vertex X="32560" Y="2376" Z="0"/>
					<Vertex X="32571" Y="2365" Z="0"/>
					<Vertex X="32593" Y="2354" Z="0"/>
					<Vertex X="32637" Y="2332" Z="0"/>
					<Vertex X="32648" Y="2321" Z="0"/>
					<Vertex X="32670" Y="2310" Z="0"/>
					<Vertex X="32692" Y="2299" Z="0"/>
					<Vertex X="32714" Y="2277" Z="0"/>
					<Vertex X="32736" Y="2277" Z="0"/>
					<Vertex X="32747" Y="2266" Z="0"/>
					<Vertex X="32769" Y="2266" Z="0"/>
					<Vertex X="32791" Y="2255" Z="0"/>
					<Vertex X="32791" Y="2244" Z="0"/>
					<Vertex X="32813" Y="2244" Z="0"/>
					<Vertex X="32824" Y="2244" Z="0"/>
					<Vertex X="32846" Y="2233" Z="0"/>
					<Vertex X="32857" Y="2233" Z="0"/>
					<Vertex X="32890" Y="2222" Z="0"/>
					<Vertex X="32912" Y="2211" Z="0"/>
					<Vertex X="32945" Y="2211" Z="0"/>
					<Vertex X="32967" Y="2200" Z="0"/>
					<Vertex X="32978" Y="2200" Z="0"/>
					<Vertex X="33000" Y="2200" Z="0"/>
					<Vertex X="33022" Y="2200" Z="0"/>
					<Vertex X="33044" Y="2200" Z="0"/>
					<Vertex X="33055" Y="2200" Z="0"/>
					<Vertex X="33088" Y="2189" Z="0"/>
					<Vertex X="33099" Y="2189" Z="0"/>
					<Vertex X="33121" Y="2189" Z="0"/>
					<Vertex X="33154" Y="2189" Z="0"/>
					<Vertex X="33176" Y="2178" Z="0"/>
					<Vertex X="33198" Y="2167" Z="0"/>
					<Vertex X="33209" Y="2167" Z="0"/>
					<Vertex X="33220" Y="2167" Z="0"/>
					<Vertex X="33242" Y="2167" Z="0"/>
					<Vertex X="33253" Y="2167" Z="0"/>
					<Vertex X="33275" Y="2167" Z="0"/>
					<Vertex X="33297" Y="2167" Z="0"/>
					<Vertex X="33330" Y="2156" Z="0"/>
					<Vertex X="33341" Y="2156" Z="0"/>
					<Vertex X="33364" Y="2156" Z="0"/>
					<Vertex X="33386" Y="2156" Z="0"/>
					<Vertex X="33408" Y="2145" Z="0"/>
					<Vertex X="33430" Y="2145" Z="0"/>
					<Vertex X="33441" Y="2145" Z="0"/>
					<Vertex X="33463" Y="2145" Z="0"/>
					<Vertex X="33496" Y="2145" Z="0"/>
					<Vertex X="33529" Y="2145" Z="0"/>
					<Vertex X="33551" Y="2145" Z="0"/>
					<Vertex X="33573" Y="2145" Z="0"/>
					<Vertex X="33606" Y="2123" Z="0"/>
					<Vertex X="33617" Y="2123" Z="0"/>
					<Vertex X="33650" Y="2123" Z="0"/>
					<Vertex X="33672" Y="2123" Z="0"/>
					<Vertex X="33683" Y="2123" Z="0"/>
					<Vertex X="33705" Y="2123" Z="0"/>
					<Vertex X="33727" Y="2112" Z="0"/>
					<Vertex X="33749" Y="2112" Z="0"/>
					<Vertex X="33771" Y="2101" Z="0"/>
					<Vertex X="33793" Y="2101" Z="0"/>
					<Vertex X="33804" Y="2090" Z="0"/>
					<Vertex X="33826" Y="2090" Z="0"/>
					<Vertex X="33837" Y="2090" Z="0"/>
					<Vertex X="33870" Y="2079" Z="0"/>
					<Vertex X="33903" Y="2068" Z="0"/>
					<Vertex X="33914" Y="2068" Z="0"/>
					<Vertex X="33936" Y="2057" Z="0"/>
					<Vertex X="33947" Y="2046" Z="0"/>
					<Vertex X="33969" Y="2046" Z="0"/>
					<Vertex X="33991" Y="2035" Z="0"/>
					<Vertex X="34013" Y="2035" Z="0"/>
					<Vertex X="34035" Y="2035" Z="0"/>
					<Vertex X="34057" Y="2035" Z="0"/>
					<Vertex X="34068" Y="2013" Z="0"/>
					<Vertex X="34090" Y="2013" Z="0"/>
					<Vertex X="34145" Y="2002" Z="0"/>
					<Vertex X="34167" Y="2002" Z="0"/>
					<Vertex X="34189" Y="2002" Z="0"/>
					<Vertex X="34211" Y="1991" Z="0"/>
					<Vertex X="34222" Y="1991" Z="0"/>
					<Vertex X="34244" Y="1991" Z="0"/>
					<Vertex X="34266" Y="1991" Z="0"/>
					<Vertex X="34288" Y="1969" Z="0"/>
					<Vertex X="34310" Y="1969" Z="0"/>
					<Vertex X="34332" Y="1969" Z="0"/>
					<Vertex X="34387" Y="1969" Z="0"/>
					<Vertex X="34398" Y="1969" Z="0"/>
					<Vertex X="34431" Y="1969" Z="0"/>
					<Vertex X="34442" Y="1958" Z="0"/>
					<Vertex X="34464" Y="1958" Z="0"/>
					<Vertex X="34486" Y="1958" Z="0"/>
					<Vertex X="34497" Y="1947" Z="0"/>
					<Vertex X="34519" Y="1947" Z="0"/>
					<Vertex X="34530" Y="1947" Z="0"/>
					<Vertex X="34541" Y="1947" Z="0"/>
					<Vertex X="34574" Y="1947" Z="0"/>
					<Vertex X="34585" Y="1936" Z="0"/>
					<Vertex X="34607" Y="1936" Z="0"/>
					<Vertex X="34618" Y="1936" Z="0"/>
					<Vertex X="34640" Y="1936" Z="0"/>
					<Vertex X="34662" Y="1936" Z="0"/>
					<Vertex X="34684" Y="1936" Z="0"/>
					<Vertex X="34695" Y="1936" Z="0"/>
					<Vertex X="34706" Y="1936" Z="0"/>
					<Vertex X="34717" Y="1936" Z="0"/>
					<Vertex X="34728" Y="1936" Z="0"/>
					<Vertex X="34750" Y="1936" Z="0"/>
					<Vertex X="34761" Y="1936" Z="0"/>
					<Vertex X="34783" Y="1936" Z="0"/>
					<Vertex X="34794" Y="1936" Z="0"/>
					<Vertex X="34805" Y="1936" Z="0"/>
					<Vertex X="34827" Y="1936" Z="0"/>
					<Vertex X="34849" Y="1936" Z="0"/>
					<Vertex X="34860" Y="1936" Z="0"/>
					<Vertex X="34882" Y="1936" Z="0"/>
					<Vertex X="34893" Y="1936" Z="0"/>
					<Vertex X="34926" Y="1936" Z="0"/>
					<Vertex X="34937" Y="1936" Z="0"/>
					<Vertex X="34959" Y="1936" Z="0"/>
					<Vertex X="34981" Y="1936" Z="0"/>
					<Vertex X="35003" Y="1936" Z="0"/>
					<Vertex X="35025" Y="1936" Z="0"/>
					<Vertex X="35036" Y="1936" Z="0"/>
					<Vertex X="35047" Y="1936" Z="0"/>
					<Vertex X="35058" Y="1936" Z="0"/>
					<Vertex X="35069" Y="1936" Z="0"/>
					<Vertex X="35080" Y="1936" Z="0"/>
					<Vertex X="35102" Y="1936" Z="0"/>
					<Vertex X="35113" Y="1936" Z="0"/>
					<Vertex X="35124" Y="1936" Z="0"/>
					<Vertex X="35146" Y="1936" Z="0"/>
					<Vertex X="35168" Y="1936" Z="0"/>
					<Vertex X="35190" Y="1936" Z="0"/>
					<Vertex X="35201" Y="1936" Z="0"/>
					<Vertex X="35212" Y="1936" Z="0"/>
					<Vertex X="35223" Y="1936" Z="0"/>
					<Vertex X="35234" Y="1936" Z="0"/>
					<Vertex X="35245" Y="1936" Z="0"/>
					<Vertex X="35256" Y="1936" Z="0"/>
					<Vertex X="35278" Y="1936" Z="0"/>
					<Vertex X="35322" Y="1947" Z="0"/>
					<Vertex X="35333" Y="1958" Z="0"/>
					<Vertex X="35344" Y="1969" Z="0"/>
					<Vertex X="35355" Y="1969" Z="0"/>
					<Vertex X="35377" Y="1980" Z="0"/>
					<Vertex X="35388" Y="1991" Z="0"/>
					<Vertex X="35388" Y="2002" Z="0"/>
					<Vertex X="35410" Y="2002" Z="0"/>
					<Vertex X="35410" Y="2013" Z="0"/>
					<Vertex X="35421" Y="2013" Z="0"/>
					<Vertex X="35432" Y="2013" Z="0"/>
					<Vertex X="35454" Y="2024" Z="0"/>
					<Vertex X="35465" Y="2035" Z="0"/>
					<Vertex X="35476" Y="2035" Z="0"/>
					<Vertex X="35476" Y="2046" Z="0"/>
					<Vertex X="35487" Y="2046" Z="0"/>
					<Vertex X="35509" Y="2068" Z="0"/>
					<Vertex X="35531" Y="2079" Z="0"/>
					<Vertex X="35553" Y="2090" Z="0"/>
					<Vertex X="35564" Y="2101" Z="0"/>
					<Vertex X="35575" Y="2101" Z="0"/>
					<Vertex X="35575" Y="2112" Z="0"/>
					<Vertex X="35586" Y="2112" Z="0"/>
					<Vertex X="35597" Y="2112" Z="0"/>
					<Vertex X="35608" Y="2123" Z="0"/>
					<Vertex X="35608" Y="2134" Z="0"/>
					<Vertex X="35619" Y="2145" Z="0"/>
					<Vertex X="35630" Y="2156" Z="0"/>
					<Vertex X="35641" Y="2156" Z="0"/>
					<Vertex X="35641" Y="2167" Z="0"/>
					<Vertex X="35652" Y="2167" Z="0"/>
					<Vertex X="35652" Y="2189" Z="0"/>
					<Vertex X="35674" Y="2200" Z="0"/>
					<Vertex X="35674" Y="2211" Z="0"/>
					<Vertex X="35685" Y="2211" Z="0"/>
					<Vertex X="35696" Y="2222" Z="0"/>
					<Vertex X="35707" Y="2233" Z="0"/>
					<Vertex X="35707" Y="2244" Z="0"/>
					<Vertex X="35718" Y="2244" Z="0"/>
					<Vertex X="35729" Y="2255" Z="0"/>
					<Vertex X="35751" Y="2266" Z="0"/>
					<Vertex X="35762" Y="2277" Z="0"/>
					<Vertex X="35773" Y="2288" Z="0"/>
					<Vertex X="35784" Y="2288" Z="0"/>
					<Vertex X="35795" Y="2299" Z="0"/>
					<Vertex X="35806" Y="2310" Z="0"/>
					<Vertex X="35817" Y="2310" Z="0"/>
					<Vertex X="35839" Y="2321" Z="0"/>
					<Vertex X="35850" Y="2321" Z="0"/>
					<Vertex X="35861" Y="2332" Z="0"/>
					<Vertex X="35872" Y="2332" Z="0"/>
					<Vertex X="35872" Y="2343" Z="0"/>
					<Vertex X="35883" Y="2343" Z="0"/>
					<Vertex X="35894" Y="2343" Z="0"/>
					<Vertex X="35905" Y="2354" Z="0"/>
					<Vertex X="35916" Y="2354" Z="0"/>
					<Vertex X="35927" Y="2365" Z="0"/>
					<Vertex X="35938" Y="2365" Z="0"/>
					<Vertex X="35938" Y="2376" Z="0"/>
					<Vertex X="35949" Y="2387" Z="0"/>
					<Vertex X="35982" Y="2387" Z="0"/>
					<Vertex X="35993" Y="2387" Z="0"/>
					<Vertex X="36004" Y="2387" Z="0"/>
					<Vertex X="36026" Y="2409" Z="0"/>
					<Vertex X="36048" Y="2409" Z="0"/>
					<Vertex X="36059" Y="2409" Z="0"/>
					<Vertex X="36059" Y="2420" Z="0"/>
					<Vertex X="36081" Y="2420" Z="0"/>
					<Vertex X="36092" Y="2431" Z="0"/>
					<Vertex X="36092" Y="2442" Z="0"/>
					<Vertex X="36103" Y="2442" Z="0"/>
					<Vertex X="36114" Y="2442" Z="0"/>
					<Vertex X="36125" Y="2453" Z="0"/>
					<Vertex X="36136" Y="2475" Z="0"/>
					<Vertex X="36158" Y="2486" Z="0"/>
					<Vertex X="36158" Y="2508" Z="0"/>
					<Vertex X="36169" Y="2519" Z="0"/>
					<Vertex X="36169" Y="2530" Z="0"/>
					<Vertex X="36169" Y="2541" Z="0"/>
					<Vertex X="36169" Y="2552" Z="0"/>
					<Vertex X="36169" Y="2563" Z="0"/>
					<Vertex X="36180" Y="2574" Z="0"/>
					<Vertex X="36191" Y="2585" Z="0"/>
					<Vertex X="36191" Y="2607" Z="0"/>
					<Vertex X="36191" Y="2618" Z="0"/>
					<Vertex X="36191" Y="2629" Z="0"/>
					<Vertex X="36191" Y="2640" Z="0"/>
					<Vertex X="36191" Y="2651" Z="0"/>
					<Vertex X="36191" Y="2662" Z="0"/>
					<Vertex X="36191" Y="2673" Z="0"/>
					<Vertex X="36191" Y="2684" Z="0"/>
					<Vertex X="36191" Y="2706" Z="0"/>
					<Vertex X="36202" Y="2717" Z="0"/>
					<Vertex X="36202" Y="2739" Z="0"/>
					<Vertex X="36202" Y="2750" Z="0"/>
					<Vertex X="36202" Y="2761" Z="0"/>
					<Vertex X="36202" Y="2773" Z="0"/>
					<Vertex X="36202" Y="2784" Z="0"/>
					<Vertex X="36202" Y="2795" Z="0"/>
					<Vertex X="36202" Y="2806" Z="0"/>
					<Vertex X="36224" Y="2817" Z="0"/>
					<Vertex X="36224" Y="2828" Z="0"/>
					<Vertex X="36235" Y="2839" Z="0"/>
					<Vertex X="36235" Y="2850" Z="0"/>
					<Vertex X="36246" Y="2861" Z="0"/>
					<Vertex X="36246" Y="2872" Z="0"/>
					<Vertex X="36257" Y="2872" Z="0"/>
					<Vertex X="36257" Y="2883" Z="0"/>
					<Vertex X="36268" Y="2883" Z="0"/>
					<Vertex X="36279" Y="2905" Z="0"/>
					<Vertex X="36301" Y="2927" Z="0"/>
					<Vertex X="36312" Y="2927" Z="0"/>
					<Vertex X="36323" Y="2938" Z="0"/>
					<Vertex X="36334" Y="2960" Z="0"/>
					<Vertex X="36345" Y="2960" Z="0"/>
					<Vertex X="36356" Y="2960" Z="0"/>
					<Vertex X="36367" Y="2971" Z="0"/>
					<Vertex X="36379" Y="2971" Z="0"/>
					<Vertex X="36401" Y="2982" Z="0"/>
					<Vertex X="36412" Y="2993" Z="0"/>
					<Vertex X="36423" Y="3004" Z="0"/>
					<Vertex X="36434" Y="3004" Z="0"/>
					<Vertex X="36434" Y="3015" Z="0"/>
					<Vertex X="36445" Y="3015" Z="0"/>
					<Vertex X="36456" Y="3015" Z="0"/>
					<Vertex X="36467" Y="3026" Z="0"/>
					<Vertex X="36478" Y="3026" Z="0"/>
					<Vertex X="36489" Y="3026" Z="0"/>
					<Vertex X="36511" Y="3026" Z="0"/>
					<Vertex X="36533" Y="3037" Z="0"/>
					<Vertex X="36544" Y="3037" Z="0"/>
					<Vertex X="36555" Y="3037" Z="0"/>
					<Vertex X="36566" Y="3037" Z="0"/>
					<Vertex X="36577" Y="3037" Z="0"/>
					<Vertex X="36588" Y="3037" Z="0"/>
					<Vertex X="36599" Y="3037" Z="0"/>
					<Vertex X="36610" Y="3037" Z="0"/>
					<Vertex X="36621" Y="3037" Z="0"/>
					<Vertex X="36632" Y="3037" Z="0"/>
					<Vertex X="36643" Y="3037" Z="0"/>
					<Vertex X="36654" Y="3037" Z="0"/>
					<Vertex X="36665" Y="3037" Z="0"/>
					<Vertex X="36687" Y="3037" Z="0"/>
					<Vertex X="36709" Y="3037" Z="0"/>
					<Vertex X="36731" Y="3026" Z="0"/>
					<Vertex X="36753" Y="3015" Z="0"/>
					<Vertex X="36764" Y="3015" Z="0"/>
					<Vertex X="36775" Y="3015" Z="0"/>
					<Vertex X="36797" Y="2993" Z="0"/>
					<Vertex X="36808" Y="2993" Z="0"/>
					<Vertex X="36819" Y="2993" Z="0"/>
					<Vertex X="36830" Y="2993" Z="0"/>
					<Vertex X="36841" Y="2993" Z="0"/>
					<Vertex X="36863" Y="2982" Z="0"/>
					<Vertex X="36885" Y="2971" Z="0"/>
					<Vertex X="36896" Y="2971" Z="0"/>
					<Vertex X="36929" Y="2960" Z="0"/>
					<Vertex X="36940" Y="2960" Z="0"/>
					<Vertex X="36962" Y="2960" Z="0"/>
					<Vertex X="36973" Y="2960" Z="0"/>
					<Vertex X="36995" Y="2949" Z="0"/>
					<Vertex X="37006" Y="2949" Z="0"/>
					<Vertex X="37017" Y="2938" Z="0"/>
					<Vertex X="37050" Y="2938" Z="0"/>
					<Vertex X="37061" Y="2938" Z="0"/>
					<Vertex X="37094" Y="2927" Z="0"/>
					<Vertex X="37094" Y="2916" Z="0"/>
					<Vertex X="37116" Y="2916" Z="0"/>
					<Vertex X="37127" Y="2916" Z="0"/>
					<Vertex X="37138" Y="2916" Z="0"/>
					<Vertex X="37160" Y="2916" Z="0"/>
					<Vertex X="37182" Y="2905" Z="0"/>
					<Vertex X="37193" Y="2905" Z="0"/>
					<Vertex X="37204" Y="2905" Z="0"/>
					<Vertex X="37226" Y="2894" Z="0"/>
					<Vertex X="37237" Y="2894" Z="0"/>
					<Vertex X="37259" Y="2883" Z="0"/>
					<Vertex X="37281" Y="2872" Z="0"/>
					<Vertex X="37303" Y="2872" Z="0"/>
					<Vertex X="37303" Y="2861" Z="0"/>
					<Vertex X="37314" Y="2861" Z="0"/>
					<Vertex X="37336" Y="2861" Z="0"/>
					<Vertex X="37347" Y="2861" Z="0"/>
					<Vertex X="37369" Y="2861" Z="0"/>
					<Vertex X="37380" Y="2850" Z="0"/>
					<Vertex X="37391" Y="2839" Z="0"/>
					<Vertex X="37402" Y="2839" Z="0"/>
					<Vertex X="37413" Y="2828" Z="0"/>
					<Vertex X="37424" Y="2828" Z="0"/>
					<Vertex X="37435" Y="2828" Z="0"/>
					<Vertex X="37446" Y="2828" Z="0"/>
					<Vertex X="37468" Y="2817" Z="0"/>
					<Vertex X="37479" Y="2817" Z="0"/>
					<Vertex X="37479" Y="2806" Z="0"/>
					<Vertex X="37490" Y="2806" Z="0"/>
					<Vertex X="37501" Y="2806" Z="0"/>
					<Vertex X="37512" Y="2806" Z="0"/>
					<Vertex X="37523" Y="2806" Z="0"/>
					<Vertex X="37534" Y="2806" Z="0"/>
					<Vertex X="37545" Y="2806" Z="0"/>
					<Vertex X="37556" Y="2806" Z="0"/>
					<Vertex X="37567" Y="2806" Z="0"/>
					<Vertex X="37578" Y="2806" Z="0"/>
					<Vertex X="37589" Y="2806" Z="0"/>
					<Vertex X="37600" Y="2806" Z="0"/>
					<Vertex X="37611" Y="2806" Z="0"/>
					<Vertex X="37622" Y="2806" Z="0"/>
					<Vertex X="37633" Y="2806" Z="0"/>
					<Vertex X="37644" Y="2806" Z="0"/>
					<Vertex X="37666" Y="2806" Z="0"/>
					<Vertex X="37677" Y="2806" Z="0"/>
					<Vertex X="37688" Y="2806" Z="0"/>
					<Vertex X="37699" Y="2806" Z="0"/>
					<Vertex X="37710" Y="2806" Z="0"/>
					<Vertex X="37721" Y="2817" Z="0"/>
					<Vertex X="37732" Y="2817" Z="0"/>
					<Vertex X="37743" Y="2817" Z="0"/>
					<Vertex X="37754" Y="2817" Z="0"/>
					<Vertex X="37776" Y="2828" Z="0"/>
					<Vertex X="37787" Y="2839" Z="0"/>
					<Vertex X="37798" Y="2850" Z="0"/>
					<Vertex X="37809" Y="2850" Z="0"/>
					<Vertex X="37820" Y="2861" Z="0"/>
					<Vertex X="37831" Y="2861" Z="0"/>
					<Vertex X="37842" Y="2861" Z="0"/>
					<Vertex X="37853" Y="2872" Z="0"/>
					<Vertex X="37864" Y="2883" Z="0"/>
					<Vertex X="37875" Y="2883" Z="0"/>
					<Vertex X="37886" Y="2883" Z="0"/>
					<Vertex X="37886" Y="2894" Z="0"/>
					<Vertex X="37897" Y="2905" Z="0"/>
					<Vertex X="37908" Y="2905" Z="0"/>
					<Vertex X="37908" Y="2916" Z="0"/>
					<Vertex X="37919" Y="2916" Z="0"/>
					<Vertex X="37919" Y="2927" Z="0"/>
					<Vertex X="37919" Y="2938" Z="0"/>
					<Vertex X="37930" Y="2949" Z="0"/>
					<Vertex X="37941" Y="2949" Z="0"/>
					<Vertex X="37963" Y="2971" Z="0"/>
					<Vertex X="37974" Y="2971" Z="0"/>
					<Vertex X="37985" Y="2971" Z="0"/>
					<Vertex X="37996" Y="2982" Z="0"/>
					<Vertex X="37996" Y="2993" Z="0"/>
					<Vertex X="38007" Y="2993" Z="0"/>
					<Vertex X="38018" Y="3004" Z="0"/>
					<Vertex X="38029" Y="3004" Z="0"/>
					<Vertex X="38029" Y="3015" Z="0"/>
					<Vertex X="38040" Y="3015" Z="0"/>
					<Vertex X="38040" Y="3026" Z="0"/>
					<Vertex X="38062" Y="3037" Z="0"/>
					<Vertex X="38073" Y="3048" Z="0"/>
					<Vertex X="38084" Y="3059" Z="0"/>
					<Vertex X="38106" Y="3081" Z="0"/>
					<Vertex X="38128" Y="3092" Z="0"/>
					<Vertex X="38128" Y="3103" Z="0"/>
					<Vertex X="38150" Y="3114" Z="0"/>
					<Vertex X="38150" Y="3125" Z="0"/>
					<Vertex X="38161" Y="3125" Z="0"/>
					<Vertex X="38161" Y="3136" Z="0"/>
					<Vertex X="38161" Y="3147" Z="0"/>
					<Vertex X="38172" Y="3147" Z="0"/>
					<Vertex X="38172" Y="3158" Z="0"/>
					<Vertex X="38183" Y="3158" Z="0"/>
					<Vertex X="38194" Y="3169" Z="0"/>
					<Vertex X="38194" Y="3191" Z="0"/>
					<Vertex X="38216" Y="3213" Z="0"/>
					<Vertex X="38227" Y="3224" Z="0"/>
					<Vertex X="38227" Y="3235" Z="0"/>
					<Vertex X="38249" Y="3235" Z="0"/>
					<Vertex X="38260" Y="3257" Z="0"/>
					<Vertex X="38271" Y="3257" Z="0"/>
					<Vertex X="38282" Y="3268" Z="0"/>
					<Vertex X="38293" Y="3279" Z="0"/>
					<Vertex X="38304" Y="3290" Z="0"/>
					<Vertex X="38315" Y="3301" Z="0"/>
					<Vertex X="38326" Y="3323" Z="0"/>
					<Vertex X="38348" Y="3334" Z="0"/>
					<Vertex X="38370" Y="3345" Z="0"/>
					<Vertex X="38381" Y="3367" Z="0"/>
					<Vertex X="38403" Y="3378" Z="0"/>
					<Vertex X="38403" Y="3389" Z="0"/>
					<Vertex X="38414" Y="3389" Z="0"/>
					<Vertex X="38414" Y="3400" Z="0"/>
					<Vertex X="38425" Y="3411" Z="0"/>
					<Vertex X="38436" Y="3422" Z="0"/>
					<Vertex X="38447" Y="3422" Z="0"/>
					<Vertex X="38447" Y="3433" Z="0"/>
					<Vertex X="38458" Y="3444" Z="0"/>
					<Vertex X="38469" Y="3455" Z="0"/>
					<Vertex X="38480" Y="3466" Z="0"/>
					<Vertex X="38502" Y="3477" Z="0"/>
					<Vertex X="38513" Y="3488" Z="0"/>
					<Vertex X="38513" Y="3499" Z="0"/>
					<Vertex X="38524" Y="3499" Z="0"/>
					<Vertex X="38535" Y="3521" Z="0"/>
					<Vertex X="38546" Y="3532" Z="0"/>
					<Vertex X="38557" Y="3554" Z="0"/>
					<Vertex X="38557" Y="3565" Z="0"/>
					<Vertex X="38568" Y="3576" Z="0"/>
					<Vertex X="38579" Y="3576" Z="0"/>
					<Vertex X="38590" Y="3587" Z="0"/>
					<Vertex X="38612" Y="3609" Z="0"/>
					<Vertex X="38623" Y="3620" Z="0"/>
					<Vertex X="38634" Y="3631" Z="0"/>
					<Vertex X="38656" Y="3653" Z="0"/>
					<Vertex X="38667" Y="3664" Z="0"/>
					<Vertex X="38689" Y="3686" Z="0"/>
					<Vertex X="38711" Y="3708" Z="0"/>
					<Vertex X="38711" Y="3719" Z="0"/>
					<Vertex X="38722" Y="3719" Z="0"/>
					<Vertex X="38733" Y="3730" Z="0"/>
					<Vertex X="38755" Y="3752" Z="0"/>
					<Vertex X="38766" Y="3763" Z="0"/>
					<Vertex X="38777" Y="3763" Z="0"/>
					<Vertex X="38799" Y="3785" Z="0"/>
					<Vertex X="38810" Y="3796" Z="0"/>
					<Vertex X="38810" Y="3807" Z="0"/>
					<Vertex X="38821" Y="3818" Z="0"/>
					<Vertex X="38832" Y="3829" Z="0"/>
					<Vertex X="38843" Y="3840" Z="0"/>
					<Vertex X="38843" Y="3862" Z="0"/>
					<Vertex X="38865" Y="3873" Z="0"/>
					<Vertex X="38876" Y="3906" Z="0"/>
					<Vertex X="38887" Y="3917" Z="0"/>
					<Vertex X="38909" Y="3939" Z="0"/>
					<Vertex X="38909" Y="3950" Z="0"/>
					<Vertex X="38920" Y="3950" Z="0"/>
					<Vertex X="38920" Y="3972" Z="0"/>
					<Vertex X="38942" Y="3983" Z="0"/>
					<Vertex X="38953" Y="3994" Z="0"/>
					<Vertex X="38953" Y="4005" Z="0"/>
					<Vertex X="38964" Y="4016" Z="0"/>
					<Vertex X="38964" Y="4027" Z="0"/>
					<Vertex X="38975" Y="4049" Z="0"/>
					<Vertex X="38986" Y="4071" Z="0"/>
					<Vertex X="38986" Y="4082" Z="0"/>
					<Vertex X="38997" Y="4115" Z="0"/>
					<Vertex X="38997" Y="4126" Z="0"/>
					<Vertex X="38997" Y="4137" Z="0"/>
					<Vertex X="38997" Y="4159" Z="0"/>
					<Vertex X="38997" Y="4181" Z="0"/>
					<Vertex X="38997" Y="4192" Z="0"/>
					<Vertex X="39019" Y="4214" Z="0"/>
					<Vertex X="39019" Y="4225" Z="0"/>
					<Vertex X="39019" Y="4236" Z="0"/>
					<Vertex X="39019" Y="4247" Z="0"/>
					<Vertex X="39019" Y="4258" Z="0"/>
					<Vertex X="39019" Y="4280" Z="0"/>
					<Vertex X="39019" Y="4302" Z="0"/>
					<Vertex X="39019" Y="4324" Z="0"/>
					<Vertex X="39008" Y="4357" Z="0"/>
					<Vertex X="38997" Y="4390" Z="0"/>
					<Vertex X="38986" Y="4423" Z="0"/>
					<Vertex X="38964" Y="4445" Z="0"/>
					<Vertex X="38964" Y="4467" Z="0"/>
					<Vertex X="38931" Y="4489" Z="0"/>
					<Vertex X="38931" Y="4500" Z="0"/>
					<Vertex X="38909" Y="4522" Z="0"/>
					<Vertex X="38898" Y="4522" Z="0"/>
					<Vertex X="38887" Y="4533" Z="0"/>
					<Vertex X="38865" Y="4555" Z="0"/>
					<Vertex X="38854" Y="4566" Z="0"/>
					<Vertex X="38843" Y="4566" Z="0"/>
					<Vertex X="38843" Y="4577" Z="0"/>
					<Vertex X="38832" Y="4588" Z="0"/>
					<Vertex X="38821" Y="4588" Z="0"/>
					<Vertex X="38821" Y="4599" Z="0"/>
					<Vertex X="38810" Y="4599" Z="0"/>
					<Vertex X="38799" Y="4599" Z="0"/>
					<Vertex X="38788" Y="4599" Z="0"/>
					<Vertex X="38777" Y="4599" Z="0"/>
					<Vertex X="38766" Y="4599" Z="0"/>
					<Vertex X="38755" Y="4599" Z="0"/>
					<Vertex X="38744" Y="4599" Z="0"/>
					<Vertex X="38722" Y="4599" Z="0"/>
					<Vertex X="38711" Y="4599" Z="0"/>
					<Vertex X="38700" Y="4599" Z="0"/>
					<Vertex X="38689" Y="4599" Z="0"/>
					<Vertex X="38667" Y="4599" Z="0"/>
					<Vertex X="38645" Y="4599" Z="0"/>
					<Vertex X="38634" Y="4599" Z="0"/>
					<Vertex X="38601" Y="4599" Z="0"/>
					<Vertex X="38579" Y="4599" Z="0"/>
					<Vertex X="38557" Y="4599" Z="0"/>
					<Vertex X="38524" Y="4599" Z="0"/>
					<Vertex X="38502" Y="4599" Z="0"/>
					<Vertex X="38480" Y="4599" Z="0"/>
					<Vertex X="38469" Y="4599" Z="0"/>
					<Vertex X="38447" Y="4599" Z="0"/>
					<Vertex X="38436" Y="4599" Z="0"/>
					<Vertex X="38425" Y="4599" Z="0"/>
					<Vertex X="38414" Y="4599" Z="0"/>
					<Vertex X="38403" Y="4588" Z="0"/>
					<Vertex X="38392" Y="4588" Z="0"/>
					<Vertex X="38381" Y="4588" Z="0"/>
					<Vertex X="38359" Y="4588" Z="0"/>
					<Vertex X="38337" Y="4588" Z="0"/>
					<Vertex X="38326" Y="4566" Z="0"/>
					<Vertex X="38304" Y="4566" Z="0"/>
					<Vertex X="38282" Y="4566" Z="0"/>
					<Vertex X="38260" Y="4566" Z="0"/>
					<Vertex X="38249" Y="4566" Z="0"/>
					<Vertex X="38227" Y="4555" Z="0"/>
					<Vertex X="38216" Y="4555" Z="0"/>
					<Vertex X="38205" Y="4544" Z="0"/>
					<Vertex X="38161" Y="4533" Z="0"/>
					<Vertex X="38150" Y="4533" Z="0"/>
					<Vertex X="38106" Y="4522" Z="0"/>
					<Vertex X="38073" Y="4511" Z="0"/>
					<Vertex X="38029" Y="4500" Z="0"/>
					<Vertex X="37963" Y="4489" Z="0"/>
					<Vertex X="37897" Y="4478" Z="0"/>
					<Vertex X="37853" Y="4467" Z="0"/>
					<Vertex X="37776" Y="4445" Z="0"/>
					<Vertex X="37743" Y="4434" Z="0"/>
					<Vertex X="37688" Y="4423" Z="0"/>
					<Vertex X="37666" Y="4412" Z="0"/>
					<Vertex X="37633" Y="4412" Z="0"/>
					<Vertex X="37611" Y="4401" Z="0"/>
					<Vertex X="37567" Y="4379" Z="0"/>
					<Vertex X="37545" Y="4379" Z="0"/>
					<Vertex X="37512" Y="4368" Z="0"/>
					<Vertex X="37490" Y="4368" Z="0"/>
					<Vertex X="37468" Y="4357" Z="0"/>
					<Vertex X="37424" Y="4346" Z="0"/>
					<Vertex X="37402" Y="4335" Z="0"/>
					<Vertex X="37380" Y="4335" Z="0"/>
					<Vertex X="37358" Y="4324" Z="0"/>
					<Vertex X="37336" Y="4324" Z="0"/>
					<Vertex X="37314" Y="4313" Z="0"/>
					<Vertex X="37303" Y="4313" Z="0"/>
					<Vertex X="37281" Y="4302" Z="0"/>
					<Vertex X="37259" Y="4291" Z="0"/>
					<Vertex X="37226" Y="4280" Z="0"/>
					<Vertex X="37193" Y="4280" Z="0"/>
					<Vertex X="37171" Y="4258" Z="0"/>
					<Vertex X="37149" Y="4247" Z="0"/>
					<Vertex X="37116" Y="4247" Z="0"/>
					<Vertex X="37083" Y="4236" Z="0"/>
					<Vertex X="37072" Y="4236" Z="0"/>
					<Vertex X="37050" Y="4236" Z="0"/>
					<Vertex X="37028" Y="4214" Z="0"/>
					<Vertex X="36995" Y="4214" Z="0"/>
					<Vertex X="36973" Y="4214" Z="0"/>
					<Vertex X="36951" Y="4203" Z="0"/>
					<Vertex X="36918" Y="4203" Z="0"/>
					<Vertex X="36863" Y="4192" Z="0"/>
					<Vertex X="36852" Y="4192" Z="0"/>
					<Vertex X="36808" Y="4181" Z="0"/>
					<Vertex X="36786" Y="4181" Z="0"/>
					<Vertex X="36775" Y="4181" Z="0"/>
					<Vertex X="36753" Y="4181" Z="0"/>
					<Vertex X="36742" Y="4170" Z="0"/>
					<Vertex X="36731" Y="4170" Z="0"/>
					<Vertex X="36709" Y="4170" Z="0"/>
					<Vertex X="36698" Y="4170" Z="0"/>
					<Vertex X="36632" Y="4170" Z="0"/>
					<Vertex X="36621" Y="4170" Z="0"/>
					<Vertex X="36588" Y="4159" Z="0"/>
					<Vertex X="36577" Y="4159" Z="0"/>
					<Vertex X="36555" Y="4159" Z="0"/>
					<Vertex X="36544" Y="4159" Z="0"/>
					<Vertex X="36511" Y="4159" Z="0"/>
					<Vertex X="36489" Y="4137" Z="0"/>
					<Vertex X="36478" Y="4137" Z="0"/>
					<Vertex X="36467" Y="4126" Z="0"/>
					<Vertex X="36423" Y="4126" Z="0"/>
					<Vertex X="36390" Y="4126" Z="0"/>
					<Vertex X="36379" Y="4115" Z="0"/>
					<Vertex X="36367" Y="4115" Z="0"/>
					<Vertex X="36356" Y="4104" Z="0"/>
					<Vertex X="36345" Y="4104" Z="0"/>
					<Vertex X="36334" Y="4104" Z="0"/>
					<Vertex X="36323" Y="4104" Z="0"/>
					<Vertex X="36312" Y="4104" Z="0"/>
					<Vertex X="36290" Y="4093" Z="0"/>
					<Vertex X="36279" Y="4093" Z="0"/>
					<Vertex X="36246" Y="4093" Z="0"/>
					<Vertex X="36224" Y="4082" Z="0"/>
					<Vertex X="36213" Y="4082" Z="0"/>
					<Vertex X="36191" Y="4082" Z="0"/>
					<Vertex X="36180" Y="4082" Z="0"/>
					<Vertex X="36158" Y="4060" Z="0"/>
					<Vertex X="36147" Y="4060" Z="0"/>
					<Vertex X="36103" Y="4049" Z="0"/>
					<Vertex X="36092" Y="4049" Z="0"/>
					<Vertex X="36081" Y="4049" Z="0"/>
					<Vertex X="36059" Y="4038" Z="0"/>
					<Vertex X="36026" Y="4038" Z="0"/>
					<Vertex X="36015" Y="4016" Z="0"/>
					<Vertex X="36004" Y="4016" Z="0"/>
					<Vertex X="35938" Y="4005" Z="0"/>
					<Vertex X="35916" Y="4005" Z="0"/>
					<Vertex X="35883" Y="3994" Z="0"/>
					<Vertex X="35861" Y="3994" Z="0"/>
					<Vertex X="35850" Y="3983" Z="0"/>
					<Vertex X="35817" Y="3972" Z="0"/>
					<Vertex X="35773" Y="3961" Z="0"/>
					<Vertex X="35718" Y="3950" Z="0"/>
					<Vertex X="35674" Y="3928" Z="0"/>
					<Vertex X="35652" Y="3928" Z="0"/>
					<Vertex X="35630" Y="3917" Z="0"/>
					<Vertex X="35608" Y="3906" Z="0"/>
					<Vertex X="35597" Y="3906" Z="0"/>
					<Vertex X="35564" Y="3895" Z="0"/>
					<Vertex X="35553" Y="3895" Z="0"/>
					<Vertex X="35531" Y="3884" Z="0"/>
					<Vertex X="35520" Y="3884" Z="0"/>
					<Vertex X="35509" Y="3884" Z="0"/>
					<Vertex X="35498" Y="3873" Z="0"/>
					<Vertex X="35487" Y="3873" Z="0"/>
					<Vertex X="35465" Y="3862" Z="0"/>
					<Vertex X="35454" Y="3851" Z="0"/>
					<Vertex X="35443" Y="3851" Z="0"/>
					<Vertex X="35432" Y="3851" Z="0"/>
					<Vertex X="35421" Y="3851" Z="0"/>
					<Vertex X="35410" Y="3840" Z="0"/>
					<Vertex X="35399" Y="3840" Z="0"/>
					<Vertex X="35377" Y="3840" Z="0"/>
					<Vertex X="35366" Y="3840" Z="0"/>
					<Vertex X="35355" Y="3840" Z="0"/>
					<Vertex X="35344" Y="3829" Z="0"/>
					<Vertex X="35333" Y="3829" Z="0"/>
					<Vertex X="35311" Y="3829" Z="0"/>
					<Vertex X="35256" Y="3818" Z="0"/>
					<Vertex X="35168" Y="3807" Z="0"/>
					<Vertex X="35157" Y="3807" Z="0"/>
					<Vertex X="35124" Y="3796" Z="0"/>
					<Vertex X="35091" Y="3796" Z="0"/>
					<Vertex X="35036" Y="3785" Z="0"/>
					<Vertex X="35014" Y="3785" Z="0"/>
					<Vertex X="34992" Y="3785" Z="0"/>
					<Vertex X="34959" Y="3785" Z="0"/>
					<Vertex X="34948" Y="3785" Z="0"/>
					<Vertex X="34915" Y="3785" Z="0"/>
					<Vertex X="34882" Y="3785" Z="0"/>
					<Vertex X="34827" Y="3785" Z="0"/>
					<Vertex X="34794" Y="3785" Z="0"/>
					<Vertex X="34761" Y="3785" Z="0"/>
					<Vertex X="34706" Y="3785" Z="0"/>
					<Vertex X="34673" Y="3785" Z="0"/>
					<Vertex X="34651" Y="3785" Z="0"/>
					<Vertex X="34629" Y="3785" Z="0"/>
					<Vertex X="34596" Y="3785" Z="0"/>
					<Vertex X="34552" Y="3785" Z="0"/>
					<Vertex X="34519" Y="3785" Z="0"/>
					<Vertex X="34497" Y="3785" Z="0"/>
					<Vertex X="34464" Y="3785" Z="0"/>
					<Vertex X="34409" Y="3785" Z="0"/>
					<Vertex X="34376" Y="3785" Z="0"/>
					<Vertex X="34343" Y="3785" Z="0"/>
					<Vertex X="34299" Y="3785" Z="0"/>
					<Vertex X="34244" Y="3785" Z="0"/>
					<Vertex X="34145" Y="3785" Z="0"/>
					<Vertex X="34101" Y="3785" Z="0"/>
					<Vertex X="34057" Y="3785" Z="0"/>
					<Vertex X="34002" Y="3785" Z="0"/>
					<Vertex X="33958" Y="3785" Z="0"/>
					<Vertex X="33870" Y="3796" Z="0"/>
					<Vertex X="33848" Y="3807" Z="0"/>
					<Vertex X="33826" Y="3818" Z="0"/>
					<Vertex X="33804" Y="3829" Z="0"/>
					<Vertex X="33738" Y="3840" Z="0"/>
					<Vertex X="33705" Y="3840" Z="0"/>
					<Vertex X="33661" Y="3840" Z="0"/>
					<Vertex X="33628" Y="3862" Z="0"/>
					<Vertex X="33562" Y="3884" Z="0"/>
					<Vertex X="33529" Y="3884" Z="0"/>
					<Vertex X="33507" Y="3906" Z="0"/>
					<Vertex X="33474" Y="3917" Z="0"/>
					<Vertex X="33441" Y="3917" Z="0"/>
					<Vertex X="33386" Y="3928" Z="0"/>
					<Vertex X="33341" Y="3950" Z="0"/>
					<Vertex X="33319" Y="3950" Z="0"/>
					<Vertex X="33297" Y="3961" Z="0"/>
					<Vertex X="33242" Y="3972" Z="0"/>
					<Vertex X="33187" Y="3994" Z="0"/>
					<Vertex X="33165" Y="4005" Z="0"/>
					<Vertex X="33132" Y="4005" Z="0"/>
					<Vertex X="33066" Y="4016" Z="0"/>
					<Vertex X="33033" Y="4038" Z="0"/>
					<Vertex X="33000" Y="4049" Z="0"/>
					<Vertex X="32967" Y="4049" Z="0"/>
					<Vertex X="32923" Y="4060" Z="0"/>
					<Vertex X="32879" Y="4082" Z="0"/>
					<Vertex X="32868" Y="4082" Z="0"/>
					<Vertex X="32835" Y="4093" Z="0"/>
					<Vertex X="32780" Y="4104" Z="0"/>
					<Vertex X="32758" Y="4104" Z="0"/>
					<Vertex X="32725" Y="4126" Z="0"/>
					<Vertex X="32703" Y="4126" Z="0"/>
					<Vertex X="32637" Y="4148" Z="0"/>
					<Vertex X="32582" Y="4170" Z="0"/>
					<Vertex X="32560" Y="4181" Z="0"/>
					<Vertex X="32494" Y="4181" Z="0"/>
					<Vertex X="32461" Y="4192" Z="0"/>
					<Vertex X="32439" Y="4214" Z="0"/>
					<Vertex X="32406" Y="4214" Z="0"/>
					<Vertex X="32395" Y="4214" Z="0"/>
					<Vertex X="32373" Y="4214" Z="0"/>
					<Vertex X="32362" Y="4214" Z="0"/>
					<Vertex X="32318" Y="4214" Z="0"/>
					<Vertex X="32307" Y="4214" Z="0"/>
					<Vertex X="32285" Y="4225" Z="0"/>
					<Vertex X="32263" Y="4225" Z="0"/>
					<Vertex X="32252" Y="4225" Z="0"/>
					<Vertex X="32230" Y="4225" Z="0"/>
					<Vertex X="32219" Y="4225" Z="0"/>
					<Vertex X="32197" Y="4225" Z="0"/>
					<Vertex X="32186" Y="4225" Z="0"/>
					<Vertex X="32164" Y="4225" Z="0"/>
					<Vertex X="32120" Y="4225" Z="0"/>
					<Vertex X="32098" Y="4225" Z="0"/>
					<Vertex X="32076" Y="4214" Z="0"/>
					<Vertex X="32065" Y="4214" Z="0"/>
					<Vertex X="32043" Y="4203" Z="0"/>
					<Vertex X="32021" Y="4203" Z="0"/>
					<Vertex X="32010" Y="4192" Z="0"/>
					<Vertex X="31999" Y="4181" Z="0"/>
					<Vertex X="31988" Y="4181" Z="0"/>
					<Vertex X="31977" Y="4181" Z="0"/>
					<Vertex X="31966" Y="4170" Z="0"/>
					<Vertex X="31955" Y="4170" Z="0"/>
					<Vertex X="31944" Y="4159" Z="0"/>
					<Vertex X="31944" Y="4148" Z="0"/>
					<Vertex X="31933" Y="4148" Z="0"/>
					<Vertex X="31922" Y="4137" Z="0"/>
					<Vertex X="31878" Y="4060" Z="0"/>
				</Vertices>
			</Region>
			<Region Id="7" Type="0" Zoom="0.123352" Selected="0" ImageLocation="" ImageFocus="0" Length="8346.7" Area="3666594.5" LengthMicrons="4185.9" AreaMicrons="922156.8" Text="MICROPAP" NegativeROA="0" InputRegionId="0" Analyze="1" DisplayId="7">
				<Attributes/>
				<Vertices>
					<Vertex X="32508" Y="17584" Z="0"/>
					<Vertex X="32605" Y="17649" Z="0"/>
					<Vertex X="32662" Y="17698" Z="0"/>
					<Vertex X="32703" Y="17730" Z="0"/>
					<Vertex X="32751" Y="17763" Z="0"/>
					<Vertex X="32768" Y="17779" Z="0"/>
					<Vertex X="32784" Y="17795" Z="0"/>
					<Vertex X="32792" Y="17803" Z="0"/>
					<Vertex X="32808" Y="17819" Z="0"/>
					<Vertex X="32832" Y="17827" Z="0"/>
					<Vertex X="32832" Y="17836" Z="0"/>
					<Vertex X="32849" Y="17844" Z="0"/>
					<Vertex X="32857" Y="17852" Z="0"/>
					<Vertex X="32865" Y="17860" Z="0"/>
					<Vertex X="32881" Y="17868" Z="0"/>
					<Vertex X="32889" Y="17868" Z="0"/>
					<Vertex X="32889" Y="17876" Z="0"/>
					<Vertex X="32897" Y="17884" Z="0"/>
					<Vertex X="32905" Y="17892" Z="0"/>
					<Vertex X="32913" Y="17900" Z="0"/>
					<Vertex X="32930" Y="17908" Z="0"/>
					<Vertex X="32930" Y="17917" Z="0"/>
					<Vertex X="32946" Y="17925" Z="0"/>
					<Vertex X="32962" Y="17933" Z="0"/>
					<Vertex X="32970" Y="17941" Z="0"/>
					<Vertex X="32995" Y="17949" Z="0"/>
					<Vertex X="33003" Y="17949" Z="0"/>
					<Vertex X="33019" Y="17957" Z="0"/>
					<Vertex X="33027" Y="17957" Z="0"/>
					<Vertex X="33051" Y="17957" Z="0"/>
					<Vertex X="33067" Y="17957" Z="0"/>
					<Vertex X="33084" Y="17957" Z="0"/>
					<Vertex X="33108" Y="17965" Z="0"/>
					<Vertex X="33116" Y="17965" Z="0"/>
					<Vertex X="33140" Y="17965" Z="0"/>
					<Vertex X="33157" Y="17965" Z="0"/>
					<Vertex X="33173" Y="17981" Z="0"/>
					<Vertex X="33189" Y="17981" Z="0"/>
					<Vertex X="33197" Y="17981" Z="0"/>
					<Vertex X="33213" Y="17981" Z="0"/>
					<Vertex X="33230" Y="17981" Z="0"/>
					<Vertex X="33246" Y="17981" Z="0"/>
					<Vertex X="33254" Y="17981" Z="0"/>
					<Vertex X="33270" Y="17981" Z="0"/>
					<Vertex X="33286" Y="17981" Z="0"/>
					<Vertex X="33303" Y="17981" Z="0"/>
					<Vertex X="33311" Y="17981" Z="0"/>
					<Vertex X="33327" Y="17981" Z="0"/>
					<Vertex X="33343" Y="17981" Z="0"/>
					<Vertex X="33359" Y="17981" Z="0"/>
					<Vertex X="33384" Y="17981" Z="0"/>
					<Vertex X="33392" Y="17981" Z="0"/>
					<Vertex X="33416" Y="17981" Z="0"/>
					<Vertex X="33424" Y="17981" Z="0"/>
					<Vertex X="33440" Y="17981" Z="0"/>
					<Vertex X="33448" Y="17981" Z="0"/>
					<Vertex X="33473" Y="17981" Z="0"/>
					<Vertex X="33481" Y="17981" Z="0"/>
					<Vertex X="33497" Y="17981" Z="0"/>
					<Vertex X="33505" Y="17981" Z="0"/>
					<Vertex X="33521" Y="17981" Z="0"/>
					<Vertex X="33530" Y="17981" Z="0"/>
					<Vertex X="33546" Y="17981" Z="0"/>
					<Vertex X="33562" Y="17981" Z="0"/>
					<Vertex X="33586" Y="17981" Z="0"/>
					<Vertex X="33594" Y="17981" Z="0"/>
					<Vertex X="33603" Y="17981" Z="0"/>
					<Vertex X="33619" Y="17981" Z="0"/>
					<Vertex X="33635" Y="17981" Z="0"/>
					<Vertex X="33643" Y="17981" Z="0"/>
					<Vertex X="33659" Y="17981" Z="0"/>
					<Vertex X="33667" Y="17981" Z="0"/>
					<Vertex X="33684" Y="17981" Z="0"/>
					<Vertex X="33700" Y="17981" Z="0"/>
					<Vertex X="33724" Y="17981" Z="0"/>
					<Vertex X="33732" Y="17981" Z="0"/>
					<Vertex X="33748" Y="17981" Z="0"/>
					<Vertex X="33748" Y="17990" Z="0"/>
					<Vertex X="33765" Y="17990" Z="0"/>
					<Vertex X="33773" Y="17990" Z="0"/>
					<Vertex X="33781" Y="17998" Z="0"/>
					<Vertex X="33797" Y="17998" Z="0"/>
					<Vertex X="33805" Y="17998" Z="0"/>
					<Vertex X="33838" Y="18006" Z="0"/>
					<Vertex X="33854" Y="18006" Z="0"/>
					<Vertex X="33878" Y="18006" Z="0"/>
					<Vertex X="33894" Y="18006" Z="0"/>
					<Vertex X="33894" Y="18014" Z="0"/>
					<Vertex X="33911" Y="18014" Z="0"/>
					<Vertex X="33919" Y="18014" Z="0"/>
					<Vertex X="33943" Y="18022" Z="0"/>
					<Vertex X="33951" Y="18022" Z="0"/>
					<Vertex X="33967" Y="18022" Z="0"/>
					<Vertex X="33984" Y="18022" Z="0"/>
					<Vertex X="34000" Y="18022" Z="0"/>
					<Vertex X="34024" Y="18022" Z="0"/>
					<Vertex X="34040" Y="18038" Z="0"/>
					<Vertex X="34048" Y="18038" Z="0"/>
					<Vertex X="34065" Y="18038" Z="0"/>
					<Vertex X="34089" Y="18046" Z="0"/>
					<Vertex X="34097" Y="18046" Z="0"/>
					<Vertex X="34105" Y="18046" Z="0"/>
					<Vertex X="34129" Y="18046" Z="0"/>
					<Vertex X="34138" Y="18046" Z="0"/>
					<Vertex X="34162" Y="18046" Z="0"/>
					<Vertex X="34186" Y="18054" Z="0"/>
					<Vertex X="34202" Y="18054" Z="0"/>
					<Vertex X="34235" Y="18054" Z="0"/>
					<Vertex X="34251" Y="18071" Z="0"/>
					<Vertex X="34275" Y="18071" Z="0"/>
					<Vertex X="34292" Y="18071" Z="0"/>
					<Vertex X="34300" Y="18071" Z="0"/>
					<Vertex X="34332" Y="18079" Z="0"/>
					<Vertex X="34340" Y="18087" Z="0"/>
					<Vertex X="34356" Y="18095" Z="0"/>
					<Vertex X="34373" Y="18095" Z="0"/>
					<Vertex X="34389" Y="18103" Z="0"/>
					<Vertex X="34421" Y="18111" Z="0"/>
					<Vertex X="34429" Y="18111" Z="0"/>
					<Vertex X="34446" Y="18111" Z="0"/>
					<Vertex X="34470" Y="18119" Z="0"/>
					<Vertex X="34486" Y="18119" Z="0"/>
					<Vertex X="34502" Y="18119" Z="0"/>
					<Vertex X="34519" Y="18127" Z="0"/>
					<Vertex X="34543" Y="18135" Z="0"/>
					<Vertex X="34551" Y="18135" Z="0"/>
					<Vertex X="34559" Y="18144" Z="0"/>
					<Vertex X="34575" Y="18144" Z="0"/>
					<Vertex X="34592" Y="18144" Z="0"/>
					<Vertex X="34600" Y="18160" Z="0"/>
					<Vertex X="34624" Y="18168" Z="0"/>
					<Vertex X="34632" Y="18168" Z="0"/>
					<Vertex X="34640" Y="18168" Z="0"/>
					<Vertex X="34656" Y="18176" Z="0"/>
					<Vertex X="34673" Y="18184" Z="0"/>
					<Vertex X="34681" Y="18184" Z="0"/>
					<Vertex X="34689" Y="18192" Z="0"/>
					<Vertex X="34689" Y="18200" Z="0"/>
					<Vertex X="34705" Y="18200" Z="0"/>
					<Vertex X="34721" Y="18217" Z="0"/>
					<Vertex X="34729" Y="18225" Z="0"/>
					<Vertex X="34746" Y="18233" Z="0"/>
					<Vertex X="34762" Y="18249" Z="0"/>
					<Vertex X="34770" Y="18249" Z="0"/>
					<Vertex X="34778" Y="18257" Z="0"/>
					<Vertex X="34786" Y="18265" Z="0"/>
					<Vertex X="34802" Y="18281" Z="0"/>
					<Vertex X="34810" Y="18298" Z="0"/>
					<Vertex X="34819" Y="18298" Z="0"/>
					<Vertex X="34819" Y="18306" Z="0"/>
					<Vertex X="34827" Y="18306" Z="0"/>
					<Vertex X="34827" Y="18322" Z="0"/>
					<Vertex X="34843" Y="18338" Z="0"/>
					<Vertex X="34851" Y="18346" Z="0"/>
					<Vertex X="34851" Y="18354" Z="0"/>
					<Vertex X="34859" Y="18379" Z="0"/>
					<Vertex X="34867" Y="18387" Z="0"/>
					<Vertex X="34875" Y="18403" Z="0"/>
					<Vertex X="34892" Y="18427" Z="0"/>
					<Vertex X="34900" Y="18444" Z="0"/>
					<Vertex X="34908" Y="18468" Z="0"/>
					<Vertex X="34916" Y="18476" Z="0"/>
					<Vertex X="34916" Y="18508" Z="0"/>
					<Vertex X="34916" Y="18533" Z="0"/>
					<Vertex X="34932" Y="18541" Z="0"/>
					<Vertex X="34932" Y="18557" Z="0"/>
					<Vertex X="34940" Y="18581" Z="0"/>
					<Vertex X="34940" Y="18598" Z="0"/>
					<Vertex X="34940" Y="18614" Z="0"/>
					<Vertex X="34940" Y="18622" Z="0"/>
					<Vertex X="34940" Y="18638" Z="0"/>
					<Vertex X="34964" Y="18671" Z="0"/>
					<Vertex X="34964" Y="18687" Z="0"/>
					<Vertex X="34973" Y="18711" Z="0"/>
					<Vertex X="34981" Y="18743" Z="0"/>
					<Vertex X="34997" Y="18760" Z="0"/>
					<Vertex X="35013" Y="18792" Z="0"/>
					<Vertex X="35013" Y="18808" Z="0"/>
					<Vertex X="35029" Y="18841" Z="0"/>
					<Vertex X="35037" Y="18849" Z="0"/>
					<Vertex X="35037" Y="18873" Z="0"/>
					<Vertex X="35046" Y="18889" Z="0"/>
					<Vertex X="35062" Y="18914" Z="0"/>
					<Vertex X="35062" Y="18930" Z="0"/>
					<Vertex X="35070" Y="18938" Z="0"/>
					<Vertex X="35078" Y="18946" Z="0"/>
					<Vertex X="35086" Y="18979" Z="0"/>
					<Vertex X="35094" Y="18987" Z="0"/>
					<Vertex X="35094" Y="18995" Z="0"/>
					<Vertex X="35102" Y="19019" Z="0"/>
					<Vertex X="35110" Y="19035" Z="0"/>
					<Vertex X="35119" Y="19052" Z="0"/>
					<Vertex X="35127" Y="19060" Z="0"/>
					<Vertex X="35135" Y="19084" Z="0"/>
					<Vertex X="35135" Y="19100" Z="0"/>
					<Vertex X="35151" Y="19125" Z="0"/>
					<Vertex X="35159" Y="19141" Z="0"/>
					<Vertex X="35159" Y="19157" Z="0"/>
					<Vertex X="35167" Y="19173" Z="0"/>
					<Vertex X="35167" Y="19189" Z="0"/>
					<Vertex X="35167" Y="19206" Z="0"/>
					<Vertex X="35167" Y="19214" Z="0"/>
					<Vertex X="35167" Y="19230" Z="0"/>
					<Vertex X="35183" Y="19254" Z="0"/>
					<Vertex X="35183" Y="19270" Z="0"/>
					<Vertex X="35183" Y="19287" Z="0"/>
					<Vertex X="35183" Y="19303" Z="0"/>
					<Vertex X="35183" Y="19327" Z="0"/>
					<Vertex X="35191" Y="19360" Z="0"/>
					<Vertex X="35191" Y="19368" Z="0"/>
					<Vertex X="35191" Y="19392" Z="0"/>
					<Vertex X="35191" Y="19408" Z="0"/>
					<Vertex X="35191" Y="19424" Z="0"/>
					<Vertex X="35191" Y="19441" Z="0"/>
					<Vertex X="35191" Y="19449" Z="0"/>
					<Vertex X="35191" Y="19465" Z="0"/>
					<Vertex X="35191" Y="19473" Z="0"/>
					<Vertex X="35191" Y="19489" Z="0"/>
					<Vertex X="35191" Y="19506" Z="0"/>
					<Vertex X="35183" Y="19506" Z="0"/>
					<Vertex X="35175" Y="19514" Z="0"/>
					<Vertex X="35167" Y="19530" Z="0"/>
					<Vertex X="35159" Y="19530" Z="0"/>
					<Vertex X="35143" Y="19530" Z="0"/>
					<Vertex X="35127" Y="19530" Z="0"/>
					<Vertex X="35102" Y="19538" Z="0"/>
					<Vertex X="35062" Y="19554" Z="0"/>
					<Vertex X="35037" Y="19562" Z="0"/>
					<Vertex X="35021" Y="19570" Z="0"/>
					<Vertex X="34989" Y="19587" Z="0"/>
					<Vertex X="34981" Y="19595" Z="0"/>
					<Vertex X="34964" Y="19595" Z="0"/>
					<Vertex X="34940" Y="19603" Z="0"/>
					<Vertex X="34924" Y="19603" Z="0"/>
					<Vertex X="34908" Y="19611" Z="0"/>
					<Vertex X="34892" Y="19619" Z="0"/>
					<Vertex X="34875" Y="19619" Z="0"/>
					<Vertex X="34851" Y="19619" Z="0"/>
					<Vertex X="34827" Y="19619" Z="0"/>
					<Vertex X="34802" Y="19627" Z="0"/>
					<Vertex X="34778" Y="19627" Z="0"/>
					<Vertex X="34754" Y="19635" Z="0"/>
					<Vertex X="34737" Y="19635" Z="0"/>
					<Vertex X="34721" Y="19635" Z="0"/>
					<Vertex X="34705" Y="19635" Z="0"/>
					<Vertex X="34681" Y="19635" Z="0"/>
					<Vertex X="34665" Y="19635" Z="0"/>
					<Vertex X="34640" Y="19635" Z="0"/>
					<Vertex X="34624" Y="19635" Z="0"/>
					<Vertex X="34616" Y="19635" Z="0"/>
					<Vertex X="34592" Y="19635" Z="0"/>
					<Vertex X="34575" Y="19635" Z="0"/>
					<Vertex X="34535" Y="19619" Z="0"/>
					<Vertex X="34519" Y="19619" Z="0"/>
					<Vertex X="34494" Y="19619" Z="0"/>
					<Vertex X="34478" Y="19611" Z="0"/>
					<Vertex X="34462" Y="19611" Z="0"/>
					<Vertex X="34454" Y="19603" Z="0"/>
					<Vertex X="34438" Y="19595" Z="0"/>
					<Vertex X="34413" Y="19587" Z="0"/>
					<Vertex X="34389" Y="19578" Z="0"/>
					<Vertex X="34381" Y="19570" Z="0"/>
					<Vertex X="34356" Y="19570" Z="0"/>
					<Vertex X="34324" Y="19554" Z="0"/>
					<Vertex X="34300" Y="19546" Z="0"/>
					<Vertex X="34267" Y="19522" Z="0"/>
					<Vertex X="34251" Y="19522" Z="0"/>
					<Vertex X="34227" Y="19522" Z="0"/>
					<Vertex X="34211" Y="19514" Z="0"/>
					<Vertex X="34194" Y="19506" Z="0"/>
					<Vertex X="34170" Y="19506" Z="0"/>
					<Vertex X="34146" Y="19497" Z="0"/>
					<Vertex X="34129" Y="19489" Z="0"/>
					<Vertex X="34105" Y="19481" Z="0"/>
					<Vertex X="34081" Y="19473" Z="0"/>
					<Vertex X="34065" Y="19473" Z="0"/>
					<Vertex X="34040" Y="19465" Z="0"/>
					<Vertex X="34024" Y="19465" Z="0"/>
					<Vertex X="34008" Y="19457" Z="0"/>
					<Vertex X="33992" Y="19449" Z="0"/>
					<Vertex X="33984" Y="19449" Z="0"/>
					<Vertex X="33959" Y="19441" Z="0"/>
					<Vertex X="33935" Y="19441" Z="0"/>
					<Vertex X="33919" Y="19433" Z="0"/>
					<Vertex X="33902" Y="19424" Z="0"/>
					<Vertex X="33886" Y="19416" Z="0"/>
					<Vertex X="33862" Y="19416" Z="0"/>
					<Vertex X="33830" Y="19408" Z="0"/>
					<Vertex X="33821" Y="19400" Z="0"/>
					<Vertex X="33789" Y="19400" Z="0"/>
					<Vertex X="33773" Y="19392" Z="0"/>
					<Vertex X="33740" Y="19392" Z="0"/>
					<Vertex X="33708" Y="19384" Z="0"/>
					<Vertex X="33675" Y="19384" Z="0"/>
					<Vertex X="33651" Y="19384" Z="0"/>
					<Vertex X="33635" Y="19384" Z="0"/>
					<Vertex X="33603" Y="19368" Z="0"/>
					<Vertex X="33594" Y="19368" Z="0"/>
					<Vertex X="33570" Y="19368" Z="0"/>
					<Vertex X="33546" Y="19360" Z="0"/>
					<Vertex X="33538" Y="19360" Z="0"/>
					<Vertex X="33521" Y="19360" Z="0"/>
					<Vertex X="33505" Y="19351" Z="0"/>
					<Vertex X="33489" Y="19351" Z="0"/>
					<Vertex X="33465" Y="19351" Z="0"/>
					<Vertex X="33457" Y="19351" Z="0"/>
					<Vertex X="33440" Y="19351" Z="0"/>
					<Vertex X="33424" Y="19351" Z="0"/>
					<Vertex X="33400" Y="19351" Z="0"/>
					<Vertex X="33384" Y="19335" Z="0"/>
					<Vertex X="33367" Y="19335" Z="0"/>
					<Vertex X="33335" Y="19327" Z="0"/>
					<Vertex X="33319" Y="19327" Z="0"/>
					<Vertex X="33311" Y="19327" Z="0"/>
					<Vertex X="33303" Y="19327" Z="0"/>
					<Vertex X="33294" Y="19327" Z="0"/>
					<Vertex X="33278" Y="19327" Z="0"/>
					<Vertex X="33270" Y="19327" Z="0"/>
					<Vertex X="33262" Y="19327" Z="0"/>
					<Vertex X="33254" Y="19319" Z="0"/>
					<Vertex X="33238" Y="19319" Z="0"/>
					<Vertex X="33222" Y="19319" Z="0"/>
					<Vertex X="33213" Y="19319" Z="0"/>
					<Vertex X="33189" Y="19311" Z="0"/>
					<Vertex X="33173" Y="19311" Z="0"/>
					<Vertex X="33157" Y="19303" Z="0"/>
					<Vertex X="33149" Y="19303" Z="0"/>
					<Vertex X="33140" Y="19295" Z="0"/>
					<Vertex X="33132" Y="19295" Z="0"/>
					<Vertex X="33116" Y="19295" Z="0"/>
					<Vertex X="33100" Y="19279" Z="0"/>
					<Vertex X="33092" Y="19279" Z="0"/>
					<Vertex X="33067" Y="19279" Z="0"/>
					<Vertex X="33067" Y="19270" Z="0"/>
					<Vertex X="33059" Y="19270" Z="0"/>
					<Vertex X="33035" Y="19254" Z="0"/>
					<Vertex X="33011" Y="19238" Z="0"/>
					<Vertex X="32995" Y="19230" Z="0"/>
					<Vertex X="32970" Y="19214" Z="0"/>
					<Vertex X="32954" Y="19206" Z="0"/>
					<Vertex X="32938" Y="19197" Z="0"/>
					<Vertex X="32913" Y="19181" Z="0"/>
					<Vertex X="32897" Y="19181" Z="0"/>
					<Vertex X="32889" Y="19165" Z="0"/>
					<Vertex X="32865" Y="19157" Z="0"/>
					<Vertex X="32857" Y="19149" Z="0"/>
					<Vertex X="32849" Y="19133" Z="0"/>
					<Vertex X="32832" Y="19125" Z="0"/>
					<Vertex X="32824" Y="19108" Z="0"/>
					<Vertex X="32824" Y="19100" Z="0"/>
					<Vertex X="32808" Y="19076" Z="0"/>
					<Vertex X="32800" Y="19068" Z="0"/>
					<Vertex X="32784" Y="19052" Z="0"/>
					<Vertex X="32768" Y="19035" Z="0"/>
					<Vertex X="32759" Y="19027" Z="0"/>
					<Vertex X="32751" Y="19019" Z="0"/>
					<Vertex X="32743" Y="19011" Z="0"/>
					<Vertex X="32727" Y="19003" Z="0"/>
					<Vertex X="32719" Y="18995" Z="0"/>
					<Vertex X="32703" Y="18987" Z="0"/>
					<Vertex X="32703" Y="18979" Z="0"/>
					<Vertex X="32686" Y="18962" Z="0"/>
					<Vertex X="32678" Y="18962" Z="0"/>
					<Vertex X="32662" Y="18946" Z="0"/>
					<Vertex X="32638" Y="18930" Z="0"/>
					<Vertex X="32630" Y="18922" Z="0"/>
					<Vertex X="32605" Y="18906" Z="0"/>
					<Vertex X="32597" Y="18906" Z="0"/>
					<Vertex X="32589" Y="18898" Z="0"/>
					<Vertex X="32573" Y="18889" Z="0"/>
					<Vertex X="32565" Y="18881" Z="0"/>
					<Vertex X="32557" Y="18873" Z="0"/>
					<Vertex X="32549" Y="18865" Z="0"/>
					<Vertex X="32541" Y="18849" Z="0"/>
					<Vertex X="32532" Y="18849" Z="0"/>
					<Vertex X="32516" Y="18833" Z="0"/>
					<Vertex X="32500" Y="18825" Z="0"/>
					<Vertex X="32484" Y="18800" Z="0"/>
					<Vertex X="32459" Y="18792" Z="0"/>
					<Vertex X="32435" Y="18776" Z="0"/>
					<Vertex X="32419" Y="18760" Z="0"/>
					<Vertex X="32395" Y="18743" Z="0"/>
					<Vertex X="32378" Y="18735" Z="0"/>
					<Vertex X="32370" Y="18727" Z="0"/>
					<Vertex X="32362" Y="18719" Z="0"/>
					<Vertex X="32354" Y="18711" Z="0"/>
					<Vertex X="32346" Y="18703" Z="0"/>
					<Vertex X="32338" Y="18695" Z="0"/>
					<Vertex X="32338" Y="18687" Z="0"/>
					<Vertex X="32330" Y="18679" Z="0"/>
					<Vertex X="32322" Y="18671" Z="0"/>
					<Vertex X="32322" Y="18662" Z="0"/>
					<Vertex X="32322" Y="18654" Z="0"/>
					<Vertex X="32322" Y="18638" Z="0"/>
					<Vertex X="32322" Y="18622" Z="0"/>
					<Vertex X="32322" Y="18606" Z="0"/>
					<Vertex X="32322" Y="18598" Z="0"/>
					<Vertex X="32322" Y="18581" Z="0"/>
					<Vertex X="32322" Y="18565" Z="0"/>
					<Vertex X="32322" Y="18549" Z="0"/>
					<Vertex X="32330" Y="18533" Z="0"/>
					<Vertex X="32330" Y="18516" Z="0"/>
					<Vertex X="32330" Y="18508" Z="0"/>
					<Vertex X="32330" Y="18484" Z="0"/>
					<Vertex X="32330" Y="18460" Z="0"/>
					<Vertex X="32330" Y="18452" Z="0"/>
					<Vertex X="32330" Y="18419" Z="0"/>
					<Vertex X="32330" Y="18403" Z="0"/>
					<Vertex X="32330" Y="18395" Z="0"/>
					<Vertex X="32330" Y="18379" Z="0"/>
					<Vertex X="32330" Y="18362" Z="0"/>
					<Vertex X="32330" Y="18338" Z="0"/>
					<Vertex X="32330" Y="18330" Z="0"/>
					<Vertex X="32330" Y="18306" Z="0"/>
					<Vertex X="32330" Y="18289" Z="0"/>
					<Vertex X="32330" Y="18281" Z="0"/>
					<Vertex X="32330" Y="18249" Z="0"/>
					<Vertex X="32330" Y="18241" Z="0"/>
					<Vertex X="32330" Y="18217" Z="0"/>
					<Vertex X="32330" Y="18200" Z="0"/>
					<Vertex X="32330" Y="18192" Z="0"/>
					<Vertex X="32330" Y="18168" Z="0"/>
					<Vertex X="32322" Y="18144" Z="0"/>
					<Vertex X="32322" Y="18127" Z="0"/>
					<Vertex X="32322" Y="18111" Z="0"/>
					<Vertex X="32322" Y="18095" Z="0"/>
					<Vertex X="32322" Y="18071" Z="0"/>
					<Vertex X="32322" Y="18046" Z="0"/>
					<Vertex X="32322" Y="18038" Z="0"/>
					<Vertex X="32322" Y="18014" Z="0"/>
					<Vertex X="32322" Y="18006" Z="0"/>
					<Vertex X="32322" Y="17990" Z="0"/>
					<Vertex X="32322" Y="17973" Z="0"/>
					<Vertex X="32322" Y="17957" Z="0"/>
					<Vertex X="32322" Y="17949" Z="0"/>
					<Vertex X="32322" Y="17933" Z="0"/>
					<Vertex X="32322" Y="17917" Z="0"/>
					<Vertex X="32338" Y="17892" Z="0"/>
					<Vertex X="32338" Y="17884" Z="0"/>
					<Vertex X="32370" Y="17852" Z="0"/>
					<Vertex X="32378" Y="17844" Z="0"/>
					<Vertex X="32386" Y="17827" Z="0"/>
					<Vertex X="32386" Y="17811" Z="0"/>
					<Vertex X="32395" Y="17803" Z="0"/>
					<Vertex X="32395" Y="17795" Z="0"/>
					<Vertex X="32411" Y="17771" Z="0"/>
					<Vertex X="32419" Y="17763" Z="0"/>
					<Vertex X="32419" Y="17738" Z="0"/>
					<Vertex X="32427" Y="17738" Z="0"/>
					<Vertex X="32435" Y="17722" Z="0"/>
					<Vertex X="32435" Y="17714" Z="0"/>
					<Vertex X="32443" Y="17714" Z="0"/>
					<Vertex X="32443" Y="17698" Z="0"/>
					<Vertex X="32451" Y="17690" Z="0"/>
					<Vertex X="32459" Y="17681" Z="0"/>
					<Vertex X="32459" Y="17673" Z="0"/>
					<Vertex X="32468" Y="17665" Z="0"/>
					<Vertex X="32468" Y="17657" Z="0"/>
					<Vertex X="32468" Y="17649" Z="0"/>
					<Vertex X="32476" Y="17649" Z="0"/>
					<Vertex X="32484" Y="17633" Z="0"/>
					<Vertex X="32492" Y="17617" Z="0"/>
					<Vertex X="32500" Y="17617" Z="0"/>
					<Vertex X="32500" Y="17609" Z="0"/>
					<Vertex X="32500" Y="17600" Z="0"/>
					<Vertex X="32500" Y="17592" Z="0"/>
					<Vertex X="32508" Y="17592" Z="0"/>
					<Vertex X="32508" Y="17584" Z="0"/>
				</Vertices>
			</Region>
			<Region Id="8" Type="0" Zoom="0.163058" Selected="0" ImageLocation="" ImageFocus="0" Length="16651.5" Area="11925463.0" LengthMicrons="8350.7" AreaMicrons="2999280.9" Text="MICROPAP" NegativeROA="0" InputRegionId="0" Analyze="1" DisplayId="8">
				<Attributes/>
				<Vertices>
					<Vertex X="34675" Y="7175" Z="0"/>
					<Vertex X="34681" Y="7163" Z="0"/>
					<Vertex X="34687" Y="7145" Z="0"/>
					<Vertex X="34699" Y="7126" Z="0"/>
					<Vertex X="34711" Y="7108" Z="0"/>
					<Vertex X="34724" Y="7071" Z="0"/>
					<Vertex X="34730" Y="7034" Z="0"/>
					<Vertex X="34736" Y="6998" Z="0"/>
					<Vertex X="34760" Y="6955" Z="0"/>
					<Vertex X="34773" Y="6918" Z="0"/>
					<Vertex X="34773" Y="6881" Z="0"/>
					<Vertex X="34785" Y="6850" Z="0"/>
					<Vertex X="34791" Y="6832" Z="0"/>
					<Vertex X="34797" Y="6807" Z="0"/>
					<Vertex X="34816" Y="6777" Z="0"/>
					<Vertex X="34822" Y="6752" Z="0"/>
					<Vertex X="34834" Y="6722" Z="0"/>
					<Vertex X="34840" Y="6709" Z="0"/>
					<Vertex X="34852" Y="6685" Z="0"/>
					<Vertex X="34859" Y="6660" Z="0"/>
					<Vertex X="34871" Y="6636" Z="0"/>
					<Vertex X="34871" Y="6605" Z="0"/>
					<Vertex X="34883" Y="6580" Z="0"/>
					<Vertex X="34901" Y="6550" Z="0"/>
					<Vertex X="34908" Y="6531" Z="0"/>
					<Vertex X="34926" Y="6495" Z="0"/>
					<Vertex X="34932" Y="6476" Z="0"/>
					<Vertex X="34950" Y="6458" Z="0"/>
					<Vertex X="34963" Y="6439" Z="0"/>
					<Vertex X="34987" Y="6409" Z="0"/>
					<Vertex X="34993" Y="6390" Z="0"/>
					<Vertex X="35018" Y="6372" Z="0"/>
					<Vertex X="35030" Y="6347" Z="0"/>
					<Vertex X="35049" Y="6335" Z="0"/>
					<Vertex X="35067" Y="6311" Z="0"/>
					<Vertex X="35085" Y="6298" Z="0"/>
					<Vertex X="35098" Y="6286" Z="0"/>
					<Vertex X="35104" Y="6277" Z="0"/>
					<Vertex X="35125" Y="6277" Z="0"/>
					<Vertex X="35146" Y="6277" Z="0"/>
					<Vertex X="35188" Y="6277" Z="0"/>
					<Vertex X="35209" Y="6277" Z="0"/>
					<Vertex X="35230" Y="6277" Z="0"/>
					<Vertex X="35251" Y="6277" Z="0"/>
					<Vertex X="35272" Y="6277" Z="0"/>
					<Vertex X="35314" Y="6277" Z="0"/>
					<Vertex X="35335" Y="6277" Z="0"/>
					<Vertex X="35377" Y="6298" Z="0"/>
					<Vertex X="35398" Y="6298" Z="0"/>
					<Vertex X="35398" Y="6319" Z="0"/>
					<Vertex X="35419" Y="6340" Z="0"/>
					<Vertex X="35440" Y="6340" Z="0"/>
					<Vertex X="35461" Y="6382" Z="0"/>
					<Vertex X="35482" Y="6382" Z="0"/>
					<Vertex X="35524" Y="6382" Z="0"/>
					<Vertex X="35545" Y="6403" Z="0"/>
					<Vertex X="35566" Y="6403" Z="0"/>
					<Vertex X="35587" Y="6403" Z="0"/>
					<Vertex X="35608" Y="6403" Z="0"/>
					<Vertex X="35671" Y="6445" Z="0"/>
					<Vertex X="35692" Y="6445" Z="0"/>
					<Vertex X="35734" Y="6445" Z="0"/>
					<Vertex X="35755" Y="6445" Z="0"/>
					<Vertex X="35776" Y="6466" Z="0"/>
					<Vertex X="35797" Y="6466" Z="0"/>
					<Vertex X="35839" Y="6466" Z="0"/>
					<Vertex X="35860" Y="6466" Z="0"/>
					<Vertex X="35881" Y="6487" Z="0"/>
					<Vertex X="35902" Y="6487" Z="0"/>
					<Vertex X="35923" Y="6487" Z="0"/>
					<Vertex X="35965" Y="6487" Z="0"/>
					<Vertex X="36007" Y="6487" Z="0"/>
					<Vertex X="36028" Y="6487" Z="0"/>
					<Vertex X="36049" Y="6487" Z="0"/>
					<Vertex X="36070" Y="6508" Z="0"/>
					<Vertex X="36091" Y="6508" Z="0"/>
					<Vertex X="36112" Y="6508" Z="0"/>
					<Vertex X="36133" Y="6529" Z="0"/>
					<Vertex X="36154" Y="6529" Z="0"/>
					<Vertex X="36175" Y="6529" Z="0"/>
					<Vertex X="36196" Y="6529" Z="0"/>
					<Vertex X="36217" Y="6529" Z="0"/>
					<Vertex X="36238" Y="6529" Z="0"/>
					<Vertex X="36301" Y="6529" Z="0"/>
					<Vertex X="36322" Y="6529" Z="0"/>
					<Vertex X="36364" Y="6529" Z="0"/>
					<Vertex X="36469" Y="6592" Z="0"/>
					<Vertex X="36511" Y="6613" Z="0"/>
					<Vertex X="36553" Y="6634" Z="0"/>
					<Vertex X="36595" Y="6655" Z="0"/>
					<Vertex X="36616" Y="6676" Z="0"/>
					<Vertex X="36637" Y="6676" Z="0"/>
					<Vertex X="36658" Y="6697" Z="0"/>
					<Vertex X="36700" Y="6718" Z="0"/>
					<Vertex X="36700" Y="6739" Z="0"/>
					<Vertex X="36721" Y="6760" Z="0"/>
					<Vertex X="36763" Y="6781" Z="0"/>
					<Vertex X="36784" Y="6781" Z="0"/>
					<Vertex X="36826" Y="6802" Z="0"/>
					<Vertex X="36826" Y="6823" Z="0"/>
					<Vertex X="36847" Y="6823" Z="0"/>
					<Vertex X="36847" Y="6844" Z="0"/>
					<Vertex X="36868" Y="6844" Z="0"/>
					<Vertex X="36889" Y="6886" Z="0"/>
					<Vertex X="36910" Y="6886" Z="0"/>
					<Vertex X="36910" Y="6907" Z="0"/>
					<Vertex X="36931" Y="6907" Z="0"/>
					<Vertex X="36952" Y="6928" Z="0"/>
					<Vertex X="36973" Y="6949" Z="0"/>
					<Vertex X="36973" Y="6970" Z="0"/>
					<Vertex X="36973" Y="7012" Z="0"/>
					<Vertex X="36994" Y="7012" Z="0"/>
					<Vertex X="37015" Y="7033" Z="0"/>
					<Vertex X="37036" Y="7054" Z="0"/>
					<Vertex X="37036" Y="7075" Z="0"/>
					<Vertex X="37057" Y="7096" Z="0"/>
					<Vertex X="37078" Y="7096" Z="0"/>
					<Vertex X="37078" Y="7138" Z="0"/>
					<Vertex X="37099" Y="7180" Z="0"/>
					<Vertex X="37120" Y="7222" Z="0"/>
					<Vertex X="37141" Y="7222" Z="0"/>
					<Vertex X="37141" Y="7264" Z="0"/>
					<Vertex X="37162" Y="7285" Z="0"/>
					<Vertex X="37162" Y="7327" Z="0"/>
					<Vertex X="37204" Y="7348" Z="0"/>
					<Vertex X="37204" Y="7369" Z="0"/>
					<Vertex X="37225" Y="7411" Z="0"/>
					<Vertex X="37225" Y="7432" Z="0"/>
					<Vertex X="37246" Y="7474" Z="0"/>
					<Vertex X="37267" Y="7495" Z="0"/>
					<Vertex X="37267" Y="7516" Z="0"/>
					<Vertex X="37288" Y="7516" Z="0"/>
					<Vertex X="37288" Y="7537" Z="0"/>
					<Vertex X="37288" Y="7558" Z="0"/>
					<Vertex X="37330" Y="7600" Z="0"/>
					<Vertex X="37330" Y="7621" Z="0"/>
					<Vertex X="37351" Y="7642" Z="0"/>
					<Vertex X="37351" Y="7663" Z="0"/>
					<Vertex X="37351" Y="7684" Z="0"/>
					<Vertex X="37351" Y="7726" Z="0"/>
					<Vertex X="37351" Y="7747" Z="0"/>
					<Vertex X="37372" Y="7768" Z="0"/>
					<Vertex X="37372" Y="7810" Z="0"/>
					<Vertex X="37393" Y="7810" Z="0"/>
					<Vertex X="37393" Y="7831" Z="0"/>
					<Vertex X="37393" Y="7852" Z="0"/>
					<Vertex X="37414" Y="7873" Z="0"/>
					<Vertex X="37414" Y="7894" Z="0"/>
					<Vertex X="37414" Y="7915" Z="0"/>
					<Vertex X="37414" Y="7936" Z="0"/>
					<Vertex X="37414" Y="7957" Z="0"/>
					<Vertex X="37414" Y="7978" Z="0"/>
					<Vertex X="37414" Y="7999" Z="0"/>
					<Vertex X="37414" Y="8020" Z="0"/>
					<Vertex X="37414" Y="8041" Z="0"/>
					<Vertex X="37414" Y="8083" Z="0"/>
					<Vertex X="37414" Y="8125" Z="0"/>
					<Vertex X="37414" Y="8146" Z="0"/>
					<Vertex X="37414" Y="8167" Z="0"/>
					<Vertex X="37414" Y="8188" Z="0"/>
					<Vertex X="37414" Y="8209" Z="0"/>
					<Vertex X="37414" Y="8230" Z="0"/>
					<Vertex X="37414" Y="8251" Z="0"/>
					<Vertex X="37414" Y="8272" Z="0"/>
					<Vertex X="37414" Y="8293" Z="0"/>
					<Vertex X="37414" Y="8335" Z="0"/>
					<Vertex X="37414" Y="8377" Z="0"/>
					<Vertex X="37414" Y="8398" Z="0"/>
					<Vertex X="37414" Y="8440" Z="0"/>
					<Vertex X="37414" Y="8461" Z="0"/>
					<Vertex X="37414" Y="8503" Z="0"/>
					<Vertex X="37414" Y="8524" Z="0"/>
					<Vertex X="37414" Y="8566" Z="0"/>
					<Vertex X="37414" Y="8587" Z="0"/>
					<Vertex X="37414" Y="8629" Z="0"/>
					<Vertex X="37414" Y="8650" Z="0"/>
					<Vertex X="37393" Y="8692" Z="0"/>
					<Vertex X="37393" Y="8713" Z="0"/>
					<Vertex X="37393" Y="8755" Z="0"/>
					<Vertex X="37393" Y="8776" Z="0"/>
					<Vertex X="37393" Y="8818" Z="0"/>
					<Vertex X="37393" Y="8839" Z="0"/>
					<Vertex X="37393" Y="8881" Z="0"/>
					<Vertex X="37372" Y="8902" Z="0"/>
					<Vertex X="37372" Y="8944" Z="0"/>
					<Vertex X="37372" Y="8965" Z="0"/>
					<Vertex X="37351" Y="8965" Z="0"/>
					<Vertex X="37330" Y="8986" Z="0"/>
					<Vertex X="37330" Y="9007" Z="0"/>
					<Vertex X="37309" Y="9049" Z="0"/>
					<Vertex X="37288" Y="9070" Z="0"/>
					<Vertex X="37288" Y="9091" Z="0"/>
					<Vertex X="37267" Y="9091" Z="0"/>
					<Vertex X="37204" Y="9091" Z="0"/>
					<Vertex X="37204" Y="9133" Z="0"/>
					<Vertex X="37204" Y="9154" Z="0"/>
					<Vertex X="37183" Y="9196" Z="0"/>
					<Vertex X="37162" Y="9217" Z="0"/>
					<Vertex X="37162" Y="9259" Z="0"/>
					<Vertex X="37141" Y="9280" Z="0"/>
					<Vertex X="37141" Y="9343" Z="0"/>
					<Vertex X="37120" Y="9343" Z="0"/>
					<Vertex X="37120" Y="9364" Z="0"/>
					<Vertex X="37120" Y="9385" Z="0"/>
					<Vertex X="37120" Y="9406" Z="0"/>
					<Vertex X="37120" Y="9427" Z="0"/>
					<Vertex X="37120" Y="9448" Z="0"/>
					<Vertex X="37099" Y="9469" Z="0"/>
					<Vertex X="37078" Y="9511" Z="0"/>
					<Vertex X="37078" Y="9532" Z="0"/>
					<Vertex X="37057" Y="9553" Z="0"/>
					<Vertex X="37057" Y="9595" Z="0"/>
					<Vertex X="37036" Y="9658" Z="0"/>
					<Vertex X="37015" Y="9679" Z="0"/>
					<Vertex X="37015" Y="9700" Z="0"/>
					<Vertex X="36973" Y="9742" Z="0"/>
					<Vertex X="36973" Y="9784" Z="0"/>
					<Vertex X="36973" Y="9805" Z="0"/>
					<Vertex X="36952" Y="9826" Z="0"/>
					<Vertex X="36931" Y="9868" Z="0"/>
					<Vertex X="36910" Y="9910" Z="0"/>
					<Vertex X="36910" Y="9931" Z="0"/>
					<Vertex X="36889" Y="9952" Z="0"/>
					<Vertex X="36868" Y="9994" Z="0"/>
					<Vertex X="36847" Y="10078" Z="0"/>
					<Vertex X="36847" Y="10099" Z="0"/>
					<Vertex X="36826" Y="10141" Z="0"/>
					<Vertex X="36805" Y="10183" Z="0"/>
					<Vertex X="36805" Y="10225" Z="0"/>
					<Vertex X="36784" Y="10267" Z="0"/>
					<Vertex X="36784" Y="10288" Z="0"/>
					<Vertex X="36763" Y="10330" Z="0"/>
					<Vertex X="36763" Y="10372" Z="0"/>
					<Vertex X="36721" Y="10414" Z="0"/>
					<Vertex X="36700" Y="10456" Z="0"/>
					<Vertex X="36700" Y="10497" Z="0"/>
					<Vertex X="36700" Y="10539" Z="0"/>
					<Vertex X="36679" Y="10581" Z="0"/>
					<Vertex X="36658" Y="10644" Z="0"/>
					<Vertex X="36637" Y="10665" Z="0"/>
					<Vertex X="36637" Y="10686" Z="0"/>
					<Vertex X="36616" Y="10728" Z="0"/>
					<Vertex X="36616" Y="10791" Z="0"/>
					<Vertex X="36574" Y="10833" Z="0"/>
					<Vertex X="36574" Y="10875" Z="0"/>
					<Vertex X="36574" Y="10917" Z="0"/>
					<Vertex X="36553" Y="10917" Z="0"/>
					<Vertex X="36532" Y="10938" Z="0"/>
					<Vertex X="36511" Y="10959" Z="0"/>
					<Vertex X="36511" Y="10980" Z="0"/>
					<Vertex X="36490" Y="11001" Z="0"/>
					<Vertex X="36469" Y="11022" Z="0"/>
					<Vertex X="36469" Y="11043" Z="0"/>
					<Vertex X="36448" Y="11064" Z="0"/>
					<Vertex X="36427" Y="11085" Z="0"/>
					<Vertex X="36406" Y="11127" Z="0"/>
					<Vertex X="36385" Y="11169" Z="0"/>
					<Vertex X="36364" Y="11169" Z="0"/>
					<Vertex X="36364" Y="11190" Z="0"/>
					<Vertex X="36343" Y="11190" Z="0"/>
					<Vertex X="36301" Y="11211" Z="0"/>
					<Vertex X="36301" Y="11232" Z="0"/>
					<Vertex X="36280" Y="11232" Z="0"/>
					<Vertex X="36259" Y="11274" Z="0"/>
					<Vertex X="36238" Y="11274" Z="0"/>
					<Vertex X="36217" Y="11295" Z="0"/>
					<Vertex X="36196" Y="11295" Z="0"/>
					<Vertex X="36175" Y="11316" Z="0"/>
					<Vertex X="36154" Y="11337" Z="0"/>
					<Vertex X="36133" Y="11337" Z="0"/>
					<Vertex X="36112" Y="11337" Z="0"/>
					<Vertex X="36091" Y="11337" Z="0"/>
					<Vertex X="36070" Y="11337" Z="0"/>
					<Vertex X="36049" Y="11337" Z="0"/>
					<Vertex X="36028" Y="11337" Z="0"/>
					<Vertex X="36007" Y="11337" Z="0"/>
					<Vertex X="35986" Y="11337" Z="0"/>
					<Vertex X="35965" Y="11316" Z="0"/>
					<Vertex X="35944" Y="11316" Z="0"/>
					<Vertex X="35923" Y="11316" Z="0"/>
					<Vertex X="35902" Y="11295" Z="0"/>
					<Vertex X="35860" Y="11274" Z="0"/>
					<Vertex X="35839" Y="11253" Z="0"/>
					<Vertex X="35818" Y="11253" Z="0"/>
					<Vertex X="35797" Y="11253" Z="0"/>
					<Vertex X="35797" Y="11232" Z="0"/>
					<Vertex X="35776" Y="11232" Z="0"/>
					<Vertex X="35776" Y="11211" Z="0"/>
					<Vertex X="35755" Y="11211" Z="0"/>
					<Vertex X="35734" Y="11211" Z="0"/>
					<Vertex X="35713" Y="11190" Z="0"/>
					<Vertex X="35692" Y="11190" Z="0"/>
					<Vertex X="35671" Y="11148" Z="0"/>
					<Vertex X="35650" Y="11148" Z="0"/>
					<Vertex X="35629" Y="11127" Z="0"/>
					<Vertex X="35566" Y="11064" Z="0"/>
					<Vertex X="35524" Y="11064" Z="0"/>
					<Vertex X="35482" Y="11001" Z="0"/>
					<Vertex X="35440" Y="11001" Z="0"/>
					<Vertex X="35377" Y="10959" Z="0"/>
					<Vertex X="35356" Y="10938" Z="0"/>
					<Vertex X="35335" Y="10917" Z="0"/>
					<Vertex X="35314" Y="10917" Z="0"/>
					<Vertex X="35293" Y="10896" Z="0"/>
					<Vertex X="35272" Y="10875" Z="0"/>
					<Vertex X="35251" Y="10854" Z="0"/>
					<Vertex X="35230" Y="10833" Z="0"/>
					<Vertex X="35209" Y="10833" Z="0"/>
					<Vertex X="35167" Y="10791" Z="0"/>
					<Vertex X="35146" Y="10791" Z="0"/>
					<Vertex X="35125" Y="10791" Z="0"/>
					<Vertex X="35104" Y="10770" Z="0"/>
					<Vertex X="35083" Y="10749" Z="0"/>
					<Vertex X="35062" Y="10728" Z="0"/>
					<Vertex X="35041" Y="10707" Z="0"/>
					<Vertex X="35020" Y="10686" Z="0"/>
					<Vertex X="35020" Y="10665" Z="0"/>
					<Vertex X="34999" Y="10665" Z="0"/>
					<Vertex X="34999" Y="10644" Z="0"/>
					<Vertex X="34978" Y="10623" Z="0"/>
					<Vertex X="34957" Y="10623" Z="0"/>
					<Vertex X="34957" Y="10602" Z="0"/>
					<Vertex X="34936" Y="10581" Z="0"/>
					<Vertex X="34915" Y="10560" Z="0"/>
					<Vertex X="34894" Y="10518" Z="0"/>
					<Vertex X="34873" Y="10497" Z="0"/>
					<Vertex X="34873" Y="10476" Z="0"/>
					<Vertex X="34831" Y="10435" Z="0"/>
					<Vertex X="34810" Y="10414" Z="0"/>
					<Vertex X="34810" Y="10393" Z="0"/>
					<Vertex X="34768" Y="10372" Z="0"/>
					<Vertex X="34768" Y="10330" Z="0"/>
					<Vertex X="34747" Y="10330" Z="0"/>
					<Vertex X="34726" Y="10288" Z="0"/>
					<Vertex X="34705" Y="10267" Z="0"/>
					<Vertex X="34684" Y="10246" Z="0"/>
					<Vertex X="34684" Y="10225" Z="0"/>
					<Vertex X="34684" Y="10183" Z="0"/>
					<Vertex X="34663" Y="10162" Z="0"/>
					<Vertex X="34642" Y="10162" Z="0"/>
					<Vertex X="34642" Y="10120" Z="0"/>
					<Vertex X="34621" Y="10099" Z="0"/>
					<Vertex X="34621" Y="10078" Z="0"/>
					<Vertex X="34600" Y="10036" Z="0"/>
					<Vertex X="34600" Y="9994" Z="0"/>
					<Vertex X="34600" Y="9973" Z="0"/>
					<Vertex X="34579" Y="9973" Z="0"/>
					<Vertex X="34579" Y="9952" Z="0"/>
					<Vertex X="34579" Y="9931" Z="0"/>
					<Vertex X="34579" Y="9910" Z="0"/>
					<Vertex X="34579" Y="9889" Z="0"/>
					<Vertex X="34579" Y="9868" Z="0"/>
					<Vertex X="34558" Y="9847" Z="0"/>
					<Vertex X="34543" Y="9842" Z="0"/>
					<Vertex X="34543" Y="9833" Z="0"/>
					<Vertex X="34551" Y="9825" Z="0"/>
					<Vertex X="34575" Y="9809" Z="0"/>
					<Vertex X="34583" Y="9801" Z="0"/>
					<Vertex X="34592" Y="9801" Z="0"/>
					<Vertex X="34616" Y="9785" Z="0"/>
					<Vertex X="34632" Y="9769" Z="0"/>
					<Vertex X="34640" Y="9769" Z="0"/>
					<Vertex X="34648" Y="9752" Z="0"/>
					<Vertex X="34656" Y="9752" Z="0"/>
					<Vertex X="34673" Y="9744" Z="0"/>
					<Vertex X="34689" Y="9728" Z="0"/>
					<Vertex X="34697" Y="9720" Z="0"/>
					<Vertex X="34705" Y="9720" Z="0"/>
					<Vertex X="34713" Y="9712" Z="0"/>
					<Vertex X="34713" Y="9704" Z="0"/>
					<Vertex X="34721" Y="9704" Z="0"/>
					<Vertex X="34729" Y="9704" Z="0"/>
					<Vertex X="34738" Y="9696" Z="0"/>
					<Vertex X="34746" Y="9696" Z="0"/>
					<Vertex X="34754" Y="9688" Z="0"/>
					<Vertex X="34762" Y="9679" Z="0"/>
					<Vertex X="34770" Y="9671" Z="0"/>
					<Vertex X="34778" Y="9671" Z="0"/>
					<Vertex X="34786" Y="9663" Z="0"/>
					<Vertex X="34786" Y="9655" Z="0"/>
					<Vertex X="34794" Y="9655" Z="0"/>
					<Vertex X="34802" Y="9647" Z="0"/>
					<Vertex X="34819" Y="9631" Z="0"/>
					<Vertex X="34827" Y="9631" Z="0"/>
					<Vertex X="34835" Y="9623" Z="0"/>
					<Vertex X="34843" Y="9615" Z="0"/>
					<Vertex X="34851" Y="9606" Z="0"/>
					<Vertex X="34859" Y="9598" Z="0"/>
					<Vertex X="34867" Y="9590" Z="0"/>
					<Vertex X="34883" Y="9574" Z="0"/>
					<Vertex X="34892" Y="9558" Z="0"/>
					<Vertex X="34892" Y="9550" Z="0"/>
					<Vertex X="34892" Y="9534" Z="0"/>
					<Vertex X="34900" Y="9534" Z="0"/>
					<Vertex X="34908" Y="9525" Z="0"/>
					<Vertex X="34908" Y="9509" Z="0"/>
					<Vertex X="34916" Y="9501" Z="0"/>
					<Vertex X="34916" Y="9485" Z="0"/>
					<Vertex X="34916" Y="9477" Z="0"/>
					<Vertex X="34916" Y="9469" Z="0"/>
					<Vertex X="34924" Y="9469" Z="0"/>
					<Vertex X="34932" Y="9461" Z="0"/>
					<Vertex X="34932" Y="9444" Z="0"/>
					<Vertex X="34932" Y="9436" Z="0"/>
					<Vertex X="34932" Y="9428" Z="0"/>
					<Vertex X="34940" Y="9420" Z="0"/>
					<Vertex X="34940" Y="9412" Z="0"/>
					<Vertex X="34940" Y="9404" Z="0"/>
					<Vertex X="34940" Y="9396" Z="0"/>
					<Vertex X="34940" Y="9388" Z="0"/>
					<Vertex X="34956" Y="9371" Z="0"/>
					<Vertex X="34956" Y="9363" Z="0"/>
					<Vertex X="34956" Y="9355" Z="0"/>
					<Vertex X="34956" Y="9347" Z="0"/>
					<Vertex X="34956" Y="9339" Z="0"/>
					<Vertex X="34956" Y="9331" Z="0"/>
					<Vertex X="34956" Y="9323" Z="0"/>
					<Vertex X="34964" Y="9315" Z="0"/>
					<Vertex X="34964" Y="9307" Z="0"/>
					<Vertex X="34964" Y="9298" Z="0"/>
					<Vertex X="34964" Y="9282" Z="0"/>
					<Vertex X="34973" Y="9274" Z="0"/>
					<Vertex X="34973" Y="9258" Z="0"/>
					<Vertex X="34973" Y="9250" Z="0"/>
					<Vertex X="34973" Y="9234" Z="0"/>
					<Vertex X="34973" Y="9225" Z="0"/>
					<Vertex X="34981" Y="9217" Z="0"/>
					<Vertex X="34981" Y="9209" Z="0"/>
					<Vertex X="34981" Y="9201" Z="0"/>
					<Vertex X="34981" Y="9193" Z="0"/>
					<Vertex X="34981" Y="9185" Z="0"/>
					<Vertex X="34981" Y="9177" Z="0"/>
					<Vertex X="34981" Y="9169" Z="0"/>
					<Vertex X="34981" Y="9161" Z="0"/>
					<Vertex X="34981" Y="9153" Z="0"/>
					<Vertex X="34981" Y="9144" Z="0"/>
					<Vertex X="34981" Y="9136" Z="0"/>
					<Vertex X="34981" Y="9120" Z="0"/>
					<Vertex X="34981" Y="9112" Z="0"/>
					<Vertex X="34981" Y="9104" Z="0"/>
					<Vertex X="34981" Y="9096" Z="0"/>
					<Vertex X="34981" Y="9088" Z="0"/>
					<Vertex X="34981" Y="9080" Z="0"/>
					<Vertex X="34973" Y="9063" Z="0"/>
					<Vertex X="34973" Y="9055" Z="0"/>
					<Vertex X="34964" Y="9047" Z="0"/>
					<Vertex X="34964" Y="9031" Z="0"/>
					<Vertex X="34956" Y="9023" Z="0"/>
					<Vertex X="34956" Y="9015" Z="0"/>
					<Vertex X="34956" Y="8998" Z="0"/>
					<Vertex X="34948" Y="8990" Z="0"/>
					<Vertex X="34940" Y="8974" Z="0"/>
					<Vertex X="34932" Y="8966" Z="0"/>
					<Vertex X="34924" Y="8958" Z="0"/>
					<Vertex X="34924" Y="8950" Z="0"/>
					<Vertex X="34916" Y="8926" Z="0"/>
					<Vertex X="34908" Y="8926" Z="0"/>
					<Vertex X="34908" Y="8917" Z="0"/>
					<Vertex X="34900" Y="8917" Z="0"/>
					<Vertex X="34883" Y="8901" Z="0"/>
					<Vertex X="34883" Y="8893" Z="0"/>
					<Vertex X="34875" Y="8885" Z="0"/>
					<Vertex X="34859" Y="8869" Z="0"/>
					<Vertex X="34851" Y="8853" Z="0"/>
					<Vertex X="34843" Y="8844" Z="0"/>
					<Vertex X="34827" Y="8828" Z="0"/>
					<Vertex X="34802" Y="8804" Z="0"/>
					<Vertex X="34794" Y="8788" Z="0"/>
					<Vertex X="34786" Y="8788" Z="0"/>
					<Vertex X="34786" Y="8780" Z="0"/>
					<Vertex X="34778" Y="8780" Z="0"/>
					<Vertex X="34770" Y="8771" Z="0"/>
					<Vertex X="34762" Y="8763" Z="0"/>
					<Vertex X="34762" Y="8747" Z="0"/>
					<Vertex X="34754" Y="8739" Z="0"/>
					<Vertex X="34746" Y="8739" Z="0"/>
					<Vertex X="34738" Y="8731" Z="0"/>
					<Vertex X="34729" Y="8723" Z="0"/>
					<Vertex X="34721" Y="8715" Z="0"/>
					<Vertex X="34713" Y="8699" Z="0"/>
					<Vertex X="34705" Y="8690" Z="0"/>
					<Vertex X="34697" Y="8682" Z="0"/>
					<Vertex X="34697" Y="8674" Z="0"/>
					<Vertex X="34689" Y="8666" Z="0"/>
					<Vertex X="34681" Y="8658" Z="0"/>
					<Vertex X="34681" Y="8650" Z="0"/>
					<Vertex X="34673" Y="8650" Z="0"/>
					<Vertex X="34673" Y="8642" Z="0"/>
					<Vertex X="34665" Y="8642" Z="0"/>
					<Vertex X="34656" Y="8626" Z="0"/>
					<Vertex X="34648" Y="8617" Z="0"/>
					<Vertex X="34640" Y="8609" Z="0"/>
					<Vertex X="34624" Y="8601" Z="0"/>
					<Vertex X="34624" Y="8593" Z="0"/>
					<Vertex X="34616" Y="8585" Z="0"/>
					<Vertex X="34600" Y="8569" Z="0"/>
					<Vertex X="34592" Y="8561" Z="0"/>
					<Vertex X="34575" Y="8544" Z="0"/>
					<Vertex X="34567" Y="8536" Z="0"/>
					<Vertex X="34559" Y="8536" Z="0"/>
					<Vertex X="34551" Y="8520" Z="0"/>
					<Vertex X="34543" Y="8512" Z="0"/>
					<Vertex X="34535" Y="8512" Z="0"/>
					<Vertex X="34535" Y="8504" Z="0"/>
					<Vertex X="34527" Y="8496" Z="0"/>
					<Vertex X="34519" Y="8488" Z="0"/>
					<Vertex X="34511" Y="8488" Z="0"/>
					<Vertex X="34511" Y="8480" Z="0"/>
					<Vertex X="34494" Y="8472" Z="0"/>
					<Vertex X="34494" Y="8463" Z="0"/>
					<Vertex X="34486" Y="8455" Z="0"/>
					<Vertex X="34478" Y="8455" Z="0"/>
					<Vertex X="34470" Y="8447" Z="0"/>
					<Vertex X="34462" Y="8439" Z="0"/>
					<Vertex X="34454" Y="8431" Z="0"/>
					<Vertex X="34446" Y="8431" Z="0"/>
					<Vertex X="34438" Y="8423" Z="0"/>
					<Vertex X="34429" Y="8423" Z="0"/>
					<Vertex X="34421" Y="8407" Z="0"/>
					<Vertex X="34405" Y="8407" Z="0"/>
					<Vertex X="34397" Y="8390" Z="0"/>
					<Vertex X="34389" Y="8390" Z="0"/>
					<Vertex X="34381" Y="8382" Z="0"/>
					<Vertex X="34373" Y="8374" Z="0"/>
					<Vertex X="34356" Y="8366" Z="0"/>
					<Vertex X="34356" Y="8358" Z="0"/>
					<Vertex X="34348" Y="8350" Z="0"/>
					<Vertex X="34332" Y="8342" Z="0"/>
					<Vertex X="34324" Y="8334" Z="0"/>
					<Vertex X="34316" Y="8326" Z="0"/>
					<Vertex X="34308" Y="8318" Z="0"/>
					<Vertex X="34300" Y="8309" Z="0"/>
					<Vertex X="34292" Y="8309" Z="0"/>
					<Vertex X="34284" Y="8301" Z="0"/>
					<Vertex X="34284" Y="8293" Z="0"/>
					<Vertex X="34275" Y="8285" Z="0"/>
					<Vertex X="34275" Y="8269" Z="0"/>
					<Vertex X="34275" Y="8261" Z="0"/>
					<Vertex X="34275" Y="8245" Z="0"/>
					<Vertex X="34267" Y="8236" Z="0"/>
					<Vertex X="34267" Y="8220" Z="0"/>
					<Vertex X="34325" Y="8224" Z="0"/>
					<Vertex X="34325" Y="8206" Z="0"/>
					<Vertex X="34331" Y="8187" Z="0"/>
					<Vertex X="34331" Y="8175" Z="0"/>
					<Vertex X="34331" Y="8157" Z="0"/>
					<Vertex X="34337" Y="8144" Z="0"/>
					<Vertex X="34349" Y="8120" Z="0"/>
					<Vertex X="34349" Y="8108" Z="0"/>
					<Vertex X="34349" Y="8101" Z="0"/>
					<Vertex X="34356" Y="8083" Z="0"/>
					<Vertex X="34362" Y="8071" Z="0"/>
					<Vertex X="34362" Y="8052" Z="0"/>
					<Vertex X="34368" Y="8040" Z="0"/>
					<Vertex X="34368" Y="8028" Z="0"/>
					<Vertex X="34374" Y="8009" Z="0"/>
					<Vertex X="34381" Y="8001" Z="0"/>
					<Vertex X="34381" Y="7993" Z="0"/>
					<Vertex X="34373" Y="7969" Z="0"/>
					<Vertex X="34348" Y="7945" Z="0"/>
					<Vertex X="34348" Y="7936" Z="0"/>
					<Vertex X="34324" Y="7912" Z="0"/>
					<Vertex X="34316" Y="7904" Z="0"/>
					<Vertex X="34300" Y="7888" Z="0"/>
					<Vertex X="34284" Y="7888" Z="0"/>
					<Vertex X="34267" Y="7872" Z="0"/>
					<Vertex X="34267" Y="7864" Z="0"/>
					<Vertex X="34251" Y="7847" Z="0"/>
					<Vertex X="34243" Y="7847" Z="0"/>
					<Vertex X="34227" Y="7839" Z="0"/>
					<Vertex X="34219" Y="7831" Z="0"/>
					<Vertex X="34186" Y="7815" Z="0"/>
					<Vertex X="34170" Y="7807" Z="0"/>
					<Vertex X="34162" Y="7807" Z="0"/>
					<Vertex X="34129" Y="7799" Z="0"/>
					<Vertex X="34121" Y="7791" Z="0"/>
					<Vertex X="34113" Y="7791" Z="0"/>
					<Vertex X="34081" Y="7774" Z="0"/>
					<Vertex X="34073" Y="7774" Z="0"/>
					<Vertex X="34048" Y="7766" Z="0"/>
					<Vertex X="34040" Y="7758" Z="0"/>
					<Vertex X="34032" Y="7758" Z="0"/>
					<Vertex X="34024" Y="7758" Z="0"/>
					<Vertex X="34016" Y="7758" Z="0"/>
					<Vertex X="34000" Y="7758" Z="0"/>
					<Vertex X="34000" Y="7750" Z="0"/>
					<Vertex X="33984" Y="7750" Z="0"/>
					<Vertex X="33975" Y="7750" Z="0"/>
					<Vertex X="33959" Y="7750" Z="0"/>
					<Vertex X="33943" Y="7742" Z="0"/>
					<Vertex X="33927" Y="7742" Z="0"/>
					<Vertex X="33919" Y="7734" Z="0"/>
					<Vertex X="33911" Y="7734" Z="0"/>
					<Vertex X="33894" Y="7726" Z="0"/>
					<Vertex X="33878" Y="7726" Z="0"/>
					<Vertex X="33846" Y="7718" Z="0"/>
					<Vertex X="33838" Y="7709" Z="0"/>
					<Vertex X="33821" Y="7709" Z="0"/>
					<Vertex X="33797" Y="7701" Z="0"/>
					<Vertex X="33789" Y="7693" Z="0"/>
					<Vertex X="33781" Y="7685" Z="0"/>
					<Vertex X="33757" Y="7677" Z="0"/>
					<Vertex X="33740" Y="7677" Z="0"/>
					<Vertex X="33732" Y="7677" Z="0"/>
					<Vertex X="33724" Y="7669" Z="0"/>
					<Vertex X="33716" Y="7669" Z="0"/>
					<Vertex X="33708" Y="7661" Z="0"/>
					<Vertex X="33700" Y="7653" Z="0"/>
					<Vertex X="33692" Y="7645" Z="0"/>
					<Vertex X="33684" Y="7645" Z="0"/>
					<Vertex X="33684" Y="7637" Z="0"/>
					<Vertex X="33676" Y="7628" Z="0"/>
					<Vertex X="33659" Y="7620" Z="0"/>
					<Vertex X="33651" Y="7604" Z="0"/>
					<Vertex X="33643" Y="7604" Z="0"/>
					<Vertex X="33643" Y="7596" Z="0"/>
					<Vertex X="33635" Y="7596" Z="0"/>
					<Vertex X="33635" Y="7588" Z="0"/>
					<Vertex X="33635" Y="7580" Z="0"/>
					<Vertex X="33627" Y="7580" Z="0"/>
					<Vertex X="33627" Y="7572" Z="0"/>
					<Vertex X="33627" Y="7564" Z="0"/>
					<Vertex X="33627" Y="7555" Z="0"/>
					<Vertex X="33627" Y="7547" Z="0"/>
					<Vertex X="33627" Y="7539" Z="0"/>
					<Vertex X="33627" Y="7531" Z="0"/>
					<Vertex X="33627" Y="7523" Z="0"/>
					<Vertex X="33627" Y="7507" Z="0"/>
					<Vertex X="33627" Y="7499" Z="0"/>
					<Vertex X="33627" Y="7482" Z="0"/>
					<Vertex X="33627" Y="7474" Z="0"/>
					<Vertex X="33627" Y="7466" Z="0"/>
					<Vertex X="33627" Y="7458" Z="0"/>
					<Vertex X="33627" Y="7450" Z="0"/>
					<Vertex X="33627" Y="7434" Z="0"/>
					<Vertex X="33627" Y="7426" Z="0"/>
					<Vertex X="33627" Y="7410" Z="0"/>
					<Vertex X="33635" Y="7393" Z="0"/>
					<Vertex X="33635" Y="7385" Z="0"/>
					<Vertex X="33643" Y="7369" Z="0"/>
					<Vertex X="33643" Y="7361" Z="0"/>
					<Vertex X="33651" Y="7345" Z="0"/>
					<Vertex X="33651" Y="7337" Z="0"/>
					<Vertex X="33659" Y="7320" Z="0"/>
					<Vertex X="33659" Y="7304" Z="0"/>
					<Vertex X="33667" Y="7272" Z="0"/>
					<Vertex X="33684" Y="7264" Z="0"/>
					<Vertex X="33684" Y="7256" Z="0"/>
					<Vertex X="33692" Y="7239" Z="0"/>
					<Vertex X="33700" Y="7223" Z="0"/>
					<Vertex X="33708" Y="7215" Z="0"/>
					<Vertex X="33716" Y="7207" Z="0"/>
					<Vertex X="33724" Y="7191" Z="0"/>
					<Vertex X="33732" Y="7183" Z="0"/>
					<Vertex X="33740" Y="7174" Z="0"/>
					<Vertex X="33757" Y="7150" Z="0"/>
					<Vertex X="33765" Y="7142" Z="0"/>
					<Vertex X="33789" Y="7126" Z="0"/>
					<Vertex X="33821" Y="7093" Z="0"/>
					<Vertex X="33830" Y="7077" Z="0"/>
					<Vertex X="33854" Y="7061" Z="0"/>
					<Vertex X="33862" Y="7061" Z="0"/>
					<Vertex X="33886" Y="7037" Z="0"/>
					<Vertex X="33902" Y="7020" Z="0"/>
					<Vertex X="33911" Y="7012" Z="0"/>
					<Vertex X="33919" Y="7004" Z="0"/>
					<Vertex X="33943" Y="6988" Z="0"/>
					<Vertex X="33951" Y="6980" Z="0"/>
					<Vertex X="33959" Y="6964" Z="0"/>
					<Vertex X="33975" Y="6947" Z="0"/>
					<Vertex X="33992" Y="6939" Z="0"/>
					<Vertex X="34000" Y="6931" Z="0"/>
					<Vertex X="34024" Y="6915" Z="0"/>
					<Vertex X="34040" Y="6907" Z="0"/>
					<Vertex X="34065" Y="6883" Z="0"/>
					<Vertex X="34097" Y="6858" Z="0"/>
					<Vertex X="34113" Y="6850" Z="0"/>
					<Vertex X="34146" Y="6826" Z="0"/>
					<Vertex X="34162" Y="6818" Z="0"/>
					<Vertex X="34211" Y="6793" Z="0"/>
					<Vertex X="34251" Y="6769" Z="0"/>
					<Vertex X="34275" Y="6761" Z="0"/>
					<Vertex X="34292" Y="6745" Z="0"/>
					<Vertex X="34308" Y="6737" Z="0"/>
					<Vertex X="34316" Y="6729" Z="0"/>
					<Vertex X="34324" Y="6729" Z="0"/>
					<Vertex X="34348" Y="6712" Z="0"/>
					<Vertex X="34356" Y="6712" Z="0"/>
					<Vertex X="34373" Y="6704" Z="0"/>
					<Vertex X="34373" Y="6696" Z="0"/>
					<Vertex X="34381" Y="6688" Z="0"/>
					<Vertex X="34389" Y="6688" Z="0"/>
					<Vertex X="34397" Y="6680" Z="0"/>
					<Vertex X="34405" Y="6672" Z="0"/>
					<Vertex X="34413" Y="6664" Z="0"/>
					<Vertex X="34429" Y="6656" Z="0"/>
					<Vertex X="34438" Y="6647" Z="0"/>
					<Vertex X="34446" Y="6639" Z="0"/>
					<Vertex X="34446" Y="6631" Z="0"/>
					<Vertex X="34454" Y="6631" Z="0"/>
					<Vertex X="34462" Y="6615" Z="0"/>
					<Vertex X="34470" Y="6607" Z="0"/>
					<Vertex X="34470" Y="6599" Z="0"/>
					<Vertex X="34478" Y="6591" Z="0"/>
					<Vertex X="34486" Y="6583" Z="0"/>
					<Vertex X="34494" Y="6575" Z="0"/>
					<Vertex X="34502" Y="6566" Z="0"/>
					<Vertex X="34511" Y="6566" Z="0"/>
					<Vertex X="34511" Y="6558" Z="0"/>
					<Vertex X="34519" Y="6550" Z="0"/>
					<Vertex X="34527" Y="6542" Z="0"/>
					<Vertex X="34535" Y="6534" Z="0"/>
					<Vertex X="34551" Y="6526" Z="0"/>
					<Vertex X="34559" Y="6518" Z="0"/>
					<Vertex X="34575" Y="6510" Z="0"/>
					<Vertex X="34583" Y="6493" Z="0"/>
					<Vertex X="34592" Y="6493" Z="0"/>
					<Vertex X="34600" Y="6477" Z="0"/>
					<Vertex X="34616" Y="6477" Z="0"/>
					<Vertex X="34624" Y="6461" Z="0"/>
					<Vertex X="34640" Y="6453" Z="0"/>
					<Vertex X="34656" Y="6445" Z="0"/>
					<Vertex X="34673" Y="6437" Z="0"/>
					<Vertex X="34673" Y="6429" Z="0"/>
					<Vertex X="34697" Y="6420" Z="0"/>
					<Vertex X="34705" Y="6420" Z="0"/>
					<Vertex X="34713" Y="6412" Z="0"/>
					<Vertex X="34721" Y="6404" Z="0"/>
					<Vertex X="34738" Y="6404" Z="0"/>
					<Vertex X="34754" Y="6404" Z="0"/>
					<Vertex X="34762" Y="6396" Z="0"/>
					<Vertex X="34770" Y="6396" Z="0"/>
					<Vertex X="34778" Y="6388" Z="0"/>
					<Vertex X="34786" Y="6372" Z="0"/>
					<Vertex X="34794" Y="6372" Z="0"/>
					<Vertex X="34802" Y="6372" Z="0"/>
					<Vertex X="34819" Y="6364" Z="0"/>
					<Vertex X="34827" Y="6356" Z="0"/>
					<Vertex X="34843" Y="6348" Z="0"/>
					<Vertex X="34851" Y="6348" Z="0"/>
					<Vertex X="34859" Y="6348" Z="0"/>
					<Vertex X="34859" Y="6339" Z="0"/>
					<Vertex X="34867" Y="6331" Z="0"/>
					<Vertex X="34875" Y="6331" Z="0"/>
					<Vertex X="34883" Y="6331" Z="0"/>
					<Vertex X="34900" Y="6331" Z="0"/>
					<Vertex X="34924" Y="6323" Z="0"/>
					<Vertex X="34948" Y="6323" Z="0"/>
					<Vertex X="34956" Y="6323" Z="0"/>
					<Vertex X="34964" Y="6323" Z="0"/>
					<Vertex X="34973" Y="6323" Z="0"/>
					<Vertex X="34997" Y="6315" Z="0"/>
					<Vertex X="35005" Y="6307" Z="0"/>
					<Vertex X="35037" Y="6299" Z="0"/>
					<Vertex X="35054" Y="6291" Z="0"/>
					<Vertex X="35062" Y="6291" Z="0"/>
					<Vertex X="35078" Y="6291" Z="0"/>
					<Vertex X="35086" Y="6283" Z="0"/>
					<Vertex X="35094" Y="6275" Z="0"/>
					<Vertex X="35102" Y="6275" Z="0"/>
					<Vertex X="35110" Y="6275" Z="0"/>
				</Vertices>
			</Region>
			<Region Id="9" Type="0" Zoom="0.163126" Selected="0" ImageLocation="" ImageFocus="0" Length="10635.0" Area="5993774.0" LengthMicrons="5333.5" AreaMicrons="1507447.7" Text="NC" NegativeROA="0" InputRegionId="0" Analyze="1" DisplayId="9">
				<Attributes/>
				<Vertices>
					<Vertex X="35427" Y="1061" Z="0"/>
					<Vertex X="35427" Y="1054" Z="0"/>
					<Vertex X="35427" Y="1042" Z="0"/>
					<Vertex X="35433" Y="1036" Z="0"/>
					<Vertex X="35439" Y="1024" Z="0"/>
					<Vertex X="35445" Y="1005" Z="0"/>
					<Vertex X="35457" Y="987" Z="0"/>
					<Vertex X="35476" Y="938" Z="0"/>
					<Vertex X="35476" Y="913" Z="0"/>
					<Vertex X="35476" Y="889" Z="0"/>
					<Vertex X="35482" Y="858" Z="0"/>
					<Vertex X="35500" Y="809" Z="0"/>
					<Vertex X="35506" Y="785" Z="0"/>
					<Vertex X="35519" Y="754" Z="0"/>
					<Vertex X="35537" Y="730" Z="0"/>
					<Vertex X="35543" Y="699" Z="0"/>
					<Vertex X="35555" Y="687" Z="0"/>
					<Vertex X="35555" Y="674" Z="0"/>
					<Vertex X="35568" Y="656" Z="0"/>
					<Vertex X="35586" Y="631" Z="0"/>
					<Vertex X="35592" Y="619" Z="0"/>
					<Vertex X="35605" Y="607" Z="0"/>
					<Vertex X="35617" Y="582" Z="0"/>
					<Vertex X="35635" Y="558" Z="0"/>
					<Vertex X="35641" Y="540" Z="0"/>
					<Vertex X="35654" Y="515" Z="0"/>
					<Vertex X="35660" Y="509" Z="0"/>
					<Vertex X="35660" Y="497" Z="0"/>
					<Vertex X="35678" Y="478" Z="0"/>
					<Vertex X="35684" Y="472" Z="0"/>
					<Vertex X="35690" Y="472" Z="0"/>
					<Vertex X="35690" Y="466" Z="0"/>
					<Vertex X="35709" Y="454" Z="0"/>
					<Vertex X="35709" Y="448" Z="0"/>
					<Vertex X="35721" Y="441" Z="0"/>
					<Vertex X="35739" Y="429" Z="0"/>
					<Vertex X="35770" Y="405" Z="0"/>
					<Vertex X="35776" Y="405" Z="0"/>
					<Vertex X="35788" Y="392" Z="0"/>
					<Vertex X="35813" Y="386" Z="0"/>
					<Vertex X="35844" Y="362" Z="0"/>
					<Vertex X="35868" Y="356" Z="0"/>
					<Vertex X="35887" Y="349" Z="0"/>
					<Vertex X="35917" Y="331" Z="0"/>
					<Vertex X="35960" Y="313" Z="0"/>
					<Vertex X="35991" Y="300" Z="0"/>
					<Vertex X="36009" Y="294" Z="0"/>
					<Vertex X="36028" Y="288" Z="0"/>
					<Vertex X="36064" Y="270" Z="0"/>
					<Vertex X="36077" Y="264" Z="0"/>
					<Vertex X="36095" Y="258" Z="0"/>
					<Vertex X="36119" Y="251" Z="0"/>
					<Vertex X="36156" Y="251" Z="0"/>
					<Vertex X="36175" Y="245" Z="0"/>
					<Vertex X="36193" Y="245" Z="0"/>
					<Vertex X="36211" Y="239" Z="0"/>
					<Vertex X="36254" Y="227" Z="0"/>
					<Vertex X="36260" Y="227" Z="0"/>
					<Vertex X="36279" Y="227" Z="0"/>
					<Vertex X="36297" Y="227" Z="0"/>
					<Vertex X="36328" Y="221" Z="0"/>
					<Vertex X="36352" Y="221" Z="0"/>
					<Vertex X="36377" Y="215" Z="0"/>
					<Vertex X="36383" Y="215" Z="0"/>
					<Vertex X="36401" Y="215" Z="0"/>
					<Vertex X="36426" Y="208" Z="0"/>
					<Vertex X="36444" Y="208" Z="0"/>
					<Vertex X="36450" Y="208" Z="0"/>
					<Vertex X="36463" Y="208" Z="0"/>
					<Vertex X="36475" Y="208" Z="0"/>
					<Vertex X="36481" Y="208" Z="0"/>
					<Vertex X="36506" Y="208" Z="0"/>
					<Vertex X="36524" Y="208" Z="0"/>
					<Vertex X="36530" Y="208" Z="0"/>
					<Vertex X="36555" Y="208" Z="0"/>
					<Vertex X="36567" Y="208" Z="0"/>
					<Vertex X="36585" Y="208" Z="0"/>
					<Vertex X="36598" Y="208" Z="0"/>
					<Vertex X="36604" Y="208" Z="0"/>
					<Vertex X="36641" Y="208" Z="0"/>
					<Vertex X="36659" Y="208" Z="0"/>
					<Vertex X="36690" Y="208" Z="0"/>
					<Vertex X="36720" Y="208" Z="0"/>
					<Vertex X="36763" Y="208" Z="0"/>
					<Vertex X="36794" Y="215" Z="0"/>
					<Vertex X="36812" Y="227" Z="0"/>
					<Vertex X="36824" Y="227" Z="0"/>
					<Vertex X="36849" Y="233" Z="0"/>
					<Vertex X="36867" Y="233" Z="0"/>
					<Vertex X="36880" Y="233" Z="0"/>
					<Vertex X="36886" Y="239" Z="0"/>
					<Vertex X="36916" Y="251" Z="0"/>
					<Vertex X="36935" Y="258" Z="0"/>
					<Vertex X="36947" Y="264" Z="0"/>
					<Vertex X="36972" Y="276" Z="0"/>
					<Vertex X="37002" Y="282" Z="0"/>
					<Vertex X="37014" Y="288" Z="0"/>
					<Vertex X="37027" Y="294" Z="0"/>
					<Vertex X="37045" Y="300" Z="0"/>
					<Vertex X="37064" Y="313" Z="0"/>
					<Vertex X="37076" Y="325" Z="0"/>
					<Vertex X="37088" Y="325" Z="0"/>
					<Vertex X="37100" Y="343" Z="0"/>
					<Vertex X="37119" Y="349" Z="0"/>
					<Vertex X="37143" Y="368" Z="0"/>
					<Vertex X="37155" Y="380" Z="0"/>
					<Vertex X="37168" Y="392" Z="0"/>
					<Vertex X="37174" Y="399" Z="0"/>
					<Vertex X="37205" Y="423" Z="0"/>
					<Vertex X="37217" Y="435" Z="0"/>
					<Vertex X="37229" Y="441" Z="0"/>
					<Vertex X="37241" Y="460" Z="0"/>
					<Vertex X="37260" Y="472" Z="0"/>
					<Vertex X="37272" Y="484" Z="0"/>
					<Vertex X="37284" Y="490" Z="0"/>
					<Vertex X="37303" Y="497" Z="0"/>
					<Vertex X="37333" Y="521" Z="0"/>
					<Vertex X="37352" Y="540" Z="0"/>
					<Vertex X="37382" Y="546" Z="0"/>
					<Vertex X="37413" Y="570" Z="0"/>
					<Vertex X="37450" Y="589" Z="0"/>
					<Vertex X="37462" Y="601" Z="0"/>
					<Vertex X="37487" Y="613" Z="0"/>
					<Vertex X="37493" Y="619" Z="0"/>
					<Vertex X="37505" Y="619" Z="0"/>
					<Vertex X="37511" Y="631" Z="0"/>
					<Vertex X="37517" Y="631" Z="0"/>
					<Vertex X="37529" Y="644" Z="0"/>
					<Vertex X="37548" Y="656" Z="0"/>
					<Vertex X="37554" Y="662" Z="0"/>
					<Vertex X="37566" Y="668" Z="0"/>
					<Vertex X="37597" Y="693" Z="0"/>
					<Vertex X="37609" Y="699" Z="0"/>
					<Vertex X="37621" Y="705" Z="0"/>
					<Vertex X="37646" Y="730" Z="0"/>
					<Vertex X="37658" Y="736" Z="0"/>
					<Vertex X="37670" Y="748" Z="0"/>
					<Vertex X="37689" Y="754" Z="0"/>
					<Vertex X="37713" Y="779" Z="0"/>
					<Vertex X="37732" Y="785" Z="0"/>
					<Vertex X="37750" Y="797" Z="0"/>
					<Vertex X="37775" Y="809" Z="0"/>
					<Vertex X="37799" Y="828" Z="0"/>
					<Vertex X="37824" Y="846" Z="0"/>
					<Vertex X="37836" Y="852" Z="0"/>
					<Vertex X="37860" Y="871" Z="0"/>
					<Vertex X="37879" Y="889" Z="0"/>
					<Vertex X="37897" Y="895" Z="0"/>
					<Vertex X="37922" Y="913" Z="0"/>
					<Vertex X="37965" Y="944" Z="0"/>
					<Vertex X="37989" Y="963" Z="0"/>
					<Vertex X="38001" Y="975" Z="0"/>
					<Vertex X="38020" Y="981" Z="0"/>
					<Vertex X="38063" Y="1005" Z="0"/>
					<Vertex X="38093" Y="1024" Z="0"/>
					<Vertex X="38106" Y="1036" Z="0"/>
					<Vertex X="38130" Y="1042" Z="0"/>
					<Vertex X="38167" Y="1073" Z="0"/>
					<Vertex X="38185" Y="1085" Z="0"/>
					<Vertex X="38191" Y="1097" Z="0"/>
					<Vertex X="38210" Y="1110" Z="0"/>
					<Vertex X="38259" Y="1134" Z="0"/>
					<Vertex X="38271" Y="1146" Z="0"/>
					<Vertex X="38296" Y="1165" Z="0"/>
					<Vertex X="38326" Y="1189" Z="0"/>
					<Vertex X="38351" Y="1202" Z="0"/>
					<Vertex X="38363" Y="1214" Z="0"/>
					<Vertex X="38382" Y="1220" Z="0"/>
					<Vertex X="38412" Y="1244" Z="0"/>
					<Vertex X="38424" Y="1257" Z="0"/>
					<Vertex X="38431" Y="1263" Z="0"/>
					<Vertex X="38473" Y="1294" Z="0"/>
					<Vertex X="38492" Y="1312" Z="0"/>
					<Vertex X="38516" Y="1330" Z="0"/>
					<Vertex X="38529" Y="1343" Z="0"/>
					<Vertex X="38590" Y="1385" Z="0"/>
					<Vertex X="38602" Y="1392" Z="0"/>
					<Vertex X="38621" Y="1404" Z="0"/>
					<Vertex X="38645" Y="1422" Z="0"/>
					<Vertex X="38664" Y="1435" Z="0"/>
					<Vertex X="38670" Y="1447" Z="0"/>
					<Vertex X="38682" Y="1453" Z="0"/>
					<Vertex X="38694" Y="1459" Z="0"/>
					<Vertex X="38694" Y="1471" Z="0"/>
					<Vertex X="38706" Y="1477" Z="0"/>
					<Vertex X="38706" Y="1484" Z="0"/>
					<Vertex X="38731" Y="1502" Z="0"/>
					<Vertex X="38743" Y="1520" Z="0"/>
					<Vertex X="38755" Y="1526" Z="0"/>
					<Vertex X="38762" Y="1539" Z="0"/>
					<Vertex X="38786" Y="1569" Z="0"/>
					<Vertex X="38792" Y="1576" Z="0"/>
					<Vertex X="38804" Y="1588" Z="0"/>
					<Vertex X="38835" Y="1625" Z="0"/>
					<Vertex X="38847" Y="1643" Z="0"/>
					<Vertex X="38860" Y="1649" Z="0"/>
					<Vertex X="38872" Y="1674" Z="0"/>
					<Vertex X="38890" Y="1698" Z="0"/>
					<Vertex X="38903" Y="1710" Z="0"/>
					<Vertex X="38909" Y="1723" Z="0"/>
					<Vertex X="38927" Y="1747" Z="0"/>
					<Vertex X="38952" Y="1784" Z="0"/>
					<Vertex X="38970" Y="1802" Z="0"/>
					<Vertex X="38982" Y="1815" Z="0"/>
					<Vertex X="39007" Y="1845" Z="0"/>
					<Vertex X="39019" Y="1864" Z="0"/>
					<Vertex X="39037" Y="1870" Z="0"/>
					<Vertex X="39056" Y="1894" Z="0"/>
					<Vertex X="39074" Y="1913" Z="0"/>
					<Vertex X="39086" Y="1919" Z="0"/>
					<Vertex X="39099" Y="1931" Z="0"/>
					<Vertex X="39117" Y="1949" Z="0"/>
					<Vertex X="39129" Y="1962" Z="0"/>
					<Vertex X="39154" Y="1986" Z="0"/>
					<Vertex X="39178" Y="2011" Z="0"/>
					<Vertex X="39185" Y="2017" Z="0"/>
					<Vertex X="39197" Y="2035" Z="0"/>
					<Vertex X="39203" Y="2035" Z="0"/>
					<Vertex X="39221" Y="2054" Z="0"/>
					<Vertex X="39221" Y="2060" Z="0"/>
					<Vertex X="39240" Y="2078" Z="0"/>
					<Vertex X="39258" Y="2097" Z="0"/>
					<Vertex X="39264" Y="2109" Z="0"/>
					<Vertex X="39277" Y="2121" Z="0"/>
					<Vertex X="39283" Y="2127" Z="0"/>
					<Vertex X="39289" Y="2133" Z="0"/>
					<Vertex X="39289" Y="2140" Z="0"/>
					<Vertex X="39295" Y="2152" Z="0"/>
					<Vertex X="39307" Y="2164" Z="0"/>
					<Vertex X="39313" Y="2182" Z="0"/>
					<Vertex X="39326" Y="2201" Z="0"/>
					<Vertex X="39326" Y="2207" Z="0"/>
					<Vertex X="39344" Y="2238" Z="0"/>
					<Vertex X="39356" Y="2256" Z="0"/>
					<Vertex X="39362" Y="2274" Z="0"/>
					<Vertex X="39375" Y="2293" Z="0"/>
					<Vertex X="39399" Y="2336" Z="0"/>
					<Vertex X="39411" Y="2354" Z="0"/>
					<Vertex X="39418" Y="2366" Z="0"/>
					<Vertex X="39424" Y="2379" Z="0"/>
					<Vertex X="39430" Y="2391" Z="0"/>
					<Vertex X="39442" Y="2409" Z="0"/>
					<Vertex X="39448" Y="2421" Z="0"/>
					<Vertex X="39448" Y="2428" Z="0"/>
					<Vertex X="39467" Y="2452" Z="0"/>
					<Vertex X="39467" Y="2464" Z="0"/>
					<Vertex X="39473" Y="2489" Z="0"/>
					<Vertex X="39473" Y="2495" Z="0"/>
					<Vertex X="39479" Y="2526" Z="0"/>
					<Vertex X="39479" Y="2538" Z="0"/>
					<Vertex X="39485" Y="2550" Z="0"/>
					<Vertex X="39485" Y="2569" Z="0"/>
					<Vertex X="39485" Y="2575" Z="0"/>
					<Vertex X="39485" Y="2581" Z="0"/>
					<Vertex X="39485" Y="2593" Z="0"/>
					<Vertex X="39479" Y="2618" Z="0"/>
					<Vertex X="39473" Y="2630" Z="0"/>
					<Vertex X="39467" Y="2642" Z="0"/>
					<Vertex X="39454" Y="2667" Z="0"/>
					<Vertex X="39448" Y="2685" Z="0"/>
					<Vertex X="39442" Y="2691" Z="0"/>
					<Vertex X="39436" Y="2703" Z="0"/>
					<Vertex X="39424" Y="2734" Z="0"/>
					<Vertex X="39418" Y="2740" Z="0"/>
					<Vertex X="39418" Y="2746" Z="0"/>
					<Vertex X="39411" Y="2759" Z="0"/>
					<Vertex X="39399" Y="2771" Z="0"/>
					<Vertex X="39399" Y="2777" Z="0"/>
					<Vertex X="39399" Y="2783" Z="0"/>
					<Vertex X="39387" Y="2802" Z="0"/>
					<Vertex X="39381" Y="2814" Z="0"/>
					<Vertex X="39375" Y="2820" Z="0"/>
					<Vertex X="39368" Y="2832" Z="0"/>
					<Vertex X="39362" Y="2838" Z="0"/>
					<Vertex X="39356" Y="2844" Z="0"/>
					<Vertex X="39350" Y="2857" Z="0"/>
					<Vertex X="39338" Y="2881" Z="0"/>
					<Vertex X="39332" Y="2894" Z="0"/>
					<Vertex X="39326" Y="2900" Z="0"/>
					<Vertex X="39313" Y="2912" Z="0"/>
					<Vertex X="39307" Y="2924" Z="0"/>
					<Vertex X="39301" Y="2930" Z="0"/>
					<Vertex X="39289" Y="2936" Z="0"/>
					<Vertex X="39289" Y="2943" Z="0"/>
					<Vertex X="39277" Y="2949" Z="0"/>
					<Vertex X="39270" Y="2961" Z="0"/>
					<Vertex X="39258" Y="2967" Z="0"/>
					<Vertex X="39246" Y="2979" Z="0"/>
					<Vertex X="39240" Y="2979" Z="0"/>
					<Vertex X="39234" Y="2985" Z="0"/>
					<Vertex X="39221" Y="2992" Z="0"/>
					<Vertex X="39215" Y="2992" Z="0"/>
					<Vertex X="39209" Y="2992" Z="0"/>
					<Vertex X="39197" Y="2998" Z="0"/>
					<Vertex X="39191" Y="3004" Z="0"/>
					<Vertex X="39185" Y="3010" Z="0"/>
					<Vertex X="39178" Y="3010" Z="0"/>
					<Vertex X="39166" Y="3016" Z="0"/>
					<Vertex X="39154" Y="3016" Z="0"/>
					<Vertex X="39148" Y="3022" Z="0"/>
					<Vertex X="39129" Y="3022" Z="0"/>
					<Vertex X="39111" Y="3022" Z="0"/>
					<Vertex X="39093" Y="3022" Z="0"/>
					<Vertex X="39080" Y="3022" Z="0"/>
					<Vertex X="39044" Y="3022" Z="0"/>
					<Vertex X="39025" Y="3022" Z="0"/>
					<Vertex X="39007" Y="3022" Z="0"/>
					<Vertex X="38952" Y="3010" Z="0"/>
					<Vertex X="38927" Y="2998" Z="0"/>
					<Vertex X="38909" Y="2992" Z="0"/>
					<Vertex X="38872" Y="2992" Z="0"/>
					<Vertex X="38854" Y="2973" Z="0"/>
					<Vertex X="38841" Y="2967" Z="0"/>
					<Vertex X="38823" Y="2955" Z="0"/>
					<Vertex X="38811" Y="2955" Z="0"/>
					<Vertex X="38798" Y="2949" Z="0"/>
					<Vertex X="38755" Y="2930" Z="0"/>
					<Vertex X="38743" Y="2924" Z="0"/>
					<Vertex X="38731" Y="2918" Z="0"/>
					<Vertex X="38688" Y="2894" Z="0"/>
					<Vertex X="38664" Y="2875" Z="0"/>
					<Vertex X="38639" Y="2863" Z="0"/>
					<Vertex X="38590" Y="2838" Z="0"/>
					<Vertex X="38565" Y="2820" Z="0"/>
					<Vertex X="38535" Y="2808" Z="0"/>
					<Vertex X="38492" Y="2783" Z="0"/>
					<Vertex X="38467" Y="2765" Z="0"/>
					<Vertex X="38443" Y="2753" Z="0"/>
					<Vertex X="38388" Y="2728" Z="0"/>
					<Vertex X="38363" Y="2710" Z="0"/>
					<Vertex X="38345" Y="2703" Z="0"/>
					<Vertex X="38302" Y="2685" Z="0"/>
					<Vertex X="38277" Y="2673" Z="0"/>
					<Vertex X="38247" Y="2661" Z="0"/>
					<Vertex X="38216" Y="2654" Z="0"/>
					<Vertex X="38191" Y="2642" Z="0"/>
					<Vertex X="38179" Y="2630" Z="0"/>
					<Vertex X="38155" Y="2624" Z="0"/>
					<Vertex X="38130" Y="2612" Z="0"/>
					<Vertex X="38087" Y="2599" Z="0"/>
					<Vertex X="38069" Y="2587" Z="0"/>
					<Vertex X="38057" Y="2581" Z="0"/>
					<Vertex X="38020" Y="2575" Z="0"/>
					<Vertex X="38001" Y="2562" Z="0"/>
					<Vertex X="37983" Y="2556" Z="0"/>
					<Vertex X="37959" Y="2550" Z="0"/>
					<Vertex X="37934" Y="2544" Z="0"/>
					<Vertex X="37916" Y="2538" Z="0"/>
					<Vertex X="37891" Y="2532" Z="0"/>
					<Vertex X="37873" Y="2526" Z="0"/>
					<Vertex X="37854" Y="2520" Z="0"/>
					<Vertex X="37830" Y="2507" Z="0"/>
					<Vertex X="37818" Y="2501" Z="0"/>
					<Vertex X="37793" Y="2495" Z="0"/>
					<Vertex X="37775" Y="2483" Z="0"/>
					<Vertex X="37756" Y="2477" Z="0"/>
					<Vertex X="37750" Y="2477" Z="0"/>
					<Vertex X="37732" Y="2471" Z="0"/>
					<Vertex X="37713" Y="2464" Z="0"/>
					<Vertex X="37701" Y="2464" Z="0"/>
					<Vertex X="37683" Y="2458" Z="0"/>
					<Vertex X="37658" Y="2446" Z="0"/>
					<Vertex X="37646" Y="2446" Z="0"/>
					<Vertex X="37603" Y="2421" Z="0"/>
					<Vertex X="37591" Y="2421" Z="0"/>
					<Vertex X="37585" Y="2415" Z="0"/>
					<Vertex X="37572" Y="2415" Z="0"/>
					<Vertex X="37542" Y="2409" Z="0"/>
					<Vertex X="37529" Y="2397" Z="0"/>
					<Vertex X="37517" Y="2397" Z="0"/>
					<Vertex X="37480" Y="2391" Z="0"/>
					<Vertex X="37462" Y="2372" Z="0"/>
					<Vertex X="37444" Y="2366" Z="0"/>
					<Vertex X="37419" Y="2360" Z="0"/>
					<Vertex X="37407" Y="2348" Z="0"/>
					<Vertex X="37382" Y="2348" Z="0"/>
					<Vertex X="37364" Y="2342" Z="0"/>
					<Vertex X="37352" Y="2336" Z="0"/>
					<Vertex X="37327" Y="2330" Z="0"/>
					<Vertex X="37309" Y="2323" Z="0"/>
					<Vertex X="37296" Y="2323" Z="0"/>
					<Vertex X="37266" Y="2311" Z="0"/>
					<Vertex X="37260" Y="2311" Z="0"/>
					<Vertex X="37241" Y="2305" Z="0"/>
					<Vertex X="37217" Y="2299" Z="0"/>
					<Vertex X="37205" Y="2299" Z="0"/>
					<Vertex X="37180" Y="2299" Z="0"/>
					<Vertex X="37162" Y="2293" Z="0"/>
					<Vertex X="37149" Y="2293" Z="0"/>
					<Vertex X="37125" Y="2281" Z="0"/>
					<Vertex X="37113" Y="2281" Z="0"/>
					<Vertex X="37094" Y="2281" Z="0"/>
					<Vertex X="37064" Y="2274" Z="0"/>
					<Vertex X="37045" Y="2274" Z="0"/>
					<Vertex X="37021" Y="2268" Z="0"/>
					<Vertex X="37002" Y="2256" Z="0"/>
					<Vertex X="36996" Y="2256" Z="0"/>
					<Vertex X="36965" Y="2250" Z="0"/>
					<Vertex X="36953" Y="2250" Z="0"/>
					<Vertex X="36941" Y="2244" Z="0"/>
					<Vertex X="36916" Y="2231" Z="0"/>
					<Vertex X="36904" Y="2225" Z="0"/>
					<Vertex X="36880" Y="2225" Z="0"/>
					<Vertex X="36861" Y="2213" Z="0"/>
					<Vertex X="36849" Y="2207" Z="0"/>
					<Vertex X="36818" Y="2201" Z="0"/>
					<Vertex X="36806" Y="2201" Z="0"/>
					<Vertex X="36769" Y="2176" Z="0"/>
					<Vertex X="36751" Y="2176" Z="0"/>
					<Vertex X="36739" Y="2164" Z="0"/>
					<Vertex X="36702" Y="2152" Z="0"/>
					<Vertex X="36683" Y="2146" Z="0"/>
					<Vertex X="36659" Y="2127" Z="0"/>
					<Vertex X="36634" Y="2115" Z="0"/>
					<Vertex X="36598" Y="2097" Z="0"/>
					<Vertex X="36567" Y="2078" Z="0"/>
					<Vertex X="36542" Y="2066" Z="0"/>
					<Vertex X="36518" Y="2048" Z="0"/>
					<Vertex X="36500" Y="2035" Z="0"/>
					<Vertex X="36438" Y="2005" Z="0"/>
					<Vertex X="36420" Y="1992" Z="0"/>
					<Vertex X="36395" Y="1980" Z="0"/>
					<Vertex X="36346" Y="1949" Z="0"/>
					<Vertex X="36316" Y="1937" Z="0"/>
					<Vertex X="36285" Y="1919" Z="0"/>
					<Vertex X="36260" Y="1913" Z="0"/>
					<Vertex X="36224" Y="1888" Z="0"/>
					<Vertex X="36193" Y="1870" Z="0"/>
					<Vertex X="36162" Y="1858" Z="0"/>
					<Vertex X="36138" Y="1839" Z="0"/>
					<Vertex X="36126" Y="1839" Z="0"/>
					<Vertex X="36089" Y="1815" Z="0"/>
					<Vertex X="36077" Y="1808" Z="0"/>
					<Vertex X="36058" Y="1802" Z="0"/>
					<Vertex X="36040" Y="1796" Z="0"/>
					<Vertex X="36021" Y="1778" Z="0"/>
					<Vertex X="36009" Y="1772" Z="0"/>
					<Vertex X="35985" Y="1759" Z="0"/>
					<Vertex X="35966" Y="1747" Z="0"/>
					<Vertex X="35942" Y="1729" Z="0"/>
					<Vertex X="35917" Y="1723" Z="0"/>
					<Vertex X="35893" Y="1704" Z="0"/>
					<Vertex X="35880" Y="1698" Z="0"/>
					<Vertex X="35837" Y="1674" Z="0"/>
					<Vertex X="35813" Y="1661" Z="0"/>
					<Vertex X="35758" Y="1625" Z="0"/>
					<Vertex X="35752" Y="1625" Z="0"/>
					<Vertex X="35727" Y="1600" Z="0"/>
					<Vertex X="35703" Y="1576" Z="0"/>
					<Vertex X="35684" Y="1563" Z="0"/>
					<Vertex X="35666" Y="1551" Z="0"/>
					<Vertex X="35654" Y="1545" Z="0"/>
					<Vertex X="35635" Y="1526" Z="0"/>
					<Vertex X="35629" Y="1520" Z="0"/>
					<Vertex X="35623" Y="1514" Z="0"/>
					<Vertex X="35617" Y="1508" Z="0"/>
					<Vertex X="35611" Y="1502" Z="0"/>
					<Vertex X="35605" Y="1490" Z="0"/>
					<Vertex X="35598" Y="1477" Z="0"/>
					<Vertex X="35598" Y="1471" Z="0"/>
					<Vertex X="35580" Y="1453" Z="0"/>
					<Vertex X="35580" Y="1447" Z="0"/>
					<Vertex X="35574" Y="1435" Z="0"/>
					<Vertex X="35562" Y="1422" Z="0"/>
					<Vertex X="35555" Y="1410" Z="0"/>
					<Vertex X="35555" Y="1398" Z="0"/>
					<Vertex X="35543" Y="1385" Z="0"/>
					<Vertex X="35537" Y="1367" Z="0"/>
					<Vertex X="35531" Y="1361" Z="0"/>
					<Vertex X="35519" Y="1336" Z="0"/>
					<Vertex X="35513" Y="1336" Z="0"/>
					<Vertex X="35513" Y="1324" Z="0"/>
					<Vertex X="35506" Y="1312" Z="0"/>
					<Vertex X="35500" Y="1306" Z="0"/>
					<Vertex X="35500" Y="1287" Z="0"/>
					<Vertex X="35500" Y="1281" Z="0"/>
					<Vertex X="35494" Y="1275" Z="0"/>
					<Vertex X="35494" Y="1269" Z="0"/>
					<Vertex X="35494" Y="1263" Z="0"/>
					<Vertex X="35494" Y="1251" Z="0"/>
					<Vertex X="35494" Y="1232" Z="0"/>
					<Vertex X="35482" Y="1214" Z="0"/>
					<Vertex X="35482" Y="1202" Z="0"/>
					<Vertex X="35482" Y="1189" Z="0"/>
					<Vertex X="35482" Y="1183" Z="0"/>
					<Vertex X="35476" Y="1183" Z="0"/>
					<Vertex X="35476" Y="1171" Z="0"/>
					<Vertex X="35470" Y="1165" Z="0"/>
					<Vertex X="35470" Y="1153" Z="0"/>
					<Vertex X="35470" Y="1146" Z="0"/>
					<Vertex X="35464" Y="1140" Z="0"/>
					<Vertex X="35464" Y="1134" Z="0"/>
					<Vertex X="35464" Y="1128" Z="0"/>
					<Vertex X="35464" Y="1116" Z="0"/>
					<Vertex X="35457" Y="1110" Z="0"/>
					<Vertex X="35457" Y="1104" Z="0"/>
					<Vertex X="35457" Y="1097" Z="0"/>
					<Vertex X="35427" Y="1061" Z="0"/>
				</Vertices>
			</Region>
			<Region Id="10" Type="0" Zoom="0.210000" Selected="0" ImageLocation="" ImageFocus="0" Length="5217.7" Area="1888476.5" LengthMicrons="2616.7" AreaMicrons="474956.1" Text="NC" NegativeROA="0" InputRegionId="0" Analyze="1" DisplayId="10">
				<Attributes/>
				<Vertices>
					<Vertex X="12290" Y="16352" Z="0"/>
					<Vertex X="12290" Y="16348" Z="0"/>
					<Vertex X="12290" Y="16338" Z="0"/>
					<Vertex X="12290" Y="16329" Z="0"/>
					<Vertex X="12290" Y="16305" Z="0"/>
					<Vertex X="12305" Y="16262" Z="0"/>
					<Vertex X="12305" Y="16224" Z="0"/>
					<Vertex X="12309" Y="16176" Z="0"/>
					<Vertex X="12319" Y="16129" Z="0"/>
					<Vertex X="12328" Y="16067" Z="0"/>
					<Vertex X="12333" Y="16033" Z="0"/>
					<Vertex X="12338" Y="16009" Z="0"/>
					<Vertex X="12343" Y="15981" Z="0"/>
					<Vertex X="12352" Y="15957" Z="0"/>
					<Vertex X="12357" Y="15938" Z="0"/>
					<Vertex X="12362" Y="15919" Z="0"/>
					<Vertex X="12367" Y="15895" Z="0"/>
					<Vertex X="12386" Y="15862" Z="0"/>
					<Vertex X="12400" Y="15848" Z="0"/>
					<Vertex X="12414" Y="15838" Z="0"/>
					<Vertex X="12433" Y="15819" Z="0"/>
					<Vertex X="12443" Y="15809" Z="0"/>
					<Vertex X="12467" Y="15795" Z="0"/>
					<Vertex X="12486" Y="15786" Z="0"/>
					<Vertex X="12495" Y="15776" Z="0"/>
					<Vertex X="12500" Y="15776" Z="0"/>
					<Vertex X="12509" Y="15771" Z="0"/>
					<Vertex X="12524" Y="15762" Z="0"/>
					<Vertex X="12533" Y="15757" Z="0"/>
					<Vertex X="12547" Y="15752" Z="0"/>
					<Vertex X="12557" Y="15748" Z="0"/>
					<Vertex X="12567" Y="15743" Z="0"/>
					<Vertex X="12571" Y="15743" Z="0"/>
					<Vertex X="12581" Y="15738" Z="0"/>
					<Vertex X="12595" Y="15733" Z="0"/>
					<Vertex X="12605" Y="15729" Z="0"/>
					<Vertex X="12624" Y="15724" Z="0"/>
					<Vertex X="12638" Y="15719" Z="0"/>
					<Vertex X="12643" Y="15719" Z="0"/>
					<Vertex X="12652" Y="15719" Z="0"/>
					<Vertex X="12667" Y="15719" Z="0"/>
					<Vertex X="12671" Y="15714" Z="0"/>
					<Vertex X="12681" Y="15714" Z="0"/>
					<Vertex X="12686" Y="15714" Z="0"/>
					<Vertex X="12690" Y="15714" Z="0"/>
					<Vertex X="12700" Y="15709" Z="0"/>
					<Vertex X="12705" Y="15705" Z="0"/>
					<Vertex X="12714" Y="15705" Z="0"/>
					<Vertex X="12719" Y="15700" Z="0"/>
					<Vertex X="12728" Y="15700" Z="0"/>
					<Vertex X="12738" Y="15700" Z="0"/>
					<Vertex X="12747" Y="15695" Z="0"/>
					<Vertex X="12757" Y="15690" Z="0"/>
					<Vertex X="12771" Y="15686" Z="0"/>
					<Vertex X="12786" Y="15686" Z="0"/>
					<Vertex X="12805" Y="15686" Z="0"/>
					<Vertex X="12833" Y="15671" Z="0"/>
					<Vertex X="12857" Y="15671" Z="0"/>
					<Vertex X="12871" Y="15671" Z="0"/>
					<Vertex X="12890" Y="15671" Z="0"/>
					<Vertex X="12909" Y="15667" Z="0"/>
					<Vertex X="12933" Y="15667" Z="0"/>
					<Vertex X="12952" Y="15667" Z="0"/>
					<Vertex X="12981" Y="15667" Z="0"/>
					<Vertex X="12995" Y="15667" Z="0"/>
					<Vertex X="13000" Y="15667" Z="0"/>
					<Vertex X="13009" Y="15667" Z="0"/>
					<Vertex X="13014" Y="15667" Z="0"/>
					<Vertex X="13024" Y="15667" Z="0"/>
					<Vertex X="13033" Y="15667" Z="0"/>
					<Vertex X="13047" Y="15671" Z="0"/>
					<Vertex X="13047" Y="15676" Z="0"/>
					<Vertex X="13057" Y="15681" Z="0"/>
					<Vertex X="13062" Y="15686" Z="0"/>
					<Vertex X="13071" Y="15690" Z="0"/>
					<Vertex X="13076" Y="15690" Z="0"/>
					<Vertex X="13081" Y="15695" Z="0"/>
					<Vertex X="13090" Y="15700" Z="0"/>
					<Vertex X="13100" Y="15705" Z="0"/>
					<Vertex X="13114" Y="15709" Z="0"/>
					<Vertex X="13124" Y="15719" Z="0"/>
					<Vertex X="13133" Y="15719" Z="0"/>
					<Vertex X="13138" Y="15719" Z="0"/>
					<Vertex X="13138" Y="15724" Z="0"/>
					<Vertex X="13147" Y="15724" Z="0"/>
					<Vertex X="13152" Y="15729" Z="0"/>
					<Vertex X="13152" Y="15733" Z="0"/>
					<Vertex X="13157" Y="15733" Z="0"/>
					<Vertex X="13162" Y="15738" Z="0"/>
					<Vertex X="13167" Y="15738" Z="0"/>
					<Vertex X="13167" Y="15743" Z="0"/>
					<Vertex X="13167" Y="15748" Z="0"/>
					<Vertex X="13171" Y="15752" Z="0"/>
					<Vertex X="13176" Y="15752" Z="0"/>
					<Vertex X="13181" Y="15752" Z="0"/>
					<Vertex X="13190" Y="15762" Z="0"/>
					<Vertex X="13195" Y="15762" Z="0"/>
					<Vertex X="13200" Y="15762" Z="0"/>
					<Vertex X="13214" Y="15767" Z="0"/>
					<Vertex X="13224" Y="15771" Z="0"/>
					<Vertex X="13243" Y="15771" Z="0"/>
					<Vertex X="13252" Y="15781" Z="0"/>
					<Vertex X="13267" Y="15781" Z="0"/>
					<Vertex X="13281" Y="15786" Z="0"/>
					<Vertex X="13295" Y="15795" Z="0"/>
					<Vertex X="13324" Y="15805" Z="0"/>
					<Vertex X="13343" Y="15819" Z="0"/>
					<Vertex X="13362" Y="15829" Z="0"/>
					<Vertex X="13371" Y="15838" Z="0"/>
					<Vertex X="13381" Y="15848" Z="0"/>
					<Vertex X="13386" Y="15857" Z="0"/>
					<Vertex X="13400" Y="15871" Z="0"/>
					<Vertex X="13414" Y="15886" Z="0"/>
					<Vertex X="13424" Y="15909" Z="0"/>
					<Vertex X="13428" Y="15924" Z="0"/>
					<Vertex X="13438" Y="15938" Z="0"/>
					<Vertex X="13447" Y="15957" Z="0"/>
					<Vertex X="13457" Y="15976" Z="0"/>
					<Vertex X="13467" Y="15995" Z="0"/>
					<Vertex X="13495" Y="16033" Z="0"/>
					<Vertex X="13500" Y="16052" Z="0"/>
					<Vertex X="13514" Y="16071" Z="0"/>
					<Vertex X="13533" Y="16095" Z="0"/>
					<Vertex X="13552" Y="16114" Z="0"/>
					<Vertex X="13571" Y="16138" Z="0"/>
					<Vertex X="13581" Y="16157" Z="0"/>
					<Vertex X="13609" Y="16195" Z="0"/>
					<Vertex X="13614" Y="16209" Z="0"/>
					<Vertex X="13628" Y="16243" Z="0"/>
					<Vertex X="13638" Y="16262" Z="0"/>
					<Vertex X="13647" Y="16281" Z="0"/>
					<Vertex X="13657" Y="16300" Z="0"/>
					<Vertex X="13667" Y="16329" Z="0"/>
					<Vertex X="13681" Y="16367" Z="0"/>
					<Vertex X="13686" Y="16386" Z="0"/>
					<Vertex X="13700" Y="16405" Z="0"/>
					<Vertex X="13705" Y="16424" Z="0"/>
					<Vertex X="13719" Y="16448" Z="0"/>
					<Vertex X="13724" Y="16467" Z="0"/>
					<Vertex X="13733" Y="16481" Z="0"/>
					<Vertex X="13743" Y="16500" Z="0"/>
					<Vertex X="13743" Y="16519" Z="0"/>
					<Vertex X="13757" Y="16524" Z="0"/>
					<Vertex X="13757" Y="16533" Z="0"/>
					<Vertex X="13767" Y="16548" Z="0"/>
					<Vertex X="13767" Y="16557" Z="0"/>
					<Vertex X="13771" Y="16562" Z="0"/>
					<Vertex X="13776" Y="16571" Z="0"/>
					<Vertex X="13776" Y="16576" Z="0"/>
					<Vertex X="13776" Y="16586" Z="0"/>
					<Vertex X="13781" Y="16600" Z="0"/>
					<Vertex X="13786" Y="16605" Z="0"/>
					<Vertex X="13786" Y="16619" Z="0"/>
					<Vertex X="13786" Y="16624" Z="0"/>
					<Vertex X="13786" Y="16633" Z="0"/>
					<Vertex X="13786" Y="16643" Z="0"/>
					<Vertex X="13790" Y="16652" Z="0"/>
					<Vertex X="13790" Y="16657" Z="0"/>
					<Vertex X="13790" Y="16667" Z="0"/>
					<Vertex X="13795" Y="16681" Z="0"/>
					<Vertex X="13795" Y="16690" Z="0"/>
					<Vertex X="13800" Y="16700" Z="0"/>
					<Vertex X="13800" Y="16705" Z="0"/>
					<Vertex X="13800" Y="16709" Z="0"/>
					<Vertex X="13800" Y="16714" Z="0"/>
					<Vertex X="13800" Y="16719" Z="0"/>
					<Vertex X="13800" Y="16724" Z="0"/>
					<Vertex X="13800" Y="16729" Z="0"/>
					<Vertex X="13800" Y="16733" Z="0"/>
					<Vertex X="13800" Y="16738" Z="0"/>
					<Vertex X="13800" Y="16743" Z="0"/>
					<Vertex X="13800" Y="16748" Z="0"/>
					<Vertex X="13795" Y="16757" Z="0"/>
					<Vertex X="13786" Y="16771" Z="0"/>
					<Vertex X="13776" Y="16781" Z="0"/>
					<Vertex X="13762" Y="16800" Z="0"/>
					<Vertex X="13752" Y="16824" Z="0"/>
					<Vertex X="13733" Y="16848" Z="0"/>
					<Vertex X="13714" Y="16871" Z="0"/>
					<Vertex X="13705" Y="16886" Z="0"/>
					<Vertex X="13690" Y="16900" Z="0"/>
					<Vertex X="13676" Y="16909" Z="0"/>
					<Vertex X="13652" Y="16933" Z="0"/>
					<Vertex X="13638" Y="16948" Z="0"/>
					<Vertex X="13614" Y="16967" Z="0"/>
					<Vertex X="13595" Y="16981" Z="0"/>
					<Vertex X="13571" Y="16990" Z="0"/>
					<Vertex X="13552" Y="17005" Z="0"/>
					<Vertex X="13519" Y="17024" Z="0"/>
					<Vertex X="13505" Y="17033" Z="0"/>
					<Vertex X="13486" Y="17043" Z="0"/>
					<Vertex X="13462" Y="17057" Z="0"/>
					<Vertex X="13438" Y="17067" Z="0"/>
					<Vertex X="13424" Y="17076" Z="0"/>
					<Vertex X="13395" Y="17090" Z="0"/>
					<Vertex X="13357" Y="17114" Z="0"/>
					<Vertex X="13363" Y="17104" Z="0"/>
					<Vertex X="13363" Y="17110" Z="0"/>
					<Vertex X="13351" Y="17110" Z="0"/>
					<Vertex X="13351" Y="17116" Z="0"/>
					<Vertex X="13345" Y="17116" Z="0"/>
					<Vertex X="13339" Y="17122" Z="0"/>
					<Vertex X="13333" Y="17122" Z="0"/>
					<Vertex X="13327" Y="17128" Z="0"/>
					<Vertex X="13314" Y="17128" Z="0"/>
					<Vertex X="13308" Y="17134" Z="0"/>
					<Vertex X="13296" Y="17140" Z="0"/>
					<Vertex X="13284" Y="17140" Z="0"/>
					<Vertex X="13272" Y="17147" Z="0"/>
					<Vertex X="13253" Y="17153" Z="0"/>
					<Vertex X="13241" Y="17153" Z="0"/>
					<Vertex X="13235" Y="17153" Z="0"/>
					<Vertex X="13216" Y="17165" Z="0"/>
					<Vertex X="13204" Y="17171" Z="0"/>
					<Vertex X="13198" Y="17171" Z="0"/>
					<Vertex X="13192" Y="17171" Z="0"/>
					<Vertex X="13186" Y="17177" Z="0"/>
					<Vertex X="13173" Y="17189" Z="0"/>
					<Vertex X="13161" Y="17189" Z="0"/>
					<Vertex X="13155" Y="17196" Z="0"/>
					<Vertex X="13143" Y="17208" Z="0"/>
					<Vertex X="13137" Y="17208" Z="0"/>
					<Vertex X="13112" Y="17220" Z="0"/>
					<Vertex X="13088" Y="17232" Z="0"/>
					<Vertex X="13075" Y="17232" Z="0"/>
					<Vertex X="13057" Y="17245" Z="0"/>
					<Vertex X="13045" Y="17251" Z="0"/>
					<Vertex X="13026" Y="17251" Z="0"/>
					<Vertex X="13008" Y="17269" Z="0"/>
					<Vertex X="12977" Y="17288" Z="0"/>
					<Vertex X="12947" Y="17300" Z="0"/>
					<Vertex X="12922" Y="17306" Z="0"/>
					<Vertex X="12916" Y="17306" Z="0"/>
					<Vertex X="12900" Y="17309" Z="0"/>
					<Vertex X="12876" Y="17314" Z="0"/>
					<Vertex X="12838" Y="17319" Z="0"/>
					<Vertex X="12814" Y="17324" Z="0"/>
					<Vertex X="12790" Y="17324" Z="0"/>
					<Vertex X="12752" Y="17329" Z="0"/>
					<Vertex X="12733" Y="17329" Z="0"/>
					<Vertex X="12709" Y="17338" Z="0"/>
					<Vertex X="12681" Y="17343" Z="0"/>
					<Vertex X="12667" Y="17343" Z="0"/>
					<Vertex X="12652" Y="17348" Z="0"/>
					<Vertex X="12628" Y="17348" Z="0"/>
					<Vertex X="12634" Y="17318" Z="0"/>
					<Vertex X="12634" Y="17312" Z="0"/>
					<Vertex X="12628" Y="17312" Z="0"/>
					<Vertex X="12622" Y="17306" Z="0"/>
					<Vertex X="12616" Y="17300" Z="0"/>
					<Vertex X="12616" Y="17294" Z="0"/>
					<Vertex X="12616" Y="17288" Z="0"/>
					<Vertex X="12603" Y="17281" Z="0"/>
					<Vertex X="12603" Y="17269" Z="0"/>
					<Vertex X="12597" Y="17269" Z="0"/>
					<Vertex X="12591" Y="17263" Z="0"/>
					<Vertex X="12585" Y="17257" Z="0"/>
					<Vertex X="12573" Y="17251" Z="0"/>
					<Vertex X="12567" Y="17245" Z="0"/>
					<Vertex X="12560" Y="17245" Z="0"/>
					<Vertex X="12554" Y="17239" Z="0"/>
					<Vertex X="12548" Y="17232" Z="0"/>
					<Vertex X="12542" Y="17226" Z="0"/>
					<Vertex X="12536" Y="17220" Z="0"/>
					<Vertex X="12530" Y="17214" Z="0"/>
					<Vertex X="12530" Y="17208" Z="0"/>
					<Vertex X="12524" Y="17202" Z="0"/>
					<Vertex X="12518" Y="17196" Z="0"/>
					<Vertex X="12511" Y="17189" Z="0"/>
					<Vertex X="12511" Y="17183" Z="0"/>
					<Vertex X="12499" Y="17171" Z="0"/>
					<Vertex X="12493" Y="17159" Z="0"/>
					<Vertex X="12481" Y="17153" Z="0"/>
					<Vertex X="12475" Y="17147" Z="0"/>
					<Vertex X="12475" Y="17140" Z="0"/>
					<Vertex X="12468" Y="17128" Z="0"/>
					<Vertex X="12462" Y="17122" Z="0"/>
					<Vertex X="12456" Y="17116" Z="0"/>
					<Vertex X="12450" Y="17104" Z="0"/>
					<Vertex X="12432" Y="17091" Z="0"/>
					<Vertex X="12426" Y="17085" Z="0"/>
					<Vertex X="12419" Y="17085" Z="0"/>
					<Vertex X="12407" Y="17067" Z="0"/>
					<Vertex X="12395" Y="17061" Z="0"/>
					<Vertex X="12383" Y="17048" Z="0"/>
					<Vertex X="12377" Y="17042" Z="0"/>
					<Vertex X="12364" Y="17030" Z="0"/>
					<Vertex X="12358" Y="17018" Z="0"/>
					<Vertex X="12352" Y="17012" Z="0"/>
					<Vertex X="12352" Y="16999" Z="0"/>
					<Vertex X="12346" Y="16987" Z="0"/>
					<Vertex X="12340" Y="16963" Z="0"/>
					<Vertex X="12334" Y="16950" Z="0"/>
					<Vertex X="12334" Y="16926" Z="0"/>
					<Vertex X="12327" Y="16901" Z="0"/>
					<Vertex X="12327" Y="16865" Z="0"/>
					<Vertex X="12327" Y="16852" Z="0"/>
					<Vertex X="12327" Y="16840" Z="0"/>
					<Vertex X="12327" Y="16834" Z="0"/>
					<Vertex X="12333" Y="16829" Z="0"/>
					<Vertex X="12333" Y="16809" Z="0"/>
					<Vertex X="12333" Y="16790" Z="0"/>
					<Vertex X="12333" Y="16771" Z="0"/>
					<Vertex X="12333" Y="16757" Z="0"/>
					<Vertex X="12324" Y="16724" Z="0"/>
					<Vertex X="12324" Y="16700" Z="0"/>
					<Vertex X="12319" Y="16686" Z="0"/>
					<Vertex X="12314" Y="16657" Z="0"/>
					<Vertex X="12300" Y="16638" Z="0"/>
					<Vertex X="12300" Y="16614" Z="0"/>
					<Vertex X="12295" Y="16590" Z="0"/>
					<Vertex X="12295" Y="16581" Z="0"/>
					<Vertex X="12286" Y="16562" Z="0"/>
					<Vertex X="12286" Y="16552" Z="0"/>
					<Vertex X="12286" Y="16538" Z="0"/>
					<Vertex X="12286" Y="16519" Z="0"/>
					<Vertex X="12286" Y="16514" Z="0"/>
					<Vertex X="12286" Y="16505" Z="0"/>
					<Vertex X="12286" Y="16500" Z="0"/>
					<Vertex X="12286" Y="16490" Z="0"/>
					<Vertex X="12286" Y="16481" Z="0"/>
					<Vertex X="12286" Y="16476" Z="0"/>
					<Vertex X="12286" Y="16467" Z="0"/>
					<Vertex X="12286" Y="16462" Z="0"/>
					<Vertex X="12286" Y="16452" Z="0"/>
					<Vertex X="12286" Y="16443" Z="0"/>
					<Vertex X="12286" Y="16429" Z="0"/>
					<Vertex X="12286" Y="16424" Z="0"/>
					<Vertex X="12286" Y="16414" Z="0"/>
					<Vertex X="12286" Y="16405" Z="0"/>
					<Vertex X="12286" Y="16400" Z="0"/>
					<Vertex X="12286" Y="16395" Z="0"/>
					<Vertex X="12286" Y="16390" Z="0"/>
					<Vertex X="12286" Y="16386" Z="0"/>
					<Vertex X="12286" Y="16381" Z="0"/>
					<Vertex X="12286" Y="16376" Z="0"/>
					<Vertex X="12290" Y="16352" Z="0"/>
				</Vertices>
			</Region>
			<Region Id="11" Type="0" Zoom="0.210000" Selected="1" ImageLocation="" ImageFocus="0" Length="6369.2" Area="1787655.5" LengthMicrons="3194.2" AreaMicrons="449599.4" Text="NC" NegativeROA="0" InputRegionId="0" Analyze="1" DisplayId="11">
				<Attributes/>
				<Vertices>
					<Vertex X="13071" Y="18705" Z="0"/>
					<Vertex X="13071" Y="18695" Z="0"/>
					<Vertex X="13071" Y="18686" Z="0"/>
					<Vertex X="13071" Y="18676" Z="0"/>
					<Vertex X="13071" Y="18671" Z="0"/>
					<Vertex X="13071" Y="18652" Z="0"/>
					<Vertex X="13071" Y="18638" Z="0"/>
					<Vertex X="13071" Y="18605" Z="0"/>
					<Vertex X="13062" Y="18567" Z="0"/>
					<Vertex X="13052" Y="18529" Z="0"/>
					<Vertex X="13047" Y="18486" Z="0"/>
					<Vertex X="13038" Y="18424" Z="0"/>
					<Vertex X="13038" Y="18371" Z="0"/>
					<Vertex X="13038" Y="18324" Z="0"/>
					<Vertex X="13038" Y="18267" Z="0"/>
					<Vertex X="13038" Y="18224" Z="0"/>
					<Vertex X="13038" Y="18181" Z="0"/>
					<Vertex X="13038" Y="18143" Z="0"/>
					<Vertex X="13038" Y="18114" Z="0"/>
					<Vertex X="13047" Y="18086" Z="0"/>
					<Vertex X="13052" Y="18057" Z="0"/>
					<Vertex X="13062" Y="18033" Z="0"/>
					<Vertex X="13076" Y="17981" Z="0"/>
					<Vertex X="13090" Y="17952" Z="0"/>
					<Vertex X="13105" Y="17929" Z="0"/>
					<Vertex X="13109" Y="17919" Z="0"/>
					<Vertex X="13114" Y="17909" Z="0"/>
					<Vertex X="13119" Y="17905" Z="0"/>
					<Vertex X="13128" Y="17895" Z="0"/>
					<Vertex X="13133" Y="17886" Z="0"/>
					<Vertex X="13152" Y="17867" Z="0"/>
					<Vertex X="13162" Y="17862" Z="0"/>
					<Vertex X="13167" Y="17848" Z="0"/>
					<Vertex X="13176" Y="17838" Z="0"/>
					<Vertex X="13200" Y="17809" Z="0"/>
					<Vertex X="13205" Y="17800" Z="0"/>
					<Vertex X="13219" Y="17786" Z="0"/>
					<Vertex X="13228" Y="17771" Z="0"/>
					<Vertex X="13238" Y="17752" Z="0"/>
					<Vertex X="13247" Y="17748" Z="0"/>
					<Vertex X="13262" Y="17738" Z="0"/>
					<Vertex X="13271" Y="17729" Z="0"/>
					<Vertex X="13281" Y="17714" Z="0"/>
					<Vertex X="13295" Y="17700" Z="0"/>
					<Vertex X="13305" Y="17686" Z="0"/>
					<Vertex X="13324" Y="17676" Z="0"/>
					<Vertex X="13328" Y="17671" Z="0"/>
					<Vertex X="13343" Y="17662" Z="0"/>
					<Vertex X="13362" Y="17638" Z="0"/>
					<Vertex X="13371" Y="17629" Z="0"/>
					<Vertex X="13376" Y="17619" Z="0"/>
					<Vertex X="13381" Y="17609" Z="0"/>
					<Vertex X="13390" Y="17600" Z="0"/>
					<Vertex X="13405" Y="17581" Z="0"/>
					<Vertex X="13424" Y="17548" Z="0"/>
					<Vertex X="13428" Y="17538" Z="0"/>
					<Vertex X="13438" Y="17524" Z="0"/>
					<Vertex X="13452" Y="17500" Z="0"/>
					<Vertex X="13457" Y="17495" Z="0"/>
					<Vertex X="13467" Y="17486" Z="0"/>
					<Vertex X="13471" Y="17481" Z="0"/>
					<Vertex X="13481" Y="17471" Z="0"/>
					<Vertex X="13486" Y="17467" Z="0"/>
					<Vertex X="13495" Y="17457" Z="0"/>
					<Vertex X="13509" Y="17448" Z="0"/>
					<Vertex X="13524" Y="17433" Z="0"/>
					<Vertex X="13533" Y="17429" Z="0"/>
					<Vertex X="13547" Y="17414" Z="0"/>
					<Vertex X="13571" Y="17395" Z="0"/>
					<Vertex X="13586" Y="17390" Z="0"/>
					<Vertex X="13605" Y="17357" Z="0"/>
					<Vertex X="13628" Y="17343" Z="0"/>
					<Vertex X="13638" Y="17333" Z="0"/>
					<Vertex X="13657" Y="17319" Z="0"/>
					<Vertex X="13686" Y="17305" Z="0"/>
					<Vertex X="13705" Y="17300" Z="0"/>
					<Vertex X="13733" Y="17276" Z="0"/>
					<Vertex X="13752" Y="17267" Z="0"/>
					<Vertex X="13781" Y="17252" Z="0"/>
					<Vertex X="13795" Y="17238" Z="0"/>
					<Vertex X="13795" Y="17233" Z="0"/>
					<Vertex X="13795" Y="17229" Z="0"/>
					<Vertex X="13809" Y="17209" Z="0"/>
					<Vertex X="13814" Y="17190" Z="0"/>
					<Vertex X="13828" Y="17162" Z="0"/>
					<Vertex X="13852" Y="17129" Z="0"/>
					<Vertex X="13871" Y="17105" Z="0"/>
					<Vertex X="13886" Y="17086" Z="0"/>
					<Vertex X="13895" Y="17067" Z="0"/>
					<Vertex X="13909" Y="17024" Z="0"/>
					<Vertex X="13914" Y="17005" Z="0"/>
					<Vertex X="13924" Y="16981" Z="0"/>
					<Vertex X="13928" Y="16962" Z="0"/>
					<Vertex X="13947" Y="16914" Z="0"/>
					<Vertex X="13952" Y="16895" Z="0"/>
					<Vertex X="13957" Y="16881" Z="0"/>
					<Vertex X="13962" Y="16862" Z="0"/>
					<Vertex X="13976" Y="16838" Z="0"/>
					<Vertex X="13976" Y="16824" Z="0"/>
					<Vertex X="13986" Y="16805" Z="0"/>
					<Vertex X="13990" Y="16795" Z="0"/>
					<Vertex X="13995" Y="16781" Z="0"/>
					<Vertex X="14009" Y="16767" Z="0"/>
					<Vertex X="14014" Y="16752" Z="0"/>
					<Vertex X="14028" Y="16738" Z="0"/>
					<Vertex X="14043" Y="16724" Z="0"/>
					<Vertex X="14052" Y="16709" Z="0"/>
					<Vertex X="14057" Y="16705" Z="0"/>
					<Vertex X="14071" Y="16690" Z="0"/>
					<Vertex X="14076" Y="16681" Z="0"/>
					<Vertex X="14081" Y="16671" Z="0"/>
					<Vertex X="14090" Y="16662" Z="0"/>
					<Vertex X="14095" Y="16657" Z="0"/>
					<Vertex X="14095" Y="16652" Z="0"/>
					<Vertex X="14100" Y="16648" Z="0"/>
					<Vertex X="14105" Y="16643" Z="0"/>
					<Vertex X="14109" Y="16638" Z="0"/>
					<Vertex X="14114" Y="16633" Z="0"/>
					<Vertex X="14114" Y="16629" Z="0"/>
					<Vertex X="14119" Y="16619" Z="0"/>
					<Vertex X="14124" Y="16614" Z="0"/>
					<Vertex X="14133" Y="16605" Z="0"/>
					<Vertex X="14138" Y="16600" Z="0"/>
					<Vertex X="14143" Y="16595" Z="0"/>
					<Vertex X="14147" Y="16586" Z="0"/>
					<Vertex X="14152" Y="16581" Z="0"/>
					<Vertex X="14157" Y="16571" Z="0"/>
					<Vertex X="14162" Y="16562" Z="0"/>
					<Vertex X="14171" Y="16557" Z="0"/>
					<Vertex X="14176" Y="16548" Z="0"/>
					<Vertex X="14181" Y="16543" Z="0"/>
					<Vertex X="14181" Y="16538" Z="0"/>
					<Vertex X="14190" Y="16529" Z="0"/>
					<Vertex X="14195" Y="16529" Z="0"/>
					<Vertex X="14200" Y="16524" Z="0"/>
					<Vertex X="14205" Y="16519" Z="0"/>
					<Vertex X="14214" Y="16509" Z="0"/>
					<Vertex X="14224" Y="16505" Z="0"/>
					<Vertex X="14228" Y="16500" Z="0"/>
					<Vertex X="14233" Y="16495" Z="0"/>
					<Vertex X="14252" Y="16486" Z="0"/>
					<Vertex X="14257" Y="16481" Z="0"/>
					<Vertex X="14262" Y="16476" Z="0"/>
					<Vertex X="14271" Y="16476" Z="0"/>
					<Vertex X="14286" Y="16471" Z="0"/>
					<Vertex X="14295" Y="16467" Z="0"/>
					<Vertex X="14305" Y="16462" Z="0"/>
					<Vertex X="14314" Y="16452" Z="0"/>
					<Vertex X="14324" Y="16452" Z="0"/>
					<Vertex X="14333" Y="16448" Z="0"/>
					<Vertex X="14343" Y="16443" Z="0"/>
					<Vertex X="14352" Y="16438" Z="0"/>
					<Vertex X="14357" Y="16433" Z="0"/>
					<Vertex X="14362" Y="16433" Z="0"/>
					<Vertex X="14371" Y="16429" Z="0"/>
					<Vertex X="14376" Y="16429" Z="0"/>
					<Vertex X="14381" Y="16424" Z="0"/>
					<Vertex X="14386" Y="16424" Z="0"/>
					<Vertex X="14390" Y="16424" Z="0"/>
					<Vertex X="14400" Y="16424" Z="0"/>
					<Vertex X="14414" Y="16424" Z="0"/>
					<Vertex X="14424" Y="16424" Z="0"/>
					<Vertex X="14433" Y="16424" Z="0"/>
					<Vertex X="14443" Y="16424" Z="0"/>
					<Vertex X="14447" Y="16424" Z="0"/>
					<Vertex X="14457" Y="16424" Z="0"/>
					<Vertex X="14476" Y="16429" Z="0"/>
					<Vertex X="14490" Y="16433" Z="0"/>
					<Vertex X="14500" Y="16438" Z="0"/>
					<Vertex X="14505" Y="16443" Z="0"/>
					<Vertex X="14519" Y="16452" Z="0"/>
					<Vertex X="14524" Y="16457" Z="0"/>
					<Vertex X="14528" Y="16462" Z="0"/>
					<Vertex X="14538" Y="16467" Z="0"/>
					<Vertex X="14538" Y="16471" Z="0"/>
					<Vertex X="14543" Y="16476" Z="0"/>
					<Vertex X="14547" Y="16486" Z="0"/>
					<Vertex X="14552" Y="16495" Z="0"/>
					<Vertex X="14552" Y="16509" Z="0"/>
					<Vertex X="14562" Y="16519" Z="0"/>
					<Vertex X="14567" Y="16529" Z="0"/>
					<Vertex X="14567" Y="16548" Z="0"/>
					<Vertex X="14571" Y="16567" Z="0"/>
					<Vertex X="14571" Y="16581" Z="0"/>
					<Vertex X="14576" Y="16605" Z="0"/>
					<Vertex X="14576" Y="16619" Z="0"/>
					<Vertex X="14576" Y="16652" Z="0"/>
					<Vertex X="14576" Y="16681" Z="0"/>
					<Vertex X="14576" Y="16695" Z="0"/>
					<Vertex X="14576" Y="16714" Z="0"/>
					<Vertex X="14576" Y="16733" Z="0"/>
					<Vertex X="14576" Y="16748" Z="0"/>
					<Vertex X="14576" Y="16767" Z="0"/>
					<Vertex X="14576" Y="16786" Z="0"/>
					<Vertex X="14576" Y="16814" Z="0"/>
					<Vertex X="14576" Y="16833" Z="0"/>
					<Vertex X="14571" Y="16848" Z="0"/>
					<Vertex X="14567" Y="16857" Z="0"/>
					<Vertex X="14562" Y="16862" Z="0"/>
					<Vertex X="14557" Y="16881" Z="0"/>
					<Vertex X="14547" Y="16890" Z="0"/>
					<Vertex X="14538" Y="16914" Z="0"/>
					<Vertex X="14528" Y="16929" Z="0"/>
					<Vertex X="14519" Y="16943" Z="0"/>
					<Vertex X="14509" Y="16952" Z="0"/>
					<Vertex X="14495" Y="16976" Z="0"/>
					<Vertex X="14490" Y="16986" Z="0"/>
					<Vertex X="14481" Y="16995" Z="0"/>
					<Vertex X="14467" Y="17024" Z="0"/>
					<Vertex X="14462" Y="17029" Z="0"/>
					<Vertex X="14457" Y="17048" Z="0"/>
					<Vertex X="14443" Y="17067" Z="0"/>
					<Vertex X="14433" Y="17086" Z="0"/>
					<Vertex X="14424" Y="17095" Z="0"/>
					<Vertex X="14414" Y="17109" Z="0"/>
					<Vertex X="14409" Y="17119" Z="0"/>
					<Vertex X="14405" Y="17129" Z="0"/>
					<Vertex X="14395" Y="17148" Z="0"/>
					<Vertex X="14390" Y="17152" Z="0"/>
					<Vertex X="14381" Y="17162" Z="0"/>
					<Vertex X="14376" Y="17167" Z="0"/>
					<Vertex X="14371" Y="17176" Z="0"/>
					<Vertex X="14367" Y="17181" Z="0"/>
					<Vertex X="14357" Y="17190" Z="0"/>
					<Vertex X="14357" Y="17195" Z="0"/>
					<Vertex X="14352" Y="17205" Z="0"/>
					<Vertex X="14352" Y="17209" Z="0"/>
					<Vertex X="14352" Y="17214" Z="0"/>
					<Vertex X="14352" Y="17219" Z="0"/>
					<Vertex X="14347" Y="17219" Z="0"/>
					<Vertex X="14343" Y="17224" Z="0"/>
					<Vertex X="14347" Y="17229" Z="0"/>
					<Vertex X="14347" Y="17248" Z="0"/>
					<Vertex X="14352" Y="17271" Z="0"/>
					<Vertex X="14357" Y="17286" Z="0"/>
					<Vertex X="14362" Y="17314" Z="0"/>
					<Vertex X="14362" Y="17329" Z="0"/>
					<Vertex X="14362" Y="17343" Z="0"/>
					<Vertex X="14362" Y="17357" Z="0"/>
					<Vertex X="14362" Y="17381" Z="0"/>
					<Vertex X="14357" Y="17395" Z="0"/>
					<Vertex X="14357" Y="17414" Z="0"/>
					<Vertex X="14352" Y="17433" Z="0"/>
					<Vertex X="14343" Y="17452" Z="0"/>
					<Vertex X="14333" Y="17481" Z="0"/>
					<Vertex X="14324" Y="17509" Z="0"/>
					<Vertex X="14314" Y="17538" Z="0"/>
					<Vertex X="14305" Y="17562" Z="0"/>
					<Vertex X="14286" Y="17595" Z="0"/>
					<Vertex X="14276" Y="17629" Z="0"/>
					<Vertex X="14262" Y="17652" Z="0"/>
					<Vertex X="14252" Y="17671" Z="0"/>
					<Vertex X="14247" Y="17686" Z="0"/>
					<Vertex X="14243" Y="17700" Z="0"/>
					<Vertex X="14233" Y="17709" Z="0"/>
					<Vertex X="14233" Y="17714" Z="0"/>
					<Vertex X="14228" Y="17719" Z="0"/>
					<Vertex X="14228" Y="17729" Z="0"/>
					<Vertex X="14228" Y="17733" Z="0"/>
					<Vertex X="14228" Y="17743" Z="0"/>
					<Vertex X="14219" Y="17748" Z="0"/>
					<Vertex X="14219" Y="17757" Z="0"/>
					<Vertex X="14214" Y="17776" Z="0"/>
					<Vertex X="14209" Y="17786" Z="0"/>
					<Vertex X="14205" Y="17805" Z="0"/>
					<Vertex X="14200" Y="17819" Z="0"/>
					<Vertex X="14195" Y="17838" Z="0"/>
					<Vertex X="14186" Y="17848" Z="0"/>
					<Vertex X="14176" Y="17876" Z="0"/>
					<Vertex X="14162" Y="17909" Z="0"/>
					<Vertex X="14147" Y="17929" Z="0"/>
					<Vertex X="14133" Y="17957" Z="0"/>
					<Vertex X="14124" Y="17971" Z="0"/>
					<Vertex X="14114" Y="18000" Z="0"/>
					<Vertex X="14100" Y="18048" Z="0"/>
					<Vertex X="14086" Y="18086" Z="0"/>
					<Vertex X="14071" Y="18114" Z="0"/>
					<Vertex X="14062" Y="18133" Z="0"/>
					<Vertex X="14047" Y="18157" Z="0"/>
					<Vertex X="14033" Y="18181" Z="0"/>
					<Vertex X="14009" Y="18229" Z="0"/>
					<Vertex X="13986" Y="18262" Z="0"/>
					<Vertex X="13967" Y="18290" Z="0"/>
					<Vertex X="13947" Y="18314" Z="0"/>
					<Vertex X="13909" Y="18367" Z="0"/>
					<Vertex X="13895" Y="18405" Z="0"/>
					<Vertex X="13871" Y="18443" Z="0"/>
					<Vertex X="13862" Y="18471" Z="0"/>
					<Vertex X="13833" Y="18519" Z="0"/>
					<Vertex X="13824" Y="18538" Z="0"/>
					<Vertex X="13809" Y="18557" Z="0"/>
					<Vertex X="13805" Y="18576" Z="0"/>
					<Vertex X="13790" Y="18590" Z="0"/>
					<Vertex X="13776" Y="18619" Z="0"/>
					<Vertex X="13762" Y="18633" Z="0"/>
					<Vertex X="13752" Y="18643" Z="0"/>
					<Vertex X="13743" Y="18652" Z="0"/>
					<Vertex X="13738" Y="18667" Z="0"/>
					<Vertex X="13728" Y="18681" Z="0"/>
					<Vertex X="13719" Y="18686" Z="0"/>
					<Vertex X="13709" Y="18700" Z="0"/>
					<Vertex X="13709" Y="18709" Z="0"/>
					<Vertex X="13700" Y="18714" Z="0"/>
					<Vertex X="13695" Y="18724" Z="0"/>
					<Vertex X="13690" Y="18729" Z="0"/>
					<Vertex X="13676" Y="18738" Z="0"/>
					<Vertex X="13671" Y="18743" Z="0"/>
					<Vertex X="13657" Y="18757" Z="0"/>
					<Vertex X="13647" Y="18762" Z="0"/>
					<Vertex X="13638" Y="18771" Z="0"/>
					<Vertex X="13633" Y="18776" Z="0"/>
					<Vertex X="13614" Y="18786" Z="0"/>
					<Vertex X="13609" Y="18790" Z="0"/>
					<Vertex X="13609" Y="18795" Z="0"/>
					<Vertex X="13600" Y="18795" Z="0"/>
					<Vertex X="13600" Y="18800" Z="0"/>
					<Vertex X="13595" Y="18805" Z="0"/>
					<Vertex X="13590" Y="18805" Z="0"/>
					<Vertex X="13586" Y="18814" Z="0"/>
					<Vertex X="13576" Y="18819" Z="0"/>
					<Vertex X="13557" Y="18824" Z="0"/>
					<Vertex X="13547" Y="18833" Z="0"/>
					<Vertex X="13538" Y="18838" Z="0"/>
					<Vertex X="13514" Y="18848" Z="0"/>
					<Vertex X="13490" Y="18857" Z="0"/>
					<Vertex X="13471" Y="18867" Z="0"/>
					<Vertex X="13452" Y="18867" Z="0"/>
					<Vertex X="13443" Y="18871" Z="0"/>
					<Vertex X="13428" Y="18871" Z="0"/>
					<Vertex X="13424" Y="18871" Z="0"/>
					<Vertex X="13409" Y="18876" Z="0"/>
					<Vertex X="13381" Y="18881" Z="0"/>
					<Vertex X="13371" Y="18881" Z="0"/>
					<Vertex X="13347" Y="18886" Z="0"/>
					<Vertex X="13338" Y="18886" Z="0"/>
					<Vertex X="13324" Y="18886" Z="0"/>
					<Vertex X="13309" Y="18886" Z="0"/>
					<Vertex X="13295" Y="18886" Z="0"/>
					<Vertex X="13281" Y="18886" Z="0"/>
					<Vertex X="13276" Y="18886" Z="0"/>
					<Vertex X="13271" Y="18886" Z="0"/>
					<Vertex X="13262" Y="18886" Z="0"/>
					<Vertex X="13233" Y="18881" Z="0"/>
					<Vertex X="13219" Y="18876" Z="0"/>
					<Vertex X="13205" Y="18876" Z="0"/>
					<Vertex X="13195" Y="18876" Z="0"/>
					<Vertex X="13181" Y="18871" Z="0"/>
					<Vertex X="13171" Y="18867" Z="0"/>
					<Vertex X="13167" Y="18862" Z="0"/>
					<Vertex X="13167" Y="18857" Z="0"/>
					<Vertex X="13162" Y="18852" Z="0"/>
					<Vertex X="13162" Y="18848" Z="0"/>
					<Vertex X="13162" Y="18843" Z="0"/>
					<Vertex X="13157" Y="18838" Z="0"/>
					<Vertex X="13152" Y="18833" Z="0"/>
					<Vertex X="13152" Y="18824" Z="0"/>
					<Vertex X="13147" Y="18819" Z="0"/>
					<Vertex X="13147" Y="18809" Z="0"/>
					<Vertex X="13143" Y="18805" Z="0"/>
					<Vertex X="13138" Y="18795" Z="0"/>
					<Vertex X="13138" Y="18790" Z="0"/>
					<Vertex X="13133" Y="18786" Z="0"/>
					<Vertex X="13128" Y="18776" Z="0"/>
					<Vertex X="13124" Y="18771" Z="0"/>
					<Vertex X="13119" Y="18767" Z="0"/>
					<Vertex X="13119" Y="18762" Z="0"/>
					<Vertex X="13114" Y="18762" Z="0"/>
					<Vertex X="13114" Y="18757" Z="0"/>
					<Vertex X="13109" Y="18752" Z="0"/>
					<Vertex X="13109" Y="18748" Z="0"/>
					<Vertex X="13105" Y="18743" Z="0"/>
					<Vertex X="13100" Y="18738" Z="0"/>
					<Vertex X="13095" Y="18733" Z="0"/>
					<Vertex X="13100" Y="18719" Z="0"/>
					<Vertex X="13095" Y="18729" Z="0"/>
					<Vertex X="13090" Y="18729" Z="0"/>
					<Vertex X="13071" Y="18705" Z="0"/>
				</Vertices>
			</Region>
		</Regions>
		<Plots/>
	</Annotation>
</Annotations>
