# Supplementary material for: Convolutional neural networks can accurately distinguish four histologic growth patterns of lung adenocarcinoma in digital slides
Source: Sci Rep. 2019 Feb 6;9:1483. doi: 10.1038/s41598-018-37638-9 (PMC6365499; doi:10.1038/s41598-018-37638-9)
Supplement: Supplementary file 2 — Dataset 1 [file 41598_2018_37638_MOESM2_ESM.zip › TCGA-44-6144-01A-01-BS1.18f68ab2-5f50-4578-bc9d-6b96b319755d.xml]

<Annotations MicronsPerPixel="0.252000">
	<Annotation Id="1" Name="" ReadOnly="0" NameReadOnly="0" LineColorReadOnly="0" Incremental="0" Type="4" LineColor="65280" Visible="1" Selected="1" MarkupImagePath="" MacroName="">
		<Attributes/>
		<Regions>
			<RegionAttributeHeaders>
				<AttributeHeader Id="9999" Name="Region" ColumnWidth="-1"/>
				<AttributeHeader Id="9997" Name="Length" ColumnWidth="-1"/>
				<AttributeHeader Id="9996" Name="Area" ColumnWidth="-1"/>
				<AttributeHeader Id="9998" Name="Text" ColumnWidth="-1"/>
			</RegionAttributeHeaders>
			<Region Id="1" Type="0" Zoom="0.171457" Selected="0" ImageLocation="" ImageFocus="0" Length="19223.6" Area="11900725.5" LengthMicrons="4844.4" AreaMicrons="755743.7" Text="NC" NegativeROA="0" InputRegionId="0" Analyze="1" DisplayId="1">
				<Attributes/>
				<Vertices>
					<Vertex X="16191" Y="10055" Z="0"/>
					<Vertex X="16185" Y="10049" Z="0"/>
					<Vertex X="16179" Y="10049" Z="0"/>
					<Vertex X="16168" Y="10049" Z="0"/>
					<Vertex X="16162" Y="10043" Z="0"/>
					<Vertex X="16144" Y="10043" Z="0"/>
					<Vertex X="16133" Y="10043" Z="0"/>
					<Vertex X="16115" Y="10043" Z="0"/>
					<Vertex X="16098" Y="10037" Z="0"/>
					<Vertex X="16074" Y="10037" Z="0"/>
					<Vertex X="16039" Y="10026" Z="0"/>
					<Vertex X="16016" Y="10020" Z="0"/>
					<Vertex X="15975" Y="10014" Z="0"/>
					<Vertex X="15934" Y="10002" Z="0"/>
					<Vertex X="15905" Y="9991" Z="0"/>
					<Vertex X="15870" Y="9979" Z="0"/>
					<Vertex X="15824" Y="9967" Z="0"/>
					<Vertex X="15795" Y="9956" Z="0"/>
					<Vertex X="15777" Y="9956" Z="0"/>
					<Vertex X="15765" Y="9950" Z="0"/>
					<Vertex X="15742" Y="9944" Z="0"/>
					<Vertex X="15725" Y="9944" Z="0"/>
					<Vertex X="15707" Y="9938" Z="0"/>
					<Vertex X="15678" Y="9927" Z="0"/>
					<Vertex X="15666" Y="9927" Z="0"/>
					<Vertex X="15655" Y="9915" Z="0"/>
					<Vertex X="15643" Y="9915" Z="0"/>
					<Vertex X="15631" Y="9915" Z="0"/>
					<Vertex X="15614" Y="9915" Z="0"/>
					<Vertex X="15596" Y="9909" Z="0"/>
					<Vertex X="15590" Y="9909" Z="0"/>
					<Vertex X="15573" Y="9909" Z="0"/>
					<Vertex X="15561" Y="9909" Z="0"/>
					<Vertex X="15544" Y="9909" Z="0"/>
					<Vertex X="15526" Y="9909" Z="0"/>
					<Vertex X="15520" Y="9909" Z="0"/>
					<Vertex X="15509" Y="9909" Z="0"/>
					<Vertex X="15497" Y="9909" Z="0"/>
					<Vertex X="15474" Y="9909" Z="0"/>
					<Vertex X="15456" Y="9909" Z="0"/>
					<Vertex X="15439" Y="9909" Z="0"/>
					<Vertex X="15433" Y="9909" Z="0"/>
					<Vertex X="15415" Y="9909" Z="0"/>
					<Vertex X="15410" Y="9909" Z="0"/>
					<Vertex X="15392" Y="9909" Z="0"/>
					<Vertex X="15386" Y="9909" Z="0"/>
					<Vertex X="15375" Y="9909" Z="0"/>
					<Vertex X="15369" Y="9909" Z="0"/>
					<Vertex X="15357" Y="9909" Z="0"/>
					<Vertex X="15351" Y="9909" Z="0"/>
					<Vertex X="15340" Y="9909" Z="0"/>
					<Vertex X="15334" Y="9909" Z="0"/>
					<Vertex X="15322" Y="9909" Z="0"/>
					<Vertex X="15316" Y="9909" Z="0"/>
					<Vertex X="15305" Y="9909" Z="0"/>
					<Vertex X="15293" Y="9909" Z="0"/>
					<Vertex X="15281" Y="9909" Z="0"/>
					<Vertex X="15275" Y="9909" Z="0"/>
					<Vertex X="15264" Y="9909" Z="0"/>
					<Vertex X="15252" Y="9909" Z="0"/>
					<Vertex X="15240" Y="9909" Z="0"/>
					<Vertex X="15229" Y="9915" Z="0"/>
					<Vertex X="15211" Y="9921" Z="0"/>
					<Vertex X="15205" Y="9921" Z="0"/>
					<Vertex X="15188" Y="9927" Z="0"/>
					<Vertex X="15170" Y="9932" Z="0"/>
					<Vertex X="15153" Y="9938" Z="0"/>
					<Vertex X="15141" Y="9938" Z="0"/>
					<Vertex X="15124" Y="9944" Z="0"/>
					<Vertex X="15100" Y="9950" Z="0"/>
					<Vertex X="15077" Y="9962" Z="0"/>
					<Vertex X="15065" Y="9962" Z="0"/>
					<Vertex X="15048" Y="9967" Z="0"/>
					<Vertex X="15030" Y="9973" Z="0"/>
					<Vertex X="15001" Y="9979" Z="0"/>
					<Vertex X="14995" Y="9979" Z="0"/>
					<Vertex X="14978" Y="9997" Z="0"/>
					<Vertex X="14955" Y="10008" Z="0"/>
					<Vertex X="14937" Y="10008" Z="0"/>
					<Vertex X="14925" Y="10014" Z="0"/>
					<Vertex X="14914" Y="10020" Z="0"/>
					<Vertex X="14890" Y="10032" Z="0"/>
					<Vertex X="14879" Y="10032" Z="0"/>
					<Vertex X="14861" Y="10037" Z="0"/>
					<Vertex X="14850" Y="10037" Z="0"/>
					<Vertex X="14838" Y="10043" Z="0"/>
					<Vertex X="14815" Y="10049" Z="0"/>
					<Vertex X="14803" Y="10055" Z="0"/>
					<Vertex X="14791" Y="10061" Z="0"/>
					<Vertex X="14774" Y="10072" Z="0"/>
					<Vertex X="14768" Y="10072" Z="0"/>
					<Vertex X="14756" Y="10084" Z="0"/>
					<Vertex X="14745" Y="10090" Z="0"/>
					<Vertex X="14733" Y="10096" Z="0"/>
					<Vertex X="14727" Y="10102" Z="0"/>
					<Vertex X="14716" Y="10102" Z="0"/>
					<Vertex X="14698" Y="10113" Z="0"/>
					<Vertex X="14686" Y="10119" Z="0"/>
					<Vertex X="14681" Y="10125" Z="0"/>
					<Vertex X="14663" Y="10137" Z="0"/>
					<Vertex X="14651" Y="10142" Z="0"/>
					<Vertex X="14640" Y="10154" Z="0"/>
					<Vertex X="14628" Y="10160" Z="0"/>
					<Vertex X="14611" Y="10172" Z="0"/>
					<Vertex X="14599" Y="10177" Z="0"/>
					<Vertex X="14576" Y="10189" Z="0"/>
					<Vertex X="14558" Y="10195" Z="0"/>
					<Vertex X="14541" Y="10207" Z="0"/>
					<Vertex X="14523" Y="10218" Z="0"/>
					<Vertex X="14500" Y="10236" Z="0"/>
					<Vertex X="14488" Y="10236" Z="0"/>
					<Vertex X="14471" Y="10253" Z="0"/>
					<Vertex X="14459" Y="10259" Z="0"/>
					<Vertex X="14447" Y="10265" Z="0"/>
					<Vertex X="14436" Y="10277" Z="0"/>
					<Vertex X="14424" Y="10282" Z="0"/>
					<Vertex X="14406" Y="10294" Z="0"/>
					<Vertex X="14395" Y="10300" Z="0"/>
					<Vertex X="14389" Y="10312" Z="0"/>
					<Vertex X="14377" Y="10317" Z="0"/>
					<Vertex X="14366" Y="10329" Z="0"/>
					<Vertex X="14342" Y="10341" Z="0"/>
					<Vertex X="14331" Y="10347" Z="0"/>
					<Vertex X="14319" Y="10358" Z="0"/>
					<Vertex X="14307" Y="10370" Z="0"/>
					<Vertex X="14296" Y="10376" Z="0"/>
					<Vertex X="14278" Y="10382" Z="0"/>
					<Vertex X="14249" Y="10405" Z="0"/>
					<Vertex X="14243" Y="10417" Z="0"/>
					<Vertex X="14231" Y="10422" Z="0"/>
					<Vertex X="14208" Y="10446" Z="0"/>
					<Vertex X="14196" Y="10451" Z="0"/>
					<Vertex X="14191" Y="10463" Z="0"/>
					<Vertex X="14179" Y="10469" Z="0"/>
					<Vertex X="14161" Y="10481" Z="0"/>
					<Vertex X="14156" Y="10486" Z="0"/>
					<Vertex X="14132" Y="10510" Z="0"/>
					<Vertex X="14121" Y="10521" Z="0"/>
					<Vertex X="14109" Y="10533" Z="0"/>
					<Vertex X="14091" Y="10539" Z="0"/>
					<Vertex X="14080" Y="10556" Z="0"/>
					<Vertex X="14068" Y="10562" Z="0"/>
					<Vertex X="14051" Y="10586" Z="0"/>
					<Vertex X="14033" Y="10591" Z="0"/>
					<Vertex X="14027" Y="10603" Z="0"/>
					<Vertex X="14016" Y="10609" Z="0"/>
					<Vertex X="14004" Y="10621" Z="0"/>
					<Vertex X="13992" Y="10638" Z="0"/>
					<Vertex X="13975" Y="10650" Z="0"/>
					<Vertex X="13969" Y="10661" Z="0"/>
					<Vertex X="13963" Y="10673" Z="0"/>
					<Vertex X="13951" Y="10679" Z="0"/>
					<Vertex X="13946" Y="10691" Z="0"/>
					<Vertex X="13940" Y="10702" Z="0"/>
					<Vertex X="13934" Y="10708" Z="0"/>
					<Vertex X="13928" Y="10708" Z="0"/>
					<Vertex X="13928" Y="10720" Z="0"/>
					<Vertex X="13916" Y="10731" Z="0"/>
					<Vertex X="13916" Y="10737" Z="0"/>
					<Vertex X="13911" Y="10743" Z="0"/>
					<Vertex X="13911" Y="10749" Z="0"/>
					<Vertex X="13905" Y="10761" Z="0"/>
					<Vertex X="13899" Y="10766" Z="0"/>
					<Vertex X="13893" Y="10772" Z="0"/>
					<Vertex X="13893" Y="10784" Z="0"/>
					<Vertex X="13893" Y="10790" Z="0"/>
					<Vertex X="13887" Y="10796" Z="0"/>
					<Vertex X="13887" Y="10807" Z="0"/>
					<Vertex X="13887" Y="10819" Z="0"/>
					<Vertex X="13887" Y="10831" Z="0"/>
					<Vertex X="13887" Y="10836" Z="0"/>
					<Vertex X="13887" Y="10848" Z="0"/>
					<Vertex X="13887" Y="10860" Z="0"/>
					<Vertex X="13876" Y="10871" Z="0"/>
					<Vertex X="13876" Y="10883" Z="0"/>
					<Vertex X="13876" Y="10889" Z="0"/>
					<Vertex X="13876" Y="10895" Z="0"/>
					<Vertex X="13870" Y="10906" Z="0"/>
					<Vertex X="13864" Y="10912" Z="0"/>
					<Vertex X="13864" Y="10924" Z="0"/>
					<Vertex X="13858" Y="10924" Z="0"/>
					<Vertex X="13858" Y="10930" Z="0"/>
					<Vertex X="13858" Y="10936" Z="0"/>
					<Vertex X="13852" Y="10947" Z="0"/>
					<Vertex X="13846" Y="10959" Z="0"/>
					<Vertex X="13841" Y="10971" Z="0"/>
					<Vertex X="13841" Y="10976" Z="0"/>
					<Vertex X="13835" Y="10982" Z="0"/>
					<Vertex X="13829" Y="10994" Z="0"/>
					<Vertex X="13829" Y="11000" Z="0"/>
					<Vertex X="13823" Y="11011" Z="0"/>
					<Vertex X="13823" Y="11017" Z="0"/>
					<Vertex X="13817" Y="11023" Z="0"/>
					<Vertex X="13812" Y="11035" Z="0"/>
					<Vertex X="13812" Y="11041" Z="0"/>
					<Vertex X="13812" Y="11046" Z="0"/>
					<Vertex X="13794" Y="11064" Z="0"/>
					<Vertex X="13788" Y="11064" Z="0"/>
					<Vertex X="13777" Y="11076" Z="0"/>
					<Vertex X="13771" Y="11081" Z="0"/>
					<Vertex X="13765" Y="11087" Z="0"/>
					<Vertex X="13765" Y="11093" Z="0"/>
					<Vertex X="13759" Y="11099" Z="0"/>
					<Vertex X="13753" Y="11105" Z="0"/>
					<Vertex X="13753" Y="11116" Z="0"/>
					<Vertex X="13747" Y="11116" Z="0"/>
					<Vertex X="13747" Y="11122" Z="0"/>
					<Vertex X="13742" Y="11134" Z="0"/>
					<Vertex X="13736" Y="11134" Z="0"/>
					<Vertex X="13736" Y="11140" Z="0"/>
					<Vertex X="13724" Y="11146" Z="0"/>
					<Vertex X="13718" Y="11157" Z="0"/>
					<Vertex X="13712" Y="11163" Z="0"/>
					<Vertex X="13712" Y="11169" Z="0"/>
					<Vertex X="13712" Y="11175" Z="0"/>
					<Vertex X="13707" Y="11175" Z="0"/>
					<Vertex X="13695" Y="11186" Z="0"/>
					<Vertex X="13689" Y="11198" Z="0"/>
					<Vertex X="13683" Y="11204" Z="0"/>
					<Vertex X="13677" Y="11204" Z="0"/>
					<Vertex X="13677" Y="11210" Z="0"/>
					<Vertex X="13672" Y="11216" Z="0"/>
					<Vertex X="13672" Y="11221" Z="0"/>
					<Vertex X="13660" Y="11233" Z="0"/>
					<Vertex X="13660" Y="11239" Z="0"/>
					<Vertex X="13660" Y="11245" Z="0"/>
					<Vertex X="13648" Y="11251" Z="0"/>
					<Vertex X="13642" Y="11262" Z="0"/>
					<Vertex X="13637" Y="11268" Z="0"/>
					<Vertex X="13637" Y="11274" Z="0"/>
					<Vertex X="13625" Y="11286" Z="0"/>
					<Vertex X="13619" Y="11297" Z="0"/>
					<Vertex X="13613" Y="11309" Z="0"/>
					<Vertex X="13607" Y="11321" Z="0"/>
					<Vertex X="13602" Y="11332" Z="0"/>
					<Vertex X="13596" Y="11344" Z="0"/>
					<Vertex X="13590" Y="11350" Z="0"/>
					<Vertex X="13590" Y="11356" Z="0"/>
					<Vertex X="13584" Y="11367" Z="0"/>
					<Vertex X="13572" Y="11385" Z="0"/>
					<Vertex X="13567" Y="11396" Z="0"/>
					<Vertex X="13561" Y="11402" Z="0"/>
					<Vertex X="13555" Y="11414" Z="0"/>
					<Vertex X="13549" Y="11420" Z="0"/>
					<Vertex X="13543" Y="11425" Z="0"/>
					<Vertex X="13532" Y="11437" Z="0"/>
					<Vertex X="13526" Y="11443" Z="0"/>
					<Vertex X="13520" Y="11455" Z="0"/>
					<Vertex X="13514" Y="11460" Z="0"/>
					<Vertex X="13514" Y="11472" Z="0"/>
					<Vertex X="13502" Y="11484" Z="0"/>
					<Vertex X="13497" Y="11490" Z="0"/>
					<Vertex X="13497" Y="11495" Z="0"/>
					<Vertex X="13491" Y="11513" Z="0"/>
					<Vertex X="13485" Y="11519" Z="0"/>
					<Vertex X="13485" Y="11525" Z="0"/>
					<Vertex X="13479" Y="11530" Z="0"/>
					<Vertex X="13473" Y="11542" Z="0"/>
					<Vertex X="13467" Y="11554" Z="0"/>
					<Vertex X="13462" Y="11554" Z="0"/>
					<Vertex X="13462" Y="11565" Z="0"/>
					<Vertex X="13456" Y="11583" Z="0"/>
					<Vertex X="13444" Y="11600" Z="0"/>
					<Vertex X="13444" Y="11618" Z="0"/>
					<Vertex X="13432" Y="11635" Z="0"/>
					<Vertex X="13421" Y="11653" Z="0"/>
					<Vertex X="13415" Y="11670" Z="0"/>
					<Vertex X="13415" Y="11694" Z="0"/>
					<Vertex X="13409" Y="11711" Z="0"/>
					<Vertex X="13397" Y="11729" Z="0"/>
					<Vertex X="13392" Y="11746" Z="0"/>
					<Vertex X="13386" Y="11764" Z="0"/>
					<Vertex X="13374" Y="11770" Z="0"/>
					<Vertex X="13374" Y="11787" Z="0"/>
					<Vertex X="13374" Y="11799" Z="0"/>
					<Vertex X="13368" Y="11805" Z="0"/>
					<Vertex X="13362" Y="11822" Z="0"/>
					<Vertex X="13345" Y="11845" Z="0"/>
					<Vertex X="13345" Y="11857" Z="0"/>
					<Vertex X="13339" Y="11869" Z="0"/>
					<Vertex X="13333" Y="11898" Z="0"/>
					<Vertex X="13327" Y="11904" Z="0"/>
					<Vertex X="13327" Y="11915" Z="0"/>
					<Vertex X="13322" Y="11933" Z="0"/>
					<Vertex X="13322" Y="11939" Z="0"/>
					<Vertex X="13316" Y="11950" Z="0"/>
					<Vertex X="13316" Y="11956" Z="0"/>
					<Vertex X="13304" Y="11980" Z="0"/>
					<Vertex X="13304" Y="11991" Z="0"/>
					<Vertex X="13304" Y="12003" Z="0"/>
					<Vertex X="13304" Y="12015" Z="0"/>
					<Vertex X="13298" Y="12026" Z="0"/>
					<Vertex X="13298" Y="12038" Z="0"/>
					<Vertex X="13298" Y="12055" Z="0"/>
					<Vertex X="13298" Y="12067" Z="0"/>
					<Vertex X="13292" Y="12079" Z="0"/>
					<Vertex X="13292" Y="12096" Z="0"/>
					<Vertex X="13292" Y="12108" Z="0"/>
					<Vertex X="13292" Y="12125" Z="0"/>
					<Vertex X="13292" Y="12143" Z="0"/>
					<Vertex X="13292" Y="12149" Z="0"/>
					<Vertex X="13292" Y="12172" Z="0"/>
					<Vertex X="13292" Y="12190" Z="0"/>
					<Vertex X="13292" Y="12207" Z="0"/>
					<Vertex X="13292" Y="12219" Z="0"/>
					<Vertex X="13292" Y="12236" Z="0"/>
					<Vertex X="13292" Y="12254" Z="0"/>
					<Vertex X="13292" Y="12265" Z="0"/>
					<Vertex X="13292" Y="12283" Z="0"/>
					<Vertex X="13292" Y="12295" Z="0"/>
					<Vertex X="13292" Y="12306" Z="0"/>
					<Vertex X="13292" Y="12324" Z="0"/>
					<Vertex X="13304" Y="12341" Z="0"/>
					<Vertex X="13304" Y="12353" Z="0"/>
					<Vertex X="13310" Y="12365" Z="0"/>
					<Vertex X="13310" Y="12376" Z="0"/>
					<Vertex X="13316" Y="12388" Z="0"/>
					<Vertex X="13322" Y="12400" Z="0"/>
					<Vertex X="13322" Y="12405" Z="0"/>
					<Vertex X="13322" Y="12411" Z="0"/>
					<Vertex X="13327" Y="12417" Z="0"/>
					<Vertex X="13327" Y="12429" Z="0"/>
					<Vertex X="13333" Y="12429" Z="0"/>
					<Vertex X="13333" Y="12440" Z="0"/>
					<Vertex X="13339" Y="12446" Z="0"/>
					<Vertex X="13345" Y="12452" Z="0"/>
					<Vertex X="13351" Y="12458" Z="0"/>
					<Vertex X="13351" Y="12464" Z="0"/>
					<Vertex X="13362" Y="12469" Z="0"/>
					<Vertex X="13362" Y="12475" Z="0"/>
					<Vertex X="13362" Y="12481" Z="0"/>
					<Vertex X="13368" Y="12487" Z="0"/>
					<Vertex X="13380" Y="12493" Z="0"/>
					<Vertex X="13386" Y="12499" Z="0"/>
					<Vertex X="13403" Y="12504" Z="0"/>
					<Vertex X="13409" Y="12510" Z="0"/>
					<Vertex X="13415" Y="12516" Z="0"/>
					<Vertex X="13427" Y="12522" Z="0"/>
					<Vertex X="13438" Y="12522" Z="0"/>
					<Vertex X="13444" Y="12528" Z="0"/>
					<Vertex X="13467" Y="12545" Z="0"/>
					<Vertex X="13473" Y="12545" Z="0"/>
					<Vertex X="13497" Y="12557" Z="0"/>
					<Vertex X="13520" Y="12574" Z="0"/>
					<Vertex X="13532" Y="12580" Z="0"/>
					<Vertex X="13543" Y="12586" Z="0"/>
					<Vertex X="13561" Y="12592" Z="0"/>
					<Vertex X="13567" Y="12598" Z="0"/>
					<Vertex X="13584" Y="12598" Z="0"/>
					<Vertex X="13607" Y="12615" Z="0"/>
					<Vertex X="13625" Y="12621" Z="0"/>
					<Vertex X="13654" Y="12639" Z="0"/>
					<Vertex X="13660" Y="12639" Z="0"/>
					<Vertex X="13677" Y="12644" Z="0"/>
					<Vertex X="13689" Y="12650" Z="0"/>
					<Vertex X="13707" Y="12656" Z="0"/>
					<Vertex X="13718" Y="12662" Z="0"/>
					<Vertex X="13730" Y="12674" Z="0"/>
					<Vertex X="13747" Y="12674" Z="0"/>
					<Vertex X="13759" Y="12685" Z="0"/>
					<Vertex X="13765" Y="12691" Z="0"/>
					<Vertex X="13777" Y="12691" Z="0"/>
					<Vertex X="13782" Y="12703" Z="0"/>
					<Vertex X="13794" Y="12709" Z="0"/>
					<Vertex X="13800" Y="12709" Z="0"/>
					<Vertex X="13806" Y="12709" Z="0"/>
					<Vertex X="13806" Y="12714" Z="0"/>
					<Vertex X="13812" Y="12714" Z="0"/>
					<Vertex X="13817" Y="12720" Z="0"/>
					<Vertex X="13823" Y="12726" Z="0"/>
					<Vertex X="13829" Y="12726" Z="0"/>
					<Vertex X="13835" Y="12732" Z="0"/>
					<Vertex X="13841" Y="12744" Z="0"/>
					<Vertex X="13846" Y="12744" Z="0"/>
					<Vertex X="13852" Y="12755" Z="0"/>
					<Vertex X="13852" Y="12761" Z="0"/>
					<Vertex X="13858" Y="12761" Z="0"/>
					<Vertex X="13858" Y="12767" Z="0"/>
					<Vertex X="13870" Y="12773" Z="0"/>
					<Vertex X="13870" Y="12779" Z="0"/>
					<Vertex X="13881" Y="12784" Z="0"/>
					<Vertex X="13887" Y="12790" Z="0"/>
					<Vertex X="13893" Y="12796" Z="0"/>
					<Vertex X="13899" Y="12802" Z="0"/>
					<Vertex X="13899" Y="12808" Z="0"/>
					<Vertex X="13905" Y="12814" Z="0"/>
					<Vertex X="13905" Y="12819" Z="0"/>
					<Vertex X="13911" Y="12825" Z="0"/>
					<Vertex X="13911" Y="12837" Z="0"/>
					<Vertex X="13916" Y="12837" Z="0"/>
					<Vertex X="13922" Y="12843" Z="0"/>
					<Vertex X="13922" Y="12849" Z="0"/>
					<Vertex X="13928" Y="12854" Z="0"/>
					<Vertex X="13928" Y="12860" Z="0"/>
					<Vertex X="13934" Y="12872" Z="0"/>
					<Vertex X="13940" Y="12884" Z="0"/>
					<Vertex X="13940" Y="12889" Z="0"/>
					<Vertex X="13940" Y="12895" Z="0"/>
					<Vertex X="13940" Y="12901" Z="0"/>
					<Vertex X="13946" Y="12901" Z="0"/>
					<Vertex X="13946" Y="12913" Z="0"/>
					<Vertex X="13951" Y="12919" Z="0"/>
					<Vertex X="13957" Y="12924" Z="0"/>
					<Vertex X="13963" Y="12930" Z="0"/>
					<Vertex X="13963" Y="12942" Z="0"/>
					<Vertex X="13963" Y="12948" Z="0"/>
					<Vertex X="13975" Y="12971" Z="0"/>
					<Vertex X="13975" Y="12983" Z="0"/>
					<Vertex X="13981" Y="12989" Z="0"/>
					<Vertex X="13981" Y="13000" Z="0"/>
					<Vertex X="13981" Y="13006" Z="0"/>
					<Vertex X="13981" Y="13012" Z="0"/>
					<Vertex X="13986" Y="13024" Z="0"/>
					<Vertex X="13986" Y="13029" Z="0"/>
					<Vertex X="13986" Y="13041" Z="0"/>
					<Vertex X="13986" Y="13047" Z="0"/>
					<Vertex X="13992" Y="13064" Z="0"/>
					<Vertex X="13998" Y="13076" Z="0"/>
					<Vertex X="13998" Y="13094" Z="0"/>
					<Vertex X="14004" Y="13105" Z="0"/>
					<Vertex X="14004" Y="13117" Z="0"/>
					<Vertex X="14004" Y="13123" Z="0"/>
					<Vertex X="14004" Y="13134" Z="0"/>
					<Vertex X="14004" Y="13146" Z="0"/>
					<Vertex X="14004" Y="13152" Z="0"/>
					<Vertex X="14004" Y="13158" Z="0"/>
					<Vertex X="13998" Y="13164" Z="0"/>
					<Vertex X="13986" Y="13164" Z="0"/>
					<Vertex X="13981" Y="13164" Z="0"/>
					<Vertex X="13969" Y="13169" Z="0"/>
					<Vertex X="13957" Y="13175" Z="0"/>
					<Vertex X="13940" Y="13175" Z="0"/>
					<Vertex X="13934" Y="13175" Z="0"/>
					<Vertex X="13922" Y="13175" Z="0"/>
					<Vertex X="13905" Y="13175" Z="0"/>
					<Vertex X="13893" Y="13175" Z="0"/>
					<Vertex X="13887" Y="13175" Z="0"/>
					<Vertex X="13881" Y="13175" Z="0"/>
					<Vertex X="13876" Y="13175" Z="0"/>
					<Vertex X="13864" Y="13175" Z="0"/>
					<Vertex X="13852" Y="13169" Z="0"/>
					<Vertex X="13841" Y="13164" Z="0"/>
					<Vertex X="13817" Y="13140" Z="0"/>
					<Vertex X="13794" Y="13123" Z="0"/>
					<Vertex X="13782" Y="13105" Z="0"/>
					<Vertex X="13759" Y="13082" Z="0"/>
					<Vertex X="13753" Y="13070" Z="0"/>
					<Vertex X="13730" Y="13047" Z="0"/>
					<Vertex X="13724" Y="13029" Z="0"/>
					<Vertex X="13707" Y="13018" Z="0"/>
					<Vertex X="13695" Y="12994" Z="0"/>
					<Vertex X="13683" Y="12989" Z="0"/>
					<Vertex X="13677" Y="12971" Z="0"/>
					<Vertex X="13666" Y="12959" Z="0"/>
					<Vertex X="13660" Y="12954" Z="0"/>
					<Vertex X="13642" Y="12942" Z="0"/>
					<Vertex X="13637" Y="12924" Z="0"/>
					<Vertex X="13625" Y="12919" Z="0"/>
					<Vertex X="13602" Y="12901" Z="0"/>
					<Vertex X="13584" Y="12889" Z="0"/>
					<Vertex X="13561" Y="12872" Z="0"/>
					<Vertex X="13543" Y="12854" Z="0"/>
					<Vertex X="13526" Y="12849" Z="0"/>
					<Vertex X="13520" Y="12843" Z="0"/>
					<Vertex X="13508" Y="12831" Z="0"/>
					<Vertex X="13502" Y="12831" Z="0"/>
					<Vertex X="13497" Y="12831" Z="0"/>
					<Vertex X="13485" Y="12831" Z="0"/>
					<Vertex X="13479" Y="12825" Z="0"/>
					<Vertex X="13467" Y="12825" Z="0"/>
					<Vertex X="13462" Y="12825" Z="0"/>
					<Vertex X="13438" Y="12825" Z="0"/>
					<Vertex X="13427" Y="12819" Z="0"/>
					<Vertex X="13415" Y="12819" Z="0"/>
					<Vertex X="13397" Y="12819" Z="0"/>
					<Vertex X="13380" Y="12819" Z="0"/>
					<Vertex X="13368" Y="12819" Z="0"/>
					<Vertex X="13357" Y="12819" Z="0"/>
					<Vertex X="13333" Y="12819" Z="0"/>
					<Vertex X="13327" Y="12819" Z="0"/>
					<Vertex X="13316" Y="12819" Z="0"/>
					<Vertex X="13304" Y="12819" Z="0"/>
					<Vertex X="13287" Y="12825" Z="0"/>
					<Vertex X="13269" Y="12831" Z="0"/>
					<Vertex X="13263" Y="12837" Z="0"/>
					<Vertex X="13252" Y="12843" Z="0"/>
					<Vertex X="13228" Y="12854" Z="0"/>
					<Vertex X="13211" Y="12860" Z="0"/>
					<Vertex X="13199" Y="12866" Z="0"/>
					<Vertex X="13182" Y="12866" Z="0"/>
					<Vertex X="13176" Y="12878" Z="0"/>
					<Vertex X="13164" Y="12884" Z="0"/>
					<Vertex X="13152" Y="12889" Z="0"/>
					<Vertex X="13141" Y="12901" Z="0"/>
					<Vertex X="13123" Y="12919" Z="0"/>
					<Vertex X="13112" Y="12924" Z="0"/>
					<Vertex X="13094" Y="12936" Z="0"/>
					<Vertex X="13088" Y="12942" Z="0"/>
					<Vertex X="13077" Y="12948" Z="0"/>
					<Vertex X="13059" Y="12954" Z="0"/>
					<Vertex X="13053" Y="12965" Z="0"/>
					<Vertex X="13042" Y="12971" Z="0"/>
					<Vertex X="13030" Y="12989" Z="0"/>
					<Vertex X="13018" Y="12994" Z="0"/>
					<Vertex X="13018" Y="13006" Z="0"/>
					<Vertex X="13001" Y="13024" Z="0"/>
					<Vertex X="13001" Y="13035" Z="0"/>
					<Vertex X="12983" Y="13059" Z="0"/>
					<Vertex X="12977" Y="13076" Z="0"/>
					<Vertex X="12972" Y="13094" Z="0"/>
					<Vertex X="12954" Y="13105" Z="0"/>
					<Vertex X="12937" Y="13140" Z="0"/>
					<Vertex X="12919" Y="13158" Z="0"/>
					<Vertex X="12907" Y="13175" Z="0"/>
					<Vertex X="12902" Y="13187" Z="0"/>
					<Vertex X="12884" Y="13199" Z="0"/>
					<Vertex X="12878" Y="13216" Z="0"/>
					<Vertex X="12867" Y="13228" Z="0"/>
					<Vertex X="12861" Y="13239" Z="0"/>
					<Vertex X="12855" Y="13245" Z="0"/>
					<Vertex X="12843" Y="13263" Z="0"/>
					<Vertex X="12837" Y="13274" Z="0"/>
					<Vertex X="12820" Y="13304" Z="0"/>
					<Vertex X="12808" Y="13321" Z="0"/>
					<Vertex X="12803" Y="13339" Z="0"/>
					<Vertex X="12797" Y="13344" Z="0"/>
					<Vertex X="12791" Y="13368" Z="0"/>
					<Vertex X="12785" Y="13385" Z="0"/>
					<Vertex X="12773" Y="13397" Z="0"/>
					<Vertex X="12762" Y="13420" Z="0"/>
					<Vertex X="12762" Y="13426" Z="0"/>
					<Vertex X="12762" Y="13449" Z="0"/>
					<Vertex X="12744" Y="13473" Z="0"/>
					<Vertex X="12733" Y="13490" Z="0"/>
					<Vertex X="12721" Y="13502" Z="0"/>
					<Vertex X="12721" Y="13513" Z="0"/>
					<Vertex X="12703" Y="13537" Z="0"/>
					<Vertex X="12698" Y="13543" Z="0"/>
					<Vertex X="12698" Y="13554" Z="0"/>
					<Vertex X="12680" Y="13572" Z="0"/>
					<Vertex X="12680" Y="13583" Z="0"/>
					<Vertex X="12657" Y="13613" Z="0"/>
					<Vertex X="12651" Y="13630" Z="0"/>
					<Vertex X="12639" Y="13648" Z="0"/>
					<Vertex X="12633" Y="13659" Z="0"/>
					<Vertex X="12628" Y="13677" Z="0"/>
					<Vertex X="12610" Y="13700" Z="0"/>
					<Vertex X="12598" Y="13718" Z="0"/>
					<Vertex X="12587" Y="13747" Z="0"/>
					<Vertex X="12563" Y="13793" Z="0"/>
					<Vertex X="12552" Y="13817" Z="0"/>
					<Vertex X="12552" Y="13834" Z="0"/>
					<Vertex X="12540" Y="13858" Z="0"/>
					<Vertex X="12534" Y="13869" Z="0"/>
					<Vertex X="12523" Y="13898" Z="0"/>
					<Vertex X="12517" Y="13922" Z="0"/>
					<Vertex X="12488" Y="13968" Z="0"/>
					<Vertex X="12476" Y="13986" Z="0"/>
					<Vertex X="12458" Y="14015" Z="0"/>
					<Vertex X="12453" Y="14027" Z="0"/>
					<Vertex X="12447" Y="14044" Z="0"/>
					<Vertex X="12441" Y="14062" Z="0"/>
					<Vertex X="12423" Y="14103" Z="0"/>
					<Vertex X="12412" Y="14126" Z="0"/>
					<Vertex X="12406" Y="14149" Z="0"/>
					<Vertex X="12406" Y="14167" Z="0"/>
					<Vertex X="12406" Y="14190" Z="0"/>
					<Vertex X="12400" Y="14202" Z="0"/>
					<Vertex X="12388" Y="14243" Z="0"/>
					<Vertex X="12383" Y="14266" Z="0"/>
					<Vertex X="12383" Y="14283" Z="0"/>
					<Vertex X="12383" Y="14307" Z="0"/>
					<Vertex X="12383" Y="14318" Z="0"/>
					<Vertex X="12383" Y="14342" Z="0"/>
					<Vertex X="12383" Y="14383" Z="0"/>
					<Vertex X="12383" Y="14412" Z="0"/>
					<Vertex X="12383" Y="14429" Z="0"/>
					<Vertex X="12383" Y="14447" Z="0"/>
					<Vertex X="12377" Y="14470" Z="0"/>
					<Vertex X="12377" Y="14482" Z="0"/>
					<Vertex X="12377" Y="14517" Z="0"/>
					<Vertex X="12377" Y="14534" Z="0"/>
					<Vertex X="12377" Y="14546" Z="0"/>
					<Vertex X="12377" Y="14557" Z="0"/>
					<Vertex X="12377" Y="14569" Z="0"/>
					<Vertex X="12377" Y="14598" Z="0"/>
					<Vertex X="12377" Y="14604" Z="0"/>
					<Vertex X="12377" Y="14627" Z="0"/>
					<Vertex X="12377" Y="14633" Z="0"/>
					<Vertex X="12377" Y="14651" Z="0"/>
					<Vertex X="12377" Y="14674" Z="0"/>
					<Vertex X="12383" Y="14703" Z="0"/>
					<Vertex X="12383" Y="14709" Z="0"/>
					<Vertex X="12394" Y="14732" Z="0"/>
					<Vertex X="12394" Y="14750" Z="0"/>
					<Vertex X="12412" Y="14785" Z="0"/>
					<Vertex X="12412" Y="14797" Z="0"/>
					<Vertex X="12418" Y="14814" Z="0"/>
					<Vertex X="12418" Y="14832" Z="0"/>
					<Vertex X="12423" Y="14837" Z="0"/>
					<Vertex X="12429" Y="14855" Z="0"/>
					<Vertex X="12429" Y="14878" Z="0"/>
					<Vertex X="12435" Y="14890" Z="0"/>
					<Vertex X="12435" Y="14896" Z="0"/>
					<Vertex X="12435" Y="14902" Z="0"/>
					<Vertex X="12435" Y="14919" Z="0"/>
					<Vertex X="12435" Y="14931" Z="0"/>
					<Vertex X="12435" Y="14937" Z="0"/>
					<Vertex X="12435" Y="14954" Z="0"/>
					<Vertex X="12441" Y="14972" Z="0"/>
					<Vertex X="12441" Y="14977" Z="0"/>
					<Vertex X="12453" Y="14995" Z="0"/>
					<Vertex X="12458" Y="15007" Z="0"/>
					<Vertex X="12464" Y="15018" Z="0"/>
					<Vertex X="12476" Y="15030" Z="0"/>
					<Vertex X="12488" Y="15059" Z="0"/>
					<Vertex X="12493" Y="15071" Z="0"/>
					<Vertex X="12505" Y="15082" Z="0"/>
					<Vertex X="12511" Y="15094" Z="0"/>
					<Vertex X="12517" Y="15106" Z="0"/>
					<Vertex X="12528" Y="15129" Z="0"/>
					<Vertex X="12528" Y="15141" Z="0"/>
					<Vertex X="12546" Y="15152" Z="0"/>
					<Vertex X="12546" Y="15164" Z="0"/>
					<Vertex X="12569" Y="15187" Z="0"/>
					<Vertex X="12587" Y="15205" Z="0"/>
					<Vertex X="12593" Y="15211" Z="0"/>
					<Vertex X="12604" Y="15217" Z="0"/>
					<Vertex X="12628" Y="15240" Z="0"/>
					<Vertex X="12651" Y="15257" Z="0"/>
					<Vertex X="12657" Y="15263" Z="0"/>
					<Vertex X="12680" Y="15275" Z="0"/>
					<Vertex X="12703" Y="15287" Z="0"/>
					<Vertex X="12715" Y="15292" Z="0"/>
					<Vertex X="12738" Y="15304" Z="0"/>
					<Vertex X="12750" Y="15304" Z="0"/>
					<Vertex X="12785" Y="15316" Z="0"/>
					<Vertex X="12803" Y="15327" Z="0"/>
					<Vertex X="12826" Y="15333" Z="0"/>
					<Vertex X="12837" Y="15339" Z="0"/>
					<Vertex X="12878" Y="15357" Z="0"/>
					<Vertex X="12896" Y="15357" Z="0"/>
					<Vertex X="12907" Y="15357" Z="0"/>
					<Vertex X="12937" Y="15362" Z="0"/>
					<Vertex X="12960" Y="15374" Z="0"/>
					<Vertex X="12977" Y="15374" Z="0"/>
					<Vertex X="12995" Y="15374" Z="0"/>
					<Vertex X="13030" Y="15380" Z="0"/>
					<Vertex X="13042" Y="15386" Z="0"/>
					<Vertex X="13053" Y="15386" Z="0"/>
					<Vertex X="13065" Y="15397" Z="0"/>
					<Vertex X="13100" Y="15403" Z="0"/>
					<Vertex X="13112" Y="15409" Z="0"/>
					<Vertex X="13117" Y="15409" Z="0"/>
					<Vertex X="13141" Y="15421" Z="0"/>
					<Vertex X="13152" Y="15426" Z="0"/>
					<Vertex X="13170" Y="15426" Z="0"/>
					<Vertex X="13187" Y="15438" Z="0"/>
					<Vertex X="13199" Y="15444" Z="0"/>
					<Vertex X="13211" Y="15450" Z="0"/>
					<Vertex X="13222" Y="15450" Z="0"/>
					<Vertex X="13240" Y="15450" Z="0"/>
					<Vertex X="13246" Y="15461" Z="0"/>
					<Vertex X="13257" Y="15461" Z="0"/>
					<Vertex X="13269" Y="15467" Z="0"/>
					<Vertex X="13281" Y="15473" Z="0"/>
					<Vertex X="13292" Y="15473" Z="0"/>
					<Vertex X="13304" Y="15479" Z="0"/>
					<Vertex X="13316" Y="15479" Z="0"/>
					<Vertex X="13327" Y="15479" Z="0"/>
					<Vertex X="13345" Y="15485" Z="0"/>
					<Vertex X="13357" Y="15485" Z="0"/>
					<Vertex X="13368" Y="15485" Z="0"/>
					<Vertex X="13392" Y="15491" Z="0"/>
					<Vertex X="13403" Y="15491" Z="0"/>
					<Vertex X="13421" Y="15491" Z="0"/>
					<Vertex X="13432" Y="15491" Z="0"/>
					<Vertex X="13467" Y="15491" Z="0"/>
					<Vertex X="13479" Y="15491" Z="0"/>
					<Vertex X="13491" Y="15491" Z="0"/>
					<Vertex X="13520" Y="15491" Z="0"/>
					<Vertex X="13537" Y="15491" Z="0"/>
					<Vertex X="13543" Y="15491" Z="0"/>
					<Vertex X="13572" Y="15479" Z="0"/>
					<Vertex X="13584" Y="15479" Z="0"/>
					<Vertex X="13602" Y="15479" Z="0"/>
					<Vertex X="13642" Y="15479" Z="0"/>
					<Vertex X="13654" Y="15473" Z="0"/>
					<Vertex X="13672" Y="15473" Z="0"/>
					<Vertex X="13707" Y="15473" Z="0"/>
					<Vertex X="13718" Y="15473" Z="0"/>
					<Vertex X="13730" Y="15461" Z="0"/>
					<Vertex X="13736" Y="15461" Z="0"/>
					<Vertex X="13753" Y="15456" Z="0"/>
					<Vertex X="13759" Y="15456" Z="0"/>
					<Vertex X="13771" Y="15450" Z="0"/>
					<Vertex X="13788" Y="15438" Z="0"/>
					<Vertex X="13794" Y="15432" Z="0"/>
					<Vertex X="13817" Y="15415" Z="0"/>
					<Vertex X="13835" Y="15397" Z="0"/>
					<Vertex X="13846" Y="15392" Z="0"/>
					<Vertex X="13864" Y="15386" Z="0"/>
					<Vertex X="13887" Y="15362" Z="0"/>
					<Vertex X="13893" Y="15357" Z="0"/>
					<Vertex X="13899" Y="15345" Z="0"/>
					<Vertex X="13911" Y="15322" Z="0"/>
					<Vertex X="13922" Y="15310" Z="0"/>
					<Vertex X="13946" Y="15281" Z="0"/>
					<Vertex X="13957" Y="15275" Z="0"/>
					<Vertex X="13963" Y="15263" Z="0"/>
					<Vertex X="13981" Y="15240" Z="0"/>
					<Vertex X="13986" Y="15234" Z="0"/>
					<Vertex X="13998" Y="15222" Z="0"/>
					<Vertex X="14004" Y="15211" Z="0"/>
					<Vertex X="14016" Y="15199" Z="0"/>
					<Vertex X="14016" Y="15193" Z="0"/>
					<Vertex X="14027" Y="15176" Z="0"/>
					<Vertex X="14039" Y="15164" Z="0"/>
					<Vertex X="14051" Y="15147" Z="0"/>
					<Vertex X="14056" Y="15135" Z="0"/>
					<Vertex X="14068" Y="15129" Z="0"/>
					<Vertex X="14080" Y="15112" Z="0"/>
					<Vertex X="14086" Y="15112" Z="0"/>
					<Vertex X="14097" Y="15100" Z="0"/>
					<Vertex X="14097" Y="15094" Z="0"/>
					<Vertex X="14103" Y="15082" Z="0"/>
					<Vertex X="14109" Y="15077" Z="0"/>
					<Vertex X="14115" Y="15053" Z="0"/>
					<Vertex X="14121" Y="15042" Z="0"/>
					<Vertex X="14126" Y="15030" Z="0"/>
					<Vertex X="14138" Y="15018" Z="0"/>
					<Vertex X="14144" Y="14995" Z="0"/>
					<Vertex X="14150" Y="14989" Z="0"/>
					<Vertex X="14156" Y="14966" Z="0"/>
					<Vertex X="14161" Y="14948" Z="0"/>
					<Vertex X="14167" Y="14925" Z="0"/>
					<Vertex X="14167" Y="14919" Z="0"/>
					<Vertex X="14167" Y="14902" Z="0"/>
					<Vertex X="14167" Y="14861" Z="0"/>
					<Vertex X="14167" Y="14837" Z="0"/>
					<Vertex X="14167" Y="14802" Z="0"/>
					<Vertex X="14167" Y="14779" Z="0"/>
					<Vertex X="14167" Y="14750" Z="0"/>
					<Vertex X="14167" Y="14715" Z="0"/>
					<Vertex X="14167" Y="14668" Z="0"/>
					<Vertex X="14167" Y="14633" Z="0"/>
					<Vertex X="14167" Y="14604" Z="0"/>
					<Vertex X="14167" Y="14569" Z="0"/>
					<Vertex X="14167" Y="14540" Z="0"/>
					<Vertex X="14167" Y="14499" Z="0"/>
					<Vertex X="14161" Y="14476" Z="0"/>
					<Vertex X="14156" Y="14417" Z="0"/>
					<Vertex X="14150" Y="14400" Z="0"/>
					<Vertex X="14150" Y="14371" Z="0"/>
					<Vertex X="14150" Y="14336" Z="0"/>
					<Vertex X="14150" Y="14324" Z="0"/>
					<Vertex X="14150" Y="14295" Z="0"/>
					<Vertex X="14150" Y="14283" Z="0"/>
					<Vertex X="14150" Y="14260" Z="0"/>
					<Vertex X="14150" Y="14248" Z="0"/>
					<Vertex X="14150" Y="14213" Z="0"/>
					<Vertex X="14150" Y="14178" Z="0"/>
					<Vertex X="14132" Y="14108" Z="0"/>
					<Vertex X="14126" Y="14079" Z="0"/>
					<Vertex X="14126" Y="14044" Z="0"/>
					<Vertex X="14126" Y="14021" Z="0"/>
					<Vertex X="14126" Y="13992" Z="0"/>
					<Vertex X="14126" Y="13980" Z="0"/>
					<Vertex X="14132" Y="13968" Z="0"/>
					<Vertex X="14138" Y="13933" Z="0"/>
					<Vertex X="14138" Y="13922" Z="0"/>
					<Vertex X="14138" Y="13887" Z="0"/>
					<Vertex X="14138" Y="13863" Z="0"/>
					<Vertex X="14138" Y="13834" Z="0"/>
					<Vertex X="14138" Y="13823" Z="0"/>
					<Vertex X="14138" Y="13793" Z="0"/>
					<Vertex X="14138" Y="13776" Z="0"/>
					<Vertex X="14138" Y="13758" Z="0"/>
					<Vertex X="14150" Y="13747" Z="0"/>
					<Vertex X="14150" Y="13729" Z="0"/>
					<Vertex X="14150" Y="13723" Z="0"/>
					<Vertex X="14150" Y="13700" Z="0"/>
					<Vertex X="14150" Y="13694" Z="0"/>
					<Vertex X="14150" Y="13671" Z="0"/>
					<Vertex X="14156" Y="13671" Z="0"/>
					<Vertex X="14167" Y="13648" Z="0"/>
					<Vertex X="14167" Y="13642" Z="0"/>
					<Vertex X="14173" Y="13636" Z="0"/>
					<Vertex X="14179" Y="13618" Z="0"/>
					<Vertex X="14185" Y="13607" Z="0"/>
					<Vertex X="14191" Y="13595" Z="0"/>
					<Vertex X="14196" Y="13583" Z="0"/>
					<Vertex X="14196" Y="13578" Z="0"/>
					<Vertex X="14214" Y="13548" Z="0"/>
					<Vertex X="14220" Y="13525" Z="0"/>
					<Vertex X="14237" Y="13513" Z="0"/>
					<Vertex X="14237" Y="13508" Z="0"/>
					<Vertex X="14243" Y="13490" Z="0"/>
					<Vertex X="14249" Y="13490" Z="0"/>
					<Vertex X="14249" Y="13484" Z="0"/>
					<Vertex X="14255" Y="13473" Z="0"/>
					<Vertex X="14261" Y="13467" Z="0"/>
					<Vertex X="14261" Y="13461" Z="0"/>
					<Vertex X="14272" Y="13438" Z="0"/>
					<Vertex X="14272" Y="13432" Z="0"/>
					<Vertex X="14278" Y="13426" Z="0"/>
					<Vertex X="14278" Y="13420" Z="0"/>
					<Vertex X="14284" Y="13414" Z="0"/>
					<Vertex X="14290" Y="13409" Z="0"/>
					<Vertex X="14290" Y="13397" Z="0"/>
					<Vertex X="14290" Y="13379" Z="0"/>
					<Vertex X="14290" Y="13374" Z="0"/>
					<Vertex X="14290" Y="13350" Z="0"/>
					<Vertex X="14290" Y="13333" Z="0"/>
					<Vertex X="14290" Y="13292" Z="0"/>
					<Vertex X="14290" Y="13280" Z="0"/>
					<Vertex X="14290" Y="13245" Z="0"/>
					<Vertex X="14290" Y="13222" Z="0"/>
					<Vertex X="14290" Y="13210" Z="0"/>
					<Vertex X="14290" Y="13181" Z="0"/>
					<Vertex X="14284" Y="13175" Z="0"/>
					<Vertex X="14284" Y="13152" Z="0"/>
					<Vertex X="14284" Y="13134" Z="0"/>
					<Vertex X="14284" Y="13117" Z="0"/>
					<Vertex X="14284" Y="13099" Z="0"/>
					<Vertex X="14284" Y="13082" Z="0"/>
					<Vertex X="14284" Y="13059" Z="0"/>
					<Vertex X="14284" Y="13053" Z="0"/>
					<Vertex X="14284" Y="13041" Z="0"/>
					<Vertex X="14284" Y="13029" Z="0"/>
					<Vertex X="14284" Y="13018" Z="0"/>
					<Vertex X="14284" Y="13012" Z="0"/>
					<Vertex X="14290" Y="13000" Z="0"/>
					<Vertex X="14290" Y="12994" Z="0"/>
					<Vertex X="14301" Y="12977" Z="0"/>
					<Vertex X="14313" Y="12959" Z="0"/>
					<Vertex X="14313" Y="12954" Z="0"/>
					<Vertex X="14325" Y="12936" Z="0"/>
					<Vertex X="14331" Y="12924" Z="0"/>
					<Vertex X="14336" Y="12919" Z="0"/>
					<Vertex X="14342" Y="12913" Z="0"/>
					<Vertex X="14348" Y="12907" Z="0"/>
					<Vertex X="14354" Y="12901" Z="0"/>
					<Vertex X="14366" Y="12895" Z="0"/>
					<Vertex X="14366" Y="12889" Z="0"/>
					<Vertex X="14371" Y="12884" Z="0"/>
					<Vertex X="14377" Y="12878" Z="0"/>
					<Vertex X="14383" Y="12872" Z="0"/>
					<Vertex X="14389" Y="12866" Z="0"/>
					<Vertex X="14401" Y="12860" Z="0"/>
					<Vertex X="14412" Y="12849" Z="0"/>
					<Vertex X="14418" Y="12849" Z="0"/>
					<Vertex X="14430" Y="12837" Z="0"/>
					<Vertex X="14436" Y="12837" Z="0"/>
					<Vertex X="14447" Y="12825" Z="0"/>
					<Vertex X="14459" Y="12825" Z="0"/>
					<Vertex X="14465" Y="12819" Z="0"/>
					<Vertex X="14482" Y="12808" Z="0"/>
					<Vertex X="14500" Y="12802" Z="0"/>
					<Vertex X="14506" Y="12802" Z="0"/>
					<Vertex X="14541" Y="12779" Z="0"/>
					<Vertex X="14558" Y="12767" Z="0"/>
					<Vertex X="14570" Y="12761" Z="0"/>
					<Vertex X="14605" Y="12744" Z="0"/>
					<Vertex X="14640" Y="12720" Z="0"/>
					<Vertex X="14675" Y="12709" Z="0"/>
					<Vertex X="14692" Y="12691" Z="0"/>
					<Vertex X="14733" Y="12674" Z="0"/>
					<Vertex X="14756" Y="12662" Z="0"/>
					<Vertex X="14780" Y="12650" Z="0"/>
					<Vertex X="14803" Y="12639" Z="0"/>
					<Vertex X="14844" Y="12621" Z="0"/>
					<Vertex X="14850" Y="12615" Z="0"/>
					<Vertex X="14885" Y="12598" Z="0"/>
					<Vertex X="14920" Y="12574" Z="0"/>
					<Vertex X="14943" Y="12569" Z="0"/>
					<Vertex X="14955" Y="12569" Z="0"/>
					<Vertex X="14978" Y="12557" Z="0"/>
					<Vertex X="14995" Y="12557" Z="0"/>
					<Vertex X="15013" Y="12551" Z="0"/>
					<Vertex X="15030" Y="12545" Z="0"/>
					<Vertex X="15048" Y="12539" Z="0"/>
					<Vertex X="15065" Y="12534" Z="0"/>
					<Vertex X="15077" Y="12534" Z="0"/>
					<Vertex X="15100" Y="12528" Z="0"/>
					<Vertex X="15124" Y="12528" Z="0"/>
					<Vertex X="15153" Y="12516" Z="0"/>
					<Vertex X="15170" Y="12516" Z="0"/>
					<Vertex X="15188" Y="12510" Z="0"/>
					<Vertex X="15217" Y="12510" Z="0"/>
					<Vertex X="15252" Y="12504" Z="0"/>
					<Vertex X="15258" Y="12504" Z="0"/>
					<Vertex X="15281" Y="12504" Z="0"/>
					<Vertex X="15293" Y="12487" Z="0"/>
					<Vertex X="15322" Y="12487" Z="0"/>
					<Vertex X="15334" Y="12481" Z="0"/>
					<Vertex X="15357" Y="12469" Z="0"/>
					<Vertex X="15380" Y="12458" Z="0"/>
					<Vertex X="15398" Y="12440" Z="0"/>
					<Vertex X="15410" Y="12440" Z="0"/>
					<Vertex X="15421" Y="12429" Z="0"/>
					<Vertex X="15439" Y="12423" Z="0"/>
					<Vertex X="15456" Y="12405" Z="0"/>
					<Vertex X="15480" Y="12382" Z="0"/>
					<Vertex X="15491" Y="12370" Z="0"/>
					<Vertex X="15497" Y="12365" Z="0"/>
					<Vertex X="15509" Y="12353" Z="0"/>
					<Vertex X="15526" Y="12335" Z="0"/>
					<Vertex X="15538" Y="12324" Z="0"/>
					<Vertex X="15544" Y="12318" Z="0"/>
					<Vertex X="15555" Y="12306" Z="0"/>
					<Vertex X="15567" Y="12283" Z="0"/>
					<Vertex X="15573" Y="12277" Z="0"/>
					<Vertex X="15590" Y="12260" Z="0"/>
					<Vertex X="15596" Y="12248" Z="0"/>
					<Vertex X="15602" Y="12242" Z="0"/>
					<Vertex X="15608" Y="12230" Z="0"/>
					<Vertex X="15620" Y="12225" Z="0"/>
					<Vertex X="15625" Y="12225" Z="0"/>
					<Vertex X="15637" Y="12213" Z="0"/>
					<Vertex X="15643" Y="12207" Z="0"/>
					<Vertex X="15655" Y="12207" Z="0"/>
					<Vertex X="15655" Y="12201" Z="0"/>
					<Vertex X="15660" Y="12195" Z="0"/>
					<Vertex X="15672" Y="12190" Z="0"/>
					<Vertex X="15684" Y="12178" Z="0"/>
					<Vertex X="15684" Y="12172" Z="0"/>
					<Vertex X="15695" Y="12166" Z="0"/>
					<Vertex X="15701" Y="12160" Z="0"/>
					<Vertex X="15713" Y="12143" Z="0"/>
					<Vertex X="15730" Y="12131" Z="0"/>
					<Vertex X="15760" Y="12108" Z="0"/>
					<Vertex X="15783" Y="12090" Z="0"/>
					<Vertex X="15812" Y="12061" Z="0"/>
					<Vertex X="15853" Y="12038" Z="0"/>
					<Vertex X="15870" Y="12020" Z="0"/>
					<Vertex X="15905" Y="11997" Z="0"/>
					<Vertex X="15923" Y="11985" Z="0"/>
					<Vertex X="15946" Y="11968" Z="0"/>
					<Vertex X="15987" Y="11950" Z="0"/>
					<Vertex X="16022" Y="11927" Z="0"/>
					<Vertex X="16051" Y="11910" Z="0"/>
					<Vertex X="16063" Y="11904" Z="0"/>
					<Vertex X="16086" Y="11886" Z="0"/>
					<Vertex X="16104" Y="11875" Z="0"/>
					<Vertex X="16115" Y="11863" Z="0"/>
					<Vertex X="16121" Y="11857" Z="0"/>
					<Vertex X="16144" Y="11845" Z="0"/>
					<Vertex X="16156" Y="11840" Z="0"/>
					<Vertex X="16174" Y="11828" Z="0"/>
					<Vertex X="16179" Y="11828" Z="0"/>
					<Vertex X="16185" Y="11822" Z="0"/>
					<Vertex X="16203" Y="11816" Z="0"/>
					<Vertex X="16214" Y="11810" Z="0"/>
					<Vertex X="16232" Y="11805" Z="0"/>
					<Vertex X="16244" Y="11805" Z="0"/>
					<Vertex X="16261" Y="11805" Z="0"/>
					<Vertex X="16273" Y="11799" Z="0"/>
					<Vertex X="16284" Y="11799" Z="0"/>
					<Vertex X="16296" Y="11799" Z="0"/>
					<Vertex X="16314" Y="11799" Z="0"/>
					<Vertex X="16319" Y="11799" Z="0"/>
					<Vertex X="16331" Y="11799" Z="0"/>
					<Vertex X="16354" Y="11799" Z="0"/>
					<Vertex X="16366" Y="11799" Z="0"/>
					<Vertex X="16395" Y="11799" Z="0"/>
					<Vertex X="16407" Y="11799" Z="0"/>
					<Vertex X="16430" Y="11799" Z="0"/>
					<Vertex X="16448" Y="11799" Z="0"/>
					<Vertex X="16477" Y="11799" Z="0"/>
					<Vertex X="16500" Y="11799" Z="0"/>
					<Vertex X="16524" Y="11799" Z="0"/>
					<Vertex X="16564" Y="11799" Z="0"/>
					<Vertex X="16594" Y="11787" Z="0"/>
					<Vertex X="16611" Y="11787" Z="0"/>
					<Vertex X="16634" Y="11787" Z="0"/>
					<Vertex X="16664" Y="11787" Z="0"/>
					<Vertex X="16693" Y="11781" Z="0"/>
					<Vertex X="16710" Y="11781" Z="0"/>
					<Vertex X="16734" Y="11775" Z="0"/>
					<Vertex X="16757" Y="11764" Z="0"/>
					<Vertex X="16780" Y="11758" Z="0"/>
					<Vertex X="16804" Y="11746" Z="0"/>
					<Vertex X="16833" Y="11735" Z="0"/>
					<Vertex X="16856" Y="11723" Z="0"/>
					<Vertex X="16891" Y="11705" Z="0"/>
					<Vertex X="16920" Y="11682" Z="0"/>
					<Vertex X="16955" Y="11665" Z="0"/>
					<Vertex X="16967" Y="11653" Z="0"/>
					<Vertex X="16996" Y="11630" Z="0"/>
					<Vertex X="17031" Y="11600" Z="0"/>
					<Vertex X="17048" Y="11583" Z="0"/>
					<Vertex X="17072" Y="11560" Z="0"/>
					<Vertex X="17101" Y="11530" Z="0"/>
					<Vertex X="17124" Y="11507" Z="0"/>
					<Vertex X="17136" Y="11478" Z="0"/>
					<Vertex X="17148" Y="11455" Z="0"/>
					<Vertex X="17159" Y="11437" Z="0"/>
					<Vertex X="17177" Y="11408" Z="0"/>
					<Vertex X="17194" Y="11379" Z="0"/>
					<Vertex X="17212" Y="11350" Z="0"/>
					<Vertex X="17223" Y="11332" Z="0"/>
					<Vertex X="17229" Y="11315" Z="0"/>
					<Vertex X="17241" Y="11291" Z="0"/>
					<Vertex X="17241" Y="11274" Z="0"/>
					<Vertex X="17258" Y="11245" Z="0"/>
					<Vertex X="17264" Y="11221" Z="0"/>
					<Vertex X="17276" Y="11198" Z="0"/>
					<Vertex X="17282" Y="11181" Z="0"/>
					<Vertex X="17282" Y="11157" Z="0"/>
					<Vertex X="17282" Y="11128" Z="0"/>
					<Vertex X="17288" Y="11099" Z="0"/>
					<Vertex X="17299" Y="11076" Z="0"/>
					<Vertex X="17299" Y="11052" Z="0"/>
					<Vertex X="17299" Y="11035" Z="0"/>
					<Vertex X="17299" Y="11006" Z="0"/>
					<Vertex X="17299" Y="10976" Z="0"/>
					<Vertex X="17299" Y="10947" Z="0"/>
					<Vertex X="17299" Y="10912" Z="0"/>
					<Vertex X="17299" Y="10883" Z="0"/>
					<Vertex X="17299" Y="10842" Z="0"/>
					<Vertex X="17299" Y="10813" Z="0"/>
					<Vertex X="17299" Y="10784" Z="0"/>
					<Vertex X="17299" Y="10755" Z="0"/>
					<Vertex X="17288" Y="10708" Z="0"/>
					<Vertex X="17282" Y="10673" Z="0"/>
					<Vertex X="17276" Y="10638" Z="0"/>
					<Vertex X="17264" Y="10609" Z="0"/>
					<Vertex X="17258" Y="10574" Z="0"/>
					<Vertex X="17247" Y="10545" Z="0"/>
					<Vertex X="17235" Y="10498" Z="0"/>
					<Vertex X="17218" Y="10469" Z="0"/>
					<Vertex X="17200" Y="10428" Z="0"/>
					<Vertex X="17171" Y="10376" Z="0"/>
					<Vertex X="17136" Y="10329" Z="0"/>
					<Vertex X="17101" Y="10288" Z="0"/>
					<Vertex X="17078" Y="10247" Z="0"/>
					<Vertex X="17043" Y="10207" Z="0"/>
					<Vertex X="17013" Y="10172" Z="0"/>
					<Vertex X="16973" Y="10131" Z="0"/>
					<Vertex X="16943" Y="10107" Z="0"/>
					<Vertex X="16908" Y="10078" Z="0"/>
					<Vertex X="16879" Y="10055" Z="0"/>
					<Vertex X="16856" Y="10037" Z="0"/>
					<Vertex X="16838" Y="10026" Z="0"/>
					<Vertex X="16815" Y="10014" Z="0"/>
					<Vertex X="16786" Y="9997" Z="0"/>
					<Vertex X="16722" Y="9967" Z="0"/>
					<Vertex X="16675" Y="9956" Z="0"/>
					<Vertex X="16640" Y="9932" Z="0"/>
					<Vertex X="16599" Y="9921" Z="0"/>
					<Vertex X="16570" Y="9909" Z="0"/>
					<Vertex X="16553" Y="9909" Z="0"/>
					<Vertex X="16524" Y="9909" Z="0"/>
					<Vertex X="16500" Y="9909" Z="0"/>
					<Vertex X="16483" Y="9909" Z="0"/>
					<Vertex X="16459" Y="9909" Z="0"/>
					<Vertex X="16448" Y="9909" Z="0"/>
					<Vertex X="16430" Y="9909" Z="0"/>
					<Vertex X="16401" Y="9909" Z="0"/>
					<Vertex X="16384" Y="9909" Z="0"/>
					<Vertex X="16372" Y="9909" Z="0"/>
					<Vertex X="16343" Y="9909" Z="0"/>
					<Vertex X="16319" Y="9921" Z="0"/>
					<Vertex X="16284" Y="9927" Z="0"/>
					<Vertex X="16249" Y="9944" Z="0"/>
					<Vertex X="16238" Y="9944" Z="0"/>
					<Vertex X="16226" Y="9950" Z="0"/>
					<Vertex X="16209" Y="9956" Z="0"/>
					<Vertex X="16203" Y="9962" Z="0"/>
					<Vertex X="16197" Y="9962" Z="0"/>
					<Vertex X="16191" Y="9962" Z="0"/>
					<Vertex X="16191" Y="9967" Z="0"/>
					<Vertex X="16185" Y="9967" Z="0"/>
					<Vertex X="16185" Y="9973" Z="0"/>
					<Vertex X="16185" Y="9979" Z="0"/>
					<Vertex X="16185" Y="9985" Z="0"/>
					<Vertex X="16179" Y="9997" Z="0"/>
					<Vertex X="16174" Y="10002" Z="0"/>
					<Vertex X="16168" Y="10014" Z="0"/>
					<Vertex X="16168" Y="10020" Z="0"/>
					<Vertex X="16162" Y="10032" Z="0"/>
					<Vertex X="16150" Y="10043" Z="0"/>
					<Vertex X="16144" Y="10049" Z="0"/>
					<Vertex X="16139" Y="10049" Z="0"/>
					<Vertex X="16139" Y="10055" Z="0"/>
					<Vertex X="16191" Y="10055" Z="0"/>
				</Vertices>
			</Region>
			<Region Id="2" Type="0" Zoom="0.172809" Selected="0" ImageLocation="" ImageFocus="0" Length="12183.9" Area="5603057.0" LengthMicrons="3070.4" AreaMicrons="355816.5" Text="NC" NegativeROA="0" InputRegionId="0" Analyze="1" DisplayId="2">
				<Attributes/>
				<Vertices>
					<Vertex X="25757" Y="8784" Z="0"/>
					<Vertex X="25757" Y="8779" Z="0"/>
					<Vertex X="25751" Y="8779" Z="0"/>
					<Vertex X="25745" Y="8779" Z="0"/>
					<Vertex X="25740" Y="8773" Z="0"/>
					<Vertex X="25734" Y="8773" Z="0"/>
					<Vertex X="25722" Y="8761" Z="0"/>
					<Vertex X="25717" Y="8761" Z="0"/>
					<Vertex X="25705" Y="8756" Z="0"/>
					<Vertex X="25699" Y="8744" Z="0"/>
					<Vertex X="25682" Y="8738" Z="0"/>
					<Vertex X="25664" Y="8727" Z="0"/>
					<Vertex X="25653" Y="8721" Z="0"/>
					<Vertex X="25636" Y="8709" Z="0"/>
					<Vertex X="25618" Y="8703" Z="0"/>
					<Vertex X="25607" Y="8692" Z="0"/>
					<Vertex X="25589" Y="8680" Z="0"/>
					<Vertex X="25572" Y="8669" Z="0"/>
					<Vertex X="25560" Y="8657" Z="0"/>
					<Vertex X="25543" Y="8646" Z="0"/>
					<Vertex X="25520" Y="8634" Z="0"/>
					<Vertex X="25502" Y="8622" Z="0"/>
					<Vertex X="25491" Y="8617" Z="0"/>
					<Vertex X="25474" Y="8605" Z="0"/>
					<Vertex X="25462" Y="8599" Z="0"/>
					<Vertex X="25462" Y="8593" Z="0"/>
					<Vertex X="25456" Y="8593" Z="0"/>
					<Vertex X="25445" Y="8588" Z="0"/>
					<Vertex X="25439" Y="8576" Z="0"/>
					<Vertex X="25433" Y="8576" Z="0"/>
					<Vertex X="25427" Y="8570" Z="0"/>
					<Vertex X="25416" Y="8565" Z="0"/>
					<Vertex X="25410" Y="8559" Z="0"/>
					<Vertex X="25404" Y="8553" Z="0"/>
					<Vertex X="25392" Y="8547" Z="0"/>
					<Vertex X="25387" Y="8541" Z="0"/>
					<Vertex X="25375" Y="8536" Z="0"/>
					<Vertex X="25369" Y="8530" Z="0"/>
					<Vertex X="25352" Y="8512" Z="0"/>
					<Vertex X="25346" Y="8512" Z="0"/>
					<Vertex X="25329" Y="8501" Z="0"/>
					<Vertex X="25317" Y="8489" Z="0"/>
					<Vertex X="25306" Y="8489" Z="0"/>
					<Vertex X="25288" Y="8472" Z="0"/>
					<Vertex X="25277" Y="8466" Z="0"/>
					<Vertex X="25265" Y="8449" Z="0"/>
					<Vertex X="25254" Y="8443" Z="0"/>
					<Vertex X="25236" Y="8437" Z="0"/>
					<Vertex X="25219" Y="8426" Z="0"/>
					<Vertex X="25213" Y="8420" Z="0"/>
					<Vertex X="25196" Y="8408" Z="0"/>
					<Vertex X="25184" Y="8397" Z="0"/>
					<Vertex X="25173" Y="8391" Z="0"/>
					<Vertex X="25161" Y="8379" Z="0"/>
					<Vertex X="25149" Y="8379" Z="0"/>
					<Vertex X="25132" Y="8374" Z="0"/>
					<Vertex X="25121" Y="8362" Z="0"/>
					<Vertex X="25109" Y="8356" Z="0"/>
					<Vertex X="25097" Y="8345" Z="0"/>
					<Vertex X="25086" Y="8339" Z="0"/>
					<Vertex X="25080" Y="8333" Z="0"/>
					<Vertex X="25063" Y="8316" Z="0"/>
					<Vertex X="25045" Y="8316" Z="0"/>
					<Vertex X="25040" Y="8310" Z="0"/>
					<Vertex X="25028" Y="8298" Z="0"/>
					<Vertex X="25011" Y="8298" Z="0"/>
					<Vertex X="24999" Y="8293" Z="0"/>
					<Vertex X="24976" Y="8281" Z="0"/>
					<Vertex X="24958" Y="8275" Z="0"/>
					<Vertex X="24953" Y="8269" Z="0"/>
					<Vertex X="24935" Y="8264" Z="0"/>
					<Vertex X="24930" Y="8258" Z="0"/>
					<Vertex X="24918" Y="8258" Z="0"/>
					<Vertex X="24912" Y="8258" Z="0"/>
					<Vertex X="24906" Y="8258" Z="0"/>
					<Vertex X="24895" Y="8258" Z="0"/>
					<Vertex X="24883" Y="8252" Z="0"/>
					<Vertex X="24877" Y="8252" Z="0"/>
					<Vertex X="24872" Y="8252" Z="0"/>
					<Vertex X="24860" Y="8252" Z="0"/>
					<Vertex X="24854" Y="8246" Z="0"/>
					<Vertex X="24849" Y="8246" Z="0"/>
					<Vertex X="24837" Y="8246" Z="0"/>
					<Vertex X="24831" Y="8246" Z="0"/>
					<Vertex X="24820" Y="8246" Z="0"/>
					<Vertex X="24814" Y="8241" Z="0"/>
					<Vertex X="24808" Y="8241" Z="0"/>
					<Vertex X="24796" Y="8241" Z="0"/>
					<Vertex X="24785" Y="8241" Z="0"/>
					<Vertex X="24779" Y="8241" Z="0"/>
					<Vertex X="24773" Y="8241" Z="0"/>
					<Vertex X="24762" Y="8235" Z="0"/>
					<Vertex X="24756" Y="8235" Z="0"/>
					<Vertex X="24744" Y="8235" Z="0"/>
					<Vertex X="24739" Y="8235" Z="0"/>
					<Vertex X="24727" Y="8235" Z="0"/>
					<Vertex X="24721" Y="8235" Z="0"/>
					<Vertex X="24710" Y="8235" Z="0"/>
					<Vertex X="24698" Y="8235" Z="0"/>
					<Vertex X="24692" Y="8235" Z="0"/>
					<Vertex X="24687" Y="8235" Z="0"/>
					<Vertex X="24681" Y="8235" Z="0"/>
					<Vertex X="24675" Y="8235" Z="0"/>
					<Vertex X="24669" Y="8235" Z="0"/>
					<Vertex X="24663" Y="8235" Z="0"/>
					<Vertex X="24658" Y="8235" Z="0"/>
					<Vertex X="24652" Y="8235" Z="0"/>
					<Vertex X="24646" Y="8235" Z="0"/>
					<Vertex X="24634" Y="8235" Z="0"/>
					<Vertex X="24629" Y="8235" Z="0"/>
					<Vertex X="24611" Y="8235" Z="0"/>
					<Vertex X="24605" Y="8241" Z="0"/>
					<Vertex X="24600" Y="8241" Z="0"/>
					<Vertex X="24588" Y="8241" Z="0"/>
					<Vertex X="24577" Y="8241" Z="0"/>
					<Vertex X="24571" Y="8252" Z="0"/>
					<Vertex X="24565" Y="8252" Z="0"/>
					<Vertex X="24559" Y="8258" Z="0"/>
					<Vertex X="24553" Y="8258" Z="0"/>
					<Vertex X="24536" Y="8258" Z="0"/>
					<Vertex X="24524" Y="8264" Z="0"/>
					<Vertex X="24513" Y="8264" Z="0"/>
					<Vertex X="24507" Y="8269" Z="0"/>
					<Vertex X="24496" Y="8275" Z="0"/>
					<Vertex X="24490" Y="8275" Z="0"/>
					<Vertex X="24484" Y="8281" Z="0"/>
					<Vertex X="24472" Y="8281" Z="0"/>
					<Vertex X="24461" Y="8293" Z="0"/>
					<Vertex X="24455" Y="8298" Z="0"/>
					<Vertex X="24443" Y="8298" Z="0"/>
					<Vertex X="24432" Y="8298" Z="0"/>
					<Vertex X="24432" Y="8304" Z="0"/>
					<Vertex X="24420" Y="8310" Z="0"/>
					<Vertex X="24409" Y="8316" Z="0"/>
					<Vertex X="24391" Y="8327" Z="0"/>
					<Vertex X="24386" Y="8327" Z="0"/>
					<Vertex X="24374" Y="8333" Z="0"/>
					<Vertex X="24368" Y="8339" Z="0"/>
					<Vertex X="24351" Y="8339" Z="0"/>
					<Vertex X="24345" Y="8345" Z="0"/>
					<Vertex X="24328" Y="8362" Z="0"/>
					<Vertex X="24310" Y="8368" Z="0"/>
					<Vertex X="24305" Y="8368" Z="0"/>
					<Vertex X="24293" Y="8374" Z="0"/>
					<Vertex X="24281" Y="8379" Z="0"/>
					<Vertex X="24276" Y="8379" Z="0"/>
					<Vertex X="24270" Y="8385" Z="0"/>
					<Vertex X="24264" Y="8385" Z="0"/>
					<Vertex X="24258" Y="8391" Z="0"/>
					<Vertex X="24247" Y="8397" Z="0"/>
					<Vertex X="24241" Y="8403" Z="0"/>
					<Vertex X="24235" Y="8403" Z="0"/>
					<Vertex X="24224" Y="8408" Z="0"/>
					<Vertex X="24218" Y="8414" Z="0"/>
					<Vertex X="24206" Y="8420" Z="0"/>
					<Vertex X="24200" Y="8426" Z="0"/>
					<Vertex X="24195" Y="8426" Z="0"/>
					<Vertex X="24189" Y="8426" Z="0"/>
					<Vertex X="24183" Y="8431" Z="0"/>
					<Vertex X="24177" Y="8437" Z="0"/>
					<Vertex X="24166" Y="8443" Z="0"/>
					<Vertex X="24160" Y="8443" Z="0"/>
					<Vertex X="24154" Y="8449" Z="0"/>
					<Vertex X="24148" Y="8449" Z="0"/>
					<Vertex X="24143" Y="8455" Z="0"/>
					<Vertex X="24137" Y="8460" Z="0"/>
					<Vertex X="24131" Y="8460" Z="0"/>
					<Vertex X="24125" Y="8466" Z="0"/>
					<Vertex X="24119" Y="8472" Z="0"/>
					<Vertex X="24108" Y="8478" Z="0"/>
					<Vertex X="24102" Y="8484" Z="0"/>
					<Vertex X="24096" Y="8484" Z="0"/>
					<Vertex X="24085" Y="8495" Z="0"/>
					<Vertex X="24079" Y="8495" Z="0"/>
					<Vertex X="24073" Y="8501" Z="0"/>
					<Vertex X="24067" Y="8501" Z="0"/>
					<Vertex X="24056" Y="8512" Z="0"/>
					<Vertex X="24050" Y="8512" Z="0"/>
					<Vertex X="24050" Y="8518" Z="0"/>
					<Vertex X="24038" Y="8524" Z="0"/>
					<Vertex X="24033" Y="8524" Z="0"/>
					<Vertex X="24021" Y="8536" Z="0"/>
					<Vertex X="24015" Y="8541" Z="0"/>
					<Vertex X="23998" Y="8541" Z="0"/>
					<Vertex X="23998" Y="8553" Z="0"/>
					<Vertex X="23992" Y="8553" Z="0"/>
					<Vertex X="23986" Y="8559" Z="0"/>
					<Vertex X="23975" Y="8570" Z="0"/>
					<Vertex X="23969" Y="8582" Z="0"/>
					<Vertex X="23957" Y="8593" Z="0"/>
					<Vertex X="23952" Y="8593" Z="0"/>
					<Vertex X="23946" Y="8599" Z="0"/>
					<Vertex X="23928" Y="8617" Z="0"/>
					<Vertex X="23928" Y="8622" Z="0"/>
					<Vertex X="23917" Y="8634" Z="0"/>
					<Vertex X="23888" Y="8651" Z="0"/>
					<Vertex X="23876" Y="8657" Z="0"/>
					<Vertex X="23865" Y="8669" Z="0"/>
					<Vertex X="23865" Y="8675" Z="0"/>
					<Vertex X="23847" Y="8692" Z="0"/>
					<Vertex X="23842" Y="8698" Z="0"/>
					<Vertex X="23836" Y="8703" Z="0"/>
					<Vertex X="23830" Y="8709" Z="0"/>
					<Vertex X="23824" Y="8715" Z="0"/>
					<Vertex X="23813" Y="8732" Z="0"/>
					<Vertex X="23813" Y="8738" Z="0"/>
					<Vertex X="23807" Y="8744" Z="0"/>
					<Vertex X="23801" Y="8756" Z="0"/>
					<Vertex X="23790" Y="8767" Z="0"/>
					<Vertex X="23790" Y="8779" Z="0"/>
					<Vertex X="23784" Y="8784" Z="0"/>
					<Vertex X="23778" Y="8796" Z="0"/>
					<Vertex X="23772" Y="8808" Z="0"/>
					<Vertex X="23766" Y="8819" Z="0"/>
					<Vertex X="23766" Y="8831" Z="0"/>
					<Vertex X="23761" Y="8842" Z="0"/>
					<Vertex X="23755" Y="8860" Z="0"/>
					<Vertex X="23743" Y="8865" Z="0"/>
					<Vertex X="23743" Y="8871" Z="0"/>
					<Vertex X="23743" Y="8883" Z="0"/>
					<Vertex X="23737" Y="8894" Z="0"/>
					<Vertex X="23726" Y="8906" Z="0"/>
					<Vertex X="23726" Y="8923" Z="0"/>
					<Vertex X="23720" Y="8929" Z="0"/>
					<Vertex X="23720" Y="8935" Z="0"/>
					<Vertex X="23714" Y="8946" Z="0"/>
					<Vertex X="23709" Y="8958" Z="0"/>
					<Vertex X="23709" Y="8964" Z="0"/>
					<Vertex X="23703" Y="8964" Z="0"/>
					<Vertex X="23703" Y="8970" Z="0"/>
					<Vertex X="23703" Y="8975" Z="0"/>
					<Vertex X="23703" Y="8981" Z="0"/>
					<Vertex X="23697" Y="8987" Z="0"/>
					<Vertex X="23691" Y="8999" Z="0"/>
					<Vertex X="23691" Y="9004" Z="0"/>
					<Vertex X="23685" Y="9004" Z="0"/>
					<Vertex X="23680" Y="9016" Z="0"/>
					<Vertex X="23680" Y="9022" Z="0"/>
					<Vertex X="23674" Y="9028" Z="0"/>
					<Vertex X="23668" Y="9033" Z="0"/>
					<Vertex X="23662" Y="9039" Z="0"/>
					<Vertex X="23656" Y="9045" Z="0"/>
					<Vertex X="23656" Y="9056" Z="0"/>
					<Vertex X="23651" Y="9056" Z="0"/>
					<Vertex X="23651" Y="9062" Z="0"/>
					<Vertex X="23645" Y="9068" Z="0"/>
					<Vertex X="23645" Y="9074" Z="0"/>
					<Vertex X="23639" Y="9080" Z="0"/>
					<Vertex X="23639" Y="9085" Z="0"/>
					<Vertex X="23639" Y="9091" Z="0"/>
					<Vertex X="23639" Y="9097" Z="0"/>
					<Vertex X="23639" Y="9103" Z="0"/>
					<Vertex X="23639" Y="9109" Z="0"/>
					<Vertex X="23639" Y="9114" Z="0"/>
					<Vertex X="23639" Y="9120" Z="0"/>
					<Vertex X="23645" Y="9132" Z="0"/>
					<Vertex X="23656" Y="9137" Z="0"/>
					<Vertex X="23668" Y="9149" Z="0"/>
					<Vertex X="23680" Y="9161" Z="0"/>
					<Vertex X="23685" Y="9161" Z="0"/>
					<Vertex X="23691" Y="9166" Z="0"/>
					<Vertex X="23697" Y="9172" Z="0"/>
					<Vertex X="23714" Y="9178" Z="0"/>
					<Vertex X="23714" Y="9184" Z="0"/>
					<Vertex X="23720" Y="9184" Z="0"/>
					<Vertex X="23726" Y="9195" Z="0"/>
					<Vertex X="23737" Y="9195" Z="0"/>
					<Vertex X="23743" Y="9207" Z="0"/>
					<Vertex X="23749" Y="9207" Z="0"/>
					<Vertex X="23749" Y="9213" Z="0"/>
					<Vertex X="23761" Y="9218" Z="0"/>
					<Vertex X="23766" Y="9218" Z="0"/>
					<Vertex X="23778" Y="9224" Z="0"/>
					<Vertex X="23784" Y="9230" Z="0"/>
					<Vertex X="23790" Y="9230" Z="0"/>
					<Vertex X="23795" Y="9236" Z="0"/>
					<Vertex X="23795" Y="9242" Z="0"/>
					<Vertex X="23801" Y="9242" Z="0"/>
					<Vertex X="23807" Y="9247" Z="0"/>
					<Vertex X="23813" Y="9247" Z="0"/>
					<Vertex X="23818" Y="9253" Z="0"/>
					<Vertex X="23830" Y="9259" Z="0"/>
					<Vertex X="23842" Y="9265" Z="0"/>
					<Vertex X="23842" Y="9271" Z="0"/>
					<Vertex X="23847" Y="9271" Z="0"/>
					<Vertex X="23865" Y="9276" Z="0"/>
					<Vertex X="23871" Y="9282" Z="0"/>
					<Vertex X="23876" Y="9288" Z="0"/>
					<Vertex X="23888" Y="9294" Z="0"/>
					<Vertex X="23911" Y="9305" Z="0"/>
					<Vertex X="23923" Y="9311" Z="0"/>
					<Vertex X="23940" Y="9317" Z="0"/>
					<Vertex X="23952" Y="9323" Z="0"/>
					<Vertex X="23963" Y="9328" Z="0"/>
					<Vertex X="23975" Y="9334" Z="0"/>
					<Vertex X="23992" Y="9340" Z="0"/>
					<Vertex X="24004" Y="9346" Z="0"/>
					<Vertex X="24009" Y="9346" Z="0"/>
					<Vertex X="24009" Y="9352" Z="0"/>
					<Vertex X="24021" Y="9352" Z="0"/>
					<Vertex X="24033" Y="9357" Z="0"/>
					<Vertex X="24038" Y="9357" Z="0"/>
					<Vertex X="24050" Y="9363" Z="0"/>
					<Vertex X="24062" Y="9369" Z="0"/>
					<Vertex X="24067" Y="9369" Z="0"/>
					<Vertex X="24085" Y="9380" Z="0"/>
					<Vertex X="24102" Y="9386" Z="0"/>
					<Vertex X="24108" Y="9392" Z="0"/>
					<Vertex X="24114" Y="9392" Z="0"/>
					<Vertex X="24119" Y="9398" Z="0"/>
					<Vertex X="24125" Y="9398" Z="0"/>
					<Vertex X="24131" Y="9398" Z="0"/>
					<Vertex X="24137" Y="9398" Z="0"/>
					<Vertex X="24148" Y="9409" Z="0"/>
					<Vertex X="24154" Y="9409" Z="0"/>
					<Vertex X="24160" Y="9415" Z="0"/>
					<Vertex X="24166" Y="9421" Z="0"/>
					<Vertex X="24177" Y="9427" Z="0"/>
					<Vertex X="24183" Y="9433" Z="0"/>
					<Vertex X="24189" Y="9433" Z="0"/>
					<Vertex X="24195" Y="9438" Z="0"/>
					<Vertex X="24200" Y="9444" Z="0"/>
					<Vertex X="24200" Y="9450" Z="0"/>
					<Vertex X="24212" Y="9456" Z="0"/>
					<Vertex X="24212" Y="9467" Z="0"/>
					<Vertex X="24218" Y="9467" Z="0"/>
					<Vertex X="24224" Y="9485" Z="0"/>
					<Vertex X="24229" Y="9490" Z="0"/>
					<Vertex X="24235" Y="9502" Z="0"/>
					<Vertex X="24247" Y="9525" Z="0"/>
					<Vertex X="24253" Y="9531" Z="0"/>
					<Vertex X="24258" Y="9537" Z="0"/>
					<Vertex X="24258" Y="9548" Z="0"/>
					<Vertex X="24264" Y="9554" Z="0"/>
					<Vertex X="24264" Y="9566" Z="0"/>
					<Vertex X="24264" Y="9577" Z="0"/>
					<Vertex X="24270" Y="9589" Z="0"/>
					<Vertex X="24276" Y="9595" Z="0"/>
					<Vertex X="24276" Y="9606" Z="0"/>
					<Vertex X="24281" Y="9612" Z="0"/>
					<Vertex X="24281" Y="9624" Z="0"/>
					<Vertex X="24293" Y="9635" Z="0"/>
					<Vertex X="24299" Y="9647" Z="0"/>
					<Vertex X="24305" Y="9652" Z="0"/>
					<Vertex X="24316" Y="9676" Z="0"/>
					<Vertex X="24322" Y="9687" Z="0"/>
					<Vertex X="24328" Y="9693" Z="0"/>
					<Vertex X="24339" Y="9716" Z="0"/>
					<Vertex X="24339" Y="9722" Z="0"/>
					<Vertex X="24345" Y="9728" Z="0"/>
					<Vertex X="24357" Y="9745" Z="0"/>
					<Vertex X="24362" Y="9751" Z="0"/>
					<Vertex X="24374" Y="9762" Z="0"/>
					<Vertex X="24391" Y="9786" Z="0"/>
					<Vertex X="24409" Y="9803" Z="0"/>
					<Vertex X="24415" Y="9809" Z="0"/>
					<Vertex X="24426" Y="9820" Z="0"/>
					<Vertex X="24432" Y="9826" Z="0"/>
					<Vertex X="24449" Y="9849" Z="0"/>
					<Vertex X="24467" Y="9855" Z="0"/>
					<Vertex X="24472" Y="9861" Z="0"/>
					<Vertex X="24484" Y="9872" Z="0"/>
					<Vertex X="24490" Y="9878" Z="0"/>
					<Vertex X="24501" Y="9878" Z="0"/>
					<Vertex X="24513" Y="9890" Z="0"/>
					<Vertex X="24519" Y="9896" Z="0"/>
					<Vertex X="24519" Y="9901" Z="0"/>
					<Vertex X="24530" Y="9907" Z="0"/>
					<Vertex X="24536" Y="9913" Z="0"/>
					<Vertex X="24548" Y="9924" Z="0"/>
					<Vertex X="24548" Y="9930" Z="0"/>
					<Vertex X="24553" Y="9942" Z="0"/>
					<Vertex X="24559" Y="9948" Z="0"/>
					<Vertex X="24559" Y="9953" Z="0"/>
					<Vertex X="24577" Y="9971" Z="0"/>
					<Vertex X="24577" Y="9977" Z="0"/>
					<Vertex X="24588" Y="9982" Z="0"/>
					<Vertex X="24588" Y="9994" Z="0"/>
					<Vertex X="24600" Y="10011" Z="0"/>
					<Vertex X="24605" Y="10023" Z="0"/>
					<Vertex X="24611" Y="10034" Z="0"/>
					<Vertex X="24617" Y="10046" Z="0"/>
					<Vertex X="24617" Y="10052" Z="0"/>
					<Vertex X="24623" Y="10069" Z="0"/>
					<Vertex X="24629" Y="10075" Z="0"/>
					<Vertex X="24629" Y="10086" Z="0"/>
					<Vertex X="24629" Y="10092" Z="0"/>
					<Vertex X="24629" Y="10104" Z="0"/>
					<Vertex X="24629" Y="10121" Z="0"/>
					<Vertex X="24629" Y="10127" Z="0"/>
					<Vertex X="24629" Y="10139" Z="0"/>
					<Vertex X="24629" Y="10150" Z="0"/>
					<Vertex X="24629" Y="10156" Z="0"/>
					<Vertex X="24634" Y="10167" Z="0"/>
					<Vertex X="24634" Y="10173" Z="0"/>
					<Vertex X="24640" Y="10191" Z="0"/>
					<Vertex X="24640" Y="10196" Z="0"/>
					<Vertex X="24646" Y="10208" Z="0"/>
					<Vertex X="24646" Y="10214" Z="0"/>
					<Vertex X="24652" Y="10225" Z="0"/>
					<Vertex X="24652" Y="10231" Z="0"/>
					<Vertex X="24658" Y="10243" Z="0"/>
					<Vertex X="24658" Y="10249" Z="0"/>
					<Vertex X="24658" Y="10254" Z="0"/>
					<Vertex X="24658" Y="10260" Z="0"/>
					<Vertex X="24658" Y="10266" Z="0"/>
					<Vertex X="24658" Y="10272" Z="0"/>
					<Vertex X="24669" Y="10277" Z="0"/>
					<Vertex X="24669" Y="10289" Z="0"/>
					<Vertex X="24675" Y="10295" Z="0"/>
					<Vertex X="24675" Y="10301" Z="0"/>
					<Vertex X="24675" Y="10306" Z="0"/>
					<Vertex X="24675" Y="10318" Z="0"/>
					<Vertex X="24675" Y="10324" Z="0"/>
					<Vertex X="24675" Y="10335" Z="0"/>
					<Vertex X="24675" Y="10341" Z="0"/>
					<Vertex X="24675" Y="10347" Z="0"/>
					<Vertex X="24675" Y="10358" Z="0"/>
					<Vertex X="24675" Y="10364" Z="0"/>
					<Vertex X="24675" Y="10370" Z="0"/>
					<Vertex X="24675" Y="10376" Z="0"/>
					<Vertex X="24675" Y="10387" Z="0"/>
					<Vertex X="24675" Y="10393" Z="0"/>
					<Vertex X="24675" Y="10399" Z="0"/>
					<Vertex X="24675" Y="10405" Z="0"/>
					<Vertex X="24675" Y="10416" Z="0"/>
					<Vertex X="24675" Y="10428" Z="0"/>
					<Vertex X="24675" Y="10434" Z="0"/>
					<Vertex X="24675" Y="10439" Z="0"/>
					<Vertex X="24675" Y="10451" Z="0"/>
					<Vertex X="24675" Y="10457" Z="0"/>
					<Vertex X="24669" Y="10468" Z="0"/>
					<Vertex X="24663" Y="10480" Z="0"/>
					<Vertex X="24663" Y="10492" Z="0"/>
					<Vertex X="24663" Y="10503" Z="0"/>
					<Vertex X="24652" Y="10515" Z="0"/>
					<Vertex X="24652" Y="10520" Z="0"/>
					<Vertex X="24652" Y="10526" Z="0"/>
					<Vertex X="24652" Y="10532" Z="0"/>
					<Vertex X="24646" Y="10544" Z="0"/>
					<Vertex X="24646" Y="10549" Z="0"/>
					<Vertex X="24646" Y="10561" Z="0"/>
					<Vertex X="24646" Y="10567" Z="0"/>
					<Vertex X="24640" Y="10584" Z="0"/>
					<Vertex X="24640" Y="10590" Z="0"/>
					<Vertex X="24634" Y="10596" Z="0"/>
					<Vertex X="24629" Y="10613" Z="0"/>
					<Vertex X="24629" Y="10619" Z="0"/>
					<Vertex X="24623" Y="10625" Z="0"/>
					<Vertex X="24617" Y="10636" Z="0"/>
					<Vertex X="24611" Y="10648" Z="0"/>
					<Vertex X="24605" Y="10659" Z="0"/>
					<Vertex X="24605" Y="10665" Z="0"/>
					<Vertex X="24600" Y="10671" Z="0"/>
					<Vertex X="24588" Y="10694" Z="0"/>
					<Vertex X="24582" Y="10700" Z="0"/>
					<Vertex X="24577" Y="10711" Z="0"/>
					<Vertex X="24577" Y="10717" Z="0"/>
					<Vertex X="24565" Y="10729" Z="0"/>
					<Vertex X="24565" Y="10740" Z="0"/>
					<Vertex X="24553" Y="10752" Z="0"/>
					<Vertex X="24548" Y="10758" Z="0"/>
					<Vertex X="24542" Y="10764" Z="0"/>
					<Vertex X="24542" Y="10769" Z="0"/>
					<Vertex X="24536" Y="10769" Z="0"/>
					<Vertex X="24530" Y="10775" Z="0"/>
					<Vertex X="24524" Y="10781" Z="0"/>
					<Vertex X="24519" Y="10787" Z="0"/>
					<Vertex X="24513" Y="10787" Z="0"/>
					<Vertex X="24513" Y="10792" Z="0"/>
					<Vertex X="24507" Y="10798" Z="0"/>
					<Vertex X="24496" Y="10804" Z="0"/>
					<Vertex X="24496" Y="10810" Z="0"/>
					<Vertex X="24490" Y="10816" Z="0"/>
					<Vertex X="24490" Y="10821" Z="0"/>
					<Vertex X="24478" Y="10827" Z="0"/>
					<Vertex X="24478" Y="10833" Z="0"/>
					<Vertex X="24472" Y="10833" Z="0"/>
					<Vertex X="24467" Y="10845" Z="0"/>
					<Vertex X="24455" Y="10856" Z="0"/>
					<Vertex X="24449" Y="10862" Z="0"/>
					<Vertex X="24443" Y="10868" Z="0"/>
					<Vertex X="24432" Y="10879" Z="0"/>
					<Vertex X="24426" Y="10885" Z="0"/>
					<Vertex X="24420" Y="10891" Z="0"/>
					<Vertex X="24409" Y="10902" Z="0"/>
					<Vertex X="24409" Y="10920" Z="0"/>
					<Vertex X="24397" Y="10926" Z="0"/>
					<Vertex X="24391" Y="10937" Z="0"/>
					<Vertex X="24368" Y="10966" Z="0"/>
					<Vertex X="24351" Y="10983" Z="0"/>
					<Vertex X="24345" Y="11001" Z="0"/>
					<Vertex X="24328" Y="11024" Z="0"/>
					<Vertex X="24305" Y="11053" Z="0"/>
					<Vertex X="24293" Y="11064" Z="0"/>
					<Vertex X="24276" Y="11082" Z="0"/>
					<Vertex X="24258" Y="11111" Z="0"/>
					<Vertex X="24241" Y="11134" Z="0"/>
					<Vertex X="24235" Y="11145" Z="0"/>
					<Vertex X="24218" Y="11163" Z="0"/>
					<Vertex X="24195" Y="11198" Z="0"/>
					<Vertex X="24183" Y="11221" Z="0"/>
					<Vertex X="24171" Y="11232" Z="0"/>
					<Vertex X="24148" Y="11261" Z="0"/>
					<Vertex X="24143" Y="11267" Z="0"/>
					<Vertex X="24125" Y="11284" Z="0"/>
					<Vertex X="24125" Y="11307" Z="0"/>
					<Vertex X="24114" Y="11319" Z="0"/>
					<Vertex X="24102" Y="11331" Z="0"/>
					<Vertex X="24090" Y="11365" Z="0"/>
					<Vertex X="24079" Y="11377" Z="0"/>
					<Vertex X="24073" Y="11383" Z="0"/>
					<Vertex X="24062" Y="11412" Z="0"/>
					<Vertex X="24056" Y="11423" Z="0"/>
					<Vertex X="24050" Y="11429" Z="0"/>
					<Vertex X="24044" Y="11452" Z="0"/>
					<Vertex X="24038" Y="11464" Z="0"/>
					<Vertex X="24033" Y="11481" Z="0"/>
					<Vertex X="24027" Y="11498" Z="0"/>
					<Vertex X="24021" Y="11510" Z="0"/>
					<Vertex X="24021" Y="11516" Z="0"/>
					<Vertex X="24021" Y="11527" Z="0"/>
					<Vertex X="24021" Y="11545" Z="0"/>
					<Vertex X="24015" Y="11556" Z="0"/>
					<Vertex X="24015" Y="11579" Z="0"/>
					<Vertex X="24009" Y="11597" Z="0"/>
					<Vertex X="24009" Y="11620" Z="0"/>
					<Vertex X="24009" Y="11626" Z="0"/>
					<Vertex X="24009" Y="11643" Z="0"/>
					<Vertex X="24009" Y="11666" Z="0"/>
					<Vertex X="24009" Y="11684" Z="0"/>
					<Vertex X="24009" Y="11713" Z="0"/>
					<Vertex X="24009" Y="11724" Z="0"/>
					<Vertex X="24009" Y="11730" Z="0"/>
					<Vertex X="24009" Y="11747" Z="0"/>
					<Vertex X="24015" Y="11759" Z="0"/>
					<Vertex X="24015" Y="11776" Z="0"/>
					<Vertex X="24021" Y="11799" Z="0"/>
					<Vertex X="24021" Y="11817" Z="0"/>
					<Vertex X="24021" Y="11834" Z="0"/>
					<Vertex X="24021" Y="11846" Z="0"/>
					<Vertex X="24033" Y="11863" Z="0"/>
					<Vertex X="24038" Y="11863" Z="0"/>
					<Vertex X="24038" Y="11886" Z="0"/>
					<Vertex X="24038" Y="11892" Z="0"/>
					<Vertex X="24044" Y="11904" Z="0"/>
					<Vertex X="24056" Y="11915" Z="0"/>
					<Vertex X="24062" Y="11915" Z="0"/>
					<Vertex X="24067" Y="11915" Z="0"/>
					<Vertex X="24073" Y="11915" Z="0"/>
					<Vertex X="24073" Y="11921" Z="0"/>
					<Vertex X="24085" Y="11921" Z="0"/>
					<Vertex X="24090" Y="11921" Z="0"/>
					<Vertex X="24102" Y="11921" Z="0"/>
					<Vertex X="24108" Y="11921" Z="0"/>
					<Vertex X="24119" Y="11921" Z="0"/>
					<Vertex X="24125" Y="11921" Z="0"/>
					<Vertex X="24137" Y="11921" Z="0"/>
					<Vertex X="24148" Y="11921" Z="0"/>
					<Vertex X="24171" Y="11921" Z="0"/>
					<Vertex X="24183" Y="11921" Z="0"/>
					<Vertex X="24200" Y="11921" Z="0"/>
					<Vertex X="24218" Y="11932" Z="0"/>
					<Vertex X="24229" Y="11932" Z="0"/>
					<Vertex X="24253" Y="11938" Z="0"/>
					<Vertex X="24276" Y="11938" Z="0"/>
					<Vertex X="24293" Y="11938" Z="0"/>
					<Vertex X="24310" Y="11938" Z="0"/>
					<Vertex X="24328" Y="11938" Z="0"/>
					<Vertex X="24339" Y="11944" Z="0"/>
					<Vertex X="24368" Y="11944" Z="0"/>
					<Vertex X="24391" Y="11956" Z="0"/>
					<Vertex X="24409" Y="11961" Z="0"/>
					<Vertex X="24426" Y="11961" Z="0"/>
					<Vertex X="24438" Y="11961" Z="0"/>
					<Vertex X="24467" Y="11967" Z="0"/>
					<Vertex X="24484" Y="11973" Z="0"/>
					<Vertex X="24490" Y="11979" Z="0"/>
					<Vertex X="24496" Y="11979" Z="0"/>
					<Vertex X="24513" Y="11979" Z="0"/>
					<Vertex X="24519" Y="11979" Z="0"/>
					<Vertex X="24530" Y="11985" Z="0"/>
					<Vertex X="24536" Y="11985" Z="0"/>
					<Vertex X="24542" Y="11985" Z="0"/>
					<Vertex X="24553" Y="11985" Z="0"/>
					<Vertex X="24559" Y="11996" Z="0"/>
					<Vertex X="24577" Y="12002" Z="0"/>
					<Vertex X="24588" Y="12002" Z="0"/>
					<Vertex X="24594" Y="12002" Z="0"/>
					<Vertex X="24605" Y="12002" Z="0"/>
					<Vertex X="24617" Y="12008" Z="0"/>
					<Vertex X="24623" Y="12013" Z="0"/>
					<Vertex X="24629" Y="12013" Z="0"/>
					<Vertex X="24634" Y="12013" Z="0"/>
					<Vertex X="24634" Y="12019" Z="0"/>
					<Vertex X="24640" Y="12019" Z="0"/>
					<Vertex X="24652" Y="12025" Z="0"/>
					<Vertex X="24663" Y="12025" Z="0"/>
					<Vertex X="24663" Y="12031" Z="0"/>
					<Vertex X="24675" Y="12042" Z="0"/>
					<Vertex X="24681" Y="12048" Z="0"/>
					<Vertex X="24687" Y="12060" Z="0"/>
					<Vertex X="24692" Y="12066" Z="0"/>
					<Vertex X="24704" Y="12077" Z="0"/>
					<Vertex X="24704" Y="12083" Z="0"/>
					<Vertex X="24704" Y="12094" Z="0"/>
					<Vertex X="24710" Y="12106" Z="0"/>
					<Vertex X="24710" Y="12112" Z="0"/>
					<Vertex X="24710" Y="12118" Z="0"/>
					<Vertex X="24710" Y="12129" Z="0"/>
					<Vertex X="24710" Y="12135" Z="0"/>
					<Vertex X="24710" Y="12141" Z="0"/>
					<Vertex X="24710" Y="12152" Z="0"/>
					<Vertex X="24710" Y="12158" Z="0"/>
					<Vertex X="24710" Y="12181" Z="0"/>
					<Vertex X="24710" Y="12187" Z="0"/>
					<Vertex X="24710" Y="12204" Z="0"/>
					<Vertex X="24710" Y="12216" Z="0"/>
					<Vertex X="24710" Y="12228" Z="0"/>
					<Vertex X="24710" Y="12233" Z="0"/>
					<Vertex X="24710" Y="12245" Z="0"/>
					<Vertex X="24710" Y="12251" Z="0"/>
					<Vertex X="24710" Y="12262" Z="0"/>
					<Vertex X="24710" Y="12274" Z="0"/>
					<Vertex X="24710" Y="12280" Z="0"/>
					<Vertex X="24710" Y="12285" Z="0"/>
					<Vertex X="24710" Y="12291" Z="0"/>
					<Vertex X="24710" Y="12297" Z="0"/>
					<Vertex X="24710" Y="12303" Z="0"/>
					<Vertex X="24710" Y="12309" Z="0"/>
					<Vertex X="24715" Y="12309" Z="0"/>
					<Vertex X="24721" Y="12320" Z="0"/>
					<Vertex X="24727" Y="12320" Z="0"/>
					<Vertex X="24733" Y="12326" Z="0"/>
					<Vertex X="24733" Y="12338" Z="0"/>
					<Vertex X="24739" Y="12338" Z="0"/>
					<Vertex X="24739" Y="12343" Z="0"/>
					<Vertex X="24756" Y="12361" Z="0"/>
					<Vertex X="24768" Y="12372" Z="0"/>
					<Vertex X="24779" Y="12378" Z="0"/>
					<Vertex X="24785" Y="12390" Z="0"/>
					<Vertex X="24796" Y="12395" Z="0"/>
					<Vertex X="24808" Y="12401" Z="0"/>
					<Vertex X="24814" Y="12407" Z="0"/>
					<Vertex X="24820" Y="12407" Z="0"/>
					<Vertex X="24831" Y="12419" Z="0"/>
					<Vertex X="24843" Y="12419" Z="0"/>
					<Vertex X="24854" Y="12419" Z="0"/>
					<Vertex X="24860" Y="12419" Z="0"/>
					<Vertex X="24872" Y="12419" Z="0"/>
					<Vertex X="24877" Y="12419" Z="0"/>
					<Vertex X="24889" Y="12419" Z="0"/>
					<Vertex X="24895" Y="12419" Z="0"/>
					<Vertex X="24901" Y="12413" Z="0"/>
					<Vertex X="24901" Y="12407" Z="0"/>
					<Vertex X="24906" Y="12384" Z="0"/>
					<Vertex X="24912" Y="12378" Z="0"/>
					<Vertex X="24912" Y="12361" Z="0"/>
					<Vertex X="24918" Y="12349" Z="0"/>
					<Vertex X="24924" Y="12338" Z="0"/>
					<Vertex X="24930" Y="12326" Z="0"/>
					<Vertex X="24941" Y="12297" Z="0"/>
					<Vertex X="24941" Y="12291" Z="0"/>
					<Vertex X="24941" Y="12280" Z="0"/>
					<Vertex X="24947" Y="12257" Z="0"/>
					<Vertex X="24947" Y="12239" Z="0"/>
					<Vertex X="24953" Y="12228" Z="0"/>
					<Vertex X="24964" Y="12204" Z="0"/>
					<Vertex X="24964" Y="12199" Z="0"/>
					<Vertex X="24976" Y="12187" Z="0"/>
					<Vertex X="24987" Y="12170" Z="0"/>
					<Vertex X="24999" Y="12152" Z="0"/>
					<Vertex X="25005" Y="12152" Z="0"/>
					<Vertex X="25016" Y="12147" Z="0"/>
					<Vertex X="25016" Y="12141" Z="0"/>
					<Vertex X="25028" Y="12135" Z="0"/>
					<Vertex X="25045" Y="12106" Z="0"/>
					<Vertex X="25057" Y="12094" Z="0"/>
					<Vertex X="25068" Y="12077" Z="0"/>
					<Vertex X="25097" Y="12042" Z="0"/>
					<Vertex X="25103" Y="12037" Z="0"/>
					<Vertex X="25126" Y="12013" Z="0"/>
					<Vertex X="25132" Y="12008" Z="0"/>
					<Vertex X="25149" Y="11990" Z="0"/>
					<Vertex X="25167" Y="11973" Z="0"/>
					<Vertex X="25173" Y="11967" Z="0"/>
					<Vertex X="25178" Y="11956" Z="0"/>
					<Vertex X="25202" Y="11927" Z="0"/>
					<Vertex X="25213" Y="11904" Z="0"/>
					<Vertex X="25225" Y="11880" Z="0"/>
					<Vertex X="25230" Y="11869" Z="0"/>
					<Vertex X="25236" Y="11857" Z="0"/>
					<Vertex X="25248" Y="11834" Z="0"/>
					<Vertex X="25248" Y="11822" Z="0"/>
					<Vertex X="25259" Y="11799" Z="0"/>
					<Vertex X="25259" Y="11794" Z="0"/>
					<Vertex X="25265" Y="11782" Z="0"/>
					<Vertex X="25271" Y="11776" Z="0"/>
					<Vertex X="25271" Y="11765" Z="0"/>
					<Vertex X="25277" Y="11753" Z="0"/>
					<Vertex X="25277" Y="11747" Z="0"/>
					<Vertex X="25283" Y="11741" Z="0"/>
					<Vertex X="25283" Y="11736" Z="0"/>
					<Vertex X="25288" Y="11724" Z="0"/>
					<Vertex X="25288" Y="11718" Z="0"/>
					<Vertex X="25288" Y="11707" Z="0"/>
					<Vertex X="25288" Y="11701" Z="0"/>
					<Vertex X="25294" Y="11684" Z="0"/>
					<Vertex X="25294" Y="11672" Z="0"/>
					<Vertex X="25294" Y="11660" Z="0"/>
					<Vertex X="25294" Y="11649" Z="0"/>
					<Vertex X="25294" Y="11632" Z="0"/>
					<Vertex X="25294" Y="11614" Z="0"/>
					<Vertex X="25294" Y="11608" Z="0"/>
					<Vertex X="25294" Y="11585" Z="0"/>
					<Vertex X="25294" Y="11579" Z="0"/>
					<Vertex X="25294" Y="11551" Z="0"/>
					<Vertex X="25288" Y="11539" Z="0"/>
					<Vertex X="25271" Y="11498" Z="0"/>
					<Vertex X="25259" Y="11475" Z="0"/>
					<Vertex X="25248" Y="11446" Z="0"/>
					<Vertex X="25242" Y="11429" Z="0"/>
					<Vertex X="25230" Y="11400" Z="0"/>
					<Vertex X="25230" Y="11383" Z="0"/>
					<Vertex X="25230" Y="11377" Z="0"/>
					<Vertex X="25230" Y="11354" Z="0"/>
					<Vertex X="25230" Y="11348" Z="0"/>
					<Vertex X="25230" Y="11336" Z="0"/>
					<Vertex X="25230" Y="11325" Z="0"/>
					<Vertex X="25236" Y="11302" Z="0"/>
					<Vertex X="25236" Y="11284" Z="0"/>
					<Vertex X="25254" Y="11255" Z="0"/>
					<Vertex X="25259" Y="11244" Z="0"/>
					<Vertex X="25271" Y="11203" Z="0"/>
					<Vertex X="25283" Y="11186" Z="0"/>
					<Vertex X="25294" Y="11157" Z="0"/>
					<Vertex X="25300" Y="11145" Z="0"/>
					<Vertex X="25300" Y="11128" Z="0"/>
					<Vertex X="25300" Y="11111" Z="0"/>
					<Vertex X="25317" Y="11082" Z="0"/>
					<Vertex X="25317" Y="11070" Z="0"/>
					<Vertex X="25323" Y="11053" Z="0"/>
					<Vertex X="25329" Y="11036" Z="0"/>
					<Vertex X="25335" Y="11012" Z="0"/>
					<Vertex X="25340" Y="11012" Z="0"/>
					<Vertex X="25346" Y="10995" Z="0"/>
					<Vertex X="25358" Y="10989" Z="0"/>
					<Vertex X="25358" Y="10983" Z="0"/>
					<Vertex X="25364" Y="10983" Z="0"/>
					<Vertex X="25375" Y="10972" Z="0"/>
					<Vertex X="25375" Y="10966" Z="0"/>
					<Vertex X="25387" Y="10949" Z="0"/>
					<Vertex X="25398" Y="10943" Z="0"/>
					<Vertex X="25410" Y="10931" Z="0"/>
					<Vertex X="25427" Y="10920" Z="0"/>
					<Vertex X="25433" Y="10908" Z="0"/>
					<Vertex X="25445" Y="10891" Z="0"/>
					<Vertex X="25462" Y="10879" Z="0"/>
					<Vertex X="25474" Y="10862" Z="0"/>
					<Vertex X="25479" Y="10856" Z="0"/>
					<Vertex X="25485" Y="10856" Z="0"/>
					<Vertex X="25497" Y="10850" Z="0"/>
					<Vertex X="25508" Y="10845" Z="0"/>
					<Vertex X="25520" Y="10839" Z="0"/>
					<Vertex X="25520" Y="10833" Z="0"/>
					<Vertex X="25531" Y="10833" Z="0"/>
					<Vertex X="25537" Y="10833" Z="0"/>
					<Vertex X="25549" Y="10833" Z="0"/>
					<Vertex X="25566" Y="10821" Z="0"/>
					<Vertex X="25572" Y="10821" Z="0"/>
					<Vertex X="25589" Y="10821" Z="0"/>
					<Vertex X="25595" Y="10821" Z="0"/>
					<Vertex X="25612" Y="10821" Z="0"/>
					<Vertex X="25630" Y="10821" Z="0"/>
					<Vertex X="25636" Y="10821" Z="0"/>
					<Vertex X="25647" Y="10821" Z="0"/>
					<Vertex X="25659" Y="10821" Z="0"/>
					<Vertex X="25670" Y="10821" Z="0"/>
					<Vertex X="25688" Y="10821" Z="0"/>
					<Vertex X="25693" Y="10821" Z="0"/>
					<Vertex X="25711" Y="10821" Z="0"/>
					<Vertex X="25728" Y="10821" Z="0"/>
					<Vertex X="25734" Y="10821" Z="0"/>
					<Vertex X="25763" Y="10821" Z="0"/>
					<Vertex X="25769" Y="10821" Z="0"/>
					<Vertex X="25792" Y="10821" Z="0"/>
					<Vertex X="25815" Y="10821" Z="0"/>
					<Vertex X="25821" Y="10821" Z="0"/>
					<Vertex X="25844" Y="10821" Z="0"/>
					<Vertex X="25855" Y="10821" Z="0"/>
					<Vertex X="25879" Y="10810" Z="0"/>
					<Vertex X="25902" Y="10804" Z="0"/>
					<Vertex X="25908" Y="10798" Z="0"/>
					<Vertex X="25919" Y="10792" Z="0"/>
					<Vertex X="25931" Y="10787" Z="0"/>
					<Vertex X="25936" Y="10787" Z="0"/>
					<Vertex X="25942" Y="10781" Z="0"/>
					<Vertex X="25948" Y="10775" Z="0"/>
					<Vertex X="25954" Y="10769" Z="0"/>
					<Vertex X="25960" Y="10758" Z="0"/>
					<Vertex X="25960" Y="10752" Z="0"/>
					<Vertex X="25960" Y="10746" Z="0"/>
					<Vertex X="25960" Y="10729" Z="0"/>
					<Vertex X="25960" Y="10723" Z="0"/>
					<Vertex X="25960" Y="10706" Z="0"/>
					<Vertex X="25960" Y="10683" Z="0"/>
					<Vertex X="25960" Y="10665" Z="0"/>
					<Vertex X="25960" Y="10642" Z="0"/>
					<Vertex X="25954" Y="10625" Z="0"/>
					<Vertex X="25948" Y="10619" Z="0"/>
					<Vertex X="25948" Y="10596" Z="0"/>
					<Vertex X="25942" Y="10573" Z="0"/>
					<Vertex X="25942" Y="10561" Z="0"/>
					<Vertex X="25931" Y="10538" Z="0"/>
					<Vertex X="25925" Y="10520" Z="0"/>
					<Vertex X="25913" Y="10503" Z="0"/>
					<Vertex X="25913" Y="10492" Z="0"/>
					<Vertex X="25913" Y="10474" Z="0"/>
					<Vertex X="25913" Y="10463" Z="0"/>
					<Vertex X="25913" Y="10451" Z="0"/>
					<Vertex X="25913" Y="10434" Z="0"/>
					<Vertex X="25913" Y="10422" Z="0"/>
					<Vertex X="25913" Y="10399" Z="0"/>
					<Vertex X="25913" Y="10393" Z="0"/>
					<Vertex X="25908" Y="10358" Z="0"/>
					<Vertex X="25902" Y="10335" Z="0"/>
					<Vertex X="25902" Y="10330" Z="0"/>
					<Vertex X="25902" Y="10295" Z="0"/>
					<Vertex X="25902" Y="10277" Z="0"/>
					<Vertex X="25902" Y="10266" Z="0"/>
					<Vertex X="25902" Y="10243" Z="0"/>
					<Vertex X="25902" Y="10231" Z="0"/>
					<Vertex X="25902" Y="10214" Z="0"/>
					<Vertex X="25908" Y="10196" Z="0"/>
					<Vertex X="25908" Y="10173" Z="0"/>
					<Vertex X="25913" Y="10167" Z="0"/>
					<Vertex X="25925" Y="10139" Z="0"/>
					<Vertex X="25936" Y="10127" Z="0"/>
					<Vertex X="25948" Y="10104" Z="0"/>
					<Vertex X="25960" Y="10086" Z="0"/>
					<Vertex X="25977" Y="10063" Z="0"/>
					<Vertex X="25994" Y="10034" Z="0"/>
					<Vertex X="26000" Y="10029" Z="0"/>
					<Vertex X="26023" Y="10000" Z="0"/>
					<Vertex X="26041" Y="9988" Z="0"/>
					<Vertex X="26058" Y="9971" Z="0"/>
					<Vertex X="26064" Y="9959" Z="0"/>
					<Vertex X="26087" Y="9919" Z="0"/>
					<Vertex X="26098" Y="9901" Z="0"/>
					<Vertex X="26098" Y="9884" Z="0"/>
					<Vertex X="26104" Y="9878" Z="0"/>
					<Vertex X="26110" Y="9867" Z="0"/>
					<Vertex X="26122" Y="9843" Z="0"/>
					<Vertex X="26122" Y="9838" Z="0"/>
					<Vertex X="26127" Y="9826" Z="0"/>
					<Vertex X="26127" Y="9820" Z="0"/>
					<Vertex X="26133" Y="9803" Z="0"/>
					<Vertex X="26133" Y="9797" Z="0"/>
					<Vertex X="26133" Y="9786" Z="0"/>
					<Vertex X="26133" Y="9768" Z="0"/>
					<Vertex X="26133" Y="9751" Z="0"/>
					<Vertex X="26133" Y="9745" Z="0"/>
					<Vertex X="26133" Y="9733" Z="0"/>
					<Vertex X="26133" Y="9716" Z="0"/>
					<Vertex X="26133" Y="9705" Z="0"/>
					<Vertex X="26133" Y="9693" Z="0"/>
					<Vertex X="26133" Y="9676" Z="0"/>
					<Vertex X="26133" Y="9652" Z="0"/>
					<Vertex X="26133" Y="9635" Z="0"/>
					<Vertex X="26133" Y="9629" Z="0"/>
					<Vertex X="26133" Y="9606" Z="0"/>
					<Vertex X="26133" Y="9589" Z="0"/>
					<Vertex X="26133" Y="9571" Z="0"/>
					<Vertex X="26133" Y="9548" Z="0"/>
					<Vertex X="26133" Y="9543" Z="0"/>
					<Vertex X="26133" Y="9525" Z="0"/>
					<Vertex X="26133" Y="9502" Z="0"/>
					<Vertex X="26133" Y="9490" Z="0"/>
					<Vertex X="26133" Y="9485" Z="0"/>
					<Vertex X="26133" Y="9467" Z="0"/>
					<Vertex X="26133" Y="9444" Z="0"/>
					<Vertex X="26133" Y="9427" Z="0"/>
					<Vertex X="26133" Y="9409" Z="0"/>
					<Vertex X="26133" Y="9398" Z="0"/>
					<Vertex X="26133" Y="9386" Z="0"/>
					<Vertex X="26133" Y="9375" Z="0"/>
					<Vertex X="26133" Y="9352" Z="0"/>
					<Vertex X="26133" Y="9328" Z="0"/>
					<Vertex X="26127" Y="9311" Z="0"/>
					<Vertex X="26116" Y="9271" Z="0"/>
					<Vertex X="26104" Y="9242" Z="0"/>
					<Vertex X="26098" Y="9213" Z="0"/>
					<Vertex X="26098" Y="9201" Z="0"/>
					<Vertex X="26081" Y="9172" Z="0"/>
					<Vertex X="26075" Y="9155" Z="0"/>
					<Vertex X="26064" Y="9143" Z="0"/>
					<Vertex X="26058" Y="9132" Z="0"/>
					<Vertex X="26052" Y="9114" Z="0"/>
					<Vertex X="26035" Y="9097" Z="0"/>
					<Vertex X="26017" Y="9080" Z="0"/>
					<Vertex X="26006" Y="9068" Z="0"/>
					<Vertex X="25989" Y="9051" Z="0"/>
					<Vertex X="25977" Y="9033" Z="0"/>
					<Vertex X="25977" Y="9028" Z="0"/>
					<Vertex X="25960" Y="9016" Z="0"/>
					<Vertex X="25954" Y="9010" Z="0"/>
					<Vertex X="25948" Y="9004" Z="0"/>
					<Vertex X="25936" Y="8993" Z="0"/>
					<Vertex X="25931" Y="8993" Z="0"/>
					<Vertex X="25925" Y="8987" Z="0"/>
					<Vertex X="25908" Y="8975" Z="0"/>
					<Vertex X="25896" Y="8970" Z="0"/>
					<Vertex X="25890" Y="8970" Z="0"/>
					<Vertex X="25879" Y="8958" Z="0"/>
					<Vertex X="25867" Y="8946" Z="0"/>
					<Vertex X="25861" Y="8946" Z="0"/>
					<Vertex X="25855" Y="8935" Z="0"/>
					<Vertex X="25844" Y="8929" Z="0"/>
					<Vertex X="25832" Y="8923" Z="0"/>
					<Vertex X="25826" Y="8923" Z="0"/>
					<Vertex X="25826" Y="8918" Z="0"/>
					<Vertex X="25821" Y="8918" Z="0"/>
					<Vertex X="25815" Y="8912" Z="0"/>
					<Vertex X="25809" Y="8900" Z="0"/>
					<Vertex X="25798" Y="8894" Z="0"/>
					<Vertex X="25792" Y="8889" Z="0"/>
					<Vertex X="25786" Y="8883" Z="0"/>
					<Vertex X="25780" Y="8865" Z="0"/>
					<Vertex X="25774" Y="8860" Z="0"/>
					<Vertex X="25769" Y="8854" Z="0"/>
					<Vertex X="25763" Y="8848" Z="0"/>
					<Vertex X="25763" Y="8842" Z="0"/>
					<Vertex X="25751" Y="8831" Z="0"/>
					<Vertex X="25745" Y="8825" Z="0"/>
					<Vertex X="25757" Y="8784" Z="0"/>
				</Vertices>
			</Region>
			<Region Id="3" Type="0" Zoom="0.220000" Selected="0" ImageLocation="" ImageFocus="0" Length="12872.6" Area="8404429.5" LengthMicrons="3243.9" AreaMicrons="533714.9" Text="NC" NegativeROA="0" InputRegionId="0" Analyze="1" DisplayId="3">
				<Attributes/>
				<Vertices>
					<Vertex X="13413" Y="17968" Z="0"/>
					<Vertex X="13418" Y="17968" Z="0"/>
					<Vertex X="13422" Y="17972" Z="0"/>
					<Vertex X="13427" Y="17977" Z="0"/>
					<Vertex X="13432" Y="17981" Z="0"/>
					<Vertex X="13436" Y="17981" Z="0"/>
					<Vertex X="13436" Y="17991" Z="0"/>
					<Vertex X="13441" Y="17991" Z="0"/>
					<Vertex X="13445" Y="17995" Z="0"/>
					<Vertex X="13454" Y="18004" Z="0"/>
					<Vertex X="13463" Y="18013" Z="0"/>
					<Vertex X="13468" Y="18027" Z="0"/>
					<Vertex X="13477" Y="18031" Z="0"/>
					<Vertex X="13486" Y="18041" Z="0"/>
					<Vertex X="13500" Y="18054" Z="0"/>
					<Vertex X="13509" Y="18063" Z="0"/>
					<Vertex X="13518" Y="18072" Z="0"/>
					<Vertex X="13527" Y="18086" Z="0"/>
					<Vertex X="13541" Y="18100" Z="0"/>
					<Vertex X="13554" Y="18122" Z="0"/>
					<Vertex X="13563" Y="18136" Z="0"/>
					<Vertex X="13577" Y="18159" Z="0"/>
					<Vertex X="13586" Y="18181" Z="0"/>
					<Vertex X="13595" Y="18195" Z="0"/>
					<Vertex X="13604" Y="18218" Z="0"/>
					<Vertex X="13609" Y="18245" Z="0"/>
					<Vertex X="13622" Y="18272" Z="0"/>
					<Vertex X="13632" Y="18300" Z="0"/>
					<Vertex X="13650" Y="18322" Z="0"/>
					<Vertex X="13668" Y="18359" Z="0"/>
					<Vertex X="13691" Y="18395" Z="0"/>
					<Vertex X="13704" Y="18422" Z="0"/>
					<Vertex X="13718" Y="18454" Z="0"/>
					<Vertex X="13727" Y="18481" Z="0"/>
					<Vertex X="13745" Y="18513" Z="0"/>
					<Vertex X="13759" Y="18554" Z="0"/>
					<Vertex X="13768" Y="18577" Z="0"/>
					<Vertex X="13782" Y="18604" Z="0"/>
					<Vertex X="13795" Y="18641" Z="0"/>
					<Vertex X="13809" Y="18668" Z="0"/>
					<Vertex X="13818" Y="18700" Z="0"/>
					<Vertex X="13836" Y="18736" Z="0"/>
					<Vertex X="13854" Y="18768" Z="0"/>
					<Vertex X="13863" Y="18800" Z="0"/>
					<Vertex X="13877" Y="18827" Z="0"/>
					<Vertex X="13886" Y="18850" Z="0"/>
					<Vertex X="13900" Y="18881" Z="0"/>
					<Vertex X="13909" Y="18904" Z="0"/>
					<Vertex X="13922" Y="18927" Z="0"/>
					<Vertex X="13927" Y="18945" Z="0"/>
					<Vertex X="13941" Y="18968" Z="0"/>
					<Vertex X="13950" Y="18986" Z="0"/>
					<Vertex X="13959" Y="18995" Z="0"/>
					<Vertex X="13968" Y="19004" Z="0"/>
					<Vertex X="13977" Y="19022" Z="0"/>
					<Vertex X="13982" Y="19027" Z="0"/>
					<Vertex X="13986" Y="19031" Z="0"/>
					<Vertex X="13986" Y="19041" Z="0"/>
					<Vertex X="14000" Y="19050" Z="0"/>
					<Vertex X="14004" Y="19059" Z="0"/>
					<Vertex X="14004" Y="19068" Z="0"/>
					<Vertex X="14013" Y="19077" Z="0"/>
					<Vertex X="14018" Y="19086" Z="0"/>
					<Vertex X="14022" Y="19100" Z="0"/>
					<Vertex X="14032" Y="19109" Z="0"/>
					<Vertex X="14036" Y="19122" Z="0"/>
					<Vertex X="14041" Y="19136" Z="0"/>
					<Vertex X="14050" Y="19150" Z="0"/>
					<Vertex X="14059" Y="19159" Z="0"/>
					<Vertex X="14068" Y="19168" Z="0"/>
					<Vertex X="14072" Y="19181" Z="0"/>
					<Vertex X="14082" Y="19191" Z="0"/>
					<Vertex X="14082" Y="19200" Z="0"/>
					<Vertex X="14091" Y="19213" Z="0"/>
					<Vertex X="14091" Y="19218" Z="0"/>
					<Vertex X="14104" Y="19231" Z="0"/>
					<Vertex X="14109" Y="19241" Z="0"/>
					<Vertex X="14109" Y="19245" Z="0"/>
					<Vertex X="14118" Y="19259" Z="0"/>
					<Vertex X="14122" Y="19263" Z="0"/>
					<Vertex X="14127" Y="19277" Z="0"/>
					<Vertex X="14136" Y="19281" Z="0"/>
					<Vertex X="14141" Y="19291" Z="0"/>
					<Vertex X="14145" Y="19295" Z="0"/>
					<Vertex X="14150" Y="19304" Z="0"/>
					<Vertex X="14159" Y="19309" Z="0"/>
					<Vertex X="14163" Y="19318" Z="0"/>
					<Vertex X="14172" Y="19327" Z="0"/>
					<Vertex X="14177" Y="19331" Z="0"/>
					<Vertex X="14186" Y="19345" Z="0"/>
					<Vertex X="14191" Y="19345" Z="0"/>
					<Vertex X="14200" Y="19354" Z="0"/>
					<Vertex X="14204" Y="19354" Z="0"/>
					<Vertex X="14218" Y="19359" Z="0"/>
					<Vertex X="14222" Y="19363" Z="0"/>
					<Vertex X="14236" Y="19363" Z="0"/>
					<Vertex X="14245" Y="19368" Z="0"/>
					<Vertex X="14254" Y="19377" Z="0"/>
					<Vertex X="14263" Y="19377" Z="0"/>
					<Vertex X="14272" Y="19381" Z="0"/>
					<Vertex X="14282" Y="19386" Z="0"/>
					<Vertex X="14291" Y="19391" Z="0"/>
					<Vertex X="14304" Y="19391" Z="0"/>
					<Vertex X="14318" Y="19395" Z="0"/>
					<Vertex X="14322" Y="19395" Z="0"/>
					<Vertex X="14332" Y="19395" Z="0"/>
					<Vertex X="14341" Y="19400" Z="0"/>
					<Vertex X="14350" Y="19400" Z="0"/>
					<Vertex X="14363" Y="19400" Z="0"/>
					<Vertex X="14368" Y="19400" Z="0"/>
					<Vertex X="14377" Y="19400" Z="0"/>
					<Vertex X="14386" Y="19400" Z="0"/>
					<Vertex X="14400" Y="19409" Z="0"/>
					<Vertex X="14404" Y="19409" Z="0"/>
					<Vertex X="14413" Y="19413" Z="0"/>
					<Vertex X="14422" Y="19413" Z="0"/>
					<Vertex X="14427" Y="19413" Z="0"/>
					<Vertex X="14441" Y="19418" Z="0"/>
					<Vertex X="14454" Y="19427" Z="0"/>
					<Vertex X="14463" Y="19427" Z="0"/>
					<Vertex X="14468" Y="19427" Z="0"/>
					<Vertex X="14482" Y="19431" Z="0"/>
					<Vertex X="14486" Y="19431" Z="0"/>
					<Vertex X="14495" Y="19431" Z="0"/>
					<Vertex X="14500" Y="19431" Z="0"/>
					<Vertex X="14509" Y="19436" Z="0"/>
					<Vertex X="14513" Y="19436" Z="0"/>
					<Vertex X="14522" Y="19436" Z="0"/>
					<Vertex X="14527" Y="19436" Z="0"/>
					<Vertex X="14541" Y="19441" Z="0"/>
					<Vertex X="14545" Y="19441" Z="0"/>
					<Vertex X="14554" Y="19441" Z="0"/>
					<Vertex X="14563" Y="19445" Z="0"/>
					<Vertex X="14572" Y="19445" Z="0"/>
					<Vertex X="14577" Y="19445" Z="0"/>
					<Vertex X="14586" Y="19445" Z="0"/>
					<Vertex X="14595" Y="19445" Z="0"/>
					<Vertex X="14609" Y="19450" Z="0"/>
					<Vertex X="14613" Y="19450" Z="0"/>
					<Vertex X="14618" Y="19450" Z="0"/>
					<Vertex X="14627" Y="19450" Z="0"/>
					<Vertex X="14645" Y="19450" Z="0"/>
					<Vertex X="14654" Y="19450" Z="0"/>
					<Vertex X="14659" Y="19450" Z="0"/>
					<Vertex X="14663" Y="19450" Z="0"/>
					<Vertex X="14672" Y="19450" Z="0"/>
					<Vertex X="14677" Y="19450" Z="0"/>
					<Vertex X="14686" Y="19450" Z="0"/>
					<Vertex X="14691" Y="19450" Z="0"/>
					<Vertex X="14695" Y="19450" Z="0"/>
					<Vertex X="14700" Y="19450" Z="0"/>
					<Vertex X="14704" Y="19450" Z="0"/>
					<Vertex X="14709" Y="19450" Z="0"/>
					<Vertex X="14713" Y="19450" Z="0"/>
					<Vertex X="14718" Y="19450" Z="0"/>
					<Vertex X="14722" Y="19450" Z="0"/>
					<Vertex X="14727" Y="19450" Z="0"/>
					<Vertex X="14732" Y="19450" Z="0"/>
					<Vertex X="14736" Y="19454" Z="0"/>
					<Vertex X="14745" Y="19454" Z="0"/>
					<Vertex X="14754" Y="19454" Z="0"/>
					<Vertex X="14759" Y="19454" Z="0"/>
					<Vertex X="14763" Y="19459" Z="0"/>
					<Vertex X="14768" Y="19459" Z="0"/>
					<Vertex X="14772" Y="19459" Z="0"/>
					<Vertex X="14786" Y="19459" Z="0"/>
					<Vertex X="14791" Y="19459" Z="0"/>
					<Vertex X="14800" Y="19459" Z="0"/>
					<Vertex X="14809" Y="19459" Z="0"/>
					<Vertex X="14818" Y="19459" Z="0"/>
					<Vertex X="14832" Y="19459" Z="0"/>
					<Vertex X="14836" Y="19459" Z="0"/>
					<Vertex X="14845" Y="19459" Z="0"/>
					<Vertex X="14859" Y="19459" Z="0"/>
					<Vertex X="14868" Y="19459" Z="0"/>
					<Vertex X="14882" Y="19459" Z="0"/>
					<Vertex X="14891" Y="19459" Z="0"/>
					<Vertex X="14904" Y="19459" Z="0"/>
					<Vertex X="14918" Y="19459" Z="0"/>
					<Vertex X="14922" Y="19459" Z="0"/>
					<Vertex X="14936" Y="19459" Z="0"/>
					<Vertex X="14954" Y="19459" Z="0"/>
					<Vertex X="14959" Y="19463" Z="0"/>
					<Vertex X="14972" Y="19463" Z="0"/>
					<Vertex X="14986" Y="19463" Z="0"/>
					<Vertex X="14991" Y="19463" Z="0"/>
					<Vertex X="15009" Y="19468" Z="0"/>
					<Vertex X="15018" Y="19468" Z="0"/>
					<Vertex X="15022" Y="19468" Z="0"/>
					<Vertex X="15032" Y="19468" Z="0"/>
					<Vertex X="15041" Y="19468" Z="0"/>
					<Vertex X="15050" Y="19468" Z="0"/>
					<Vertex X="15054" Y="19468" Z="0"/>
					<Vertex X="15072" Y="19477" Z="0"/>
					<Vertex X="15082" Y="19477" Z="0"/>
					<Vertex X="15091" Y="19477" Z="0"/>
					<Vertex X="15100" Y="19477" Z="0"/>
					<Vertex X="15109" Y="19477" Z="0"/>
					<Vertex X="15118" Y="19477" Z="0"/>
					<Vertex X="15127" Y="19477" Z="0"/>
					<Vertex X="15136" Y="19477" Z="0"/>
					<Vertex X="15145" Y="19477" Z="0"/>
					<Vertex X="15154" Y="19477" Z="0"/>
					<Vertex X="15163" Y="19481" Z="0"/>
					<Vertex X="15172" Y="19481" Z="0"/>
					<Vertex X="15182" Y="19486" Z="0"/>
					<Vertex X="15191" Y="19486" Z="0"/>
					<Vertex X="15204" Y="19486" Z="0"/>
					<Vertex X="15213" Y="19486" Z="0"/>
					<Vertex X="15218" Y="19491" Z="0"/>
					<Vertex X="15232" Y="19491" Z="0"/>
					<Vertex X="15241" Y="19495" Z="0"/>
					<Vertex X="15250" Y="19495" Z="0"/>
					<Vertex X="15259" Y="19495" Z="0"/>
					<Vertex X="15263" Y="19495" Z="0"/>
					<Vertex X="15277" Y="19500" Z="0"/>
					<Vertex X="15295" Y="19504" Z="0"/>
					<Vertex X="15300" Y="19504" Z="0"/>
					<Vertex X="15313" Y="19504" Z="0"/>
					<Vertex X="15322" Y="19509" Z="0"/>
					<Vertex X="15332" Y="19509" Z="0"/>
					<Vertex X="15350" Y="19509" Z="0"/>
					<Vertex X="15363" Y="19513" Z="0"/>
					<Vertex X="15372" Y="19513" Z="0"/>
					<Vertex X="15386" Y="19518" Z="0"/>
					<Vertex X="15395" Y="19518" Z="0"/>
					<Vertex X="15404" Y="19518" Z="0"/>
					<Vertex X="15418" Y="19518" Z="0"/>
					<Vertex X="15432" Y="19518" Z="0"/>
					<Vertex X="15436" Y="19518" Z="0"/>
					<Vertex X="15445" Y="19518" Z="0"/>
					<Vertex X="15450" Y="19518" Z="0"/>
					<Vertex X="15459" Y="19522" Z="0"/>
					<Vertex X="15463" Y="19527" Z="0"/>
					<Vertex X="15472" Y="19527" Z="0"/>
					<Vertex X="15486" Y="19527" Z="0"/>
					<Vertex X="15500" Y="19527" Z="0"/>
					<Vertex X="15504" Y="19527" Z="0"/>
					<Vertex X="15513" Y="19527" Z="0"/>
					<Vertex X="15522" Y="19531" Z="0"/>
					<Vertex X="15536" Y="19531" Z="0"/>
					<Vertex X="15550" Y="19531" Z="0"/>
					<Vertex X="15554" Y="19531" Z="0"/>
					<Vertex X="15568" Y="19531" Z="0"/>
					<Vertex X="15577" Y="19536" Z="0"/>
					<Vertex X="15586" Y="19536" Z="0"/>
					<Vertex X="15604" Y="19536" Z="0"/>
					<Vertex X="15613" Y="19545" Z="0"/>
					<Vertex X="15622" Y="19545" Z="0"/>
					<Vertex X="15645" Y="19545" Z="0"/>
					<Vertex X="15650" Y="19545" Z="0"/>
					<Vertex X="15659" Y="19550" Z="0"/>
					<Vertex X="15677" Y="19554" Z="0"/>
					<Vertex X="15686" Y="19554" Z="0"/>
					<Vertex X="15691" Y="19559" Z="0"/>
					<Vertex X="15700" Y="19559" Z="0"/>
					<Vertex X="15709" Y="19563" Z="0"/>
					<Vertex X="15718" Y="19568" Z="0"/>
					<Vertex X="15722" Y="19572" Z="0"/>
					<Vertex X="15741" Y="19577" Z="0"/>
					<Vertex X="15754" Y="19586" Z="0"/>
					<Vertex X="15763" Y="19595" Z="0"/>
					<Vertex X="15777" Y="19595" Z="0"/>
					<Vertex X="15795" Y="19604" Z="0"/>
					<Vertex X="15804" Y="19609" Z="0"/>
					<Vertex X="15818" Y="19609" Z="0"/>
					<Vertex X="15832" Y="19618" Z="0"/>
					<Vertex X="15854" Y="19627" Z="0"/>
					<Vertex X="15863" Y="19636" Z="0"/>
					<Vertex X="15877" Y="19641" Z="0"/>
					<Vertex X="15900" Y="19659" Z="0"/>
					<Vertex X="15913" Y="19663" Z="0"/>
					<Vertex X="15932" Y="19668" Z="0"/>
					<Vertex X="15950" Y="19677" Z="0"/>
					<Vertex X="15963" Y="19681" Z="0"/>
					<Vertex X="15986" Y="19695" Z="0"/>
					<Vertex X="16004" Y="19700" Z="0"/>
					<Vertex X="16032" Y="19709" Z="0"/>
					<Vertex X="16054" Y="19722" Z="0"/>
					<Vertex X="16086" Y="19731" Z="0"/>
					<Vertex X="16095" Y="19736" Z="0"/>
					<Vertex X="16118" Y="19745" Z="0"/>
					<Vertex X="16132" Y="19750" Z="0"/>
					<Vertex X="16154" Y="19763" Z="0"/>
					<Vertex X="16163" Y="19763" Z="0"/>
					<Vertex X="16182" Y="19781" Z="0"/>
					<Vertex X="16200" Y="19791" Z="0"/>
					<Vertex X="16222" Y="19809" Z="0"/>
					<Vertex X="16236" Y="19818" Z="0"/>
					<Vertex X="16254" Y="19831" Z="0"/>
					<Vertex X="16263" Y="19841" Z="0"/>
					<Vertex X="16272" Y="19850" Z="0"/>
					<Vertex X="16286" Y="19859" Z="0"/>
					<Vertex X="16295" Y="19877" Z="0"/>
					<Vertex X="16309" Y="19886" Z="0"/>
					<Vertex X="16327" Y="19922" Z="0"/>
					<Vertex X="16345" Y="19936" Z="0"/>
					<Vertex X="16363" Y="19968" Z="0"/>
					<Vertex X="16386" Y="19995" Z="0"/>
					<Vertex X="16404" Y="20018" Z="0"/>
					<Vertex X="16427" Y="20050" Z="0"/>
					<Vertex X="16432" Y="20050" Z="0"/>
					<Vertex X="16436" Y="20059" Z="0"/>
					<Vertex X="16450" Y="20077" Z="0"/>
					<Vertex X="16468" Y="20100" Z="0"/>
					<Vertex X="16477" Y="20122" Z="0"/>
					<Vertex X="16495" Y="20150" Z="0"/>
					<Vertex X="16509" Y="20172" Z="0"/>
					<Vertex X="16522" Y="20191" Z="0"/>
					<Vertex X="16536" Y="20218" Z="0"/>
					<Vertex X="16541" Y="20236" Z="0"/>
					<Vertex X="16550" Y="20259" Z="0"/>
					<Vertex X="16559" Y="20272" Z="0"/>
					<Vertex X="16559" Y="20286" Z="0"/>
					<Vertex X="16559" Y="20291" Z="0"/>
					<Vertex X="16563" Y="20300" Z="0"/>
					<Vertex X="16563" Y="20327" Z="0"/>
					<Vertex X="16568" Y="20341" Z="0"/>
					<Vertex X="16568" Y="20359" Z="0"/>
					<Vertex X="16572" Y="20381" Z="0"/>
					<Vertex X="16577" Y="20404" Z="0"/>
					<Vertex X="16577" Y="20431" Z="0"/>
					<Vertex X="16582" Y="20459" Z="0"/>
					<Vertex X="16582" Y="20477" Z="0"/>
					<Vertex X="16586" Y="20509" Z="0"/>
					<Vertex X="16586" Y="20527" Z="0"/>
					<Vertex X="16586" Y="20554" Z="0"/>
					<Vertex X="16586" Y="20577" Z="0"/>
					<Vertex X="16586" Y="20595" Z="0"/>
					<Vertex X="16586" Y="20618" Z="0"/>
					<Vertex X="16586" Y="20636" Z="0"/>
					<Vertex X="16586" Y="20659" Z="0"/>
					<Vertex X="16586" Y="20681" Z="0"/>
					<Vertex X="16586" Y="20700" Z="0"/>
					<Vertex X="16586" Y="20718" Z="0"/>
					<Vertex X="16595" Y="20741" Z="0"/>
					<Vertex X="16595" Y="20759" Z="0"/>
					<Vertex X="16595" Y="20777" Z="0"/>
					<Vertex X="16595" Y="20795" Z="0"/>
					<Vertex X="16595" Y="20813" Z="0"/>
					<Vertex X="16595" Y="20827" Z="0"/>
					<Vertex X="16595" Y="20841" Z="0"/>
					<Vertex X="16595" Y="20850" Z="0"/>
					<Vertex X="16591" Y="20868" Z="0"/>
					<Vertex X="16591" Y="20877" Z="0"/>
					<Vertex X="16582" Y="20891" Z="0"/>
					<Vertex X="16577" Y="20904" Z="0"/>
					<Vertex X="16577" Y="20909" Z="0"/>
					<Vertex X="16563" Y="20927" Z="0"/>
					<Vertex X="16559" Y="20931" Z="0"/>
					<Vertex X="16554" Y="20954" Z="0"/>
					<Vertex X="16541" Y="20972" Z="0"/>
					<Vertex X="16532" Y="20977" Z="0"/>
					<Vertex X="16527" Y="20995" Z="0"/>
					<Vertex X="16518" Y="21000" Z="0"/>
					<Vertex X="16513" Y="21009" Z="0"/>
					<Vertex X="16504" Y="21018" Z="0"/>
					<Vertex X="16495" Y="21022" Z="0"/>
					<Vertex X="16486" Y="21031" Z="0"/>
					<Vertex X="16472" Y="21036" Z="0"/>
					<Vertex X="16459" Y="21041" Z="0"/>
					<Vertex X="16454" Y="21045" Z="0"/>
					<Vertex X="16441" Y="21050" Z="0"/>
					<Vertex X="16432" Y="21050" Z="0"/>
					<Vertex X="16422" Y="21054" Z="0"/>
					<Vertex X="16413" Y="21059" Z="0"/>
					<Vertex X="16409" Y="21059" Z="0"/>
					<Vertex X="16400" Y="21063" Z="0"/>
					<Vertex X="16395" Y="21063" Z="0"/>
					<Vertex X="16391" Y="21063" Z="0"/>
					<Vertex X="16386" Y="21063" Z="0"/>
					<Vertex X="16382" Y="21063" Z="0"/>
					<Vertex X="16377" Y="21063" Z="0"/>
					<Vertex X="16372" Y="21063" Z="0"/>
					<Vertex X="16368" Y="21063" Z="0"/>
					<Vertex X="16359" Y="21063" Z="0"/>
					<Vertex X="16350" Y="21063" Z="0"/>
					<Vertex X="16341" Y="21063" Z="0"/>
					<Vertex X="16332" Y="21063" Z="0"/>
					<Vertex X="16318" Y="21063" Z="0"/>
					<Vertex X="16309" Y="21063" Z="0"/>
					<Vertex X="16286" Y="21063" Z="0"/>
					<Vertex X="16268" Y="21063" Z="0"/>
					<Vertex X="16254" Y="21059" Z="0"/>
					<Vertex X="16236" Y="21059" Z="0"/>
					<Vertex X="16213" Y="21054" Z="0"/>
					<Vertex X="16200" Y="21050" Z="0"/>
					<Vertex X="16182" Y="21050" Z="0"/>
					<Vertex X="16168" Y="21050" Z="0"/>
					<Vertex X="16150" Y="21050" Z="0"/>
					<Vertex X="16122" Y="21050" Z="0"/>
					<Vertex X="16109" Y="21050" Z="0"/>
					<Vertex X="16082" Y="21059" Z="0"/>
					<Vertex X="16068" Y="21063" Z="0"/>
					<Vertex X="16045" Y="21072" Z="0"/>
					<Vertex X="16027" Y="21081" Z="0"/>
					<Vertex X="16004" Y="21086" Z="0"/>
					<Vertex X="15991" Y="21086" Z="0"/>
					<Vertex X="15972" Y="21091" Z="0"/>
					<Vertex X="15941" Y="21104" Z="0"/>
					<Vertex X="15918" Y="21113" Z="0"/>
					<Vertex X="15891" Y="21122" Z="0"/>
					<Vertex X="15877" Y="21127" Z="0"/>
					<Vertex X="15850" Y="21136" Z="0"/>
					<Vertex X="15813" Y="21145" Z="0"/>
					<Vertex X="15777" Y="21154" Z="0"/>
					<Vertex X="15750" Y="21163" Z="0"/>
					<Vertex X="15718" Y="21172" Z="0"/>
					<Vertex X="15695" Y="21177" Z="0"/>
					<Vertex X="15663" Y="21191" Z="0"/>
					<Vertex X="15636" Y="21200" Z="0"/>
					<Vertex X="15609" Y="21213" Z="0"/>
					<Vertex X="15595" Y="21218" Z="0"/>
					<Vertex X="15563" Y="21227" Z="0"/>
					<Vertex X="15536" Y="21241" Z="0"/>
					<Vertex X="15495" Y="21259" Z="0"/>
					<Vertex X="15477" Y="21259" Z="0"/>
					<Vertex X="15450" Y="21268" Z="0"/>
					<Vertex X="15427" Y="21272" Z="0"/>
					<Vertex X="15418" Y="21281" Z="0"/>
					<Vertex X="15400" Y="21286" Z="0"/>
					<Vertex X="15391" Y="21291" Z="0"/>
					<Vertex X="15363" Y="21300" Z="0"/>
					<Vertex X="15350" Y="21304" Z="0"/>
					<Vertex X="15341" Y="21309" Z="0"/>
					<Vertex X="15327" Y="21313" Z="0"/>
					<Vertex X="15318" Y="21318" Z="0"/>
					<Vertex X="15313" Y="21322" Z="0"/>
					<Vertex X="15300" Y="21327" Z="0"/>
					<Vertex X="15286" Y="21336" Z="0"/>
					<Vertex X="15282" Y="21336" Z="0"/>
					<Vertex X="15268" Y="21341" Z="0"/>
					<Vertex X="15259" Y="21345" Z="0"/>
					<Vertex X="15245" Y="21350" Z="0"/>
					<Vertex X="15241" Y="21354" Z="0"/>
					<Vertex X="15232" Y="21359" Z="0"/>
					<Vertex X="15222" Y="21359" Z="0"/>
					<Vertex X="15213" Y="21363" Z="0"/>
					<Vertex X="15204" Y="21372" Z="0"/>
					<Vertex X="15191" Y="21372" Z="0"/>
					<Vertex X="15186" Y="21377" Z="0"/>
					<Vertex X="15172" Y="21386" Z="0"/>
					<Vertex X="15163" Y="21386" Z="0"/>
					<Vertex X="15150" Y="21386" Z="0"/>
					<Vertex X="15145" Y="21391" Z="0"/>
					<Vertex X="15132" Y="21395" Z="0"/>
					<Vertex X="15113" Y="21404" Z="0"/>
					<Vertex X="15104" Y="21404" Z="0"/>
					<Vertex X="15091" Y="21404" Z="0"/>
					<Vertex X="15082" Y="21409" Z="0"/>
					<Vertex X="15068" Y="21413" Z="0"/>
					<Vertex X="15050" Y="21422" Z="0"/>
					<Vertex X="15036" Y="21422" Z="0"/>
					<Vertex X="15022" Y="21427" Z="0"/>
					<Vertex X="15013" Y="21431" Z="0"/>
					<Vertex X="14995" Y="21431" Z="0"/>
					<Vertex X="14982" Y="21441" Z="0"/>
					<Vertex X="14963" Y="21445" Z="0"/>
					<Vertex X="14950" Y="21450" Z="0"/>
					<Vertex X="14941" Y="21459" Z="0"/>
					<Vertex X="14936" Y="21459" Z="0"/>
					<Vertex X="14922" Y="21459" Z="0"/>
					<Vertex X="14918" Y="21459" Z="0"/>
					<Vertex X="14909" Y="21463" Z="0"/>
					<Vertex X="14904" Y="21463" Z="0"/>
					<Vertex X="14900" Y="21468" Z="0"/>
					<Vertex X="14895" Y="21468" Z="0"/>
					<Vertex X="14882" Y="21468" Z="0"/>
					<Vertex X="14872" Y="21468" Z="0"/>
					<Vertex X="14868" Y="21468" Z="0"/>
					<Vertex X="14863" Y="21468" Z="0"/>
					<Vertex X="14850" Y="21472" Z="0"/>
					<Vertex X="14845" Y="21472" Z="0"/>
					<Vertex X="14836" Y="21472" Z="0"/>
					<Vertex X="14822" Y="21472" Z="0"/>
					<Vertex X="14813" Y="21472" Z="0"/>
					<Vertex X="14800" Y="21472" Z="0"/>
					<Vertex X="14791" Y="21472" Z="0"/>
					<Vertex X="14782" Y="21472" Z="0"/>
					<Vertex X="14768" Y="21472" Z="0"/>
					<Vertex X="14750" Y="21472" Z="0"/>
					<Vertex X="14736" Y="21472" Z="0"/>
					<Vertex X="14722" Y="21472" Z="0"/>
					<Vertex X="14709" Y="21472" Z="0"/>
					<Vertex X="14695" Y="21472" Z="0"/>
					<Vertex X="14677" Y="21472" Z="0"/>
					<Vertex X="14663" Y="21472" Z="0"/>
					<Vertex X="14650" Y="21472" Z="0"/>
					<Vertex X="14641" Y="21472" Z="0"/>
					<Vertex X="14622" Y="21472" Z="0"/>
					<Vertex X="14604" Y="21472" Z="0"/>
					<Vertex X="14577" Y="21472" Z="0"/>
					<Vertex X="14554" Y="21472" Z="0"/>
					<Vertex X="14541" Y="21472" Z="0"/>
					<Vertex X="14522" Y="21472" Z="0"/>
					<Vertex X="14509" Y="21472" Z="0"/>
					<Vertex X="14495" Y="21472" Z="0"/>
					<Vertex X="14482" Y="21472" Z="0"/>
					<Vertex X="14463" Y="21472" Z="0"/>
					<Vertex X="14454" Y="21472" Z="0"/>
					<Vertex X="14441" Y="21472" Z="0"/>
					<Vertex X="14422" Y="21472" Z="0"/>
					<Vertex X="14413" Y="21472" Z="0"/>
					<Vertex X="14400" Y="21472" Z="0"/>
					<Vertex X="14386" Y="21472" Z="0"/>
					<Vertex X="14372" Y="21472" Z="0"/>
					<Vertex X="14359" Y="21472" Z="0"/>
					<Vertex X="14350" Y="21472" Z="0"/>
					<Vertex X="14341" Y="21472" Z="0"/>
					<Vertex X="14327" Y="21472" Z="0"/>
					<Vertex X="14322" Y="21472" Z="0"/>
					<Vertex X="14309" Y="21472" Z="0"/>
					<Vertex X="14304" Y="21472" Z="0"/>
					<Vertex X="14295" Y="21472" Z="0"/>
					<Vertex X="14291" Y="21472" Z="0"/>
					<Vertex X="14277" Y="21472" Z="0"/>
					<Vertex X="14268" Y="21472" Z="0"/>
					<Vertex X="14254" Y="21472" Z="0"/>
					<Vertex X="14245" Y="21472" Z="0"/>
					<Vertex X="14236" Y="21472" Z="0"/>
					<Vertex X="14222" Y="21472" Z="0"/>
					<Vertex X="14218" Y="21472" Z="0"/>
					<Vertex X="14209" Y="21468" Z="0"/>
					<Vertex X="14195" Y="21468" Z="0"/>
					<Vertex X="14182" Y="21459" Z="0"/>
					<Vertex X="14168" Y="21459" Z="0"/>
					<Vertex X="14150" Y="21459" Z="0"/>
					<Vertex X="14132" Y="21454" Z="0"/>
					<Vertex X="14118" Y="21454" Z="0"/>
					<Vertex X="14104" Y="21454" Z="0"/>
					<Vertex X="14086" Y="21450" Z="0"/>
					<Vertex X="14063" Y="21450" Z="0"/>
					<Vertex X="14045" Y="21441" Z="0"/>
					<Vertex X="14032" Y="21436" Z="0"/>
					<Vertex X="14004" Y="21436" Z="0"/>
					<Vertex X="13991" Y="21436" Z="0"/>
					<Vertex X="13982" Y="21431" Z="0"/>
					<Vertex X="13959" Y="21422" Z="0"/>
					<Vertex X="13945" Y="21418" Z="0"/>
					<Vertex X="13927" Y="21413" Z="0"/>
					<Vertex X="13904" Y="21413" Z="0"/>
					<Vertex X="13891" Y="21404" Z="0"/>
					<Vertex X="13868" Y="21400" Z="0"/>
					<Vertex X="13854" Y="21395" Z="0"/>
					<Vertex X="13845" Y="21391" Z="0"/>
					<Vertex X="13827" Y="21381" Z="0"/>
					<Vertex X="13809" Y="21377" Z="0"/>
					<Vertex X="13791" Y="21372" Z="0"/>
					<Vertex X="13768" Y="21354" Z="0"/>
					<Vertex X="13754" Y="21350" Z="0"/>
					<Vertex X="13727" Y="21336" Z="0"/>
					<Vertex X="13704" Y="21331" Z="0"/>
					<Vertex X="13691" Y="21331" Z="0"/>
					<Vertex X="13677" Y="21318" Z="0"/>
					<Vertex X="13668" Y="21309" Z="0"/>
					<Vertex X="13650" Y="21304" Z="0"/>
					<Vertex X="13636" Y="21295" Z="0"/>
					<Vertex X="13622" Y="21291" Z="0"/>
					<Vertex X="13604" Y="21281" Z="0"/>
					<Vertex X="13591" Y="21277" Z="0"/>
					<Vertex X="13582" Y="21272" Z="0"/>
					<Vertex X="13572" Y="21272" Z="0"/>
					<Vertex X="13559" Y="21268" Z="0"/>
					<Vertex X="13559" Y="21263" Z="0"/>
					<Vertex X="13550" Y="21259" Z="0"/>
					<Vertex X="13532" Y="21254" Z="0"/>
					<Vertex X="13527" Y="21250" Z="0"/>
					<Vertex X="13522" Y="21245" Z="0"/>
					<Vertex X="13509" Y="21245" Z="0"/>
					<Vertex X="13500" Y="21245" Z="0"/>
					<Vertex X="13495" Y="21241" Z="0"/>
					<Vertex X="13491" Y="21236" Z="0"/>
					<Vertex X="13482" Y="21236" Z="0"/>
					<Vertex X="13482" Y="21231" Z="0"/>
					<Vertex X="13472" Y="21227" Z="0"/>
					<Vertex X="13468" Y="21227" Z="0"/>
					<Vertex X="13463" Y="21227" Z="0"/>
					<Vertex X="13454" Y="21218" Z="0"/>
					<Vertex X="13445" Y="21218" Z="0"/>
					<Vertex X="13441" Y="21213" Z="0"/>
					<Vertex X="13436" Y="21209" Z="0"/>
					<Vertex X="13422" Y="21204" Z="0"/>
					<Vertex X="13413" Y="21200" Z="0"/>
					<Vertex X="13404" Y="21191" Z="0"/>
					<Vertex X="13395" Y="21186" Z="0"/>
					<Vertex X="13391" Y="21181" Z="0"/>
					<Vertex X="13382" Y="21177" Z="0"/>
					<Vertex X="13368" Y="21172" Z="0"/>
					<Vertex X="13363" Y="21168" Z="0"/>
					<Vertex X="13350" Y="21159" Z="0"/>
					<Vertex X="13336" Y="21145" Z="0"/>
					<Vertex X="13332" Y="21145" Z="0"/>
					<Vertex X="13313" Y="21127" Z="0"/>
					<Vertex X="13309" Y="21127" Z="0"/>
					<Vertex X="13295" Y="21109" Z="0"/>
					<Vertex X="13286" Y="21100" Z="0"/>
					<Vertex X="13277" Y="21086" Z="0"/>
					<Vertex X="13259" Y="21063" Z="0"/>
					<Vertex X="13245" Y="21045" Z="0"/>
					<Vertex X="13227" Y="21013" Z="0"/>
					<Vertex X="13213" Y="20986" Z="0"/>
					<Vertex X="13163" Y="20895" Z="0"/>
					<Vertex X="13145" Y="20868" Z="0"/>
					<Vertex X="13122" Y="20822" Z="0"/>
					<Vertex X="13104" Y="20777" Z="0"/>
					<Vertex X="13086" Y="20731" Z="0"/>
					<Vertex X="13068" Y="20681" Z="0"/>
					<Vertex X="13045" Y="20636" Z="0"/>
					<Vertex X="13027" Y="20586" Z="0"/>
					<Vertex X="13013" Y="20545" Z="0"/>
					<Vertex X="12991" Y="20500" Z="0"/>
					<Vertex X="12977" Y="20463" Z="0"/>
					<Vertex X="12963" Y="20436" Z="0"/>
					<Vertex X="12950" Y="20395" Z="0"/>
					<Vertex X="12936" Y="20363" Z="0"/>
					<Vertex X="12927" Y="20341" Z="0"/>
					<Vertex X="12913" Y="20300" Z="0"/>
					<Vertex X="12904" Y="20272" Z="0"/>
					<Vertex X="12900" Y="20250" Z="0"/>
					<Vertex X="12886" Y="20222" Z="0"/>
					<Vertex X="12877" Y="20200" Z="0"/>
					<Vertex X="12863" Y="20172" Z="0"/>
					<Vertex X="12854" Y="20150" Z="0"/>
					<Vertex X="12841" Y="20131" Z="0"/>
					<Vertex X="12827" Y="20095" Z="0"/>
					<Vertex X="12822" Y="20081" Z="0"/>
					<Vertex X="12818" Y="20068" Z="0"/>
					<Vertex X="12813" Y="20063" Z="0"/>
					<Vertex X="12813" Y="20054" Z="0"/>
					<Vertex X="12804" Y="20031" Z="0"/>
					<Vertex X="12800" Y="20027" Z="0"/>
					<Vertex X="12795" Y="20013" Z="0"/>
					<Vertex X="12795" Y="20000" Z="0"/>
					<Vertex X="12786" Y="19986" Z="0"/>
					<Vertex X="12782" Y="19977" Z="0"/>
					<Vertex X="12782" Y="19972" Z="0"/>
					<Vertex X="12777" Y="19959" Z="0"/>
					<Vertex X="12772" Y="19954" Z="0"/>
					<Vertex X="12768" Y="19941" Z="0"/>
					<Vertex X="12763" Y="19931" Z="0"/>
					<Vertex X="12759" Y="19927" Z="0"/>
					<Vertex X="12759" Y="19922" Z="0"/>
					<Vertex X="12754" Y="19909" Z="0"/>
					<Vertex X="12750" Y="19904" Z="0"/>
					<Vertex X="12750" Y="19900" Z="0"/>
					<Vertex X="12750" Y="19895" Z="0"/>
					<Vertex X="12745" Y="19886" Z="0"/>
					<Vertex X="12745" Y="19881" Z="0"/>
					<Vertex X="12741" Y="19877" Z="0"/>
					<Vertex X="12732" Y="19868" Z="0"/>
					<Vertex X="12732" Y="19863" Z="0"/>
					<Vertex X="12722" Y="19859" Z="0"/>
					<Vertex X="12722" Y="19854" Z="0"/>
					<Vertex X="12718" Y="19850" Z="0"/>
					<Vertex X="12713" Y="19845" Z="0"/>
					<Vertex X="12713" Y="19841" Z="0"/>
					<Vertex X="12704" Y="19836" Z="0"/>
					<Vertex X="12704" Y="19831" Z="0"/>
					<Vertex X="12700" Y="19827" Z="0"/>
					<Vertex X="12691" Y="19813" Z="0"/>
					<Vertex X="12686" Y="19809" Z="0"/>
					<Vertex X="12682" Y="19800" Z="0"/>
					<Vertex X="12672" Y="19791" Z="0"/>
					<Vertex X="12668" Y="19772" Z="0"/>
					<Vertex X="12659" Y="19763" Z="0"/>
					<Vertex X="12654" Y="19759" Z="0"/>
					<Vertex X="12654" Y="19741" Z="0"/>
					<Vertex X="12650" Y="19722" Z="0"/>
					<Vertex X="12636" Y="19700" Z="0"/>
					<Vertex X="12632" Y="19677" Z="0"/>
					<Vertex X="12622" Y="19668" Z="0"/>
					<Vertex X="12618" Y="19659" Z="0"/>
					<Vertex X="12613" Y="19641" Z="0"/>
					<Vertex X="12604" Y="19622" Z="0"/>
					<Vertex X="12595" Y="19604" Z="0"/>
					<Vertex X="12577" Y="19559" Z="0"/>
					<Vertex X="12568" Y="19541" Z="0"/>
					<Vertex X="12563" Y="19522" Z="0"/>
					<Vertex X="12554" Y="19495" Z="0"/>
					<Vertex X="12550" Y="19477" Z="0"/>
					<Vertex X="12541" Y="19463" Z="0"/>
					<Vertex X="12536" Y="19441" Z="0"/>
					<Vertex X="12532" Y="19418" Z="0"/>
					<Vertex X="12527" Y="19400" Z="0"/>
					<Vertex X="12518" Y="19386" Z="0"/>
					<Vertex X="12518" Y="19368" Z="0"/>
					<Vertex X="12513" Y="19363" Z="0"/>
					<Vertex X="12504" Y="19341" Z="0"/>
					<Vertex X="12495" Y="19327" Z="0"/>
					<Vertex X="12482" Y="19291" Z="0"/>
					<Vertex X="12477" Y="19277" Z="0"/>
					<Vertex X="12463" Y="19254" Z="0"/>
					<Vertex X="12459" Y="19245" Z="0"/>
					<Vertex X="12454" Y="19222" Z="0"/>
					<Vertex X="12432" Y="19181" Z="0"/>
					<Vertex X="12418" Y="19159" Z="0"/>
					<Vertex X="12413" Y="19145" Z="0"/>
					<Vertex X="12400" Y="19127" Z="0"/>
					<Vertex X="12395" Y="19109" Z="0"/>
					<Vertex X="12377" Y="19091" Z="0"/>
					<Vertex X="12368" Y="19072" Z="0"/>
					<Vertex X="12359" Y="19050" Z="0"/>
					<Vertex X="12354" Y="19036" Z="0"/>
					<Vertex X="12350" Y="19027" Z="0"/>
					<Vertex X="12341" Y="19013" Z="0"/>
					<Vertex X="12318" Y="18963" Z="0"/>
					<Vertex X="12309" Y="18941" Z="0"/>
					<Vertex X="12295" Y="18913" Z="0"/>
					<Vertex X="12286" Y="18895" Z="0"/>
					<Vertex X="12277" Y="18872" Z="0"/>
					<Vertex X="12277" Y="18859" Z="0"/>
					<Vertex X="12259" Y="18818" Z="0"/>
					<Vertex X="12254" Y="18800" Z="0"/>
					<Vertex X="12254" Y="18781" Z="0"/>
					<Vertex X="12250" Y="18763" Z="0"/>
					<Vertex X="12250" Y="18750" Z="0"/>
					<Vertex X="12250" Y="18722" Z="0"/>
					<Vertex X="12250" Y="18704" Z="0"/>
					<Vertex X="12245" Y="18672" Z="0"/>
					<Vertex X="12245" Y="18659" Z="0"/>
					<Vertex X="12245" Y="18641" Z="0"/>
					<Vertex X="12241" Y="18618" Z="0"/>
					<Vertex X="12241" Y="18613" Z="0"/>
					<Vertex X="12236" Y="18586" Z="0"/>
					<Vertex X="12236" Y="18572" Z="0"/>
					<Vertex X="12236" Y="18559" Z="0"/>
					<Vertex X="12236" Y="18545" Z="0"/>
					<Vertex X="12236" Y="18531" Z="0"/>
					<Vertex X="12236" Y="18513" Z="0"/>
					<Vertex X="12236" Y="18504" Z="0"/>
					<Vertex X="12236" Y="18495" Z="0"/>
					<Vertex X="12236" Y="18481" Z="0"/>
					<Vertex X="12236" Y="18477" Z="0"/>
					<Vertex X="12236" Y="18459" Z="0"/>
					<Vertex X="12236" Y="18450" Z="0"/>
					<Vertex X="12236" Y="18436" Z="0"/>
					<Vertex X="12236" Y="18431" Z="0"/>
					<Vertex X="12241" Y="18413" Z="0"/>
					<Vertex X="12245" Y="18413" Z="0"/>
					<Vertex X="12250" Y="18404" Z="0"/>
					<Vertex X="12254" Y="18400" Z="0"/>
					<Vertex X="12259" Y="18391" Z="0"/>
					<Vertex X="12268" Y="18381" Z="0"/>
					<Vertex X="12277" Y="18377" Z="0"/>
					<Vertex X="12286" Y="18372" Z="0"/>
					<Vertex X="12291" Y="18368" Z="0"/>
					<Vertex X="12309" Y="18350" Z="0"/>
					<Vertex X="12318" Y="18341" Z="0"/>
					<Vertex X="12322" Y="18336" Z="0"/>
					<Vertex X="12327" Y="18331" Z="0"/>
					<Vertex X="12332" Y="18327" Z="0"/>
					<Vertex X="12345" Y="18313" Z="0"/>
					<Vertex X="12350" Y="18309" Z="0"/>
					<Vertex X="12354" Y="18304" Z="0"/>
					<Vertex X="12359" Y="18304" Z="0"/>
					<Vertex X="12372" Y="18295" Z="0"/>
					<Vertex X="12377" Y="18295" Z="0"/>
					<Vertex X="12377" Y="18291" Z="0"/>
					<Vertex X="12386" Y="18291" Z="0"/>
					<Vertex X="12404" Y="18286" Z="0"/>
					<Vertex X="12418" Y="18277" Z="0"/>
					<Vertex X="12422" Y="18277" Z="0"/>
					<Vertex X="12427" Y="18272" Z="0"/>
					<Vertex X="12441" Y="18268" Z="0"/>
					<Vertex X="12459" Y="18259" Z="0"/>
					<Vertex X="12459" Y="18254" Z="0"/>
					<Vertex X="12477" Y="18250" Z="0"/>
					<Vertex X="12486" Y="18241" Z="0"/>
					<Vertex X="12513" Y="18227" Z="0"/>
					<Vertex X="12522" Y="18222" Z="0"/>
					<Vertex X="12527" Y="18222" Z="0"/>
					<Vertex X="12554" Y="18204" Z="0"/>
					<Vertex X="12563" Y="18204" Z="0"/>
					<Vertex X="12572" Y="18204" Z="0"/>
					<Vertex X="12577" Y="18204" Z="0"/>
					<Vertex X="12591" Y="18191" Z="0"/>
					<Vertex X="12595" Y="18191" Z="0"/>
					<Vertex X="12604" Y="18186" Z="0"/>
					<Vertex X="12622" Y="18177" Z="0"/>
					<Vertex X="12632" Y="18172" Z="0"/>
					<Vertex X="12641" Y="18172" Z="0"/>
					<Vertex X="12663" Y="18163" Z="0"/>
					<Vertex X="12672" Y="18159" Z="0"/>
					<Vertex X="12682" Y="18154" Z="0"/>
					<Vertex X="12695" Y="18150" Z="0"/>
					<Vertex X="12718" Y="18150" Z="0"/>
					<Vertex X="12732" Y="18150" Z="0"/>
					<Vertex X="12754" Y="18145" Z="0"/>
					<Vertex X="12782" Y="18131" Z="0"/>
					<Vertex X="12804" Y="18131" Z="0"/>
					<Vertex X="12813" Y="18131" Z="0"/>
					<Vertex X="12845" Y="18127" Z="0"/>
					<Vertex X="12859" Y="18122" Z="0"/>
					<Vertex X="12882" Y="18122" Z="0"/>
					<Vertex X="12904" Y="18118" Z="0"/>
					<Vertex X="12918" Y="18113" Z="0"/>
					<Vertex X="12927" Y="18113" Z="0"/>
					<Vertex X="12950" Y="18104" Z="0"/>
					<Vertex X="12959" Y="18100" Z="0"/>
					<Vertex X="12972" Y="18100" Z="0"/>
					<Vertex X="13000" Y="18095" Z="0"/>
					<Vertex X="13009" Y="18086" Z="0"/>
					<Vertex X="13018" Y="18086" Z="0"/>
					<Vertex X="13041" Y="18081" Z="0"/>
					<Vertex X="13045" Y="18081" Z="0"/>
					<Vertex X="13054" Y="18081" Z="0"/>
					<Vertex X="13077" Y="18068" Z="0"/>
					<Vertex X="13082" Y="18068" Z="0"/>
					<Vertex X="13095" Y="18068" Z="0"/>
					<Vertex X="13104" Y="18063" Z="0"/>
					<Vertex X="13122" Y="18059" Z="0"/>
					<Vertex X="13127" Y="18059" Z="0"/>
					<Vertex X="13145" Y="18050" Z="0"/>
					<Vertex X="13150" Y="18050" Z="0"/>
					<Vertex X="13159" Y="18045" Z="0"/>
					<Vertex X="13172" Y="18045" Z="0"/>
					<Vertex X="13191" Y="18045" Z="0"/>
					<Vertex X="13204" Y="18031" Z="0"/>
					<Vertex X="13209" Y="18031" Z="0"/>
					<Vertex X="13218" Y="18031" Z="0"/>
					<Vertex X="13232" Y="18031" Z="0"/>
					<Vertex X="13236" Y="18027" Z="0"/>
					<Vertex X="13245" Y="18027" Z="0"/>
					<Vertex X="13250" Y="18027" Z="0"/>
					<Vertex X="13259" Y="18027" Z="0"/>
					<Vertex X="13263" Y="18022" Z="0"/>
					<Vertex X="13268" Y="18022" Z="0"/>
					<Vertex X="13282" Y="18018" Z="0"/>
					<Vertex X="13291" Y="18018" Z="0"/>
					<Vertex X="13300" Y="18018" Z="0"/>
					<Vertex X="13309" Y="18018" Z="0"/>
					<Vertex X="13318" Y="18013" Z="0"/>
					<Vertex X="13322" Y="18013" Z="0"/>
					<Vertex X="13336" Y="18013" Z="0"/>
					<Vertex X="13341" Y="18013" Z="0"/>
					<Vertex X="13345" Y="18013" Z="0"/>
					<Vertex X="13350" Y="18013" Z="0"/>
					<Vertex X="13354" Y="18013" Z="0"/>
					<Vertex X="13363" Y="18013" Z="0"/>
					<Vertex X="13368" Y="18009" Z="0"/>
					<Vertex X="13372" Y="18004" Z="0"/>
					<Vertex X="13377" Y="18004" Z="0"/>
					<Vertex X="13382" Y="18004" Z="0"/>
					<Vertex X="13386" Y="18004" Z="0"/>
					<Vertex X="13391" Y="18004" Z="0"/>
					<Vertex X="13395" Y="18004" Z="0"/>
					<Vertex X="13395" Y="18000" Z="0"/>
					<Vertex X="13400" Y="18000" Z="0"/>
					<Vertex X="13404" Y="17995" Z="0"/>
					<Vertex X="13413" Y="17968" Z="0"/>
				</Vertices>
			</Region>
			<Region Id="4" Type="0" Zoom="0.280000" Selected="0" ImageLocation="" ImageFocus="0" Length="4288.2" Area="782766.0" LengthMicrons="1080.6" AreaMicrons="49708.8" Text="SOLID" NegativeROA="0" InputRegionId="0" Analyze="1" DisplayId="4">
				<Attributes/>
				<Vertices>
					<Vertex X="7611" Y="20250" Z="0"/>
					<Vertex X="7607" Y="20247" Z="0"/>
					<Vertex X="7604" Y="20247" Z="0"/>
					<Vertex X="7604" Y="20243" Z="0"/>
					<Vertex X="7600" Y="20243" Z="0"/>
					<Vertex X="7597" Y="20239" Z="0"/>
					<Vertex X="7593" Y="20239" Z="0"/>
					<Vertex X="7582" Y="20232" Z="0"/>
					<Vertex X="7579" Y="20229" Z="0"/>
					<Vertex X="7572" Y="20222" Z="0"/>
					<Vertex X="7564" Y="20218" Z="0"/>
					<Vertex X="7557" Y="20211" Z="0"/>
					<Vertex X="7547" Y="20207" Z="0"/>
					<Vertex X="7539" Y="20200" Z="0"/>
					<Vertex X="7532" Y="20193" Z="0"/>
					<Vertex X="7525" Y="20186" Z="0"/>
					<Vertex X="7514" Y="20186" Z="0"/>
					<Vertex X="7514" Y="20182" Z="0"/>
					<Vertex X="7507" Y="20179" Z="0"/>
					<Vertex X="7504" Y="20179" Z="0"/>
					<Vertex X="7500" Y="20179" Z="0"/>
					<Vertex X="7497" Y="20175" Z="0"/>
					<Vertex X="7493" Y="20175" Z="0"/>
					<Vertex X="7489" Y="20175" Z="0"/>
					<Vertex X="7486" Y="20175" Z="0"/>
					<Vertex X="7482" Y="20175" Z="0"/>
					<Vertex X="7479" Y="20175" Z="0"/>
					<Vertex X="7475" Y="20175" Z="0"/>
					<Vertex X="7472" Y="20172" Z="0"/>
					<Vertex X="7468" Y="20172" Z="0"/>
					<Vertex X="7464" Y="20168" Z="0"/>
					<Vertex X="7461" Y="20164" Z="0"/>
					<Vertex X="7457" Y="20164" Z="0"/>
					<Vertex X="7454" Y="20161" Z="0"/>
					<Vertex X="7450" Y="20161" Z="0"/>
					<Vertex X="7447" Y="20157" Z="0"/>
					<Vertex X="7439" Y="20154" Z="0"/>
					<Vertex X="7436" Y="20150" Z="0"/>
					<Vertex X="7432" Y="20147" Z="0"/>
					<Vertex X="7425" Y="20147" Z="0"/>
					<Vertex X="7422" Y="20143" Z="0"/>
					<Vertex X="7418" Y="20143" Z="0"/>
					<Vertex X="7418" Y="20139" Z="0"/>
					<Vertex X="7414" Y="20139" Z="0"/>
					<Vertex X="7411" Y="20136" Z="0"/>
					<Vertex X="7407" Y="20136" Z="0"/>
					<Vertex X="7404" Y="20136" Z="0"/>
					<Vertex X="7400" Y="20136" Z="0"/>
					<Vertex X="7397" Y="20136" Z="0"/>
					<Vertex X="7393" Y="20136" Z="0"/>
					<Vertex X="7389" Y="20136" Z="0"/>
					<Vertex X="7386" Y="20136" Z="0"/>
					<Vertex X="7382" Y="20136" Z="0"/>
					<Vertex X="7379" Y="20136" Z="0"/>
					<Vertex X="7375" Y="20136" Z="0"/>
					<Vertex X="7372" Y="20136" Z="0"/>
					<Vertex X="7368" Y="20136" Z="0"/>
					<Vertex X="7368" Y="20139" Z="0"/>
					<Vertex X="7364" Y="20139" Z="0"/>
					<Vertex X="7361" Y="20139" Z="0"/>
					<Vertex X="7354" Y="20143" Z="0"/>
					<Vertex X="7350" Y="20143" Z="0"/>
					<Vertex X="7347" Y="20143" Z="0"/>
					<Vertex X="7343" Y="20143" Z="0"/>
					<Vertex X="7339" Y="20143" Z="0"/>
					<Vertex X="7336" Y="20147" Z="0"/>
					<Vertex X="7332" Y="20150" Z="0"/>
					<Vertex X="7329" Y="20150" Z="0"/>
					<Vertex X="7325" Y="20150" Z="0"/>
					<Vertex X="7322" Y="20150" Z="0"/>
					<Vertex X="7318" Y="20150" Z="0"/>
					<Vertex X="7314" Y="20154" Z="0"/>
					<Vertex X="7311" Y="20154" Z="0"/>
					<Vertex X="7307" Y="20154" Z="0"/>
					<Vertex X="7304" Y="20157" Z="0"/>
					<Vertex X="7297" Y="20157" Z="0"/>
					<Vertex X="7293" Y="20161" Z="0"/>
					<Vertex X="7293" Y="20164" Z="0"/>
					<Vertex X="7286" Y="20164" Z="0"/>
					<Vertex X="7282" Y="20164" Z="0"/>
					<Vertex X="7275" Y="20164" Z="0"/>
					<Vertex X="7272" Y="20168" Z="0"/>
					<Vertex X="7264" Y="20172" Z="0"/>
					<Vertex X="7261" Y="20175" Z="0"/>
					<Vertex X="7257" Y="20179" Z="0"/>
					<Vertex X="7250" Y="20179" Z="0"/>
					<Vertex X="7250" Y="20182" Z="0"/>
					<Vertex X="7247" Y="20182" Z="0"/>
					<Vertex X="7247" Y="20186" Z="0"/>
					<Vertex X="7243" Y="20189" Z="0"/>
					<Vertex X="7236" Y="20193" Z="0"/>
					<Vertex X="7236" Y="20197" Z="0"/>
					<Vertex X="7229" Y="20200" Z="0"/>
					<Vertex X="7225" Y="20200" Z="0"/>
					<Vertex X="7222" Y="20204" Z="0"/>
					<Vertex X="7218" Y="20207" Z="0"/>
					<Vertex X="7214" Y="20211" Z="0"/>
					<Vertex X="7211" Y="20214" Z="0"/>
					<Vertex X="7204" Y="20218" Z="0"/>
					<Vertex X="7204" Y="20222" Z="0"/>
					<Vertex X="7200" Y="20225" Z="0"/>
					<Vertex X="7193" Y="20232" Z="0"/>
					<Vertex X="7189" Y="20236" Z="0"/>
					<Vertex X="7189" Y="20239" Z="0"/>
					<Vertex X="7186" Y="20243" Z="0"/>
					<Vertex X="7182" Y="20243" Z="0"/>
					<Vertex X="7182" Y="20247" Z="0"/>
					<Vertex X="7179" Y="20247" Z="0"/>
					<Vertex X="7179" Y="20250" Z="0"/>
					<Vertex X="7172" Y="20254" Z="0"/>
					<Vertex X="7172" Y="20257" Z="0"/>
					<Vertex X="7168" Y="20261" Z="0"/>
					<Vertex X="7168" Y="20264" Z="0"/>
					<Vertex X="7161" Y="20268" Z="0"/>
					<Vertex X="7161" Y="20272" Z="0"/>
					<Vertex X="7157" Y="20275" Z="0"/>
					<Vertex X="7154" Y="20282" Z="0"/>
					<Vertex X="7150" Y="20286" Z="0"/>
					<Vertex X="7147" Y="20293" Z="0"/>
					<Vertex X="7143" Y="20297" Z="0"/>
					<Vertex X="7139" Y="20297" Z="0"/>
					<Vertex X="7139" Y="20300" Z="0"/>
					<Vertex X="7136" Y="20304" Z="0"/>
					<Vertex X="7136" Y="20311" Z="0"/>
					<Vertex X="7136" Y="20314" Z="0"/>
					<Vertex X="7129" Y="20318" Z="0"/>
					<Vertex X="7129" Y="20322" Z="0"/>
					<Vertex X="7125" Y="20322" Z="0"/>
					<Vertex X="7125" Y="20325" Z="0"/>
					<Vertex X="7122" Y="20329" Z="0"/>
					<Vertex X="7122" Y="20332" Z="0"/>
					<Vertex X="7118" Y="20336" Z="0"/>
					<Vertex X="7118" Y="20339" Z="0"/>
					<Vertex X="7114" Y="20343" Z="0"/>
					<Vertex X="7114" Y="20347" Z="0"/>
					<Vertex X="7111" Y="20350" Z="0"/>
					<Vertex X="7107" Y="20350" Z="0"/>
					<Vertex X="7107" Y="20354" Z="0"/>
					<Vertex X="7104" Y="20354" Z="0"/>
					<Vertex X="7104" Y="20357" Z="0"/>
					<Vertex X="7100" Y="20361" Z="0"/>
					<Vertex X="7097" Y="20361" Z="0"/>
					<Vertex X="7093" Y="20372" Z="0"/>
					<Vertex X="7089" Y="20375" Z="0"/>
					<Vertex X="7086" Y="20379" Z="0"/>
					<Vertex X="7082" Y="20382" Z="0"/>
					<Vertex X="7079" Y="20386" Z="0"/>
					<Vertex X="7075" Y="20389" Z="0"/>
					<Vertex X="7072" Y="20393" Z="0"/>
					<Vertex X="7068" Y="20400" Z="0"/>
					<Vertex X="7064" Y="20400" Z="0"/>
					<Vertex X="7061" Y="20400" Z="0"/>
					<Vertex X="7057" Y="20411" Z="0"/>
					<Vertex X="7054" Y="20411" Z="0"/>
					<Vertex X="7050" Y="20414" Z="0"/>
					<Vertex X="7047" Y="20418" Z="0"/>
					<Vertex X="7043" Y="20422" Z="0"/>
					<Vertex X="7039" Y="20429" Z="0"/>
					<Vertex X="7036" Y="20429" Z="0"/>
					<Vertex X="7032" Y="20436" Z="0"/>
					<Vertex X="7029" Y="20436" Z="0"/>
					<Vertex X="7029" Y="20443" Z="0"/>
					<Vertex X="7025" Y="20450" Z="0"/>
					<Vertex X="7022" Y="20454" Z="0"/>
					<Vertex X="7022" Y="20464" Z="0"/>
					<Vertex X="7018" Y="20464" Z="0"/>
					<Vertex X="7014" Y="20472" Z="0"/>
					<Vertex X="7014" Y="20479" Z="0"/>
					<Vertex X="7014" Y="20489" Z="0"/>
					<Vertex X="7014" Y="20497" Z="0"/>
					<Vertex X="7014" Y="20500" Z="0"/>
					<Vertex X="7014" Y="20507" Z="0"/>
					<Vertex X="7014" Y="20511" Z="0"/>
					<Vertex X="7014" Y="20514" Z="0"/>
					<Vertex X="7014" Y="20522" Z="0"/>
					<Vertex X="7014" Y="20529" Z="0"/>
					<Vertex X="7014" Y="20532" Z="0"/>
					<Vertex X="7014" Y="20536" Z="0"/>
					<Vertex X="7014" Y="20547" Z="0"/>
					<Vertex X="7018" Y="20550" Z="0"/>
					<Vertex X="7018" Y="20557" Z="0"/>
					<Vertex X="7022" Y="20561" Z="0"/>
					<Vertex X="7022" Y="20568" Z="0"/>
					<Vertex X="7025" Y="20575" Z="0"/>
					<Vertex X="7025" Y="20582" Z="0"/>
					<Vertex X="7029" Y="20589" Z="0"/>
					<Vertex X="7032" Y="20597" Z="0"/>
					<Vertex X="7032" Y="20600" Z="0"/>
					<Vertex X="7036" Y="20607" Z="0"/>
					<Vertex X="7039" Y="20611" Z="0"/>
					<Vertex X="7043" Y="20618" Z="0"/>
					<Vertex X="7047" Y="20625" Z="0"/>
					<Vertex X="7047" Y="20629" Z="0"/>
					<Vertex X="7047" Y="20632" Z="0"/>
					<Vertex X="7050" Y="20639" Z="0"/>
					<Vertex X="7050" Y="20643" Z="0"/>
					<Vertex X="7050" Y="20647" Z="0"/>
					<Vertex X="7054" Y="20654" Z="0"/>
					<Vertex X="7054" Y="20657" Z="0"/>
					<Vertex X="7054" Y="20664" Z="0"/>
					<Vertex X="7054" Y="20668" Z="0"/>
					<Vertex X="7054" Y="20675" Z="0"/>
					<Vertex X="7054" Y="20682" Z="0"/>
					<Vertex X="7054" Y="20689" Z="0"/>
					<Vertex X="7054" Y="20693" Z="0"/>
					<Vertex X="7054" Y="20700" Z="0"/>
					<Vertex X="7054" Y="20707" Z="0"/>
					<Vertex X="7050" Y="20714" Z="0"/>
					<Vertex X="7047" Y="20714" Z="0"/>
					<Vertex X="7047" Y="20722" Z="0"/>
					<Vertex X="7043" Y="20722" Z="0"/>
					<Vertex X="7039" Y="20725" Z="0"/>
					<Vertex X="7036" Y="20729" Z="0"/>
					<Vertex X="7036" Y="20732" Z="0"/>
					<Vertex X="7032" Y="20732" Z="0"/>
					<Vertex X="7029" Y="20732" Z="0"/>
					<Vertex X="7029" Y="20736" Z="0"/>
					<Vertex X="7025" Y="20739" Z="0"/>
					<Vertex X="7025" Y="20743" Z="0"/>
					<Vertex X="7022" Y="20743" Z="0"/>
					<Vertex X="7018" Y="20747" Z="0"/>
					<Vertex X="7014" Y="20750" Z="0"/>
					<Vertex X="7011" Y="20750" Z="0"/>
					<Vertex X="7007" Y="20750" Z="0"/>
					<Vertex X="7000" Y="20750" Z="0"/>
					<Vertex X="7000" Y="20754" Z="0"/>
					<Vertex X="6989" Y="20754" Z="0"/>
					<Vertex X="6986" Y="20757" Z="0"/>
					<Vertex X="6982" Y="20757" Z="0"/>
					<Vertex X="6975" Y="20761" Z="0"/>
					<Vertex X="6961" Y="20764" Z="0"/>
					<Vertex X="6957" Y="20764" Z="0"/>
					<Vertex X="6950" Y="20764" Z="0"/>
					<Vertex X="6936" Y="20772" Z="0"/>
					<Vertex X="6929" Y="20772" Z="0"/>
					<Vertex X="6918" Y="20772" Z="0"/>
					<Vertex X="6907" Y="20775" Z="0"/>
					<Vertex X="6900" Y="20779" Z="0"/>
					<Vertex X="6886" Y="20779" Z="0"/>
					<Vertex X="6879" Y="20779" Z="0"/>
					<Vertex X="6861" Y="20786" Z="0"/>
					<Vertex X="6850" Y="20786" Z="0"/>
					<Vertex X="6839" Y="20789" Z="0"/>
					<Vertex X="6822" Y="20789" Z="0"/>
					<Vertex X="6807" Y="20793" Z="0"/>
					<Vertex X="6804" Y="20793" Z="0"/>
					<Vertex X="6789" Y="20800" Z="0"/>
					<Vertex X="6782" Y="20804" Z="0"/>
					<Vertex X="6775" Y="20807" Z="0"/>
					<Vertex X="6761" Y="20811" Z="0"/>
					<Vertex X="6743" Y="20818" Z="0"/>
					<Vertex X="6736" Y="20818" Z="0"/>
					<Vertex X="6725" Y="20825" Z="0"/>
					<Vertex X="6714" Y="20825" Z="0"/>
					<Vertex X="6704" Y="20829" Z="0"/>
					<Vertex X="6693" Y="20832" Z="0"/>
					<Vertex X="6686" Y="20836" Z="0"/>
					<Vertex X="6675" Y="20839" Z="0"/>
					<Vertex X="6661" Y="20843" Z="0"/>
					<Vertex X="6657" Y="20843" Z="0"/>
					<Vertex X="6650" Y="20847" Z="0"/>
					<Vertex X="6643" Y="20847" Z="0"/>
					<Vertex X="6636" Y="20850" Z="0"/>
					<Vertex X="6629" Y="20857" Z="0"/>
					<Vertex X="6625" Y="20857" Z="0"/>
					<Vertex X="6622" Y="20857" Z="0"/>
					<Vertex X="6611" Y="20864" Z="0"/>
					<Vertex X="6604" Y="20864" Z="0"/>
					<Vertex X="6597" Y="20868" Z="0"/>
					<Vertex X="6589" Y="20872" Z="0"/>
					<Vertex X="6586" Y="20872" Z="0"/>
					<Vertex X="6579" Y="20875" Z="0"/>
					<Vertex X="6568" Y="20879" Z="0"/>
					<Vertex X="6550" Y="20886" Z="0"/>
					<Vertex X="6543" Y="20889" Z="0"/>
					<Vertex X="6532" Y="20893" Z="0"/>
					<Vertex X="6529" Y="20893" Z="0"/>
					<Vertex X="6514" Y="20897" Z="0"/>
					<Vertex X="6511" Y="20897" Z="0"/>
					<Vertex X="6507" Y="20900" Z="0"/>
					<Vertex X="6504" Y="20904" Z="0"/>
					<Vertex X="6500" Y="20904" Z="0"/>
					<Vertex X="6493" Y="20907" Z="0"/>
					<Vertex X="6486" Y="20914" Z="0"/>
					<Vertex X="6482" Y="20914" Z="0"/>
					<Vertex X="6479" Y="20918" Z="0"/>
					<Vertex X="6475" Y="20918" Z="0"/>
					<Vertex X="6464" Y="20925" Z="0"/>
					<Vertex X="6461" Y="20925" Z="0"/>
					<Vertex X="6457" Y="20929" Z="0"/>
					<Vertex X="6454" Y="20932" Z="0"/>
					<Vertex X="6447" Y="20932" Z="0"/>
					<Vertex X="6443" Y="20939" Z="0"/>
					<Vertex X="6439" Y="20943" Z="0"/>
					<Vertex X="6436" Y="20943" Z="0"/>
					<Vertex X="6436" Y="20947" Z="0"/>
					<Vertex X="6436" Y="20950" Z="0"/>
					<Vertex X="6432" Y="20954" Z="0"/>
					<Vertex X="6429" Y="20957" Z="0"/>
					<Vertex X="6425" Y="20961" Z="0"/>
					<Vertex X="6425" Y="20964" Z="0"/>
					<Vertex X="6425" Y="20968" Z="0"/>
					<Vertex X="6418" Y="20972" Z="0"/>
					<Vertex X="6418" Y="20979" Z="0"/>
					<Vertex X="6418" Y="20982" Z="0"/>
					<Vertex X="6418" Y="20986" Z="0"/>
					<Vertex X="6418" Y="20989" Z="0"/>
					<Vertex X="6418" Y="20993" Z="0"/>
					<Vertex X="6418" Y="21000" Z="0"/>
					<Vertex X="6418" Y="21004" Z="0"/>
					<Vertex X="6418" Y="21007" Z="0"/>
					<Vertex X="6418" Y="21011" Z="0"/>
					<Vertex X="6418" Y="21014" Z="0"/>
					<Vertex X="6418" Y="21018" Z="0"/>
					<Vertex X="6418" Y="21022" Z="0"/>
					<Vertex X="6418" Y="21025" Z="0"/>
					<Vertex X="6418" Y="21029" Z="0"/>
					<Vertex X="6422" Y="21032" Z="0"/>
					<Vertex X="6425" Y="21039" Z="0"/>
					<Vertex X="6429" Y="21043" Z="0"/>
					<Vertex X="6429" Y="21047" Z="0"/>
					<Vertex X="6432" Y="21054" Z="0"/>
					<Vertex X="6436" Y="21057" Z="0"/>
					<Vertex X="6439" Y="21061" Z="0"/>
					<Vertex X="6443" Y="21061" Z="0"/>
					<Vertex X="6443" Y="21064" Z="0"/>
					<Vertex X="6450" Y="21072" Z="0"/>
					<Vertex X="6450" Y="21075" Z="0"/>
					<Vertex X="6454" Y="21075" Z="0"/>
					<Vertex X="6457" Y="21079" Z="0"/>
					<Vertex X="6461" Y="21082" Z="0"/>
					<Vertex X="6464" Y="21086" Z="0"/>
					<Vertex X="6468" Y="21086" Z="0"/>
					<Vertex X="6472" Y="21086" Z="0"/>
					<Vertex X="6475" Y="21093" Z="0"/>
					<Vertex X="6479" Y="21093" Z="0"/>
					<Vertex X="6479" Y="21097" Z="0"/>
					<Vertex X="6482" Y="21097" Z="0"/>
					<Vertex X="6486" Y="21104" Z="0"/>
					<Vertex X="6489" Y="21104" Z="0"/>
					<Vertex X="6489" Y="21107" Z="0"/>
					<Vertex X="6493" Y="21107" Z="0"/>
					<Vertex X="6497" Y="21107" Z="0"/>
					<Vertex X="6500" Y="21111" Z="0"/>
					<Vertex X="6500" Y="21114" Z="0"/>
					<Vertex X="6507" Y="21118" Z="0"/>
					<Vertex X="6511" Y="21122" Z="0"/>
					<Vertex X="6514" Y="21125" Z="0"/>
					<Vertex X="6518" Y="21125" Z="0"/>
					<Vertex X="6529" Y="21129" Z="0"/>
					<Vertex X="6529" Y="21132" Z="0"/>
					<Vertex X="6536" Y="21132" Z="0"/>
					<Vertex X="6539" Y="21136" Z="0"/>
					<Vertex X="6543" Y="21139" Z="0"/>
					<Vertex X="6550" Y="21139" Z="0"/>
					<Vertex X="6554" Y="21143" Z="0"/>
					<Vertex X="6564" Y="21150" Z="0"/>
					<Vertex X="6568" Y="21150" Z="0"/>
					<Vertex X="6572" Y="21154" Z="0"/>
					<Vertex X="6579" Y="21154" Z="0"/>
					<Vertex X="6586" Y="21157" Z="0"/>
					<Vertex X="6593" Y="21157" Z="0"/>
					<Vertex X="6593" Y="21164" Z="0"/>
					<Vertex X="6604" Y="21164" Z="0"/>
					<Vertex X="6607" Y="21168" Z="0"/>
					<Vertex X="6611" Y="21168" Z="0"/>
					<Vertex X="6614" Y="21168" Z="0"/>
					<Vertex X="6618" Y="21172" Z="0"/>
					<Vertex X="6625" Y="21172" Z="0"/>
					<Vertex X="6629" Y="21175" Z="0"/>
					<Vertex X="6636" Y="21175" Z="0"/>
					<Vertex X="6643" Y="21179" Z="0"/>
					<Vertex X="6647" Y="21182" Z="0"/>
					<Vertex X="6650" Y="21182" Z="0"/>
					<Vertex X="6654" Y="21182" Z="0"/>
					<Vertex X="6657" Y="21186" Z="0"/>
					<Vertex X="6661" Y="21186" Z="0"/>
					<Vertex X="6668" Y="21186" Z="0"/>
					<Vertex X="6672" Y="21189" Z="0"/>
					<Vertex X="6675" Y="21189" Z="0"/>
					<Vertex X="6679" Y="21189" Z="0"/>
					<Vertex X="6682" Y="21189" Z="0"/>
					<Vertex X="6689" Y="21189" Z="0"/>
					<Vertex X="6693" Y="21189" Z="0"/>
					<Vertex X="6700" Y="21189" Z="0"/>
					<Vertex X="6707" Y="21189" Z="0"/>
					<Vertex X="6711" Y="21189" Z="0"/>
					<Vertex X="6714" Y="21189" Z="0"/>
					<Vertex X="6722" Y="21189" Z="0"/>
					<Vertex X="6725" Y="21189" Z="0"/>
					<Vertex X="6729" Y="21189" Z="0"/>
					<Vertex X="6732" Y="21189" Z="0"/>
					<Vertex X="6736" Y="21189" Z="0"/>
					<Vertex X="6739" Y="21189" Z="0"/>
					<Vertex X="6747" Y="21186" Z="0"/>
					<Vertex X="6750" Y="21182" Z="0"/>
					<Vertex X="6754" Y="21182" Z="0"/>
					<Vertex X="6761" Y="21179" Z="0"/>
					<Vertex X="6764" Y="21175" Z="0"/>
					<Vertex X="6768" Y="21172" Z="0"/>
					<Vertex X="6772" Y="21168" Z="0"/>
					<Vertex X="6779" Y="21164" Z="0"/>
					<Vertex X="6782" Y="21161" Z="0"/>
					<Vertex X="6786" Y="21161" Z="0"/>
					<Vertex X="6789" Y="21157" Z="0"/>
					<Vertex X="6793" Y="21154" Z="0"/>
					<Vertex X="6797" Y="21154" Z="0"/>
					<Vertex X="6800" Y="21147" Z="0"/>
					<Vertex X="6804" Y="21147" Z="0"/>
					<Vertex X="6807" Y="21147" Z="0"/>
					<Vertex X="6818" Y="21139" Z="0"/>
					<Vertex X="6825" Y="21139" Z="0"/>
					<Vertex X="6829" Y="21139" Z="0"/>
					<Vertex X="6839" Y="21136" Z="0"/>
					<Vertex X="6843" Y="21136" Z="0"/>
					<Vertex X="6850" Y="21132" Z="0"/>
					<Vertex X="6857" Y="21129" Z="0"/>
					<Vertex X="6864" Y="21129" Z="0"/>
					<Vertex X="6868" Y="21129" Z="0"/>
					<Vertex X="6875" Y="21125" Z="0"/>
					<Vertex X="6882" Y="21125" Z="0"/>
					<Vertex X="6889" Y="21125" Z="0"/>
					<Vertex X="6893" Y="21122" Z="0"/>
					<Vertex X="6900" Y="21122" Z="0"/>
					<Vertex X="6907" Y="21122" Z="0"/>
					<Vertex X="6929" Y="21122" Z="0"/>
					<Vertex X="6932" Y="21122" Z="0"/>
					<Vertex X="6939" Y="21125" Z="0"/>
					<Vertex X="6947" Y="21125" Z="0"/>
					<Vertex X="6954" Y="21125" Z="0"/>
					<Vertex X="6957" Y="21129" Z="0"/>
					<Vertex X="6972" Y="21132" Z="0"/>
					<Vertex X="6979" Y="21136" Z="0"/>
					<Vertex X="6986" Y="21136" Z="0"/>
					<Vertex X="6993" Y="21139" Z="0"/>
					<Vertex X="7004" Y="21143" Z="0"/>
					<Vertex X="7007" Y="21143" Z="0"/>
					<Vertex X="7011" Y="21147" Z="0"/>
					<Vertex X="7025" Y="21150" Z="0"/>
					<Vertex X="7029" Y="21154" Z="0"/>
					<Vertex X="7032" Y="21157" Z="0"/>
					<Vertex X="7039" Y="21157" Z="0"/>
					<Vertex X="7047" Y="21164" Z="0"/>
					<Vertex X="7050" Y="21164" Z="0"/>
					<Vertex X="7054" Y="21168" Z="0"/>
					<Vertex X="7057" Y="21168" Z="0"/>
					<Vertex X="7061" Y="21168" Z="0"/>
					<Vertex X="7061" Y="21172" Z="0"/>
					<Vertex X="7064" Y="21172" Z="0"/>
					<Vertex X="7068" Y="21175" Z="0"/>
					<Vertex X="7068" Y="21179" Z="0"/>
					<Vertex X="7072" Y="21179" Z="0"/>
					<Vertex X="7072" Y="21182" Z="0"/>
					<Vertex X="7075" Y="21182" Z="0"/>
					<Vertex X="7079" Y="21189" Z="0"/>
					<Vertex X="7082" Y="21189" Z="0"/>
					<Vertex X="7086" Y="21197" Z="0"/>
					<Vertex X="7089" Y="21204" Z="0"/>
					<Vertex X="7093" Y="21207" Z="0"/>
					<Vertex X="7093" Y="21211" Z="0"/>
					<Vertex X="7097" Y="21214" Z="0"/>
					<Vertex X="7100" Y="21218" Z="0"/>
					<Vertex X="7100" Y="21222" Z="0"/>
					<Vertex X="7107" Y="21229" Z="0"/>
					<Vertex X="7111" Y="21236" Z="0"/>
					<Vertex X="7114" Y="21239" Z="0"/>
					<Vertex X="7118" Y="21243" Z="0"/>
					<Vertex X="7118" Y="21247" Z="0"/>
					<Vertex X="7122" Y="21247" Z="0"/>
					<Vertex X="7125" Y="21250" Z="0"/>
					<Vertex X="7132" Y="21257" Z="0"/>
					<Vertex X="7136" Y="21261" Z="0"/>
					<Vertex X="7139" Y="21261" Z="0"/>
					<Vertex X="7143" Y="21261" Z="0"/>
					<Vertex X="7154" Y="21268" Z="0"/>
					<Vertex X="7157" Y="21272" Z="0"/>
					<Vertex X="7161" Y="21272" Z="0"/>
					<Vertex X="7164" Y="21272" Z="0"/>
					<Vertex X="7172" Y="21275" Z="0"/>
					<Vertex X="7175" Y="21275" Z="0"/>
					<Vertex X="7179" Y="21275" Z="0"/>
					<Vertex X="7186" Y="21279" Z="0"/>
					<Vertex X="7189" Y="21279" Z="0"/>
					<Vertex X="7197" Y="21282" Z="0"/>
					<Vertex X="7200" Y="21282" Z="0"/>
					<Vertex X="7207" Y="21282" Z="0"/>
					<Vertex X="7211" Y="21282" Z="0"/>
					<Vertex X="7214" Y="21282" Z="0"/>
					<Vertex X="7222" Y="21282" Z="0"/>
					<Vertex X="7232" Y="21282" Z="0"/>
					<Vertex X="7236" Y="21282" Z="0"/>
					<Vertex X="7239" Y="21282" Z="0"/>
					<Vertex X="7243" Y="21282" Z="0"/>
					<Vertex X="7247" Y="21282" Z="0"/>
					<Vertex X="7254" Y="21282" Z="0"/>
					<Vertex X="7257" Y="21282" Z="0"/>
					<Vertex X="7264" Y="21282" Z="0"/>
					<Vertex X="7272" Y="21279" Z="0"/>
					<Vertex X="7279" Y="21279" Z="0"/>
					<Vertex X="7286" Y="21275" Z="0"/>
					<Vertex X="7293" Y="21275" Z="0"/>
					<Vertex X="7297" Y="21275" Z="0"/>
					<Vertex X="7307" Y="21272" Z="0"/>
					<Vertex X="7311" Y="21268" Z="0"/>
					<Vertex X="7318" Y="21268" Z="0"/>
					<Vertex X="7325" Y="21264" Z="0"/>
					<Vertex X="7329" Y="21264" Z="0"/>
					<Vertex X="7332" Y="21261" Z="0"/>
					<Vertex X="7336" Y="21257" Z="0"/>
					<Vertex X="7343" Y="21254" Z="0"/>
					<Vertex X="7350" Y="21250" Z="0"/>
					<Vertex X="7357" Y="21247" Z="0"/>
					<Vertex X="7357" Y="21243" Z="0"/>
					<Vertex X="7364" Y="21239" Z="0"/>
					<Vertex X="7368" Y="21239" Z="0"/>
					<Vertex X="7372" Y="21236" Z="0"/>
					<Vertex X="7379" Y="21229" Z="0"/>
					<Vertex X="7386" Y="21229" Z="0"/>
					<Vertex X="7389" Y="21225" Z="0"/>
					<Vertex X="7397" Y="21222" Z="0"/>
					<Vertex X="7400" Y="21218" Z="0"/>
					<Vertex X="7404" Y="21214" Z="0"/>
					<Vertex X="7407" Y="21214" Z="0"/>
					<Vertex X="7407" Y="21211" Z="0"/>
					<Vertex X="7414" Y="21207" Z="0"/>
					<Vertex X="7414" Y="21204" Z="0"/>
					<Vertex X="7418" Y="21197" Z="0"/>
					<Vertex X="7425" Y="21189" Z="0"/>
					<Vertex X="7425" Y="21186" Z="0"/>
					<Vertex X="7432" Y="21179" Z="0"/>
					<Vertex X="7432" Y="21175" Z="0"/>
					<Vertex X="7432" Y="21168" Z="0"/>
					<Vertex X="7439" Y="21157" Z="0"/>
					<Vertex X="7443" Y="21150" Z="0"/>
					<Vertex X="7447" Y="21139" Z="0"/>
					<Vertex X="7447" Y="21136" Z="0"/>
					<Vertex X="7457" Y="21125" Z="0"/>
					<Vertex X="7457" Y="21118" Z="0"/>
					<Vertex X="7457" Y="21111" Z="0"/>
					<Vertex X="7461" Y="21104" Z="0"/>
					<Vertex X="7461" Y="21093" Z="0"/>
					<Vertex X="7461" Y="21086" Z="0"/>
					<Vertex X="7468" Y="21075" Z="0"/>
					<Vertex X="7468" Y="21064" Z="0"/>
					<Vertex X="7472" Y="21054" Z="0"/>
					<Vertex X="7472" Y="21047" Z="0"/>
					<Vertex X="7475" Y="21032" Z="0"/>
					<Vertex X="7482" Y="21025" Z="0"/>
					<Vertex X="7486" Y="21014" Z="0"/>
					<Vertex X="7486" Y="21011" Z="0"/>
					<Vertex X="7489" Y="21004" Z="0"/>
					<Vertex X="7497" Y="20993" Z="0"/>
					<Vertex X="7500" Y="20982" Z="0"/>
					<Vertex X="7500" Y="20979" Z="0"/>
					<Vertex X="7500" Y="20972" Z="0"/>
					<Vertex X="7504" Y="20968" Z="0"/>
					<Vertex X="7511" Y="20954" Z="0"/>
					<Vertex X="7514" Y="20943" Z="0"/>
					<Vertex X="7522" Y="20936" Z="0"/>
					<Vertex X="7525" Y="20936" Z="0"/>
					<Vertex X="7525" Y="20932" Z="0"/>
					<Vertex X="7525" Y="20929" Z="0"/>
					<Vertex X="7529" Y="20918" Z="0"/>
					<Vertex X="7536" Y="20914" Z="0"/>
					<Vertex X="7536" Y="20907" Z="0"/>
					<Vertex X="7536" Y="20900" Z="0"/>
					<Vertex X="7539" Y="20893" Z="0"/>
					<Vertex X="7539" Y="20889" Z="0"/>
					<Vertex X="7543" Y="20879" Z="0"/>
					<Vertex X="7543" Y="20875" Z="0"/>
					<Vertex X="7547" Y="20872" Z="0"/>
					<Vertex X="7547" Y="20868" Z="0"/>
					<Vertex X="7547" Y="20864" Z="0"/>
					<Vertex X="7547" Y="20861" Z="0"/>
					<Vertex X="7550" Y="20854" Z="0"/>
					<Vertex X="7557" Y="20847" Z="0"/>
					<Vertex X="7557" Y="20843" Z="0"/>
					<Vertex X="7564" Y="20839" Z="0"/>
					<Vertex X="7572" Y="20832" Z="0"/>
					<Vertex X="7575" Y="20829" Z="0"/>
					<Vertex X="7586" Y="20818" Z="0"/>
					<Vertex X="7593" Y="20814" Z="0"/>
					<Vertex X="7600" Y="20811" Z="0"/>
					<Vertex X="7607" Y="20811" Z="0"/>
					<Vertex X="7618" Y="20807" Z="0"/>
					<Vertex X="7622" Y="20804" Z="0"/>
					<Vertex X="7629" Y="20800" Z="0"/>
					<Vertex X="7632" Y="20800" Z="0"/>
					<Vertex X="7639" Y="20793" Z="0"/>
					<Vertex X="7643" Y="20793" Z="0"/>
					<Vertex X="7650" Y="20786" Z="0"/>
					<Vertex X="7654" Y="20786" Z="0"/>
					<Vertex X="7661" Y="20786" Z="0"/>
					<Vertex X="7664" Y="20779" Z="0"/>
					<Vertex X="7668" Y="20779" Z="0"/>
					<Vertex X="7672" Y="20775" Z="0"/>
					<Vertex X="7675" Y="20772" Z="0"/>
					<Vertex X="7679" Y="20768" Z="0"/>
					<Vertex X="7682" Y="20768" Z="0"/>
					<Vertex X="7689" Y="20761" Z="0"/>
					<Vertex X="7689" Y="20757" Z="0"/>
					<Vertex X="7697" Y="20754" Z="0"/>
					<Vertex X="7700" Y="20747" Z="0"/>
					<Vertex X="7704" Y="20747" Z="0"/>
					<Vertex X="7707" Y="20739" Z="0"/>
					<Vertex X="7711" Y="20736" Z="0"/>
					<Vertex X="7711" Y="20732" Z="0"/>
					<Vertex X="7714" Y="20729" Z="0"/>
					<Vertex X="7718" Y="20722" Z="0"/>
					<Vertex X="7722" Y="20722" Z="0"/>
					<Vertex X="7722" Y="20714" Z="0"/>
					<Vertex X="7725" Y="20714" Z="0"/>
					<Vertex X="7729" Y="20711" Z="0"/>
					<Vertex X="7736" Y="20704" Z="0"/>
					<Vertex X="7736" Y="20700" Z="0"/>
					<Vertex X="7743" Y="20693" Z="0"/>
					<Vertex X="7743" Y="20689" Z="0"/>
					<Vertex X="7743" Y="20686" Z="0"/>
					<Vertex X="7747" Y="20679" Z="0"/>
					<Vertex X="7747" Y="20675" Z="0"/>
					<Vertex X="7750" Y="20668" Z="0"/>
					<Vertex X="7750" Y="20664" Z="0"/>
					<Vertex X="7754" Y="20654" Z="0"/>
					<Vertex X="7754" Y="20647" Z="0"/>
					<Vertex X="7754" Y="20639" Z="0"/>
					<Vertex X="7754" Y="20632" Z="0"/>
					<Vertex X="7757" Y="20625" Z="0"/>
					<Vertex X="7757" Y="20618" Z="0"/>
					<Vertex X="7761" Y="20611" Z="0"/>
					<Vertex X="7761" Y="20607" Z="0"/>
					<Vertex X="7761" Y="20604" Z="0"/>
					<Vertex X="7761" Y="20600" Z="0"/>
					<Vertex X="7761" Y="20597" Z="0"/>
					<Vertex X="7761" Y="20593" Z="0"/>
					<Vertex X="7761" Y="20586" Z="0"/>
					<Vertex X="7761" Y="20579" Z="0"/>
					<Vertex X="7761" Y="20575" Z="0"/>
					<Vertex X="7761" Y="20572" Z="0"/>
					<Vertex X="7757" Y="20561" Z="0"/>
					<Vertex X="7754" Y="20550" Z="0"/>
					<Vertex X="7754" Y="20543" Z="0"/>
					<Vertex X="7750" Y="20543" Z="0"/>
					<Vertex X="7747" Y="20532" Z="0"/>
					<Vertex X="7743" Y="20525" Z="0"/>
					<Vertex X="7743" Y="20518" Z="0"/>
					<Vertex X="7739" Y="20518" Z="0"/>
					<Vertex X="7739" Y="20511" Z="0"/>
					<Vertex X="7729" Y="20497" Z="0"/>
					<Vertex X="7729" Y="20493" Z="0"/>
					<Vertex X="7725" Y="20482" Z="0"/>
					<Vertex X="7714" Y="20464" Z="0"/>
					<Vertex X="7714" Y="20457" Z="0"/>
					<Vertex X="7711" Y="20450" Z="0"/>
					<Vertex X="7707" Y="20439" Z="0"/>
					<Vertex X="7700" Y="20429" Z="0"/>
					<Vertex X="7693" Y="20414" Z="0"/>
					<Vertex X="7689" Y="20404" Z="0"/>
					<Vertex X="7686" Y="20397" Z="0"/>
					<Vertex X="7679" Y="20382" Z="0"/>
					<Vertex X="7672" Y="20368" Z="0"/>
					<Vertex X="7668" Y="20361" Z="0"/>
					<Vertex X="7668" Y="20357" Z="0"/>
					<Vertex X="7661" Y="20343" Z="0"/>
					<Vertex X="7657" Y="20336" Z="0"/>
					<Vertex X="7657" Y="20329" Z="0"/>
					<Vertex X="7654" Y="20325" Z="0"/>
					<Vertex X="7654" Y="20318" Z="0"/>
					<Vertex X="7650" Y="20311" Z="0"/>
					<Vertex X="7650" Y="20307" Z="0"/>
					<Vertex X="7647" Y="20304" Z="0"/>
					<Vertex X="7643" Y="20300" Z="0"/>
					<Vertex X="7643" Y="20297" Z="0"/>
					<Vertex X="7639" Y="20293" Z="0"/>
					<Vertex X="7636" Y="20289" Z="0"/>
					<Vertex X="7636" Y="20286" Z="0"/>
					<Vertex X="7636" Y="20282" Z="0"/>
					<Vertex X="7632" Y="20279" Z="0"/>
					<Vertex X="7632" Y="20275" Z="0"/>
					<Vertex X="7632" Y="20272" Z="0"/>
					<Vertex X="7632" Y="20268" Z="0"/>
					<Vertex X="7632" Y="20264" Z="0"/>
					<Vertex X="7629" Y="20261" Z="0"/>
					<Vertex X="7611" Y="20250" Z="0"/>
				</Vertices>
			</Region>
			<Region Id="5" Type="0" Zoom="0.210000" Selected="0" ImageLocation="" ImageFocus="0" Length="5519.5" Area="1482736.0" LengthMicrons="1390.9" AreaMicrons="94159.7" Text="SOLID" NegativeROA="0" InputRegionId="0" Analyze="1" DisplayId="5">
				<Attributes/>
				<Vertices>
					<Vertex X="2515" Y="12043" Z="0"/>
					<Vertex X="2519" Y="12043" Z="0"/>
					<Vertex X="2524" Y="12043" Z="0"/>
					<Vertex X="2534" Y="12043" Z="0"/>
					<Vertex X="2538" Y="12043" Z="0"/>
					<Vertex X="2543" Y="12043" Z="0"/>
					<Vertex X="2548" Y="12043" Z="0"/>
					<Vertex X="2553" Y="12043" Z="0"/>
					<Vertex X="2557" Y="12043" Z="0"/>
					<Vertex X="2562" Y="12043" Z="0"/>
					<Vertex X="2567" Y="12043" Z="0"/>
					<Vertex X="2576" Y="12043" Z="0"/>
					<Vertex X="2591" Y="12043" Z="0"/>
					<Vertex X="2595" Y="12043" Z="0"/>
					<Vertex X="2615" Y="12043" Z="0"/>
					<Vertex X="2619" Y="12043" Z="0"/>
					<Vertex X="2629" Y="12043" Z="0"/>
					<Vertex X="2643" Y="12043" Z="0"/>
					<Vertex X="2648" Y="12043" Z="0"/>
					<Vertex X="2662" Y="12043" Z="0"/>
					<Vertex X="2672" Y="12043" Z="0"/>
					<Vertex X="2676" Y="12043" Z="0"/>
					<Vertex X="2686" Y="12053" Z="0"/>
					<Vertex X="2695" Y="12053" Z="0"/>
					<Vertex X="2705" Y="12053" Z="0"/>
					<Vertex X="2710" Y="12053" Z="0"/>
					<Vertex X="2715" Y="12053" Z="0"/>
					<Vertex X="2719" Y="12053" Z="0"/>
					<Vertex X="2729" Y="12053" Z="0"/>
					<Vertex X="2734" Y="12053" Z="0"/>
					<Vertex X="2738" Y="12053" Z="0"/>
					<Vertex X="2743" Y="12053" Z="0"/>
					<Vertex X="2753" Y="12053" Z="0"/>
					<Vertex X="2757" Y="12053" Z="0"/>
					<Vertex X="2762" Y="12053" Z="0"/>
					<Vertex X="2767" Y="12053" Z="0"/>
					<Vertex X="2772" Y="12053" Z="0"/>
					<Vertex X="2776" Y="12053" Z="0"/>
					<Vertex X="2781" Y="12053" Z="0"/>
					<Vertex X="2786" Y="12053" Z="0"/>
					<Vertex X="2791" Y="12053" Z="0"/>
					<Vertex X="2800" Y="12053" Z="0"/>
					<Vertex X="2805" Y="12053" Z="0"/>
					<Vertex X="2815" Y="12053" Z="0"/>
					<Vertex X="2819" Y="12053" Z="0"/>
					<Vertex X="2824" Y="12053" Z="0"/>
					<Vertex X="2834" Y="12053" Z="0"/>
					<Vertex X="2838" Y="12053" Z="0"/>
					<Vertex X="2848" Y="12053" Z="0"/>
					<Vertex X="2857" Y="12053" Z="0"/>
					<Vertex X="2872" Y="12053" Z="0"/>
					<Vertex X="2876" Y="12048" Z="0"/>
					<Vertex X="2886" Y="12048" Z="0"/>
					<Vertex X="2895" Y="12043" Z="0"/>
					<Vertex X="2900" Y="12043" Z="0"/>
					<Vertex X="2910" Y="12038" Z="0"/>
					<Vertex X="2924" Y="12038" Z="0"/>
					<Vertex X="2934" Y="12034" Z="0"/>
					<Vertex X="2943" Y="12034" Z="0"/>
					<Vertex X="2957" Y="12034" Z="0"/>
					<Vertex X="2972" Y="12029" Z="0"/>
					<Vertex X="2981" Y="12029" Z="0"/>
					<Vertex X="2995" Y="12029" Z="0"/>
					<Vertex X="3010" Y="12019" Z="0"/>
					<Vertex X="3024" Y="12015" Z="0"/>
					<Vertex X="3034" Y="12015" Z="0"/>
					<Vertex X="3043" Y="12010" Z="0"/>
					<Vertex X="3053" Y="12010" Z="0"/>
					<Vertex X="3062" Y="12010" Z="0"/>
					<Vertex X="3072" Y="12000" Z="0"/>
					<Vertex X="3081" Y="12000" Z="0"/>
					<Vertex X="3095" Y="11996" Z="0"/>
					<Vertex X="3105" Y="11991" Z="0"/>
					<Vertex X="3124" Y="11981" Z="0"/>
					<Vertex X="3138" Y="11977" Z="0"/>
					<Vertex X="3143" Y="11977" Z="0"/>
					<Vertex X="3157" Y="11972" Z="0"/>
					<Vertex X="3172" Y="11962" Z="0"/>
					<Vertex X="3181" Y="11958" Z="0"/>
					<Vertex X="3191" Y="11953" Z="0"/>
					<Vertex X="3195" Y="11953" Z="0"/>
					<Vertex X="3205" Y="11948" Z="0"/>
					<Vertex X="3210" Y="11943" Z="0"/>
					<Vertex X="3219" Y="11938" Z="0"/>
					<Vertex X="3224" Y="11938" Z="0"/>
					<Vertex X="3234" Y="11929" Z="0"/>
					<Vertex X="3238" Y="11929" Z="0"/>
					<Vertex X="3243" Y="11924" Z="0"/>
					<Vertex X="3257" Y="11919" Z="0"/>
					<Vertex X="3267" Y="11915" Z="0"/>
					<Vertex X="3276" Y="11905" Z="0"/>
					<Vertex X="3286" Y="11900" Z="0"/>
					<Vertex X="3300" Y="11891" Z="0"/>
					<Vertex X="3315" Y="11881" Z="0"/>
					<Vertex X="3324" Y="11877" Z="0"/>
					<Vertex X="3329" Y="11867" Z="0"/>
					<Vertex X="3338" Y="11867" Z="0"/>
					<Vertex X="3348" Y="11853" Z="0"/>
					<Vertex X="3362" Y="11843" Z="0"/>
					<Vertex X="3376" Y="11838" Z="0"/>
					<Vertex X="3376" Y="11834" Z="0"/>
					<Vertex X="3391" Y="11829" Z="0"/>
					<Vertex X="3400" Y="11819" Z="0"/>
					<Vertex X="3405" Y="11819" Z="0"/>
					<Vertex X="3419" Y="11815" Z="0"/>
					<Vertex X="3424" Y="11810" Z="0"/>
					<Vertex X="3438" Y="11805" Z="0"/>
					<Vertex X="3448" Y="11800" Z="0"/>
					<Vertex X="3453" Y="11796" Z="0"/>
					<Vertex X="3467" Y="11796" Z="0"/>
					<Vertex X="3476" Y="11791" Z="0"/>
					<Vertex X="3481" Y="11781" Z="0"/>
					<Vertex X="3495" Y="11781" Z="0"/>
					<Vertex X="3500" Y="11777" Z="0"/>
					<Vertex X="3510" Y="11777" Z="0"/>
					<Vertex X="3519" Y="11767" Z="0"/>
					<Vertex X="3529" Y="11767" Z="0"/>
					<Vertex X="3534" Y="11762" Z="0"/>
					<Vertex X="3548" Y="11758" Z="0"/>
					<Vertex X="3557" Y="11753" Z="0"/>
					<Vertex X="3567" Y="11743" Z="0"/>
					<Vertex X="3576" Y="11738" Z="0"/>
					<Vertex X="3586" Y="11734" Z="0"/>
					<Vertex X="3600" Y="11724" Z="0"/>
					<Vertex X="3605" Y="11724" Z="0"/>
					<Vertex X="3615" Y="11715" Z="0"/>
					<Vertex X="3624" Y="11710" Z="0"/>
					<Vertex X="3643" Y="11696" Z="0"/>
					<Vertex X="3648" Y="11691" Z="0"/>
					<Vertex X="3657" Y="11686" Z="0"/>
					<Vertex X="3662" Y="11677" Z="0"/>
					<Vertex X="3667" Y="11677" Z="0"/>
					<Vertex X="3681" Y="11662" Z="0"/>
					<Vertex X="3686" Y="11662" Z="0"/>
					<Vertex X="3686" Y="11658" Z="0"/>
					<Vertex X="3700" Y="11648" Z="0"/>
					<Vertex X="3705" Y="11648" Z="0"/>
					<Vertex X="3705" Y="11643" Z="0"/>
					<Vertex X="3715" Y="11638" Z="0"/>
					<Vertex X="3719" Y="11638" Z="0"/>
					<Vertex X="3724" Y="11638" Z="0"/>
					<Vertex X="3734" Y="11629" Z="0"/>
					<Vertex X="3738" Y="11629" Z="0"/>
					<Vertex X="3743" Y="11629" Z="0"/>
					<Vertex X="3748" Y="11624" Z="0"/>
					<Vertex X="3757" Y="11619" Z="0"/>
					<Vertex X="3762" Y="11615" Z="0"/>
					<Vertex X="3767" Y="11615" Z="0"/>
					<Vertex X="3767" Y="11610" Z="0"/>
					<Vertex X="3781" Y="11610" Z="0"/>
					<Vertex X="3791" Y="11605" Z="0"/>
					<Vertex X="3795" Y="11596" Z="0"/>
					<Vertex X="3800" Y="11596" Z="0"/>
					<Vertex X="3810" Y="11591" Z="0"/>
					<Vertex X="3819" Y="11586" Z="0"/>
					<Vertex X="3829" Y="11581" Z="0"/>
					<Vertex X="3834" Y="11577" Z="0"/>
					<Vertex X="3843" Y="11572" Z="0"/>
					<Vertex X="3853" Y="11567" Z="0"/>
					<Vertex X="3853" Y="11562" Z="0"/>
					<Vertex X="3862" Y="11562" Z="0"/>
					<Vertex X="3867" Y="11558" Z="0"/>
					<Vertex X="3881" Y="11553" Z="0"/>
					<Vertex X="3886" Y="11548" Z="0"/>
					<Vertex X="3891" Y="11543" Z="0"/>
					<Vertex X="3905" Y="11538" Z="0"/>
					<Vertex X="3910" Y="11538" Z="0"/>
					<Vertex X="3919" Y="11534" Z="0"/>
					<Vertex X="3934" Y="11534" Z="0"/>
					<Vertex X="3948" Y="11529" Z="0"/>
					<Vertex X="3953" Y="11529" Z="0"/>
					<Vertex X="3967" Y="11519" Z="0"/>
					<Vertex X="3976" Y="11519" Z="0"/>
					<Vertex X="3986" Y="11519" Z="0"/>
					<Vertex X="3991" Y="11519" Z="0"/>
					<Vertex X="3995" Y="11519" Z="0"/>
					<Vertex X="4005" Y="11519" Z="0"/>
					<Vertex X="4019" Y="11515" Z="0"/>
					<Vertex X="4024" Y="11515" Z="0"/>
					<Vertex X="4034" Y="11515" Z="0"/>
					<Vertex X="4038" Y="11515" Z="0"/>
					<Vertex X="4048" Y="11515" Z="0"/>
					<Vertex X="4053" Y="11519" Z="0"/>
					<Vertex X="4053" Y="11524" Z="0"/>
					<Vertex X="4067" Y="11534" Z="0"/>
					<Vertex X="4067" Y="11538" Z="0"/>
					<Vertex X="4076" Y="11558" Z="0"/>
					<Vertex X="4081" Y="11567" Z="0"/>
					<Vertex X="4091" Y="11586" Z="0"/>
					<Vertex X="4095" Y="11600" Z="0"/>
					<Vertex X="4105" Y="11615" Z="0"/>
					<Vertex X="4105" Y="11634" Z="0"/>
					<Vertex X="4115" Y="11648" Z="0"/>
					<Vertex X="4119" Y="11672" Z="0"/>
					<Vertex X="4124" Y="11681" Z="0"/>
					<Vertex X="4124" Y="11696" Z="0"/>
					<Vertex X="4129" Y="11705" Z="0"/>
					<Vertex X="4129" Y="11719" Z="0"/>
					<Vertex X="4129" Y="11729" Z="0"/>
					<Vertex X="4129" Y="11738" Z="0"/>
					<Vertex X="4129" Y="11753" Z="0"/>
					<Vertex X="4129" Y="11767" Z="0"/>
					<Vertex X="4129" Y="11786" Z="0"/>
					<Vertex X="4129" Y="11800" Z="0"/>
					<Vertex X="4129" Y="11815" Z="0"/>
					<Vertex X="4129" Y="11829" Z="0"/>
					<Vertex X="4129" Y="11838" Z="0"/>
					<Vertex X="4119" Y="11848" Z="0"/>
					<Vertex X="4115" Y="11862" Z="0"/>
					<Vertex X="4110" Y="11877" Z="0"/>
					<Vertex X="4105" Y="11886" Z="0"/>
					<Vertex X="4100" Y="11896" Z="0"/>
					<Vertex X="4095" Y="11905" Z="0"/>
					<Vertex X="4091" Y="11924" Z="0"/>
					<Vertex X="4086" Y="11929" Z="0"/>
					<Vertex X="4081" Y="11938" Z="0"/>
					<Vertex X="4081" Y="11953" Z="0"/>
					<Vertex X="4072" Y="11967" Z="0"/>
					<Vertex X="4062" Y="11977" Z="0"/>
					<Vertex X="4062" Y="11996" Z="0"/>
					<Vertex X="4053" Y="12005" Z="0"/>
					<Vertex X="4048" Y="12015" Z="0"/>
					<Vertex X="4043" Y="12029" Z="0"/>
					<Vertex X="4043" Y="12043" Z="0"/>
					<Vertex X="4029" Y="12053" Z="0"/>
					<Vertex X="4029" Y="12062" Z="0"/>
					<Vertex X="4029" Y="12077" Z="0"/>
					<Vertex X="4029" Y="12086" Z="0"/>
					<Vertex X="4024" Y="12100" Z="0"/>
					<Vertex X="4015" Y="12115" Z="0"/>
					<Vertex X="4015" Y="12124" Z="0"/>
					<Vertex X="4010" Y="12138" Z="0"/>
					<Vertex X="4010" Y="12153" Z="0"/>
					<Vertex X="4010" Y="12158" Z="0"/>
					<Vertex X="4010" Y="12167" Z="0"/>
					<Vertex X="4010" Y="12177" Z="0"/>
					<Vertex X="4010" Y="12186" Z="0"/>
					<Vertex X="4010" Y="12196" Z="0"/>
					<Vertex X="4010" Y="12205" Z="0"/>
					<Vertex X="4010" Y="12210" Z="0"/>
					<Vertex X="4010" Y="12224" Z="0"/>
					<Vertex X="4010" Y="12238" Z="0"/>
					<Vertex X="4010" Y="12243" Z="0"/>
					<Vertex X="4010" Y="12253" Z="0"/>
					<Vertex X="4010" Y="12258" Z="0"/>
					<Vertex X="4015" Y="12262" Z="0"/>
					<Vertex X="4015" Y="12267" Z="0"/>
					<Vertex X="4019" Y="12272" Z="0"/>
					<Vertex X="4024" Y="12277" Z="0"/>
					<Vertex X="4034" Y="12286" Z="0"/>
					<Vertex X="4043" Y="12291" Z="0"/>
					<Vertex X="4053" Y="12305" Z="0"/>
					<Vertex X="4057" Y="12305" Z="0"/>
					<Vertex X="4076" Y="12315" Z="0"/>
					<Vertex X="4086" Y="12319" Z="0"/>
					<Vertex X="4095" Y="12334" Z="0"/>
					<Vertex X="4105" Y="12338" Z="0"/>
					<Vertex X="4110" Y="12348" Z="0"/>
					<Vertex X="4115" Y="12348" Z="0"/>
					<Vertex X="4119" Y="12358" Z="0"/>
					<Vertex X="4129" Y="12362" Z="0"/>
					<Vertex X="4129" Y="12367" Z="0"/>
					<Vertex X="4134" Y="12377" Z="0"/>
					<Vertex X="4143" Y="12381" Z="0"/>
					<Vertex X="4148" Y="12391" Z="0"/>
					<Vertex X="4153" Y="12396" Z="0"/>
					<Vertex X="4157" Y="12405" Z="0"/>
					<Vertex X="4162" Y="12419" Z="0"/>
					<Vertex X="4172" Y="12429" Z="0"/>
					<Vertex X="4176" Y="12443" Z="0"/>
					<Vertex X="4181" Y="12448" Z="0"/>
					<Vertex X="4191" Y="12462" Z="0"/>
					<Vertex X="4200" Y="12477" Z="0"/>
					<Vertex X="4210" Y="12486" Z="0"/>
					<Vertex X="4210" Y="12496" Z="0"/>
					<Vertex X="4219" Y="12510" Z="0"/>
					<Vertex X="4224" Y="12519" Z="0"/>
					<Vertex X="4229" Y="12524" Z="0"/>
					<Vertex X="4229" Y="12534" Z="0"/>
					<Vertex X="4229" Y="12538" Z="0"/>
					<Vertex X="4234" Y="12553" Z="0"/>
					<Vertex X="4238" Y="12558" Z="0"/>
					<Vertex X="4243" Y="12567" Z="0"/>
					<Vertex X="4243" Y="12577" Z="0"/>
					<Vertex X="4243" Y="12586" Z="0"/>
					<Vertex X="4243" Y="12600" Z="0"/>
					<Vertex X="4243" Y="12605" Z="0"/>
					<Vertex X="4243" Y="12619" Z="0"/>
					<Vertex X="4243" Y="12629" Z="0"/>
					<Vertex X="4243" Y="12638" Z="0"/>
					<Vertex X="4243" Y="12653" Z="0"/>
					<Vertex X="4243" Y="12658" Z="0"/>
					<Vertex X="4243" Y="12667" Z="0"/>
					<Vertex X="4243" Y="12681" Z="0"/>
					<Vertex X="4243" Y="12691" Z="0"/>
					<Vertex X="4238" Y="12696" Z="0"/>
					<Vertex X="4238" Y="12705" Z="0"/>
					<Vertex X="4234" Y="12724" Z="0"/>
					<Vertex X="4229" Y="12729" Z="0"/>
					<Vertex X="4219" Y="12738" Z="0"/>
					<Vertex X="4215" Y="12743" Z="0"/>
					<Vertex X="4205" Y="12748" Z="0"/>
					<Vertex X="4200" Y="12758" Z="0"/>
					<Vertex X="4195" Y="12762" Z="0"/>
					<Vertex X="4186" Y="12767" Z="0"/>
					<Vertex X="4181" Y="12772" Z="0"/>
					<Vertex X="4172" Y="12781" Z="0"/>
					<Vertex X="4167" Y="12786" Z="0"/>
					<Vertex X="4157" Y="12796" Z="0"/>
					<Vertex X="4153" Y="12800" Z="0"/>
					<Vertex X="4143" Y="12805" Z="0"/>
					<Vertex X="4134" Y="12815" Z="0"/>
					<Vertex X="4124" Y="12815" Z="0"/>
					<Vertex X="4115" Y="12824" Z="0"/>
					<Vertex X="4105" Y="12829" Z="0"/>
					<Vertex X="4095" Y="12834" Z="0"/>
					<Vertex X="4091" Y="12834" Z="0"/>
					<Vertex X="4086" Y="12838" Z="0"/>
					<Vertex X="4081" Y="12838" Z="0"/>
					<Vertex X="4072" Y="12838" Z="0"/>
					<Vertex X="4062" Y="12848" Z="0"/>
					<Vertex X="4053" Y="12853" Z="0"/>
					<Vertex X="4048" Y="12853" Z="0"/>
					<Vertex X="4038" Y="12853" Z="0"/>
					<Vertex X="4038" Y="12858" Z="0"/>
					<Vertex X="4024" Y="12862" Z="0"/>
					<Vertex X="4015" Y="12867" Z="0"/>
					<Vertex X="4005" Y="12872" Z="0"/>
					<Vertex X="3995" Y="12872" Z="0"/>
					<Vertex X="3986" Y="12881" Z="0"/>
					<Vertex X="3972" Y="12886" Z="0"/>
					<Vertex X="3962" Y="12891" Z="0"/>
					<Vertex X="3948" Y="12900" Z="0"/>
					<Vertex X="3938" Y="12900" Z="0"/>
					<Vertex X="3924" Y="12910" Z="0"/>
					<Vertex X="3910" Y="12915" Z="0"/>
					<Vertex X="3905" Y="12915" Z="0"/>
					<Vertex X="3900" Y="12919" Z="0"/>
					<Vertex X="3895" Y="12924" Z="0"/>
					<Vertex X="3881" Y="12924" Z="0"/>
					<Vertex X="3876" Y="12924" Z="0"/>
					<Vertex X="3872" Y="12934" Z="0"/>
					<Vertex X="3857" Y="12934" Z="0"/>
					<Vertex X="3853" Y="12938" Z="0"/>
					<Vertex X="3848" Y="12938" Z="0"/>
					<Vertex X="3838" Y="12938" Z="0"/>
					<Vertex X="3834" Y="12938" Z="0"/>
					<Vertex X="3829" Y="12938" Z="0"/>
					<Vertex X="3824" Y="12943" Z="0"/>
					<Vertex X="3815" Y="12943" Z="0"/>
					<Vertex X="3810" Y="12943" Z="0"/>
					<Vertex X="3800" Y="12943" Z="0"/>
					<Vertex X="3795" Y="12943" Z="0"/>
					<Vertex X="3786" Y="12943" Z="0"/>
					<Vertex X="3781" Y="12943" Z="0"/>
					<Vertex X="3772" Y="12943" Z="0"/>
					<Vertex X="3762" Y="12943" Z="0"/>
					<Vertex X="3753" Y="12943" Z="0"/>
					<Vertex X="3748" Y="12943" Z="0"/>
					<Vertex X="3738" Y="12943" Z="0"/>
					<Vertex X="3729" Y="12943" Z="0"/>
					<Vertex X="3719" Y="12943" Z="0"/>
					<Vertex X="3710" Y="12943" Z="0"/>
					<Vertex X="3700" Y="12943" Z="0"/>
					<Vertex X="3691" Y="12943" Z="0"/>
					<Vertex X="3686" Y="12943" Z="0"/>
					<Vertex X="3676" Y="12938" Z="0"/>
					<Vertex X="3667" Y="12938" Z="0"/>
					<Vertex X="3662" Y="12934" Z="0"/>
					<Vertex X="3653" Y="12929" Z="0"/>
					<Vertex X="3648" Y="12929" Z="0"/>
					<Vertex X="3629" Y="12919" Z="0"/>
					<Vertex X="3624" Y="12915" Z="0"/>
					<Vertex X="3624" Y="12910" Z="0"/>
					<Vertex X="3619" Y="12910" Z="0"/>
					<Vertex X="3615" Y="12905" Z="0"/>
					<Vertex X="3610" Y="12900" Z="0"/>
					<Vertex X="3605" Y="12896" Z="0"/>
					<Vertex X="3600" Y="12891" Z="0"/>
					<Vertex X="3595" Y="12886" Z="0"/>
					<Vertex X="3591" Y="12877" Z="0"/>
					<Vertex X="3586" Y="12872" Z="0"/>
					<Vertex X="3581" Y="12867" Z="0"/>
					<Vertex X="3581" Y="12862" Z="0"/>
					<Vertex X="3567" Y="12853" Z="0"/>
					<Vertex X="3567" Y="12848" Z="0"/>
					<Vertex X="3562" Y="12838" Z="0"/>
					<Vertex X="3553" Y="12834" Z="0"/>
					<Vertex X="3548" Y="12824" Z="0"/>
					<Vertex X="3538" Y="12815" Z="0"/>
					<Vertex X="3524" Y="12800" Z="0"/>
					<Vertex X="3505" Y="12786" Z="0"/>
					<Vertex X="3495" Y="12777" Z="0"/>
					<Vertex X="3486" Y="12772" Z="0"/>
					<Vertex X="3472" Y="12758" Z="0"/>
					<Vertex X="3462" Y="12753" Z="0"/>
					<Vertex X="3453" Y="12753" Z="0"/>
					<Vertex X="3448" Y="12748" Z="0"/>
					<Vertex X="3443" Y="12748" Z="0"/>
					<Vertex X="3434" Y="12743" Z="0"/>
					<Vertex X="3424" Y="12743" Z="0"/>
					<Vertex X="3415" Y="12743" Z="0"/>
					<Vertex X="3410" Y="12743" Z="0"/>
					<Vertex X="3405" Y="12743" Z="0"/>
					<Vertex X="3400" Y="12743" Z="0"/>
					<Vertex X="3395" Y="12743" Z="0"/>
					<Vertex X="3386" Y="12743" Z="0"/>
					<Vertex X="3381" Y="12743" Z="0"/>
					<Vertex X="3372" Y="12743" Z="0"/>
					<Vertex X="3362" Y="12743" Z="0"/>
					<Vertex X="3357" Y="12738" Z="0"/>
					<Vertex X="3348" Y="12738" Z="0"/>
					<Vertex X="3338" Y="12734" Z="0"/>
					<Vertex X="3329" Y="12734" Z="0"/>
					<Vertex X="3324" Y="12729" Z="0"/>
					<Vertex X="3319" Y="12729" Z="0"/>
					<Vertex X="3315" Y="12729" Z="0"/>
					<Vertex X="3300" Y="12729" Z="0"/>
					<Vertex X="3291" Y="12724" Z="0"/>
					<Vertex X="3276" Y="12724" Z="0"/>
					<Vertex X="3267" Y="12724" Z="0"/>
					<Vertex X="3262" Y="12724" Z="0"/>
					<Vertex X="3253" Y="12724" Z="0"/>
					<Vertex X="3243" Y="12724" Z="0"/>
					<Vertex X="3234" Y="12724" Z="0"/>
					<Vertex X="3229" Y="12724" Z="0"/>
					<Vertex X="3215" Y="12724" Z="0"/>
					<Vertex X="3205" Y="12724" Z="0"/>
					<Vertex X="3195" Y="12724" Z="0"/>
					<Vertex X="3176" Y="12724" Z="0"/>
					<Vertex X="3162" Y="12724" Z="0"/>
					<Vertex X="3148" Y="12724" Z="0"/>
					<Vertex X="3138" Y="12724" Z="0"/>
					<Vertex X="3119" Y="12724" Z="0"/>
					<Vertex X="3105" Y="12724" Z="0"/>
					<Vertex X="3091" Y="12724" Z="0"/>
					<Vertex X="3081" Y="12724" Z="0"/>
					<Vertex X="3072" Y="12724" Z="0"/>
					<Vertex X="3057" Y="12724" Z="0"/>
					<Vertex X="3048" Y="12724" Z="0"/>
					<Vertex X="3034" Y="12724" Z="0"/>
					<Vertex X="3024" Y="12724" Z="0"/>
					<Vertex X="3019" Y="12724" Z="0"/>
					<Vertex X="3005" Y="12724" Z="0"/>
					<Vertex X="2995" Y="12724" Z="0"/>
					<Vertex X="2986" Y="12724" Z="0"/>
					<Vertex X="2981" Y="12724" Z="0"/>
					<Vertex X="2976" Y="12719" Z="0"/>
					<Vertex X="2972" Y="12715" Z="0"/>
					<Vertex X="2962" Y="12715" Z="0"/>
					<Vertex X="2953" Y="12710" Z="0"/>
					<Vertex X="2948" Y="12710" Z="0"/>
					<Vertex X="2934" Y="12705" Z="0"/>
					<Vertex X="2929" Y="12705" Z="0"/>
					<Vertex X="2915" Y="12700" Z="0"/>
					<Vertex X="2905" Y="12696" Z="0"/>
					<Vertex X="2895" Y="12696" Z="0"/>
					<Vertex X="2886" Y="12691" Z="0"/>
					<Vertex X="2872" Y="12686" Z="0"/>
					<Vertex X="2862" Y="12686" Z="0"/>
					<Vertex X="2853" Y="12681" Z="0"/>
					<Vertex X="2843" Y="12677" Z="0"/>
					<Vertex X="2834" Y="12672" Z="0"/>
					<Vertex X="2829" Y="12672" Z="0"/>
					<Vertex X="2819" Y="12672" Z="0"/>
					<Vertex X="2810" Y="12662" Z="0"/>
					<Vertex X="2805" Y="12658" Z="0"/>
					<Vertex X="2800" Y="12653" Z="0"/>
					<Vertex X="2795" Y="12653" Z="0"/>
					<Vertex X="2791" Y="12643" Z="0"/>
					<Vertex X="2781" Y="12643" Z="0"/>
					<Vertex X="2781" Y="12638" Z="0"/>
					<Vertex X="2772" Y="12634" Z="0"/>
					<Vertex X="2767" Y="12624" Z="0"/>
					<Vertex X="2762" Y="12624" Z="0"/>
					<Vertex X="2753" Y="12619" Z="0"/>
					<Vertex X="2753" Y="12615" Z="0"/>
					<Vertex X="2748" Y="12610" Z="0"/>
					<Vertex X="2743" Y="12605" Z="0"/>
					<Vertex X="2734" Y="12600" Z="0"/>
					<Vertex X="2729" Y="12596" Z="0"/>
					<Vertex X="2715" Y="12586" Z="0"/>
					<Vertex X="2715" Y="12581" Z="0"/>
					<Vertex X="2705" Y="12577" Z="0"/>
					<Vertex X="2691" Y="12567" Z="0"/>
					<Vertex X="2686" Y="12562" Z="0"/>
					<Vertex X="2681" Y="12558" Z="0"/>
					<Vertex X="2672" Y="12553" Z="0"/>
					<Vertex X="2667" Y="12548" Z="0"/>
					<Vertex X="2657" Y="12534" Z="0"/>
					<Vertex X="2653" Y="12529" Z="0"/>
					<Vertex X="2643" Y="12515" Z="0"/>
					<Vertex X="2634" Y="12505" Z="0"/>
					<Vertex X="2629" Y="12500" Z="0"/>
					<Vertex X="2619" Y="12486" Z="0"/>
					<Vertex X="2610" Y="12477" Z="0"/>
					<Vertex X="2595" Y="12467" Z="0"/>
					<Vertex X="2591" Y="12453" Z="0"/>
					<Vertex X="2576" Y="12443" Z="0"/>
					<Vertex X="2572" Y="12434" Z="0"/>
					<Vertex X="2557" Y="12415" Z="0"/>
					<Vertex X="2553" Y="12410" Z="0"/>
					<Vertex X="2548" Y="12400" Z="0"/>
					<Vertex X="2538" Y="12386" Z="0"/>
					<Vertex X="2534" Y="12381" Z="0"/>
					<Vertex X="2529" Y="12372" Z="0"/>
					<Vertex X="2524" Y="12362" Z="0"/>
					<Vertex X="2519" Y="12353" Z="0"/>
					<Vertex X="2519" Y="12348" Z="0"/>
					<Vertex X="2515" Y="12338" Z="0"/>
					<Vertex X="2505" Y="12329" Z="0"/>
					<Vertex X="2505" Y="12324" Z="0"/>
					<Vertex X="2505" Y="12319" Z="0"/>
					<Vertex X="2500" Y="12315" Z="0"/>
					<Vertex X="2500" Y="12305" Z="0"/>
					<Vertex X="2500" Y="12300" Z="0"/>
					<Vertex X="2491" Y="12291" Z="0"/>
					<Vertex X="2491" Y="12286" Z="0"/>
					<Vertex X="2486" Y="12272" Z="0"/>
					<Vertex X="2481" Y="12267" Z="0"/>
					<Vertex X="2481" Y="12262" Z="0"/>
					<Vertex X="2476" Y="12253" Z="0"/>
					<Vertex X="2476" Y="12248" Z="0"/>
					<Vertex X="2472" Y="12243" Z="0"/>
					<Vertex X="2472" Y="12238" Z="0"/>
					<Vertex X="2472" Y="12234" Z="0"/>
					<Vertex X="2472" Y="12224" Z="0"/>
					<Vertex X="2472" Y="12219" Z="0"/>
					<Vertex X="2472" Y="12205" Z="0"/>
					<Vertex X="2472" Y="12191" Z="0"/>
					<Vertex X="2472" Y="12186" Z="0"/>
					<Vertex X="2472" Y="12177" Z="0"/>
					<Vertex X="2472" Y="12167" Z="0"/>
					<Vertex X="2472" Y="12153" Z="0"/>
					<Vertex X="2472" Y="12138" Z="0"/>
					<Vertex X="2472" Y="12134" Z="0"/>
					<Vertex X="2472" Y="12124" Z="0"/>
					<Vertex X="2472" Y="12119" Z="0"/>
					<Vertex X="2476" Y="12110" Z="0"/>
					<Vertex X="2476" Y="12105" Z="0"/>
					<Vertex X="2481" Y="12100" Z="0"/>
					<Vertex X="2481" Y="12096" Z="0"/>
					<Vertex X="2481" Y="12091" Z="0"/>
					<Vertex X="2486" Y="12091" Z="0"/>
					<Vertex X="2491" Y="12086" Z="0"/>
					<Vertex X="2491" Y="12081" Z="0"/>
					<Vertex X="2495" Y="12077" Z="0"/>
					<Vertex X="2500" Y="12072" Z="0"/>
					<Vertex X="2505" Y="12067" Z="0"/>
					<Vertex X="2505" Y="12062" Z="0"/>
					<Vertex X="2510" Y="12058" Z="0"/>
					<Vertex X="2515" Y="12053" Z="0"/>
					<Vertex X="2515" Y="12043" Z="0"/>
				</Vertices>
			</Region>
			<Region Id="6" Type="0" Zoom="0.210000" Selected="0" ImageLocation="" ImageFocus="0" Length="4785.4" Area="1101852.0" LengthMicrons="1205.9" AreaMicrons="69972.0" Text="SOLID" NegativeROA="0" InputRegionId="0" Analyze="1" DisplayId="6">
				<Attributes/>
				<Vertices>
					<Vertex X="4172" Y="13010" Z="0"/>
					<Vertex X="4176" Y="13010" Z="0"/>
					<Vertex X="4181" Y="13010" Z="0"/>
					<Vertex X="4191" Y="13000" Z="0"/>
					<Vertex X="4205" Y="13000" Z="0"/>
					<Vertex X="4210" Y="13000" Z="0"/>
					<Vertex X="4224" Y="13000" Z="0"/>
					<Vertex X="4234" Y="13000" Z="0"/>
					<Vertex X="4248" Y="13000" Z="0"/>
					<Vertex X="4262" Y="13000" Z="0"/>
					<Vertex X="4276" Y="13000" Z="0"/>
					<Vertex X="4286" Y="13000" Z="0"/>
					<Vertex X="4300" Y="13000" Z="0"/>
					<Vertex X="4315" Y="13000" Z="0"/>
					<Vertex X="4324" Y="13000" Z="0"/>
					<Vertex X="4338" Y="13000" Z="0"/>
					<Vertex X="4348" Y="13000" Z="0"/>
					<Vertex X="4357" Y="13000" Z="0"/>
					<Vertex X="4372" Y="13000" Z="0"/>
					<Vertex X="4386" Y="13000" Z="0"/>
					<Vertex X="4400" Y="13000" Z="0"/>
					<Vertex X="4415" Y="13000" Z="0"/>
					<Vertex X="4434" Y="13000" Z="0"/>
					<Vertex X="4443" Y="13000" Z="0"/>
					<Vertex X="4448" Y="13000" Z="0"/>
					<Vertex X="4453" Y="13000" Z="0"/>
					<Vertex X="4462" Y="13000" Z="0"/>
					<Vertex X="4472" Y="13000" Z="0"/>
					<Vertex X="4476" Y="13000" Z="0"/>
					<Vertex X="4481" Y="13000" Z="0"/>
					<Vertex X="4491" Y="13000" Z="0"/>
					<Vertex X="4495" Y="13005" Z="0"/>
					<Vertex X="4510" Y="13005" Z="0"/>
					<Vertex X="4515" Y="13005" Z="0"/>
					<Vertex X="4524" Y="13005" Z="0"/>
					<Vertex X="4538" Y="13005" Z="0"/>
					<Vertex X="4553" Y="13015" Z="0"/>
					<Vertex X="4562" Y="13015" Z="0"/>
					<Vertex X="4567" Y="13015" Z="0"/>
					<Vertex X="4576" Y="13015" Z="0"/>
					<Vertex X="4586" Y="13019" Z="0"/>
					<Vertex X="4595" Y="13019" Z="0"/>
					<Vertex X="4610" Y="13024" Z="0"/>
					<Vertex X="4615" Y="13024" Z="0"/>
					<Vertex X="4629" Y="13024" Z="0"/>
					<Vertex X="4648" Y="13024" Z="0"/>
					<Vertex X="4653" Y="13024" Z="0"/>
					<Vertex X="4667" Y="13024" Z="0"/>
					<Vertex X="4676" Y="13024" Z="0"/>
					<Vertex X="4686" Y="13024" Z="0"/>
					<Vertex X="4700" Y="13024" Z="0"/>
					<Vertex X="4705" Y="13024" Z="0"/>
					<Vertex X="4724" Y="13024" Z="0"/>
					<Vertex X="4734" Y="13024" Z="0"/>
					<Vertex X="4738" Y="13024" Z="0"/>
					<Vertex X="4748" Y="13024" Z="0"/>
					<Vertex X="4757" Y="13024" Z="0"/>
					<Vertex X="4767" Y="13024" Z="0"/>
					<Vertex X="4776" Y="13024" Z="0"/>
					<Vertex X="4791" Y="13024" Z="0"/>
					<Vertex X="4800" Y="13024" Z="0"/>
					<Vertex X="4810" Y="13024" Z="0"/>
					<Vertex X="4824" Y="13024" Z="0"/>
					<Vertex X="4829" Y="13019" Z="0"/>
					<Vertex X="4843" Y="13015" Z="0"/>
					<Vertex X="4853" Y="13010" Z="0"/>
					<Vertex X="4862" Y="13010" Z="0"/>
					<Vertex X="4876" Y="13010" Z="0"/>
					<Vertex X="4886" Y="13000" Z="0"/>
					<Vertex X="4895" Y="12996" Z="0"/>
					<Vertex X="4915" Y="12996" Z="0"/>
					<Vertex X="4919" Y="12996" Z="0"/>
					<Vertex X="4934" Y="12991" Z="0"/>
					<Vertex X="4957" Y="12981" Z="0"/>
					<Vertex X="4967" Y="12981" Z="0"/>
					<Vertex X="4976" Y="12977" Z="0"/>
					<Vertex X="4991" Y="12972" Z="0"/>
					<Vertex X="5000" Y="12972" Z="0"/>
					<Vertex X="5005" Y="12972" Z="0"/>
					<Vertex X="5010" Y="12972" Z="0"/>
					<Vertex X="5019" Y="12972" Z="0"/>
					<Vertex X="5029" Y="12972" Z="0"/>
					<Vertex X="5043" Y="12967" Z="0"/>
					<Vertex X="5043" Y="12962" Z="0"/>
					<Vertex X="5053" Y="12962" Z="0"/>
					<Vertex X="5057" Y="12962" Z="0"/>
					<Vertex X="5067" Y="12962" Z="0"/>
					<Vertex X="5072" Y="12962" Z="0"/>
					<Vertex X="5076" Y="12962" Z="0"/>
					<Vertex X="5091" Y="12958" Z="0"/>
					<Vertex X="5095" Y="12958" Z="0"/>
					<Vertex X="5105" Y="12958" Z="0"/>
					<Vertex X="5110" Y="12958" Z="0"/>
					<Vertex X="5119" Y="12953" Z="0"/>
					<Vertex X="5124" Y="12953" Z="0"/>
					<Vertex X="5134" Y="12948" Z="0"/>
					<Vertex X="5138" Y="12943" Z="0"/>
					<Vertex X="5143" Y="12943" Z="0"/>
					<Vertex X="5148" Y="12938" Z="0"/>
					<Vertex X="5157" Y="12938" Z="0"/>
					<Vertex X="5167" Y="12929" Z="0"/>
					<Vertex X="5176" Y="12924" Z="0"/>
					<Vertex X="5181" Y="12919" Z="0"/>
					<Vertex X="5186" Y="12919" Z="0"/>
					<Vertex X="5195" Y="12910" Z="0"/>
					<Vertex X="5200" Y="12910" Z="0"/>
					<Vertex X="5210" Y="12905" Z="0"/>
					<Vertex X="5215" Y="12905" Z="0"/>
					<Vertex X="5219" Y="12896" Z="0"/>
					<Vertex X="5234" Y="12891" Z="0"/>
					<Vertex X="5243" Y="12886" Z="0"/>
					<Vertex X="5248" Y="12881" Z="0"/>
					<Vertex X="5253" Y="12877" Z="0"/>
					<Vertex X="5257" Y="12872" Z="0"/>
					<Vertex X="5267" Y="12872" Z="0"/>
					<Vertex X="5276" Y="12862" Z="0"/>
					<Vertex X="5281" Y="12862" Z="0"/>
					<Vertex X="5286" Y="12862" Z="0"/>
					<Vertex X="5291" Y="12862" Z="0"/>
					<Vertex X="5300" Y="12862" Z="0"/>
					<Vertex X="5305" Y="12862" Z="0"/>
					<Vertex X="5315" Y="12867" Z="0"/>
					<Vertex X="5319" Y="12867" Z="0"/>
					<Vertex X="5319" Y="12877" Z="0"/>
					<Vertex X="5319" Y="12881" Z="0"/>
					<Vertex X="5319" Y="12886" Z="0"/>
					<Vertex X="5319" Y="12891" Z="0"/>
					<Vertex X="5324" Y="12900" Z="0"/>
					<Vertex X="5324" Y="12910" Z="0"/>
					<Vertex X="5324" Y="12919" Z="0"/>
					<Vertex X="5324" Y="12924" Z="0"/>
					<Vertex X="5324" Y="12934" Z="0"/>
					<Vertex X="5324" Y="12938" Z="0"/>
					<Vertex X="5324" Y="12943" Z="0"/>
					<Vertex X="5324" Y="12953" Z="0"/>
					<Vertex X="5324" Y="12962" Z="0"/>
					<Vertex X="5324" Y="12972" Z="0"/>
					<Vertex X="5324" Y="12986" Z="0"/>
					<Vertex X="5329" Y="12996" Z="0"/>
					<Vertex X="5329" Y="13005" Z="0"/>
					<Vertex X="5329" Y="13015" Z="0"/>
					<Vertex X="5329" Y="13029" Z="0"/>
					<Vertex X="5329" Y="13043" Z="0"/>
					<Vertex X="5334" Y="13048" Z="0"/>
					<Vertex X="5334" Y="13058" Z="0"/>
					<Vertex X="5338" Y="13067" Z="0"/>
					<Vertex X="5338" Y="13077" Z="0"/>
					<Vertex X="5338" Y="13091" Z="0"/>
					<Vertex X="5343" Y="13100" Z="0"/>
					<Vertex X="5348" Y="13110" Z="0"/>
					<Vertex X="5353" Y="13119" Z="0"/>
					<Vertex X="5353" Y="13124" Z="0"/>
					<Vertex X="5353" Y="13134" Z="0"/>
					<Vertex X="5353" Y="13143" Z="0"/>
					<Vertex X="5357" Y="13148" Z="0"/>
					<Vertex X="5367" Y="13162" Z="0"/>
					<Vertex X="5367" Y="13167" Z="0"/>
					<Vertex X="5367" Y="13177" Z="0"/>
					<Vertex X="5372" Y="13186" Z="0"/>
					<Vertex X="5376" Y="13196" Z="0"/>
					<Vertex X="5376" Y="13205" Z="0"/>
					<Vertex X="5381" Y="13215" Z="0"/>
					<Vertex X="5386" Y="13224" Z="0"/>
					<Vertex X="5391" Y="13234" Z="0"/>
					<Vertex X="5391" Y="13238" Z="0"/>
					<Vertex X="5400" Y="13258" Z="0"/>
					<Vertex X="5405" Y="13258" Z="0"/>
					<Vertex X="5405" Y="13267" Z="0"/>
					<Vertex X="5410" Y="13281" Z="0"/>
					<Vertex X="5410" Y="13286" Z="0"/>
					<Vertex X="5419" Y="13305" Z="0"/>
					<Vertex X="5424" Y="13315" Z="0"/>
					<Vertex X="5424" Y="13324" Z="0"/>
					<Vertex X="5429" Y="13338" Z="0"/>
					<Vertex X="5429" Y="13343" Z="0"/>
					<Vertex X="5429" Y="13353" Z="0"/>
					<Vertex X="5434" Y="13358" Z="0"/>
					<Vertex X="5434" Y="13372" Z="0"/>
					<Vertex X="5434" Y="13381" Z="0"/>
					<Vertex X="5438" Y="13400" Z="0"/>
					<Vertex X="5438" Y="13410" Z="0"/>
					<Vertex X="5438" Y="13415" Z="0"/>
					<Vertex X="5443" Y="13434" Z="0"/>
					<Vertex X="5443" Y="13443" Z="0"/>
					<Vertex X="5443" Y="13448" Z="0"/>
					<Vertex X="5448" Y="13458" Z="0"/>
					<Vertex X="5448" Y="13467" Z="0"/>
					<Vertex X="5448" Y="13477" Z="0"/>
					<Vertex X="5453" Y="13486" Z="0"/>
					<Vertex X="5453" Y="13491" Z="0"/>
					<Vertex X="5453" Y="13496" Z="0"/>
					<Vertex X="5453" Y="13505" Z="0"/>
					<Vertex X="5453" Y="13515" Z="0"/>
					<Vertex X="5453" Y="13524" Z="0"/>
					<Vertex X="5453" Y="13529" Z="0"/>
					<Vertex X="5453" Y="13538" Z="0"/>
					<Vertex X="5453" Y="13543" Z="0"/>
					<Vertex X="5453" Y="13553" Z="0"/>
					<Vertex X="5453" Y="13558" Z="0"/>
					<Vertex X="5453" Y="13562" Z="0"/>
					<Vertex X="5453" Y="13567" Z="0"/>
					<Vertex X="5453" Y="13577" Z="0"/>
					<Vertex X="5453" Y="13586" Z="0"/>
					<Vertex X="5453" Y="13591" Z="0"/>
					<Vertex X="5448" Y="13600" Z="0"/>
					<Vertex X="5443" Y="13610" Z="0"/>
					<Vertex X="5434" Y="13615" Z="0"/>
					<Vertex X="5429" Y="13624" Z="0"/>
					<Vertex X="5424" Y="13629" Z="0"/>
					<Vertex X="5415" Y="13638" Z="0"/>
					<Vertex X="5410" Y="13638" Z="0"/>
					<Vertex X="5405" Y="13638" Z="0"/>
					<Vertex X="5400" Y="13643" Z="0"/>
					<Vertex X="5395" Y="13643" Z="0"/>
					<Vertex X="5386" Y="13643" Z="0"/>
					<Vertex X="5376" Y="13643" Z="0"/>
					<Vertex X="5367" Y="13653" Z="0"/>
					<Vertex X="5357" Y="13658" Z="0"/>
					<Vertex X="5343" Y="13658" Z="0"/>
					<Vertex X="5334" Y="13658" Z="0"/>
					<Vertex X="5324" Y="13662" Z="0"/>
					<Vertex X="5310" Y="13672" Z="0"/>
					<Vertex X="5295" Y="13677" Z="0"/>
					<Vertex X="5286" Y="13677" Z="0"/>
					<Vertex X="5276" Y="13681" Z="0"/>
					<Vertex X="5267" Y="13691" Z="0"/>
					<Vertex X="5262" Y="13691" Z="0"/>
					<Vertex X="5253" Y="13705" Z="0"/>
					<Vertex X="5243" Y="13715" Z="0"/>
					<Vertex X="5229" Y="13724" Z="0"/>
					<Vertex X="5224" Y="13734" Z="0"/>
					<Vertex X="5210" Y="13738" Z="0"/>
					<Vertex X="5200" Y="13748" Z="0"/>
					<Vertex X="5195" Y="13753" Z="0"/>
					<Vertex X="5181" Y="13767" Z="0"/>
					<Vertex X="5176" Y="13772" Z="0"/>
					<Vertex X="5167" Y="13777" Z="0"/>
					<Vertex X="5157" Y="13781" Z="0"/>
					<Vertex X="5143" Y="13791" Z="0"/>
					<Vertex X="5134" Y="13800" Z="0"/>
					<Vertex X="5119" Y="13815" Z="0"/>
					<Vertex X="5110" Y="13824" Z="0"/>
					<Vertex X="5105" Y="13829" Z="0"/>
					<Vertex X="5100" Y="13838" Z="0"/>
					<Vertex X="5091" Y="13843" Z="0"/>
					<Vertex X="5081" Y="13853" Z="0"/>
					<Vertex X="5081" Y="13858" Z="0"/>
					<Vertex X="5076" Y="13867" Z="0"/>
					<Vertex X="5072" Y="13877" Z="0"/>
					<Vertex X="5067" Y="13881" Z="0"/>
					<Vertex X="5057" Y="13886" Z="0"/>
					<Vertex X="5048" Y="13900" Z="0"/>
					<Vertex X="5038" Y="13910" Z="0"/>
					<Vertex X="5029" Y="13919" Z="0"/>
					<Vertex X="5019" Y="13924" Z="0"/>
					<Vertex X="5010" Y="13934" Z="0"/>
					<Vertex X="5005" Y="13938" Z="0"/>
					<Vertex X="4995" Y="13943" Z="0"/>
					<Vertex X="4981" Y="13958" Z="0"/>
					<Vertex X="4972" Y="13958" Z="0"/>
					<Vertex X="4957" Y="13972" Z="0"/>
					<Vertex X="4948" Y="13977" Z="0"/>
					<Vertex X="4934" Y="13991" Z="0"/>
					<Vertex X="4919" Y="13996" Z="0"/>
					<Vertex X="4910" Y="14005" Z="0"/>
					<Vertex X="4905" Y="14010" Z="0"/>
					<Vertex X="4891" Y="14019" Z="0"/>
					<Vertex X="4881" Y="14029" Z="0"/>
					<Vertex X="4872" Y="14038" Z="0"/>
					<Vertex X="4857" Y="14048" Z="0"/>
					<Vertex X="4843" Y="14058" Z="0"/>
					<Vertex X="4834" Y="14067" Z="0"/>
					<Vertex X="4819" Y="14077" Z="0"/>
					<Vertex X="4815" Y="14081" Z="0"/>
					<Vertex X="4800" Y="14096" Z="0"/>
					<Vertex X="4791" Y="14105" Z="0"/>
					<Vertex X="4786" Y="14110" Z="0"/>
					<Vertex X="4781" Y="14110" Z="0"/>
					<Vertex X="4772" Y="14119" Z="0"/>
					<Vertex X="4767" Y="14124" Z="0"/>
					<Vertex X="4762" Y="14129" Z="0"/>
					<Vertex X="4762" Y="14134" Z="0"/>
					<Vertex X="4753" Y="14138" Z="0"/>
					<Vertex X="4753" Y="14143" Z="0"/>
					<Vertex X="4743" Y="14148" Z="0"/>
					<Vertex X="4738" Y="14153" Z="0"/>
					<Vertex X="4734" Y="14153" Z="0"/>
					<Vertex X="4724" Y="14158" Z="0"/>
					<Vertex X="4715" Y="14167" Z="0"/>
					<Vertex X="4705" Y="14167" Z="0"/>
					<Vertex X="4700" Y="14172" Z="0"/>
					<Vertex X="4691" Y="14172" Z="0"/>
					<Vertex X="4681" Y="14181" Z="0"/>
					<Vertex X="4672" Y="14181" Z="0"/>
					<Vertex X="4662" Y="14181" Z="0"/>
					<Vertex X="4657" Y="14181" Z="0"/>
					<Vertex X="4643" Y="14181" Z="0"/>
					<Vertex X="4638" Y="14181" Z="0"/>
					<Vertex X="4629" Y="14181" Z="0"/>
					<Vertex X="4624" Y="14181" Z="0"/>
					<Vertex X="4610" Y="14181" Z="0"/>
					<Vertex X="4600" Y="14181" Z="0"/>
					<Vertex X="4586" Y="14181" Z="0"/>
					<Vertex X="4576" Y="14181" Z="0"/>
					<Vertex X="4567" Y="14181" Z="0"/>
					<Vertex X="4553" Y="14181" Z="0"/>
					<Vertex X="4543" Y="14181" Z="0"/>
					<Vertex X="4519" Y="14181" Z="0"/>
					<Vertex X="4515" Y="14181" Z="0"/>
					<Vertex X="4505" Y="14181" Z="0"/>
					<Vertex X="4500" Y="14181" Z="0"/>
					<Vertex X="4495" Y="14181" Z="0"/>
					<Vertex X="4491" Y="14181" Z="0"/>
					<Vertex X="4486" Y="14181" Z="0"/>
					<Vertex X="4481" Y="14181" Z="0"/>
					<Vertex X="4472" Y="14177" Z="0"/>
					<Vertex X="4467" Y="14177" Z="0"/>
					<Vertex X="4457" Y="14177" Z="0"/>
					<Vertex X="4453" Y="14177" Z="0"/>
					<Vertex X="4448" Y="14177" Z="0"/>
					<Vertex X="4434" Y="14172" Z="0"/>
					<Vertex X="4434" Y="14167" Z="0"/>
					<Vertex X="4419" Y="14167" Z="0"/>
					<Vertex X="4410" Y="14162" Z="0"/>
					<Vertex X="4400" Y="14158" Z="0"/>
					<Vertex X="4386" Y="14158" Z="0"/>
					<Vertex X="4381" Y="14153" Z="0"/>
					<Vertex X="4376" Y="14148" Z="0"/>
					<Vertex X="4372" Y="14143" Z="0"/>
					<Vertex X="4362" Y="14138" Z="0"/>
					<Vertex X="4362" Y="14134" Z="0"/>
					<Vertex X="4353" Y="14129" Z="0"/>
					<Vertex X="4343" Y="14119" Z="0"/>
					<Vertex X="4338" Y="14115" Z="0"/>
					<Vertex X="4334" Y="14110" Z="0"/>
					<Vertex X="4324" Y="14100" Z="0"/>
					<Vertex X="4319" Y="14086" Z="0"/>
					<Vertex X="4315" Y="14081" Z="0"/>
					<Vertex X="4305" Y="14067" Z="0"/>
					<Vertex X="4305" Y="14062" Z="0"/>
					<Vertex X="4300" Y="14053" Z="0"/>
					<Vertex X="4300" Y="14048" Z="0"/>
					<Vertex X="4291" Y="14038" Z="0"/>
					<Vertex X="4286" Y="14034" Z="0"/>
					<Vertex X="4286" Y="14019" Z="0"/>
					<Vertex X="4281" Y="14015" Z="0"/>
					<Vertex X="4272" Y="14005" Z="0"/>
					<Vertex X="4272" Y="13996" Z="0"/>
					<Vertex X="4267" Y="13986" Z="0"/>
					<Vertex X="4267" Y="13981" Z="0"/>
					<Vertex X="4262" Y="13972" Z="0"/>
					<Vertex X="4257" Y="13962" Z="0"/>
					<Vertex X="4253" Y="13953" Z="0"/>
					<Vertex X="4253" Y="13948" Z="0"/>
					<Vertex X="4248" Y="13948" Z="0"/>
					<Vertex X="4248" Y="13943" Z="0"/>
					<Vertex X="4248" Y="13934" Z="0"/>
					<Vertex X="4238" Y="13929" Z="0"/>
					<Vertex X="4238" Y="13919" Z="0"/>
					<Vertex X="4238" Y="13915" Z="0"/>
					<Vertex X="4238" Y="13910" Z="0"/>
					<Vertex X="4238" Y="13905" Z="0"/>
					<Vertex X="4243" Y="13900" Z="0"/>
					<Vertex X="4248" Y="13900" Z="0"/>
					<Vertex X="4253" Y="13896" Z="0"/>
					<Vertex X="4267" Y="13886" Z="0"/>
					<Vertex X="4276" Y="13877" Z="0"/>
					<Vertex X="4286" Y="13872" Z="0"/>
					<Vertex X="4291" Y="13867" Z="0"/>
					<Vertex X="4295" Y="13862" Z="0"/>
					<Vertex X="4300" Y="13862" Z="0"/>
					<Vertex X="4310" Y="13853" Z="0"/>
					<Vertex X="4315" Y="13848" Z="0"/>
					<Vertex X="4319" Y="13848" Z="0"/>
					<Vertex X="4329" Y="13838" Z="0"/>
					<Vertex X="4338" Y="13829" Z="0"/>
					<Vertex X="4348" Y="13829" Z="0"/>
					<Vertex X="4362" Y="13819" Z="0"/>
					<Vertex X="4367" Y="13819" Z="0"/>
					<Vertex X="4372" Y="13815" Z="0"/>
					<Vertex X="4386" Y="13805" Z="0"/>
					<Vertex X="4391" Y="13800" Z="0"/>
					<Vertex X="4395" Y="13796" Z="0"/>
					<Vertex X="4400" Y="13796" Z="0"/>
					<Vertex X="4405" Y="13786" Z="0"/>
					<Vertex X="4410" Y="13786" Z="0"/>
					<Vertex X="4419" Y="13777" Z="0"/>
					<Vertex X="4424" Y="13767" Z="0"/>
					<Vertex X="4429" Y="13753" Z="0"/>
					<Vertex X="4434" Y="13743" Z="0"/>
					<Vertex X="4438" Y="13738" Z="0"/>
					<Vertex X="4438" Y="13734" Z="0"/>
					<Vertex X="4438" Y="13724" Z="0"/>
					<Vertex X="4448" Y="13719" Z="0"/>
					<Vertex X="4448" Y="13715" Z="0"/>
					<Vertex X="4453" Y="13705" Z="0"/>
					<Vertex X="4457" Y="13700" Z="0"/>
					<Vertex X="4457" Y="13696" Z="0"/>
					<Vertex X="4462" Y="13686" Z="0"/>
					<Vertex X="4462" Y="13681" Z="0"/>
					<Vertex X="4462" Y="13677" Z="0"/>
					<Vertex X="4462" Y="13672" Z="0"/>
					<Vertex X="4462" Y="13662" Z="0"/>
					<Vertex X="4462" Y="13658" Z="0"/>
					<Vertex X="4462" Y="13648" Z="0"/>
					<Vertex X="4462" Y="13643" Z="0"/>
					<Vertex X="4462" Y="13638" Z="0"/>
					<Vertex X="4462" Y="13634" Z="0"/>
					<Vertex X="4462" Y="13629" Z="0"/>
					<Vertex X="4462" Y="13624" Z="0"/>
					<Vertex X="4462" Y="13615" Z="0"/>
					<Vertex X="4462" Y="13610" Z="0"/>
					<Vertex X="4462" Y="13596" Z="0"/>
					<Vertex X="4457" Y="13581" Z="0"/>
					<Vertex X="4453" Y="13572" Z="0"/>
					<Vertex X="4448" Y="13562" Z="0"/>
					<Vertex X="4443" Y="13553" Z="0"/>
					<Vertex X="4443" Y="13548" Z="0"/>
					<Vertex X="4443" Y="13534" Z="0"/>
					<Vertex X="4429" Y="13524" Z="0"/>
					<Vertex X="4424" Y="13515" Z="0"/>
					<Vertex X="4424" Y="13510" Z="0"/>
					<Vertex X="4410" Y="13496" Z="0"/>
					<Vertex X="4405" Y="13491" Z="0"/>
					<Vertex X="4395" Y="13477" Z="0"/>
					<Vertex X="4391" Y="13467" Z="0"/>
					<Vertex X="4391" Y="13458" Z="0"/>
					<Vertex X="4386" Y="13453" Z="0"/>
					<Vertex X="4376" Y="13448" Z="0"/>
					<Vertex X="4376" Y="13438" Z="0"/>
					<Vertex X="4357" Y="13419" Z="0"/>
					<Vertex X="4353" Y="13410" Z="0"/>
					<Vertex X="4348" Y="13405" Z="0"/>
					<Vertex X="4338" Y="13396" Z="0"/>
					<Vertex X="4334" Y="13391" Z="0"/>
					<Vertex X="4329" Y="13386" Z="0"/>
					<Vertex X="4324" Y="13381" Z="0"/>
					<Vertex X="4319" Y="13381" Z="0"/>
					<Vertex X="4315" Y="13372" Z="0"/>
					<Vertex X="4305" Y="13367" Z="0"/>
					<Vertex X="4305" Y="13362" Z="0"/>
					<Vertex X="4291" Y="13353" Z="0"/>
					<Vertex X="4291" Y="13348" Z="0"/>
					<Vertex X="4281" Y="13338" Z="0"/>
					<Vertex X="4276" Y="13338" Z="0"/>
					<Vertex X="4257" Y="13324" Z="0"/>
					<Vertex X="4253" Y="13319" Z="0"/>
					<Vertex X="4243" Y="13315" Z="0"/>
					<Vertex X="4234" Y="13310" Z="0"/>
					<Vertex X="4219" Y="13300" Z="0"/>
					<Vertex X="4210" Y="13300" Z="0"/>
					<Vertex X="4205" Y="13296" Z="0"/>
					<Vertex X="4200" Y="13291" Z="0"/>
					<Vertex X="4195" Y="13286" Z="0"/>
					<Vertex X="4191" Y="13281" Z="0"/>
					<Vertex X="4186" Y="13277" Z="0"/>
					<Vertex X="4181" Y="13277" Z="0"/>
					<Vertex X="4181" Y="13272" Z="0"/>
					<Vertex X="4176" Y="13267" Z="0"/>
					<Vertex X="4172" Y="13267" Z="0"/>
					<Vertex X="4172" Y="13262" Z="0"/>
					<Vertex X="4172" Y="13258" Z="0"/>
					<Vertex X="4172" Y="13248" Z="0"/>
					<Vertex X="4172" Y="13243" Z="0"/>
					<Vertex X="4172" Y="13229" Z="0"/>
					<Vertex X="4172" Y="13215" Z="0"/>
					<Vertex X="4172" Y="13210" Z="0"/>
					<Vertex X="4162" Y="13200" Z="0"/>
					<Vertex X="4162" Y="13181" Z="0"/>
					<Vertex X="4162" Y="13172" Z="0"/>
					<Vertex X="4162" Y="13158" Z="0"/>
					<Vertex X="4162" Y="13148" Z="0"/>
					<Vertex X="4162" Y="13138" Z="0"/>
					<Vertex X="4162" Y="13129" Z="0"/>
					<Vertex X="4162" Y="13124" Z="0"/>
					<Vertex X="4162" Y="13115" Z="0"/>
					<Vertex X="4162" Y="13105" Z="0"/>
					<Vertex X="4162" Y="13096" Z="0"/>
					<Vertex X="4162" Y="13091" Z="0"/>
					<Vertex X="4162" Y="13081" Z="0"/>
					<Vertex X="4162" Y="13072" Z="0"/>
					<Vertex X="4162" Y="13067" Z="0"/>
					<Vertex X="4162" Y="13062" Z="0"/>
					<Vertex X="4162" Y="13058" Z="0"/>
					<Vertex X="4167" Y="13048" Z="0"/>
					<Vertex X="4172" Y="13043" Z="0"/>
					<Vertex X="4172" Y="13038" Z="0"/>
					<Vertex X="4176" Y="13038" Z="0"/>
					<Vertex X="4172" Y="13010" Z="0"/>
				</Vertices>
			</Region>
			<Region Id="7" Type="0" Zoom="0.162845" Selected="0" ImageLocation="" ImageFocus="0" Length="5685.2" Area="1308351.0" LengthMicrons="1432.7" AreaMicrons="83085.5" Text="SOLID" NegativeROA="0" InputRegionId="0" Analyze="1" DisplayId="7">
				<Attributes/>
				<Vertices>
					<Vertex X="7013" Y="19859" Z="0"/>
					<Vertex X="7013" Y="19865" Z="0"/>
					<Vertex X="7013" Y="19871" Z="0"/>
					<Vertex X="7019" Y="19878" Z="0"/>
					<Vertex X="7019" Y="19884" Z="0"/>
					<Vertex X="7025" Y="19890" Z="0"/>
					<Vertex X="7032" Y="19896" Z="0"/>
					<Vertex X="7032" Y="19908" Z="0"/>
					<Vertex X="7032" Y="19921" Z="0"/>
					<Vertex X="7044" Y="19933" Z="0"/>
					<Vertex X="7050" Y="19945" Z="0"/>
					<Vertex X="7050" Y="19957" Z="0"/>
					<Vertex X="7056" Y="19976" Z="0"/>
					<Vertex X="7062" Y="19988" Z="0"/>
					<Vertex X="7068" Y="20000" Z="0"/>
					<Vertex X="7068" Y="20019" Z="0"/>
					<Vertex X="7068" Y="20025" Z="0"/>
					<Vertex X="7068" Y="20037" Z="0"/>
					<Vertex X="7068" Y="20043" Z="0"/>
					<Vertex X="7068" Y="20050" Z="0"/>
					<Vertex X="7068" Y="20062" Z="0"/>
					<Vertex X="7068" Y="20068" Z="0"/>
					<Vertex X="7068" Y="20074" Z="0"/>
					<Vertex X="7068" Y="20080" Z="0"/>
					<Vertex X="7062" Y="20086" Z="0"/>
					<Vertex X="7062" Y="20092" Z="0"/>
					<Vertex X="7062" Y="20099" Z="0"/>
					<Vertex X="7056" Y="20105" Z="0"/>
					<Vertex X="7056" Y="20111" Z="0"/>
					<Vertex X="7050" Y="20111" Z="0"/>
					<Vertex X="7044" Y="20123" Z="0"/>
					<Vertex X="7038" Y="20135" Z="0"/>
					<Vertex X="7032" Y="20142" Z="0"/>
					<Vertex X="7025" Y="20154" Z="0"/>
					<Vertex X="7025" Y="20160" Z="0"/>
					<Vertex X="7019" Y="20166" Z="0"/>
					<Vertex X="7013" Y="20185" Z="0"/>
					<Vertex X="7007" Y="20191" Z="0"/>
					<Vertex X="6995" Y="20203" Z="0"/>
					<Vertex X="6989" Y="20215" Z="0"/>
					<Vertex X="6982" Y="20228" Z="0"/>
					<Vertex X="6976" Y="20240" Z="0"/>
					<Vertex X="6964" Y="20246" Z="0"/>
					<Vertex X="6958" Y="20258" Z="0"/>
					<Vertex X="6946" Y="20264" Z="0"/>
					<Vertex X="6939" Y="20271" Z="0"/>
					<Vertex X="6927" Y="20283" Z="0"/>
					<Vertex X="6915" Y="20295" Z="0"/>
					<Vertex X="6909" Y="20307" Z="0"/>
					<Vertex X="6896" Y="20320" Z="0"/>
					<Vertex X="6890" Y="20326" Z="0"/>
					<Vertex X="6878" Y="20338" Z="0"/>
					<Vertex X="6872" Y="20344" Z="0"/>
					<Vertex X="6866" Y="20344" Z="0"/>
					<Vertex X="6866" Y="20350" Z="0"/>
					<Vertex X="6853" Y="20363" Z="0"/>
					<Vertex X="6847" Y="20369" Z="0"/>
					<Vertex X="6841" Y="20369" Z="0"/>
					<Vertex X="6835" Y="20381" Z="0"/>
					<Vertex X="6829" Y="20381" Z="0"/>
					<Vertex X="6823" Y="20387" Z="0"/>
					<Vertex X="6817" Y="20393" Z="0"/>
					<Vertex X="6804" Y="20400" Z="0"/>
					<Vertex X="6792" Y="20406" Z="0"/>
					<Vertex X="6774" Y="20412" Z="0"/>
					<Vertex X="6767" Y="20424" Z="0"/>
					<Vertex X="6761" Y="20424" Z="0"/>
					<Vertex X="6749" Y="20430" Z="0"/>
					<Vertex X="6737" Y="20436" Z="0"/>
					<Vertex X="6731" Y="20436" Z="0"/>
					<Vertex X="6718" Y="20443" Z="0"/>
					<Vertex X="6712" Y="20449" Z="0"/>
					<Vertex X="6706" Y="20449" Z="0"/>
					<Vertex X="6694" Y="20449" Z="0"/>
					<Vertex X="6681" Y="20449" Z="0"/>
					<Vertex X="6669" Y="20455" Z="0"/>
					<Vertex X="6663" Y="20455" Z="0"/>
					<Vertex X="6657" Y="20455" Z="0"/>
					<Vertex X="6645" Y="20455" Z="0"/>
					<Vertex X="6632" Y="20455" Z="0"/>
					<Vertex X="6626" Y="20455" Z="0"/>
					<Vertex X="6608" Y="20455" Z="0"/>
					<Vertex X="6602" Y="20455" Z="0"/>
					<Vertex X="6596" Y="20455" Z="0"/>
					<Vertex X="6583" Y="20455" Z="0"/>
					<Vertex X="6577" Y="20455" Z="0"/>
					<Vertex X="6565" Y="20455" Z="0"/>
					<Vertex X="6559" Y="20455" Z="0"/>
					<Vertex X="6540" Y="20455" Z="0"/>
					<Vertex X="6534" Y="20449" Z="0"/>
					<Vertex X="6528" Y="20443" Z="0"/>
					<Vertex X="6522" Y="20436" Z="0"/>
					<Vertex X="6510" Y="20424" Z="0"/>
					<Vertex X="6497" Y="20412" Z="0"/>
					<Vertex X="6485" Y="20400" Z="0"/>
					<Vertex X="6473" Y="20393" Z="0"/>
					<Vertex X="6460" Y="20381" Z="0"/>
					<Vertex X="6454" Y="20375" Z="0"/>
					<Vertex X="6442" Y="20357" Z="0"/>
					<Vertex X="6436" Y="20350" Z="0"/>
					<Vertex X="6430" Y="20344" Z="0"/>
					<Vertex X="6430" Y="20338" Z="0"/>
					<Vertex X="6417" Y="20320" Z="0"/>
					<Vertex X="6411" Y="20301" Z="0"/>
					<Vertex X="6411" Y="20295" Z="0"/>
					<Vertex X="6405" Y="20277" Z="0"/>
					<Vertex X="6405" Y="20264" Z="0"/>
					<Vertex X="6399" Y="20246" Z="0"/>
					<Vertex X="6393" Y="20234" Z="0"/>
					<Vertex X="6393" Y="20228" Z="0"/>
					<Vertex X="6387" Y="20215" Z="0"/>
					<Vertex X="6387" Y="20203" Z="0"/>
					<Vertex X="6387" Y="20197" Z="0"/>
					<Vertex X="6387" Y="20191" Z="0"/>
					<Vertex X="6387" Y="20185" Z="0"/>
					<Vertex X="6387" Y="20172" Z="0"/>
					<Vertex X="6387" Y="20166" Z="0"/>
					<Vertex X="6387" Y="20148" Z="0"/>
					<Vertex X="6381" Y="20129" Z="0"/>
					<Vertex X="6374" Y="20123" Z="0"/>
					<Vertex X="6374" Y="20111" Z="0"/>
					<Vertex X="6374" Y="20099" Z="0"/>
					<Vertex X="6368" Y="20086" Z="0"/>
					<Vertex X="6368" Y="20068" Z="0"/>
					<Vertex X="6368" Y="20062" Z="0"/>
					<Vertex X="6368" Y="20050" Z="0"/>
					<Vertex X="6368" Y="20043" Z="0"/>
					<Vertex X="6368" Y="20025" Z="0"/>
					<Vertex X="6362" Y="20025" Z="0"/>
					<Vertex X="6362" Y="20019" Z="0"/>
					<Vertex X="6362" Y="20013" Z="0"/>
					<Vertex X="6362" Y="20007" Z="0"/>
					<Vertex X="6362" Y="20000" Z="0"/>
					<Vertex X="6356" Y="19988" Z="0"/>
					<Vertex X="6356" Y="19982" Z="0"/>
					<Vertex X="6356" Y="19970" Z="0"/>
					<Vertex X="6350" Y="19964" Z="0"/>
					<Vertex X="6350" Y="19957" Z="0"/>
					<Vertex X="6350" Y="19945" Z="0"/>
					<Vertex X="6350" Y="19933" Z="0"/>
					<Vertex X="6344" Y="19927" Z="0"/>
					<Vertex X="6338" Y="19921" Z="0"/>
					<Vertex X="6331" Y="19921" Z="0"/>
					<Vertex X="6331" Y="19914" Z="0"/>
					<Vertex X="6331" Y="19908" Z="0"/>
					<Vertex X="6325" Y="19908" Z="0"/>
					<Vertex X="6319" Y="19902" Z="0"/>
					<Vertex X="6313" Y="19896" Z="0"/>
					<Vertex X="6307" Y="19890" Z="0"/>
					<Vertex X="6301" Y="19884" Z="0"/>
					<Vertex X="6295" Y="19871" Z="0"/>
					<Vertex X="6288" Y="19871" Z="0"/>
					<Vertex X="6288" Y="19865" Z="0"/>
					<Vertex X="6276" Y="19859" Z="0"/>
					<Vertex X="6276" Y="19853" Z="0"/>
					<Vertex X="6270" Y="19847" Z="0"/>
					<Vertex X="6258" Y="19835" Z="0"/>
					<Vertex X="6252" Y="19828" Z="0"/>
					<Vertex X="6252" Y="19822" Z="0"/>
					<Vertex X="6239" Y="19804" Z="0"/>
					<Vertex X="6233" Y="19792" Z="0"/>
					<Vertex X="6221" Y="19785" Z="0"/>
					<Vertex X="6215" Y="19773" Z="0"/>
					<Vertex X="6209" Y="19761" Z="0"/>
					<Vertex X="6202" Y="19749" Z="0"/>
					<Vertex X="6202" Y="19742" Z="0"/>
					<Vertex X="6196" Y="19730" Z="0"/>
					<Vertex X="6184" Y="19718" Z="0"/>
					<Vertex X="6184" Y="19712" Z="0"/>
					<Vertex X="6178" Y="19693" Z="0"/>
					<Vertex X="6172" Y="19675" Z="0"/>
					<Vertex X="6166" Y="19675" Z="0"/>
					<Vertex X="6166" Y="19663" Z="0"/>
					<Vertex X="6166" Y="19656" Z="0"/>
					<Vertex X="6160" Y="19638" Z="0"/>
					<Vertex X="6147" Y="19632" Z="0"/>
					<Vertex X="6147" Y="19620" Z="0"/>
					<Vertex X="6141" Y="19614" Z="0"/>
					<Vertex X="6129" Y="19589" Z="0"/>
					<Vertex X="6123" Y="19577" Z="0"/>
					<Vertex X="6123" Y="19571" Z="0"/>
					<Vertex X="6117" Y="19564" Z="0"/>
					<Vertex X="6117" Y="19552" Z="0"/>
					<Vertex X="6110" Y="19546" Z="0"/>
					<Vertex X="6104" Y="19534" Z="0"/>
					<Vertex X="6098" Y="19528" Z="0"/>
					<Vertex X="6092" Y="19521" Z="0"/>
					<Vertex X="6086" Y="19503" Z="0"/>
					<Vertex X="6080" Y="19491" Z="0"/>
					<Vertex X="6080" Y="19485" Z="0"/>
					<Vertex X="6074" Y="19472" Z="0"/>
					<Vertex X="6061" Y="19466" Z="0"/>
					<Vertex X="6061" Y="19454" Z="0"/>
					<Vertex X="6055" Y="19448" Z="0"/>
					<Vertex X="6055" Y="19442" Z="0"/>
					<Vertex X="6049" Y="19429" Z="0"/>
					<Vertex X="6043" Y="19417" Z="0"/>
					<Vertex X="6037" Y="19411" Z="0"/>
					<Vertex X="6037" Y="19399" Z="0"/>
					<Vertex X="6031" Y="19380" Z="0"/>
					<Vertex X="6024" Y="19374" Z="0"/>
					<Vertex X="6018" Y="19356" Z="0"/>
					<Vertex X="6012" Y="19356" Z="0"/>
					<Vertex X="6006" Y="19343" Z="0"/>
					<Vertex X="5994" Y="19313" Z="0"/>
					<Vertex X="5988" Y="19306" Z="0"/>
					<Vertex X="5981" Y="19294" Z="0"/>
					<Vertex X="5975" Y="19276" Z="0"/>
					<Vertex X="5963" Y="19257" Z="0"/>
					<Vertex X="5963" Y="19245" Z="0"/>
					<Vertex X="5951" Y="19233" Z="0"/>
					<Vertex X="5938" Y="19220" Z="0"/>
					<Vertex X="5938" Y="19208" Z="0"/>
					<Vertex X="5926" Y="19196" Z="0"/>
					<Vertex X="5920" Y="19184" Z="0"/>
					<Vertex X="5920" Y="19171" Z="0"/>
					<Vertex X="5920" Y="19159" Z="0"/>
					<Vertex X="5902" Y="19147" Z="0"/>
					<Vertex X="5895" Y="19122" Z="0"/>
					<Vertex X="5889" Y="19110" Z="0"/>
					<Vertex X="5877" Y="19098" Z="0"/>
					<Vertex X="5877" Y="19092" Z="0"/>
					<Vertex X="5871" Y="19073" Z="0"/>
					<Vertex X="5865" Y="19061" Z="0"/>
					<Vertex X="5865" Y="19049" Z="0"/>
					<Vertex X="5852" Y="19030" Z="0"/>
					<Vertex X="5846" Y="19012" Z="0"/>
					<Vertex X="5828" Y="18993" Z="0"/>
					<Vertex X="5822" Y="18975" Z="0"/>
					<Vertex X="5809" Y="18956" Z="0"/>
					<Vertex X="5797" Y="18944" Z="0"/>
					<Vertex X="5791" Y="18926" Z="0"/>
					<Vertex X="5779" Y="18907" Z="0"/>
					<Vertex X="5773" Y="18895" Z="0"/>
					<Vertex X="5754" Y="18870" Z="0"/>
					<Vertex X="5754" Y="18852" Z="0"/>
					<Vertex X="5748" Y="18846" Z="0"/>
					<Vertex X="5736" Y="18827" Z="0"/>
					<Vertex X="5724" Y="18815" Z="0"/>
					<Vertex X="5717" Y="18797" Z="0"/>
					<Vertex X="5705" Y="18778" Z="0"/>
					<Vertex X="5705" Y="18772" Z="0"/>
					<Vertex X="5687" Y="18748" Z="0"/>
					<Vertex X="5681" Y="18729" Z="0"/>
					<Vertex X="5674" Y="18729" Z="0"/>
					<Vertex X="5674" Y="18717" Z="0"/>
					<Vertex X="5668" Y="18699" Z="0"/>
					<Vertex X="5662" Y="18686" Z="0"/>
					<Vertex X="5650" Y="18662" Z="0"/>
					<Vertex X="5644" Y="18637" Z="0"/>
					<Vertex X="5631" Y="18619" Z="0"/>
					<Vertex X="5631" Y="18613" Z="0"/>
					<Vertex X="5625" Y="18594" Z="0"/>
					<Vertex X="5625" Y="18588" Z="0"/>
					<Vertex X="5619" Y="18570" Z="0"/>
					<Vertex X="5619" Y="18563" Z="0"/>
					<Vertex X="5619" Y="18527" Z="0"/>
					<Vertex X="5619" Y="18520" Z="0"/>
					<Vertex X="5619" Y="18508" Z="0"/>
					<Vertex X="5619" Y="18496" Z="0"/>
					<Vertex X="5619" Y="18477" Z="0"/>
					<Vertex X="5619" Y="18471" Z="0"/>
					<Vertex X="5638" Y="18441" Z="0"/>
					<Vertex X="5644" Y="18434" Z="0"/>
					<Vertex X="5650" Y="18428" Z="0"/>
					<Vertex X="5656" Y="18422" Z="0"/>
					<Vertex X="5662" Y="18416" Z="0"/>
					<Vertex X="5668" Y="18410" Z="0"/>
					<Vertex X="5674" Y="18404" Z="0"/>
					<Vertex X="5687" Y="18398" Z="0"/>
					<Vertex X="5699" Y="18398" Z="0"/>
					<Vertex X="5705" Y="18391" Z="0"/>
					<Vertex X="5717" Y="18385" Z="0"/>
					<Vertex X="5724" Y="18385" Z="0"/>
					<Vertex X="5736" Y="18373" Z="0"/>
					<Vertex X="5742" Y="18373" Z="0"/>
					<Vertex X="5748" Y="18373" Z="0"/>
					<Vertex X="5754" Y="18367" Z="0"/>
					<Vertex X="5760" Y="18367" Z="0"/>
					<Vertex X="5766" Y="18361" Z="0"/>
					<Vertex X="5785" Y="18355" Z="0"/>
					<Vertex X="5797" Y="18349" Z="0"/>
					<Vertex X="5803" Y="18349" Z="0"/>
					<Vertex X="5816" Y="18349" Z="0"/>
					<Vertex X="5822" Y="18349" Z="0"/>
					<Vertex X="5828" Y="18342" Z="0"/>
					<Vertex X="5834" Y="18342" Z="0"/>
					<Vertex X="5840" Y="18342" Z="0"/>
					<Vertex X="5846" Y="18342" Z="0"/>
					<Vertex X="5852" Y="18336" Z="0"/>
					<Vertex X="5859" Y="18336" Z="0"/>
					<Vertex X="5865" Y="18336" Z="0"/>
					<Vertex X="5871" Y="18336" Z="0"/>
					<Vertex X="5877" Y="18336" Z="0"/>
					<Vertex X="5883" Y="18336" Z="0"/>
					<Vertex X="5895" Y="18336" Z="0"/>
					<Vertex X="5902" Y="18336" Z="0"/>
					<Vertex X="5914" Y="18336" Z="0"/>
					<Vertex X="5920" Y="18336" Z="0"/>
					<Vertex X="5926" Y="18336" Z="0"/>
					<Vertex X="5932" Y="18336" Z="0"/>
					<Vertex X="5938" Y="18336" Z="0"/>
					<Vertex X="5945" Y="18336" Z="0"/>
					<Vertex X="5951" Y="18336" Z="0"/>
					<Vertex X="5957" Y="18336" Z="0"/>
					<Vertex X="5969" Y="18336" Z="0"/>
					<Vertex X="5975" Y="18342" Z="0"/>
					<Vertex X="5981" Y="18342" Z="0"/>
					<Vertex X="5988" Y="18342" Z="0"/>
					<Vertex X="5988" Y="18349" Z="0"/>
					<Vertex X="5994" Y="18355" Z="0"/>
					<Vertex X="6000" Y="18361" Z="0"/>
					<Vertex X="6006" Y="18373" Z="0"/>
					<Vertex X="6012" Y="18379" Z="0"/>
					<Vertex X="6018" Y="18385" Z="0"/>
					<Vertex X="6024" Y="18391" Z="0"/>
					<Vertex X="6037" Y="18410" Z="0"/>
					<Vertex X="6043" Y="18422" Z="0"/>
					<Vertex X="6043" Y="18428" Z="0"/>
					<Vertex X="6049" Y="18441" Z="0"/>
					<Vertex X="6055" Y="18447" Z="0"/>
					<Vertex X="6061" Y="18459" Z="0"/>
					<Vertex X="6074" Y="18477" Z="0"/>
					<Vertex X="6086" Y="18490" Z="0"/>
					<Vertex X="6098" Y="18514" Z="0"/>
					<Vertex X="6104" Y="18520" Z="0"/>
					<Vertex X="6104" Y="18527" Z="0"/>
					<Vertex X="6117" Y="18533" Z="0"/>
					<Vertex X="6117" Y="18539" Z="0"/>
					<Vertex X="6123" Y="18551" Z="0"/>
					<Vertex X="6123" Y="18563" Z="0"/>
					<Vertex X="6141" Y="18576" Z="0"/>
					<Vertex X="6147" Y="18588" Z="0"/>
					<Vertex X="6147" Y="18600" Z="0"/>
					<Vertex X="6166" Y="18625" Z="0"/>
					<Vertex X="6172" Y="18625" Z="0"/>
					<Vertex X="6178" Y="18637" Z="0"/>
					<Vertex X="6184" Y="18643" Z="0"/>
					<Vertex X="6190" Y="18649" Z="0"/>
					<Vertex X="6196" Y="18649" Z="0"/>
					<Vertex X="6196" Y="18656" Z="0"/>
					<Vertex X="6202" Y="18656" Z="0"/>
					<Vertex X="6209" Y="18662" Z="0"/>
					<Vertex X="6215" Y="18668" Z="0"/>
					<Vertex X="6221" Y="18674" Z="0"/>
					<Vertex X="6227" Y="18674" Z="0"/>
					<Vertex X="6227" Y="18680" Z="0"/>
					<Vertex X="6233" Y="18680" Z="0"/>
					<Vertex X="6239" Y="18686" Z="0"/>
					<Vertex X="6239" Y="18692" Z="0"/>
					<Vertex X="6252" Y="18692" Z="0"/>
					<Vertex X="6252" Y="18699" Z="0"/>
					<Vertex X="6258" Y="18699" Z="0"/>
					<Vertex X="6258" Y="18705" Z="0"/>
					<Vertex X="6270" Y="18711" Z="0"/>
					<Vertex X="6276" Y="18711" Z="0"/>
					<Vertex X="6276" Y="18717" Z="0"/>
					<Vertex X="6282" Y="18717" Z="0"/>
					<Vertex X="6282" Y="18723" Z="0"/>
					<Vertex X="6288" Y="18729" Z="0"/>
					<Vertex X="6295" Y="18729" Z="0"/>
					<Vertex X="6295" Y="18735" Z="0"/>
					<Vertex X="6301" Y="18742" Z="0"/>
					<Vertex X="6307" Y="18748" Z="0"/>
					<Vertex X="6313" Y="18760" Z="0"/>
					<Vertex X="6319" Y="18760" Z="0"/>
					<Vertex X="6331" Y="18778" Z="0"/>
					<Vertex X="6338" Y="18778" Z="0"/>
					<Vertex X="6344" Y="18785" Z="0"/>
					<Vertex X="6350" Y="18785" Z="0"/>
					<Vertex X="6350" Y="18797" Z="0"/>
					<Vertex X="6356" Y="18797" Z="0"/>
					<Vertex X="6362" Y="18809" Z="0"/>
					<Vertex X="6374" Y="18827" Z="0"/>
					<Vertex X="6387" Y="18840" Z="0"/>
					<Vertex X="6387" Y="18846" Z="0"/>
					<Vertex X="6393" Y="18846" Z="0"/>
					<Vertex X="6399" Y="18858" Z="0"/>
					<Vertex X="6405" Y="18858" Z="0"/>
					<Vertex X="6417" Y="18870" Z="0"/>
					<Vertex X="6417" Y="18877" Z="0"/>
					<Vertex X="6424" Y="18883" Z="0"/>
					<Vertex X="6430" Y="18895" Z="0"/>
					<Vertex X="6436" Y="18907" Z="0"/>
					<Vertex X="6442" Y="18920" Z="0"/>
					<Vertex X="6448" Y="18926" Z="0"/>
					<Vertex X="6454" Y="18938" Z="0"/>
					<Vertex X="6460" Y="18944" Z="0"/>
					<Vertex X="6479" Y="18981" Z="0"/>
					<Vertex X="6485" Y="18987" Z="0"/>
					<Vertex X="6497" Y="19012" Z="0"/>
					<Vertex X="6510" Y="19030" Z="0"/>
					<Vertex X="6516" Y="19042" Z="0"/>
					<Vertex X="6522" Y="19049" Z="0"/>
					<Vertex X="6528" Y="19055" Z="0"/>
					<Vertex X="6534" Y="19067" Z="0"/>
					<Vertex X="6540" Y="19067" Z="0"/>
					<Vertex X="6540" Y="19073" Z="0"/>
					<Vertex X="6546" Y="19085" Z="0"/>
					<Vertex X="6553" Y="19085" Z="0"/>
					<Vertex X="6559" Y="19098" Z="0"/>
					<Vertex X="6565" Y="19110" Z="0"/>
					<Vertex X="6565" Y="19116" Z="0"/>
					<Vertex X="6571" Y="19116" Z="0"/>
					<Vertex X="6577" Y="19141" Z="0"/>
					<Vertex X="6583" Y="19141" Z="0"/>
					<Vertex X="6589" Y="19147" Z="0"/>
					<Vertex X="6589" Y="19165" Z="0"/>
					<Vertex X="6602" Y="19171" Z="0"/>
					<Vertex X="6602" Y="19178" Z="0"/>
					<Vertex X="6614" Y="19202" Z="0"/>
					<Vertex X="6620" Y="19214" Z="0"/>
					<Vertex X="6632" Y="19220" Z="0"/>
					<Vertex X="6645" Y="19239" Z="0"/>
					<Vertex X="6651" Y="19245" Z="0"/>
					<Vertex X="6651" Y="19251" Z="0"/>
					<Vertex X="6657" Y="19257" Z="0"/>
					<Vertex X="6669" Y="19270" Z="0"/>
					<Vertex X="6669" Y="19282" Z="0"/>
					<Vertex X="6688" Y="19300" Z="0"/>
					<Vertex X="6700" Y="19319" Z="0"/>
					<Vertex X="6700" Y="19331" Z="0"/>
					<Vertex X="6718" Y="19356" Z="0"/>
					<Vertex X="6731" Y="19368" Z="0"/>
					<Vertex X="6737" Y="19374" Z="0"/>
					<Vertex X="6749" Y="19399" Z="0"/>
					<Vertex X="6755" Y="19405" Z="0"/>
					<Vertex X="6767" Y="19417" Z="0"/>
					<Vertex X="6774" Y="19442" Z="0"/>
					<Vertex X="6786" Y="19454" Z="0"/>
					<Vertex X="6792" Y="19460" Z="0"/>
					<Vertex X="6810" Y="19491" Z="0"/>
					<Vertex X="6810" Y="19497" Z="0"/>
					<Vertex X="6829" Y="19534" Z="0"/>
					<Vertex X="6835" Y="19546" Z="0"/>
					<Vertex X="6841" Y="19552" Z="0"/>
					<Vertex X="6853" Y="19577" Z="0"/>
					<Vertex X="6860" Y="19583" Z="0"/>
					<Vertex X="6860" Y="19589" Z="0"/>
					<Vertex X="6866" Y="19601" Z="0"/>
					<Vertex X="6872" Y="19614" Z="0"/>
					<Vertex X="6872" Y="19620" Z="0"/>
					<Vertex X="6878" Y="19632" Z="0"/>
					<Vertex X="6878" Y="19644" Z="0"/>
					<Vertex X="6884" Y="19650" Z="0"/>
					<Vertex X="6890" Y="19663" Z="0"/>
					<Vertex X="6896" Y="19681" Z="0"/>
					<Vertex X="6903" Y="19687" Z="0"/>
					<Vertex X="6909" Y="19693" Z="0"/>
					<Vertex X="6915" Y="19706" Z="0"/>
					<Vertex X="6915" Y="19718" Z="0"/>
					<Vertex X="6921" Y="19724" Z="0"/>
					<Vertex X="6927" Y="19730" Z="0"/>
					<Vertex X="6933" Y="19742" Z="0"/>
					<Vertex X="6933" Y="19749" Z="0"/>
					<Vertex X="6933" Y="19755" Z="0"/>
					<Vertex X="6933" Y="19761" Z="0"/>
					<Vertex X="6939" Y="19767" Z="0"/>
					<Vertex X="6946" Y="19773" Z="0"/>
					<Vertex X="6946" Y="19779" Z="0"/>
					<Vertex X="6946" Y="19785" Z="0"/>
					<Vertex X="6952" Y="19792" Z="0"/>
					<Vertex X="6958" Y="19798" Z="0"/>
					<Vertex X="6964" Y="19804" Z="0"/>
					<Vertex X="6964" Y="19810" Z="0"/>
					<Vertex X="6970" Y="19810" Z="0"/>
					<Vertex X="6970" Y="19816" Z="0"/>
					<Vertex X="6970" Y="19822" Z="0"/>
					<Vertex X="6976" Y="19822" Z="0"/>
					<Vertex X="6982" Y="19828" Z="0"/>
					<Vertex X="6989" Y="19828" Z="0"/>
					<Vertex X="6989" Y="19835" Z="0"/>
					<Vertex X="7013" Y="19859" Z="0"/>
				</Vertices>
			</Region>
			<Region Id="8" Type="0" Zoom="0.320000" Selected="1" ImageLocation="" ImageFocus="0" Length="3927.1" Area="1050569.0" LengthMicrons="989.6" AreaMicrons="66715.3" Text="SOLID" NegativeROA="0" InputRegionId="0" Analyze="1" DisplayId="8">
				<Attributes/>
				<Vertices>
					<Vertex X="4772" Y="11647" Z="0"/>
					<Vertex X="4772" Y="11644" Z="0"/>
					<Vertex X="4772" Y="11641" Z="0"/>
					<Vertex X="4772" Y="11638" Z="0"/>
					<Vertex X="4772" Y="11632" Z="0"/>
					<Vertex X="4772" Y="11628" Z="0"/>
					<Vertex X="4772" Y="11619" Z="0"/>
					<Vertex X="4772" Y="11610" Z="0"/>
					<Vertex X="4772" Y="11600" Z="0"/>
					<Vertex X="4778" Y="11588" Z="0"/>
					<Vertex X="4782" Y="11578" Z="0"/>
					<Vertex X="4782" Y="11572" Z="0"/>
					<Vertex X="4785" Y="11566" Z="0"/>
					<Vertex X="4788" Y="11557" Z="0"/>
					<Vertex X="4794" Y="11541" Z="0"/>
					<Vertex X="4797" Y="11532" Z="0"/>
					<Vertex X="4800" Y="11528" Z="0"/>
					<Vertex X="4803" Y="11516" Z="0"/>
					<Vertex X="4803" Y="11507" Z="0"/>
					<Vertex X="4807" Y="11503" Z="0"/>
					<Vertex X="4813" Y="11485" Z="0"/>
					<Vertex X="4816" Y="11475" Z="0"/>
					<Vertex X="4816" Y="11469" Z="0"/>
					<Vertex X="4819" Y="11463" Z="0"/>
					<Vertex X="4822" Y="11457" Z="0"/>
					<Vertex X="4825" Y="11447" Z="0"/>
					<Vertex X="4825" Y="11444" Z="0"/>
					<Vertex X="4825" Y="11435" Z="0"/>
					<Vertex X="4828" Y="11425" Z="0"/>
					<Vertex X="4835" Y="11419" Z="0"/>
					<Vertex X="4835" Y="11413" Z="0"/>
					<Vertex X="4838" Y="11410" Z="0"/>
					<Vertex X="4841" Y="11403" Z="0"/>
					<Vertex X="4847" Y="11394" Z="0"/>
					<Vertex X="4853" Y="11388" Z="0"/>
					<Vertex X="4857" Y="11388" Z="0"/>
					<Vertex X="4860" Y="11382" Z="0"/>
					<Vertex X="4866" Y="11372" Z="0"/>
					<Vertex X="4872" Y="11366" Z="0"/>
					<Vertex X="4875" Y="11363" Z="0"/>
					<Vertex X="4878" Y="11360" Z="0"/>
					<Vertex X="4882" Y="11357" Z="0"/>
					<Vertex X="4882" Y="11353" Z="0"/>
					<Vertex X="4888" Y="11350" Z="0"/>
					<Vertex X="4891" Y="11347" Z="0"/>
					<Vertex X="4894" Y="11347" Z="0"/>
					<Vertex X="4894" Y="11344" Z="0"/>
					<Vertex X="4900" Y="11341" Z="0"/>
					<Vertex X="4910" Y="11335" Z="0"/>
					<Vertex X="4916" Y="11332" Z="0"/>
					<Vertex X="4922" Y="11328" Z="0"/>
					<Vertex X="4928" Y="11322" Z="0"/>
					<Vertex X="4935" Y="11316" Z="0"/>
					<Vertex X="4938" Y="11316" Z="0"/>
					<Vertex X="4944" Y="11313" Z="0"/>
					<Vertex X="4947" Y="11310" Z="0"/>
					<Vertex X="4950" Y="11307" Z="0"/>
					<Vertex X="4953" Y="11303" Z="0"/>
					<Vertex X="4960" Y="11300" Z="0"/>
					<Vertex X="4963" Y="11300" Z="0"/>
					<Vertex X="4972" Y="11294" Z="0"/>
					<Vertex X="4982" Y="11288" Z="0"/>
					<Vertex X="4988" Y="11288" Z="0"/>
					<Vertex X="5013" Y="11269" Z="0"/>
					<Vertex X="5022" Y="11263" Z="0"/>
					<Vertex X="5032" Y="11250" Z="0"/>
					<Vertex X="5041" Y="11247" Z="0"/>
					<Vertex X="5050" Y="11235" Z="0"/>
					<Vertex X="5066" Y="11222" Z="0"/>
					<Vertex X="5072" Y="11216" Z="0"/>
					<Vertex X="5085" Y="11207" Z="0"/>
					<Vertex X="5094" Y="11197" Z="0"/>
					<Vertex X="5100" Y="11188" Z="0"/>
					<Vertex X="5110" Y="11178" Z="0"/>
					<Vertex X="5122" Y="11160" Z="0"/>
					<Vertex X="5125" Y="11157" Z="0"/>
					<Vertex X="5135" Y="11147" Z="0"/>
					<Vertex X="5138" Y="11138" Z="0"/>
					<Vertex X="5144" Y="11132" Z="0"/>
					<Vertex X="5147" Y="11128" Z="0"/>
					<Vertex X="5153" Y="11125" Z="0"/>
					<Vertex X="5157" Y="11119" Z="0"/>
					<Vertex X="5160" Y="11116" Z="0"/>
					<Vertex X="5166" Y="11107" Z="0"/>
					<Vertex X="5169" Y="11107" Z="0"/>
					<Vertex X="5169" Y="11100" Z="0"/>
					<Vertex X="5172" Y="11097" Z="0"/>
					<Vertex X="5178" Y="11088" Z="0"/>
					<Vertex X="5182" Y="11088" Z="0"/>
					<Vertex X="5182" Y="11082" Z="0"/>
					<Vertex X="5191" Y="11072" Z="0"/>
					<Vertex X="5194" Y="11066" Z="0"/>
					<Vertex X="5200" Y="11063" Z="0"/>
					<Vertex X="5203" Y="11057" Z="0"/>
					<Vertex X="5207" Y="11053" Z="0"/>
					<Vertex X="5210" Y="11047" Z="0"/>
					<Vertex X="5213" Y="11044" Z="0"/>
					<Vertex X="5216" Y="11032" Z="0"/>
					<Vertex X="5228" Y="11022" Z="0"/>
					<Vertex X="5232" Y="11016" Z="0"/>
					<Vertex X="5235" Y="11007" Z="0"/>
					<Vertex X="5241" Y="11003" Z="0"/>
					<Vertex X="5247" Y="10994" Z="0"/>
					<Vertex X="5253" Y="10985" Z="0"/>
					<Vertex X="5257" Y="10985" Z="0"/>
					<Vertex X="5260" Y="10978" Z="0"/>
					<Vertex X="5266" Y="10975" Z="0"/>
					<Vertex X="5269" Y="10969" Z="0"/>
					<Vertex X="5272" Y="10969" Z="0"/>
					<Vertex X="5275" Y="10963" Z="0"/>
					<Vertex X="5278" Y="10963" Z="0"/>
					<Vertex X="5282" Y="10963" Z="0"/>
					<Vertex X="5288" Y="10963" Z="0"/>
					<Vertex X="5291" Y="10963" Z="0"/>
					<Vertex X="5297" Y="10963" Z="0"/>
					<Vertex X="5300" Y="10963" Z="0"/>
					<Vertex X="5307" Y="10963" Z="0"/>
					<Vertex X="5313" Y="10963" Z="0"/>
					<Vertex X="5319" Y="10963" Z="0"/>
					<Vertex X="5325" Y="10963" Z="0"/>
					<Vertex X="5332" Y="10963" Z="0"/>
					<Vertex X="5347" Y="10963" Z="0"/>
					<Vertex X="5357" Y="10963" Z="0"/>
					<Vertex X="5360" Y="10963" Z="0"/>
					<Vertex X="5369" Y="10963" Z="0"/>
					<Vertex X="5375" Y="10963" Z="0"/>
					<Vertex X="5378" Y="10963" Z="0"/>
					<Vertex X="5388" Y="10963" Z="0"/>
					<Vertex X="5391" Y="10963" Z="0"/>
					<Vertex X="5400" Y="10963" Z="0"/>
					<Vertex X="5410" Y="10963" Z="0"/>
					<Vertex X="5413" Y="10963" Z="0"/>
					<Vertex X="5416" Y="10963" Z="0"/>
					<Vertex X="5422" Y="10963" Z="0"/>
					<Vertex X="5425" Y="10963" Z="0"/>
					<Vertex X="5428" Y="10963" Z="0"/>
					<Vertex X="5432" Y="10963" Z="0"/>
					<Vertex X="5435" Y="10963" Z="0"/>
					<Vertex X="5441" Y="10963" Z="0"/>
					<Vertex X="5447" Y="10966" Z="0"/>
					<Vertex X="5453" Y="10969" Z="0"/>
					<Vertex X="5463" Y="10972" Z="0"/>
					<Vertex X="5466" Y="10975" Z="0"/>
					<Vertex X="5472" Y="10978" Z="0"/>
					<Vertex X="5482" Y="10985" Z="0"/>
					<Vertex X="5488" Y="10988" Z="0"/>
					<Vertex X="5491" Y="10991" Z="0"/>
					<Vertex X="5500" Y="11000" Z="0"/>
					<Vertex X="5507" Y="11003" Z="0"/>
					<Vertex X="5510" Y="11010" Z="0"/>
					<Vertex X="5519" Y="11022" Z="0"/>
					<Vertex X="5535" Y="11041" Z="0"/>
					<Vertex X="5541" Y="11047" Z="0"/>
					<Vertex X="5553" Y="11060" Z="0"/>
					<Vertex X="5557" Y="11063" Z="0"/>
					<Vertex X="5566" Y="11072" Z="0"/>
					<Vertex X="5569" Y="11075" Z="0"/>
					<Vertex X="5572" Y="11078" Z="0"/>
					<Vertex X="5582" Y="11085" Z="0"/>
					<Vertex X="5582" Y="11088" Z="0"/>
					<Vertex X="5588" Y="11088" Z="0"/>
					<Vertex X="5594" Y="11094" Z="0"/>
					<Vertex X="5597" Y="11097" Z="0"/>
					<Vertex X="5603" Y="11100" Z="0"/>
					<Vertex X="5610" Y="11107" Z="0"/>
					<Vertex X="5616" Y="11110" Z="0"/>
					<Vertex X="5622" Y="11116" Z="0"/>
					<Vertex X="5628" Y="11122" Z="0"/>
					<Vertex X="5635" Y="11128" Z="0"/>
					<Vertex X="5641" Y="11132" Z="0"/>
					<Vertex X="5644" Y="11135" Z="0"/>
					<Vertex X="5657" Y="11141" Z="0"/>
					<Vertex X="5660" Y="11144" Z="0"/>
					<Vertex X="5669" Y="11147" Z="0"/>
					<Vertex X="5678" Y="11157" Z="0"/>
					<Vertex X="5682" Y="11157" Z="0"/>
					<Vertex X="5691" Y="11166" Z="0"/>
					<Vertex X="5700" Y="11166" Z="0"/>
					<Vertex X="5710" Y="11175" Z="0"/>
					<Vertex X="5732" Y="11185" Z="0"/>
					<Vertex X="5738" Y="11191" Z="0"/>
					<Vertex X="5744" Y="11194" Z="0"/>
					<Vertex X="5757" Y="11200" Z="0"/>
					<Vertex X="5766" Y="11207" Z="0"/>
					<Vertex X="5769" Y="11210" Z="0"/>
					<Vertex X="5778" Y="11210" Z="0"/>
					<Vertex X="5782" Y="11216" Z="0"/>
					<Vertex X="5791" Y="11219" Z="0"/>
					<Vertex X="5791" Y="11222" Z="0"/>
					<Vertex X="5797" Y="11225" Z="0"/>
					<Vertex X="5800" Y="11228" Z="0"/>
					<Vertex X="5803" Y="11232" Z="0"/>
					<Vertex X="5810" Y="11235" Z="0"/>
					<Vertex X="5819" Y="11241" Z="0"/>
					<Vertex X="5828" Y="11247" Z="0"/>
					<Vertex X="5835" Y="11253" Z="0"/>
					<Vertex X="5841" Y="11257" Z="0"/>
					<Vertex X="5841" Y="11260" Z="0"/>
					<Vertex X="5847" Y="11266" Z="0"/>
					<Vertex X="5850" Y="11266" Z="0"/>
					<Vertex X="5853" Y="11272" Z="0"/>
					<Vertex X="5857" Y="11272" Z="0"/>
					<Vertex X="5857" Y="11278" Z="0"/>
					<Vertex X="5860" Y="11285" Z="0"/>
					<Vertex X="5863" Y="11291" Z="0"/>
					<Vertex X="5866" Y="11300" Z="0"/>
					<Vertex X="5869" Y="11303" Z="0"/>
					<Vertex X="5872" Y="11313" Z="0"/>
					<Vertex X="5872" Y="11322" Z="0"/>
					<Vertex X="5878" Y="11328" Z="0"/>
					<Vertex X="5882" Y="11335" Z="0"/>
					<Vertex X="5882" Y="11341" Z="0"/>
					<Vertex X="5882" Y="11344" Z="0"/>
					<Vertex X="5888" Y="11350" Z="0"/>
					<Vertex X="5888" Y="11357" Z="0"/>
					<Vertex X="5888" Y="11363" Z="0"/>
					<Vertex X="5900" Y="11378" Z="0"/>
					<Vertex X="5900" Y="11385" Z="0"/>
					<Vertex X="5900" Y="11394" Z="0"/>
					<Vertex X="5903" Y="11403" Z="0"/>
					<Vertex X="5907" Y="11407" Z="0"/>
					<Vertex X="5907" Y="11413" Z="0"/>
					<Vertex X="5907" Y="11419" Z="0"/>
					<Vertex X="5910" Y="11428" Z="0"/>
					<Vertex X="5913" Y="11444" Z="0"/>
					<Vertex X="5913" Y="11450" Z="0"/>
					<Vertex X="5913" Y="11457" Z="0"/>
					<Vertex X="5916" Y="11466" Z="0"/>
					<Vertex X="5916" Y="11472" Z="0"/>
					<Vertex X="5916" Y="11482" Z="0"/>
					<Vertex X="5919" Y="11488" Z="0"/>
					<Vertex X="5919" Y="11494" Z="0"/>
					<Vertex X="5919" Y="11503" Z="0"/>
					<Vertex X="5919" Y="11510" Z="0"/>
					<Vertex X="5922" Y="11510" Z="0"/>
					<Vertex X="5922" Y="11522" Z="0"/>
					<Vertex X="5922" Y="11528" Z="0"/>
					<Vertex X="5922" Y="11535" Z="0"/>
					<Vertex X="5922" Y="11541" Z="0"/>
					<Vertex X="5922" Y="11544" Z="0"/>
					<Vertex X="5922" Y="11557" Z="0"/>
					<Vertex X="5922" Y="11563" Z="0"/>
					<Vertex X="5922" Y="11569" Z="0"/>
					<Vertex X="5922" Y="11578" Z="0"/>
					<Vertex X="5922" Y="11585" Z="0"/>
					<Vertex X="5922" Y="11591" Z="0"/>
					<Vertex X="5922" Y="11597" Z="0"/>
					<Vertex X="5922" Y="11603" Z="0"/>
					<Vertex X="5922" Y="11613" Z="0"/>
					<Vertex X="5922" Y="11619" Z="0"/>
					<Vertex X="5922" Y="11625" Z="0"/>
					<Vertex X="5922" Y="11632" Z="0"/>
					<Vertex X="5922" Y="11641" Z="0"/>
					<Vertex X="5919" Y="11644" Z="0"/>
					<Vertex X="5916" Y="11653" Z="0"/>
					<Vertex X="5913" Y="11660" Z="0"/>
					<Vertex X="5913" Y="11669" Z="0"/>
					<Vertex X="5907" Y="11682" Z="0"/>
					<Vertex X="5907" Y="11685" Z="0"/>
					<Vertex X="5900" Y="11697" Z="0"/>
					<Vertex X="5897" Y="11703" Z="0"/>
					<Vertex X="5891" Y="11716" Z="0"/>
					<Vertex X="5888" Y="11728" Z="0"/>
					<Vertex X="5885" Y="11732" Z="0"/>
					<Vertex X="5885" Y="11744" Z="0"/>
					<Vertex X="5875" Y="11760" Z="0"/>
					<Vertex X="5872" Y="11769" Z="0"/>
					<Vertex X="5872" Y="11778" Z="0"/>
					<Vertex X="5869" Y="11791" Z="0"/>
					<Vertex X="5863" Y="11800" Z="0"/>
					<Vertex X="5860" Y="11803" Z="0"/>
					<Vertex X="5857" Y="11813" Z="0"/>
					<Vertex X="5857" Y="11819" Z="0"/>
					<Vertex X="5850" Y="11828" Z="0"/>
					<Vertex X="5850" Y="11832" Z="0"/>
					<Vertex X="5847" Y="11835" Z="0"/>
					<Vertex X="5847" Y="11841" Z="0"/>
					<Vertex X="5847" Y="11847" Z="0"/>
					<Vertex X="5847" Y="11850" Z="0"/>
					<Vertex X="5844" Y="11853" Z="0"/>
					<Vertex X="5844" Y="11860" Z="0"/>
					<Vertex X="5844" Y="11863" Z="0"/>
					<Vertex X="5841" Y="11869" Z="0"/>
					<Vertex X="5841" Y="11875" Z="0"/>
					<Vertex X="5841" Y="11878" Z="0"/>
					<Vertex X="5838" Y="11885" Z="0"/>
					<Vertex X="5838" Y="11888" Z="0"/>
					<Vertex X="5838" Y="11891" Z="0"/>
					<Vertex X="5835" Y="11897" Z="0"/>
					<Vertex X="5835" Y="11900" Z="0"/>
					<Vertex X="5835" Y="11907" Z="0"/>
					<Vertex X="5828" Y="11913" Z="0"/>
					<Vertex X="5828" Y="11916" Z="0"/>
					<Vertex X="5828" Y="11922" Z="0"/>
					<Vertex X="5828" Y="11928" Z="0"/>
					<Vertex X="5825" Y="11928" Z="0"/>
					<Vertex X="5825" Y="11935" Z="0"/>
					<Vertex X="5822" Y="11944" Z="0"/>
					<Vertex X="5822" Y="11950" Z="0"/>
					<Vertex X="5819" Y="11953" Z="0"/>
					<Vertex X="5816" Y="11953" Z="0"/>
					<Vertex X="5816" Y="11960" Z="0"/>
					<Vertex X="5816" Y="11963" Z="0"/>
					<Vertex X="5816" Y="11966" Z="0"/>
					<Vertex X="5816" Y="11969" Z="0"/>
					<Vertex X="5813" Y="11972" Z="0"/>
					<Vertex X="5810" Y="11978" Z="0"/>
					<Vertex X="5810" Y="11982" Z="0"/>
					<Vertex X="5807" Y="11985" Z="0"/>
					<Vertex X="5803" Y="11991" Z="0"/>
					<Vertex X="5800" Y="11994" Z="0"/>
					<Vertex X="5794" Y="12003" Z="0"/>
					<Vertex X="5791" Y="12003" Z="0"/>
					<Vertex X="5788" Y="12010" Z="0"/>
					<Vertex X="5785" Y="12013" Z="0"/>
					<Vertex X="5785" Y="12016" Z="0"/>
					<Vertex X="5782" Y="12022" Z="0"/>
					<Vertex X="5772" Y="12032" Z="0"/>
					<Vertex X="5766" Y="12038" Z="0"/>
					<Vertex X="5763" Y="12041" Z="0"/>
					<Vertex X="5760" Y="12047" Z="0"/>
					<Vertex X="5750" Y="12050" Z="0"/>
					<Vertex X="5750" Y="12053" Z="0"/>
					<Vertex X="5741" Y="12060" Z="0"/>
					<Vertex X="5738" Y="12060" Z="0"/>
					<Vertex X="5728" Y="12069" Z="0"/>
					<Vertex X="5722" Y="12075" Z="0"/>
					<Vertex X="5716" Y="12078" Z="0"/>
					<Vertex X="5710" Y="12088" Z="0"/>
					<Vertex X="5703" Y="12088" Z="0"/>
					<Vertex X="5697" Y="12097" Z="0"/>
					<Vertex X="5691" Y="12100" Z="0"/>
					<Vertex X="5682" Y="12110" Z="0"/>
					<Vertex X="5678" Y="12113" Z="0"/>
					<Vertex X="5672" Y="12119" Z="0"/>
					<Vertex X="5660" Y="12132" Z="0"/>
					<Vertex X="5657" Y="12135" Z="0"/>
					<Vertex X="5641" Y="12144" Z="0"/>
					<Vertex X="5638" Y="12147" Z="0"/>
					<Vertex X="5635" Y="12150" Z="0"/>
					<Vertex X="5628" Y="12157" Z="0"/>
					<Vertex X="5622" Y="12163" Z="0"/>
					<Vertex X="5619" Y="12166" Z="0"/>
					<Vertex X="5613" Y="12172" Z="0"/>
					<Vertex X="5610" Y="12178" Z="0"/>
					<Vertex X="5607" Y="12182" Z="0"/>
					<Vertex X="5607" Y="12185" Z="0"/>
					<Vertex X="5603" Y="12188" Z="0"/>
					<Vertex X="5600" Y="12191" Z="0"/>
					<Vertex X="5597" Y="12197" Z="0"/>
					<Vertex X="5591" Y="12203" Z="0"/>
					<Vertex X="5588" Y="12207" Z="0"/>
					<Vertex X="5588" Y="12210" Z="0"/>
					<Vertex X="5582" Y="12219" Z="0"/>
					<Vertex X="5575" Y="12228" Z="0"/>
					<Vertex X="5572" Y="12232" Z="0"/>
					<Vertex X="5566" Y="12238" Z="0"/>
					<Vertex X="5566" Y="12241" Z="0"/>
					<Vertex X="5560" Y="12244" Z="0"/>
					<Vertex X="5557" Y="12250" Z="0"/>
					<Vertex X="5553" Y="12253" Z="0"/>
					<Vertex X="5547" Y="12257" Z="0"/>
					<Vertex X="5544" Y="12260" Z="0"/>
					<Vertex X="5541" Y="12263" Z="0"/>
					<Vertex X="5535" Y="12266" Z="0"/>
					<Vertex X="5525" Y="12269" Z="0"/>
					<Vertex X="5522" Y="12272" Z="0"/>
					<Vertex X="5516" Y="12275" Z="0"/>
					<Vertex X="5507" Y="12282" Z="0"/>
					<Vertex X="5500" Y="12285" Z="0"/>
					<Vertex X="5491" Y="12285" Z="0"/>
					<Vertex X="5482" Y="12291" Z="0"/>
					<Vertex X="5478" Y="12294" Z="0"/>
					<Vertex X="5469" Y="12297" Z="0"/>
					<Vertex X="5466" Y="12300" Z="0"/>
					<Vertex X="5460" Y="12303" Z="0"/>
					<Vertex X="5457" Y="12303" Z="0"/>
					<Vertex X="5447" Y="12307" Z="0"/>
					<Vertex X="5444" Y="12307" Z="0"/>
					<Vertex X="5438" Y="12310" Z="0"/>
					<Vertex X="5435" Y="12310" Z="0"/>
					<Vertex X="5432" Y="12310" Z="0"/>
					<Vertex X="5422" Y="12310" Z="0"/>
					<Vertex X="5416" Y="12310" Z="0"/>
					<Vertex X="5413" Y="12310" Z="0"/>
					<Vertex X="5400" Y="12310" Z="0"/>
					<Vertex X="5394" Y="12310" Z="0"/>
					<Vertex X="5391" Y="12310" Z="0"/>
					<Vertex X="5385" Y="12310" Z="0"/>
					<Vertex X="5375" Y="12310" Z="0"/>
					<Vertex X="5372" Y="12310" Z="0"/>
					<Vertex X="5369" Y="12310" Z="0"/>
					<Vertex X="5357" Y="12307" Z="0"/>
					<Vertex X="5353" Y="12303" Z="0"/>
					<Vertex X="5350" Y="12303" Z="0"/>
					<Vertex X="5344" Y="12297" Z="0"/>
					<Vertex X="5341" Y="12294" Z="0"/>
					<Vertex X="5338" Y="12294" Z="0"/>
					<Vertex X="5328" Y="12288" Z="0"/>
					<Vertex X="5322" Y="12285" Z="0"/>
					<Vertex X="5319" Y="12282" Z="0"/>
					<Vertex X="5316" Y="12282" Z="0"/>
					<Vertex X="5310" Y="12275" Z="0"/>
					<Vertex X="5310" Y="12272" Z="0"/>
					<Vertex X="5300" Y="12269" Z="0"/>
					<Vertex X="5294" Y="12263" Z="0"/>
					<Vertex X="5291" Y="12260" Z="0"/>
					<Vertex X="5288" Y="12257" Z="0"/>
					<Vertex X="5282" Y="12250" Z="0"/>
					<Vertex X="5275" Y="12244" Z="0"/>
					<Vertex X="5269" Y="12235" Z="0"/>
					<Vertex X="5260" Y="12228" Z="0"/>
					<Vertex X="5253" Y="12228" Z="0"/>
					<Vertex X="5250" Y="12222" Z="0"/>
					<Vertex X="5244" Y="12219" Z="0"/>
					<Vertex X="5241" Y="12213" Z="0"/>
					<Vertex X="5235" Y="12207" Z="0"/>
					<Vertex X="5228" Y="12203" Z="0"/>
					<Vertex X="5222" Y="12194" Z="0"/>
					<Vertex X="5216" Y="12188" Z="0"/>
					<Vertex X="5210" Y="12185" Z="0"/>
					<Vertex X="5191" Y="12172" Z="0"/>
					<Vertex X="5188" Y="12169" Z="0"/>
					<Vertex X="5182" Y="12163" Z="0"/>
					<Vertex X="5172" Y="12160" Z="0"/>
					<Vertex X="5169" Y="12157" Z="0"/>
					<Vertex X="5166" Y="12153" Z="0"/>
					<Vertex X="5150" Y="12144" Z="0"/>
					<Vertex X="5144" Y="12141" Z="0"/>
					<Vertex X="5141" Y="12135" Z="0"/>
					<Vertex X="5132" Y="12132" Z="0"/>
					<Vertex X="5128" Y="12128" Z="0"/>
					<Vertex X="5119" Y="12119" Z="0"/>
					<Vertex X="5113" Y="12119" Z="0"/>
					<Vertex X="5103" Y="12110" Z="0"/>
					<Vertex X="5100" Y="12110" Z="0"/>
					<Vertex X="5088" Y="12100" Z="0"/>
					<Vertex X="5075" Y="12094" Z="0"/>
					<Vertex X="5066" Y="12088" Z="0"/>
					<Vertex X="5063" Y="12088" Z="0"/>
					<Vertex X="5053" Y="12082" Z="0"/>
					<Vertex X="5035" Y="12072" Z="0"/>
					<Vertex X="5035" Y="12069" Z="0"/>
					<Vertex X="5025" Y="12063" Z="0"/>
					<Vertex X="5016" Y="12060" Z="0"/>
					<Vertex X="5007" Y="12053" Z="0"/>
					<Vertex X="4997" Y="12047" Z="0"/>
					<Vertex X="4994" Y="12047" Z="0"/>
					<Vertex X="4988" Y="12038" Z="0"/>
					<Vertex X="4985" Y="12038" Z="0"/>
					<Vertex X="4982" Y="12032" Z="0"/>
					<Vertex X="4975" Y="12025" Z="0"/>
					<Vertex X="4966" Y="12016" Z="0"/>
					<Vertex X="4960" Y="12007" Z="0"/>
					<Vertex X="4957" Y="12003" Z="0"/>
					<Vertex X="4953" Y="11997" Z="0"/>
					<Vertex X="4947" Y="11991" Z="0"/>
					<Vertex X="4944" Y="11985" Z="0"/>
					<Vertex X="4938" Y="11978" Z="0"/>
					<Vertex X="4932" Y="11963" Z="0"/>
					<Vertex X="4922" Y="11950" Z="0"/>
					<Vertex X="4919" Y="11944" Z="0"/>
					<Vertex X="4916" Y="11938" Z="0"/>
					<Vertex X="4910" Y="11922" Z="0"/>
					<Vertex X="4903" Y="11916" Z="0"/>
					<Vertex X="4903" Y="11910" Z="0"/>
					<Vertex X="4897" Y="11903" Z="0"/>
					<Vertex X="4894" Y="11888" Z="0"/>
					<Vertex X="4891" Y="11878" Z="0"/>
					<Vertex X="4885" Y="11869" Z="0"/>
					<Vertex X="4885" Y="11866" Z="0"/>
					<Vertex X="4882" Y="11853" Z="0"/>
					<Vertex X="4875" Y="11838" Z="0"/>
					<Vertex X="4872" Y="11835" Z="0"/>
					<Vertex X="4869" Y="11828" Z="0"/>
					<Vertex X="4869" Y="11825" Z="0"/>
					<Vertex X="4860" Y="11803" Z="0"/>
					<Vertex X="4860" Y="11800" Z="0"/>
					<Vertex X="4850" Y="11791" Z="0"/>
					<Vertex X="4847" Y="11788" Z="0"/>
					<Vertex X="4844" Y="11778" Z="0"/>
					<Vertex X="4844" Y="11769" Z="0"/>
					<Vertex X="4841" Y="11766" Z="0"/>
					<Vertex X="4838" Y="11763" Z="0"/>
					<Vertex X="4835" Y="11753" Z="0"/>
					<Vertex X="4828" Y="11750" Z="0"/>
					<Vertex X="4825" Y="11744" Z="0"/>
					<Vertex X="4825" Y="11735" Z="0"/>
					<Vertex X="4822" Y="11728" Z="0"/>
					<Vertex X="4819" Y="11722" Z="0"/>
					<Vertex X="4816" Y="11722" Z="0"/>
					<Vertex X="4813" Y="11719" Z="0"/>
					<Vertex X="4813" Y="11713" Z="0"/>
					<Vertex X="4810" Y="11710" Z="0"/>
					<Vertex X="4807" Y="11707" Z="0"/>
					<Vertex X="4803" Y="11703" Z="0"/>
					<Vertex X="4803" Y="11700" Z="0"/>
					<Vertex X="4800" Y="11694" Z="0"/>
					<Vertex X="4797" Y="11694" Z="0"/>
					<Vertex X="4797" Y="11691" Z="0"/>
					<Vertex X="4794" Y="11688" Z="0"/>
					<Vertex X="4791" Y="11685" Z="0"/>
					<Vertex X="4788" Y="11685" Z="0"/>
					<Vertex X="4788" Y="11682" Z="0"/>
					<Vertex X="4785" Y="11682" Z="0"/>
					<Vertex X="4785" Y="11678" Z="0"/>
					<Vertex X="4772" Y="11647" Z="0"/>
				</Vertices>
			</Region>
		</Regions>
		<Plots/>
	</Annotation>
</Annotations>
