# Supplementary material for: Convolutional neural networks can accurately distinguish four histologic growth patterns of lung adenocarcinoma in digital slides
Source: Sci Rep. 2019 Feb 6;9:1483. doi: 10.1038/s41598-018-37638-9 (PMC6365499; doi:10.1038/s41598-018-37638-9)
Supplement: Supplementary file 2 — Dataset 1 [file 41598_2018_37638_MOESM2_ESM.zip › TCGA-38-4629-01A-02-BS2.c51001e1-bed7-4861-b6df-78640d5ae45a.xml]

<Annotations MicronsPerPixel="0.501500">
	<Annotation Id="1" Name="" ReadOnly="0" NameReadOnly="0" LineColorReadOnly="0" Incremental="0" Type="4" LineColor="65280" Visible="1" Selected="1" MarkupImagePath="" MacroName="">
		<Attributes/>
		<Regions>
			<RegionAttributeHeaders>
				<AttributeHeader Id="9999" Name="Region" ColumnWidth="-1"/>
				<AttributeHeader Id="9997" Name="Length" ColumnWidth="-1"/>
				<AttributeHeader Id="9996" Name="Area" ColumnWidth="-1"/>
				<AttributeHeader Id="9998" Name="Text" ColumnWidth="-1"/>
			</RegionAttributeHeaders>
			<Region Id="3" Type="0" Zoom="0.430000" Selected="0" ImageLocation="" ImageFocus="0" Length="5907.9" Area="2457773.5" LengthMicrons="2962.8" AreaMicrons="618135.6" Text="SOLID" NegativeROA="0" InputRegionId="0" Analyze="1" DisplayId="3">
				<Attributes/>
				<Vertices>
					<Vertex X="14112" Y="2542" Z="0"/>
					<Vertex X="14117" Y="2544" Z="0"/>
					<Vertex X="14121" Y="2546" Z="0"/>
					<Vertex X="14128" Y="2546" Z="0"/>
					<Vertex X="14131" Y="2546" Z="0"/>
					<Vertex X="14135" Y="2546" Z="0"/>
					<Vertex X="14140" Y="2546" Z="0"/>
					<Vertex X="14147" Y="2546" Z="0"/>
					<Vertex X="14151" Y="2546" Z="0"/>
					<Vertex X="14158" Y="2546" Z="0"/>
					<Vertex X="14161" Y="2546" Z="0"/>
					<Vertex X="14168" Y="2546" Z="0"/>
					<Vertex X="14175" Y="2546" Z="0"/>
					<Vertex X="14182" Y="2546" Z="0"/>
					<Vertex X="14189" Y="2546" Z="0"/>
					<Vertex X="14196" Y="2549" Z="0"/>
					<Vertex X="14203" Y="2549" Z="0"/>
					<Vertex X="14207" Y="2551" Z="0"/>
					<Vertex X="14219" Y="2556" Z="0"/>
					<Vertex X="14226" Y="2556" Z="0"/>
					<Vertex X="14235" Y="2560" Z="0"/>
					<Vertex X="14247" Y="2560" Z="0"/>
					<Vertex X="14256" Y="2560" Z="0"/>
					<Vertex X="14265" Y="2565" Z="0"/>
					<Vertex X="14270" Y="2567" Z="0"/>
					<Vertex X="14279" Y="2570" Z="0"/>
					<Vertex X="14284" Y="2570" Z="0"/>
					<Vertex X="14293" Y="2574" Z="0"/>
					<Vertex X="14296" Y="2577" Z="0"/>
					<Vertex X="14305" Y="2579" Z="0"/>
					<Vertex X="14312" Y="2584" Z="0"/>
					<Vertex X="14319" Y="2588" Z="0"/>
					<Vertex X="14324" Y="2588" Z="0"/>
					<Vertex X="14331" Y="2595" Z="0"/>
					<Vertex X="14335" Y="2597" Z="0"/>
					<Vertex X="14342" Y="2600" Z="0"/>
					<Vertex X="14349" Y="2604" Z="0"/>
					<Vertex X="14354" Y="2607" Z="0"/>
					<Vertex X="14363" Y="2614" Z="0"/>
					<Vertex X="14368" Y="2616" Z="0"/>
					<Vertex X="14377" Y="2625" Z="0"/>
					<Vertex X="14384" Y="2628" Z="0"/>
					<Vertex X="14391" Y="2635" Z="0"/>
					<Vertex X="14400" Y="2642" Z="0"/>
					<Vertex X="14405" Y="2644" Z="0"/>
					<Vertex X="14410" Y="2651" Z="0"/>
					<Vertex X="14419" Y="2656" Z="0"/>
					<Vertex X="14428" Y="2665" Z="0"/>
					<Vertex X="14435" Y="2667" Z="0"/>
					<Vertex X="14440" Y="2672" Z="0"/>
					<Vertex X="14449" Y="2681" Z="0"/>
					<Vertex X="14454" Y="2684" Z="0"/>
					<Vertex X="14458" Y="2691" Z="0"/>
					<Vertex X="14465" Y="2693" Z="0"/>
					<Vertex X="14468" Y="2700" Z="0"/>
					<Vertex X="14472" Y="2702" Z="0"/>
					<Vertex X="14477" Y="2707" Z="0"/>
					<Vertex X="14482" Y="2714" Z="0"/>
					<Vertex X="14486" Y="2721" Z="0"/>
					<Vertex X="14493" Y="2730" Z="0"/>
					<Vertex X="14500" Y="2739" Z="0"/>
					<Vertex X="14503" Y="2744" Z="0"/>
					<Vertex X="14507" Y="2751" Z="0"/>
					<Vertex X="14512" Y="2756" Z="0"/>
					<Vertex X="14519" Y="2767" Z="0"/>
					<Vertex X="14521" Y="2770" Z="0"/>
					<Vertex X="14528" Y="2779" Z="0"/>
					<Vertex X="14531" Y="2781" Z="0"/>
					<Vertex X="14533" Y="2786" Z="0"/>
					<Vertex X="14540" Y="2793" Z="0"/>
					<Vertex X="14540" Y="2795" Z="0"/>
					<Vertex X="14542" Y="2800" Z="0"/>
					<Vertex X="14544" Y="2804" Z="0"/>
					<Vertex X="14549" Y="2809" Z="0"/>
					<Vertex X="14551" Y="2814" Z="0"/>
					<Vertex X="14556" Y="2816" Z="0"/>
					<Vertex X="14558" Y="2821" Z="0"/>
					<Vertex X="14565" Y="2828" Z="0"/>
					<Vertex X="14568" Y="2830" Z="0"/>
					<Vertex X="14575" Y="2837" Z="0"/>
					<Vertex X="14577" Y="2839" Z="0"/>
					<Vertex X="14582" Y="2844" Z="0"/>
					<Vertex X="14589" Y="2851" Z="0"/>
					<Vertex X="14593" Y="2856" Z="0"/>
					<Vertex X="14598" Y="2860" Z="0"/>
					<Vertex X="14603" Y="2863" Z="0"/>
					<Vertex X="14605" Y="2867" Z="0"/>
					<Vertex X="14610" Y="2867" Z="0"/>
					<Vertex X="14614" Y="2874" Z="0"/>
					<Vertex X="14619" Y="2874" Z="0"/>
					<Vertex X="14628" Y="2881" Z="0"/>
					<Vertex X="14631" Y="2884" Z="0"/>
					<Vertex X="14638" Y="2888" Z="0"/>
					<Vertex X="14644" Y="2893" Z="0"/>
					<Vertex X="14651" Y="2900" Z="0"/>
					<Vertex X="14658" Y="2904" Z="0"/>
					<Vertex X="14665" Y="2909" Z="0"/>
					<Vertex X="14675" Y="2916" Z="0"/>
					<Vertex X="14679" Y="2921" Z="0"/>
					<Vertex X="14686" Y="2925" Z="0"/>
					<Vertex X="14693" Y="2930" Z="0"/>
					<Vertex X="14703" Y="2935" Z="0"/>
					<Vertex X="14714" Y="2944" Z="0"/>
					<Vertex X="14717" Y="2946" Z="0"/>
					<Vertex X="14728" Y="2951" Z="0"/>
					<Vertex X="14733" Y="2953" Z="0"/>
					<Vertex X="14742" Y="2963" Z="0"/>
					<Vertex X="14749" Y="2967" Z="0"/>
					<Vertex X="14758" Y="2974" Z="0"/>
					<Vertex X="14768" Y="2981" Z="0"/>
					<Vertex X="14782" Y="2993" Z="0"/>
					<Vertex X="14791" Y="3002" Z="0"/>
					<Vertex X="14798" Y="3007" Z="0"/>
					<Vertex X="14810" Y="3016" Z="0"/>
					<Vertex X="14821" Y="3025" Z="0"/>
					<Vertex X="14831" Y="3030" Z="0"/>
					<Vertex X="14840" Y="3039" Z="0"/>
					<Vertex X="14849" Y="3049" Z="0"/>
					<Vertex X="14861" Y="3058" Z="0"/>
					<Vertex X="14872" Y="3063" Z="0"/>
					<Vertex X="14879" Y="3070" Z="0"/>
					<Vertex X="14886" Y="3079" Z="0"/>
					<Vertex X="14896" Y="3084" Z="0"/>
					<Vertex X="14903" Y="3091" Z="0"/>
					<Vertex X="14912" Y="3097" Z="0"/>
					<Vertex X="14917" Y="3102" Z="0"/>
					<Vertex X="14921" Y="3109" Z="0"/>
					<Vertex X="14928" Y="3118" Z="0"/>
					<Vertex X="14935" Y="3123" Z="0"/>
					<Vertex X="14940" Y="3130" Z="0"/>
					<Vertex X="14949" Y="3137" Z="0"/>
					<Vertex X="14954" Y="3142" Z="0"/>
					<Vertex X="14961" Y="3149" Z="0"/>
					<Vertex X="14970" Y="3158" Z="0"/>
					<Vertex X="14977" Y="3167" Z="0"/>
					<Vertex X="14986" Y="3177" Z="0"/>
					<Vertex X="14993" Y="3184" Z="0"/>
					<Vertex X="15005" Y="3193" Z="0"/>
					<Vertex X="15012" Y="3204" Z="0"/>
					<Vertex X="15024" Y="3216" Z="0"/>
					<Vertex X="15040" Y="3225" Z="0"/>
					<Vertex X="15051" Y="3244" Z="0"/>
					<Vertex X="15063" Y="3256" Z="0"/>
					<Vertex X="15075" Y="3265" Z="0"/>
					<Vertex X="15084" Y="3277" Z="0"/>
					<Vertex X="15096" Y="3288" Z="0"/>
					<Vertex X="15105" Y="3297" Z="0"/>
					<Vertex X="15112" Y="3307" Z="0"/>
					<Vertex X="15119" Y="3318" Z="0"/>
					<Vertex X="15128" Y="3325" Z="0"/>
					<Vertex X="15133" Y="3330" Z="0"/>
					<Vertex X="15144" Y="3337" Z="0"/>
					<Vertex X="15151" Y="3344" Z="0"/>
					<Vertex X="15161" Y="3353" Z="0"/>
					<Vertex X="15165" Y="3363" Z="0"/>
					<Vertex X="15175" Y="3370" Z="0"/>
					<Vertex X="15182" Y="3379" Z="0"/>
					<Vertex X="15184" Y="3386" Z="0"/>
					<Vertex X="15191" Y="3393" Z="0"/>
					<Vertex X="15200" Y="3407" Z="0"/>
					<Vertex X="15203" Y="3414" Z="0"/>
					<Vertex X="15212" Y="3425" Z="0"/>
					<Vertex X="15221" Y="3437" Z="0"/>
					<Vertex X="15231" Y="3451" Z="0"/>
					<Vertex X="15238" Y="3460" Z="0"/>
					<Vertex X="15247" Y="3474" Z="0"/>
					<Vertex X="15249" Y="3481" Z="0"/>
					<Vertex X="15258" Y="3493" Z="0"/>
					<Vertex X="15258" Y="3497" Z="0"/>
					<Vertex X="15265" Y="3509" Z="0"/>
					<Vertex X="15265" Y="3514" Z="0"/>
					<Vertex X="15270" Y="3523" Z="0"/>
					<Vertex X="15275" Y="3535" Z="0"/>
					<Vertex X="15277" Y="3539" Z="0"/>
					<Vertex X="15277" Y="3544" Z="0"/>
					<Vertex X="15279" Y="3551" Z="0"/>
					<Vertex X="15284" Y="3560" Z="0"/>
					<Vertex X="15284" Y="3567" Z="0"/>
					<Vertex X="15289" Y="3577" Z="0"/>
					<Vertex X="15289" Y="3584" Z="0"/>
					<Vertex X="15296" Y="3595" Z="0"/>
					<Vertex X="15300" Y="3609" Z="0"/>
					<Vertex X="15305" Y="3623" Z="0"/>
					<Vertex X="15307" Y="3630" Z="0"/>
					<Vertex X="15310" Y="3642" Z="0"/>
					<Vertex X="15312" Y="3649" Z="0"/>
					<Vertex X="15317" Y="3658" Z="0"/>
					<Vertex X="15317" Y="3670" Z="0"/>
					<Vertex X="15317" Y="3674" Z="0"/>
					<Vertex X="15319" Y="3686" Z="0"/>
					<Vertex X="15321" Y="3700" Z="0"/>
					<Vertex X="15321" Y="3714" Z="0"/>
					<Vertex X="15321" Y="3723" Z="0"/>
					<Vertex X="15326" Y="3737" Z="0"/>
					<Vertex X="15328" Y="3746" Z="0"/>
					<Vertex X="15328" Y="3756" Z="0"/>
					<Vertex X="15331" Y="3770" Z="0"/>
					<Vertex X="15331" Y="3777" Z="0"/>
					<Vertex X="15331" Y="3784" Z="0"/>
					<Vertex X="15331" Y="3793" Z="0"/>
					<Vertex X="15331" Y="3800" Z="0"/>
					<Vertex X="15331" Y="3811" Z="0"/>
					<Vertex X="15331" Y="3816" Z="0"/>
					<Vertex X="15331" Y="3821" Z="0"/>
					<Vertex X="15331" Y="3828" Z="0"/>
					<Vertex X="15331" Y="3830" Z="0"/>
					<Vertex X="15331" Y="3837" Z="0"/>
					<Vertex X="15331" Y="3844" Z="0"/>
					<Vertex X="15331" Y="3851" Z="0"/>
					<Vertex X="15331" Y="3860" Z="0"/>
					<Vertex X="15331" Y="3867" Z="0"/>
					<Vertex X="15331" Y="3874" Z="0"/>
					<Vertex X="15331" Y="3877" Z="0"/>
					<Vertex X="15328" Y="3886" Z="0"/>
					<Vertex X="15328" Y="3891" Z="0"/>
					<Vertex X="15328" Y="3893" Z="0"/>
					<Vertex X="15328" Y="3900" Z="0"/>
					<Vertex X="15326" Y="3902" Z="0"/>
					<Vertex X="15326" Y="3909" Z="0"/>
					<Vertex X="15324" Y="3918" Z="0"/>
					<Vertex X="15321" Y="3923" Z="0"/>
					<Vertex X="15321" Y="3928" Z="0"/>
					<Vertex X="15319" Y="3935" Z="0"/>
					<Vertex X="15317" Y="3935" Z="0"/>
					<Vertex X="15317" Y="3939" Z="0"/>
					<Vertex X="15312" Y="3949" Z="0"/>
					<Vertex X="15310" Y="3951" Z="0"/>
					<Vertex X="15310" Y="3953" Z="0"/>
					<Vertex X="15303" Y="3963" Z="0"/>
					<Vertex X="15300" Y="3967" Z="0"/>
					<Vertex X="15300" Y="3970" Z="0"/>
					<Vertex X="15293" Y="3981" Z="0"/>
					<Vertex X="15289" Y="3988" Z="0"/>
					<Vertex X="15282" Y="3997" Z="0"/>
					<Vertex X="15277" Y="4009" Z="0"/>
					<Vertex X="15270" Y="4014" Z="0"/>
					<Vertex X="15265" Y="4021" Z="0"/>
					<Vertex X="15261" Y="4028" Z="0"/>
					<Vertex X="15256" Y="4032" Z="0"/>
					<Vertex X="15249" Y="4037" Z="0"/>
					<Vertex X="15244" Y="4044" Z="0"/>
					<Vertex X="15240" Y="4049" Z="0"/>
					<Vertex X="15233" Y="4058" Z="0"/>
					<Vertex X="15226" Y="4067" Z="0"/>
					<Vertex X="15224" Y="4072" Z="0"/>
					<Vertex X="15214" Y="4079" Z="0"/>
					<Vertex X="15212" Y="4086" Z="0"/>
					<Vertex X="15200" Y="4095" Z="0"/>
					<Vertex X="15196" Y="4100" Z="0"/>
					<Vertex X="15191" Y="4104" Z="0"/>
					<Vertex X="15186" Y="4109" Z="0"/>
					<Vertex X="15182" Y="4114" Z="0"/>
					<Vertex X="15177" Y="4116" Z="0"/>
					<Vertex X="15177" Y="4118" Z="0"/>
					<Vertex X="15170" Y="4121" Z="0"/>
					<Vertex X="15165" Y="4123" Z="0"/>
					<Vertex X="15165" Y="4125" Z="0"/>
					<Vertex X="15161" Y="4130" Z="0"/>
					<Vertex X="15158" Y="4130" Z="0"/>
					<Vertex X="15154" Y="4135" Z="0"/>
					<Vertex X="15151" Y="4137" Z="0"/>
					<Vertex X="15147" Y="4139" Z="0"/>
					<Vertex X="15144" Y="4144" Z="0"/>
					<Vertex X="15140" Y="4146" Z="0"/>
					<Vertex X="15138" Y="4149" Z="0"/>
					<Vertex X="15133" Y="4156" Z="0"/>
					<Vertex X="15126" Y="4158" Z="0"/>
					<Vertex X="15121" Y="4160" Z="0"/>
					<Vertex X="15117" Y="4165" Z="0"/>
					<Vertex X="15112" Y="4170" Z="0"/>
					<Vertex X="15110" Y="4172" Z="0"/>
					<Vertex X="15103" Y="4177" Z="0"/>
					<Vertex X="15096" Y="4181" Z="0"/>
					<Vertex X="15091" Y="4184" Z="0"/>
					<Vertex X="15086" Y="4186" Z="0"/>
					<Vertex X="15077" Y="4193" Z="0"/>
					<Vertex X="15075" Y="4195" Z="0"/>
					<Vertex X="15063" Y="4200" Z="0"/>
					<Vertex X="15058" Y="4202" Z="0"/>
					<Vertex X="15054" Y="4207" Z="0"/>
					<Vertex X="15044" Y="4211" Z="0"/>
					<Vertex X="15038" Y="4214" Z="0"/>
					<Vertex X="15031" Y="4221" Z="0"/>
					<Vertex X="15019" Y="4223" Z="0"/>
					<Vertex X="15014" Y="4225" Z="0"/>
					<Vertex X="15003" Y="4232" Z="0"/>
					<Vertex X="14998" Y="4235" Z="0"/>
					<Vertex X="14989" Y="4235" Z="0"/>
					<Vertex X="14977" Y="4242" Z="0"/>
					<Vertex X="14968" Y="4246" Z="0"/>
					<Vertex X="14956" Y="4251" Z="0"/>
					<Vertex X="14942" Y="4256" Z="0"/>
					<Vertex X="14933" Y="4258" Z="0"/>
					<Vertex X="14921" Y="4263" Z="0"/>
					<Vertex X="14910" Y="4265" Z="0"/>
					<Vertex X="14900" Y="4265" Z="0"/>
					<Vertex X="14886" Y="4272" Z="0"/>
					<Vertex X="14879" Y="4274" Z="0"/>
					<Vertex X="14875" Y="4274" Z="0"/>
					<Vertex X="14863" Y="4277" Z="0"/>
					<Vertex X="14858" Y="4279" Z="0"/>
					<Vertex X="14849" Y="4284" Z="0"/>
					<Vertex X="14842" Y="4284" Z="0"/>
					<Vertex X="14831" Y="4286" Z="0"/>
					<Vertex X="14821" Y="4288" Z="0"/>
					<Vertex X="14807" Y="4295" Z="0"/>
					<Vertex X="14800" Y="4295" Z="0"/>
					<Vertex X="14789" Y="4300" Z="0"/>
					<Vertex X="14775" Y="4304" Z="0"/>
					<Vertex X="14768" Y="4307" Z="0"/>
					<Vertex X="14749" Y="4311" Z="0"/>
					<Vertex X="14735" Y="4316" Z="0"/>
					<Vertex X="14721" Y="4321" Z="0"/>
					<Vertex X="14712" Y="4321" Z="0"/>
					<Vertex X="14691" Y="4328" Z="0"/>
					<Vertex X="14677" Y="4330" Z="0"/>
					<Vertex X="14665" Y="4335" Z="0"/>
					<Vertex X="14647" Y="4337" Z="0"/>
					<Vertex X="14631" Y="4342" Z="0"/>
					<Vertex X="14614" Y="4346" Z="0"/>
					<Vertex X="14600" Y="4351" Z="0"/>
					<Vertex X="14584" Y="4353" Z="0"/>
					<Vertex X="14570" Y="4356" Z="0"/>
					<Vertex X="14558" Y="4358" Z="0"/>
					<Vertex X="14544" Y="4360" Z="0"/>
					<Vertex X="14531" Y="4363" Z="0"/>
					<Vertex X="14521" Y="4365" Z="0"/>
					<Vertex X="14505" Y="4367" Z="0"/>
					<Vertex X="14491" Y="4367" Z="0"/>
					<Vertex X="14482" Y="4370" Z="0"/>
					<Vertex X="14461" Y="4372" Z="0"/>
					<Vertex X="14451" Y="4374" Z="0"/>
					<Vertex X="14440" Y="4374" Z="0"/>
					<Vertex X="14431" Y="4374" Z="0"/>
					<Vertex X="14421" Y="4374" Z="0"/>
					<Vertex X="14412" Y="4374" Z="0"/>
					<Vertex X="14400" Y="4377" Z="0"/>
					<Vertex X="14393" Y="4377" Z="0"/>
					<Vertex X="14384" Y="4379" Z="0"/>
					<Vertex X="14375" Y="4379" Z="0"/>
					<Vertex X="14365" Y="4386" Z="0"/>
					<Vertex X="14358" Y="4386" Z="0"/>
					<Vertex X="14351" Y="4386" Z="0"/>
					<Vertex X="14342" Y="4386" Z="0"/>
					<Vertex X="14335" Y="4386" Z="0"/>
					<Vertex X="14328" Y="4386" Z="0"/>
					<Vertex X="14324" Y="4386" Z="0"/>
					<Vertex X="14317" Y="4386" Z="0"/>
					<Vertex X="14310" Y="4386" Z="0"/>
					<Vertex X="14305" Y="4386" Z="0"/>
					<Vertex X="14300" Y="4386" Z="0"/>
					<Vertex X="14293" Y="4386" Z="0"/>
					<Vertex X="14289" Y="4386" Z="0"/>
					<Vertex X="14282" Y="4386" Z="0"/>
					<Vertex X="14277" Y="4386" Z="0"/>
					<Vertex X="14270" Y="4386" Z="0"/>
					<Vertex X="14263" Y="4386" Z="0"/>
					<Vertex X="14256" Y="4386" Z="0"/>
					<Vertex X="14249" Y="4386" Z="0"/>
					<Vertex X="14244" Y="4386" Z="0"/>
					<Vertex X="14240" Y="4386" Z="0"/>
					<Vertex X="14233" Y="4386" Z="0"/>
					<Vertex X="14228" Y="4386" Z="0"/>
					<Vertex X="14221" Y="4386" Z="0"/>
					<Vertex X="14219" Y="4386" Z="0"/>
					<Vertex X="14214" Y="4386" Z="0"/>
					<Vertex X="14212" Y="4388" Z="0"/>
					<Vertex X="14205" Y="4388" Z="0"/>
					<Vertex X="14203" Y="4388" Z="0"/>
					<Vertex X="14198" Y="4388" Z="0"/>
					<Vertex X="14196" Y="4388" Z="0"/>
					<Vertex X="14189" Y="4388" Z="0"/>
					<Vertex X="14182" Y="4388" Z="0"/>
					<Vertex X="14179" Y="4388" Z="0"/>
					<Vertex X="14175" Y="4388" Z="0"/>
					<Vertex X="14170" Y="4388" Z="0"/>
					<Vertex X="14163" Y="4388" Z="0"/>
					<Vertex X="14161" Y="4388" Z="0"/>
					<Vertex X="14156" Y="4388" Z="0"/>
					<Vertex X="14154" Y="4388" Z="0"/>
					<Vertex X="14147" Y="4388" Z="0"/>
					<Vertex X="14144" Y="4388" Z="0"/>
					<Vertex X="14138" Y="4388" Z="0"/>
					<Vertex X="14133" Y="4388" Z="0"/>
					<Vertex X="14131" Y="4388" Z="0"/>
					<Vertex X="14124" Y="4388" Z="0"/>
					<Vertex X="14119" Y="4388" Z="0"/>
					<Vertex X="14114" Y="4388" Z="0"/>
					<Vertex X="14112" Y="4388" Z="0"/>
					<Vertex X="14105" Y="4388" Z="0"/>
					<Vertex X="14100" Y="4388" Z="0"/>
					<Vertex X="14093" Y="4388" Z="0"/>
					<Vertex X="14086" Y="4388" Z="0"/>
					<Vertex X="14079" Y="4388" Z="0"/>
					<Vertex X="14075" Y="4388" Z="0"/>
					<Vertex X="14070" Y="4388" Z="0"/>
					<Vertex X="14063" Y="4388" Z="0"/>
					<Vertex X="14058" Y="4388" Z="0"/>
					<Vertex X="14054" Y="4388" Z="0"/>
					<Vertex X="14044" Y="4388" Z="0"/>
					<Vertex X="14042" Y="4388" Z="0"/>
					<Vertex X="14035" Y="4388" Z="0"/>
					<Vertex X="14028" Y="4388" Z="0"/>
					<Vertex X="14026" Y="4388" Z="0"/>
					<Vertex X="14019" Y="4388" Z="0"/>
					<Vertex X="14012" Y="4388" Z="0"/>
					<Vertex X="14007" Y="4388" Z="0"/>
					<Vertex X="14000" Y="4388" Z="0"/>
					<Vertex X="13991" Y="4384" Z="0"/>
					<Vertex X="13979" Y="4381" Z="0"/>
					<Vertex X="13968" Y="4379" Z="0"/>
					<Vertex X="13949" Y="4372" Z="0"/>
					<Vertex X="13940" Y="4370" Z="0"/>
					<Vertex X="13928" Y="4367" Z="0"/>
					<Vertex X="13919" Y="4360" Z="0"/>
					<Vertex X="13907" Y="4358" Z="0"/>
					<Vertex X="13893" Y="4351" Z="0"/>
					<Vertex X="13886" Y="4351" Z="0"/>
					<Vertex X="13875" Y="4346" Z="0"/>
					<Vertex X="13865" Y="4342" Z="0"/>
					<Vertex X="13854" Y="4339" Z="0"/>
					<Vertex X="13844" Y="4337" Z="0"/>
					<Vertex X="13835" Y="4332" Z="0"/>
					<Vertex X="13831" Y="4330" Z="0"/>
					<Vertex X="13824" Y="4328" Z="0"/>
					<Vertex X="13817" Y="4325" Z="0"/>
					<Vertex X="13807" Y="4321" Z="0"/>
					<Vertex X="13803" Y="4318" Z="0"/>
					<Vertex X="13796" Y="4316" Z="0"/>
					<Vertex X="13784" Y="4309" Z="0"/>
					<Vertex X="13782" Y="4307" Z="0"/>
					<Vertex X="13775" Y="4307" Z="0"/>
					<Vertex X="13770" Y="4304" Z="0"/>
					<Vertex X="13768" Y="4302" Z="0"/>
					<Vertex X="13765" Y="4302" Z="0"/>
					<Vertex X="13758" Y="4300" Z="0"/>
					<Vertex X="13756" Y="4297" Z="0"/>
					<Vertex X="13754" Y="4297" Z="0"/>
					<Vertex X="13751" Y="4295" Z="0"/>
					<Vertex X="13749" Y="4293" Z="0"/>
					<Vertex X="13744" Y="4293" Z="0"/>
					<Vertex X="13744" Y="4291" Z="0"/>
					<Vertex X="13742" Y="4288" Z="0"/>
					<Vertex X="13740" Y="4286" Z="0"/>
					<Vertex X="13738" Y="4286" Z="0"/>
					<Vertex X="13735" Y="4284" Z="0"/>
					<Vertex X="13733" Y="4284" Z="0"/>
					<Vertex X="13728" Y="4279" Z="0"/>
					<Vertex X="13728" Y="4277" Z="0"/>
					<Vertex X="13726" Y="4274" Z="0"/>
					<Vertex X="13721" Y="4270" Z="0"/>
					<Vertex X="13719" Y="4267" Z="0"/>
					<Vertex X="13712" Y="4263" Z="0"/>
					<Vertex X="13710" Y="4258" Z="0"/>
					<Vertex X="13705" Y="4253" Z="0"/>
					<Vertex X="13703" Y="4249" Z="0"/>
					<Vertex X="13696" Y="4244" Z="0"/>
					<Vertex X="13693" Y="4242" Z="0"/>
					<Vertex X="13691" Y="4242" Z="0"/>
					<Vertex X="13686" Y="4237" Z="0"/>
					<Vertex X="13684" Y="4232" Z="0"/>
					<Vertex X="13682" Y="4228" Z="0"/>
					<Vertex X="13677" Y="4223" Z="0"/>
					<Vertex X="13675" Y="4218" Z="0"/>
					<Vertex X="13672" Y="4211" Z="0"/>
					<Vertex X="13670" Y="4209" Z="0"/>
					<Vertex X="13665" Y="4202" Z="0"/>
					<Vertex X="13661" Y="4197" Z="0"/>
					<Vertex X="13658" Y="4193" Z="0"/>
					<Vertex X="13656" Y="4186" Z="0"/>
					<Vertex X="13649" Y="4181" Z="0"/>
					<Vertex X="13649" Y="4179" Z="0"/>
					<Vertex X="13647" Y="4174" Z="0"/>
					<Vertex X="13642" Y="4170" Z="0"/>
					<Vertex X="13642" Y="4167" Z="0"/>
					<Vertex X="13640" Y="4160" Z="0"/>
					<Vertex X="13638" Y="4158" Z="0"/>
					<Vertex X="13638" Y="4153" Z="0"/>
					<Vertex X="13635" Y="4149" Z="0"/>
					<Vertex X="13633" Y="4142" Z="0"/>
					<Vertex X="13633" Y="4139" Z="0"/>
					<Vertex X="13631" Y="4132" Z="0"/>
					<Vertex X="13631" Y="4128" Z="0"/>
					<Vertex X="13631" Y="4123" Z="0"/>
					<Vertex X="13628" Y="4116" Z="0"/>
					<Vertex X="13628" Y="4114" Z="0"/>
					<Vertex X="13628" Y="4107" Z="0"/>
					<Vertex X="13628" Y="4100" Z="0"/>
					<Vertex X="13626" Y="4093" Z="0"/>
					<Vertex X="13626" Y="4088" Z="0"/>
					<Vertex X="13624" Y="4084" Z="0"/>
					<Vertex X="13624" Y="4079" Z="0"/>
					<Vertex X="13624" Y="4074" Z="0"/>
					<Vertex X="13624" Y="4070" Z="0"/>
					<Vertex X="13624" Y="4063" Z="0"/>
					<Vertex X="13621" Y="4046" Z="0"/>
					<Vertex X="13621" Y="4044" Z="0"/>
					<Vertex X="13617" Y="4035" Z="0"/>
					<Vertex X="13617" Y="4028" Z="0"/>
					<Vertex X="13617" Y="4023" Z="0"/>
					<Vertex X="13614" Y="4016" Z="0"/>
					<Vertex X="13612" Y="4000" Z="0"/>
					<Vertex X="13612" Y="3995" Z="0"/>
					<Vertex X="13610" Y="3986" Z="0"/>
					<Vertex X="13610" Y="3977" Z="0"/>
					<Vertex X="13607" Y="3970" Z="0"/>
					<Vertex X="13607" Y="3960" Z="0"/>
					<Vertex X="13607" Y="3949" Z="0"/>
					<Vertex X="13607" Y="3939" Z="0"/>
					<Vertex X="13607" Y="3930" Z="0"/>
					<Vertex X="13605" Y="3921" Z="0"/>
					<Vertex X="13603" Y="3909" Z="0"/>
					<Vertex X="13598" Y="3895" Z="0"/>
					<Vertex X="13593" Y="3886" Z="0"/>
					<Vertex X="13591" Y="3874" Z="0"/>
					<Vertex X="13584" Y="3858" Z="0"/>
					<Vertex X="13579" Y="3849" Z="0"/>
					<Vertex X="13579" Y="3839" Z="0"/>
					<Vertex X="13575" Y="3828" Z="0"/>
					<Vertex X="13575" Y="3818" Z="0"/>
					<Vertex X="13572" Y="3804" Z="0"/>
					<Vertex X="13572" Y="3797" Z="0"/>
					<Vertex X="13570" Y="3793" Z="0"/>
					<Vertex X="13570" Y="3784" Z="0"/>
					<Vertex X="13570" Y="3777" Z="0"/>
					<Vertex X="13570" Y="3767" Z="0"/>
					<Vertex X="13570" Y="3760" Z="0"/>
					<Vertex X="13570" Y="3753" Z="0"/>
					<Vertex X="13570" Y="3749" Z="0"/>
					<Vertex X="13568" Y="3739" Z="0"/>
					<Vertex X="13568" Y="3732" Z="0"/>
					<Vertex X="13568" Y="3723" Z="0"/>
					<Vertex X="13568" Y="3716" Z="0"/>
					<Vertex X="13568" Y="3711" Z="0"/>
					<Vertex X="13568" Y="3695" Z="0"/>
					<Vertex X="13568" Y="3688" Z="0"/>
					<Vertex X="13568" Y="3684" Z="0"/>
					<Vertex X="13568" Y="3677" Z="0"/>
					<Vertex X="13568" Y="3667" Z="0"/>
					<Vertex X="13568" Y="3656" Z="0"/>
					<Vertex X="13568" Y="3649" Z="0"/>
					<Vertex X="13568" Y="3630" Z="0"/>
					<Vertex X="13568" Y="3623" Z="0"/>
					<Vertex X="13568" Y="3614" Z="0"/>
					<Vertex X="13568" Y="3609" Z="0"/>
					<Vertex X="13568" Y="3602" Z="0"/>
					<Vertex X="13568" Y="3593" Z="0"/>
					<Vertex X="13568" Y="3586" Z="0"/>
					<Vertex X="13568" Y="3577" Z="0"/>
					<Vertex X="13568" Y="3572" Z="0"/>
					<Vertex X="13568" Y="3567" Z="0"/>
					<Vertex X="13568" Y="3558" Z="0"/>
					<Vertex X="13568" Y="3553" Z="0"/>
					<Vertex X="13568" Y="3546" Z="0"/>
					<Vertex X="13568" Y="3539" Z="0"/>
					<Vertex X="13565" Y="3535" Z="0"/>
					<Vertex X="13563" Y="3532" Z="0"/>
					<Vertex X="13563" Y="3525" Z="0"/>
					<Vertex X="13563" Y="3523" Z="0"/>
					<Vertex X="13563" Y="3518" Z="0"/>
					<Vertex X="13563" Y="3516" Z="0"/>
					<Vertex X="13561" Y="3509" Z="0"/>
					<Vertex X="13561" Y="3502" Z="0"/>
					<Vertex X="13561" Y="3500" Z="0"/>
					<Vertex X="13561" Y="3493" Z="0"/>
					<Vertex X="13561" Y="3491" Z="0"/>
					<Vertex X="13561" Y="3486" Z="0"/>
					<Vertex X="13561" Y="3481" Z="0"/>
					<Vertex X="13561" Y="3474" Z="0"/>
					<Vertex X="13561" Y="3470" Z="0"/>
					<Vertex X="13561" Y="3456" Z="0"/>
					<Vertex X="13561" Y="3451" Z="0"/>
					<Vertex X="13561" Y="3446" Z="0"/>
					<Vertex X="13561" Y="3439" Z="0"/>
					<Vertex X="13561" Y="3435" Z="0"/>
					<Vertex X="13561" Y="3428" Z="0"/>
					<Vertex X="13561" Y="3423" Z="0"/>
					<Vertex X="13561" Y="3416" Z="0"/>
					<Vertex X="13561" Y="3411" Z="0"/>
					<Vertex X="13561" Y="3400" Z="0"/>
					<Vertex X="13561" Y="3395" Z="0"/>
					<Vertex X="13561" Y="3388" Z="0"/>
					<Vertex X="13561" Y="3386" Z="0"/>
					<Vertex X="13561" Y="3381" Z="0"/>
					<Vertex X="13561" Y="3374" Z="0"/>
					<Vertex X="13561" Y="3370" Z="0"/>
					<Vertex X="13561" Y="3363" Z="0"/>
					<Vertex X="13561" Y="3351" Z="0"/>
					<Vertex X="13561" Y="3346" Z="0"/>
					<Vertex X="13561" Y="3337" Z="0"/>
					<Vertex X="13561" Y="3335" Z="0"/>
					<Vertex X="13561" Y="3328" Z="0"/>
					<Vertex X="13561" Y="3325" Z="0"/>
					<Vertex X="13561" Y="3318" Z="0"/>
					<Vertex X="13561" Y="3309" Z="0"/>
					<Vertex X="13561" Y="3304" Z="0"/>
					<Vertex X="13561" Y="3300" Z="0"/>
					<Vertex X="13561" Y="3295" Z="0"/>
					<Vertex X="13561" Y="3293" Z="0"/>
					<Vertex X="13561" Y="3286" Z="0"/>
					<Vertex X="13561" Y="3279" Z="0"/>
					<Vertex X="13561" Y="3267" Z="0"/>
					<Vertex X="13561" Y="3263" Z="0"/>
					<Vertex X="13561" Y="3260" Z="0"/>
					<Vertex X="13561" Y="3253" Z="0"/>
					<Vertex X="13561" Y="3249" Z="0"/>
					<Vertex X="13561" Y="3244" Z="0"/>
					<Vertex X="13556" Y="3237" Z="0"/>
					<Vertex X="13554" Y="3228" Z="0"/>
					<Vertex X="13554" Y="3225" Z="0"/>
					<Vertex X="13554" Y="3218" Z="0"/>
					<Vertex X="13554" Y="3211" Z="0"/>
					<Vertex X="13554" Y="3209" Z="0"/>
					<Vertex X="13554" Y="3202" Z="0"/>
					<Vertex X="13551" Y="3191" Z="0"/>
					<Vertex X="13547" Y="3186" Z="0"/>
					<Vertex X="13547" Y="3181" Z="0"/>
					<Vertex X="13547" Y="3174" Z="0"/>
					<Vertex X="13547" Y="3167" Z="0"/>
					<Vertex X="13547" Y="3163" Z="0"/>
					<Vertex X="13547" Y="3146" Z="0"/>
					<Vertex X="13547" Y="3139" Z="0"/>
					<Vertex X="13547" Y="3135" Z="0"/>
					<Vertex X="13547" Y="3128" Z="0"/>
					<Vertex X="13547" Y="3121" Z="0"/>
					<Vertex X="13547" Y="3114" Z="0"/>
					<Vertex X="13547" Y="3097" Z="0"/>
					<Vertex X="13547" Y="3091" Z="0"/>
					<Vertex X="13547" Y="3084" Z="0"/>
					<Vertex X="13547" Y="3077" Z="0"/>
					<Vertex X="13549" Y="3070" Z="0"/>
					<Vertex X="13549" Y="3065" Z="0"/>
					<Vertex X="13558" Y="3046" Z="0"/>
					<Vertex X="13558" Y="3035" Z="0"/>
					<Vertex X="13561" Y="3028" Z="0"/>
					<Vertex X="13568" Y="3014" Z="0"/>
					<Vertex X="13572" Y="3004" Z="0"/>
					<Vertex X="13582" Y="2986" Z="0"/>
					<Vertex X="13586" Y="2977" Z="0"/>
					<Vertex X="13591" Y="2967" Z="0"/>
					<Vertex X="13598" Y="2951" Z="0"/>
					<Vertex X="13603" Y="2944" Z="0"/>
					<Vertex X="13614" Y="2921" Z="0"/>
					<Vertex X="13624" Y="2909" Z="0"/>
					<Vertex X="13628" Y="2895" Z="0"/>
					<Vertex X="13633" Y="2891" Z="0"/>
					<Vertex X="13642" Y="2879" Z="0"/>
					<Vertex X="13651" Y="2865" Z="0"/>
					<Vertex X="13665" Y="2849" Z="0"/>
					<Vertex X="13677" Y="2837" Z="0"/>
					<Vertex X="13686" Y="2825" Z="0"/>
					<Vertex X="13691" Y="2818" Z="0"/>
					<Vertex X="13698" Y="2811" Z="0"/>
					<Vertex X="13710" Y="2795" Z="0"/>
					<Vertex X="13719" Y="2786" Z="0"/>
					<Vertex X="13724" Y="2777" Z="0"/>
					<Vertex X="13733" Y="2770" Z="0"/>
					<Vertex X="13747" Y="2753" Z="0"/>
					<Vertex X="13754" Y="2746" Z="0"/>
					<Vertex X="13758" Y="2739" Z="0"/>
					<Vertex X="13763" Y="2735" Z="0"/>
					<Vertex X="13768" Y="2728" Z="0"/>
					<Vertex X="13777" Y="2716" Z="0"/>
					<Vertex X="13782" Y="2714" Z="0"/>
					<Vertex X="13784" Y="2709" Z="0"/>
					<Vertex X="13791" Y="2702" Z="0"/>
					<Vertex X="13798" Y="2695" Z="0"/>
					<Vertex X="13803" Y="2691" Z="0"/>
					<Vertex X="13803" Y="2688" Z="0"/>
					<Vertex X="13810" Y="2681" Z="0"/>
					<Vertex X="13821" Y="2672" Z="0"/>
					<Vertex X="13824" Y="2667" Z="0"/>
					<Vertex X="13831" Y="2663" Z="0"/>
					<Vertex X="13838" Y="2656" Z="0"/>
					<Vertex X="13847" Y="2646" Z="0"/>
					<Vertex X="13858" Y="2639" Z="0"/>
					<Vertex X="13863" Y="2637" Z="0"/>
					<Vertex X="13865" Y="2635" Z="0"/>
					<Vertex X="13877" Y="2630" Z="0"/>
					<Vertex X="13879" Y="2628" Z="0"/>
					<Vertex X="13884" Y="2628" Z="0"/>
					<Vertex X="13886" Y="2628" Z="0"/>
					<Vertex X="13891" Y="2628" Z="0"/>
					<Vertex X="13900" Y="2621" Z="0"/>
					<Vertex X="13903" Y="2621" Z="0"/>
					<Vertex X="13905" Y="2621" Z="0"/>
					<Vertex X="13917" Y="2621" Z="0"/>
					<Vertex X="13919" Y="2621" Z="0"/>
					<Vertex X="13924" Y="2621" Z="0"/>
					<Vertex X="13928" Y="2621" Z="0"/>
					<Vertex X="13938" Y="2621" Z="0"/>
					<Vertex X="13947" Y="2621" Z="0"/>
					<Vertex X="13954" Y="2621" Z="0"/>
					<Vertex X="13970" Y="2621" Z="0"/>
					<Vertex X="13977" Y="2621" Z="0"/>
					<Vertex X="13982" Y="2621" Z="0"/>
					<Vertex X="13991" Y="2621" Z="0"/>
					<Vertex X="13998" Y="2621" Z="0"/>
					<Vertex X="14000" Y="2621" Z="0"/>
					<Vertex X="14003" Y="2621" Z="0"/>
					<Vertex X="14007" Y="2618" Z="0"/>
					<Vertex X="14012" Y="2618" Z="0"/>
					<Vertex X="14017" Y="2616" Z="0"/>
					<Vertex X="14021" Y="2616" Z="0"/>
					<Vertex X="14026" Y="2614" Z="0"/>
					<Vertex X="14028" Y="2614" Z="0"/>
					<Vertex X="14031" Y="2611" Z="0"/>
					<Vertex X="14033" Y="2611" Z="0"/>
					<Vertex X="14038" Y="2611" Z="0"/>
					<Vertex X="14038" Y="2609" Z="0"/>
					<Vertex X="14047" Y="2604" Z="0"/>
					<Vertex X="14049" Y="2602" Z="0"/>
					<Vertex X="14051" Y="2600" Z="0"/>
					<Vertex X="14054" Y="2597" Z="0"/>
					<Vertex X="14056" Y="2597" Z="0"/>
					<Vertex X="14056" Y="2595" Z="0"/>
					<Vertex X="14061" Y="2591" Z="0"/>
					<Vertex X="14063" Y="2591" Z="0"/>
					<Vertex X="14063" Y="2588" Z="0"/>
					<Vertex X="14065" Y="2586" Z="0"/>
					<Vertex X="14065" Y="2584" Z="0"/>
					<Vertex X="14068" Y="2584" Z="0"/>
					<Vertex X="14070" Y="2581" Z="0"/>
					<Vertex X="14072" Y="2579" Z="0"/>
					<Vertex X="14075" Y="2574" Z="0"/>
					<Vertex X="14075" Y="2572" Z="0"/>
					<Vertex X="14075" Y="2570" Z="0"/>
					<Vertex X="14077" Y="2570" Z="0"/>
					<Vertex X="14079" Y="2567" Z="0"/>
					<Vertex X="14082" Y="2565" Z="0"/>
					<Vertex X="14082" Y="2563" Z="0"/>
					<Vertex X="14084" Y="2560" Z="0"/>
					<Vertex X="14086" Y="2558" Z="0"/>
					<Vertex X="14089" Y="2558" Z="0"/>
					<Vertex X="14089" Y="2556" Z="0"/>
					<Vertex X="14091" Y="2556" Z="0"/>
					<Vertex X="14093" Y="2553" Z="0"/>
					<Vertex X="14096" Y="2553" Z="0"/>
					<Vertex X="14098" Y="2551" Z="0"/>
					<Vertex X="14100" Y="2551" Z="0"/>
					<Vertex X="14112" Y="2542" Z="0"/>
				</Vertices>
			</Region>
			<Region Id="4" Type="0" Zoom="0.290000" Selected="0" ImageLocation="" ImageFocus="0" Length="4902.5" Area="968544.5" LengthMicrons="2458.6" AreaMicrons="243591.1" Text="NC" NegativeROA="0" InputRegionId="0" Analyze="1" DisplayId="4">
				<Attributes/>
				<Vertices>
					<Vertex X="12738" Y="6866" Z="0"/>
					<Vertex X="12738" Y="6859" Z="0"/>
					<Vertex X="12738" Y="6855" Z="0"/>
					<Vertex X="12731" Y="6852" Z="0"/>
					<Vertex X="12728" Y="6845" Z="0"/>
					<Vertex X="12724" Y="6845" Z="0"/>
					<Vertex X="12724" Y="6842" Z="0"/>
					<Vertex X="12718" Y="6838" Z="0"/>
					<Vertex X="12711" Y="6831" Z="0"/>
					<Vertex X="12707" Y="6828" Z="0"/>
					<Vertex X="12704" Y="6821" Z="0"/>
					<Vertex X="12697" Y="6821" Z="0"/>
					<Vertex X="12693" Y="6814" Z="0"/>
					<Vertex X="12687" Y="6811" Z="0"/>
					<Vertex X="12683" Y="6804" Z="0"/>
					<Vertex X="12676" Y="6797" Z="0"/>
					<Vertex X="12669" Y="6790" Z="0"/>
					<Vertex X="12662" Y="6783" Z="0"/>
					<Vertex X="12655" Y="6773" Z="0"/>
					<Vertex X="12652" Y="6755" Z="0"/>
					<Vertex X="12649" Y="6755" Z="0"/>
					<Vertex X="12642" Y="6752" Z="0"/>
					<Vertex X="12635" Y="6749" Z="0"/>
					<Vertex X="12631" Y="6745" Z="0"/>
					<Vertex X="12628" Y="6742" Z="0"/>
					<Vertex X="12624" Y="6738" Z="0"/>
					<Vertex X="12621" Y="6738" Z="0"/>
					<Vertex X="12618" Y="6738" Z="0"/>
					<Vertex X="12614" Y="6735" Z="0"/>
					<Vertex X="12611" Y="6731" Z="0"/>
					<Vertex X="12607" Y="6731" Z="0"/>
					<Vertex X="12604" Y="6728" Z="0"/>
					<Vertex X="12600" Y="6724" Z="0"/>
					<Vertex X="12593" Y="6718" Z="0"/>
					<Vertex X="12590" Y="6714" Z="0"/>
					<Vertex X="12587" Y="6711" Z="0"/>
					<Vertex X="12583" Y="6707" Z="0"/>
					<Vertex X="12580" Y="6704" Z="0"/>
					<Vertex X="12576" Y="6700" Z="0"/>
					<Vertex X="12555" Y="6676" Z="0"/>
					<Vertex X="12552" Y="6676" Z="0"/>
					<Vertex X="12549" Y="6669" Z="0"/>
					<Vertex X="12542" Y="6666" Z="0"/>
					<Vertex X="12542" Y="6662" Z="0"/>
					<Vertex X="12535" Y="6662" Z="0"/>
					<Vertex X="12531" Y="6659" Z="0"/>
					<Vertex X="12521" Y="6652" Z="0"/>
					<Vertex X="12521" Y="6649" Z="0"/>
					<Vertex X="12514" Y="6649" Z="0"/>
					<Vertex X="12507" Y="6642" Z="0"/>
					<Vertex X="12504" Y="6638" Z="0"/>
					<Vertex X="12497" Y="6635" Z="0"/>
					<Vertex X="12490" Y="6631" Z="0"/>
					<Vertex X="12483" Y="6628" Z="0"/>
					<Vertex X="12476" Y="6621" Z="0"/>
					<Vertex X="12469" Y="6618" Z="0"/>
					<Vertex X="12466" Y="6614" Z="0"/>
					<Vertex X="12455" Y="6611" Z="0"/>
					<Vertex X="12404" Y="6586" Z="0"/>
					<Vertex X="12397" Y="6583" Z="0"/>
					<Vertex X="12390" Y="6580" Z="0"/>
					<Vertex X="12383" Y="6576" Z="0"/>
					<Vertex X="12369" Y="6573" Z="0"/>
					<Vertex X="12366" Y="6569" Z="0"/>
					<Vertex X="12355" Y="6566" Z="0"/>
					<Vertex X="12352" Y="6562" Z="0"/>
					<Vertex X="12345" Y="6559" Z="0"/>
					<Vertex X="12338" Y="6552" Z="0"/>
					<Vertex X="12331" Y="6549" Z="0"/>
					<Vertex X="12324" Y="6549" Z="0"/>
					<Vertex X="12318" Y="6549" Z="0"/>
					<Vertex X="12314" Y="6545" Z="0"/>
					<Vertex X="12304" Y="6545" Z="0"/>
					<Vertex X="12293" Y="6538" Z="0"/>
					<Vertex X="12290" Y="6538" Z="0"/>
					<Vertex X="12280" Y="6535" Z="0"/>
					<Vertex X="12262" Y="6535" Z="0"/>
					<Vertex X="12252" Y="6535" Z="0"/>
					<Vertex X="12242" Y="6531" Z="0"/>
					<Vertex X="12231" Y="6531" Z="0"/>
					<Vertex X="12218" Y="6531" Z="0"/>
					<Vertex X="12207" Y="6524" Z="0"/>
					<Vertex X="12193" Y="6521" Z="0"/>
					<Vertex X="12183" Y="6521" Z="0"/>
					<Vertex X="12176" Y="6521" Z="0"/>
					<Vertex X="12166" Y="6518" Z="0"/>
					<Vertex X="12155" Y="6518" Z="0"/>
					<Vertex X="12145" Y="6518" Z="0"/>
					<Vertex X="12135" Y="6511" Z="0"/>
					<Vertex X="12124" Y="6511" Z="0"/>
					<Vertex X="12114" Y="6507" Z="0"/>
					<Vertex X="12104" Y="6507" Z="0"/>
					<Vertex X="12097" Y="6507" Z="0"/>
					<Vertex X="12090" Y="6507" Z="0"/>
					<Vertex X="12080" Y="6504" Z="0"/>
					<Vertex X="12066" Y="6504" Z="0"/>
					<Vertex X="12059" Y="6504" Z="0"/>
					<Vertex X="12049" Y="6497" Z="0"/>
					<Vertex X="12045" Y="6497" Z="0"/>
					<Vertex X="12035" Y="6497" Z="0"/>
					<Vertex X="12021" Y="6493" Z="0"/>
					<Vertex X="12018" Y="6493" Z="0"/>
					<Vertex X="12007" Y="6490" Z="0"/>
					<Vertex X="12000" Y="6490" Z="0"/>
					<Vertex X="11993" Y="6490" Z="0"/>
					<Vertex X="11983" Y="6483" Z="0"/>
					<Vertex X="11935" Y="6480" Z="0"/>
					<Vertex X="11931" Y="6480" Z="0"/>
					<Vertex X="11921" Y="6480" Z="0"/>
					<Vertex X="11921" Y="6476" Z="0"/>
					<Vertex X="11914" Y="6476" Z="0"/>
					<Vertex X="11911" Y="6476" Z="0"/>
					<Vertex X="11900" Y="6476" Z="0"/>
					<Vertex X="11893" Y="6476" Z="0"/>
					<Vertex X="11887" Y="6476" Z="0"/>
					<Vertex X="11876" Y="6476" Z="0"/>
					<Vertex X="11869" Y="6476" Z="0"/>
					<Vertex X="11859" Y="6476" Z="0"/>
					<Vertex X="11849" Y="6476" Z="0"/>
					<Vertex X="11835" Y="6476" Z="0"/>
					<Vertex X="11821" Y="6476" Z="0"/>
					<Vertex X="11814" Y="6476" Z="0"/>
					<Vertex X="11807" Y="6476" Z="0"/>
					<Vertex X="11800" Y="6476" Z="0"/>
					<Vertex X="11793" Y="6476" Z="0"/>
					<Vertex X="11787" Y="6476" Z="0"/>
					<Vertex X="11776" Y="6476" Z="0"/>
					<Vertex X="11769" Y="6476" Z="0"/>
					<Vertex X="11759" Y="6476" Z="0"/>
					<Vertex X="11755" Y="6476" Z="0"/>
					<Vertex X="11745" Y="6476" Z="0"/>
					<Vertex X="11735" Y="6476" Z="0"/>
					<Vertex X="11724" Y="6476" Z="0"/>
					<Vertex X="11704" Y="6476" Z="0"/>
					<Vertex X="11697" Y="6476" Z="0"/>
					<Vertex X="11683" Y="6476" Z="0"/>
					<Vertex X="11662" Y="6483" Z="0"/>
					<Vertex X="11659" Y="6483" Z="0"/>
					<Vertex X="11642" Y="6486" Z="0"/>
					<Vertex X="11631" Y="6486" Z="0"/>
					<Vertex X="11624" Y="6490" Z="0"/>
					<Vertex X="11614" Y="6490" Z="0"/>
					<Vertex X="11607" Y="6490" Z="0"/>
					<Vertex X="11600" Y="6497" Z="0"/>
					<Vertex X="11593" Y="6500" Z="0"/>
					<Vertex X="11590" Y="6500" Z="0"/>
					<Vertex X="11583" Y="6500" Z="0"/>
					<Vertex X="11559" Y="6511" Z="0"/>
					<Vertex X="11555" Y="6511" Z="0"/>
					<Vertex X="11552" Y="6514" Z="0"/>
					<Vertex X="11545" Y="6514" Z="0"/>
					<Vertex X="11542" Y="6518" Z="0"/>
					<Vertex X="11538" Y="6521" Z="0"/>
					<Vertex X="11535" Y="6524" Z="0"/>
					<Vertex X="11531" Y="6524" Z="0"/>
					<Vertex X="11528" Y="6528" Z="0"/>
					<Vertex X="11524" Y="6531" Z="0"/>
					<Vertex X="11521" Y="6535" Z="0"/>
					<Vertex X="11518" Y="6535" Z="0"/>
					<Vertex X="11514" Y="6535" Z="0"/>
					<Vertex X="11511" Y="6538" Z="0"/>
					<Vertex X="11507" Y="6538" Z="0"/>
					<Vertex X="11487" Y="6549" Z="0"/>
					<Vertex X="11483" Y="6549" Z="0"/>
					<Vertex X="11473" Y="6549" Z="0"/>
					<Vertex X="11462" Y="6549" Z="0"/>
					<Vertex X="11459" Y="6555" Z="0"/>
					<Vertex X="11452" Y="6559" Z="0"/>
					<Vertex X="11445" Y="6559" Z="0"/>
					<Vertex X="11435" Y="6559" Z="0"/>
					<Vertex X="11428" Y="6562" Z="0"/>
					<Vertex X="11424" Y="6562" Z="0"/>
					<Vertex X="11414" Y="6569" Z="0"/>
					<Vertex X="11411" Y="6569" Z="0"/>
					<Vertex X="11407" Y="6569" Z="0"/>
					<Vertex X="11397" Y="6576" Z="0"/>
					<Vertex X="11393" Y="6576" Z="0"/>
					<Vertex X="11387" Y="6576" Z="0"/>
					<Vertex X="11376" Y="6576" Z="0"/>
					<Vertex X="11373" Y="6580" Z="0"/>
					<Vertex X="11362" Y="6583" Z="0"/>
					<Vertex X="11359" Y="6583" Z="0"/>
					<Vertex X="11352" Y="6586" Z="0"/>
					<Vertex X="11349" Y="6586" Z="0"/>
					<Vertex X="11338" Y="6590" Z="0"/>
					<Vertex X="11328" Y="6590" Z="0"/>
					<Vertex X="11328" Y="6593" Z="0"/>
					<Vertex X="11324" Y="6593" Z="0"/>
					<Vertex X="11311" Y="6597" Z="0"/>
					<Vertex X="11304" Y="6597" Z="0"/>
					<Vertex X="11300" Y="6600" Z="0"/>
					<Vertex X="11293" Y="6600" Z="0"/>
					<Vertex X="11287" Y="6600" Z="0"/>
					<Vertex X="11283" Y="6604" Z="0"/>
					<Vertex X="11280" Y="6604" Z="0"/>
					<Vertex X="11269" Y="6607" Z="0"/>
					<Vertex X="11235" Y="6611" Z="0"/>
					<Vertex X="11231" Y="6611" Z="0"/>
					<Vertex X="11221" Y="6611" Z="0"/>
					<Vertex X="11214" Y="6611" Z="0"/>
					<Vertex X="11207" Y="6611" Z="0"/>
					<Vertex X="11200" Y="6611" Z="0"/>
					<Vertex X="11193" Y="6611" Z="0"/>
					<Vertex X="11187" Y="6611" Z="0"/>
					<Vertex X="11183" Y="6611" Z="0"/>
					<Vertex X="11176" Y="6611" Z="0"/>
					<Vertex X="11169" Y="6611" Z="0"/>
					<Vertex X="11166" Y="6611" Z="0"/>
					<Vertex X="11162" Y="6611" Z="0"/>
					<Vertex X="11159" Y="6611" Z="0"/>
					<Vertex X="11152" Y="6611" Z="0"/>
					<Vertex X="11114" Y="6618" Z="0"/>
					<Vertex X="11104" Y="6618" Z="0"/>
					<Vertex X="11100" Y="6618" Z="0"/>
					<Vertex X="11090" Y="6618" Z="0"/>
					<Vertex X="11080" Y="6618" Z="0"/>
					<Vertex X="11076" Y="6621" Z="0"/>
					<Vertex X="11062" Y="6621" Z="0"/>
					<Vertex X="11055" Y="6621" Z="0"/>
					<Vertex X="11049" Y="6621" Z="0"/>
					<Vertex X="11042" Y="6621" Z="0"/>
					<Vertex X="11038" Y="6621" Z="0"/>
					<Vertex X="11028" Y="6621" Z="0"/>
					<Vertex X="11024" Y="6621" Z="0"/>
					<Vertex X="11018" Y="6621" Z="0"/>
					<Vertex X="11014" Y="6621" Z="0"/>
					<Vertex X="11007" Y="6621" Z="0"/>
					<Vertex X="11004" Y="6621" Z="0"/>
					<Vertex X="10997" Y="6621" Z="0"/>
					<Vertex X="10993" Y="6621" Z="0"/>
					<Vertex X="10990" Y="6621" Z="0"/>
					<Vertex X="10983" Y="6621" Z="0"/>
					<Vertex X="10980" Y="6621" Z="0"/>
					<Vertex X="10973" Y="6624" Z="0"/>
					<Vertex X="10969" Y="6624" Z="0"/>
					<Vertex X="10966" Y="6624" Z="0"/>
					<Vertex X="10962" Y="6624" Z="0"/>
					<Vertex X="10959" Y="6624" Z="0"/>
					<Vertex X="10955" Y="6628" Z="0"/>
					<Vertex X="10952" Y="6631" Z="0"/>
					<Vertex X="10945" Y="6635" Z="0"/>
					<Vertex X="10938" Y="6638" Z="0"/>
					<Vertex X="10935" Y="6642" Z="0"/>
					<Vertex X="10928" Y="6645" Z="0"/>
					<Vertex X="10897" Y="6662" Z="0"/>
					<Vertex X="10893" Y="6666" Z="0"/>
					<Vertex X="10890" Y="6666" Z="0"/>
					<Vertex X="10880" Y="6669" Z="0"/>
					<Vertex X="10876" Y="6673" Z="0"/>
					<Vertex X="10869" Y="6676" Z="0"/>
					<Vertex X="10866" Y="6676" Z="0"/>
					<Vertex X="10866" Y="6680" Z="0"/>
					<Vertex X="10859" Y="6680" Z="0"/>
					<Vertex X="10855" Y="6683" Z="0"/>
					<Vertex X="10849" Y="6686" Z="0"/>
					<Vertex X="10845" Y="6686" Z="0"/>
					<Vertex X="10838" Y="6690" Z="0"/>
					<Vertex X="10835" Y="6690" Z="0"/>
					<Vertex X="10831" Y="6693" Z="0"/>
					<Vertex X="10824" Y="6693" Z="0"/>
					<Vertex X="10818" Y="6697" Z="0"/>
					<Vertex X="10811" Y="6700" Z="0"/>
					<Vertex X="10807" Y="6700" Z="0"/>
					<Vertex X="10797" Y="6704" Z="0"/>
					<Vertex X="10793" Y="6704" Z="0"/>
					<Vertex X="10787" Y="6704" Z="0"/>
					<Vertex X="10752" Y="6721" Z="0"/>
					<Vertex X="10745" Y="6724" Z="0"/>
					<Vertex X="10738" Y="6728" Z="0"/>
					<Vertex X="10731" Y="6728" Z="0"/>
					<Vertex X="10724" Y="6735" Z="0"/>
					<Vertex X="10718" Y="6735" Z="0"/>
					<Vertex X="10714" Y="6735" Z="0"/>
					<Vertex X="10711" Y="6738" Z="0"/>
					<Vertex X="10707" Y="6738" Z="0"/>
					<Vertex X="10704" Y="6742" Z="0"/>
					<Vertex X="10697" Y="6745" Z="0"/>
					<Vertex X="10693" Y="6749" Z="0"/>
					<Vertex X="10690" Y="6749" Z="0"/>
					<Vertex X="10683" Y="6749" Z="0"/>
					<Vertex X="10683" Y="6752" Z="0"/>
					<Vertex X="10680" Y="6752" Z="0"/>
					<Vertex X="10673" Y="6755" Z="0"/>
					<Vertex X="10669" Y="6759" Z="0"/>
					<Vertex X="10666" Y="6759" Z="0"/>
					<Vertex X="10662" Y="6762" Z="0"/>
					<Vertex X="10659" Y="6766" Z="0"/>
					<Vertex X="10655" Y="6766" Z="0"/>
					<Vertex X="10655" Y="6769" Z="0"/>
					<Vertex X="10652" Y="6773" Z="0"/>
					<Vertex X="10652" Y="6776" Z="0"/>
					<Vertex X="10649" Y="6780" Z="0"/>
					<Vertex X="10645" Y="6786" Z="0"/>
					<Vertex X="10645" Y="6790" Z="0"/>
					<Vertex X="10642" Y="6793" Z="0"/>
					<Vertex X="10642" Y="6797" Z="0"/>
					<Vertex X="10642" Y="6800" Z="0"/>
					<Vertex X="10642" Y="6807" Z="0"/>
					<Vertex X="10645" Y="6818" Z="0"/>
					<Vertex X="10649" Y="6821" Z="0"/>
					<Vertex X="10655" Y="6824" Z="0"/>
					<Vertex X="10655" Y="6828" Z="0"/>
					<Vertex X="10655" Y="6831" Z="0"/>
					<Vertex X="10662" Y="6831" Z="0"/>
					<Vertex X="10676" Y="6852" Z="0"/>
					<Vertex X="10680" Y="6855" Z="0"/>
					<Vertex X="10687" Y="6855" Z="0"/>
					<Vertex X="10687" Y="6859" Z="0"/>
					<Vertex X="10690" Y="6862" Z="0"/>
					<Vertex X="10693" Y="6862" Z="0"/>
					<Vertex X="10697" Y="6866" Z="0"/>
					<Vertex X="10700" Y="6869" Z="0"/>
					<Vertex X="10707" Y="6873" Z="0"/>
					<Vertex X="10714" Y="6876" Z="0"/>
					<Vertex X="10718" Y="6880" Z="0"/>
					<Vertex X="10721" Y="6880" Z="0"/>
					<Vertex X="10724" Y="6880" Z="0"/>
					<Vertex X="10728" Y="6883" Z="0"/>
					<Vertex X="10731" Y="6886" Z="0"/>
					<Vertex X="10735" Y="6890" Z="0"/>
					<Vertex X="10742" Y="6890" Z="0"/>
					<Vertex X="10742" Y="6893" Z="0"/>
					<Vertex X="10745" Y="6897" Z="0"/>
					<Vertex X="10749" Y="6897" Z="0"/>
					<Vertex X="10752" Y="6900" Z="0"/>
					<Vertex X="10755" Y="6900" Z="0"/>
					<Vertex X="10762" Y="6907" Z="0"/>
					<Vertex X="10766" Y="6907" Z="0"/>
					<Vertex X="10769" Y="6907" Z="0"/>
					<Vertex X="10773" Y="6911" Z="0"/>
					<Vertex X="10780" Y="6914" Z="0"/>
					<Vertex X="10783" Y="6918" Z="0"/>
					<Vertex X="10787" Y="6918" Z="0"/>
					<Vertex X="10790" Y="6921" Z="0"/>
					<Vertex X="10797" Y="6921" Z="0"/>
					<Vertex X="10800" Y="6924" Z="0"/>
					<Vertex X="10811" Y="6928" Z="0"/>
					<Vertex X="10818" Y="6931" Z="0"/>
					<Vertex X="10821" Y="6931" Z="0"/>
					<Vertex X="10831" Y="6935" Z="0"/>
					<Vertex X="10838" Y="6938" Z="0"/>
					<Vertex X="10849" Y="6942" Z="0"/>
					<Vertex X="10855" Y="6942" Z="0"/>
					<Vertex X="10866" Y="6949" Z="0"/>
					<Vertex X="10873" Y="6949" Z="0"/>
					<Vertex X="10883" Y="6952" Z="0"/>
					<Vertex X="10887" Y="6952" Z="0"/>
					<Vertex X="10897" Y="6955" Z="0"/>
					<Vertex X="10907" Y="6959" Z="0"/>
					<Vertex X="10918" Y="6959" Z="0"/>
					<Vertex X="10924" Y="6962" Z="0"/>
					<Vertex X="10938" Y="6966" Z="0"/>
					<Vertex X="10949" Y="6966" Z="0"/>
					<Vertex X="10969" Y="6973" Z="0"/>
					<Vertex X="10973" Y="6973" Z="0"/>
					<Vertex X="10983" Y="6973" Z="0"/>
					<Vertex X="10993" Y="6973" Z="0"/>
					<Vertex X="11004" Y="6976" Z="0"/>
					<Vertex X="11011" Y="6976" Z="0"/>
					<Vertex X="11028" Y="6980" Z="0"/>
					<Vertex X="11038" Y="6980" Z="0"/>
					<Vertex X="11049" Y="6980" Z="0"/>
					<Vertex X="11107" Y="6990" Z="0"/>
					<Vertex X="11114" Y="6990" Z="0"/>
					<Vertex X="11121" Y="6990" Z="0"/>
					<Vertex X="11149" Y="6993" Z="0"/>
					<Vertex X="11152" Y="6993" Z="0"/>
					<Vertex X="11155" Y="6993" Z="0"/>
					<Vertex X="11162" Y="6997" Z="0"/>
					<Vertex X="11169" Y="6997" Z="0"/>
					<Vertex X="11176" Y="6997" Z="0"/>
					<Vertex X="11183" Y="7000" Z="0"/>
					<Vertex X="11187" Y="7000" Z="0"/>
					<Vertex X="11190" Y="7004" Z="0"/>
					<Vertex X="11193" Y="7004" Z="0"/>
					<Vertex X="11197" Y="7004" Z="0"/>
					<Vertex X="11204" Y="7004" Z="0"/>
					<Vertex X="11211" Y="7004" Z="0"/>
					<Vertex X="11218" Y="7004" Z="0"/>
					<Vertex X="11221" Y="7007" Z="0"/>
					<Vertex X="11224" Y="7007" Z="0"/>
					<Vertex X="11231" Y="7007" Z="0"/>
					<Vertex X="11235" Y="7007" Z="0"/>
					<Vertex X="11238" Y="7011" Z="0"/>
					<Vertex X="11242" Y="7011" Z="0"/>
					<Vertex X="11245" Y="7011" Z="0"/>
					<Vertex X="11255" Y="7014" Z="0"/>
					<Vertex X="11259" Y="7014" Z="0"/>
					<Vertex X="11266" Y="7018" Z="0"/>
					<Vertex X="11269" Y="7018" Z="0"/>
					<Vertex X="11276" Y="7018" Z="0"/>
					<Vertex X="11280" Y="7018" Z="0"/>
					<Vertex X="11287" Y="7024" Z="0"/>
					<Vertex X="11293" Y="7024" Z="0"/>
					<Vertex X="11300" Y="7024" Z="0"/>
					<Vertex X="11304" Y="7024" Z="0"/>
					<Vertex X="11311" Y="7028" Z="0"/>
					<Vertex X="11321" Y="7031" Z="0"/>
					<Vertex X="11328" Y="7031" Z="0"/>
					<Vertex X="11338" Y="7031" Z="0"/>
					<Vertex X="11349" Y="7038" Z="0"/>
					<Vertex X="11352" Y="7038" Z="0"/>
					<Vertex X="11366" Y="7038" Z="0"/>
					<Vertex X="11369" Y="7038" Z="0"/>
					<Vertex X="11376" Y="7038" Z="0"/>
					<Vertex X="11380" Y="7038" Z="0"/>
					<Vertex X="11390" Y="7038" Z="0"/>
					<Vertex X="11397" Y="7038" Z="0"/>
					<Vertex X="11407" Y="7038" Z="0"/>
					<Vertex X="11414" Y="7038" Z="0"/>
					<Vertex X="11418" Y="7038" Z="0"/>
					<Vertex X="11428" Y="7038" Z="0"/>
					<Vertex X="11431" Y="7038" Z="0"/>
					<Vertex X="11438" Y="7038" Z="0"/>
					<Vertex X="11442" Y="7038" Z="0"/>
					<Vertex X="11445" Y="7038" Z="0"/>
					<Vertex X="11449" Y="7038" Z="0"/>
					<Vertex X="11452" Y="7038" Z="0"/>
					<Vertex X="11473" Y="7042" Z="0"/>
					<Vertex X="11476" Y="7042" Z="0"/>
					<Vertex X="11480" Y="7042" Z="0"/>
					<Vertex X="11483" Y="7042" Z="0"/>
					<Vertex X="11490" Y="7045" Z="0"/>
					<Vertex X="11497" Y="7045" Z="0"/>
					<Vertex X="11500" Y="7045" Z="0"/>
					<Vertex X="11504" Y="7045" Z="0"/>
					<Vertex X="11507" Y="7045" Z="0"/>
					<Vertex X="11511" Y="7045" Z="0"/>
					<Vertex X="11514" Y="7045" Z="0"/>
					<Vertex X="11528" Y="7049" Z="0"/>
					<Vertex X="11531" Y="7049" Z="0"/>
					<Vertex X="11535" Y="7049" Z="0"/>
					<Vertex X="11538" Y="7049" Z="0"/>
					<Vertex X="11538" Y="7052" Z="0"/>
					<Vertex X="11542" Y="7052" Z="0"/>
					<Vertex X="11545" Y="7055" Z="0"/>
					<Vertex X="11549" Y="7055" Z="0"/>
					<Vertex X="11552" Y="7059" Z="0"/>
					<Vertex X="11555" Y="7059" Z="0"/>
					<Vertex X="11559" Y="7062" Z="0"/>
					<Vertex X="11566" Y="7062" Z="0"/>
					<Vertex X="11569" Y="7066" Z="0"/>
					<Vertex X="11576" Y="7066" Z="0"/>
					<Vertex X="11583" Y="7069" Z="0"/>
					<Vertex X="11590" Y="7069" Z="0"/>
					<Vertex X="11597" Y="7073" Z="0"/>
					<Vertex X="11604" Y="7073" Z="0"/>
					<Vertex X="11611" Y="7073" Z="0"/>
					<Vertex X="11618" Y="7076" Z="0"/>
					<Vertex X="11624" Y="7076" Z="0"/>
					<Vertex X="11631" Y="7076" Z="0"/>
					<Vertex X="11638" Y="7076" Z="0"/>
					<Vertex X="11642" Y="7076" Z="0"/>
					<Vertex X="11652" Y="7076" Z="0"/>
					<Vertex X="11662" Y="7083" Z="0"/>
					<Vertex X="11666" Y="7083" Z="0"/>
					<Vertex X="11676" Y="7083" Z="0"/>
					<Vertex X="11680" Y="7083" Z="0"/>
					<Vertex X="11690" Y="7083" Z="0"/>
					<Vertex X="11693" Y="7083" Z="0"/>
					<Vertex X="11700" Y="7083" Z="0"/>
					<Vertex X="11704" Y="7083" Z="0"/>
					<Vertex X="11714" Y="7086" Z="0"/>
					<Vertex X="11724" Y="7086" Z="0"/>
					<Vertex X="11728" Y="7086" Z="0"/>
					<Vertex X="11735" Y="7086" Z="0"/>
					<Vertex X="11742" Y="7086" Z="0"/>
					<Vertex X="11752" Y="7086" Z="0"/>
					<Vertex X="11755" Y="7090" Z="0"/>
					<Vertex X="11766" Y="7090" Z="0"/>
					<Vertex X="11776" Y="7090" Z="0"/>
					<Vertex X="11783" Y="7097" Z="0"/>
					<Vertex X="11793" Y="7097" Z="0"/>
					<Vertex X="11804" Y="7097" Z="0"/>
					<Vertex X="11845" Y="7104" Z="0"/>
					<Vertex X="11852" Y="7104" Z="0"/>
					<Vertex X="11859" Y="7104" Z="0"/>
					<Vertex X="11869" Y="7107" Z="0"/>
					<Vertex X="11873" Y="7107" Z="0"/>
					<Vertex X="11876" Y="7107" Z="0"/>
					<Vertex X="11883" Y="7107" Z="0"/>
					<Vertex X="11887" Y="7107" Z="0"/>
					<Vertex X="11890" Y="7107" Z="0"/>
					<Vertex X="11900" Y="7107" Z="0"/>
					<Vertex X="11907" Y="7107" Z="0"/>
					<Vertex X="11914" Y="7111" Z="0"/>
					<Vertex X="11918" Y="7111" Z="0"/>
					<Vertex X="11928" Y="7111" Z="0"/>
					<Vertex X="11928" Y="7114" Z="0"/>
					<Vertex X="11935" Y="7114" Z="0"/>
					<Vertex X="11938" Y="7114" Z="0"/>
					<Vertex X="11942" Y="7114" Z="0"/>
					<Vertex X="11949" Y="7114" Z="0"/>
					<Vertex X="11952" Y="7114" Z="0"/>
					<Vertex X="11959" Y="7114" Z="0"/>
					<Vertex X="11962" Y="7114" Z="0"/>
					<Vertex X="11969" Y="7121" Z="0"/>
					<Vertex X="11973" Y="7121" Z="0"/>
					<Vertex X="11980" Y="7121" Z="0"/>
					<Vertex X="12007" Y="7124" Z="0"/>
					<Vertex X="12011" Y="7124" Z="0"/>
					<Vertex X="12014" Y="7124" Z="0"/>
					<Vertex X="12018" Y="7124" Z="0"/>
					<Vertex X="12024" Y="7124" Z="0"/>
					<Vertex X="12028" Y="7128" Z="0"/>
					<Vertex X="12031" Y="7128" Z="0"/>
					<Vertex X="12035" Y="7128" Z="0"/>
					<Vertex X="12042" Y="7131" Z="0"/>
					<Vertex X="12052" Y="7135" Z="0"/>
					<Vertex X="12059" Y="7135" Z="0"/>
					<Vertex X="12062" Y="7135" Z="0"/>
					<Vertex X="12066" Y="7135" Z="0"/>
					<Vertex X="12069" Y="7138" Z="0"/>
					<Vertex X="12073" Y="7138" Z="0"/>
					<Vertex X="12076" Y="7138" Z="0"/>
					<Vertex X="12083" Y="7145" Z="0"/>
					<Vertex X="12087" Y="7145" Z="0"/>
					<Vertex X="12097" Y="7145" Z="0"/>
					<Vertex X="12100" Y="7145" Z="0"/>
					<Vertex X="12107" Y="7149" Z="0"/>
					<Vertex X="12111" Y="7149" Z="0"/>
					<Vertex X="12118" Y="7149" Z="0"/>
					<Vertex X="12121" Y="7149" Z="0"/>
					<Vertex X="12121" Y="7152" Z="0"/>
					<Vertex X="12128" Y="7152" Z="0"/>
					<Vertex X="12131" Y="7152" Z="0"/>
					<Vertex X="12138" Y="7152" Z="0"/>
					<Vertex X="12166" Y="7159" Z="0"/>
					<Vertex X="12173" Y="7159" Z="0"/>
					<Vertex X="12180" Y="7159" Z="0"/>
					<Vertex X="12190" Y="7159" Z="0"/>
					<Vertex X="12197" Y="7159" Z="0"/>
					<Vertex X="12204" Y="7159" Z="0"/>
					<Vertex X="12207" Y="7162" Z="0"/>
					<Vertex X="12211" Y="7162" Z="0"/>
					<Vertex X="12224" Y="7162" Z="0"/>
					<Vertex X="12228" Y="7166" Z="0"/>
					<Vertex X="12231" Y="7166" Z="0"/>
					<Vertex X="12235" Y="7166" Z="0"/>
					<Vertex X="12235" Y="7169" Z="0"/>
					<Vertex X="12242" Y="7169" Z="0"/>
					<Vertex X="12245" Y="7173" Z="0"/>
					<Vertex X="12249" Y="7173" Z="0"/>
					<Vertex X="12252" Y="7173" Z="0"/>
					<Vertex X="12255" Y="7173" Z="0"/>
					<Vertex X="12259" Y="7173" Z="0"/>
					<Vertex X="12262" Y="7173" Z="0"/>
					<Vertex X="12269" Y="7176" Z="0"/>
					<Vertex X="12273" Y="7180" Z="0"/>
					<Vertex X="12280" Y="7180" Z="0"/>
					<Vertex X="12287" Y="7180" Z="0"/>
					<Vertex X="12307" Y="7183" Z="0"/>
					<Vertex X="12314" Y="7183" Z="0"/>
					<Vertex X="12318" Y="7183" Z="0"/>
					<Vertex X="12324" Y="7183" Z="0"/>
					<Vertex X="12328" Y="7183" Z="0"/>
					<Vertex X="12345" Y="7186" Z="0"/>
					<Vertex X="12349" Y="7190" Z="0"/>
					<Vertex X="12352" Y="7190" Z="0"/>
					<Vertex X="12355" Y="7190" Z="0"/>
					<Vertex X="12362" Y="7190" Z="0"/>
					<Vertex X="12366" Y="7190" Z="0"/>
					<Vertex X="12369" Y="7190" Z="0"/>
					<Vertex X="12376" Y="7190" Z="0"/>
					<Vertex X="12383" Y="7190" Z="0"/>
					<Vertex X="12400" Y="7190" Z="0"/>
					<Vertex X="12404" Y="7190" Z="0"/>
					<Vertex X="12411" Y="7190" Z="0"/>
					<Vertex X="12414" Y="7190" Z="0"/>
					<Vertex X="12418" Y="7190" Z="0"/>
					<Vertex X="12428" Y="7190" Z="0"/>
					<Vertex X="12431" Y="7190" Z="0"/>
					<Vertex X="12442" Y="7190" Z="0"/>
					<Vertex X="12445" Y="7190" Z="0"/>
					<Vertex X="12452" Y="7190" Z="0"/>
					<Vertex X="12459" Y="7190" Z="0"/>
					<Vertex X="12462" Y="7190" Z="0"/>
					<Vertex X="12469" Y="7190" Z="0"/>
					<Vertex X="12473" Y="7190" Z="0"/>
					<Vertex X="12476" Y="7190" Z="0"/>
					<Vertex X="12480" Y="7190" Z="0"/>
					<Vertex X="12483" Y="7190" Z="0"/>
					<Vertex X="12487" Y="7190" Z="0"/>
					<Vertex X="12497" Y="7190" Z="0"/>
					<Vertex X="12500" Y="7190" Z="0"/>
					<Vertex X="12507" Y="7190" Z="0"/>
					<Vertex X="12511" Y="7190" Z="0"/>
					<Vertex X="12514" Y="7190" Z="0"/>
					<Vertex X="12521" Y="7190" Z="0"/>
					<Vertex X="12524" Y="7190" Z="0"/>
					<Vertex X="12528" Y="7190" Z="0"/>
					<Vertex X="12531" Y="7190" Z="0"/>
					<Vertex X="12538" Y="7190" Z="0"/>
					<Vertex X="12542" Y="7190" Z="0"/>
					<Vertex X="12542" Y="7186" Z="0"/>
					<Vertex X="12549" Y="7183" Z="0"/>
					<Vertex X="12552" Y="7183" Z="0"/>
					<Vertex X="12555" Y="7180" Z="0"/>
					<Vertex X="12559" Y="7180" Z="0"/>
					<Vertex X="12562" Y="7176" Z="0"/>
					<Vertex X="12566" Y="7173" Z="0"/>
					<Vertex X="12573" Y="7169" Z="0"/>
					<Vertex X="12576" Y="7166" Z="0"/>
					<Vertex X="12583" Y="7162" Z="0"/>
					<Vertex X="12597" Y="7149" Z="0"/>
					<Vertex X="12597" Y="7145" Z="0"/>
					<Vertex X="12600" Y="7142" Z="0"/>
					<Vertex X="12600" Y="7138" Z="0"/>
					<Vertex X="12607" Y="7135" Z="0"/>
					<Vertex X="12607" Y="7131" Z="0"/>
					<Vertex X="12607" Y="7128" Z="0"/>
					<Vertex X="12611" Y="7124" Z="0"/>
					<Vertex X="12611" Y="7121" Z="0"/>
					<Vertex X="12611" Y="7118" Z="0"/>
					<Vertex X="12611" Y="7080" Z="0"/>
					<Vertex X="12611" Y="7076" Z="0"/>
					<Vertex X="12611" Y="7073" Z="0"/>
					<Vertex X="12611" Y="7069" Z="0"/>
					<Vertex X="12611" Y="7062" Z="0"/>
					<Vertex X="12607" Y="7059" Z="0"/>
					<Vertex X="12604" Y="7052" Z="0"/>
					<Vertex X="12600" Y="7049" Z="0"/>
					<Vertex X="12600" Y="7045" Z="0"/>
					<Vertex X="12600" Y="7038" Z="0"/>
					<Vertex X="12597" Y="7038" Z="0"/>
					<Vertex X="12597" Y="7035" Z="0"/>
					<Vertex X="12593" Y="7028" Z="0"/>
					<Vertex X="12593" Y="7024" Z="0"/>
					<Vertex X="12593" Y="7021" Z="0"/>
					<Vertex X="12593" Y="7018" Z="0"/>
					<Vertex X="12590" Y="7011" Z="0"/>
					<Vertex X="12590" Y="7007" Z="0"/>
					<Vertex X="12590" Y="7004" Z="0"/>
					<Vertex X="12590" Y="7000" Z="0"/>
					<Vertex X="12590" Y="6997" Z="0"/>
					<Vertex X="12590" Y="6990" Z="0"/>
					<Vertex X="12590" Y="6986" Z="0"/>
					<Vertex X="12590" Y="6983" Z="0"/>
					<Vertex X="12590" Y="6980" Z="0"/>
					<Vertex X="12590" Y="6976" Z="0"/>
					<Vertex X="12590" Y="6969" Z="0"/>
					<Vertex X="12590" Y="6966" Z="0"/>
					<Vertex X="12593" Y="6962" Z="0"/>
					<Vertex X="12597" Y="6952" Z="0"/>
					<Vertex X="12600" Y="6949" Z="0"/>
					<Vertex X="12604" Y="6945" Z="0"/>
					<Vertex X="12607" Y="6942" Z="0"/>
					<Vertex X="12611" Y="6938" Z="0"/>
					<Vertex X="12614" Y="6935" Z="0"/>
					<Vertex X="12618" Y="6931" Z="0"/>
					<Vertex X="12624" Y="6928" Z="0"/>
					<Vertex X="12628" Y="6924" Z="0"/>
					<Vertex X="12635" Y="6924" Z="0"/>
					<Vertex X="12635" Y="6921" Z="0"/>
					<Vertex X="12638" Y="6921" Z="0"/>
					<Vertex X="12642" Y="6918" Z="0"/>
					<Vertex X="12649" Y="6918" Z="0"/>
					<Vertex X="12655" Y="6914" Z="0"/>
					<Vertex X="12659" Y="6914" Z="0"/>
					<Vertex X="12662" Y="6914" Z="0"/>
					<Vertex X="12666" Y="6911" Z="0"/>
					<Vertex X="12669" Y="6911" Z="0"/>
					<Vertex X="12673" Y="6907" Z="0"/>
					<Vertex X="12697" Y="6893" Z="0"/>
					<Vertex X="12700" Y="6893" Z="0"/>
					<Vertex X="12700" Y="6890" Z="0"/>
					<Vertex X="12707" Y="6883" Z="0"/>
					<Vertex X="12711" Y="6880" Z="0"/>
					<Vertex X="12714" Y="6876" Z="0"/>
					<Vertex X="12718" Y="6873" Z="0"/>
					<Vertex X="12721" Y="6873" Z="0"/>
					<Vertex X="12724" Y="6869" Z="0"/>
					<Vertex X="12728" Y="6866" Z="0"/>
					<Vertex X="12731" Y="6862" Z="0"/>
					<Vertex X="12735" Y="6862" Z="0"/>
					<Vertex X="12738" Y="6859" Z="0"/>
					<Vertex X="12738" Y="6866" Z="0"/>
				</Vertices>
			</Region>
			<Region Id="6" Type="0" Zoom="0.360000" Selected="0" ImageLocation="" ImageFocus="0" Length="4210.5" Area="848340.5" LengthMicrons="2111.6" AreaMicrons="213359.6" Text="SOLID" NegativeROA="0" InputRegionId="0" Analyze="1" DisplayId="6">
				<Attributes/>
				<Vertices>
					<Vertex X="11102" Y="16605" Z="0"/>
					<Vertex X="11102" Y="16602" Z="0"/>
					<Vertex X="11100" Y="16600" Z="0"/>
					<Vertex X="11097" Y="16600" Z="0"/>
					<Vertex X="11094" Y="16597" Z="0"/>
					<Vertex X="11091" Y="16597" Z="0"/>
					<Vertex X="11086" Y="16597" Z="0"/>
					<Vertex X="11033" Y="16597" Z="0"/>
					<Vertex X="11027" Y="16597" Z="0"/>
					<Vertex X="11025" Y="16597" Z="0"/>
					<Vertex X="11016" Y="16597" Z="0"/>
					<Vertex X="11013" Y="16597" Z="0"/>
					<Vertex X="11008" Y="16600" Z="0"/>
					<Vertex X="11005" Y="16600" Z="0"/>
					<Vertex X="11000" Y="16600" Z="0"/>
					<Vertex X="11000" Y="16602" Z="0"/>
					<Vertex X="10994" Y="16602" Z="0"/>
					<Vertex X="10991" Y="16605" Z="0"/>
					<Vertex X="10986" Y="16608" Z="0"/>
					<Vertex X="10936" Y="16625" Z="0"/>
					<Vertex X="10933" Y="16625" Z="0"/>
					<Vertex X="10927" Y="16627" Z="0"/>
					<Vertex X="10922" Y="16630" Z="0"/>
					<Vertex X="10916" Y="16630" Z="0"/>
					<Vertex X="10908" Y="16638" Z="0"/>
					<Vertex X="10905" Y="16641" Z="0"/>
					<Vertex X="10902" Y="16641" Z="0"/>
					<Vertex X="10897" Y="16647" Z="0"/>
					<Vertex X="10894" Y="16647" Z="0"/>
					<Vertex X="10891" Y="16650" Z="0"/>
					<Vertex X="10872" Y="16663" Z="0"/>
					<Vertex X="10869" Y="16666" Z="0"/>
					<Vertex X="10866" Y="16666" Z="0"/>
					<Vertex X="10863" Y="16669" Z="0"/>
					<Vertex X="10858" Y="16672" Z="0"/>
					<Vertex X="10858" Y="16675" Z="0"/>
					<Vertex X="10855" Y="16675" Z="0"/>
					<Vertex X="10855" Y="16677" Z="0"/>
					<Vertex X="10850" Y="16680" Z="0"/>
					<Vertex X="10844" Y="16686" Z="0"/>
					<Vertex X="10841" Y="16686" Z="0"/>
					<Vertex X="10838" Y="16691" Z="0"/>
					<Vertex X="10833" Y="16694" Z="0"/>
					<Vertex X="10830" Y="16697" Z="0"/>
					<Vertex X="10825" Y="16700" Z="0"/>
					<Vertex X="10825" Y="16702" Z="0"/>
					<Vertex X="10813" Y="16713" Z="0"/>
					<Vertex X="10808" Y="16716" Z="0"/>
					<Vertex X="10805" Y="16719" Z="0"/>
					<Vertex X="10800" Y="16725" Z="0"/>
					<Vertex X="10797" Y="16725" Z="0"/>
					<Vertex X="10794" Y="16727" Z="0"/>
					<Vertex X="10788" Y="16730" Z="0"/>
					<Vertex X="10788" Y="16733" Z="0"/>
					<Vertex X="10783" Y="16736" Z="0"/>
					<Vertex X="10777" Y="16741" Z="0"/>
					<Vertex X="10775" Y="16741" Z="0"/>
					<Vertex X="10769" Y="16747" Z="0"/>
					<Vertex X="10763" Y="16747" Z="0"/>
					<Vertex X="10761" Y="16752" Z="0"/>
					<Vertex X="10752" Y="16755" Z="0"/>
					<Vertex X="10747" Y="16758" Z="0"/>
					<Vertex X="10725" Y="16772" Z="0"/>
					<Vertex X="10719" Y="16775" Z="0"/>
					<Vertex X="10716" Y="16777" Z="0"/>
					<Vertex X="10711" Y="16783" Z="0"/>
					<Vertex X="10708" Y="16783" Z="0"/>
					<Vertex X="10702" Y="16783" Z="0"/>
					<Vertex X="10700" Y="16783" Z="0"/>
					<Vertex X="10694" Y="16783" Z="0"/>
					<Vertex X="10688" Y="16783" Z="0"/>
					<Vertex X="10680" Y="16783" Z="0"/>
					<Vertex X="10672" Y="16786" Z="0"/>
					<Vertex X="10669" Y="16786" Z="0"/>
					<Vertex X="10655" Y="16788" Z="0"/>
					<Vertex X="10647" Y="16788" Z="0"/>
					<Vertex X="10455" Y="16791" Z="0"/>
					<Vertex X="10444" Y="16791" Z="0"/>
					<Vertex X="10436" Y="16791" Z="0"/>
					<Vertex X="10427" Y="16791" Z="0"/>
					<Vertex X="10425" Y="16791" Z="0"/>
					<Vertex X="10419" Y="16791" Z="0"/>
					<Vertex X="10416" Y="16791" Z="0"/>
					<Vertex X="10413" Y="16791" Z="0"/>
					<Vertex X="10413" Y="16788" Z="0"/>
					<Vertex X="10408" Y="16786" Z="0"/>
					<Vertex X="10386" Y="16755" Z="0"/>
					<Vertex X="10383" Y="16750" Z="0"/>
					<Vertex X="10380" Y="16747" Z="0"/>
					<Vertex X="10380" Y="16744" Z="0"/>
					<Vertex X="10377" Y="16741" Z="0"/>
					<Vertex X="10377" Y="16736" Z="0"/>
					<Vertex X="10377" Y="16733" Z="0"/>
					<Vertex X="10372" Y="16727" Z="0"/>
					<Vertex X="10372" Y="16725" Z="0"/>
					<Vertex X="10372" Y="16722" Z="0"/>
					<Vertex X="10369" Y="16716" Z="0"/>
					<Vertex X="10333" Y="16677" Z="0"/>
					<Vertex X="10330" Y="16675" Z="0"/>
					<Vertex X="10311" Y="16666" Z="0"/>
					<Vertex X="10280" Y="16650" Z="0"/>
					<Vertex X="10275" Y="16650" Z="0"/>
					<Vertex X="10266" Y="16647" Z="0"/>
					<Vertex X="10263" Y="16647" Z="0"/>
					<Vertex X="10261" Y="16647" Z="0"/>
					<Vertex X="10258" Y="16647" Z="0"/>
					<Vertex X="10255" Y="16647" Z="0"/>
					<Vertex X="10252" Y="16647" Z="0"/>
					<Vertex X="10250" Y="16647" Z="0"/>
					<Vertex X="10247" Y="16647" Z="0"/>
					<Vertex X="10241" Y="16647" Z="0"/>
					<Vertex X="10236" Y="16647" Z="0"/>
					<Vertex X="10166" Y="16652" Z="0"/>
					<Vertex X="10163" Y="16655" Z="0"/>
					<Vertex X="10158" Y="16655" Z="0"/>
					<Vertex X="10152" Y="16658" Z="0"/>
					<Vertex X="10150" Y="16658" Z="0"/>
					<Vertex X="10147" Y="16661" Z="0"/>
					<Vertex X="10144" Y="16661" Z="0"/>
					<Vertex X="10138" Y="16663" Z="0"/>
					<Vertex X="10127" Y="16675" Z="0"/>
					<Vertex X="10127" Y="16677" Z="0"/>
					<Vertex X="10122" Y="16680" Z="0"/>
					<Vertex X="10122" Y="16686" Z="0"/>
					<Vertex X="10122" Y="16694" Z="0"/>
					<Vertex X="10122" Y="16700" Z="0"/>
					<Vertex X="10122" Y="16702" Z="0"/>
					<Vertex X="10122" Y="16705" Z="0"/>
					<Vertex X="10122" Y="16713" Z="0"/>
					<Vertex X="10122" Y="16716" Z="0"/>
					<Vertex X="10122" Y="16761" Z="0"/>
					<Vertex X="10122" Y="16766" Z="0"/>
					<Vertex X="10122" Y="16772" Z="0"/>
					<Vertex X="10122" Y="16777" Z="0"/>
					<Vertex X="10122" Y="16780" Z="0"/>
					<Vertex X="10122" Y="16783" Z="0"/>
					<Vertex X="10122" Y="16788" Z="0"/>
					<Vertex X="10122" Y="16791" Z="0"/>
					<Vertex X="10122" Y="16794" Z="0"/>
					<Vertex X="10122" Y="16797" Z="0"/>
					<Vertex X="10122" Y="16805" Z="0"/>
					<Vertex X="10130" Y="16844" Z="0"/>
					<Vertex X="10130" Y="16847" Z="0"/>
					<Vertex X="10130" Y="16852" Z="0"/>
					<Vertex X="10133" Y="16852" Z="0"/>
					<Vertex X="10133" Y="16855" Z="0"/>
					<Vertex X="10136" Y="16861" Z="0"/>
					<Vertex X="10136" Y="16869" Z="0"/>
					<Vertex X="10138" Y="16872" Z="0"/>
					<Vertex X="10138" Y="16877" Z="0"/>
					<Vertex X="10141" Y="16880" Z="0"/>
					<Vertex X="10141" Y="16883" Z="0"/>
					<Vertex X="10141" Y="16886" Z="0"/>
					<Vertex X="10161" Y="16936" Z="0"/>
					<Vertex X="10163" Y="16938" Z="0"/>
					<Vertex X="10163" Y="16944" Z="0"/>
					<Vertex X="10169" Y="16947" Z="0"/>
					<Vertex X="10169" Y="16952" Z="0"/>
					<Vertex X="10172" Y="16958" Z="0"/>
					<Vertex X="10175" Y="16963" Z="0"/>
					<Vertex X="10175" Y="16966" Z="0"/>
					<Vertex X="10175" Y="16969" Z="0"/>
					<Vertex X="10175" Y="16975" Z="0"/>
					<Vertex X="10177" Y="16975" Z="0"/>
					<Vertex X="10180" Y="16983" Z="0"/>
					<Vertex X="10202" Y="17033" Z="0"/>
					<Vertex X="10205" Y="17036" Z="0"/>
					<Vertex X="10208" Y="17041" Z="0"/>
					<Vertex X="10208" Y="17044" Z="0"/>
					<Vertex X="10211" Y="17052" Z="0"/>
					<Vertex X="10216" Y="17055" Z="0"/>
					<Vertex X="10216" Y="17058" Z="0"/>
					<Vertex X="10219" Y="17061" Z="0"/>
					<Vertex X="10222" Y="17066" Z="0"/>
					<Vertex X="10261" Y="17105" Z="0"/>
					<Vertex X="10266" Y="17111" Z="0"/>
					<Vertex X="10269" Y="17113" Z="0"/>
					<Vertex X="10272" Y="17116" Z="0"/>
					<Vertex X="10277" Y="17119" Z="0"/>
					<Vertex X="10280" Y="17119" Z="0"/>
					<Vertex X="10283" Y="17122" Z="0"/>
					<Vertex X="10286" Y="17122" Z="0"/>
					<Vertex X="10291" Y="17127" Z="0"/>
					<Vertex X="10294" Y="17127" Z="0"/>
					<Vertex X="10297" Y="17130" Z="0"/>
					<Vertex X="10075" Y="17655" Z="0"/>
					<Vertex X="10078" Y="17658" Z="0"/>
					<Vertex X="10080" Y="17658" Z="0"/>
					<Vertex X="10083" Y="17661" Z="0"/>
					<Vertex X="10105" Y="17675" Z="0"/>
					<Vertex X="10108" Y="17675" Z="0"/>
					<Vertex X="10114" Y="17678" Z="0"/>
					<Vertex X="10116" Y="17678" Z="0"/>
					<Vertex X="10122" Y="17678" Z="0"/>
					<Vertex X="10125" Y="17680" Z="0"/>
					<Vertex X="10147" Y="17686" Z="0"/>
					<Vertex X="10150" Y="17686" Z="0"/>
					<Vertex X="10153" Y="17686" Z="0"/>
					<Vertex X="10155" Y="17686" Z="0"/>
					<Vertex X="10158" Y="17686" Z="0"/>
					<Vertex X="10161" Y="17686" Z="0"/>
					<Vertex X="10200" Y="17686" Z="0"/>
					<Vertex X="10203" Y="17686" Z="0"/>
					<Vertex X="10208" Y="17686" Z="0"/>
					<Vertex X="10211" Y="17686" Z="0"/>
					<Vertex X="10214" Y="17686" Z="0"/>
					<Vertex X="10216" Y="17686" Z="0"/>
					<Vertex X="10222" Y="17686" Z="0"/>
					<Vertex X="10225" Y="17686" Z="0"/>
					<Vertex X="10228" Y="17686" Z="0"/>
					<Vertex X="10272" Y="17686" Z="0"/>
					<Vertex X="10275" Y="17686" Z="0"/>
					<Vertex X="10278" Y="17686" Z="0"/>
					<Vertex X="10283" Y="17686" Z="0"/>
					<Vertex X="10291" Y="17686" Z="0"/>
					<Vertex X="10297" Y="17686" Z="0"/>
					<Vertex X="10303" Y="17686" Z="0"/>
					<Vertex X="10305" Y="17686" Z="0"/>
					<Vertex X="10311" Y="17686" Z="0"/>
					<Vertex X="10316" Y="17686" Z="0"/>
					<Vertex X="10366" Y="17686" Z="0"/>
					<Vertex X="10372" Y="17686" Z="0"/>
					<Vertex X="10375" Y="17686" Z="0"/>
					<Vertex X="10375" Y="17683" Z="0"/>
					<Vertex X="10380" Y="17680" Z="0"/>
					<Vertex X="10383" Y="17680" Z="0"/>
					<Vertex X="10386" Y="17680" Z="0"/>
					<Vertex X="10389" Y="17680" Z="0"/>
					<Vertex X="10433" Y="17669" Z="0"/>
					<Vertex X="10439" Y="17669" Z="0"/>
					<Vertex X="10444" Y="17667" Z="0"/>
					<Vertex X="10450" Y="17667" Z="0"/>
					<Vertex X="10453" Y="17667" Z="0"/>
					<Vertex X="10461" Y="17661" Z="0"/>
					<Vertex X="10466" Y="17661" Z="0"/>
					<Vertex X="10469" Y="17658" Z="0"/>
					<Vertex X="10472" Y="17655" Z="0"/>
					<Vertex X="10511" Y="17642" Z="0"/>
					<Vertex X="10516" Y="17639" Z="0"/>
					<Vertex X="10519" Y="17639" Z="0"/>
					<Vertex X="10525" Y="17633" Z="0"/>
					<Vertex X="10528" Y="17633" Z="0"/>
					<Vertex X="10533" Y="17633" Z="0"/>
					<Vertex X="10536" Y="17630" Z="0"/>
					<Vertex X="10541" Y="17628" Z="0"/>
					<Vertex X="10544" Y="17628" Z="0"/>
					<Vertex X="10550" Y="17625" Z="0"/>
					<Vertex X="10553" Y="17622" Z="0"/>
					<Vertex X="10555" Y="17622" Z="0"/>
					<Vertex X="10591" Y="17605" Z="0"/>
					<Vertex X="10597" Y="17605" Z="0"/>
					<Vertex X="10600" Y="17605" Z="0"/>
					<Vertex X="10605" Y="17605" Z="0"/>
					<Vertex X="10611" Y="17603" Z="0"/>
					<Vertex X="10614" Y="17603" Z="0"/>
					<Vertex X="10619" Y="17600" Z="0"/>
					<Vertex X="10622" Y="17600" Z="0"/>
					<Vertex X="10625" Y="17597" Z="0"/>
					<Vertex X="10628" Y="17597" Z="0"/>
					<Vertex X="10658" Y="17586" Z="0"/>
					<Vertex X="10664" Y="17586" Z="0"/>
					<Vertex X="10672" Y="17586" Z="0"/>
					<Vertex X="10678" Y="17583" Z="0"/>
					<Vertex X="10686" Y="17580" Z="0"/>
					<Vertex X="10689" Y="17580" Z="0"/>
					<Vertex X="10694" Y="17578" Z="0"/>
					<Vertex X="10700" Y="17575" Z="0"/>
					<Vertex X="10705" Y="17575" Z="0"/>
					<Vertex X="10708" Y="17575" Z="0"/>
					<Vertex X="10714" Y="17572" Z="0"/>
					<Vertex X="10719" Y="17569" Z="0"/>
					<Vertex X="10728" Y="17569" Z="0"/>
					<Vertex X="10736" Y="17567" Z="0"/>
					<Vertex X="10739" Y="17567" Z="0"/>
					<Vertex X="10750" Y="17561" Z="0"/>
					<Vertex X="10755" Y="17558" Z="0"/>
					<Vertex X="10761" Y="17558" Z="0"/>
					<Vertex X="10764" Y="17558" Z="0"/>
					<Vertex X="10769" Y="17555" Z="0"/>
					<Vertex X="10772" Y="17555" Z="0"/>
					<Vertex X="10778" Y="17553" Z="0"/>
					<Vertex X="10780" Y="17553" Z="0"/>
					<Vertex X="10783" Y="17553" Z="0"/>
					<Vertex X="10786" Y="17553" Z="0"/>
					<Vertex X="10791" Y="17547" Z="0"/>
					<Vertex X="10797" Y="17547" Z="0"/>
					<Vertex X="10800" Y="17547" Z="0"/>
					<Vertex X="10819" Y="17536" Z="0"/>
					<Vertex X="10825" Y="17536" Z="0"/>
					<Vertex X="10830" Y="17528" Z="0"/>
					<Vertex X="10833" Y="17528" Z="0"/>
					<Vertex X="10853" Y="17519" Z="0"/>
					<Vertex X="10855" Y="17519" Z="0"/>
					<Vertex X="10858" Y="17517" Z="0"/>
					<Vertex X="10861" Y="17517" Z="0"/>
					<Vertex X="10864" Y="17517" Z="0"/>
					<Vertex X="10866" Y="17514" Z="0"/>
					<Vertex X="10875" Y="17511" Z="0"/>
					<Vertex X="10880" Y="17508" Z="0"/>
					<Vertex X="10886" Y="17505" Z="0"/>
					<Vertex X="10897" Y="17500" Z="0"/>
					<Vertex X="10903" Y="17500" Z="0"/>
					<Vertex X="10908" Y="17497" Z="0"/>
					<Vertex X="10911" Y="17497" Z="0"/>
					<Vertex X="10916" Y="17492" Z="0"/>
					<Vertex X="10919" Y="17492" Z="0"/>
					<Vertex X="10925" Y="17489" Z="0"/>
					<Vertex X="10930" Y="17483" Z="0"/>
					<Vertex X="10933" Y="17480" Z="0"/>
					<Vertex X="10936" Y="17478" Z="0"/>
					<Vertex X="10941" Y="17478" Z="0"/>
					<Vertex X="10944" Y="17478" Z="0"/>
					<Vertex X="10947" Y="17472" Z="0"/>
					<Vertex X="10964" Y="17464" Z="0"/>
					<Vertex X="10969" Y="17461" Z="0"/>
					<Vertex X="10975" Y="17461" Z="0"/>
					<Vertex X="10978" Y="17461" Z="0"/>
					<Vertex X="10980" Y="17458" Z="0"/>
					<Vertex X="10980" Y="17455" Z="0"/>
					<Vertex X="10983" Y="17455" Z="0"/>
					<Vertex X="10986" Y="17455" Z="0"/>
					<Vertex X="10989" Y="17453" Z="0"/>
					<Vertex X="10991" Y="17453" Z="0"/>
					<Vertex X="11008" Y="17447" Z="0"/>
					<Vertex X="11011" Y="17444" Z="0"/>
					<Vertex X="11014" Y="17442" Z="0"/>
					<Vertex X="11016" Y="17439" Z="0"/>
					<Vertex X="11033" Y="17419" Z="0"/>
					<Vertex X="11036" Y="17417" Z="0"/>
					<Vertex X="11039" Y="17414" Z="0"/>
					<Vertex X="11039" Y="17411" Z="0"/>
					<Vertex X="11041" Y="17408" Z="0"/>
					<Vertex X="11047" Y="17403" Z="0"/>
					<Vertex X="11050" Y="17397" Z="0"/>
					<Vertex X="11050" Y="17394" Z="0"/>
					<Vertex X="11053" Y="17394" Z="0"/>
					<Vertex X="11055" Y="17389" Z="0"/>
					<Vertex X="11069" Y="17367" Z="0"/>
					<Vertex X="11069" Y="17364" Z="0"/>
					<Vertex X="11069" Y="17361" Z="0"/>
					<Vertex X="11075" Y="17358" Z="0"/>
					<Vertex X="11075" Y="17355" Z="0"/>
					<Vertex X="11075" Y="17353" Z="0"/>
					<Vertex X="11075" Y="17350" Z="0"/>
					<Vertex X="11078" Y="17350" Z="0"/>
					<Vertex X="11086" Y="17322" Z="0"/>
					<Vertex X="11089" Y="17317" Z="0"/>
					<Vertex X="11089" Y="17314" Z="0"/>
					<Vertex X="11091" Y="17311" Z="0"/>
					<Vertex X="11094" Y="17308" Z="0"/>
					<Vertex X="11094" Y="17305" Z="0"/>
					<Vertex X="11094" Y="17303" Z="0"/>
					<Vertex X="11094" Y="17300" Z="0"/>
					<Vertex X="11103" Y="17278" Z="0"/>
					<Vertex X="11103" Y="17275" Z="0"/>
					<Vertex X="11105" Y="17272" Z="0"/>
					<Vertex X="11108" Y="17267" Z="0"/>
					<Vertex X="11108" Y="17264" Z="0"/>
					<Vertex X="11111" Y="17261" Z="0"/>
					<Vertex X="11114" Y="17255" Z="0"/>
					<Vertex X="11114" Y="17253" Z="0"/>
					<Vertex X="11122" Y="17222" Z="0"/>
					<Vertex X="11125" Y="17219" Z="0"/>
					<Vertex X="11128" Y="17219" Z="0"/>
					<Vertex X="11128" Y="17214" Z="0"/>
					<Vertex X="11128" Y="17208" Z="0"/>
					<Vertex X="11128" Y="17205" Z="0"/>
					<Vertex X="11130" Y="17203" Z="0"/>
					<Vertex X="11130" Y="17200" Z="0"/>
					<Vertex X="11133" Y="17200" Z="0"/>
					<Vertex X="11133" Y="17197" Z="0"/>
					<Vertex X="11130" Y="17175" Z="0"/>
					<Vertex X="11130" Y="17172" Z="0"/>
					<Vertex X="11130" Y="17169" Z="0"/>
					<Vertex X="11130" Y="17167" Z="0"/>
					<Vertex X="11130" Y="17158" Z="0"/>
					<Vertex X="11130" Y="17155" Z="0"/>
					<Vertex X="11130" Y="17119" Z="0"/>
					<Vertex X="11130" Y="17114" Z="0"/>
					<Vertex X="11130" Y="17111" Z="0"/>
					<Vertex X="11128" Y="17105" Z="0"/>
					<Vertex X="11128" Y="17103" Z="0"/>
					<Vertex X="11128" Y="17100" Z="0"/>
					<Vertex X="11128" Y="17097" Z="0"/>
					<Vertex X="11128" Y="17094" Z="0"/>
					<Vertex X="11128" Y="17092" Z="0"/>
					<Vertex X="11128" Y="17089" Z="0"/>
					<Vertex X="11128" Y="17086" Z="0"/>
					<Vertex X="11128" Y="17067" Z="0"/>
					<Vertex X="11128" Y="17064" Z="0"/>
					<Vertex X="11128" Y="17061" Z="0"/>
					<Vertex X="11128" Y="17058" Z="0"/>
					<Vertex X="11128" Y="17053" Z="0"/>
					<Vertex X="11128" Y="17044" Z="0"/>
					<Vertex X="11130" Y="17042" Z="0"/>
					<Vertex X="11130" Y="17039" Z="0"/>
					<Vertex X="11130" Y="17036" Z="0"/>
					<Vertex X="11130" Y="17033" Z="0"/>
					<Vertex X="11133" Y="17030" Z="0"/>
					<Vertex X="11136" Y="17028" Z="0"/>
					<Vertex X="11136" Y="17025" Z="0"/>
					<Vertex X="11136" Y="17019" Z="0"/>
					<Vertex X="11136" Y="17017" Z="0"/>
					<Vertex X="11139" Y="17003" Z="0"/>
					<Vertex X="11139" Y="17000" Z="0"/>
					<Vertex X="11139" Y="16997" Z="0"/>
					<Vertex X="11141" Y="16994" Z="0"/>
					<Vertex X="11144" Y="16992" Z="0"/>
					<Vertex X="11144" Y="16986" Z="0"/>
					<Vertex X="11144" Y="16983" Z="0"/>
					<Vertex X="11147" Y="16978" Z="0"/>
					<Vertex X="11147" Y="16975" Z="0"/>
					<Vertex X="11150" Y="16975" Z="0"/>
					<Vertex X="11152" Y="16969" Z="0"/>
					<Vertex X="11155" Y="16961" Z="0"/>
					<Vertex X="11161" Y="16958" Z="0"/>
					<Vertex X="11163" Y="16952" Z="0"/>
					<Vertex X="11169" Y="16947" Z="0"/>
					<Vertex X="11172" Y="16938" Z="0"/>
					<Vertex X="11172" Y="16933" Z="0"/>
					<Vertex X="11200" Y="16858" Z="0"/>
					<Vertex X="11202" Y="16855" Z="0"/>
					<Vertex X="11202" Y="16850" Z="0"/>
					<Vertex X="11202" Y="16844" Z="0"/>
					<Vertex X="11202" Y="16838" Z="0"/>
					<Vertex X="11202" Y="16836" Z="0"/>
					<Vertex X="11202" Y="16830" Z="0"/>
					<Vertex X="11202" Y="16825" Z="0"/>
					<Vertex X="11202" Y="16822" Z="0"/>
					<Vertex X="11202" Y="16819" Z="0"/>
					<Vertex X="11202" Y="16813" Z="0"/>
					<Vertex X="11202" Y="16811" Z="0"/>
					<Vertex X="11202" Y="16808" Z="0"/>
					<Vertex X="11202" Y="16802" Z="0"/>
					<Vertex X="11202" Y="16766" Z="0"/>
					<Vertex X="11202" Y="16763" Z="0"/>
					<Vertex X="11202" Y="16755" Z="0"/>
					<Vertex X="11202" Y="16752" Z="0"/>
					<Vertex X="11202" Y="16747" Z="0"/>
					<Vertex X="11202" Y="16744" Z="0"/>
					<Vertex X="11202" Y="16741" Z="0"/>
					<Vertex X="11200" Y="16736" Z="0"/>
					<Vertex X="11200" Y="16730" Z="0"/>
					<Vertex X="11200" Y="16727" Z="0"/>
					<Vertex X="11200" Y="16725" Z="0"/>
					<Vertex X="11197" Y="16719" Z="0"/>
					<Vertex X="11188" Y="16697" Z="0"/>
					<Vertex X="11188" Y="16694" Z="0"/>
					<Vertex X="11188" Y="16691" Z="0"/>
					<Vertex X="11186" Y="16688" Z="0"/>
					<Vertex X="11186" Y="16683" Z="0"/>
					<Vertex X="11183" Y="16680" Z="0"/>
					<Vertex X="11180" Y="16677" Z="0"/>
					<Vertex X="11177" Y="16672" Z="0"/>
					<Vertex X="11172" Y="16669" Z="0"/>
					<Vertex X="11172" Y="16666" Z="0"/>
					<Vertex X="11169" Y="16663" Z="0"/>
					<Vertex X="11169" Y="16661" Z="0"/>
					<Vertex X="11163" Y="16658" Z="0"/>
					<Vertex X="11163" Y="16655" Z="0"/>
					<Vertex X="11161" Y="16655" Z="0"/>
					<Vertex X="11150" Y="16644" Z="0"/>
					<Vertex X="11147" Y="16641" Z="0"/>
					<Vertex X="11144" Y="16636" Z="0"/>
					<Vertex X="11141" Y="16636" Z="0"/>
					<Vertex X="11138" Y="16633" Z="0"/>
					<Vertex X="11136" Y="16633" Z="0"/>
					<Vertex X="11136" Y="16630" Z="0"/>
					<Vertex X="11136" Y="16627" Z="0"/>
					<Vertex X="11133" Y="16627" Z="0"/>
					<Vertex X="11130" Y="16627" Z="0"/>
					<Vertex X="11127" Y="16625" Z="0"/>
					<Vertex X="11122" Y="16622" Z="0"/>
					<Vertex X="11119" Y="16619" Z="0"/>
					<Vertex X="11116" Y="16619" Z="0"/>
					<Vertex X="11116" Y="16616" Z="0"/>
					<Vertex X="11102" Y="16605" Z="0"/>
				</Vertices>
			</Region>
			<Region Id="7" Type="0" Zoom="0.230000" Selected="0" ImageLocation="" ImageFocus="0" Length="5298.8" Area="1547479.0" LengthMicrons="2657.4" AreaMicrons="389194.5" Text="SOLID" NegativeROA="0" InputRegionId="0" Analyze="1" DisplayId="7">
				<Attributes/>
				<Vertices>
					<Vertex X="6717" Y="2870" Z="0"/>
					<Vertex X="6722" Y="2870" Z="0"/>
					<Vertex X="6730" Y="2870" Z="0"/>
					<Vertex X="6744" Y="2865" Z="0"/>
					<Vertex X="6748" Y="2865" Z="0"/>
					<Vertex X="6765" Y="2857" Z="0"/>
					<Vertex X="6774" Y="2852" Z="0"/>
					<Vertex X="6778" Y="2852" Z="0"/>
					<Vertex X="6796" Y="2848" Z="0"/>
					<Vertex X="6800" Y="2848" Z="0"/>
					<Vertex X="6813" Y="2844" Z="0"/>
					<Vertex X="6817" Y="2844" Z="0"/>
					<Vertex X="6822" Y="2844" Z="0"/>
					<Vertex X="6835" Y="2835" Z="0"/>
					<Vertex X="6839" Y="2835" Z="0"/>
					<Vertex X="6848" Y="2835" Z="0"/>
					<Vertex X="6857" Y="2835" Z="0"/>
					<Vertex X="6865" Y="2835" Z="0"/>
					<Vertex X="6878" Y="2831" Z="0"/>
					<Vertex X="6883" Y="2831" Z="0"/>
					<Vertex X="6900" Y="2831" Z="0"/>
					<Vertex X="6913" Y="2831" Z="0"/>
					<Vertex X="6926" Y="2831" Z="0"/>
					<Vertex X="6944" Y="2831" Z="0"/>
					<Vertex X="6948" Y="2831" Z="0"/>
					<Vertex X="6974" Y="2831" Z="0"/>
					<Vertex X="6983" Y="2831" Z="0"/>
					<Vertex X="6991" Y="2831" Z="0"/>
					<Vertex X="7013" Y="2831" Z="0"/>
					<Vertex X="7026" Y="2831" Z="0"/>
					<Vertex X="7044" Y="2831" Z="0"/>
					<Vertex X="7052" Y="2822" Z="0"/>
					<Vertex X="7061" Y="2822" Z="0"/>
					<Vertex X="7078" Y="2822" Z="0"/>
					<Vertex X="7087" Y="2822" Z="0"/>
					<Vertex X="7104" Y="2822" Z="0"/>
					<Vertex X="7117" Y="2822" Z="0"/>
					<Vertex X="7126" Y="2822" Z="0"/>
					<Vertex X="7152" Y="2822" Z="0"/>
					<Vertex X="7165" Y="2822" Z="0"/>
					<Vertex X="7178" Y="2822" Z="0"/>
					<Vertex X="7187" Y="2822" Z="0"/>
					<Vertex X="7196" Y="2822" Z="0"/>
					<Vertex X="7209" Y="2822" Z="0"/>
					<Vertex X="7213" Y="2822" Z="0"/>
					<Vertex X="7226" Y="2817" Z="0"/>
					<Vertex X="7230" Y="2817" Z="0"/>
					<Vertex X="7235" Y="2817" Z="0"/>
					<Vertex X="7239" Y="2817" Z="0"/>
					<Vertex X="7244" Y="2817" Z="0"/>
					<Vertex X="7257" Y="2813" Z="0"/>
					<Vertex X="7265" Y="2804" Z="0"/>
					<Vertex X="7270" Y="2804" Z="0"/>
					<Vertex X="7274" Y="2804" Z="0"/>
					<Vertex X="7287" Y="2800" Z="0"/>
					<Vertex X="7291" Y="2800" Z="0"/>
					<Vertex X="7296" Y="2796" Z="0"/>
					<Vertex X="7309" Y="2791" Z="0"/>
					<Vertex X="7313" Y="2791" Z="0"/>
					<Vertex X="7326" Y="2787" Z="0"/>
					<Vertex X="7335" Y="2783" Z="0"/>
					<Vertex X="7344" Y="2778" Z="0"/>
					<Vertex X="7348" Y="2774" Z="0"/>
					<Vertex X="7357" Y="2774" Z="0"/>
					<Vertex X="7361" Y="2770" Z="0"/>
					<Vertex X="7370" Y="2770" Z="0"/>
					<Vertex X="7378" Y="2770" Z="0"/>
					<Vertex X="7387" Y="2770" Z="0"/>
					<Vertex X="7391" Y="2770" Z="0"/>
					<Vertex X="7404" Y="2770" Z="0"/>
					<Vertex X="7413" Y="2770" Z="0"/>
					<Vertex X="7417" Y="2770" Z="0"/>
					<Vertex X="7430" Y="2770" Z="0"/>
					<Vertex X="7439" Y="2770" Z="0"/>
					<Vertex X="7444" Y="2770" Z="0"/>
					<Vertex X="7448" Y="2770" Z="0"/>
					<Vertex X="7461" Y="2770" Z="0"/>
					<Vertex X="7470" Y="2770" Z="0"/>
					<Vertex X="7474" Y="2770" Z="0"/>
					<Vertex X="7496" Y="2770" Z="0"/>
					<Vertex X="7509" Y="2770" Z="0"/>
					<Vertex X="7517" Y="2770" Z="0"/>
					<Vertex X="7522" Y="2770" Z="0"/>
					<Vertex X="7535" Y="2770" Z="0"/>
					<Vertex X="7539" Y="2774" Z="0"/>
					<Vertex X="7548" Y="2774" Z="0"/>
					<Vertex X="7548" Y="2778" Z="0"/>
					<Vertex X="7552" Y="2778" Z="0"/>
					<Vertex X="7565" Y="2783" Z="0"/>
					<Vertex X="7570" Y="2787" Z="0"/>
					<Vertex X="7570" Y="2791" Z="0"/>
					<Vertex X="7578" Y="2791" Z="0"/>
					<Vertex X="7583" Y="2796" Z="0"/>
					<Vertex X="7587" Y="2800" Z="0"/>
					<Vertex X="7591" Y="2804" Z="0"/>
					<Vertex X="7596" Y="2809" Z="0"/>
					<Vertex X="7600" Y="2809" Z="0"/>
					<Vertex X="7600" Y="2813" Z="0"/>
					<Vertex X="7604" Y="2817" Z="0"/>
					<Vertex X="7609" Y="2822" Z="0"/>
					<Vertex X="7613" Y="2826" Z="0"/>
					<Vertex X="7617" Y="2835" Z="0"/>
					<Vertex X="7622" Y="2844" Z="0"/>
					<Vertex X="7626" Y="2848" Z="0"/>
					<Vertex X="7626" Y="2857" Z="0"/>
					<Vertex X="7635" Y="2857" Z="0"/>
					<Vertex X="7635" Y="2861" Z="0"/>
					<Vertex X="7639" Y="2870" Z="0"/>
					<Vertex X="7639" Y="2874" Z="0"/>
					<Vertex X="7648" Y="2883" Z="0"/>
					<Vertex X="7652" Y="2891" Z="0"/>
					<Vertex X="7652" Y="2896" Z="0"/>
					<Vertex X="7657" Y="2904" Z="0"/>
					<Vertex X="7657" Y="2913" Z="0"/>
					<Vertex X="7657" Y="2917" Z="0"/>
					<Vertex X="7661" Y="2926" Z="0"/>
					<Vertex X="7670" Y="2935" Z="0"/>
					<Vertex X="7670" Y="2948" Z="0"/>
					<Vertex X="7678" Y="2957" Z="0"/>
					<Vertex X="7678" Y="2961" Z="0"/>
					<Vertex X="7678" Y="2965" Z="0"/>
					<Vertex X="7678" Y="2974" Z="0"/>
					<Vertex X="7678" Y="2978" Z="0"/>
					<Vertex X="7678" Y="2991" Z="0"/>
					<Vertex X="7683" Y="2996" Z="0"/>
					<Vertex X="7683" Y="3004" Z="0"/>
					<Vertex X="7687" Y="3017" Z="0"/>
					<Vertex X="7687" Y="3022" Z="0"/>
					<Vertex X="7691" Y="3035" Z="0"/>
					<Vertex X="7691" Y="3039" Z="0"/>
					<Vertex X="7691" Y="3044" Z="0"/>
					<Vertex X="7691" Y="3048" Z="0"/>
					<Vertex X="7691" Y="3057" Z="0"/>
					<Vertex X="7691" Y="3061" Z="0"/>
					<Vertex X="7691" Y="3074" Z="0"/>
					<Vertex X="7691" Y="3078" Z="0"/>
					<Vertex X="7691" Y="3087" Z="0"/>
					<Vertex X="7691" Y="3096" Z="0"/>
					<Vertex X="7691" Y="3100" Z="0"/>
					<Vertex X="7691" Y="3104" Z="0"/>
					<Vertex X="7691" Y="3113" Z="0"/>
					<Vertex X="7691" Y="3122" Z="0"/>
					<Vertex X="7691" Y="3131" Z="0"/>
					<Vertex X="7687" Y="3135" Z="0"/>
					<Vertex X="7678" Y="3157" Z="0"/>
					<Vertex X="7674" Y="3174" Z="0"/>
					<Vertex X="7674" Y="3183" Z="0"/>
					<Vertex X="7665" Y="3196" Z="0"/>
					<Vertex X="7657" Y="3217" Z="0"/>
					<Vertex X="7644" Y="3235" Z="0"/>
					<Vertex X="7635" Y="3261" Z="0"/>
					<Vertex X="7626" Y="3270" Z="0"/>
					<Vertex X="7622" Y="3283" Z="0"/>
					<Vertex X="7604" Y="3317" Z="0"/>
					<Vertex X="7596" Y="3335" Z="0"/>
					<Vertex X="7587" Y="3357" Z="0"/>
					<Vertex X="7583" Y="3365" Z="0"/>
					<Vertex X="7578" Y="3374" Z="0"/>
					<Vertex X="7570" Y="3396" Z="0"/>
					<Vertex X="7570" Y="3404" Z="0"/>
					<Vertex X="7565" Y="3413" Z="0"/>
					<Vertex X="7557" Y="3422" Z="0"/>
					<Vertex X="7552" Y="3426" Z="0"/>
					<Vertex X="7548" Y="3431" Z="0"/>
					<Vertex X="7544" Y="3435" Z="0"/>
					<Vertex X="7539" Y="3448" Z="0"/>
					<Vertex X="7539" Y="3452" Z="0"/>
					<Vertex X="7530" Y="3465" Z="0"/>
					<Vertex X="7526" Y="3470" Z="0"/>
					<Vertex X="7522" Y="3474" Z="0"/>
					<Vertex X="7513" Y="3491" Z="0"/>
					<Vertex X="7504" Y="3496" Z="0"/>
					<Vertex X="7496" Y="3513" Z="0"/>
					<Vertex X="7487" Y="3522" Z="0"/>
					<Vertex X="7487" Y="3531" Z="0"/>
					<Vertex X="7461" Y="3557" Z="0"/>
					<Vertex X="7452" Y="3561" Z="0"/>
					<Vertex X="7439" Y="3583" Z="0"/>
					<Vertex X="7430" Y="3591" Z="0"/>
					<Vertex X="7422" Y="3600" Z="0"/>
					<Vertex X="7404" Y="3613" Z="0"/>
					<Vertex X="7396" Y="3617" Z="0"/>
					<Vertex X="7396" Y="3622" Z="0"/>
					<Vertex X="7387" Y="3631" Z="0"/>
					<Vertex X="7378" Y="3644" Z="0"/>
					<Vertex X="7374" Y="3648" Z="0"/>
					<Vertex X="7370" Y="3648" Z="0"/>
					<Vertex X="7357" Y="3657" Z="0"/>
					<Vertex X="7352" Y="3657" Z="0"/>
					<Vertex X="7335" Y="3670" Z="0"/>
					<Vertex X="7326" Y="3674" Z="0"/>
					<Vertex X="7313" Y="3687" Z="0"/>
					<Vertex X="7291" Y="3704" Z="0"/>
					<Vertex X="7287" Y="3704" Z="0"/>
					<Vertex X="7265" Y="3717" Z="0"/>
					<Vertex X="7257" Y="3722" Z="0"/>
					<Vertex X="7248" Y="3726" Z="0"/>
					<Vertex X="7230" Y="3731" Z="0"/>
					<Vertex X="7230" Y="3735" Z="0"/>
					<Vertex X="7222" Y="3739" Z="0"/>
					<Vertex X="7209" Y="3739" Z="0"/>
					<Vertex X="7200" Y="3752" Z="0"/>
					<Vertex X="7178" Y="3761" Z="0"/>
					<Vertex X="7165" Y="3770" Z="0"/>
					<Vertex X="7144" Y="3774" Z="0"/>
					<Vertex X="7130" Y="3787" Z="0"/>
					<Vertex X="7122" Y="3787" Z="0"/>
					<Vertex X="7100" Y="3804" Z="0"/>
					<Vertex X="7087" Y="3804" Z="0"/>
					<Vertex X="7065" Y="3817" Z="0"/>
					<Vertex X="7057" Y="3817" Z="0"/>
					<Vertex X="7039" Y="3826" Z="0"/>
					<Vertex X="7030" Y="3831" Z="0"/>
					<Vertex X="7022" Y="3835" Z="0"/>
					<Vertex X="7000" Y="3844" Z="0"/>
					<Vertex X="6991" Y="3848" Z="0"/>
					<Vertex X="6974" Y="3857" Z="0"/>
					<Vertex X="6965" Y="3857" Z="0"/>
					<Vertex X="6952" Y="3865" Z="0"/>
					<Vertex X="6939" Y="3870" Z="0"/>
					<Vertex X="6926" Y="3874" Z="0"/>
					<Vertex X="6913" Y="3883" Z="0"/>
					<Vertex X="6900" Y="3887" Z="0"/>
					<Vertex X="6891" Y="3887" Z="0"/>
					<Vertex X="6870" Y="3900" Z="0"/>
					<Vertex X="6861" Y="3900" Z="0"/>
					<Vertex X="6848" Y="3904" Z="0"/>
					<Vertex X="6835" Y="3904" Z="0"/>
					<Vertex X="6822" Y="3909" Z="0"/>
					<Vertex X="6813" Y="3909" Z="0"/>
					<Vertex X="6791" Y="3913" Z="0"/>
					<Vertex X="6778" Y="3913" Z="0"/>
					<Vertex X="6770" Y="3917" Z="0"/>
					<Vertex X="6744" Y="3917" Z="0"/>
					<Vertex X="6726" Y="3922" Z="0"/>
					<Vertex X="6704" Y="3922" Z="0"/>
					<Vertex X="6687" Y="3926" Z="0"/>
					<Vertex X="6661" Y="3926" Z="0"/>
					<Vertex X="6648" Y="3926" Z="0"/>
					<Vertex X="6626" Y="3926" Z="0"/>
					<Vertex X="6609" Y="3926" Z="0"/>
					<Vertex X="6600" Y="3926" Z="0"/>
					<Vertex X="6578" Y="3926" Z="0"/>
					<Vertex X="6565" Y="3926" Z="0"/>
					<Vertex X="6544" Y="3926" Z="0"/>
					<Vertex X="6535" Y="3926" Z="0"/>
					<Vertex X="6517" Y="3926" Z="0"/>
					<Vertex X="6491" Y="3917" Z="0"/>
					<Vertex X="6483" Y="3917" Z="0"/>
					<Vertex X="6461" Y="3913" Z="0"/>
					<Vertex X="6448" Y="3909" Z="0"/>
					<Vertex X="6430" Y="3896" Z="0"/>
					<Vertex X="6426" Y="3896" Z="0"/>
					<Vertex X="6413" Y="3896" Z="0"/>
					<Vertex X="6400" Y="3891" Z="0"/>
					<Vertex X="6391" Y="3887" Z="0"/>
					<Vertex X="6370" Y="3878" Z="0"/>
					<Vertex X="6361" Y="3878" Z="0"/>
					<Vertex X="6344" Y="3865" Z="0"/>
					<Vertex X="6335" Y="3865" Z="0"/>
					<Vertex X="6326" Y="3861" Z="0"/>
					<Vertex X="6304" Y="3861" Z="0"/>
					<Vertex X="6300" Y="3861" Z="0"/>
					<Vertex X="6283" Y="3852" Z="0"/>
					<Vertex X="6278" Y="3852" Z="0"/>
					<Vertex X="6270" Y="3852" Z="0"/>
					<Vertex X="6257" Y="3848" Z="0"/>
					<Vertex X="6252" Y="3848" Z="0"/>
					<Vertex X="6244" Y="3844" Z="0"/>
					<Vertex X="6235" Y="3839" Z="0"/>
					<Vertex X="6226" Y="3835" Z="0"/>
					<Vertex X="6217" Y="3831" Z="0"/>
					<Vertex X="6209" Y="3831" Z="0"/>
					<Vertex X="6196" Y="3831" Z="0"/>
					<Vertex X="6191" Y="3822" Z="0"/>
					<Vertex X="6178" Y="3822" Z="0"/>
					<Vertex X="6174" Y="3817" Z="0"/>
					<Vertex X="6165" Y="3813" Z="0"/>
					<Vertex X="6157" Y="3813" Z="0"/>
					<Vertex X="6148" Y="3800" Z="0"/>
					<Vertex X="6130" Y="3791" Z="0"/>
					<Vertex X="6122" Y="3783" Z="0"/>
					<Vertex X="6096" Y="3770" Z="0"/>
					<Vertex X="6083" Y="3765" Z="0"/>
					<Vertex X="6070" Y="3761" Z="0"/>
					<Vertex X="6061" Y="3757" Z="0"/>
					<Vertex X="6044" Y="3748" Z="0"/>
					<Vertex X="6035" Y="3744" Z="0"/>
					<Vertex X="6017" Y="3735" Z="0"/>
					<Vertex X="6009" Y="3726" Z="0"/>
					<Vertex X="5996" Y="3722" Z="0"/>
					<Vertex X="5978" Y="3709" Z="0"/>
					<Vertex X="5974" Y="3704" Z="0"/>
					<Vertex X="5961" Y="3704" Z="0"/>
					<Vertex X="5957" Y="3700" Z="0"/>
					<Vertex X="5948" Y="3687" Z="0"/>
					<Vertex X="5944" Y="3687" Z="0"/>
					<Vertex X="5939" Y="3687" Z="0"/>
					<Vertex X="5926" Y="3674" Z="0"/>
					<Vertex X="5922" Y="3670" Z="0"/>
					<Vertex X="5913" Y="3661" Z="0"/>
					<Vertex X="5909" Y="3661" Z="0"/>
					<Vertex X="5904" Y="3657" Z="0"/>
					<Vertex X="5900" Y="3648" Z="0"/>
					<Vertex X="5891" Y="3639" Z="0"/>
					<Vertex X="5891" Y="3635" Z="0"/>
					<Vertex X="5883" Y="3631" Z="0"/>
					<Vertex X="5883" Y="3622" Z="0"/>
					<Vertex X="5878" Y="3617" Z="0"/>
					<Vertex X="5874" Y="3613" Z="0"/>
					<Vertex X="5870" Y="3609" Z="0"/>
					<Vertex X="5865" Y="3604" Z="0"/>
					<Vertex X="5865" Y="3596" Z="0"/>
					<Vertex X="5857" Y="3591" Z="0"/>
					<Vertex X="5852" Y="3583" Z="0"/>
					<Vertex X="5848" Y="3574" Z="0"/>
					<Vertex X="5844" Y="3561" Z="0"/>
					<Vertex X="5839" Y="3561" Z="0"/>
					<Vertex X="5839" Y="3548" Z="0"/>
					<Vertex X="5835" Y="3539" Z="0"/>
					<Vertex X="5835" Y="3535" Z="0"/>
					<Vertex X="5830" Y="3531" Z="0"/>
					<Vertex X="5830" Y="3522" Z="0"/>
					<Vertex X="5830" Y="3517" Z="0"/>
					<Vertex X="5826" Y="3513" Z="0"/>
					<Vertex X="5826" Y="3509" Z="0"/>
					<Vertex X="5826" Y="3491" Z="0"/>
					<Vertex X="5826" Y="3487" Z="0"/>
					<Vertex X="5826" Y="3478" Z="0"/>
					<Vertex X="5826" Y="3470" Z="0"/>
					<Vertex X="5826" Y="3465" Z="0"/>
					<Vertex X="5826" Y="3461" Z="0"/>
					<Vertex X="5826" Y="3457" Z="0"/>
					<Vertex X="5826" Y="3448" Z="0"/>
					<Vertex X="5826" Y="3439" Z="0"/>
					<Vertex X="5826" Y="3435" Z="0"/>
					<Vertex X="5826" Y="3426" Z="0"/>
					<Vertex X="5826" Y="3422" Z="0"/>
					<Vertex X="5826" Y="3413" Z="0"/>
					<Vertex X="5826" Y="3409" Z="0"/>
					<Vertex X="5826" Y="3400" Z="0"/>
					<Vertex X="5826" Y="3396" Z="0"/>
					<Vertex X="5826" Y="3383" Z="0"/>
					<Vertex X="5826" Y="3374" Z="0"/>
					<Vertex X="5826" Y="3370" Z="0"/>
					<Vertex X="5826" Y="3357" Z="0"/>
					<Vertex X="5826" Y="3339" Z="0"/>
					<Vertex X="5826" Y="3335" Z="0"/>
					<Vertex X="5826" Y="3309" Z="0"/>
					<Vertex X="5826" Y="3300" Z="0"/>
					<Vertex X="5826" Y="3287" Z="0"/>
					<Vertex X="5826" Y="3278" Z="0"/>
					<Vertex X="5826" Y="3261" Z="0"/>
					<Vertex X="5826" Y="3257" Z="0"/>
					<Vertex X="5826" Y="3239" Z="0"/>
					<Vertex X="5826" Y="3231" Z="0"/>
					<Vertex X="5826" Y="3217" Z="0"/>
					<Vertex X="5826" Y="3209" Z="0"/>
					<Vertex X="5826" Y="3200" Z="0"/>
					<Vertex X="5826" Y="3191" Z="0"/>
					<Vertex X="5826" Y="3183" Z="0"/>
					<Vertex X="5826" Y="3174" Z="0"/>
					<Vertex X="5826" Y="3165" Z="0"/>
					<Vertex X="5826" Y="3161" Z="0"/>
					<Vertex X="5830" Y="3157" Z="0"/>
					<Vertex X="5835" Y="3144" Z="0"/>
					<Vertex X="5839" Y="3131" Z="0"/>
					<Vertex X="5844" Y="3117" Z="0"/>
					<Vertex X="5848" Y="3109" Z="0"/>
					<Vertex X="5848" Y="3100" Z="0"/>
					<Vertex X="5852" Y="3096" Z="0"/>
					<Vertex X="5857" Y="3091" Z="0"/>
					<Vertex X="5857" Y="3083" Z="0"/>
					<Vertex X="5865" Y="3074" Z="0"/>
					<Vertex X="5865" Y="3070" Z="0"/>
					<Vertex X="5865" Y="3065" Z="0"/>
					<Vertex X="5874" Y="3052" Z="0"/>
					<Vertex X="5878" Y="3048" Z="0"/>
					<Vertex X="5887" Y="3031" Z="0"/>
					<Vertex X="5887" Y="3026" Z="0"/>
					<Vertex X="5891" Y="3022" Z="0"/>
					<Vertex X="5896" Y="3022" Z="0"/>
					<Vertex X="5900" Y="3013" Z="0"/>
					<Vertex X="5904" Y="3009" Z="0"/>
					<Vertex X="5909" Y="3000" Z="0"/>
					<Vertex X="5917" Y="2996" Z="0"/>
					<Vertex X="5917" Y="2991" Z="0"/>
					<Vertex X="5922" Y="2991" Z="0"/>
					<Vertex X="5930" Y="2987" Z="0"/>
					<Vertex X="5935" Y="2987" Z="0"/>
					<Vertex X="5944" Y="2987" Z="0"/>
					<Vertex X="5952" Y="2987" Z="0"/>
					<Vertex X="5970" Y="2983" Z="0"/>
					<Vertex X="5978" Y="2983" Z="0"/>
					<Vertex X="5987" Y="2978" Z="0"/>
					<Vertex X="5991" Y="2978" Z="0"/>
					<Vertex X="6004" Y="2978" Z="0"/>
					<Vertex X="6013" Y="2978" Z="0"/>
					<Vertex X="6026" Y="2978" Z="0"/>
					<Vertex X="6035" Y="2978" Z="0"/>
					<Vertex X="6061" Y="2978" Z="0"/>
					<Vertex X="6078" Y="2978" Z="0"/>
					<Vertex X="6100" Y="2983" Z="0"/>
					<Vertex X="6113" Y="2983" Z="0"/>
					<Vertex X="6135" Y="2983" Z="0"/>
					<Vertex X="6144" Y="2983" Z="0"/>
					<Vertex X="6148" Y="2987" Z="0"/>
					<Vertex X="6161" Y="2987" Z="0"/>
					<Vertex X="6170" Y="2996" Z="0"/>
					<Vertex X="6187" Y="3000" Z="0"/>
					<Vertex X="6200" Y="3004" Z="0"/>
					<Vertex X="6217" Y="3009" Z="0"/>
					<Vertex X="6239" Y="3013" Z="0"/>
					<Vertex X="6244" Y="3017" Z="0"/>
					<Vertex X="6261" Y="3017" Z="0"/>
					<Vertex X="6270" Y="3017" Z="0"/>
					<Vertex X="6278" Y="3026" Z="0"/>
					<Vertex X="6283" Y="3031" Z="0"/>
					<Vertex X="6287" Y="3031" Z="0"/>
					<Vertex X="6291" Y="3031" Z="0"/>
					<Vertex X="6304" Y="3039" Z="0"/>
					<Vertex X="6317" Y="3039" Z="0"/>
					<Vertex X="6330" Y="3044" Z="0"/>
					<Vertex X="6335" Y="3044" Z="0"/>
					<Vertex X="6352" Y="3052" Z="0"/>
					<Vertex X="6361" Y="3057" Z="0"/>
					<Vertex X="6365" Y="3057" Z="0"/>
					<Vertex X="6365" Y="3061" Z="0"/>
					<Vertex X="6378" Y="3065" Z="0"/>
					<Vertex X="6387" Y="3070" Z="0"/>
					<Vertex X="6396" Y="3074" Z="0"/>
					<Vertex X="6404" Y="3074" Z="0"/>
					<Vertex X="6409" Y="3078" Z="0"/>
					<Vertex X="6422" Y="3078" Z="0"/>
					<Vertex X="6435" Y="3087" Z="0"/>
					<Vertex X="6439" Y="3091" Z="0"/>
					<Vertex X="6452" Y="3100" Z="0"/>
					<Vertex X="6461" Y="3104" Z="0"/>
					<Vertex X="6465" Y="3104" Z="0"/>
					<Vertex X="6470" Y="3104" Z="0"/>
					<Vertex X="6478" Y="3109" Z="0"/>
					<Vertex X="6483" Y="3109" Z="0"/>
					<Vertex X="6487" Y="3109" Z="0"/>
					<Vertex X="6491" Y="3109" Z="0"/>
					<Vertex X="6496" Y="3109" Z="0"/>
					<Vertex X="6504" Y="3109" Z="0"/>
					<Vertex X="6509" Y="3109" Z="0"/>
					<Vertex X="6513" Y="3109" Z="0"/>
					<Vertex X="6517" Y="3109" Z="0"/>
					<Vertex X="6522" Y="3109" Z="0"/>
					<Vertex X="6530" Y="3109" Z="0"/>
					<Vertex X="6535" Y="3109" Z="0"/>
					<Vertex X="6552" Y="3109" Z="0"/>
					<Vertex X="6561" Y="3109" Z="0"/>
					<Vertex X="6565" Y="3109" Z="0"/>
					<Vertex X="6570" Y="3104" Z="0"/>
					<Vertex X="6574" Y="3100" Z="0"/>
					<Vertex X="6578" Y="3100" Z="0"/>
					<Vertex X="6587" Y="3096" Z="0"/>
					<Vertex X="6596" Y="3091" Z="0"/>
					<Vertex X="6596" Y="3087" Z="0"/>
					<Vertex X="6600" Y="3083" Z="0"/>
					<Vertex X="6609" Y="3083" Z="0"/>
					<Vertex X="6613" Y="3083" Z="0"/>
					<Vertex X="6617" Y="3074" Z="0"/>
					<Vertex X="6622" Y="3074" Z="0"/>
					<Vertex X="6626" Y="3070" Z="0"/>
					<Vertex X="6635" Y="3061" Z="0"/>
					<Vertex X="6644" Y="3057" Z="0"/>
					<Vertex X="6648" Y="3052" Z="0"/>
					<Vertex X="6652" Y="3048" Z="0"/>
					<Vertex X="6657" Y="3044" Z="0"/>
					<Vertex X="6661" Y="3035" Z="0"/>
					<Vertex X="6665" Y="3035" Z="0"/>
					<Vertex X="6665" Y="3031" Z="0"/>
					<Vertex X="6665" Y="3022" Z="0"/>
					<Vertex X="6670" Y="3017" Z="0"/>
					<Vertex X="6670" Y="3013" Z="0"/>
					<Vertex X="6674" Y="3009" Z="0"/>
					<Vertex X="6678" Y="3009" Z="0"/>
					<Vertex X="6678" Y="3000" Z="0"/>
					<Vertex X="6678" Y="2996" Z="0"/>
					<Vertex X="6687" Y="2991" Z="0"/>
					<Vertex X="6687" Y="2987" Z="0"/>
					<Vertex X="6687" Y="2983" Z="0"/>
					<Vertex X="6691" Y="2974" Z="0"/>
					<Vertex X="6696" Y="2970" Z="0"/>
					<Vertex X="6696" Y="2965" Z="0"/>
					<Vertex X="6696" Y="2961" Z="0"/>
					<Vertex X="6696" Y="2957" Z="0"/>
					<Vertex X="6700" Y="2957" Z="0"/>
					<Vertex X="6700" Y="2952" Z="0"/>
					<Vertex X="6700" Y="2948" Z="0"/>
					<Vertex X="6700" Y="2944" Z="0"/>
					<Vertex X="6700" Y="2939" Z="0"/>
					<Vertex X="6700" Y="2935" Z="0"/>
					<Vertex X="6700" Y="2931" Z="0"/>
					<Vertex X="6700" Y="2926" Z="0"/>
					<Vertex X="6704" Y="2922" Z="0"/>
					<Vertex X="6704" Y="2917" Z="0"/>
					<Vertex X="6704" Y="2913" Z="0"/>
					<Vertex X="6704" Y="2909" Z="0"/>
					<Vertex X="6709" Y="2900" Z="0"/>
					<Vertex X="6717" Y="2870" Z="0"/>
				</Vertices>
			</Region>
			<Region Id="8" Type="0" Zoom="0.171723" Selected="0" ImageLocation="" ImageFocus="0" Length="10505.4" Area="6397413.5" LengthMicrons="5268.5" AreaMicrons="1608964.0" Text="SOLID" NegativeROA="0" InputRegionId="0" Analyze="1" DisplayId="8">
				<Attributes/>
				<Vertices>
					<Vertex X="18291" Y="4210" Z="0"/>
					<Vertex X="18273" Y="4222" Z="0"/>
					<Vertex X="18262" Y="4233" Z="0"/>
					<Vertex X="18203" Y="4239" Z="0"/>
					<Vertex X="18163" Y="4245" Z="0"/>
					<Vertex X="18093" Y="4263" Z="0"/>
					<Vertex X="18069" Y="4263" Z="0"/>
					<Vertex X="17994" Y="4280" Z="0"/>
					<Vertex X="17947" Y="4298" Z="0"/>
					<Vertex X="17842" Y="4303" Z="0"/>
					<Vertex X="17790" Y="4309" Z="0"/>
					<Vertex X="17737" Y="4321" Z="0"/>
					<Vertex X="17638" Y="4332" Z="0"/>
					<Vertex X="17580" Y="4338" Z="0"/>
					<Vertex X="17493" Y="4350" Z="0"/>
					<Vertex X="17435" Y="4350" Z="0"/>
					<Vertex X="17330" Y="4350" Z="0"/>
					<Vertex X="17277" Y="4350" Z="0"/>
					<Vertex X="17219" Y="4350" Z="0"/>
					<Vertex X="17126" Y="4350" Z="0"/>
					<Vertex X="17068" Y="4350" Z="0"/>
					<Vertex X="16969" Y="4350" Z="0"/>
					<Vertex X="16911" Y="4350" Z="0"/>
					<Vertex X="16829" Y="4356" Z="0"/>
					<Vertex X="16800" Y="4356" Z="0"/>
					<Vertex X="16765" Y="4356" Z="0"/>
					<Vertex X="16701" Y="4362" Z="0"/>
					<Vertex X="16660" Y="4362" Z="0"/>
					<Vertex X="16608" Y="4362" Z="0"/>
					<Vertex X="16579" Y="4362" Z="0"/>
					<Vertex X="16538" Y="4362" Z="0"/>
					<Vertex X="16509" Y="4362" Z="0"/>
					<Vertex X="16462" Y="4362" Z="0"/>
					<Vertex X="16439" Y="4362" Z="0"/>
					<Vertex X="16416" Y="4362" Z="0"/>
					<Vertex X="16363" Y="4362" Z="0"/>
					<Vertex X="16340" Y="4362" Z="0"/>
					<Vertex X="16287" Y="4362" Z="0"/>
					<Vertex X="16270" Y="4362" Z="0"/>
					<Vertex X="16229" Y="4362" Z="0"/>
					<Vertex X="16212" Y="4362" Z="0"/>
					<Vertex X="16194" Y="4362" Z="0"/>
					<Vertex X="16148" Y="4362" Z="0"/>
					<Vertex X="16124" Y="4362" Z="0"/>
					<Vertex X="16078" Y="4362" Z="0"/>
					<Vertex X="16060" Y="4362" Z="0"/>
					<Vertex X="16037" Y="4362" Z="0"/>
					<Vertex X="16025" Y="4362" Z="0"/>
					<Vertex X="16002" Y="4362" Z="0"/>
					<Vertex X="15996" Y="4362" Z="0"/>
					<Vertex X="15979" Y="4362" Z="0"/>
					<Vertex X="15956" Y="4362" Z="0"/>
					<Vertex X="15938" Y="4362" Z="0"/>
					<Vertex X="15915" Y="4362" Z="0"/>
					<Vertex X="15909" Y="4362" Z="0"/>
					<Vertex X="15874" Y="4367" Z="0"/>
					<Vertex X="15868" Y="4367" Z="0"/>
					<Vertex X="15845" Y="4367" Z="0"/>
					<Vertex X="15827" Y="4367" Z="0"/>
					<Vertex X="15810" Y="4367" Z="0"/>
					<Vertex X="15781" Y="4367" Z="0"/>
					<Vertex X="15763" Y="4379" Z="0"/>
					<Vertex X="15740" Y="4379" Z="0"/>
					<Vertex X="15734" Y="4379" Z="0"/>
					<Vertex X="15711" Y="4385" Z="0"/>
					<Vertex X="15699" Y="4385" Z="0"/>
					<Vertex X="15693" Y="4385" Z="0"/>
					<Vertex X="15670" Y="4385" Z="0"/>
					<Vertex X="15659" Y="4391" Z="0"/>
					<Vertex X="15641" Y="4391" Z="0"/>
					<Vertex X="15629" Y="4397" Z="0"/>
					<Vertex X="15618" Y="4397" Z="0"/>
					<Vertex X="15612" Y="4402" Z="0"/>
					<Vertex X="15594" Y="4408" Z="0"/>
					<Vertex X="15577" Y="4414" Z="0"/>
					<Vertex X="15554" Y="4420" Z="0"/>
					<Vertex X="15542" Y="4426" Z="0"/>
					<Vertex X="15525" Y="4426" Z="0"/>
					<Vertex X="15507" Y="4431" Z="0"/>
					<Vertex X="15490" Y="4437" Z="0"/>
					<Vertex X="15466" Y="4443" Z="0"/>
					<Vertex X="15455" Y="4449" Z="0"/>
					<Vertex X="15426" Y="4455" Z="0"/>
					<Vertex X="15402" Y="4461" Z="0"/>
					<Vertex X="15397" Y="4466" Z="0"/>
					<Vertex X="15379" Y="4472" Z="0"/>
					<Vertex X="15373" Y="4472" Z="0"/>
					<Vertex X="15344" Y="4472" Z="0"/>
					<Vertex X="15338" Y="4472" Z="0"/>
					<Vertex X="15315" Y="4490" Z="0"/>
					<Vertex X="15303" Y="4490" Z="0"/>
					<Vertex X="15286" Y="4490" Z="0"/>
					<Vertex X="15274" Y="4490" Z="0"/>
					<Vertex X="15257" Y="4496" Z="0"/>
					<Vertex X="15239" Y="4496" Z="0"/>
					<Vertex X="15216" Y="4507" Z="0"/>
					<Vertex X="15193" Y="4507" Z="0"/>
					<Vertex X="15175" Y="4513" Z="0"/>
					<Vertex X="15152" Y="4513" Z="0"/>
					<Vertex X="15140" Y="4513" Z="0"/>
					<Vertex X="15123" Y="4513" Z="0"/>
					<Vertex X="15105" Y="4519" Z="0"/>
					<Vertex X="15100" Y="4519" Z="0"/>
					<Vertex X="15082" Y="4530" Z="0"/>
					<Vertex X="15076" Y="4536" Z="0"/>
					<Vertex X="15065" Y="4536" Z="0"/>
					<Vertex X="15059" Y="4536" Z="0"/>
					<Vertex X="15047" Y="4548" Z="0"/>
					<Vertex X="15035" Y="4554" Z="0"/>
					<Vertex X="15030" Y="4560" Z="0"/>
					<Vertex X="15018" Y="4571" Z="0"/>
					<Vertex X="15006" Y="4577" Z="0"/>
					<Vertex X="15006" Y="4589" Z="0"/>
					<Vertex X="15001" Y="4589" Z="0"/>
					<Vertex X="14989" Y="4612" Z="0"/>
					<Vertex X="14989" Y="4624" Z="0"/>
					<Vertex X="14983" Y="4653" Z="0"/>
					<Vertex X="14983" Y="4664" Z="0"/>
					<Vertex X="14983" Y="4676" Z="0"/>
					<Vertex X="14966" Y="4717" Z="0"/>
					<Vertex X="14966" Y="4734" Z="0"/>
					<Vertex X="14960" Y="4763" Z="0"/>
					<Vertex X="14954" Y="4787" Z="0"/>
					<Vertex X="14954" Y="4833" Z="0"/>
					<Vertex X="14954" Y="4851" Z="0"/>
					<Vertex X="14954" Y="4868" Z="0"/>
					<Vertex X="14954" Y="4903" Z="0"/>
					<Vertex X="14954" Y="4926" Z="0"/>
					<Vertex X="14954" Y="4967" Z="0"/>
					<Vertex X="14954" Y="4991" Z="0"/>
					<Vertex X="14954" Y="5043" Z="0"/>
					<Vertex X="14954" Y="5060" Z="0"/>
					<Vertex X="14960" Y="5101" Z="0"/>
					<Vertex X="14966" Y="5136" Z="0"/>
					<Vertex X="14971" Y="5148" Z="0"/>
					<Vertex X="14989" Y="5183" Z="0"/>
					<Vertex X="14995" Y="5212" Z="0"/>
					<Vertex X="15006" Y="5241" Z="0"/>
					<Vertex X="15018" Y="5258" Z="0"/>
					<Vertex X="15024" Y="5282" Z="0"/>
					<Vertex X="15030" Y="5288" Z="0"/>
					<Vertex X="15041" Y="5305" Z="0"/>
					<Vertex X="15047" Y="5322" Z="0"/>
					<Vertex X="15047" Y="5328" Z="0"/>
					<Vertex X="15059" Y="5346" Z="0"/>
					<Vertex X="15059" Y="5363" Z="0"/>
					<Vertex X="15076" Y="5392" Z="0"/>
					<Vertex X="15076" Y="5404" Z="0"/>
					<Vertex X="15076" Y="5416" Z="0"/>
					<Vertex X="15076" Y="5427" Z="0"/>
					<Vertex X="15082" Y="5445" Z="0"/>
					<Vertex X="15100" Y="5480" Z="0"/>
					<Vertex X="15100" Y="5497" Z="0"/>
					<Vertex X="15105" Y="5515" Z="0"/>
					<Vertex X="15111" Y="5550" Z="0"/>
					<Vertex X="15123" Y="5561" Z="0"/>
					<Vertex X="15123" Y="5585" Z="0"/>
					<Vertex X="15129" Y="5596" Z="0"/>
					<Vertex X="15134" Y="5614" Z="0"/>
					<Vertex X="15140" Y="5631" Z="0"/>
					<Vertex X="15146" Y="5637" Z="0"/>
					<Vertex X="15146" Y="5654" Z="0"/>
					<Vertex X="15152" Y="5666" Z="0"/>
					<Vertex X="15152" Y="5672" Z="0"/>
					<Vertex X="15152" Y="5684" Z="0"/>
					<Vertex X="15164" Y="5707" Z="0"/>
					<Vertex X="15169" Y="5724" Z="0"/>
					<Vertex X="15169" Y="5730" Z="0"/>
					<Vertex X="15169" Y="5742" Z="0"/>
					<Vertex X="15169" Y="5759" Z="0"/>
					<Vertex X="15169" Y="5771" Z="0"/>
					<Vertex X="15181" Y="5788" Z="0"/>
					<Vertex X="15181" Y="5800" Z="0"/>
					<Vertex X="15193" Y="5812" Z="0"/>
					<Vertex X="15204" Y="5829" Z="0"/>
					<Vertex X="15210" Y="5841" Z="0"/>
					<Vertex X="15216" Y="5841" Z="0"/>
					<Vertex X="15228" Y="5852" Z="0"/>
					<Vertex X="15228" Y="5858" Z="0"/>
					<Vertex X="15239" Y="5870" Z="0"/>
					<Vertex X="15245" Y="5876" Z="0"/>
					<Vertex X="15251" Y="5881" Z="0"/>
					<Vertex X="15257" Y="5887" Z="0"/>
					<Vertex X="15257" Y="5899" Z="0"/>
					<Vertex X="15268" Y="5916" Z="0"/>
					<Vertex X="15268" Y="5922" Z="0"/>
					<Vertex X="15280" Y="5946" Z="0"/>
					<Vertex X="15280" Y="5951" Z="0"/>
					<Vertex X="15286" Y="5969" Z="0"/>
					<Vertex X="15286" Y="5980" Z="0"/>
					<Vertex X="15309" Y="6004" Z="0"/>
					<Vertex X="15315" Y="6015" Z="0"/>
					<Vertex X="15332" Y="6039" Z="0"/>
					<Vertex X="15332" Y="6056" Z="0"/>
					<Vertex X="15338" Y="6068" Z="0"/>
					<Vertex X="15344" Y="6085" Z="0"/>
					<Vertex X="15356" Y="6097" Z="0"/>
					<Vertex X="15373" Y="6120" Z="0"/>
					<Vertex X="15385" Y="6132" Z="0"/>
					<Vertex X="15402" Y="6155" Z="0"/>
					<Vertex X="15402" Y="6161" Z="0"/>
					<Vertex X="15431" Y="6196" Z="0"/>
					<Vertex X="15449" Y="6208" Z="0"/>
					<Vertex X="15478" Y="6243" Z="0"/>
					<Vertex X="15490" Y="6254" Z="0"/>
					<Vertex X="15513" Y="6277" Z="0"/>
					<Vertex X="15542" Y="6307" Z="0"/>
					<Vertex X="15560" Y="6324" Z="0"/>
					<Vertex X="15577" Y="6347" Z="0"/>
					<Vertex X="15583" Y="6359" Z="0"/>
					<Vertex X="15606" Y="6382" Z="0"/>
					<Vertex X="15629" Y="6400" Z="0"/>
					<Vertex X="15647" Y="6423" Z="0"/>
					<Vertex X="15653" Y="6423" Z="0"/>
					<Vertex X="15676" Y="6446" Z="0"/>
					<Vertex X="15693" Y="6452" Z="0"/>
					<Vertex X="15693" Y="6464" Z="0"/>
					<Vertex X="15717" Y="6475" Z="0"/>
					<Vertex X="15723" Y="6487" Z="0"/>
					<Vertex X="15752" Y="6510" Z="0"/>
					<Vertex X="15769" Y="6516" Z="0"/>
					<Vertex X="15787" Y="6534" Z="0"/>
					<Vertex X="15798" Y="6534" Z="0"/>
					<Vertex X="15810" Y="6540" Z="0"/>
					<Vertex X="15822" Y="6545" Z="0"/>
					<Vertex X="15827" Y="6551" Z="0"/>
					<Vertex X="15839" Y="6551" Z="0"/>
					<Vertex X="15845" Y="6557" Z="0"/>
					<Vertex X="15857" Y="6569" Z="0"/>
					<Vertex X="15868" Y="6569" Z="0"/>
					<Vertex X="15886" Y="6574" Z="0"/>
					<Vertex X="15897" Y="6580" Z="0"/>
					<Vertex X="15921" Y="6598" Z="0"/>
					<Vertex X="15932" Y="6604" Z="0"/>
					<Vertex X="15967" Y="6615" Z="0"/>
					<Vertex X="15973" Y="6621" Z="0"/>
					<Vertex X="15996" Y="6621" Z="0"/>
					<Vertex X="16002" Y="6633" Z="0"/>
					<Vertex X="16020" Y="6633" Z="0"/>
					<Vertex X="16031" Y="6639" Z="0"/>
					<Vertex X="16060" Y="6656" Z="0"/>
					<Vertex X="16072" Y="6656" Z="0"/>
					<Vertex X="16089" Y="6662" Z="0"/>
					<Vertex X="16101" Y="6668" Z="0"/>
					<Vertex X="16113" Y="6668" Z="0"/>
					<Vertex X="16119" Y="6668" Z="0"/>
					<Vertex X="16136" Y="6673" Z="0"/>
					<Vertex X="16142" Y="6679" Z="0"/>
					<Vertex X="16165" Y="6679" Z="0"/>
					<Vertex X="16183" Y="6679" Z="0"/>
					<Vertex X="16188" Y="6685" Z="0"/>
					<Vertex X="16206" Y="6691" Z="0"/>
					<Vertex X="16218" Y="6691" Z="0"/>
					<Vertex X="16223" Y="6691" Z="0"/>
					<Vertex X="16229" Y="6691" Z="0"/>
					<Vertex X="16235" Y="6691" Z="0"/>
					<Vertex X="16247" Y="6691" Z="0"/>
					<Vertex X="16253" Y="6691" Z="0"/>
					<Vertex X="16253" Y="6685" Z="0"/>
					<Vertex X="16264" Y="6679" Z="0"/>
					<Vertex X="16264" Y="6673" Z="0"/>
					<Vertex X="16270" Y="6673" Z="0"/>
					<Vertex X="16287" Y="6662" Z="0"/>
					<Vertex X="16293" Y="6662" Z="0"/>
					<Vertex X="16311" Y="6644" Z="0"/>
					<Vertex X="16317" Y="6639" Z="0"/>
					<Vertex X="16328" Y="6633" Z="0"/>
					<Vertex X="16334" Y="6627" Z="0"/>
					<Vertex X="16346" Y="6615" Z="0"/>
					<Vertex X="16352" Y="6615" Z="0"/>
					<Vertex X="16357" Y="6609" Z="0"/>
					<Vertex X="16369" Y="6598" Z="0"/>
					<Vertex X="16375" Y="6580" Z="0"/>
					<Vertex X="16386" Y="6569" Z="0"/>
					<Vertex X="16410" Y="6545" Z="0"/>
					<Vertex X="16421" Y="6534" Z="0"/>
					<Vertex X="16451" Y="6505" Z="0"/>
					<Vertex X="16462" Y="6499" Z="0"/>
					<Vertex X="16474" Y="6487" Z="0"/>
					<Vertex X="16480" Y="6481" Z="0"/>
					<Vertex X="16491" Y="6470" Z="0"/>
					<Vertex X="16503" Y="6458" Z="0"/>
					<Vertex X="16503" Y="6446" Z="0"/>
					<Vertex X="16515" Y="6435" Z="0"/>
					<Vertex X="16526" Y="6423" Z="0"/>
					<Vertex X="16526" Y="6411" Z="0"/>
					<Vertex X="16544" Y="6394" Z="0"/>
					<Vertex X="16550" Y="6382" Z="0"/>
					<Vertex X="16561" Y="6365" Z="0"/>
					<Vertex X="16567" Y="6353" Z="0"/>
					<Vertex X="16579" Y="6330" Z="0"/>
					<Vertex X="16579" Y="6324" Z="0"/>
					<Vertex X="16590" Y="6307" Z="0"/>
					<Vertex X="16596" Y="6289" Z="0"/>
					<Vertex X="16608" Y="6272" Z="0"/>
					<Vertex X="16608" Y="6260" Z="0"/>
					<Vertex X="16619" Y="6248" Z="0"/>
					<Vertex X="16625" Y="6243" Z="0"/>
					<Vertex X="16643" Y="6219" Z="0"/>
					<Vertex X="16649" Y="6208" Z="0"/>
					<Vertex X="16660" Y="6196" Z="0"/>
					<Vertex X="16672" Y="6184" Z="0"/>
					<Vertex X="16683" Y="6173" Z="0"/>
					<Vertex X="16689" Y="6161" Z="0"/>
					<Vertex X="16707" Y="6144" Z="0"/>
					<Vertex X="16713" Y="6144" Z="0"/>
					<Vertex X="16736" Y="6126" Z="0"/>
					<Vertex X="16742" Y="6126" Z="0"/>
					<Vertex X="16742" Y="6120" Z="0"/>
					<Vertex X="16753" Y="6120" Z="0"/>
					<Vertex X="16765" Y="6114" Z="0"/>
					<Vertex X="16777" Y="6109" Z="0"/>
					<Vertex X="16782" Y="6103" Z="0"/>
					<Vertex X="16806" Y="6097" Z="0"/>
					<Vertex X="16817" Y="6097" Z="0"/>
					<Vertex X="16817" Y="6091" Z="0"/>
					<Vertex X="16829" Y="6091" Z="0"/>
					<Vertex X="16835" Y="6085" Z="0"/>
					<Vertex X="16847" Y="6085" Z="0"/>
					<Vertex X="16852" Y="6085" Z="0"/>
					<Vertex X="16870" Y="6079" Z="0"/>
					<Vertex X="16876" Y="6079" Z="0"/>
					<Vertex X="16887" Y="6079" Z="0"/>
					<Vertex X="16899" Y="6079" Z="0"/>
					<Vertex X="16911" Y="6079" Z="0"/>
					<Vertex X="16916" Y="6079" Z="0"/>
					<Vertex X="16922" Y="6079" Z="0"/>
					<Vertex X="16928" Y="6079" Z="0"/>
					<Vertex X="16940" Y="6079" Z="0"/>
					<Vertex X="16951" Y="6079" Z="0"/>
					<Vertex X="16963" Y="6079" Z="0"/>
					<Vertex X="16980" Y="6079" Z="0"/>
					<Vertex X="16992" Y="6079" Z="0"/>
					<Vertex X="16998" Y="6079" Z="0"/>
					<Vertex X="17004" Y="6079" Z="0"/>
					<Vertex X="17015" Y="6079" Z="0"/>
					<Vertex X="17027" Y="6091" Z="0"/>
					<Vertex X="17033" Y="6091" Z="0"/>
					<Vertex X="17045" Y="6097" Z="0"/>
					<Vertex X="17050" Y="6097" Z="0"/>
					<Vertex X="17068" Y="6109" Z="0"/>
					<Vertex X="17079" Y="6114" Z="0"/>
					<Vertex X="17091" Y="6126" Z="0"/>
					<Vertex X="17103" Y="6132" Z="0"/>
					<Vertex X="17126" Y="6144" Z="0"/>
					<Vertex X="17138" Y="6149" Z="0"/>
					<Vertex X="17161" Y="6161" Z="0"/>
					<Vertex X="17173" Y="6173" Z="0"/>
					<Vertex X="17213" Y="6196" Z="0"/>
					<Vertex X="17231" Y="6202" Z="0"/>
					<Vertex X="17266" Y="6225" Z="0"/>
					<Vertex X="17295" Y="6243" Z="0"/>
					<Vertex X="17318" Y="6248" Z="0"/>
					<Vertex X="17336" Y="6254" Z="0"/>
					<Vertex X="17353" Y="6266" Z="0"/>
					<Vertex X="17371" Y="6266" Z="0"/>
					<Vertex X="17388" Y="6272" Z="0"/>
					<Vertex X="17406" Y="6277" Z="0"/>
					<Vertex X="17423" Y="6283" Z="0"/>
					<Vertex X="17452" Y="6289" Z="0"/>
					<Vertex X="17464" Y="6289" Z="0"/>
					<Vertex X="17487" Y="6295" Z="0"/>
					<Vertex X="17499" Y="6295" Z="0"/>
					<Vertex X="17534" Y="6295" Z="0"/>
					<Vertex X="17551" Y="6295" Z="0"/>
					<Vertex X="17574" Y="6307" Z="0"/>
					<Vertex X="17592" Y="6307" Z="0"/>
					<Vertex X="17621" Y="6307" Z="0"/>
					<Vertex X="17638" Y="6307" Z="0"/>
					<Vertex X="17662" Y="6307" Z="0"/>
					<Vertex X="17679" Y="6307" Z="0"/>
					<Vertex X="17708" Y="6307" Z="0"/>
					<Vertex X="17737" Y="6307" Z="0"/>
					<Vertex X="17743" Y="6307" Z="0"/>
					<Vertex X="17749" Y="6307" Z="0"/>
					<Vertex X="17761" Y="6307" Z="0"/>
					<Vertex X="17767" Y="6301" Z="0"/>
					<Vertex X="17784" Y="6289" Z="0"/>
					<Vertex X="17784" Y="6283" Z="0"/>
					<Vertex X="17790" Y="6277" Z="0"/>
					<Vertex X="17802" Y="6266" Z="0"/>
					<Vertex X="17807" Y="6266" Z="0"/>
					<Vertex X="17819" Y="6248" Z="0"/>
					<Vertex X="17819" Y="6243" Z="0"/>
					<Vertex X="17836" Y="6219" Z="0"/>
					<Vertex X="17842" Y="6208" Z="0"/>
					<Vertex X="17854" Y="6190" Z="0"/>
					<Vertex X="17871" Y="6173" Z="0"/>
					<Vertex X="17883" Y="6161" Z="0"/>
					<Vertex X="17895" Y="6149" Z="0"/>
					<Vertex X="17906" Y="6126" Z="0"/>
					<Vertex X="17924" Y="6114" Z="0"/>
					<Vertex X="17930" Y="6097" Z="0"/>
					<Vertex X="17953" Y="6079" Z="0"/>
					<Vertex X="17965" Y="6074" Z="0"/>
					<Vertex X="17988" Y="6056" Z="0"/>
					<Vertex X="18000" Y="6045" Z="0"/>
					<Vertex X="18011" Y="6027" Z="0"/>
					<Vertex X="18034" Y="6010" Z="0"/>
					<Vertex X="18046" Y="6010" Z="0"/>
					<Vertex X="18064" Y="5992" Z="0"/>
					<Vertex X="18069" Y="5986" Z="0"/>
					<Vertex X="18081" Y="5975" Z="0"/>
					<Vertex X="18087" Y="5975" Z="0"/>
					<Vertex X="18099" Y="5957" Z="0"/>
					<Vertex X="18110" Y="5934" Z="0"/>
					<Vertex X="18122" Y="5928" Z="0"/>
					<Vertex X="18128" Y="5911" Z="0"/>
					<Vertex X="18133" Y="5905" Z="0"/>
					<Vertex X="18157" Y="5881" Z="0"/>
					<Vertex X="18157" Y="5864" Z="0"/>
					<Vertex X="18163" Y="5858" Z="0"/>
					<Vertex X="18174" Y="5841" Z="0"/>
					<Vertex X="18180" Y="5835" Z="0"/>
					<Vertex X="18192" Y="5812" Z="0"/>
					<Vertex X="18209" Y="5788" Z="0"/>
					<Vertex X="18221" Y="5777" Z="0"/>
					<Vertex X="18238" Y="5753" Z="0"/>
					<Vertex X="18244" Y="5742" Z="0"/>
					<Vertex X="18262" Y="5718" Z="0"/>
					<Vertex X="18273" Y="5689" Z="0"/>
					<Vertex X="18285" Y="5678" Z="0"/>
					<Vertex X="18297" Y="5649" Z="0"/>
					<Vertex X="18308" Y="5631" Z="0"/>
					<Vertex X="18320" Y="5614" Z="0"/>
					<Vertex X="18337" Y="5585" Z="0"/>
					<Vertex X="18343" Y="5573" Z="0"/>
					<Vertex X="18361" Y="5544" Z="0"/>
					<Vertex X="18366" Y="5520" Z="0"/>
					<Vertex X="18384" Y="5497" Z="0"/>
					<Vertex X="18407" Y="5456" Z="0"/>
					<Vertex X="18413" Y="5445" Z="0"/>
					<Vertex X="18436" Y="5410" Z="0"/>
					<Vertex X="18454" Y="5375" Z="0"/>
					<Vertex X="18460" Y="5357" Z="0"/>
					<Vertex X="18477" Y="5311" Z="0"/>
					<Vertex X="18477" Y="5305" Z="0"/>
					<Vertex X="18495" Y="5264" Z="0"/>
					<Vertex X="18500" Y="5235" Z="0"/>
					<Vertex X="18500" Y="5223" Z="0"/>
					<Vertex X="18506" Y="5189" Z="0"/>
					<Vertex X="18518" Y="5159" Z="0"/>
					<Vertex X="18518" Y="5142" Z="0"/>
					<Vertex X="18524" Y="5101" Z="0"/>
					<Vertex X="18524" Y="5084" Z="0"/>
					<Vertex X="18524" Y="5049" Z="0"/>
					<Vertex X="18524" Y="5008" Z="0"/>
					<Vertex X="18524" Y="4985" Z="0"/>
					<Vertex X="18524" Y="4944" Z="0"/>
					<Vertex X="18524" Y="4897" Z="0"/>
					<Vertex X="18524" Y="4880" Z="0"/>
					<Vertex X="18524" Y="4845" Z="0"/>
					<Vertex X="18524" Y="4822" Z="0"/>
					<Vertex X="18524" Y="4781" Z="0"/>
					<Vertex X="18524" Y="4746" Z="0"/>
					<Vertex X="18524" Y="4723" Z="0"/>
					<Vertex X="18524" Y="4694" Z="0"/>
					<Vertex X="18518" Y="4647" Z="0"/>
					<Vertex X="18512" Y="4624" Z="0"/>
					<Vertex X="18512" Y="4600" Z="0"/>
					<Vertex X="18506" Y="4560" Z="0"/>
					<Vertex X="18500" Y="4542" Z="0"/>
					<Vertex X="18489" Y="4507" Z="0"/>
					<Vertex X="18477" Y="4472" Z="0"/>
					<Vertex X="18471" Y="4455" Z="0"/>
					<Vertex X="18460" Y="4420" Z="0"/>
					<Vertex X="18448" Y="4397" Z="0"/>
					<Vertex X="18442" Y="4385" Z="0"/>
					<Vertex X="18442" Y="4367" Z="0"/>
					<Vertex X="18430" Y="4362" Z="0"/>
					<Vertex X="18419" Y="4344" Z="0"/>
					<Vertex X="18413" Y="4327" Z="0"/>
					<Vertex X="18401" Y="4315" Z="0"/>
					<Vertex X="18401" Y="4309" Z="0"/>
					<Vertex X="18384" Y="4292" Z="0"/>
					<Vertex X="18372" Y="4268" Z="0"/>
					<Vertex X="18366" Y="4263" Z="0"/>
					<Vertex X="18355" Y="4257" Z="0"/>
					<Vertex X="18349" Y="4245" Z="0"/>
					<Vertex X="18343" Y="4239" Z="0"/>
					<Vertex X="18331" Y="4233" Z="0"/>
					<Vertex X="18331" Y="4228" Z="0"/>
					<Vertex X="18326" Y="4228" Z="0"/>
					<Vertex X="18320" Y="4228" Z="0"/>
					<Vertex X="18314" Y="4216" Z="0"/>
					<Vertex X="18308" Y="4216" Z="0"/>
					<Vertex X="18291" Y="4210" Z="0"/>
				</Vertices>
			</Region>
			<Region Id="9" Type="0" Zoom="0.340000" Selected="0" ImageLocation="" ImageFocus="0" Length="3517.4" Area="753954.5" LengthMicrons="1764.0" AreaMicrons="189621.3" Text="SOLID" NegativeROA="0" InputRegionId="0" Analyze="1" DisplayId="9">
				<Attributes/>
				<Vertices>
					<Vertex X="15888" Y="18070" Z="0"/>
					<Vertex X="15867" Y="18141" Z="0"/>
					<Vertex X="15856" Y="18156" Z="0"/>
					<Vertex X="15841" Y="18179" Z="0"/>
					<Vertex X="15829" Y="18197" Z="0"/>
					<Vertex X="15820" Y="18212" Z="0"/>
					<Vertex X="15814" Y="18220" Z="0"/>
					<Vertex X="15806" Y="18232" Z="0"/>
					<Vertex X="15685" Y="18306" Z="0"/>
					<Vertex X="15673" Y="18306" Z="0"/>
					<Vertex X="15661" Y="18306" Z="0"/>
					<Vertex X="15650" Y="18306" Z="0"/>
					<Vertex X="15632" Y="18306" Z="0"/>
					<Vertex X="15623" Y="18306" Z="0"/>
					<Vertex X="15611" Y="18306" Z="0"/>
					<Vertex X="15600" Y="18306" Z="0"/>
					<Vertex X="15588" Y="18306" Z="0"/>
					<Vertex X="15585" Y="18306" Z="0"/>
					<Vertex X="15576" Y="18306" Z="0"/>
					<Vertex X="15391" Y="18250" Z="0"/>
					<Vertex X="15382" Y="18250" Z="0"/>
					<Vertex X="15373" Y="18247" Z="0"/>
					<Vertex X="15370" Y="18247" Z="0"/>
					<Vertex X="15364" Y="18247" Z="0"/>
					<Vertex X="15356" Y="18247" Z="0"/>
					<Vertex X="15350" Y="18241" Z="0"/>
					<Vertex X="15341" Y="18241" Z="0"/>
					<Vertex X="15335" Y="18241" Z="0"/>
					<Vertex X="15276" Y="18241" Z="0"/>
					<Vertex X="15273" Y="18241" Z="0"/>
					<Vertex X="15267" Y="18241" Z="0"/>
					<Vertex X="15264" Y="18241" Z="0"/>
					<Vertex X="15256" Y="18238" Z="0"/>
					<Vertex X="15253" Y="18235" Z="0"/>
					<Vertex X="15244" Y="18235" Z="0"/>
					<Vertex X="15161" Y="18209" Z="0"/>
					<Vertex X="15158" Y="18209" Z="0"/>
					<Vertex X="15156" Y="18209" Z="0"/>
					<Vertex X="15153" Y="18209" Z="0"/>
					<Vertex X="15150" Y="18206" Z="0"/>
					<Vertex X="15147" Y="18206" Z="0"/>
					<Vertex X="15138" Y="18203" Z="0"/>
					<Vertex X="15135" Y="18203" Z="0"/>
					<Vertex X="15132" Y="18203" Z="0"/>
					<Vertex X="15061" Y="18182" Z="0"/>
					<Vertex X="15056" Y="18179" Z="0"/>
					<Vertex X="15050" Y="18176" Z="0"/>
					<Vertex X="15050" Y="18173" Z="0"/>
					<Vertex X="15044" Y="18173" Z="0"/>
					<Vertex X="14973" Y="18106" Z="0"/>
					<Vertex X="14970" Y="18103" Z="0"/>
					<Vertex X="14967" Y="18097" Z="0"/>
					<Vertex X="14964" Y="18097" Z="0"/>
					<Vertex X="14929" Y="17991" Z="0"/>
					<Vertex X="14926" Y="17985" Z="0"/>
					<Vertex X="14923" Y="17979" Z="0"/>
					<Vertex X="14900" Y="17879" Z="0"/>
					<Vertex X="14900" Y="17873" Z="0"/>
					<Vertex X="14900" Y="17868" Z="0"/>
					<Vertex X="14897" Y="17865" Z="0"/>
					<Vertex X="14897" Y="17856" Z="0"/>
					<Vertex X="14897" Y="17768" Z="0"/>
					<Vertex X="14897" Y="17762" Z="0"/>
					<Vertex X="14897" Y="17756" Z="0"/>
					<Vertex X="14970" Y="17729" Z="0"/>
					<Vertex X="14976" Y="17729" Z="0"/>
					<Vertex X="14979" Y="17729" Z="0"/>
					<Vertex X="14982" Y="17729" Z="0"/>
					<Vertex X="14985" Y="17729" Z="0"/>
					<Vertex X="14991" Y="17729" Z="0"/>
					<Vertex X="14997" Y="17729" Z="0"/>
					<Vertex X="15000" Y="17729" Z="0"/>
					<Vertex X="15014" Y="17729" Z="0"/>
					<Vertex X="15020" Y="17729" Z="0"/>
					<Vertex X="15026" Y="17729" Z="0"/>
					<Vertex X="15035" Y="17732" Z="0"/>
					<Vertex X="15079" Y="17738" Z="0"/>
					<Vertex X="15085" Y="17738" Z="0"/>
					<Vertex X="15085" Y="17741" Z="0"/>
					<Vertex X="15088" Y="17741" Z="0"/>
					<Vertex X="15094" Y="17741" Z="0"/>
					<Vertex X="15182" Y="17741" Z="0"/>
					<Vertex X="15188" Y="17741" Z="0"/>
					<Vertex X="15191" Y="17741" Z="0"/>
					<Vertex X="15258" Y="17697" Z="0"/>
					<Vertex X="15261" Y="17691" Z="0"/>
					<Vertex X="15306" Y="17623" Z="0"/>
					<Vertex X="15311" Y="17618" Z="0"/>
					<Vertex X="15311" Y="17615" Z="0"/>
					<Vertex X="15314" Y="17612" Z="0"/>
					<Vertex X="15317" Y="17609" Z="0"/>
					<Vertex X="15320" Y="17603" Z="0"/>
					<Vertex X="15323" Y="17600" Z="0"/>
					<Vertex X="15326" Y="17597" Z="0"/>
					<Vertex X="15329" Y="17588" Z="0"/>
					<Vertex X="15364" Y="17544" Z="0"/>
					<Vertex X="15364" Y="17541" Z="0"/>
					<Vertex X="15367" Y="17538" Z="0"/>
					<Vertex X="15373" Y="17532" Z="0"/>
					<Vertex X="15376" Y="17529" Z="0"/>
					<Vertex X="15420" Y="17485" Z="0"/>
					<Vertex X="15435" Y="17473" Z="0"/>
					<Vertex X="15438" Y="17473" Z="0"/>
					<Vertex X="15441" Y="17473" Z="0"/>
					<Vertex X="15461" Y="17465" Z="0"/>
					<Vertex X="15464" Y="17465" Z="0"/>
					<Vertex X="15467" Y="17462" Z="0"/>
					<Vertex X="15470" Y="17462" Z="0"/>
					<Vertex X="15503" Y="17441" Z="0"/>
					<Vertex X="15506" Y="17438" Z="0"/>
					<Vertex X="15508" Y="17435" Z="0"/>
					<Vertex X="15514" Y="17435" Z="0"/>
					<Vertex X="15594" Y="17368" Z="0"/>
					<Vertex X="15600" Y="17362" Z="0"/>
					<Vertex X="15603" Y="17362" Z="0"/>
					<Vertex X="15656" Y="17332" Z="0"/>
					<Vertex X="15658" Y="17332" Z="0"/>
					<Vertex X="15788" Y="17388" Z="0"/>
					<Vertex X="15806" Y="17400" Z="0"/>
					<Vertex X="15814" Y="17400" Z="0"/>
					<Vertex X="15985" Y="17468" Z="0"/>
					<Vertex X="15991" Y="17468" Z="0"/>
					<Vertex X="16000" Y="17470" Z="0"/>
					<Vertex X="16006" Y="17470" Z="0"/>
					<Vertex X="16011" Y="17473" Z="0"/>
					<Vertex X="16014" Y="17476" Z="0"/>
					<Vertex X="16020" Y="17479" Z="0"/>
					<Vertex X="16023" Y="17482" Z="0"/>
					<Vertex X="16029" Y="17485" Z="0"/>
					<Vertex X="16035" Y="17488" Z="0"/>
					<Vertex X="16091" Y="17594" Z="0"/>
					<Vertex X="16091" Y="17606" Z="0"/>
					<Vertex X="16091" Y="17615" Z="0"/>
					<Vertex X="16091" Y="17623" Z="0"/>
					<Vertex X="16091" Y="17632" Z="0"/>
					<Vertex X="16070" Y="17791" Z="0"/>
					<Vertex X="16064" Y="17806" Z="0"/>
					<Vertex X="16061" Y="17815" Z="0"/>
					<Vertex X="16058" Y="17823" Z="0"/>
					<Vertex X="16053" Y="17832" Z="0"/>
					<Vertex X="15994" Y="17941" Z="0"/>
					<Vertex X="15991" Y="17944" Z="0"/>
					<Vertex X="15982" Y="17950" Z="0"/>
					<Vertex X="15982" Y="17953" Z="0"/>
					<Vertex X="15976" Y="17962" Z="0"/>
					<Vertex X="15973" Y="17965" Z="0"/>
					<Vertex X="15967" Y="17970" Z="0"/>
					<Vertex X="15964" Y="17976" Z="0"/>
					<Vertex X="15958" Y="17979" Z="0"/>
					<Vertex X="15932" Y="18015" Z="0"/>
					<Vertex X="15929" Y="18020" Z="0"/>
					<Vertex X="15920" Y="18026" Z="0"/>
					<Vertex X="15920" Y="18029" Z="0"/>
					<Vertex X="15879" Y="18085" Z="0"/>
					<Vertex X="15873" Y="18091" Z="0"/>
					<Vertex X="15888" Y="18070" Z="0"/>
				</Vertices>
			</Region>
			<Region Id="10" Type="0" Zoom="0.230000" Selected="0" ImageLocation="" ImageFocus="0" Length="9160.1" Area="4883008.0" LengthMicrons="4593.8" AreaMicrons="1228087.6" Text="SOLID" NegativeROA="0" InputRegionId="0" Analyze="1" DisplayId="10">
				<Attributes/>
				<Vertices>
					<Vertex X="18287" Y="6395" Z="0"/>
					<Vertex X="18278" Y="6391" Z="0"/>
					<Vertex X="18274" Y="6387" Z="0"/>
					<Vertex X="18270" Y="6382" Z="0"/>
					<Vertex X="18265" Y="6382" Z="0"/>
					<Vertex X="18261" Y="6382" Z="0"/>
					<Vertex X="18261" Y="6378" Z="0"/>
					<Vertex X="18257" Y="6378" Z="0"/>
					<Vertex X="18252" Y="6373" Z="0"/>
					<Vertex X="18248" Y="6369" Z="0"/>
					<Vertex X="18248" Y="6365" Z="0"/>
					<Vertex X="18243" Y="6365" Z="0"/>
					<Vertex X="18239" Y="6356" Z="0"/>
					<Vertex X="18235" Y="6356" Z="0"/>
					<Vertex X="18235" Y="6352" Z="0"/>
					<Vertex X="18235" Y="6347" Z="0"/>
					<Vertex X="18235" Y="6339" Z="0"/>
					<Vertex X="18235" Y="6334" Z="0"/>
					<Vertex X="18230" Y="6326" Z="0"/>
					<Vertex X="18230" Y="6321" Z="0"/>
					<Vertex X="18230" Y="6317" Z="0"/>
					<Vertex X="18230" Y="6308" Z="0"/>
					<Vertex X="18230" Y="6304" Z="0"/>
					<Vertex X="18230" Y="6291" Z="0"/>
					<Vertex X="18230" Y="6287" Z="0"/>
					<Vertex X="18230" Y="6273" Z="0"/>
					<Vertex X="18230" Y="6260" Z="0"/>
					<Vertex X="18222" Y="6252" Z="0"/>
					<Vertex X="18222" Y="6247" Z="0"/>
					<Vertex X="18222" Y="6243" Z="0"/>
					<Vertex X="18222" Y="6239" Z="0"/>
					<Vertex X="18222" Y="6234" Z="0"/>
					<Vertex X="18222" Y="6226" Z="0"/>
					<Vertex X="18226" Y="6226" Z="0"/>
					<Vertex X="18226" Y="6221" Z="0"/>
					<Vertex X="18226" Y="6217" Z="0"/>
					<Vertex X="18235" Y="6208" Z="0"/>
					<Vertex X="18239" Y="6200" Z="0"/>
					<Vertex X="18243" Y="6191" Z="0"/>
					<Vertex X="18252" Y="6178" Z="0"/>
					<Vertex X="18261" Y="6165" Z="0"/>
					<Vertex X="18265" Y="6160" Z="0"/>
					<Vertex X="18274" Y="6147" Z="0"/>
					<Vertex X="18283" Y="6143" Z="0"/>
					<Vertex X="18291" Y="6134" Z="0"/>
					<Vertex X="18300" Y="6130" Z="0"/>
					<Vertex X="18313" Y="6126" Z="0"/>
					<Vertex X="18330" Y="6113" Z="0"/>
					<Vertex X="18335" Y="6108" Z="0"/>
					<Vertex X="18348" Y="6095" Z="0"/>
					<Vertex X="18365" Y="6091" Z="0"/>
					<Vertex X="18374" Y="6082" Z="0"/>
					<Vertex X="18391" Y="6073" Z="0"/>
					<Vertex X="18396" Y="6069" Z="0"/>
					<Vertex X="18400" Y="6060" Z="0"/>
					<Vertex X="18409" Y="6056" Z="0"/>
					<Vertex X="18413" Y="6052" Z="0"/>
					<Vertex X="18422" Y="6047" Z="0"/>
					<Vertex X="18430" Y="6043" Z="0"/>
					<Vertex X="18439" Y="6039" Z="0"/>
					<Vertex X="18443" Y="6030" Z="0"/>
					<Vertex X="18452" Y="6026" Z="0"/>
					<Vertex X="18457" Y="6017" Z="0"/>
					<Vertex X="18461" Y="6017" Z="0"/>
					<Vertex X="18465" Y="6008" Z="0"/>
					<Vertex X="18470" Y="6008" Z="0"/>
					<Vertex X="18470" Y="6004" Z="0"/>
					<Vertex X="18474" Y="6000" Z="0"/>
					<Vertex X="18478" Y="5995" Z="0"/>
					<Vertex X="18483" Y="5987" Z="0"/>
					<Vertex X="18491" Y="5973" Z="0"/>
					<Vertex X="18491" Y="5969" Z="0"/>
					<Vertex X="18500" Y="5965" Z="0"/>
					<Vertex X="18504" Y="5960" Z="0"/>
					<Vertex X="18513" Y="5947" Z="0"/>
					<Vertex X="18517" Y="5943" Z="0"/>
					<Vertex X="18522" Y="5939" Z="0"/>
					<Vertex X="18530" Y="5930" Z="0"/>
					<Vertex X="18530" Y="5921" Z="0"/>
					<Vertex X="18535" Y="5913" Z="0"/>
					<Vertex X="18543" Y="5904" Z="0"/>
					<Vertex X="18543" Y="5900" Z="0"/>
					<Vertex X="18548" Y="5895" Z="0"/>
					<Vertex X="18552" Y="5887" Z="0"/>
					<Vertex X="18557" Y="5878" Z="0"/>
					<Vertex X="18565" Y="5869" Z="0"/>
					<Vertex X="18565" Y="5865" Z="0"/>
					<Vertex X="18565" Y="5860" Z="0"/>
					<Vertex X="18574" Y="5847" Z="0"/>
					<Vertex X="18578" Y="5843" Z="0"/>
					<Vertex X="18578" Y="5834" Z="0"/>
					<Vertex X="18583" Y="5826" Z="0"/>
					<Vertex X="18583" Y="5821" Z="0"/>
					<Vertex X="18596" Y="5813" Z="0"/>
					<Vertex X="18596" Y="5804" Z="0"/>
					<Vertex X="18596" Y="5795" Z="0"/>
					<Vertex X="18600" Y="5787" Z="0"/>
					<Vertex X="18604" Y="5778" Z="0"/>
					<Vertex X="18604" Y="5773" Z="0"/>
					<Vertex X="18604" Y="5769" Z="0"/>
					<Vertex X="18604" Y="5760" Z="0"/>
					<Vertex X="18604" Y="5756" Z="0"/>
					<Vertex X="18609" Y="5752" Z="0"/>
					<Vertex X="18609" Y="5739" Z="0"/>
					<Vertex X="18609" Y="5726" Z="0"/>
					<Vertex X="18613" Y="5717" Z="0"/>
					<Vertex X="18613" Y="5704" Z="0"/>
					<Vertex X="18617" Y="5691" Z="0"/>
					<Vertex X="18617" Y="5687" Z="0"/>
					<Vertex X="18622" Y="5673" Z="0"/>
					<Vertex X="18626" Y="5669" Z="0"/>
					<Vertex X="18626" Y="5656" Z="0"/>
					<Vertex X="18630" Y="5647" Z="0"/>
					<Vertex X="18630" Y="5639" Z="0"/>
					<Vertex X="18630" Y="5626" Z="0"/>
					<Vertex X="18630" Y="5617" Z="0"/>
					<Vertex X="18630" Y="5608" Z="0"/>
					<Vertex X="18630" Y="5600" Z="0"/>
					<Vertex X="18630" Y="5591" Z="0"/>
					<Vertex X="18630" Y="5582" Z="0"/>
					<Vertex X="18630" Y="5573" Z="0"/>
					<Vertex X="18630" Y="5560" Z="0"/>
					<Vertex X="18630" Y="5552" Z="0"/>
					<Vertex X="18639" Y="5543" Z="0"/>
					<Vertex X="18639" Y="5530" Z="0"/>
					<Vertex X="18639" Y="5526" Z="0"/>
					<Vertex X="18639" Y="5517" Z="0"/>
					<Vertex X="18639" Y="5504" Z="0"/>
					<Vertex X="18639" Y="5495" Z="0"/>
					<Vertex X="18639" Y="5478" Z="0"/>
					<Vertex X="18639" Y="5469" Z="0"/>
					<Vertex X="18639" Y="5465" Z="0"/>
					<Vertex X="18639" Y="5456" Z="0"/>
					<Vertex X="18639" Y="5447" Z="0"/>
					<Vertex X="18639" Y="5439" Z="0"/>
					<Vertex X="18643" Y="5434" Z="0"/>
					<Vertex X="18643" Y="5421" Z="0"/>
					<Vertex X="18643" Y="5413" Z="0"/>
					<Vertex X="18648" Y="5404" Z="0"/>
					<Vertex X="18648" Y="5400" Z="0"/>
					<Vertex X="18648" Y="5387" Z="0"/>
					<Vertex X="18657" Y="5373" Z="0"/>
					<Vertex X="18657" Y="5369" Z="0"/>
					<Vertex X="18657" Y="5360" Z="0"/>
					<Vertex X="18657" Y="5347" Z="0"/>
					<Vertex X="18657" Y="5339" Z="0"/>
					<Vertex X="18657" Y="5334" Z="0"/>
					<Vertex X="18661" Y="5326" Z="0"/>
					<Vertex X="18661" Y="5317" Z="0"/>
					<Vertex X="18661" Y="5308" Z="0"/>
					<Vertex X="18665" Y="5304" Z="0"/>
					<Vertex X="18670" Y="5291" Z="0"/>
					<Vertex X="18670" Y="5287" Z="0"/>
					<Vertex X="18674" Y="5273" Z="0"/>
					<Vertex X="18674" Y="5265" Z="0"/>
					<Vertex X="18674" Y="5260" Z="0"/>
					<Vertex X="18674" Y="5252" Z="0"/>
					<Vertex X="18678" Y="5239" Z="0"/>
					<Vertex X="18678" Y="5230" Z="0"/>
					<Vertex X="18678" Y="5226" Z="0"/>
					<Vertex X="18678" Y="5221" Z="0"/>
					<Vertex X="18678" Y="5213" Z="0"/>
					<Vertex X="18678" Y="5204" Z="0"/>
					<Vertex X="18687" Y="5195" Z="0"/>
					<Vertex X="18687" Y="5187" Z="0"/>
					<Vertex X="18691" Y="5178" Z="0"/>
					<Vertex X="18691" Y="5169" Z="0"/>
					<Vertex X="18691" Y="5165" Z="0"/>
					<Vertex X="18691" Y="5156" Z="0"/>
					<Vertex X="18696" Y="5147" Z="0"/>
					<Vertex X="18696" Y="5139" Z="0"/>
					<Vertex X="18696" Y="5134" Z="0"/>
					<Vertex X="18696" Y="5121" Z="0"/>
					<Vertex X="18704" Y="5113" Z="0"/>
					<Vertex X="18704" Y="5104" Z="0"/>
					<Vertex X="18704" Y="5095" Z="0"/>
					<Vertex X="18704" Y="5087" Z="0"/>
					<Vertex X="18704" Y="5073" Z="0"/>
					<Vertex X="18709" Y="5069" Z="0"/>
					<Vertex X="18709" Y="5060" Z="0"/>
					<Vertex X="18709" Y="5047" Z="0"/>
					<Vertex X="18709" Y="5043" Z="0"/>
					<Vertex X="18713" Y="5030" Z="0"/>
					<Vertex X="18713" Y="5026" Z="0"/>
					<Vertex X="18713" Y="5017" Z="0"/>
					<Vertex X="18713" Y="5008" Z="0"/>
					<Vertex X="18722" Y="4991" Z="0"/>
					<Vertex X="18722" Y="4987" Z="0"/>
					<Vertex X="18722" Y="4978" Z="0"/>
					<Vertex X="18722" Y="4960" Z="0"/>
					<Vertex X="18722" Y="4956" Z="0"/>
					<Vertex X="18722" Y="4947" Z="0"/>
					<Vertex X="18722" Y="4934" Z="0"/>
					<Vertex X="18722" Y="4921" Z="0"/>
					<Vertex X="18722" Y="4913" Z="0"/>
					<Vertex X="18722" Y="4900" Z="0"/>
					<Vertex X="18722" Y="4891" Z="0"/>
					<Vertex X="18722" Y="4878" Z="0"/>
					<Vertex X="18722" Y="4869" Z="0"/>
					<Vertex X="18722" Y="4860" Z="0"/>
					<Vertex X="18722" Y="4847" Z="0"/>
					<Vertex X="18722" Y="4834" Z="0"/>
					<Vertex X="18722" Y="4826" Z="0"/>
					<Vertex X="18722" Y="4813" Z="0"/>
					<Vertex X="18722" Y="4800" Z="0"/>
					<Vertex X="18722" Y="4787" Z="0"/>
					<Vertex X="18722" Y="4778" Z="0"/>
					<Vertex X="18722" Y="4760" Z="0"/>
					<Vertex X="18722" Y="4747" Z="0"/>
					<Vertex X="18722" Y="4734" Z="0"/>
					<Vertex X="18722" Y="4721" Z="0"/>
					<Vertex X="18722" Y="4708" Z="0"/>
					<Vertex X="18722" Y="4695" Z="0"/>
					<Vertex X="18722" Y="4678" Z="0"/>
					<Vertex X="18722" Y="4660" Z="0"/>
					<Vertex X="18722" Y="4647" Z="0"/>
					<Vertex X="18722" Y="4630" Z="0"/>
					<Vertex X="18717" Y="4613" Z="0"/>
					<Vertex X="18717" Y="4604" Z="0"/>
					<Vertex X="18713" Y="4587" Z="0"/>
					<Vertex X="18713" Y="4573" Z="0"/>
					<Vertex X="18713" Y="4565" Z="0"/>
					<Vertex X="18713" Y="4552" Z="0"/>
					<Vertex X="18713" Y="4539" Z="0"/>
					<Vertex X="18713" Y="4530" Z="0"/>
					<Vertex X="18713" Y="4521" Z="0"/>
					<Vertex X="18713" Y="4513" Z="0"/>
					<Vertex X="18713" Y="4500" Z="0"/>
					<Vertex X="18713" Y="4491" Z="0"/>
					<Vertex X="18713" Y="4478" Z="0"/>
					<Vertex X="18713" Y="4465" Z="0"/>
					<Vertex X="18713" Y="4460" Z="0"/>
					<Vertex X="18713" Y="4443" Z="0"/>
					<Vertex X="18713" Y="4434" Z="0"/>
					<Vertex X="18713" Y="4426" Z="0"/>
					<Vertex X="18713" Y="4408" Z="0"/>
					<Vertex X="18713" Y="4400" Z="0"/>
					<Vertex X="18713" Y="4387" Z="0"/>
					<Vertex X="18722" Y="4373" Z="0"/>
					<Vertex X="18722" Y="4365" Z="0"/>
					<Vertex X="18722" Y="4343" Z="0"/>
					<Vertex X="18726" Y="4339" Z="0"/>
					<Vertex X="18730" Y="4321" Z="0"/>
					<Vertex X="18735" Y="4308" Z="0"/>
					<Vertex X="18739" Y="4304" Z="0"/>
					<Vertex X="18739" Y="4291" Z="0"/>
					<Vertex X="18743" Y="4278" Z="0"/>
					<Vertex X="18748" Y="4265" Z="0"/>
					<Vertex X="18752" Y="4252" Z="0"/>
					<Vertex X="18757" Y="4247" Z="0"/>
					<Vertex X="18761" Y="4239" Z="0"/>
					<Vertex X="18761" Y="4230" Z="0"/>
					<Vertex X="18770" Y="4226" Z="0"/>
					<Vertex X="18770" Y="4221" Z="0"/>
					<Vertex X="18774" Y="4217" Z="0"/>
					<Vertex X="18778" Y="4213" Z="0"/>
					<Vertex X="18783" Y="4204" Z="0"/>
					<Vertex X="18791" Y="4195" Z="0"/>
					<Vertex X="18800" Y="4187" Z="0"/>
					<Vertex X="18804" Y="4182" Z="0"/>
					<Vertex X="18813" Y="4173" Z="0"/>
					<Vertex X="18817" Y="4165" Z="0"/>
					<Vertex X="18830" Y="4160" Z="0"/>
					<Vertex X="18835" Y="4156" Z="0"/>
					<Vertex X="18843" Y="4152" Z="0"/>
					<Vertex X="18848" Y="4147" Z="0"/>
					<Vertex X="18857" Y="4139" Z="0"/>
					<Vertex X="18865" Y="4134" Z="0"/>
					<Vertex X="18874" Y="4130" Z="0"/>
					<Vertex X="18878" Y="4130" Z="0"/>
					<Vertex X="18891" Y="4117" Z="0"/>
					<Vertex X="18896" Y="4117" Z="0"/>
					<Vertex X="18904" Y="4113" Z="0"/>
					<Vertex X="18913" Y="4108" Z="0"/>
					<Vertex X="18926" Y="4100" Z="0"/>
					<Vertex X="18930" Y="4095" Z="0"/>
					<Vertex X="18948" Y="4091" Z="0"/>
					<Vertex X="18961" Y="4078" Z="0"/>
					<Vertex X="18983" Y="4069" Z="0"/>
					<Vertex X="18991" Y="4065" Z="0"/>
					<Vertex X="19000" Y="4056" Z="0"/>
					<Vertex X="19017" Y="4047" Z="0"/>
					<Vertex X="19022" Y="4039" Z="0"/>
					<Vertex X="19030" Y="4034" Z="0"/>
					<Vertex X="19048" Y="4030" Z="0"/>
					<Vertex X="19057" Y="4026" Z="0"/>
					<Vertex X="19065" Y="4013" Z="0"/>
					<Vertex X="19083" Y="4008" Z="0"/>
					<Vertex X="19087" Y="4000" Z="0"/>
					<Vertex X="19100" Y="3987" Z="0"/>
					<Vertex X="19104" Y="3982" Z="0"/>
					<Vertex X="19113" Y="3978" Z="0"/>
					<Vertex X="19122" Y="3969" Z="0"/>
					<Vertex X="19130" Y="3960" Z="0"/>
					<Vertex X="19139" Y="3943" Z="0"/>
					<Vertex X="19152" Y="3930" Z="0"/>
					<Vertex X="19152" Y="3921" Z="0"/>
					<Vertex X="19157" Y="3917" Z="0"/>
					<Vertex X="19165" Y="3904" Z="0"/>
					<Vertex X="19170" Y="3900" Z="0"/>
					<Vertex X="19170" Y="3891" Z="0"/>
					<Vertex X="19178" Y="3887" Z="0"/>
					<Vertex X="19187" Y="3873" Z="0"/>
					<Vertex X="19191" Y="3865" Z="0"/>
					<Vertex X="19200" Y="3860" Z="0"/>
					<Vertex X="19213" Y="3843" Z="0"/>
					<Vertex X="19213" Y="3839" Z="0"/>
					<Vertex X="19217" Y="3826" Z="0"/>
					<Vertex X="19217" Y="3821" Z="0"/>
					<Vertex X="19226" Y="3817" Z="0"/>
					<Vertex X="19226" Y="3813" Z="0"/>
					<Vertex X="19230" Y="3813" Z="0"/>
					<Vertex X="19230" Y="3808" Z="0"/>
					<Vertex X="19239" Y="3804" Z="0"/>
					<Vertex X="19243" Y="3800" Z="0"/>
					<Vertex X="19248" Y="3800" Z="0"/>
					<Vertex X="19252" Y="3795" Z="0"/>
					<Vertex X="19257" Y="3795" Z="0"/>
					<Vertex X="19265" Y="3795" Z="0"/>
					<Vertex X="19265" Y="3791" Z="0"/>
					<Vertex X="19270" Y="3791" Z="0"/>
					<Vertex X="19283" Y="3791" Z="0"/>
					<Vertex X="19296" Y="3791" Z="0"/>
					<Vertex X="19304" Y="3791" Z="0"/>
					<Vertex X="19335" Y="3791" Z="0"/>
					<Vertex X="19348" Y="3791" Z="0"/>
					<Vertex X="19365" Y="3795" Z="0"/>
					<Vertex X="19383" Y="3800" Z="0"/>
					<Vertex X="19391" Y="3804" Z="0"/>
					<Vertex X="19404" Y="3804" Z="0"/>
					<Vertex X="19417" Y="3813" Z="0"/>
					<Vertex X="19439" Y="3821" Z="0"/>
					<Vertex X="19474" Y="3839" Z="0"/>
					<Vertex X="19496" Y="3843" Z="0"/>
					<Vertex X="19522" Y="3856" Z="0"/>
					<Vertex X="19526" Y="3856" Z="0"/>
					<Vertex X="19539" Y="3865" Z="0"/>
					<Vertex X="19548" Y="3873" Z="0"/>
					<Vertex X="19565" Y="3878" Z="0"/>
					<Vertex X="19570" Y="3882" Z="0"/>
					<Vertex X="19578" Y="3887" Z="0"/>
					<Vertex X="19583" Y="3891" Z="0"/>
					<Vertex X="19591" Y="3895" Z="0"/>
					<Vertex X="19596" Y="3895" Z="0"/>
					<Vertex X="19604" Y="3904" Z="0"/>
					<Vertex X="19630" Y="3921" Z="0"/>
					<Vertex X="19639" Y="3926" Z="0"/>
					<Vertex X="19648" Y="3930" Z="0"/>
					<Vertex X="19652" Y="3939" Z="0"/>
					<Vertex X="19665" Y="3943" Z="0"/>
					<Vertex X="19678" Y="3952" Z="0"/>
					<Vertex X="19687" Y="3956" Z="0"/>
					<Vertex X="19700" Y="3960" Z="0"/>
					<Vertex X="19709" Y="3965" Z="0"/>
					<Vertex X="19717" Y="3973" Z="0"/>
					<Vertex X="19730" Y="3978" Z="0"/>
					<Vertex X="19743" Y="3991" Z="0"/>
					<Vertex X="19752" Y="3991" Z="0"/>
					<Vertex X="19761" Y="3995" Z="0"/>
					<Vertex X="19770" Y="4004" Z="0"/>
					<Vertex X="19778" Y="4008" Z="0"/>
					<Vertex X="19791" Y="4017" Z="0"/>
					<Vertex X="19813" Y="4026" Z="0"/>
					<Vertex X="19830" Y="4039" Z="0"/>
					<Vertex X="19839" Y="4039" Z="0"/>
					<Vertex X="19852" Y="4043" Z="0"/>
					<Vertex X="19870" Y="4052" Z="0"/>
					<Vertex X="19874" Y="4056" Z="0"/>
					<Vertex X="19891" Y="4065" Z="0"/>
					<Vertex X="19909" Y="4073" Z="0"/>
					<Vertex X="19913" Y="4078" Z="0"/>
					<Vertex X="19922" Y="4082" Z="0"/>
					<Vertex X="19939" Y="4095" Z="0"/>
					<Vertex X="19965" Y="4108" Z="0"/>
					<Vertex X="19974" Y="4113" Z="0"/>
					<Vertex X="19983" Y="4117" Z="0"/>
					<Vertex X="19991" Y="4126" Z="0"/>
					<Vertex X="20000" Y="4130" Z="0"/>
					<Vertex X="20013" Y="4143" Z="0"/>
					<Vertex X="20026" Y="4147" Z="0"/>
					<Vertex X="20035" Y="4156" Z="0"/>
					<Vertex X="20039" Y="4160" Z="0"/>
					<Vertex X="20052" Y="4169" Z="0"/>
					<Vertex X="20070" Y="4178" Z="0"/>
					<Vertex X="20078" Y="4187" Z="0"/>
					<Vertex X="20083" Y="4191" Z="0"/>
					<Vertex X="20091" Y="4200" Z="0"/>
					<Vertex X="20096" Y="4208" Z="0"/>
					<Vertex X="20100" Y="4217" Z="0"/>
					<Vertex X="20104" Y="4221" Z="0"/>
					<Vertex X="20113" Y="4230" Z="0"/>
					<Vertex X="20117" Y="4239" Z="0"/>
					<Vertex X="20126" Y="4252" Z="0"/>
					<Vertex X="20130" Y="4252" Z="0"/>
					<Vertex X="20135" Y="4256" Z="0"/>
					<Vertex X="20139" Y="4265" Z="0"/>
					<Vertex X="20139" Y="4269" Z="0"/>
					<Vertex X="20152" Y="4278" Z="0"/>
					<Vertex X="20152" Y="4282" Z="0"/>
					<Vertex X="20157" Y="4282" Z="0"/>
					<Vertex X="20161" Y="4291" Z="0"/>
					<Vertex X="20170" Y="4304" Z="0"/>
					<Vertex X="20174" Y="4308" Z="0"/>
					<Vertex X="20178" Y="4317" Z="0"/>
					<Vertex X="20187" Y="4330" Z="0"/>
					<Vertex X="20187" Y="4339" Z="0"/>
					<Vertex X="20191" Y="4347" Z="0"/>
					<Vertex X="20196" Y="4356" Z="0"/>
					<Vertex X="20196" Y="4360" Z="0"/>
					<Vertex X="20200" Y="4369" Z="0"/>
					<Vertex X="20200" Y="4378" Z="0"/>
					<Vertex X="20204" Y="4395" Z="0"/>
					<Vertex X="20209" Y="4408" Z="0"/>
					<Vertex X="20213" Y="4417" Z="0"/>
					<Vertex X="20213" Y="4430" Z="0"/>
					<Vertex X="20222" Y="4447" Z="0"/>
					<Vertex X="20222" Y="4452" Z="0"/>
					<Vertex X="20222" Y="4460" Z="0"/>
					<Vertex X="20226" Y="4469" Z="0"/>
					<Vertex X="20230" Y="4482" Z="0"/>
					<Vertex X="20235" Y="4487" Z="0"/>
					<Vertex X="20235" Y="4500" Z="0"/>
					<Vertex X="20239" Y="4513" Z="0"/>
					<Vertex X="20243" Y="4526" Z="0"/>
					<Vertex X="20248" Y="4539" Z="0"/>
					<Vertex X="20248" Y="4547" Z="0"/>
					<Vertex X="20257" Y="4569" Z="0"/>
					<Vertex X="20257" Y="4578" Z="0"/>
					<Vertex X="20257" Y="4587" Z="0"/>
					<Vertex X="20261" Y="4595" Z="0"/>
					<Vertex X="20261" Y="4604" Z="0"/>
					<Vertex X="20265" Y="4613" Z="0"/>
					<Vertex X="20265" Y="4621" Z="0"/>
					<Vertex X="20265" Y="4630" Z="0"/>
					<Vertex X="20265" Y="4634" Z="0"/>
					<Vertex X="20270" Y="4643" Z="0"/>
					<Vertex X="20270" Y="4660" Z="0"/>
					<Vertex X="20274" Y="4665" Z="0"/>
					<Vertex X="20274" Y="4673" Z="0"/>
					<Vertex X="20274" Y="4682" Z="0"/>
					<Vertex X="20274" Y="4691" Z="0"/>
					<Vertex X="20274" Y="4695" Z="0"/>
					<Vertex X="20283" Y="4704" Z="0"/>
					<Vertex X="20283" Y="4721" Z="0"/>
					<Vertex X="20283" Y="4726" Z="0"/>
					<Vertex X="20283" Y="4739" Z="0"/>
					<Vertex X="20283" Y="4760" Z="0"/>
					<Vertex X="20283" Y="4769" Z="0"/>
					<Vertex X="20283" Y="4782" Z="0"/>
					<Vertex X="20283" Y="4791" Z="0"/>
					<Vertex X="20283" Y="4808" Z="0"/>
					<Vertex X="20287" Y="4817" Z="0"/>
					<Vertex X="20287" Y="4830" Z="0"/>
					<Vertex X="20287" Y="4852" Z="0"/>
					<Vertex X="20287" Y="4865" Z="0"/>
					<Vertex X="20287" Y="4869" Z="0"/>
					<Vertex X="20287" Y="4891" Z="0"/>
					<Vertex X="20291" Y="4904" Z="0"/>
					<Vertex X="20291" Y="4917" Z="0"/>
					<Vertex X="20296" Y="4930" Z="0"/>
					<Vertex X="20296" Y="4939" Z="0"/>
					<Vertex X="20296" Y="4943" Z="0"/>
					<Vertex X="20296" Y="4952" Z="0"/>
					<Vertex X="20300" Y="4965" Z="0"/>
					<Vertex X="20300" Y="4973" Z="0"/>
					<Vertex X="20304" Y="4978" Z="0"/>
					<Vertex X="20304" Y="4995" Z="0"/>
					<Vertex X="20304" Y="5004" Z="0"/>
					<Vertex X="20309" Y="5013" Z="0"/>
					<Vertex X="20309" Y="5026" Z="0"/>
					<Vertex X="20309" Y="5034" Z="0"/>
					<Vertex X="20313" Y="5047" Z="0"/>
					<Vertex X="20313" Y="5060" Z="0"/>
					<Vertex X="20317" Y="5069" Z="0"/>
					<Vertex X="20317" Y="5078" Z="0"/>
					<Vertex X="20322" Y="5091" Z="0"/>
					<Vertex X="20322" Y="5100" Z="0"/>
					<Vertex X="20322" Y="5108" Z="0"/>
					<Vertex X="20322" Y="5121" Z="0"/>
					<Vertex X="20330" Y="5134" Z="0"/>
					<Vertex X="20335" Y="5147" Z="0"/>
					<Vertex X="20335" Y="5152" Z="0"/>
					<Vertex X="20335" Y="5156" Z="0"/>
					<Vertex X="20335" Y="5165" Z="0"/>
					<Vertex X="20335" Y="5173" Z="0"/>
					<Vertex X="20335" Y="5182" Z="0"/>
					<Vertex X="20335" Y="5191" Z="0"/>
					<Vertex X="20335" Y="5204" Z="0"/>
					<Vertex X="20335" Y="5213" Z="0"/>
					<Vertex X="20335" Y="5221" Z="0"/>
					<Vertex X="20335" Y="5234" Z="0"/>
					<Vertex X="20335" Y="5243" Z="0"/>
					<Vertex X="20335" Y="5265" Z="0"/>
					<Vertex X="20335" Y="5269" Z="0"/>
					<Vertex X="20335" Y="5273" Z="0"/>
					<Vertex X="20335" Y="5287" Z="0"/>
					<Vertex X="20335" Y="5300" Z="0"/>
					<Vertex X="20335" Y="5304" Z="0"/>
					<Vertex X="20339" Y="5321" Z="0"/>
					<Vertex X="20339" Y="5330" Z="0"/>
					<Vertex X="20339" Y="5334" Z="0"/>
					<Vertex X="20339" Y="5347" Z="0"/>
					<Vertex X="20339" Y="5356" Z="0"/>
					<Vertex X="20339" Y="5365" Z="0"/>
					<Vertex X="20348" Y="5378" Z="0"/>
					<Vertex X="20348" Y="5387" Z="0"/>
					<Vertex X="20348" Y="5404" Z="0"/>
					<Vertex X="20348" Y="5417" Z="0"/>
					<Vertex X="20348" Y="5421" Z="0"/>
					<Vertex X="20348" Y="5430" Z="0"/>
					<Vertex X="20352" Y="5447" Z="0"/>
					<Vertex X="20352" Y="5452" Z="0"/>
					<Vertex X="20357" Y="5465" Z="0"/>
					<Vertex X="20357" Y="5469" Z="0"/>
					<Vertex X="20357" Y="5482" Z="0"/>
					<Vertex X="20361" Y="5487" Z="0"/>
					<Vertex X="20361" Y="5495" Z="0"/>
					<Vertex X="20361" Y="5508" Z="0"/>
					<Vertex X="20365" Y="5513" Z="0"/>
					<Vertex X="20365" Y="5526" Z="0"/>
					<Vertex X="20365" Y="5539" Z="0"/>
					<Vertex X="20365" Y="5543" Z="0"/>
					<Vertex X="20378" Y="5565" Z="0"/>
					<Vertex X="20378" Y="5569" Z="0"/>
					<Vertex X="20378" Y="5587" Z="0"/>
					<Vertex X="20383" Y="5591" Z="0"/>
					<Vertex X="20387" Y="5604" Z="0"/>
					<Vertex X="20391" Y="5621" Z="0"/>
					<Vertex X="20396" Y="5634" Z="0"/>
					<Vertex X="20400" Y="5647" Z="0"/>
					<Vertex X="20400" Y="5656" Z="0"/>
					<Vertex X="20404" Y="5665" Z="0"/>
					<Vertex X="20409" Y="5682" Z="0"/>
					<Vertex X="20413" Y="5704" Z="0"/>
					<Vertex X="20413" Y="5713" Z="0"/>
					<Vertex X="20422" Y="5730" Z="0"/>
					<Vertex X="20426" Y="5752" Z="0"/>
					<Vertex X="20430" Y="5756" Z="0"/>
					<Vertex X="20435" Y="5778" Z="0"/>
					<Vertex X="20435" Y="5787" Z="0"/>
					<Vertex X="20443" Y="5808" Z="0"/>
					<Vertex X="20448" Y="5817" Z="0"/>
					<Vertex X="20448" Y="5830" Z="0"/>
					<Vertex X="20452" Y="5847" Z="0"/>
					<Vertex X="20457" Y="5860" Z="0"/>
					<Vertex X="20465" Y="5878" Z="0"/>
					<Vertex X="20465" Y="5882" Z="0"/>
					<Vertex X="20470" Y="5904" Z="0"/>
					<Vertex X="20478" Y="5921" Z="0"/>
					<Vertex X="20478" Y="5930" Z="0"/>
					<Vertex X="20487" Y="5952" Z="0"/>
					<Vertex X="20487" Y="5960" Z="0"/>
					<Vertex X="20491" Y="5987" Z="0"/>
					<Vertex X="20500" Y="6000" Z="0"/>
					<Vertex X="20504" Y="6017" Z="0"/>
					<Vertex X="20513" Y="6039" Z="0"/>
					<Vertex X="20522" Y="6060" Z="0"/>
					<Vertex X="20530" Y="6073" Z="0"/>
					<Vertex X="20535" Y="6100" Z="0"/>
					<Vertex X="20539" Y="6108" Z="0"/>
					<Vertex X="20548" Y="6134" Z="0"/>
					<Vertex X="20548" Y="6139" Z="0"/>
					<Vertex X="20548" Y="6152" Z="0"/>
					<Vertex X="20552" Y="6178" Z="0"/>
					<Vertex X="20557" Y="6191" Z="0"/>
					<Vertex X="20557" Y="6208" Z="0"/>
					<Vertex X="20557" Y="6217" Z="0"/>
					<Vertex X="20565" Y="6239" Z="0"/>
					<Vertex X="20565" Y="6252" Z="0"/>
					<Vertex X="20565" Y="6278" Z="0"/>
					<Vertex X="20565" Y="6300" Z="0"/>
					<Vertex X="20565" Y="6313" Z="0"/>
					<Vertex X="20565" Y="6343" Z="0"/>
					<Vertex X="20565" Y="6360" Z="0"/>
					<Vertex X="20565" Y="6382" Z="0"/>
					<Vertex X="20565" Y="6400" Z="0"/>
					<Vertex X="20565" Y="6426" Z="0"/>
					<Vertex X="20565" Y="6430" Z="0"/>
					<Vertex X="20565" Y="6452" Z="0"/>
					<Vertex X="20561" Y="6460" Z="0"/>
					<Vertex X="20557" Y="6491" Z="0"/>
					<Vertex X="20548" Y="6500" Z="0"/>
					<Vertex X="20543" Y="6508" Z="0"/>
					<Vertex X="20530" Y="6534" Z="0"/>
					<Vertex X="20526" Y="6539" Z="0"/>
					<Vertex X="20517" Y="6560" Z="0"/>
					<Vertex X="20509" Y="6569" Z="0"/>
					<Vertex X="20496" Y="6591" Z="0"/>
					<Vertex X="20496" Y="6600" Z="0"/>
					<Vertex X="20491" Y="6617" Z="0"/>
					<Vertex X="20478" Y="6626" Z="0"/>
					<Vertex X="20465" Y="6647" Z="0"/>
					<Vertex X="20457" Y="6656" Z="0"/>
					<Vertex X="20452" Y="6665" Z="0"/>
					<Vertex X="20443" Y="6678" Z="0"/>
					<Vertex X="20439" Y="6682" Z="0"/>
					<Vertex X="20430" Y="6695" Z="0"/>
					<Vertex X="20426" Y="6704" Z="0"/>
					<Vertex X="20413" Y="6721" Z="0"/>
					<Vertex X="20409" Y="6726" Z="0"/>
					<Vertex X="20400" Y="6739" Z="0"/>
					<Vertex X="20396" Y="6743" Z="0"/>
					<Vertex X="20383" Y="6760" Z="0"/>
					<Vertex X="20378" Y="6765" Z="0"/>
					<Vertex X="20370" Y="6773" Z="0"/>
					<Vertex X="20365" Y="6782" Z="0"/>
					<Vertex X="20352" Y="6795" Z="0"/>
					<Vertex X="20343" Y="6804" Z="0"/>
					<Vertex X="20339" Y="6804" Z="0"/>
					<Vertex X="20326" Y="6821" Z="0"/>
					<Vertex X="20317" Y="6821" Z="0"/>
					<Vertex X="20304" Y="6834" Z="0"/>
					<Vertex X="20296" Y="6839" Z="0"/>
					<Vertex X="20274" Y="6852" Z="0"/>
					<Vertex X="20265" Y="6856" Z="0"/>
					<Vertex X="20243" Y="6869" Z="0"/>
					<Vertex X="20230" Y="6873" Z="0"/>
					<Vertex X="20204" Y="6882" Z="0"/>
					<Vertex X="20191" Y="6891" Z="0"/>
					<Vertex X="20183" Y="6895" Z="0"/>
					<Vertex X="20174" Y="6900" Z="0"/>
					<Vertex X="20157" Y="6904" Z="0"/>
					<Vertex X="20148" Y="6904" Z="0"/>
					<Vertex X="20130" Y="6913" Z="0"/>
					<Vertex X="20117" Y="6913" Z="0"/>
					<Vertex X="20113" Y="6917" Z="0"/>
					<Vertex X="20087" Y="6917" Z="0"/>
					<Vertex X="20083" Y="6917" Z="0"/>
					<Vertex X="20065" Y="6921" Z="0"/>
					<Vertex X="20052" Y="6921" Z="0"/>
					<Vertex X="20022" Y="6930" Z="0"/>
					<Vertex X="20009" Y="6930" Z="0"/>
					<Vertex X="19987" Y="6930" Z="0"/>
					<Vertex X="19970" Y="6930" Z="0"/>
					<Vertex X="19943" Y="6930" Z="0"/>
					<Vertex X="19922" Y="6930" Z="0"/>
					<Vertex X="19913" Y="6930" Z="0"/>
					<Vertex X="19887" Y="6930" Z="0"/>
					<Vertex X="19878" Y="6930" Z="0"/>
					<Vertex X="19870" Y="6930" Z="0"/>
					<Vertex X="19861" Y="6930" Z="0"/>
					<Vertex X="19843" Y="6930" Z="0"/>
					<Vertex X="19839" Y="6930" Z="0"/>
					<Vertex X="19822" Y="6930" Z="0"/>
					<Vertex X="19804" Y="6930" Z="0"/>
					<Vertex X="19796" Y="6930" Z="0"/>
					<Vertex X="19778" Y="6930" Z="0"/>
					<Vertex X="19774" Y="6930" Z="0"/>
					<Vertex X="19765" Y="6926" Z="0"/>
					<Vertex X="19752" Y="6926" Z="0"/>
					<Vertex X="19748" Y="6926" Z="0"/>
					<Vertex X="19735" Y="6917" Z="0"/>
					<Vertex X="19730" Y="6913" Z="0"/>
					<Vertex X="19709" Y="6913" Z="0"/>
					<Vertex X="19700" Y="6908" Z="0"/>
					<Vertex X="19683" Y="6900" Z="0"/>
					<Vertex X="19678" Y="6900" Z="0"/>
					<Vertex X="19678" Y="6895" Z="0"/>
					<Vertex X="19661" Y="6882" Z="0"/>
					<Vertex X="19657" Y="6882" Z="0"/>
					<Vertex X="19643" Y="6882" Z="0"/>
					<Vertex X="19639" Y="6878" Z="0"/>
					<Vertex X="19622" Y="6869" Z="0"/>
					<Vertex X="19604" Y="6860" Z="0"/>
					<Vertex X="19591" Y="6856" Z="0"/>
					<Vertex X="19583" Y="6852" Z="0"/>
					<Vertex X="19574" Y="6847" Z="0"/>
					<Vertex X="19552" Y="6839" Z="0"/>
					<Vertex X="19543" Y="6839" Z="0"/>
					<Vertex X="19530" Y="6830" Z="0"/>
					<Vertex X="19509" Y="6817" Z="0"/>
					<Vertex X="19504" Y="6817" Z="0"/>
					<Vertex X="19496" Y="6813" Z="0"/>
					<Vertex X="19487" Y="6808" Z="0"/>
					<Vertex X="19465" Y="6800" Z="0"/>
					<Vertex X="19452" Y="6787" Z="0"/>
					<Vertex X="19448" Y="6782" Z="0"/>
					<Vertex X="19430" Y="6773" Z="0"/>
					<Vertex X="19422" Y="6773" Z="0"/>
					<Vertex X="19413" Y="6765" Z="0"/>
					<Vertex X="19400" Y="6756" Z="0"/>
					<Vertex X="19387" Y="6756" Z="0"/>
					<Vertex X="19357" Y="6734" Z="0"/>
					<Vertex X="19352" Y="6730" Z="0"/>
					<Vertex X="19343" Y="6721" Z="0"/>
					<Vertex X="19317" Y="6717" Z="0"/>
					<Vertex X="19309" Y="6708" Z="0"/>
					<Vertex X="19274" Y="6700" Z="0"/>
					<Vertex X="19248" Y="6691" Z="0"/>
					<Vertex X="19239" Y="6687" Z="0"/>
					<Vertex X="19217" Y="6682" Z="0"/>
					<Vertex X="19204" Y="6673" Z="0"/>
					<Vertex X="19187" Y="6669" Z="0"/>
					<Vertex X="19161" Y="6665" Z="0"/>
					<Vertex X="19152" Y="6665" Z="0"/>
					<Vertex X="19126" Y="6656" Z="0"/>
					<Vertex X="19104" Y="6656" Z="0"/>
					<Vertex X="19096" Y="6652" Z="0"/>
					<Vertex X="19074" Y="6647" Z="0"/>
					<Vertex X="19065" Y="6647" Z="0"/>
					<Vertex X="19052" Y="6647" Z="0"/>
					<Vertex X="19035" Y="6639" Z="0"/>
					<Vertex X="19022" Y="6639" Z="0"/>
					<Vertex X="19013" Y="6634" Z="0"/>
					<Vertex X="19009" Y="6634" Z="0"/>
					<Vertex X="18978" Y="6626" Z="0"/>
					<Vertex X="18974" Y="6626" Z="0"/>
					<Vertex X="18952" Y="6621" Z="0"/>
					<Vertex X="18948" Y="6621" Z="0"/>
					<Vertex X="18935" Y="6617" Z="0"/>
					<Vertex X="18926" Y="6613" Z="0"/>
					<Vertex X="18904" Y="6608" Z="0"/>
					<Vertex X="18896" Y="6608" Z="0"/>
					<Vertex X="18883" Y="6604" Z="0"/>
					<Vertex X="18874" Y="6604" Z="0"/>
					<Vertex X="18857" Y="6600" Z="0"/>
					<Vertex X="18852" Y="6600" Z="0"/>
					<Vertex X="18839" Y="6591" Z="0"/>
					<Vertex X="18826" Y="6591" Z="0"/>
					<Vertex X="18817" Y="6591" Z="0"/>
					<Vertex X="18813" Y="6591" Z="0"/>
					<Vertex X="18800" Y="6587" Z="0"/>
					<Vertex X="18783" Y="6582" Z="0"/>
					<Vertex X="18774" Y="6578" Z="0"/>
					<Vertex X="18765" Y="6578" Z="0"/>
					<Vertex X="18748" Y="6573" Z="0"/>
					<Vertex X="18743" Y="6573" Z="0"/>
					<Vertex X="18735" Y="6573" Z="0"/>
					<Vertex X="18730" Y="6573" Z="0"/>
					<Vertex X="18722" Y="6573" Z="0"/>
					<Vertex X="18717" Y="6573" Z="0"/>
					<Vertex X="18704" Y="6569" Z="0"/>
					<Vertex X="18700" Y="6569" Z="0"/>
					<Vertex X="18696" Y="6569" Z="0"/>
					<Vertex X="18674" Y="6560" Z="0"/>
					<Vertex X="18665" Y="6560" Z="0"/>
					<Vertex X="18661" Y="6560" Z="0"/>
					<Vertex X="18648" Y="6556" Z="0"/>
					<Vertex X="18643" Y="6556" Z="0"/>
					<Vertex X="18635" Y="6556" Z="0"/>
					<Vertex X="18622" Y="6556" Z="0"/>
					<Vertex X="18613" Y="6556" Z="0"/>
					<Vertex X="18600" Y="6552" Z="0"/>
					<Vertex X="18591" Y="6552" Z="0"/>
					<Vertex X="18574" Y="6547" Z="0"/>
					<Vertex X="18570" Y="6547" Z="0"/>
					<Vertex X="18561" Y="6547" Z="0"/>
					<Vertex X="18548" Y="6543" Z="0"/>
					<Vertex X="18530" Y="6539" Z="0"/>
					<Vertex X="18522" Y="6539" Z="0"/>
					<Vertex X="18513" Y="6530" Z="0"/>
					<Vertex X="18496" Y="6526" Z="0"/>
					<Vertex X="18487" Y="6526" Z="0"/>
					<Vertex X="18483" Y="6526" Z="0"/>
					<Vertex X="18470" Y="6521" Z="0"/>
					<Vertex X="18457" Y="6517" Z="0"/>
					<Vertex X="18448" Y="6517" Z="0"/>
					<Vertex X="18443" Y="6513" Z="0"/>
					<Vertex X="18439" Y="6508" Z="0"/>
					<Vertex X="18422" Y="6508" Z="0"/>
					<Vertex X="18409" Y="6500" Z="0"/>
					<Vertex X="18400" Y="6495" Z="0"/>
					<Vertex X="18396" Y="6495" Z="0"/>
					<Vertex X="18396" Y="6487" Z="0"/>
					<Vertex X="18387" Y="6482" Z="0"/>
					<Vertex X="18387" Y="6478" Z="0"/>
					<Vertex X="18378" Y="6478" Z="0"/>
					<Vertex X="18374" Y="6469" Z="0"/>
					<Vertex X="18370" Y="6469" Z="0"/>
					<Vertex X="18365" Y="6465" Z="0"/>
					<Vertex X="18357" Y="6460" Z="0"/>
					<Vertex X="18352" Y="6456" Z="0"/>
					<Vertex X="18348" Y="6452" Z="0"/>
					<Vertex X="18348" Y="6447" Z="0"/>
					<Vertex X="18343" Y="6447" Z="0"/>
					<Vertex X="18343" Y="6443" Z="0"/>
					<Vertex X="18339" Y="6439" Z="0"/>
					<Vertex X="18335" Y="6434" Z="0"/>
					<Vertex X="18335" Y="6430" Z="0"/>
					<Vertex X="18330" Y="6426" Z="0"/>
					<Vertex X="18287" Y="6395" Z="0"/>
				</Vertices>
			</Region>
			<Region Id="11" Type="0" Zoom="0.180387" Selected="0" ImageLocation="" ImageFocus="0" Length="10089.8" Area="4376429.5" LengthMicrons="5060.0" AreaMicrons="1100681.9" Text="NC" NegativeROA="0" InputRegionId="0" Analyze="1" DisplayId="11">
				<Attributes/>
				<Vertices>
					<Vertex X="3715" Y="5599" Z="0"/>
					<Vertex X="3715" Y="5594" Z="0"/>
					<Vertex X="3720" Y="5594" Z="0"/>
					<Vertex X="3731" Y="5594" Z="0"/>
					<Vertex X="3748" Y="5588" Z="0"/>
					<Vertex X="3803" Y="5577" Z="0"/>
					<Vertex X="3842" Y="5560" Z="0"/>
					<Vertex X="3936" Y="5555" Z="0"/>
					<Vertex X="3981" Y="5549" Z="0"/>
					<Vertex X="4064" Y="5549" Z="0"/>
					<Vertex X="4086" Y="5549" Z="0"/>
					<Vertex X="4136" Y="5549" Z="0"/>
					<Vertex X="4158" Y="5549" Z="0"/>
					<Vertex X="4219" Y="5549" Z="0"/>
					<Vertex X="4275" Y="5549" Z="0"/>
					<Vertex X="4319" Y="5549" Z="0"/>
					<Vertex X="4413" Y="5549" Z="0"/>
					<Vertex X="4463" Y="5560" Z="0"/>
					<Vertex X="4524" Y="5572" Z="0"/>
					<Vertex X="4546" Y="5577" Z="0"/>
					<Vertex X="4563" Y="5588" Z="0"/>
					<Vertex X="4591" Y="5594" Z="0"/>
					<Vertex X="4596" Y="5594" Z="0"/>
					<Vertex X="4618" Y="5605" Z="0"/>
					<Vertex X="4629" Y="5610" Z="0"/>
					<Vertex X="4663" Y="5621" Z="0"/>
					<Vertex X="4679" Y="5627" Z="0"/>
					<Vertex X="4724" Y="5638" Z="0"/>
					<Vertex X="4740" Y="5644" Z="0"/>
					<Vertex X="4764" Y="5647" Z="0"/>
					<Vertex X="4766" Y="5647" Z="0"/>
					<Vertex X="4769" Y="5647" Z="0"/>
					<Vertex X="4772" Y="5647" Z="0"/>
					<Vertex X="4775" Y="5647" Z="0"/>
					<Vertex X="4777" Y="5647" Z="0"/>
					<Vertex X="4780" Y="5647" Z="0"/>
					<Vertex X="4783" Y="5647" Z="0"/>
					<Vertex X="4789" Y="5647" Z="0"/>
					<Vertex X="4794" Y="5647" Z="0"/>
					<Vertex X="4800" Y="5647" Z="0"/>
					<Vertex X="4802" Y="5647" Z="0"/>
					<Vertex X="4811" Y="5647" Z="0"/>
					<Vertex X="4825" Y="5647" Z="0"/>
					<Vertex X="4836" Y="5647" Z="0"/>
					<Vertex X="4841" Y="5647" Z="0"/>
					<Vertex X="4844" Y="5647" Z="0"/>
					<Vertex X="4850" Y="5647" Z="0"/>
					<Vertex X="4861" Y="5647" Z="0"/>
					<Vertex X="4866" Y="5647" Z="0"/>
					<Vertex X="4875" Y="5647" Z="0"/>
					<Vertex X="4880" Y="5647" Z="0"/>
					<Vertex X="4897" Y="5647" Z="0"/>
					<Vertex X="4902" Y="5647" Z="0"/>
					<Vertex X="4908" Y="5644" Z="0"/>
					<Vertex X="4916" Y="5644" Z="0"/>
					<Vertex X="4930" Y="5644" Z="0"/>
					<Vertex X="4939" Y="5644" Z="0"/>
					<Vertex X="4941" Y="5642" Z="0"/>
					<Vertex X="4944" Y="5642" Z="0"/>
					<Vertex X="4952" Y="5642" Z="0"/>
					<Vertex X="4958" Y="5636" Z="0"/>
					<Vertex X="4964" Y="5636" Z="0"/>
					<Vertex X="4966" Y="5636" Z="0"/>
					<Vertex X="4972" Y="5636" Z="0"/>
					<Vertex X="4975" Y="5636" Z="0"/>
					<Vertex X="4977" Y="5636" Z="0"/>
					<Vertex X="4986" Y="5636" Z="0"/>
					<Vertex X="4991" Y="5636" Z="0"/>
					<Vertex X="4994" Y="5633" Z="0"/>
					<Vertex X="5000" Y="5633" Z="0"/>
					<Vertex X="5005" Y="5633" Z="0"/>
					<Vertex X="5008" Y="5630" Z="0"/>
					<Vertex X="5011" Y="5630" Z="0"/>
					<Vertex X="5019" Y="5630" Z="0"/>
					<Vertex X="5025" Y="5628" Z="0"/>
					<Vertex X="5030" Y="5628" Z="0"/>
					<Vertex X="5041" Y="5628" Z="0"/>
					<Vertex X="5050" Y="5625" Z="0"/>
					<Vertex X="5052" Y="5625" Z="0"/>
					<Vertex X="5066" Y="5625" Z="0"/>
					<Vertex X="5072" Y="5625" Z="0"/>
					<Vertex X="5077" Y="5625" Z="0"/>
					<Vertex X="5080" Y="5622" Z="0"/>
					<Vertex X="5091" Y="5622" Z="0"/>
					<Vertex X="5102" Y="5617" Z="0"/>
					<Vertex X="5111" Y="5617" Z="0"/>
					<Vertex X="5114" Y="5617" Z="0"/>
					<Vertex X="5119" Y="5614" Z="0"/>
					<Vertex X="5122" Y="5614" Z="0"/>
					<Vertex X="5133" Y="5614" Z="0"/>
					<Vertex X="5139" Y="5614" Z="0"/>
					<Vertex X="5144" Y="5614" Z="0"/>
					<Vertex X="5150" Y="5614" Z="0"/>
					<Vertex X="5161" Y="5614" Z="0"/>
					<Vertex X="5169" Y="5614" Z="0"/>
					<Vertex X="5172" Y="5614" Z="0"/>
					<Vertex X="5180" Y="5614" Z="0"/>
					<Vertex X="5191" Y="5614" Z="0"/>
					<Vertex X="5200" Y="5614" Z="0"/>
					<Vertex X="5202" Y="5614" Z="0"/>
					<Vertex X="5211" Y="5614" Z="0"/>
					<Vertex X="5222" Y="5614" Z="0"/>
					<Vertex X="5230" Y="5614" Z="0"/>
					<Vertex X="5239" Y="5614" Z="0"/>
					<Vertex X="5252" Y="5614" Z="0"/>
					<Vertex X="5258" Y="5614" Z="0"/>
					<Vertex X="5277" Y="5614" Z="0"/>
					<Vertex X="5286" Y="5614" Z="0"/>
					<Vertex X="5294" Y="5614" Z="0"/>
					<Vertex X="5305" Y="5614" Z="0"/>
					<Vertex X="5314" Y="5614" Z="0"/>
					<Vertex X="5322" Y="5614" Z="0"/>
					<Vertex X="5330" Y="5614" Z="0"/>
					<Vertex X="5347" Y="5614" Z="0"/>
					<Vertex X="5352" Y="5614" Z="0"/>
					<Vertex X="5358" Y="5614" Z="0"/>
					<Vertex X="5366" Y="5614" Z="0"/>
					<Vertex X="5380" Y="5614" Z="0"/>
					<Vertex X="5389" Y="5617" Z="0"/>
					<Vertex X="5391" Y="5617" Z="0"/>
					<Vertex X="5402" Y="5619" Z="0"/>
					<Vertex X="5411" Y="5619" Z="0"/>
					<Vertex X="5425" Y="5622" Z="0"/>
					<Vertex X="5433" Y="5622" Z="0"/>
					<Vertex X="5441" Y="5625" Z="0"/>
					<Vertex X="5447" Y="5625" Z="0"/>
					<Vertex X="5458" Y="5628" Z="0"/>
					<Vertex X="5472" Y="5630" Z="0"/>
					<Vertex X="5477" Y="5630" Z="0"/>
					<Vertex X="5480" Y="5630" Z="0"/>
					<Vertex X="5489" Y="5630" Z="0"/>
					<Vertex X="5494" Y="5633" Z="0"/>
					<Vertex X="5502" Y="5636" Z="0"/>
					<Vertex X="5508" Y="5639" Z="0"/>
					<Vertex X="5514" Y="5639" Z="0"/>
					<Vertex X="5516" Y="5639" Z="0"/>
					<Vertex X="5527" Y="5642" Z="0"/>
					<Vertex X="5536" Y="5644" Z="0"/>
					<Vertex X="5539" Y="5644" Z="0"/>
					<Vertex X="5539" Y="5647" Z="0"/>
					<Vertex X="5544" Y="5650" Z="0"/>
					<Vertex X="5547" Y="5650" Z="0"/>
					<Vertex X="5561" Y="5655" Z="0"/>
					<Vertex X="5564" Y="5658" Z="0"/>
					<Vertex X="5566" Y="5658" Z="0"/>
					<Vertex X="5577" Y="5661" Z="0"/>
					<Vertex X="5583" Y="5664" Z="0"/>
					<Vertex X="5597" Y="5669" Z="0"/>
					<Vertex X="5608" Y="5678" Z="0"/>
					<Vertex X="5614" Y="5680" Z="0"/>
					<Vertex X="5622" Y="5683" Z="0"/>
					<Vertex X="5639" Y="5692" Z="0"/>
					<Vertex X="5655" Y="5694" Z="0"/>
					<Vertex X="5661" Y="5697" Z="0"/>
					<Vertex X="5669" Y="5703" Z="0"/>
					<Vertex X="5683" Y="5703" Z="0"/>
					<Vertex X="5691" Y="5705" Z="0"/>
					<Vertex X="5708" Y="5714" Z="0"/>
					<Vertex X="5716" Y="5714" Z="0"/>
					<Vertex X="5725" Y="5717" Z="0"/>
					<Vertex X="5727" Y="5717" Z="0"/>
					<Vertex X="5741" Y="5719" Z="0"/>
					<Vertex X="5755" Y="5725" Z="0"/>
					<Vertex X="5761" Y="5728" Z="0"/>
					<Vertex X="5766" Y="5728" Z="0"/>
					<Vertex X="5783" Y="5730" Z="0"/>
					<Vertex X="5791" Y="5730" Z="0"/>
					<Vertex X="5797" Y="5736" Z="0"/>
					<Vertex X="5802" Y="5736" Z="0"/>
					<Vertex X="5819" Y="5739" Z="0"/>
					<Vertex X="5822" Y="5739" Z="0"/>
					<Vertex X="5833" Y="5747" Z="0"/>
					<Vertex X="5836" Y="5747" Z="0"/>
					<Vertex X="5852" Y="5750" Z="0"/>
					<Vertex X="5855" Y="5750" Z="0"/>
					<Vertex X="5864" Y="5753" Z="0"/>
					<Vertex X="5872" Y="5753" Z="0"/>
					<Vertex X="5883" Y="5753" Z="0"/>
					<Vertex X="5889" Y="5758" Z="0"/>
					<Vertex X="5894" Y="5758" Z="0"/>
					<Vertex X="5905" Y="5761" Z="0"/>
					<Vertex X="5911" Y="5761" Z="0"/>
					<Vertex X="5919" Y="5764" Z="0"/>
					<Vertex X="5925" Y="5769" Z="0"/>
					<Vertex X="5930" Y="5769" Z="0"/>
					<Vertex X="5939" Y="5769" Z="0"/>
					<Vertex X="5944" Y="5772" Z="0"/>
					<Vertex X="5952" Y="5775" Z="0"/>
					<Vertex X="5955" Y="5775" Z="0"/>
					<Vertex X="5975" Y="5780" Z="0"/>
					<Vertex X="5980" Y="5783" Z="0"/>
					<Vertex X="5986" Y="5783" Z="0"/>
					<Vertex X="6008" Y="5792" Z="0"/>
					<Vertex X="6014" Y="5792" Z="0"/>
					<Vertex X="6022" Y="5794" Z="0"/>
					<Vertex X="6030" Y="5794" Z="0"/>
					<Vertex X="6039" Y="5797" Z="0"/>
					<Vertex X="6044" Y="5797" Z="0"/>
					<Vertex X="6052" Y="5800" Z="0"/>
					<Vertex X="6061" Y="5803" Z="0"/>
					<Vertex X="6069" Y="5803" Z="0"/>
					<Vertex X="6075" Y="5805" Z="0"/>
					<Vertex X="6080" Y="5805" Z="0"/>
					<Vertex X="6094" Y="5808" Z="0"/>
					<Vertex X="6102" Y="5808" Z="0"/>
					<Vertex X="6105" Y="5808" Z="0"/>
					<Vertex X="6114" Y="5814" Z="0"/>
					<Vertex X="6119" Y="5817" Z="0"/>
					<Vertex X="6136" Y="5817" Z="0"/>
					<Vertex X="6139" Y="5819" Z="0"/>
					<Vertex X="6144" Y="5819" Z="0"/>
					<Vertex X="6152" Y="5819" Z="0"/>
					<Vertex X="6169" Y="5822" Z="0"/>
					<Vertex X="6177" Y="5825" Z="0"/>
					<Vertex X="6180" Y="5825" Z="0"/>
					<Vertex X="6191" Y="5828" Z="0"/>
					<Vertex X="6200" Y="5828" Z="0"/>
					<Vertex X="6208" Y="5828" Z="0"/>
					<Vertex X="6211" Y="5828" Z="0"/>
					<Vertex X="6227" Y="5833" Z="0"/>
					<Vertex X="6233" Y="5833" Z="0"/>
					<Vertex X="6239" Y="5836" Z="0"/>
					<Vertex X="6247" Y="5839" Z="0"/>
					<Vertex X="6261" Y="5839" Z="0"/>
					<Vertex X="6264" Y="5844" Z="0"/>
					<Vertex X="6269" Y="5844" Z="0"/>
					<Vertex X="6275" Y="5847" Z="0"/>
					<Vertex X="6289" Y="5847" Z="0"/>
					<Vertex X="6291" Y="5850" Z="0"/>
					<Vertex X="6297" Y="5850" Z="0"/>
					<Vertex X="6302" Y="5853" Z="0"/>
					<Vertex X="6311" Y="5855" Z="0"/>
					<Vertex X="6319" Y="5858" Z="0"/>
					<Vertex X="6322" Y="5858" Z="0"/>
					<Vertex X="6336" Y="5864" Z="0"/>
					<Vertex X="6341" Y="5864" Z="0"/>
					<Vertex X="6350" Y="5867" Z="0"/>
					<Vertex X="6352" Y="5869" Z="0"/>
					<Vertex X="6366" Y="5869" Z="0"/>
					<Vertex X="6372" Y="5875" Z="0"/>
					<Vertex X="6380" Y="5878" Z="0"/>
					<Vertex X="6391" Y="5878" Z="0"/>
					<Vertex X="6394" Y="5878" Z="0"/>
					<Vertex X="6402" Y="5880" Z="0"/>
					<Vertex X="6405" Y="5886" Z="0"/>
					<Vertex X="6425" Y="5889" Z="0"/>
					<Vertex X="6427" Y="5889" Z="0"/>
					<Vertex X="6436" Y="5892" Z="0"/>
					<Vertex X="6450" Y="5897" Z="0"/>
					<Vertex X="6458" Y="5897" Z="0"/>
					<Vertex X="6464" Y="5900" Z="0"/>
					<Vertex X="6469" Y="5900" Z="0"/>
					<Vertex X="6480" Y="5905" Z="0"/>
					<Vertex X="6489" Y="5908" Z="0"/>
					<Vertex X="6500" Y="5908" Z="0"/>
					<Vertex X="6514" Y="5914" Z="0"/>
					<Vertex X="6525" Y="5917" Z="0"/>
					<Vertex X="6533" Y="5919" Z="0"/>
					<Vertex X="6541" Y="5922" Z="0"/>
					<Vertex X="6552" Y="5925" Z="0"/>
					<Vertex X="6564" Y="5928" Z="0"/>
					<Vertex X="6569" Y="5930" Z="0"/>
					<Vertex X="6577" Y="5933" Z="0"/>
					<Vertex X="6589" Y="5936" Z="0"/>
					<Vertex X="6597" Y="5939" Z="0"/>
					<Vertex X="6600" Y="5939" Z="0"/>
					<Vertex X="6616" Y="5944" Z="0"/>
					<Vertex X="6622" Y="5947" Z="0"/>
					<Vertex X="6627" Y="5947" Z="0"/>
					<Vertex X="6636" Y="5950" Z="0"/>
					<Vertex X="6647" Y="5953" Z="0"/>
					<Vertex X="6652" Y="5955" Z="0"/>
					<Vertex X="6658" Y="5955" Z="0"/>
					<Vertex X="6669" Y="5961" Z="0"/>
					<Vertex X="6672" Y="5964" Z="0"/>
					<Vertex X="6683" Y="5964" Z="0"/>
					<Vertex X="6691" Y="5967" Z="0"/>
					<Vertex X="6694" Y="5969" Z="0"/>
					<Vertex X="6702" Y="5972" Z="0"/>
					<Vertex X="6708" Y="5975" Z="0"/>
					<Vertex X="6714" Y="5978" Z="0"/>
					<Vertex X="6722" Y="5980" Z="0"/>
					<Vertex X="6727" Y="5983" Z="0"/>
					<Vertex X="6733" Y="5986" Z="0"/>
					<Vertex X="6736" Y="5986" Z="0"/>
					<Vertex X="6741" Y="5992" Z="0"/>
					<Vertex X="6744" Y="5994" Z="0"/>
					<Vertex X="6750" Y="5994" Z="0"/>
					<Vertex X="6752" Y="5994" Z="0"/>
					<Vertex X="6758" Y="5994" Z="0"/>
					<Vertex X="6772" Y="5994" Z="0"/>
					<Vertex X="6775" Y="5994" Z="0"/>
					<Vertex X="6780" Y="5994" Z="0"/>
					<Vertex X="6794" Y="5994" Z="0"/>
					<Vertex X="6800" Y="5994" Z="0"/>
					<Vertex X="6811" Y="5994" Z="0"/>
					<Vertex X="6819" Y="5994" Z="0"/>
					<Vertex X="6827" Y="5997" Z="0"/>
					<Vertex X="6844" Y="5997" Z="0"/>
					<Vertex X="6852" Y="6000" Z="0"/>
					<Vertex X="6864" Y="6000" Z="0"/>
					<Vertex X="6883" Y="6000" Z="0"/>
					<Vertex X="6891" Y="6000" Z="0"/>
					<Vertex X="6908" Y="6000" Z="0"/>
					<Vertex X="6919" Y="6000" Z="0"/>
					<Vertex X="6922" Y="6000" Z="0"/>
					<Vertex X="6939" Y="6000" Z="0"/>
					<Vertex X="6944" Y="6000" Z="0"/>
					<Vertex X="6952" Y="6000" Z="0"/>
					<Vertex X="6964" Y="6005" Z="0"/>
					<Vertex X="6972" Y="6005" Z="0"/>
					<Vertex X="6983" Y="6008" Z="0"/>
					<Vertex X="7000" Y="6008" Z="0"/>
					<Vertex X="7008" Y="6008" Z="0"/>
					<Vertex X="7016" Y="6008" Z="0"/>
					<Vertex X="7027" Y="6008" Z="0"/>
					<Vertex X="7036" Y="6008" Z="0"/>
					<Vertex X="7044" Y="6008" Z="0"/>
					<Vertex X="7061" Y="6011" Z="0"/>
					<Vertex X="7069" Y="6011" Z="0"/>
					<Vertex X="7077" Y="6017" Z="0"/>
					<Vertex X="7105" Y="6019" Z="0"/>
					<Vertex X="7114" Y="6019" Z="0"/>
					<Vertex X="7133" Y="6022" Z="0"/>
					<Vertex X="7141" Y="6022" Z="0"/>
					<Vertex X="7152" Y="6022" Z="0"/>
					<Vertex X="7161" Y="6025" Z="0"/>
					<Vertex X="7169" Y="6025" Z="0"/>
					<Vertex X="7183" Y="6025" Z="0"/>
					<Vertex X="7191" Y="6025" Z="0"/>
					<Vertex X="7200" Y="6025" Z="0"/>
					<Vertex X="7214" Y="6028" Z="0"/>
					<Vertex X="7222" Y="6030" Z="0"/>
					<Vertex X="7230" Y="6030" Z="0"/>
					<Vertex X="7247" Y="6033" Z="0"/>
					<Vertex X="7258" Y="6033" Z="0"/>
					<Vertex X="7266" Y="6036" Z="0"/>
					<Vertex X="7283" Y="6036" Z="0"/>
					<Vertex X="7291" Y="6039" Z="0"/>
					<Vertex X="7300" Y="6039" Z="0"/>
					<Vertex X="7319" Y="6042" Z="0"/>
					<Vertex X="7325" Y="6044" Z="0"/>
					<Vertex X="7336" Y="6044" Z="0"/>
					<Vertex X="7358" Y="6044" Z="0"/>
					<Vertex X="7366" Y="6047" Z="0"/>
					<Vertex X="7375" Y="6053" Z="0"/>
					<Vertex X="7391" Y="6053" Z="0"/>
					<Vertex X="7400" Y="6055" Z="0"/>
					<Vertex X="7408" Y="6055" Z="0"/>
					<Vertex X="7425" Y="6055" Z="0"/>
					<Vertex X="7433" Y="6061" Z="0"/>
					<Vertex X="7444" Y="6061" Z="0"/>
					<Vertex X="7455" Y="6064" Z="0"/>
					<Vertex X="7475" Y="6069" Z="0"/>
					<Vertex X="7480" Y="6072" Z="0"/>
					<Vertex X="7491" Y="6075" Z="0"/>
					<Vertex X="7502" Y="6075" Z="0"/>
					<Vertex X="7511" Y="6078" Z="0"/>
					<Vertex X="7516" Y="6078" Z="0"/>
					<Vertex X="7533" Y="6086" Z="0"/>
					<Vertex X="7541" Y="6089" Z="0"/>
					<Vertex X="7552" Y="6089" Z="0"/>
					<Vertex X="7564" Y="6094" Z="0"/>
					<Vertex X="7566" Y="6097" Z="0"/>
					<Vertex X="7575" Y="6097" Z="0"/>
					<Vertex X="7594" Y="6105" Z="0"/>
					<Vertex X="7600" Y="6108" Z="0"/>
					<Vertex X="7608" Y="6111" Z="0"/>
					<Vertex X="7627" Y="6122" Z="0"/>
					<Vertex X="7636" Y="6122" Z="0"/>
					<Vertex X="7647" Y="6128" Z="0"/>
					<Vertex X="7661" Y="6133" Z="0"/>
					<Vertex X="7675" Y="6139" Z="0"/>
					<Vertex X="7686" Y="6144" Z="0"/>
					<Vertex X="7705" Y="6153" Z="0"/>
					<Vertex X="7714" Y="6153" Z="0"/>
					<Vertex X="7722" Y="6155" Z="0"/>
					<Vertex X="7736" Y="6158" Z="0"/>
					<Vertex X="7750" Y="6167" Z="0"/>
					<Vertex X="7758" Y="6167" Z="0"/>
					<Vertex X="7769" Y="6169" Z="0"/>
					<Vertex X="7786" Y="6175" Z="0"/>
					<Vertex X="7794" Y="6178" Z="0"/>
					<Vertex X="7802" Y="6178" Z="0"/>
					<Vertex X="7822" Y="6180" Z="0"/>
					<Vertex X="7825" Y="6180" Z="0"/>
					<Vertex X="7839" Y="6189" Z="0"/>
					<Vertex X="7850" Y="6192" Z="0"/>
					<Vertex X="7858" Y="6192" Z="0"/>
					<Vertex X="7866" Y="6197" Z="0"/>
					<Vertex X="7875" Y="6200" Z="0"/>
					<Vertex X="7889" Y="6200" Z="0"/>
					<Vertex X="7897" Y="6203" Z="0"/>
					<Vertex X="7905" Y="6208" Z="0"/>
					<Vertex X="7919" Y="6211" Z="0"/>
					<Vertex X="7925" Y="6214" Z="0"/>
					<Vertex X="7930" Y="6219" Z="0"/>
					<Vertex X="7939" Y="6222" Z="0"/>
					<Vertex X="7944" Y="6225" Z="0"/>
					<Vertex X="7952" Y="6230" Z="0"/>
					<Vertex X="7966" Y="6239" Z="0"/>
					<Vertex X="7969" Y="6242" Z="0"/>
					<Vertex X="7975" Y="6244" Z="0"/>
					<Vertex X="7986" Y="6253" Z="0"/>
					<Vertex X="7989" Y="6255" Z="0"/>
					<Vertex X="7994" Y="6261" Z="0"/>
					<Vertex X="7997" Y="6264" Z="0"/>
					<Vertex X="8000" Y="6269" Z="0"/>
					<Vertex X="8005" Y="6275" Z="0"/>
					<Vertex X="8011" Y="6283" Z="0"/>
					<Vertex X="8016" Y="6292" Z="0"/>
					<Vertex X="8016" Y="6297" Z="0"/>
					<Vertex X="8016" Y="6300" Z="0"/>
					<Vertex X="8019" Y="6305" Z="0"/>
					<Vertex X="8019" Y="6311" Z="0"/>
					<Vertex X="8019" Y="6322" Z="0"/>
					<Vertex X="8019" Y="6328" Z="0"/>
					<Vertex X="8019" Y="6336" Z="0"/>
					<Vertex X="8019" Y="6344" Z="0"/>
					<Vertex X="8019" Y="6350" Z="0"/>
					<Vertex X="8019" Y="6355" Z="0"/>
					<Vertex X="8019" Y="6364" Z="0"/>
					<Vertex X="8019" Y="6367" Z="0"/>
					<Vertex X="8019" Y="6375" Z="0"/>
					<Vertex X="8019" Y="6378" Z="0"/>
					<Vertex X="8014" Y="6389" Z="0"/>
					<Vertex X="8011" Y="6394" Z="0"/>
					<Vertex X="8011" Y="6397" Z="0"/>
					<Vertex X="8002" Y="6403" Z="0"/>
					<Vertex X="7997" Y="6405" Z="0"/>
					<Vertex X="7994" Y="6408" Z="0"/>
					<Vertex X="7983" Y="6417" Z="0"/>
					<Vertex X="7977" Y="6419" Z="0"/>
					<Vertex X="7975" Y="6419" Z="0"/>
					<Vertex X="7964" Y="6428" Z="0"/>
					<Vertex X="7961" Y="6430" Z="0"/>
					<Vertex X="7958" Y="6433" Z="0"/>
					<Vertex X="7950" Y="6439" Z="0"/>
					<Vertex X="7944" Y="6444" Z="0"/>
					<Vertex X="7941" Y="6444" Z="0"/>
					<Vertex X="7939" Y="6444" Z="0"/>
					<Vertex X="7939" Y="6447" Z="0"/>
					<Vertex X="7936" Y="6450" Z="0"/>
					<Vertex X="7933" Y="6453" Z="0"/>
					<Vertex X="7927" Y="6455" Z="0"/>
					<Vertex X="7927" Y="6458" Z="0"/>
					<Vertex X="7925" Y="6464" Z="0"/>
					<Vertex X="7922" Y="6467" Z="0"/>
					<Vertex X="7916" Y="6469" Z="0"/>
					<Vertex X="7916" Y="6472" Z="0"/>
					<Vertex X="7914" Y="6480" Z="0"/>
					<Vertex X="7911" Y="6480" Z="0"/>
					<Vertex X="7908" Y="6483" Z="0"/>
					<Vertex X="7905" Y="6489" Z="0"/>
					<Vertex X="7902" Y="6489" Z="0"/>
					<Vertex X="7900" Y="6492" Z="0"/>
					<Vertex X="7897" Y="6508" Z="0"/>
					<Vertex X="7891" Y="6511" Z="0"/>
					<Vertex X="7891" Y="6514" Z="0"/>
					<Vertex X="7889" Y="6517" Z="0"/>
					<Vertex X="7883" Y="6522" Z="0"/>
					<Vertex X="7883" Y="6525" Z="0"/>
					<Vertex X="7880" Y="6530" Z="0"/>
					<Vertex X="7877" Y="6533" Z="0"/>
					<Vertex X="7872" Y="6539" Z="0"/>
					<Vertex X="7866" Y="6544" Z="0"/>
					<Vertex X="7866" Y="6547" Z="0"/>
					<Vertex X="7864" Y="6550" Z="0"/>
					<Vertex X="7855" Y="6558" Z="0"/>
					<Vertex X="7850" Y="6564" Z="0"/>
					<Vertex X="7847" Y="6569" Z="0"/>
					<Vertex X="7839" Y="6578" Z="0"/>
					<Vertex X="7833" Y="6580" Z="0"/>
					<Vertex X="7825" Y="6589" Z="0"/>
					<Vertex X="7816" Y="6589" Z="0"/>
					<Vertex X="7814" Y="6594" Z="0"/>
					<Vertex X="7805" Y="6600" Z="0"/>
					<Vertex X="7800" Y="6605" Z="0"/>
					<Vertex X="7789" Y="6614" Z="0"/>
					<Vertex X="7783" Y="6614" Z="0"/>
					<Vertex X="7775" Y="6619" Z="0"/>
					<Vertex X="7764" Y="6628" Z="0"/>
					<Vertex X="7758" Y="6633" Z="0"/>
					<Vertex X="7750" Y="6636" Z="0"/>
					<Vertex X="7739" Y="6642" Z="0"/>
					<Vertex X="7733" Y="6647" Z="0"/>
					<Vertex X="7716" Y="6653" Z="0"/>
					<Vertex X="7714" Y="6658" Z="0"/>
					<Vertex X="7705" Y="6661" Z="0"/>
					<Vertex X="7697" Y="6667" Z="0"/>
					<Vertex X="7691" Y="6672" Z="0"/>
					<Vertex X="7683" Y="6678" Z="0"/>
					<Vertex X="7672" Y="6686" Z="0"/>
					<Vertex X="7666" Y="6686" Z="0"/>
					<Vertex X="7655" Y="6694" Z="0"/>
					<Vertex X="7650" Y="6703" Z="0"/>
					<Vertex X="7644" Y="6703" Z="0"/>
					<Vertex X="7636" Y="6708" Z="0"/>
					<Vertex X="7627" Y="6714" Z="0"/>
					<Vertex X="7611" Y="6722" Z="0"/>
					<Vertex X="7605" Y="6725" Z="0"/>
					<Vertex X="7600" Y="6730" Z="0"/>
					<Vertex X="7583" Y="6739" Z="0"/>
					<Vertex X="7577" Y="6742" Z="0"/>
					<Vertex X="7555" Y="6755" Z="0"/>
					<Vertex X="7547" Y="6758" Z="0"/>
					<Vertex X="7539" Y="6761" Z="0"/>
					<Vertex X="7525" Y="6769" Z="0"/>
					<Vertex X="7516" Y="6769" Z="0"/>
					<Vertex X="7502" Y="6772" Z="0"/>
					<Vertex X="7494" Y="6778" Z="0"/>
					<Vertex X="7480" Y="6780" Z="0"/>
					<Vertex X="7472" Y="6783" Z="0"/>
					<Vertex X="7461" Y="6789" Z="0"/>
					<Vertex X="7452" Y="6792" Z="0"/>
					<Vertex X="7444" Y="6794" Z="0"/>
					<Vertex X="7430" Y="6797" Z="0"/>
					<Vertex X="7422" Y="6803" Z="0"/>
					<Vertex X="7408" Y="6805" Z="0"/>
					<Vertex X="7400" Y="6808" Z="0"/>
					<Vertex X="7394" Y="6808" Z="0"/>
					<Vertex X="7380" Y="6814" Z="0"/>
					<Vertex X="7372" Y="6817" Z="0"/>
					<Vertex X="7358" Y="6819" Z="0"/>
					<Vertex X="7350" Y="6822" Z="0"/>
					<Vertex X="7333" Y="6828" Z="0"/>
					<Vertex X="7325" Y="6828" Z="0"/>
					<Vertex X="7308" Y="6833" Z="0"/>
					<Vertex X="7302" Y="6836" Z="0"/>
					<Vertex X="7294" Y="6839" Z="0"/>
					<Vertex X="7280" Y="6842" Z="0"/>
					<Vertex X="7272" Y="6844" Z="0"/>
					<Vertex X="7264" Y="6847" Z="0"/>
					<Vertex X="7252" Y="6853" Z="0"/>
					<Vertex X="7244" Y="6855" Z="0"/>
					<Vertex X="7241" Y="6858" Z="0"/>
					<Vertex X="7227" Y="6864" Z="0"/>
					<Vertex X="7222" Y="6867" Z="0"/>
					<Vertex X="7211" Y="6869" Z="0"/>
					<Vertex X="7205" Y="6875" Z="0"/>
					<Vertex X="7202" Y="6875" Z="0"/>
					<Vertex X="7191" Y="6878" Z="0"/>
					<Vertex X="7186" Y="6883" Z="0"/>
					<Vertex X="7172" Y="6886" Z="0"/>
					<Vertex X="7169" Y="6889" Z="0"/>
					<Vertex X="7158" Y="6894" Z="0"/>
					<Vertex X="7152" Y="6897" Z="0"/>
					<Vertex X="7139" Y="6903" Z="0"/>
					<Vertex X="7133" Y="6905" Z="0"/>
					<Vertex X="7127" Y="6908" Z="0"/>
					<Vertex X="7111" Y="6911" Z="0"/>
					<Vertex X="7105" Y="6914" Z="0"/>
					<Vertex X="7097" Y="6919" Z="0"/>
					<Vertex X="7091" Y="6919" Z="0"/>
					<Vertex X="7075" Y="6925" Z="0"/>
					<Vertex X="7072" Y="6925" Z="0"/>
					<Vertex X="7061" Y="6930" Z="0"/>
					<Vertex X="7058" Y="6930" Z="0"/>
					<Vertex X="7050" Y="6930" Z="0"/>
					<Vertex X="7044" Y="6933" Z="0"/>
					<Vertex X="7041" Y="6936" Z="0"/>
					<Vertex X="7036" Y="6939" Z="0"/>
					<Vertex X="7033" Y="6939" Z="0"/>
					<Vertex X="7025" Y="6944" Z="0"/>
					<Vertex X="7022" Y="6947" Z="0"/>
					<Vertex X="7022" Y="6950" Z="0"/>
					<Vertex X="7016" Y="6953" Z="0"/>
					<Vertex X="7014" Y="6955" Z="0"/>
					<Vertex X="7011" Y="6955" Z="0"/>
					<Vertex X="7011" Y="6958" Z="0"/>
					<Vertex X="7005" Y="6961" Z="0"/>
					<Vertex X="7002" Y="6964" Z="0"/>
					<Vertex X="7000" Y="6967" Z="0"/>
					<Vertex X="6997" Y="6972" Z="0"/>
					<Vertex X="6994" Y="6975" Z="0"/>
					<Vertex X="6994" Y="6978" Z="0"/>
					<Vertex X="6991" Y="6978" Z="0"/>
					<Vertex X="6991" Y="6980" Z="0"/>
					<Vertex X="6991" Y="6983" Z="0"/>
					<Vertex X="6989" Y="6986" Z="0"/>
					<Vertex X="6986" Y="6989" Z="0"/>
					<Vertex X="6945" Y="6983" Z="0"/>
					<Vertex X="6945" Y="6986" Z="0"/>
					<Vertex X="6942" Y="6986" Z="0"/>
					<Vertex X="6935" Y="6986" Z="0"/>
					<Vertex X="6932" Y="6986" Z="0"/>
					<Vertex X="6928" Y="6986" Z="0"/>
					<Vertex X="6921" Y="6986" Z="0"/>
					<Vertex X="6918" Y="6986" Z="0"/>
					<Vertex X="6914" Y="6993" Z="0"/>
					<Vertex X="6911" Y="6993" Z="0"/>
					<Vertex X="6900" Y="6993" Z="0"/>
					<Vertex X="6897" Y="6993" Z="0"/>
					<Vertex X="6894" Y="6993" Z="0"/>
					<Vertex X="6890" Y="6993" Z="0"/>
					<Vertex X="6880" Y="6993" Z="0"/>
					<Vertex X="6869" Y="6997" Z="0"/>
					<Vertex X="6863" Y="6997" Z="0"/>
					<Vertex X="6859" Y="6997" Z="0"/>
					<Vertex X="6856" Y="6997" Z="0"/>
					<Vertex X="6842" Y="7000" Z="0"/>
					<Vertex X="6832" Y="7003" Z="0"/>
					<Vertex X="6814" Y="7003" Z="0"/>
					<Vertex X="6804" Y="7007" Z="0"/>
					<Vertex X="6797" Y="7007" Z="0"/>
					<Vertex X="6783" Y="7010" Z="0"/>
					<Vertex X="6769" Y="7010" Z="0"/>
					<Vertex X="6752" Y="7010" Z="0"/>
					<Vertex X="6738" Y="7017" Z="0"/>
					<Vertex X="6728" Y="7017" Z="0"/>
					<Vertex X="6718" Y="7017" Z="0"/>
					<Vertex X="6700" Y="7021" Z="0"/>
					<Vertex X="6680" Y="7021" Z="0"/>
					<Vertex X="6676" Y="7024" Z="0"/>
					<Vertex X="6659" Y="7028" Z="0"/>
					<Vertex X="6642" Y="7031" Z="0"/>
					<Vertex X="6628" Y="7035" Z="0"/>
					<Vertex X="6611" Y="7035" Z="0"/>
					<Vertex X="6607" Y="7035" Z="0"/>
					<Vertex X="6594" Y="7038" Z="0"/>
					<Vertex X="6583" Y="7038" Z="0"/>
					<Vertex X="6569" Y="7041" Z="0"/>
					<Vertex X="6559" Y="7045" Z="0"/>
					<Vertex X="6556" Y="7045" Z="0"/>
					<Vertex X="6545" Y="7045" Z="0"/>
					<Vertex X="6542" Y="7045" Z="0"/>
					<Vertex X="6532" Y="7045" Z="0"/>
					<Vertex X="6528" Y="7045" Z="0"/>
					<Vertex X="6521" Y="7048" Z="0"/>
					<Vertex X="6511" Y="7048" Z="0"/>
					<Vertex X="6507" Y="7048" Z="0"/>
					<Vertex X="6497" Y="7055" Z="0"/>
					<Vertex X="6490" Y="7055" Z="0"/>
					<Vertex X="6487" Y="7055" Z="0"/>
					<Vertex X="6480" Y="7055" Z="0"/>
					<Vertex X="6476" Y="7055" Z="0"/>
					<Vertex X="6469" Y="7055" Z="0"/>
					<Vertex X="6459" Y="7055" Z="0"/>
					<Vertex X="6456" Y="7059" Z="0"/>
					<Vertex X="6445" Y="7059" Z="0"/>
					<Vertex X="6435" Y="7059" Z="0"/>
					<Vertex X="6425" Y="7062" Z="0"/>
					<Vertex X="6418" Y="7062" Z="0"/>
					<Vertex X="6411" Y="7062" Z="0"/>
					<Vertex X="6400" Y="7062" Z="0"/>
					<Vertex X="6397" Y="7062" Z="0"/>
					<Vertex X="6390" Y="7062" Z="0"/>
					<Vertex X="6387" Y="7062" Z="0"/>
					<Vertex X="6376" Y="7066" Z="0"/>
					<Vertex X="6373" Y="7066" Z="0"/>
					<Vertex X="6359" Y="7069" Z="0"/>
					<Vertex X="6349" Y="7069" Z="0"/>
					<Vertex X="6345" Y="7069" Z="0"/>
					<Vertex X="6332" Y="7069" Z="0"/>
					<Vertex X="6318" Y="7069" Z="0"/>
					<Vertex X="6307" Y="7072" Z="0"/>
					<Vertex X="6290" Y="7079" Z="0"/>
					<Vertex X="6287" Y="7079" Z="0"/>
					<Vertex X="6269" Y="7086" Z="0"/>
					<Vertex X="6259" Y="7086" Z="0"/>
					<Vertex X="6249" Y="7093" Z="0"/>
					<Vertex X="6238" Y="7093" Z="0"/>
					<Vertex X="6228" Y="7093" Z="0"/>
					<Vertex X="6225" Y="7097" Z="0"/>
					<Vertex X="6214" Y="7103" Z="0"/>
					<Vertex X="6207" Y="7103" Z="0"/>
					<Vertex X="6200" Y="7103" Z="0"/>
					<Vertex X="6197" Y="7107" Z="0"/>
					<Vertex X="6183" Y="7107" Z="0"/>
					<Vertex X="6173" Y="7114" Z="0"/>
					<Vertex X="6169" Y="7114" Z="0"/>
					<Vertex X="6159" Y="7117" Z="0"/>
					<Vertex X="6152" Y="7117" Z="0"/>
					<Vertex X="6145" Y="7121" Z="0"/>
					<Vertex X="6138" Y="7121" Z="0"/>
					<Vertex X="6125" Y="7128" Z="0"/>
					<Vertex X="6118" Y="7131" Z="0"/>
					<Vertex X="6111" Y="7135" Z="0"/>
					<Vertex X="6104" Y="7138" Z="0"/>
					<Vertex X="6100" Y="7141" Z="0"/>
					<Vertex X="6094" Y="7141" Z="0"/>
					<Vertex X="6090" Y="7141" Z="0"/>
					<Vertex X="6087" Y="7141" Z="0"/>
					<Vertex X="6087" Y="7145" Z="0"/>
					<Vertex X="6083" Y="7145" Z="0"/>
					<Vertex X="6076" Y="7148" Z="0"/>
					<Vertex X="6069" Y="7152" Z="0"/>
					<Vertex X="6066" Y="7155" Z="0"/>
					<Vertex X="6063" Y="7155" Z="0"/>
					<Vertex X="6063" Y="7159" Z="0"/>
					<Vertex X="6059" Y="7162" Z="0"/>
					<Vertex X="6056" Y="7162" Z="0"/>
					<Vertex X="6052" Y="7166" Z="0"/>
					<Vertex X="6049" Y="7169" Z="0"/>
					<Vertex X="6045" Y="7172" Z="0"/>
					<Vertex X="6042" Y="7172" Z="0"/>
					<Vertex X="6038" Y="7176" Z="0"/>
					<Vertex X="6035" Y="7176" Z="0"/>
					<Vertex X="6032" Y="7183" Z="0"/>
					<Vertex X="6028" Y="7183" Z="0"/>
					<Vertex X="6025" Y="7183" Z="0"/>
					<Vertex X="6021" Y="7186" Z="0"/>
					<Vertex X="6018" Y="7186" Z="0"/>
					<Vertex X="6018" Y="7190" Z="0"/>
					<Vertex X="6014" Y="7190" Z="0"/>
					<Vertex X="6011" Y="7193" Z="0"/>
					<Vertex X="6004" Y="7193" Z="0"/>
					<Vertex X="6000" Y="7193" Z="0"/>
					<Vertex X="5994" Y="7193" Z="0"/>
					<Vertex X="5987" Y="7197" Z="0"/>
					<Vertex X="5969" Y="7197" Z="0"/>
					<Vertex X="5945" Y="7200" Z="0"/>
					<Vertex X="5935" Y="7203" Z="0"/>
					<Vertex X="5918" Y="7203" Z="0"/>
					<Vertex X="5904" Y="7207" Z="0"/>
					<Vertex X="5897" Y="7207" Z="0"/>
					<Vertex X="5890" Y="7207" Z="0"/>
					<Vertex X="5880" Y="7207" Z="0"/>
					<Vertex X="5863" Y="7214" Z="0"/>
					<Vertex X="5835" Y="7221" Z="0"/>
					<Vertex X="5804" Y="7228" Z="0"/>
					<Vertex X="5794" Y="7228" Z="0"/>
					<Vertex X="5790" Y="7228" Z="0"/>
					<Vertex X="5788" Y="7229" Z="0"/>
					<Vertex X="5705" Y="7185" Z="0"/>
					<Vertex X="5672" Y="7163" Z="0"/>
					<Vertex X="5611" Y="7096" Z="0"/>
					<Vertex X="5555" Y="7074" Z="0"/>
					<Vertex X="5472" Y="7041" Z="0"/>
					<Vertex X="5433" Y="7018" Z="0"/>
					<Vertex X="5361" Y="7002" Z="0"/>
					<Vertex X="5333" Y="6991" Z="0"/>
					<Vertex X="5300" Y="6985" Z="0"/>
					<Vertex X="5250" Y="6969" Z="0"/>
					<Vertex X="5234" Y="6969" Z="0"/>
					<Vertex X="5195" Y="6957" Z="0"/>
					<Vertex X="5178" Y="6952" Z="0"/>
					<Vertex X="5134" Y="6952" Z="0"/>
					<Vertex X="5128" Y="6946" Z="0"/>
					<Vertex X="5101" Y="6941" Z="0"/>
					<Vertex X="5084" Y="6941" Z="0"/>
					<Vertex X="5062" Y="6935" Z="0"/>
					<Vertex X="5040" Y="6935" Z="0"/>
					<Vertex X="5006" Y="6935" Z="0"/>
					<Vertex X="4990" Y="6924" Z="0"/>
					<Vertex X="4968" Y="6924" Z="0"/>
					<Vertex X="4912" Y="6913" Z="0"/>
					<Vertex X="4873" Y="6913" Z="0"/>
					<Vertex X="4835" Y="6896" Z="0"/>
					<Vertex X="4823" Y="6885" Z="0"/>
					<Vertex X="4796" Y="6874" Z="0"/>
					<Vertex X="4779" Y="6863" Z="0"/>
					<Vertex X="4735" Y="6847" Z="0"/>
					<Vertex X="4707" Y="6830" Z="0"/>
					<Vertex X="4652" Y="6791" Z="0"/>
					<Vertex X="4635" Y="6780" Z="0"/>
					<Vertex X="4602" Y="6747" Z="0"/>
					<Vertex X="4596" Y="6747" Z="0"/>
					<Vertex X="4580" Y="6725" Z="0"/>
					<Vertex X="4568" Y="6714" Z="0"/>
					<Vertex X="4563" Y="6702" Z="0"/>
					<Vertex X="4557" Y="6686" Z="0"/>
					<Vertex X="4535" Y="6658" Z="0"/>
					<Vertex X="4524" Y="6641" Z="0"/>
					<Vertex X="4502" Y="6614" Z="0"/>
					<Vertex X="4496" Y="6597" Z="0"/>
					<Vertex X="4469" Y="6575" Z="0"/>
					<Vertex X="4446" Y="6553" Z="0"/>
					<Vertex X="4419" Y="6525" Z="0"/>
					<Vertex X="4402" Y="6503" Z="0"/>
					<Vertex X="4380" Y="6481" Z="0"/>
					<Vertex X="4369" Y="6470" Z="0"/>
					<Vertex X="4325" Y="6442" Z="0"/>
					<Vertex X="4308" Y="6425" Z="0"/>
					<Vertex X="4297" Y="6414" Z="0"/>
					<Vertex X="4247" Y="6375" Z="0"/>
					<Vertex X="4225" Y="6359" Z="0"/>
					<Vertex X="4191" Y="6342" Z="0"/>
					<Vertex X="4175" Y="6331" Z="0"/>
					<Vertex X="4158" Y="6314" Z="0"/>
					<Vertex X="4142" Y="6309" Z="0"/>
					<Vertex X="4114" Y="6292" Z="0"/>
					<Vertex X="4086" Y="6276" Z="0"/>
					<Vertex X="4058" Y="6265" Z="0"/>
					<Vertex X="4031" Y="6248" Z="0"/>
					<Vertex X="4009" Y="6237" Z="0"/>
					<Vertex X="3986" Y="6220" Z="0"/>
					<Vertex X="3981" Y="6220" Z="0"/>
					<Vertex X="3953" Y="6209" Z="0"/>
					<Vertex X="3936" Y="6204" Z="0"/>
					<Vertex X="3936" Y="6198" Z="0"/>
					<Vertex X="3920" Y="6187" Z="0"/>
					<Vertex X="3920" Y="6181" Z="0"/>
					<Vertex X="3909" Y="6181" Z="0"/>
					<Vertex X="3892" Y="6170" Z="0"/>
					<Vertex X="3887" Y="6165" Z="0"/>
					<Vertex X="3881" Y="6159" Z="0"/>
					<Vertex X="3881" Y="6154" Z="0"/>
					<Vertex X="3875" Y="6154" Z="0"/>
					<Vertex X="3870" Y="6143" Z="0"/>
					<Vertex X="3859" Y="6126" Z="0"/>
					<Vertex X="3853" Y="6109" Z="0"/>
					<Vertex X="3842" Y="6093" Z="0"/>
					<Vertex X="3826" Y="6076" Z="0"/>
					<Vertex X="3820" Y="6065" Z="0"/>
					<Vertex X="3820" Y="6059" Z="0"/>
					<Vertex X="3815" Y="6037" Z="0"/>
					<Vertex X="3809" Y="6032" Z="0"/>
					<Vertex X="3803" Y="6026" Z="0"/>
					<Vertex X="3798" Y="5998" Z="0"/>
					<Vertex X="3781" Y="5971" Z="0"/>
					<Vertex X="3776" Y="5960" Z="0"/>
					<Vertex X="3765" Y="5937" Z="0"/>
					<Vertex X="3759" Y="5926" Z="0"/>
					<Vertex X="3754" Y="5915" Z="0"/>
					<Vertex X="3754" Y="5910" Z="0"/>
					<Vertex X="3742" Y="5893" Z="0"/>
					<Vertex X="3737" Y="5888" Z="0"/>
					<Vertex X="3726" Y="5865" Z="0"/>
					<Vertex X="3715" Y="5854" Z="0"/>
					<Vertex X="3704" Y="5838" Z="0"/>
					<Vertex X="3698" Y="5827" Z="0"/>
					<Vertex X="3693" Y="5815" Z="0"/>
					<Vertex X="3687" Y="5810" Z="0"/>
					<Vertex X="3681" Y="5804" Z="0"/>
					<Vertex X="3676" Y="5782" Z="0"/>
					<Vertex X="3670" Y="5771" Z="0"/>
					<Vertex X="3659" Y="5755" Z="0"/>
					<Vertex X="3654" Y="5749" Z="0"/>
					<Vertex X="3648" Y="5738" Z="0"/>
					<Vertex X="3643" Y="5732" Z="0"/>
					<Vertex X="3643" Y="5727" Z="0"/>
					<Vertex X="3643" Y="5716" Z="0"/>
					<Vertex X="3643" Y="5705" Z="0"/>
					<Vertex X="3643" Y="5699" Z="0"/>
					<Vertex X="3643" Y="5694" Z="0"/>
					<Vertex X="3648" Y="5688" Z="0"/>
					<Vertex X="3654" Y="5682" Z="0"/>
					<Vertex X="3654" Y="5677" Z="0"/>
					<Vertex X="3659" Y="5671" Z="0"/>
					<Vertex X="3659" Y="5666" Z="0"/>
					<Vertex X="3665" Y="5666" Z="0"/>
					<Vertex X="3665" Y="5655" Z="0"/>
					<Vertex X="3670" Y="5655" Z="0"/>
					<Vertex X="3670" Y="5649" Z="0"/>
					<Vertex X="3676" Y="5649" Z="0"/>
					<Vertex X="3676" Y="5644" Z="0"/>
					<Vertex X="3715" Y="5599" Z="0"/>
				</Vertices>
			</Region>
			<Region Id="12" Type="0" Zoom="0.180387" Selected="1" ImageLocation="" ImageFocus="0" Length="13048.2" Area="5169060.5" LengthMicrons="6543.7" AreaMicrons="1300030.4" Text="SOLID" NegativeROA="0" InputRegionId="0" Analyze="1" DisplayId="12">
				<Attributes/>
				<Vertices>
					<Vertex X="7694" Y="4352" Z="0"/>
					<Vertex X="7683" Y="4352" Z="0"/>
					<Vertex X="7667" Y="4352" Z="0"/>
					<Vertex X="7628" Y="4352" Z="0"/>
					<Vertex X="7595" Y="4352" Z="0"/>
					<Vertex X="7545" Y="4352" Z="0"/>
					<Vertex X="7523" Y="4352" Z="0"/>
					<Vertex X="7450" Y="4352" Z="0"/>
					<Vertex X="7389" Y="4363" Z="0"/>
					<Vertex X="7373" Y="4363" Z="0"/>
					<Vertex X="7323" Y="4363" Z="0"/>
					<Vertex X="7301" Y="4368" Z="0"/>
					<Vertex X="7290" Y="4368" Z="0"/>
					<Vertex X="7268" Y="4374" Z="0"/>
					<Vertex X="7251" Y="4374" Z="0"/>
					<Vertex X="7245" Y="4374" Z="0"/>
					<Vertex X="7229" Y="4374" Z="0"/>
					<Vertex X="7218" Y="4379" Z="0"/>
					<Vertex X="7207" Y="4379" Z="0"/>
					<Vertex X="7190" Y="4385" Z="0"/>
					<Vertex X="7179" Y="4385" Z="0"/>
					<Vertex X="7168" Y="4385" Z="0"/>
					<Vertex X="7157" Y="4391" Z="0"/>
					<Vertex X="7134" Y="4391" Z="0"/>
					<Vertex X="7123" Y="4391" Z="0"/>
					<Vertex X="7112" Y="4402" Z="0"/>
					<Vertex X="7096" Y="4402" Z="0"/>
					<Vertex X="7085" Y="4407" Z="0"/>
					<Vertex X="7062" Y="4413" Z="0"/>
					<Vertex X="7035" Y="4424" Z="0"/>
					<Vertex X="7024" Y="4424" Z="0"/>
					<Vertex X="7013" Y="4429" Z="0"/>
					<Vertex X="7007" Y="4429" Z="0"/>
					<Vertex X="6996" Y="4440" Z="0"/>
					<Vertex X="6979" Y="4446" Z="0"/>
					<Vertex X="6963" Y="4452" Z="0"/>
					<Vertex X="6940" Y="4463" Z="0"/>
					<Vertex X="6929" Y="4468" Z="0"/>
					<Vertex X="6918" Y="4474" Z="0"/>
					<Vertex X="6902" Y="4485" Z="0"/>
					<Vertex X="6885" Y="4485" Z="0"/>
					<Vertex X="6874" Y="4496" Z="0"/>
					<Vertex X="6868" Y="4501" Z="0"/>
					<Vertex X="6857" Y="4507" Z="0"/>
					<Vertex X="6857" Y="4512" Z="0"/>
					<Vertex X="6846" Y="4524" Z="0"/>
					<Vertex X="6835" Y="4535" Z="0"/>
					<Vertex X="6824" Y="4546" Z="0"/>
					<Vertex X="6813" Y="4557" Z="0"/>
					<Vertex X="6807" Y="4568" Z="0"/>
					<Vertex X="6807" Y="4573" Z="0"/>
					<Vertex X="6802" Y="4590" Z="0"/>
					<Vertex X="6796" Y="4601" Z="0"/>
					<Vertex X="6791" Y="4612" Z="0"/>
					<Vertex X="6791" Y="4629" Z="0"/>
					<Vertex X="6791" Y="4651" Z="0"/>
					<Vertex X="6791" Y="4662" Z="0"/>
					<Vertex X="6791" Y="4690" Z="0"/>
					<Vertex X="6791" Y="4712" Z="0"/>
					<Vertex X="6791" Y="4729" Z="0"/>
					<Vertex X="6791" Y="4740" Z="0"/>
					<Vertex X="6785" Y="4767" Z="0"/>
					<Vertex X="6785" Y="4773" Z="0"/>
					<Vertex X="6785" Y="4795" Z="0"/>
					<Vertex X="6785" Y="4812" Z="0"/>
					<Vertex X="6785" Y="4828" Z="0"/>
					<Vertex X="6785" Y="4851" Z="0"/>
					<Vertex X="6785" Y="4873" Z="0"/>
					<Vertex X="6785" Y="4884" Z="0"/>
					<Vertex X="6785" Y="4906" Z="0"/>
					<Vertex X="6785" Y="4928" Z="0"/>
					<Vertex X="6785" Y="4934" Z="0"/>
					<Vertex X="6785" Y="4950" Z="0"/>
					<Vertex X="6785" Y="4978" Z="0"/>
					<Vertex X="6785" Y="4989" Z="0"/>
					<Vertex X="6785" Y="5017" Z="0"/>
					<Vertex X="6791" Y="5039" Z="0"/>
					<Vertex X="6796" Y="5056" Z="0"/>
					<Vertex X="6802" Y="5072" Z="0"/>
					<Vertex X="6813" Y="5089" Z="0"/>
					<Vertex X="6813" Y="5095" Z="0"/>
					<Vertex X="6818" Y="5106" Z="0"/>
					<Vertex X="6830" Y="5122" Z="0"/>
					<Vertex X="6835" Y="5128" Z="0"/>
					<Vertex X="6846" Y="5144" Z="0"/>
					<Vertex X="6852" Y="5150" Z="0"/>
					<Vertex X="6863" Y="5150" Z="0"/>
					<Vertex X="6874" Y="5161" Z="0"/>
					<Vertex X="6879" Y="5161" Z="0"/>
					<Vertex X="6885" Y="5161" Z="0"/>
					<Vertex X="6891" Y="5161" Z="0"/>
					<Vertex X="6896" Y="5161" Z="0"/>
					<Vertex X="6902" Y="5161" Z="0"/>
					<Vertex X="6913" Y="5167" Z="0"/>
					<Vertex X="6918" Y="5167" Z="0"/>
					<Vertex X="6929" Y="5167" Z="0"/>
					<Vertex X="6952" Y="5172" Z="0"/>
					<Vertex X="6957" Y="5172" Z="0"/>
					<Vertex X="6963" Y="5172" Z="0"/>
					<Vertex X="7001" Y="5178" Z="0"/>
					<Vertex X="7018" Y="5183" Z="0"/>
					<Vertex X="7051" Y="5183" Z="0"/>
					<Vertex X="7096" Y="5189" Z="0"/>
					<Vertex X="7107" Y="5194" Z="0"/>
					<Vertex X="7129" Y="5200" Z="0"/>
					<Vertex X="7140" Y="5200" Z="0"/>
					<Vertex X="7151" Y="5200" Z="0"/>
					<Vertex X="7162" Y="5200" Z="0"/>
					<Vertex X="7179" Y="5200" Z="0"/>
					<Vertex X="7184" Y="5200" Z="0"/>
					<Vertex X="7201" Y="5200" Z="0"/>
					<Vertex X="7212" Y="5200" Z="0"/>
					<Vertex X="7234" Y="5200" Z="0"/>
					<Vertex X="7240" Y="5200" Z="0"/>
					<Vertex X="7262" Y="5200" Z="0"/>
					<Vertex X="7295" Y="5200" Z="0"/>
					<Vertex X="7306" Y="5200" Z="0"/>
					<Vertex X="7334" Y="5200" Z="0"/>
					<Vertex X="7362" Y="5200" Z="0"/>
					<Vertex X="7367" Y="5200" Z="0"/>
					<Vertex X="7401" Y="5200" Z="0"/>
					<Vertex X="7423" Y="5200" Z="0"/>
					<Vertex X="7445" Y="5200" Z="0"/>
					<Vertex X="7462" Y="5200" Z="0"/>
					<Vertex X="7484" Y="5200" Z="0"/>
					<Vertex X="7500" Y="5200" Z="0"/>
					<Vertex X="7528" Y="5200" Z="0"/>
					<Vertex X="7561" Y="5200" Z="0"/>
					<Vertex X="7572" Y="5200" Z="0"/>
					<Vertex X="7600" Y="5200" Z="0"/>
					<Vertex X="7622" Y="5200" Z="0"/>
					<Vertex X="7628" Y="5200" Z="0"/>
					<Vertex X="7650" Y="5200" Z="0"/>
					<Vertex X="7661" Y="5200" Z="0"/>
					<Vertex X="7672" Y="5200" Z="0"/>
					<Vertex X="7700" Y="5200" Z="0"/>
					<Vertex X="7722" Y="5200" Z="0"/>
					<Vertex X="7728" Y="5200" Z="0"/>
					<Vertex X="7750" Y="5200" Z="0"/>
					<Vertex X="7766" Y="5200" Z="0"/>
					<Vertex X="7789" Y="5200" Z="0"/>
					<Vertex X="7800" Y="5200" Z="0"/>
					<Vertex X="7822" Y="5200" Z="0"/>
					<Vertex X="7850" Y="5200" Z="0"/>
					<Vertex X="7861" Y="5200" Z="0"/>
					<Vertex X="7883" Y="5200" Z="0"/>
					<Vertex X="7916" Y="5200" Z="0"/>
					<Vertex X="7922" Y="5200" Z="0"/>
					<Vertex X="7944" Y="5200" Z="0"/>
					<Vertex X="7972" Y="5200" Z="0"/>
					<Vertex X="7988" Y="5200" Z="0"/>
					<Vertex X="8005" Y="5200" Z="0"/>
					<Vertex X="8033" Y="5200" Z="0"/>
					<Vertex X="8049" Y="5200" Z="0"/>
					<Vertex X="8066" Y="5200" Z="0"/>
					<Vertex X="8088" Y="5200" Z="0"/>
					<Vertex X="8099" Y="5200" Z="0"/>
					<Vertex X="8116" Y="5200" Z="0"/>
					<Vertex X="8138" Y="5200" Z="0"/>
					<Vertex X="8143" Y="5200" Z="0"/>
					<Vertex X="8171" Y="5200" Z="0"/>
					<Vertex X="8199" Y="5200" Z="0"/>
					<Vertex X="8215" Y="5200" Z="0"/>
					<Vertex X="8221" Y="5200" Z="0"/>
					<Vertex X="8238" Y="5200" Z="0"/>
					<Vertex X="8254" Y="5200" Z="0"/>
					<Vertex X="8265" Y="5200" Z="0"/>
					<Vertex X="8282" Y="5200" Z="0"/>
					<Vertex X="8282" Y="5205" Z="0"/>
					<Vertex X="8304" Y="5205" Z="0"/>
					<Vertex X="8315" Y="5205" Z="0"/>
					<Vertex X="8321" Y="5205" Z="0"/>
					<Vertex X="8326" Y="5205" Z="0"/>
					<Vertex X="8332" Y="5205" Z="0"/>
					<Vertex X="8349" Y="5205" Z="0"/>
					<Vertex X="8354" Y="5205" Z="0"/>
					<Vertex X="8376" Y="5205" Z="0"/>
					<Vertex X="8393" Y="5205" Z="0"/>
					<Vertex X="8404" Y="5205" Z="0"/>
					<Vertex X="8410" Y="5205" Z="0"/>
					<Vertex X="8432" Y="5200" Z="0"/>
					<Vertex X="8454" Y="5200" Z="0"/>
					<Vertex X="8465" Y="5200" Z="0"/>
					<Vertex X="8476" Y="5200" Z="0"/>
					<Vertex X="8487" Y="5194" Z="0"/>
					<Vertex X="8498" Y="5194" Z="0"/>
					<Vertex X="8515" Y="5194" Z="0"/>
					<Vertex X="8531" Y="5194" Z="0"/>
					<Vertex X="8543" Y="5194" Z="0"/>
					<Vertex X="8559" Y="5189" Z="0"/>
					<Vertex X="8581" Y="5183" Z="0"/>
					<Vertex X="8598" Y="5183" Z="0"/>
					<Vertex X="8615" Y="5183" Z="0"/>
					<Vertex X="8637" Y="5178" Z="0"/>
					<Vertex X="8642" Y="5178" Z="0"/>
					<Vertex X="8659" Y="5178" Z="0"/>
					<Vertex X="8687" Y="5167" Z="0"/>
					<Vertex X="8692" Y="5167" Z="0"/>
					<Vertex X="8698" Y="5167" Z="0"/>
					<Vertex X="8720" Y="5167" Z="0"/>
					<Vertex X="8726" Y="5167" Z="0"/>
					<Vertex X="8748" Y="5161" Z="0"/>
					<Vertex X="8764" Y="5161" Z="0"/>
					<Vertex X="8775" Y="5156" Z="0"/>
					<Vertex X="8786" Y="5156" Z="0"/>
					<Vertex X="8809" Y="5156" Z="0"/>
					<Vertex X="8825" Y="5150" Z="0"/>
					<Vertex X="8842" Y="5150" Z="0"/>
					<Vertex X="8853" Y="5144" Z="0"/>
					<Vertex X="8859" Y="5144" Z="0"/>
					<Vertex X="8875" Y="5144" Z="0"/>
					<Vertex X="8886" Y="5144" Z="0"/>
					<Vertex X="8903" Y="5144" Z="0"/>
					<Vertex X="8914" Y="5139" Z="0"/>
					<Vertex X="8936" Y="5139" Z="0"/>
					<Vertex X="8947" Y="5133" Z="0"/>
					<Vertex X="8953" Y="5133" Z="0"/>
					<Vertex X="8964" Y="5128" Z="0"/>
					<Vertex X="8969" Y="5128" Z="0"/>
					<Vertex X="8981" Y="5122" Z="0"/>
					<Vertex X="8997" Y="5111" Z="0"/>
					<Vertex X="9014" Y="5111" Z="0"/>
					<Vertex X="9036" Y="5100" Z="0"/>
					<Vertex X="9058" Y="5089" Z="0"/>
					<Vertex X="9069" Y="5083" Z="0"/>
					<Vertex X="9102" Y="5072" Z="0"/>
					<Vertex X="9119" Y="5061" Z="0"/>
					<Vertex X="9130" Y="5061" Z="0"/>
					<Vertex X="9136" Y="5061" Z="0"/>
					<Vertex X="9152" Y="5061" Z="0"/>
					<Vertex X="9169" Y="5061" Z="0"/>
					<Vertex X="9186" Y="5061" Z="0"/>
					<Vertex X="9208" Y="5061" Z="0"/>
					<Vertex X="9230" Y="5061" Z="0"/>
					<Vertex X="9236" Y="5061" Z="0"/>
					<Vertex X="9252" Y="5061" Z="0"/>
					<Vertex X="9258" Y="5067" Z="0"/>
					<Vertex X="9269" Y="5067" Z="0"/>
					<Vertex X="9269" Y="5072" Z="0"/>
					<Vertex X="9274" Y="5072" Z="0"/>
					<Vertex X="9274" Y="5078" Z="0"/>
					<Vertex X="9280" Y="5083" Z="0"/>
					<Vertex X="9291" Y="5100" Z="0"/>
					<Vertex X="9291" Y="5106" Z="0"/>
					<Vertex X="9302" Y="5122" Z="0"/>
					<Vertex X="9308" Y="5150" Z="0"/>
					<Vertex X="9324" Y="5178" Z="0"/>
					<Vertex X="9324" Y="5189" Z="0"/>
					<Vertex X="9335" Y="5217" Z="0"/>
					<Vertex X="9352" Y="5250" Z="0"/>
					<Vertex X="9357" Y="5255" Z="0"/>
					<Vertex X="9357" Y="5272" Z="0"/>
					<Vertex X="9363" Y="5294" Z="0"/>
					<Vertex X="9363" Y="5300" Z="0"/>
					<Vertex X="9369" Y="5311" Z="0"/>
					<Vertex X="9374" Y="5322" Z="0"/>
					<Vertex X="9374" Y="5333" Z="0"/>
					<Vertex X="9374" Y="5350" Z="0"/>
					<Vertex X="9374" Y="5366" Z="0"/>
					<Vertex X="9374" Y="5383" Z="0"/>
					<Vertex X="9374" Y="5405" Z="0"/>
					<Vertex X="9374" Y="5411" Z="0"/>
					<Vertex X="9374" Y="5433" Z="0"/>
					<Vertex X="9374" Y="5449" Z="0"/>
					<Vertex X="9385" Y="5466" Z="0"/>
					<Vertex X="9385" Y="5477" Z="0"/>
					<Vertex X="9391" Y="5488" Z="0"/>
					<Vertex X="9391" Y="5499" Z="0"/>
					<Vertex X="9396" Y="5505" Z="0"/>
					<Vertex X="9402" Y="5521" Z="0"/>
					<Vertex X="9402" Y="5533" Z="0"/>
					<Vertex X="9407" Y="5538" Z="0"/>
					<Vertex X="9413" Y="5549" Z="0"/>
					<Vertex X="9413" Y="5566" Z="0"/>
					<Vertex X="9413" Y="5577" Z="0"/>
					<Vertex X="9413" Y="5582" Z="0"/>
					<Vertex X="9424" Y="5593" Z="0"/>
					<Vertex X="9424" Y="5599" Z="0"/>
					<Vertex X="9424" Y="5605" Z="0"/>
					<Vertex X="9424" Y="5610" Z="0"/>
					<Vertex X="9424" Y="5627" Z="0"/>
					<Vertex X="9424" Y="5632" Z="0"/>
					<Vertex X="9424" Y="5638" Z="0"/>
					<Vertex X="9424" Y="5643" Z="0"/>
					<Vertex X="9424" Y="5654" Z="0"/>
					<Vertex X="9424" Y="5660" Z="0"/>
					<Vertex X="9424" Y="5671" Z="0"/>
					<Vertex X="9424" Y="5677" Z="0"/>
					<Vertex X="9424" Y="5688" Z="0"/>
					<Vertex X="9424" Y="5693" Z="0"/>
					<Vertex X="9424" Y="5704" Z="0"/>
					<Vertex X="9424" Y="5710" Z="0"/>
					<Vertex X="9424" Y="5727" Z="0"/>
					<Vertex X="9424" Y="5732" Z="0"/>
					<Vertex X="9424" Y="5738" Z="0"/>
					<Vertex X="9424" Y="5743" Z="0"/>
					<Vertex X="9424" Y="5754" Z="0"/>
					<Vertex X="9424" Y="5760" Z="0"/>
					<Vertex X="9424" Y="5771" Z="0"/>
					<Vertex X="9424" Y="5782" Z="0"/>
					<Vertex X="9424" Y="5788" Z="0"/>
					<Vertex X="9424" Y="5799" Z="0"/>
					<Vertex X="9424" Y="5804" Z="0"/>
					<Vertex X="9424" Y="5810" Z="0"/>
					<Vertex X="9430" Y="5815" Z="0"/>
					<Vertex X="9441" Y="5826" Z="0"/>
					<Vertex X="9441" Y="5832" Z="0"/>
					<Vertex X="9446" Y="5837" Z="0"/>
					<Vertex X="9457" Y="5849" Z="0"/>
					<Vertex X="9468" Y="5854" Z="0"/>
					<Vertex X="9479" Y="5860" Z="0"/>
					<Vertex X="9491" Y="5865" Z="0"/>
					<Vertex X="9502" Y="5871" Z="0"/>
					<Vertex X="9513" Y="5871" Z="0"/>
					<Vertex X="9529" Y="5882" Z="0"/>
					<Vertex X="9552" Y="5887" Z="0"/>
					<Vertex X="9552" Y="5893" Z="0"/>
					<Vertex X="9568" Y="5898" Z="0"/>
					<Vertex X="9579" Y="5904" Z="0"/>
					<Vertex X="9585" Y="5904" Z="0"/>
					<Vertex X="9601" Y="5904" Z="0"/>
					<Vertex X="9612" Y="5909" Z="0"/>
					<Vertex X="9629" Y="5915" Z="0"/>
					<Vertex X="9646" Y="5921" Z="0"/>
					<Vertex X="9662" Y="5921" Z="0"/>
					<Vertex X="9668" Y="5926" Z="0"/>
					<Vertex X="9685" Y="5932" Z="0"/>
					<Vertex X="9696" Y="5932" Z="0"/>
					<Vertex X="9712" Y="5937" Z="0"/>
					<Vertex X="9729" Y="5943" Z="0"/>
					<Vertex X="9740" Y="5943" Z="0"/>
					<Vertex X="9757" Y="5943" Z="0"/>
					<Vertex X="9773" Y="5948" Z="0"/>
					<Vertex X="9784" Y="5954" Z="0"/>
					<Vertex X="9790" Y="5954" Z="0"/>
					<Vertex X="9818" Y="5954" Z="0"/>
					<Vertex X="9840" Y="5959" Z="0"/>
					<Vertex X="9851" Y="5965" Z="0"/>
					<Vertex X="9879" Y="5965" Z="0"/>
					<Vertex X="9895" Y="5965" Z="0"/>
					<Vertex X="9912" Y="5965" Z="0"/>
					<Vertex X="9917" Y="5965" Z="0"/>
					<Vertex X="9928" Y="5965" Z="0"/>
					<Vertex X="9934" Y="5965" Z="0"/>
					<Vertex X="9945" Y="5965" Z="0"/>
					<Vertex X="9951" Y="5959" Z="0"/>
					<Vertex X="9956" Y="5959" Z="0"/>
					<Vertex X="9973" Y="5954" Z="0"/>
					<Vertex X="9973" Y="5948" Z="0"/>
					<Vertex X="9978" Y="5948" Z="0"/>
					<Vertex X="9984" Y="5943" Z="0"/>
					<Vertex X="9984" Y="5937" Z="0"/>
					<Vertex X="9989" Y="5932" Z="0"/>
					<Vertex X="10001" Y="5921" Z="0"/>
					<Vertex X="10006" Y="5915" Z="0"/>
					<Vertex X="10017" Y="5904" Z="0"/>
					<Vertex X="10023" Y="5904" Z="0"/>
					<Vertex X="10028" Y="5893" Z="0"/>
					<Vertex X="10039" Y="5882" Z="0"/>
					<Vertex X="10045" Y="5876" Z="0"/>
					<Vertex X="10045" Y="5865" Z="0"/>
					<Vertex X="10056" Y="5849" Z="0"/>
					<Vertex X="10062" Y="5843" Z="0"/>
					<Vertex X="10062" Y="5826" Z="0"/>
					<Vertex X="10067" Y="5804" Z="0"/>
					<Vertex X="10078" Y="5793" Z="0"/>
					<Vertex X="10078" Y="5776" Z="0"/>
					<Vertex X="10078" Y="5760" Z="0"/>
					<Vertex X="10078" Y="5754" Z="0"/>
					<Vertex X="10078" Y="5727" Z="0"/>
					<Vertex X="10078" Y="5710" Z="0"/>
					<Vertex X="10078" Y="5682" Z="0"/>
					<Vertex X="10078" Y="5666" Z="0"/>
					<Vertex X="10078" Y="5638" Z="0"/>
					<Vertex X="10078" Y="5616" Z="0"/>
					<Vertex X="10078" Y="5610" Z="0"/>
					<Vertex X="10078" Y="5577" Z="0"/>
					<Vertex X="10078" Y="5555" Z="0"/>
					<Vertex X="10078" Y="5533" Z="0"/>
					<Vertex X="10078" Y="5521" Z="0"/>
					<Vertex X="10078" Y="5516" Z="0"/>
					<Vertex X="10078" Y="5499" Z="0"/>
					<Vertex X="10084" Y="5483" Z="0"/>
					<Vertex X="10089" Y="5477" Z="0"/>
					<Vertex X="10089" Y="5460" Z="0"/>
					<Vertex X="10095" Y="5455" Z="0"/>
					<Vertex X="10100" Y="5449" Z="0"/>
					<Vertex X="10111" Y="5438" Z="0"/>
					<Vertex X="10117" Y="5433" Z="0"/>
					<Vertex X="10139" Y="5422" Z="0"/>
					<Vertex X="10161" Y="5405" Z="0"/>
					<Vertex X="10172" Y="5399" Z="0"/>
					<Vertex X="10189" Y="5399" Z="0"/>
					<Vertex X="10200" Y="5383" Z="0"/>
					<Vertex X="10211" Y="5383" Z="0"/>
					<Vertex X="10211" Y="5377" Z="0"/>
					<Vertex X="10217" Y="5377" Z="0"/>
					<Vertex X="10228" Y="5377" Z="0"/>
					<Vertex X="10233" Y="5377" Z="0"/>
					<Vertex X="10239" Y="5377" Z="0"/>
					<Vertex X="10244" Y="5377" Z="0"/>
					<Vertex X="10261" Y="5377" Z="0"/>
					<Vertex X="10283" Y="5377" Z="0"/>
					<Vertex X="10289" Y="5377" Z="0"/>
					<Vertex X="10305" Y="5377" Z="0"/>
					<Vertex X="10317" Y="5377" Z="0"/>
					<Vertex X="10322" Y="5377" Z="0"/>
					<Vertex X="10333" Y="5377" Z="0"/>
					<Vertex X="10361" Y="5377" Z="0"/>
					<Vertex X="10378" Y="5377" Z="0"/>
					<Vertex X="10389" Y="5383" Z="0"/>
					<Vertex X="10411" Y="5383" Z="0"/>
					<Vertex X="10422" Y="5383" Z="0"/>
					<Vertex X="10433" Y="5383" Z="0"/>
					<Vertex X="10438" Y="5383" Z="0"/>
					<Vertex X="10450" Y="5383" Z="0"/>
					<Vertex X="10450" Y="5388" Z="0"/>
					<Vertex X="10461" Y="5388" Z="0"/>
					<Vertex X="10466" Y="5388" Z="0"/>
					<Vertex X="10472" Y="5388" Z="0"/>
					<Vertex X="10483" Y="5394" Z="0"/>
					<Vertex X="10511" Y="5399" Z="0"/>
					<Vertex X="10522" Y="5399" Z="0"/>
					<Vertex X="10538" Y="5405" Z="0"/>
					<Vertex X="10544" Y="5405" Z="0"/>
					<Vertex X="10555" Y="5405" Z="0"/>
					<Vertex X="10560" Y="5405" Z="0"/>
					<Vertex X="10572" Y="5405" Z="0"/>
					<Vertex X="10577" Y="5405" Z="0"/>
					<Vertex X="10588" Y="5405" Z="0"/>
					<Vertex X="10594" Y="5405" Z="0"/>
					<Vertex X="10599" Y="5399" Z="0"/>
					<Vertex X="10599" Y="5394" Z="0"/>
					<Vertex X="10610" Y="5388" Z="0"/>
					<Vertex X="10610" Y="5383" Z="0"/>
					<Vertex X="10616" Y="5377" Z="0"/>
					<Vertex X="10621" Y="5366" Z="0"/>
					<Vertex X="10633" Y="5355" Z="0"/>
					<Vertex X="10644" Y="5344" Z="0"/>
					<Vertex X="10649" Y="5333" Z="0"/>
					<Vertex X="10666" Y="5311" Z="0"/>
					<Vertex X="10671" Y="5300" Z="0"/>
					<Vertex X="10682" Y="5283" Z="0"/>
					<Vertex X="10688" Y="5272" Z="0"/>
					<Vertex X="10693" Y="5261" Z="0"/>
					<Vertex X="10699" Y="5255" Z="0"/>
					<Vertex X="10705" Y="5255" Z="0"/>
					<Vertex X="10705" Y="5239" Z="0"/>
					<Vertex X="10710" Y="5222" Z="0"/>
					<Vertex X="10710" Y="5217" Z="0"/>
					<Vertex X="10716" Y="5205" Z="0"/>
					<Vertex X="10721" Y="5200" Z="0"/>
					<Vertex X="10727" Y="5189" Z="0"/>
					<Vertex X="10727" Y="5183" Z="0"/>
					<Vertex X="10727" Y="5178" Z="0"/>
					<Vertex X="10727" Y="5167" Z="0"/>
					<Vertex X="10727" Y="5161" Z="0"/>
					<Vertex X="10727" Y="5150" Z="0"/>
					<Vertex X="10727" Y="5133" Z="0"/>
					<Vertex X="10727" Y="5122" Z="0"/>
					<Vertex X="10727" Y="5100" Z="0"/>
					<Vertex X="10727" Y="5078" Z="0"/>
					<Vertex X="10727" Y="5056" Z="0"/>
					<Vertex X="10727" Y="5034" Z="0"/>
					<Vertex X="10721" Y="5000" Z="0"/>
					<Vertex X="10716" Y="4989" Z="0"/>
					<Vertex X="10716" Y="4967" Z="0"/>
					<Vertex X="10716" Y="4950" Z="0"/>
					<Vertex X="10710" Y="4923" Z="0"/>
					<Vertex X="10710" Y="4917" Z="0"/>
					<Vertex X="10710" Y="4906" Z="0"/>
					<Vertex X="10710" Y="4901" Z="0"/>
					<Vertex X="10710" Y="4895" Z="0"/>
					<Vertex X="10710" Y="4878" Z="0"/>
					<Vertex X="10710" Y="4867" Z="0"/>
					<Vertex X="10710" Y="4856" Z="0"/>
					<Vertex X="10710" Y="4845" Z="0"/>
					<Vertex X="10710" Y="4840" Z="0"/>
					<Vertex X="10716" Y="4817" Z="0"/>
					<Vertex X="10727" Y="4801" Z="0"/>
					<Vertex X="10738" Y="4790" Z="0"/>
					<Vertex X="10738" Y="4779" Z="0"/>
					<Vertex X="10749" Y="4762" Z="0"/>
					<Vertex X="10754" Y="4745" Z="0"/>
					<Vertex X="10766" Y="4740" Z="0"/>
					<Vertex X="10771" Y="4723" Z="0"/>
					<Vertex X="10777" Y="4712" Z="0"/>
					<Vertex X="10788" Y="4701" Z="0"/>
					<Vertex X="10793" Y="4684" Z="0"/>
					<Vertex X="10799" Y="4679" Z="0"/>
					<Vertex X="10804" Y="4668" Z="0"/>
					<Vertex X="10815" Y="4657" Z="0"/>
					<Vertex X="10821" Y="4651" Z="0"/>
					<Vertex X="10838" Y="4634" Z="0"/>
					<Vertex X="10849" Y="4618" Z="0"/>
					<Vertex X="10854" Y="4618" Z="0"/>
					<Vertex X="10865" Y="4612" Z="0"/>
					<Vertex X="10882" Y="4596" Z="0"/>
					<Vertex X="10888" Y="4596" Z="0"/>
					<Vertex X="10910" Y="4585" Z="0"/>
					<Vertex X="10915" Y="4585" Z="0"/>
					<Vertex X="10937" Y="4579" Z="0"/>
					<Vertex X="10954" Y="4573" Z="0"/>
					<Vertex X="10982" Y="4573" Z="0"/>
					<Vertex X="10998" Y="4573" Z="0"/>
					<Vertex X="11004" Y="4573" Z="0"/>
					<Vertex X="11026" Y="4568" Z="0"/>
					<Vertex X="11043" Y="4562" Z="0"/>
					<Vertex X="11054" Y="4562" Z="0"/>
					<Vertex X="11082" Y="4562" Z="0"/>
					<Vertex X="11093" Y="4562" Z="0"/>
					<Vertex X="11115" Y="4562" Z="0"/>
					<Vertex X="11120" Y="4562" Z="0"/>
					<Vertex X="11131" Y="4562" Z="0"/>
					<Vertex X="11137" Y="4562" Z="0"/>
					<Vertex X="11148" Y="4562" Z="0"/>
					<Vertex X="11154" Y="4562" Z="0"/>
					<Vertex X="11165" Y="4562" Z="0"/>
					<Vertex X="11170" Y="4562" Z="0"/>
					<Vertex X="11181" Y="4562" Z="0"/>
					<Vertex X="11187" Y="4562" Z="0"/>
					<Vertex X="11209" Y="4562" Z="0"/>
					<Vertex X="11226" Y="4562" Z="0"/>
					<Vertex X="11242" Y="4562" Z="0"/>
					<Vertex X="11264" Y="4562" Z="0"/>
					<Vertex X="11276" Y="4562" Z="0"/>
					<Vertex X="11298" Y="4557" Z="0"/>
					<Vertex X="11309" Y="4551" Z="0"/>
					<Vertex X="11325" Y="4551" Z="0"/>
					<Vertex X="11342" Y="4546" Z="0"/>
					<Vertex X="11364" Y="4546" Z="0"/>
					<Vertex X="11381" Y="4540" Z="0"/>
					<Vertex X="11392" Y="4540" Z="0"/>
					<Vertex X="11398" Y="4535" Z="0"/>
					<Vertex X="11414" Y="4535" Z="0"/>
					<Vertex X="11442" Y="4524" Z="0"/>
					<Vertex X="11459" Y="4518" Z="0"/>
					<Vertex X="11470" Y="4518" Z="0"/>
					<Vertex X="11481" Y="4518" Z="0"/>
					<Vertex X="11503" Y="4501" Z="0"/>
					<Vertex X="11514" Y="4501" Z="0"/>
					<Vertex X="11531" Y="4501" Z="0"/>
					<Vertex X="11542" Y="4501" Z="0"/>
					<Vertex X="11558" Y="4496" Z="0"/>
					<Vertex X="11569" Y="4490" Z="0"/>
					<Vertex X="11586" Y="4490" Z="0"/>
					<Vertex X="11603" Y="4474" Z="0"/>
					<Vertex X="11619" Y="4474" Z="0"/>
					<Vertex X="11636" Y="4468" Z="0"/>
					<Vertex X="11636" Y="4463" Z="0"/>
					<Vertex X="11647" Y="4463" Z="0"/>
					<Vertex X="11664" Y="4457" Z="0"/>
					<Vertex X="11680" Y="4452" Z="0"/>
					<Vertex X="11686" Y="4452" Z="0"/>
					<Vertex X="11697" Y="4446" Z="0"/>
					<Vertex X="11702" Y="4446" Z="0"/>
					<Vertex X="11708" Y="4446" Z="0"/>
					<Vertex X="11725" Y="4440" Z="0"/>
					<Vertex X="11730" Y="4435" Z="0"/>
					<Vertex X="11747" Y="4435" Z="0"/>
					<Vertex X="11758" Y="4429" Z="0"/>
					<Vertex X="11769" Y="4424" Z="0"/>
					<Vertex X="11780" Y="4424" Z="0"/>
					<Vertex X="11780" Y="4418" Z="0"/>
					<Vertex X="11791" Y="4418" Z="0"/>
					<Vertex X="11802" Y="4407" Z="0"/>
					<Vertex X="11813" Y="4402" Z="0"/>
					<Vertex X="11813" Y="4396" Z="0"/>
					<Vertex X="11830" Y="4385" Z="0"/>
					<Vertex X="11835" Y="4379" Z="0"/>
					<Vertex X="11847" Y="4368" Z="0"/>
					<Vertex X="11852" Y="4363" Z="0"/>
					<Vertex X="11869" Y="4346" Z="0"/>
					<Vertex X="11874" Y="4341" Z="0"/>
					<Vertex X="11874" Y="4335" Z="0"/>
					<Vertex X="11880" Y="4324" Z="0"/>
					<Vertex X="11880" Y="4318" Z="0"/>
					<Vertex X="11885" Y="4313" Z="0"/>
					<Vertex X="11885" Y="4302" Z="0"/>
					<Vertex X="11885" Y="4291" Z="0"/>
					<Vertex X="11885" Y="4280" Z="0"/>
					<Vertex X="11891" Y="4246" Z="0"/>
					<Vertex X="11891" Y="4224" Z="0"/>
					<Vertex X="11891" Y="4213" Z="0"/>
					<Vertex X="11891" Y="4202" Z="0"/>
					<Vertex X="11891" Y="4180" Z="0"/>
					<Vertex X="11885" Y="4147" Z="0"/>
					<Vertex X="11874" Y="4119" Z="0"/>
					<Vertex X="11852" Y="4091" Z="0"/>
					<Vertex X="11841" Y="4075" Z="0"/>
					<Vertex X="11824" Y="4058" Z="0"/>
					<Vertex X="11813" Y="4047" Z="0"/>
					<Vertex X="11797" Y="4036" Z="0"/>
					<Vertex X="11786" Y="4030" Z="0"/>
					<Vertex X="11769" Y="4019" Z="0"/>
					<Vertex X="11758" Y="4019" Z="0"/>
					<Vertex X="11741" Y="4019" Z="0"/>
					<Vertex X="11714" Y="4019" Z="0"/>
					<Vertex X="11686" Y="4014" Z="0"/>
					<Vertex X="11658" Y="4014" Z="0"/>
					<Vertex X="11619" Y="4014" Z="0"/>
					<Vertex X="11586" Y="4014" Z="0"/>
					<Vertex X="11575" Y="4014" Z="0"/>
					<Vertex X="11536" Y="4014" Z="0"/>
					<Vertex X="11508" Y="4014" Z="0"/>
					<Vertex X="11464" Y="4014" Z="0"/>
					<Vertex X="11403" Y="4014" Z="0"/>
					<Vertex X="11353" Y="3997" Z="0"/>
					<Vertex X="11298" Y="3991" Z="0"/>
					<Vertex X="11264" Y="3991" Z="0"/>
					<Vertex X="11226" Y="3986" Z="0"/>
					<Vertex X="11209" Y="3986" Z="0"/>
					<Vertex X="11159" Y="3975" Z="0"/>
					<Vertex X="11115" Y="3975" Z="0"/>
					<Vertex X="11065" Y="3975" Z="0"/>
					<Vertex X="11037" Y="3975" Z="0"/>
					<Vertex X="11009" Y="3975" Z="0"/>
					<Vertex X="10982" Y="3969" Z="0"/>
					<Vertex X="10965" Y="3969" Z="0"/>
					<Vertex X="10943" Y="3964" Z="0"/>
					<Vertex X="10893" Y="3964" Z="0"/>
					<Vertex X="10854" Y="3964" Z="0"/>
					<Vertex X="10821" Y="3964" Z="0"/>
					<Vertex X="10788" Y="3964" Z="0"/>
					<Vertex X="10766" Y="3964" Z="0"/>
					<Vertex X="10743" Y="3964" Z="0"/>
					<Vertex X="10721" Y="3964" Z="0"/>
					<Vertex X="10705" Y="3964" Z="0"/>
					<Vertex X="10688" Y="3964" Z="0"/>
					<Vertex X="10660" Y="3964" Z="0"/>
					<Vertex X="10644" Y="3964" Z="0"/>
					<Vertex X="10627" Y="3964" Z="0"/>
					<Vertex X="10605" Y="3964" Z="0"/>
					<Vertex X="10583" Y="3964" Z="0"/>
					<Vertex X="10549" Y="3964" Z="0"/>
					<Vertex X="10522" Y="3964" Z="0"/>
					<Vertex X="10488" Y="3964" Z="0"/>
					<Vertex X="10455" Y="3964" Z="0"/>
					<Vertex X="10422" Y="3964" Z="0"/>
					<Vertex X="10383" Y="3964" Z="0"/>
					<Vertex X="10355" Y="3964" Z="0"/>
					<Vertex X="10322" Y="3964" Z="0"/>
					<Vertex X="10278" Y="3964" Z="0"/>
					<Vertex X="10244" Y="3964" Z="0"/>
					<Vertex X="10206" Y="3964" Z="0"/>
					<Vertex X="10167" Y="3969" Z="0"/>
					<Vertex X="10150" Y="3969" Z="0"/>
					<Vertex X="10111" Y="3980" Z="0"/>
					<Vertex X="10084" Y="3980" Z="0"/>
					<Vertex X="10073" Y="3980" Z="0"/>
					<Vertex X="10028" Y="3991" Z="0"/>
					<Vertex X="10001" Y="3997" Z="0"/>
					<Vertex X="9973" Y="3997" Z="0"/>
					<Vertex X="9934" Y="4002" Z="0"/>
					<Vertex X="9912" Y="4008" Z="0"/>
					<Vertex X="9879" Y="4014" Z="0"/>
					<Vertex X="9834" Y="4019" Z="0"/>
					<Vertex X="9801" Y="4025" Z="0"/>
					<Vertex X="9784" Y="4025" Z="0"/>
					<Vertex X="9746" Y="4030" Z="0"/>
					<Vertex X="9701" Y="4036" Z="0"/>
					<Vertex X="9673" Y="4047" Z="0"/>
					<Vertex X="9640" Y="4047" Z="0"/>
					<Vertex X="9607" Y="4052" Z="0"/>
					<Vertex X="9563" Y="4058" Z="0"/>
					<Vertex X="9524" Y="4063" Z="0"/>
					<Vertex X="9491" Y="4075" Z="0"/>
					<Vertex X="9446" Y="4086" Z="0"/>
					<Vertex X="9424" Y="4091" Z="0"/>
					<Vertex X="9385" Y="4102" Z="0"/>
					<Vertex X="9346" Y="4113" Z="0"/>
					<Vertex X="9319" Y="4113" Z="0"/>
					<Vertex X="9285" Y="4130" Z="0"/>
					<Vertex X="9241" Y="4130" Z="0"/>
					<Vertex X="9202" Y="4136" Z="0"/>
					<Vertex X="9175" Y="4141" Z="0"/>
					<Vertex X="9136" Y="4152" Z="0"/>
					<Vertex X="9108" Y="4158" Z="0"/>
					<Vertex X="9080" Y="4158" Z="0"/>
					<Vertex X="9047" Y="4158" Z="0"/>
					<Vertex X="9014" Y="4163" Z="0"/>
					<Vertex X="8992" Y="4174" Z="0"/>
					<Vertex X="8964" Y="4174" Z="0"/>
					<Vertex X="8931" Y="4174" Z="0"/>
					<Vertex X="8903" Y="4174" Z="0"/>
					<Vertex X="8886" Y="4174" Z="0"/>
					<Vertex X="8853" Y="4180" Z="0"/>
					<Vertex X="8820" Y="4185" Z="0"/>
					<Vertex X="8792" Y="4185" Z="0"/>
					<Vertex X="8748" Y="4185" Z="0"/>
					<Vertex X="8714" Y="4185" Z="0"/>
					<Vertex X="8681" Y="4185" Z="0"/>
					<Vertex X="8648" Y="4185" Z="0"/>
					<Vertex X="8626" Y="4185" Z="0"/>
					<Vertex X="8598" Y="4185" Z="0"/>
					<Vertex X="8565" Y="4185" Z="0"/>
					<Vertex X="8543" Y="4185" Z="0"/>
					<Vertex X="8515" Y="4197" Z="0"/>
					<Vertex X="8493" Y="4197" Z="0"/>
					<Vertex X="8482" Y="4197" Z="0"/>
					<Vertex X="8454" Y="4202" Z="0"/>
					<Vertex X="8437" Y="4202" Z="0"/>
					<Vertex X="8398" Y="4202" Z="0"/>
					<Vertex X="8382" Y="4202" Z="0"/>
					<Vertex X="8360" Y="4202" Z="0"/>
					<Vertex X="8337" Y="4208" Z="0"/>
					<Vertex X="8321" Y="4208" Z="0"/>
					<Vertex X="8299" Y="4208" Z="0"/>
					<Vertex X="8282" Y="4208" Z="0"/>
					<Vertex X="8260" Y="4208" Z="0"/>
					<Vertex X="8238" Y="4208" Z="0"/>
					<Vertex X="8221" Y="4208" Z="0"/>
					<Vertex X="8204" Y="4208" Z="0"/>
					<Vertex X="8177" Y="4213" Z="0"/>
					<Vertex X="8160" Y="4213" Z="0"/>
					<Vertex X="8155" Y="4213" Z="0"/>
					<Vertex X="8143" Y="4219" Z="0"/>
					<Vertex X="8127" Y="4224" Z="0"/>
					<Vertex X="8121" Y="4224" Z="0"/>
					<Vertex X="8105" Y="4224" Z="0"/>
					<Vertex X="8082" Y="4235" Z="0"/>
					<Vertex X="8066" Y="4235" Z="0"/>
					<Vertex X="8049" Y="4241" Z="0"/>
					<Vertex X="8027" Y="4241" Z="0"/>
					<Vertex X="8016" Y="4246" Z="0"/>
					<Vertex X="7994" Y="4257" Z="0"/>
					<Vertex X="7983" Y="4263" Z="0"/>
					<Vertex X="7960" Y="4263" Z="0"/>
					<Vertex X="7955" Y="4263" Z="0"/>
					<Vertex X="7938" Y="4274" Z="0"/>
					<Vertex X="7933" Y="4274" Z="0"/>
					<Vertex X="7916" Y="4280" Z="0"/>
					<Vertex X="7911" Y="4285" Z="0"/>
					<Vertex X="7900" Y="4285" Z="0"/>
					<Vertex X="7894" Y="4291" Z="0"/>
					<Vertex X="7877" Y="4296" Z="0"/>
					<Vertex X="7872" Y="4296" Z="0"/>
					<Vertex X="7872" Y="4302" Z="0"/>
					<Vertex X="7861" Y="4302" Z="0"/>
					<Vertex X="7850" Y="4307" Z="0"/>
					<Vertex X="7844" Y="4307" Z="0"/>
					<Vertex X="7839" Y="4313" Z="0"/>
					<Vertex X="7827" Y="4313" Z="0"/>
					<Vertex X="7822" Y="4313" Z="0"/>
					<Vertex X="7816" Y="4313" Z="0"/>
					<Vertex X="7811" Y="4318" Z="0"/>
					<Vertex X="7805" Y="4318" Z="0"/>
					<Vertex X="7800" Y="4318" Z="0"/>
					<Vertex X="7794" Y="4318" Z="0"/>
					<Vertex X="7783" Y="4324" Z="0"/>
					<Vertex X="7778" Y="4330" Z="0"/>
					<Vertex X="7772" Y="4330" Z="0"/>
					<Vertex X="7766" Y="4330" Z="0"/>
					<Vertex X="7761" Y="4330" Z="0"/>
					<Vertex X="7755" Y="4330" Z="0"/>
					<Vertex X="7750" Y="4330" Z="0"/>
					<Vertex X="7744" Y="4330" Z="0"/>
					<Vertex X="7739" Y="4330" Z="0"/>
					<Vertex X="7733" Y="4330" Z="0"/>
					<Vertex X="7694" Y="4352" Z="0"/>
				</Vertices>
			</Region>
		</Regions>
		<Plots/>
	</Annotation>
</Annotations>
