# Supplementary material for: Convolutional neural networks can accurately distinguish four histologic growth patterns of lung adenocarcinoma in digital slides
Source: Sci Rep. 2019 Feb 6;9:1483. doi: 10.1038/s41598-018-37638-9 (PMC6365499; doi:10.1038/s41598-018-37638-9)
Supplement: Supplementary file 2 — Dataset 1 [file 41598_2018_37638_MOESM2_ESM.zip › TCGA-44-2661-01A-01-TS1.72c6763d-5fd9-46a0-b7e3-a9b62076631e.xml]

<Annotations MicronsPerPixel="0.501500">
	<Annotation Id="1" Name="" ReadOnly="0" NameReadOnly="0" LineColorReadOnly="0" Incremental="0" Type="4" LineColor="65280" Visible="1" Selected="1" MarkupImagePath="" MacroName="">
		<Attributes/>
		<Regions>
			<RegionAttributeHeaders>
				<AttributeHeader Id="9999" Name="Region" ColumnWidth="-1"/>
				<AttributeHeader Id="9997" Name="Length" ColumnWidth="-1"/>
				<AttributeHeader Id="9996" Name="Area" ColumnWidth="-1"/>
				<AttributeHeader Id="9998" Name="Text" ColumnWidth="-1"/>
			</RegionAttributeHeaders>
			<Region Id="1" Type="0" Zoom="0.380000" Selected="0" ImageLocation="" ImageFocus="0" Length="12484.7" Area="2393709.5" LengthMicrons="6261.1" AreaMicrons="602023.4" Text="ACINAR" NegativeROA="0" InputRegionId="0" Analyze="1" DisplayId="1">
				<Attributes/>
				<Vertices>
					<Vertex X="12916" Y="12781" Z="0"/>
					<Vertex X="12916" Y="12784" Z="0"/>
					<Vertex X="12916" Y="12787" Z="0"/>
					<Vertex X="12919" Y="12789" Z="0"/>
					<Vertex X="12922" Y="12789" Z="0"/>
					<Vertex X="12924" Y="12789" Z="0"/>
					<Vertex X="12929" Y="12792" Z="0"/>
					<Vertex X="12932" Y="12792" Z="0"/>
					<Vertex X="12935" Y="12792" Z="0"/>
					<Vertex X="12937" Y="12792" Z="0"/>
					<Vertex X="12940" Y="12792" Z="0"/>
					<Vertex X="12943" Y="12792" Z="0"/>
					<Vertex X="12943" Y="12795" Z="0"/>
					<Vertex X="12945" Y="12797" Z="0"/>
					<Vertex X="12948" Y="12797" Z="0"/>
					<Vertex X="12953" Y="12797" Z="0"/>
					<Vertex X="12956" Y="12797" Z="0"/>
					<Vertex X="12958" Y="12797" Z="0"/>
					<Vertex X="12964" Y="12797" Z="0"/>
					<Vertex X="12966" Y="12797" Z="0"/>
					<Vertex X="12972" Y="12797" Z="0"/>
					<Vertex X="12974" Y="12797" Z="0"/>
					<Vertex X="12977" Y="12797" Z="0"/>
					<Vertex X="12979" Y="12797" Z="0"/>
					<Vertex X="12982" Y="12797" Z="0"/>
					<Vertex X="12985" Y="12797" Z="0"/>
					<Vertex X="12990" Y="12797" Z="0"/>
					<Vertex X="12993" Y="12797" Z="0"/>
					<Vertex X="12995" Y="12797" Z="0"/>
					<Vertex X="12998" Y="12797" Z="0"/>
					<Vertex X="13000" Y="12797" Z="0"/>
					<Vertex X="13003" Y="12797" Z="0"/>
					<Vertex X="13006" Y="12797" Z="0"/>
					<Vertex X="13008" Y="12797" Z="0"/>
					<Vertex X="13011" Y="12797" Z="0"/>
					<Vertex X="13014" Y="12797" Z="0"/>
					<Vertex X="13016" Y="12797" Z="0"/>
					<Vertex X="13019" Y="12797" Z="0"/>
					<Vertex X="13022" Y="12797" Z="0"/>
					<Vertex X="13024" Y="12797" Z="0"/>
					<Vertex X="13027" Y="12797" Z="0"/>
					<Vertex X="13029" Y="12797" Z="0"/>
					<Vertex X="13032" Y="12797" Z="0"/>
					<Vertex X="13035" Y="12797" Z="0"/>
					<Vertex X="13037" Y="12797" Z="0"/>
					<Vertex X="13040" Y="12797" Z="0"/>
					<Vertex X="13043" Y="12797" Z="0"/>
					<Vertex X="13045" Y="12797" Z="0"/>
					<Vertex X="13048" Y="12797" Z="0"/>
					<Vertex X="13053" Y="12797" Z="0"/>
					<Vertex X="13056" Y="12797" Z="0"/>
					<Vertex X="13058" Y="12797" Z="0"/>
					<Vertex X="13061" Y="12797" Z="0"/>
					<Vertex X="13064" Y="12797" Z="0"/>
					<Vertex X="13069" Y="12797" Z="0"/>
					<Vertex X="13072" Y="12797" Z="0"/>
					<Vertex X="13074" Y="12797" Z="0"/>
					<Vertex X="13077" Y="12797" Z="0"/>
					<Vertex X="13079" Y="12797" Z="0"/>
					<Vertex X="13085" Y="12797" Z="0"/>
					<Vertex X="13087" Y="12797" Z="0"/>
					<Vertex X="13093" Y="12797" Z="0"/>
					<Vertex X="13095" Y="12797" Z="0"/>
					<Vertex X="13100" Y="12797" Z="0"/>
					<Vertex X="13103" Y="12797" Z="0"/>
					<Vertex X="13108" Y="12797" Z="0"/>
					<Vertex X="13108" Y="12795" Z="0"/>
					<Vertex X="13111" Y="12795" Z="0"/>
					<Vertex X="13116" Y="12795" Z="0"/>
					<Vertex X="13119" Y="12795" Z="0"/>
					<Vertex X="13124" Y="12789" Z="0"/>
					<Vertex X="13127" Y="12789" Z="0"/>
					<Vertex X="13129" Y="12789" Z="0"/>
					<Vertex X="13132" Y="12789" Z="0"/>
					<Vertex X="13135" Y="12789" Z="0"/>
					<Vertex X="13137" Y="12787" Z="0"/>
					<Vertex X="13140" Y="12787" Z="0"/>
					<Vertex X="13143" Y="12787" Z="0"/>
					<Vertex X="13145" Y="12787" Z="0"/>
					<Vertex X="13148" Y="12787" Z="0"/>
					<Vertex X="13153" Y="12784" Z="0"/>
					<Vertex X="13156" Y="12784" Z="0"/>
					<Vertex X="13158" Y="12784" Z="0"/>
					<Vertex X="13161" Y="12784" Z="0"/>
					<Vertex X="13164" Y="12784" Z="0"/>
					<Vertex X="13166" Y="12784" Z="0"/>
					<Vertex X="13169" Y="12784" Z="0"/>
					<Vertex X="13174" Y="12784" Z="0"/>
					<Vertex X="13177" Y="12784" Z="0"/>
					<Vertex X="13182" Y="12784" Z="0"/>
					<Vertex X="13185" Y="12784" Z="0"/>
					<Vertex X="13190" Y="12784" Z="0"/>
					<Vertex X="13193" Y="12784" Z="0"/>
					<Vertex X="13198" Y="12784" Z="0"/>
					<Vertex X="13200" Y="12784" Z="0"/>
					<Vertex X="13203" Y="12784" Z="0"/>
					<Vertex X="13206" Y="12784" Z="0"/>
					<Vertex X="13208" Y="12784" Z="0"/>
					<Vertex X="13211" Y="12784" Z="0"/>
					<Vertex X="13214" Y="12784" Z="0"/>
					<Vertex X="13216" Y="12784" Z="0"/>
					<Vertex X="13222" Y="12784" Z="0"/>
					<Vertex X="13224" Y="12784" Z="0"/>
					<Vertex X="13227" Y="12784" Z="0"/>
					<Vertex X="13229" Y="12784" Z="0"/>
					<Vertex X="13232" Y="12784" Z="0"/>
					<Vertex X="13235" Y="12784" Z="0"/>
					<Vertex X="13237" Y="12784" Z="0"/>
					<Vertex X="13240" Y="12784" Z="0"/>
					<Vertex X="13243" Y="12787" Z="0"/>
					<Vertex X="13245" Y="12787" Z="0"/>
					<Vertex X="13248" Y="12787" Z="0"/>
					<Vertex X="13250" Y="12789" Z="0"/>
					<Vertex X="13253" Y="12789" Z="0"/>
					<Vertex X="13256" Y="12789" Z="0"/>
					<Vertex X="13258" Y="12792" Z="0"/>
					<Vertex X="13264" Y="12795" Z="0"/>
					<Vertex X="13266" Y="12795" Z="0"/>
					<Vertex X="13266" Y="12797" Z="0"/>
					<Vertex X="13269" Y="12797" Z="0"/>
					<Vertex X="13272" Y="12800" Z="0"/>
					<Vertex X="13274" Y="12800" Z="0"/>
					<Vertex X="13277" Y="12803" Z="0"/>
					<Vertex X="13279" Y="12805" Z="0"/>
					<Vertex X="13282" Y="12808" Z="0"/>
					<Vertex X="13282" Y="12810" Z="0"/>
					<Vertex X="13285" Y="12810" Z="0"/>
					<Vertex X="13285" Y="12813" Z="0"/>
					<Vertex X="13287" Y="12816" Z="0"/>
					<Vertex X="13287" Y="12818" Z="0"/>
					<Vertex X="13290" Y="12818" Z="0"/>
					<Vertex X="13290" Y="12824" Z="0"/>
					<Vertex X="13293" Y="12829" Z="0"/>
					<Vertex X="13298" Y="12831" Z="0"/>
					<Vertex X="13298" Y="12837" Z="0"/>
					<Vertex X="13298" Y="12839" Z="0"/>
					<Vertex X="13298" Y="12845" Z="0"/>
					<Vertex X="13298" Y="12847" Z="0"/>
					<Vertex X="13298" Y="12853" Z="0"/>
					<Vertex X="13298" Y="12855" Z="0"/>
					<Vertex X="13298" Y="12860" Z="0"/>
					<Vertex X="13298" Y="12863" Z="0"/>
					<Vertex X="13298" Y="12866" Z="0"/>
					<Vertex X="13295" Y="12871" Z="0"/>
					<Vertex X="13295" Y="12874" Z="0"/>
					<Vertex X="13295" Y="12876" Z="0"/>
					<Vertex X="13295" Y="12879" Z="0"/>
					<Vertex X="13290" Y="12884" Z="0"/>
					<Vertex X="13290" Y="12887" Z="0"/>
					<Vertex X="13287" Y="12889" Z="0"/>
					<Vertex X="13285" Y="12892" Z="0"/>
					<Vertex X="13285" Y="12895" Z="0"/>
					<Vertex X="13282" Y="12897" Z="0"/>
					<Vertex X="13279" Y="12897" Z="0"/>
					<Vertex X="13277" Y="12900" Z="0"/>
					<Vertex X="13274" Y="12900" Z="0"/>
					<Vertex X="13272" Y="12903" Z="0"/>
					<Vertex X="13269" Y="12903" Z="0"/>
					<Vertex X="13264" Y="12903" Z="0"/>
					<Vertex X="13258" Y="12903" Z="0"/>
					<Vertex X="13256" Y="12903" Z="0"/>
					<Vertex X="13250" Y="12903" Z="0"/>
					<Vertex X="13248" Y="12903" Z="0"/>
					<Vertex X="13243" Y="12903" Z="0"/>
					<Vertex X="13240" Y="12903" Z="0"/>
					<Vertex X="13235" Y="12903" Z="0"/>
					<Vertex X="13232" Y="12903" Z="0"/>
					<Vertex X="13229" Y="12903" Z="0"/>
					<Vertex X="13227" Y="12903" Z="0"/>
					<Vertex X="13224" Y="12903" Z="0"/>
					<Vertex X="13219" Y="12903" Z="0"/>
					<Vertex X="13216" Y="12903" Z="0"/>
					<Vertex X="13211" Y="12905" Z="0"/>
					<Vertex X="13206" Y="12905" Z="0"/>
					<Vertex X="13203" Y="12905" Z="0"/>
					<Vertex X="13198" Y="12908" Z="0"/>
					<Vertex X="13195" Y="12908" Z="0"/>
					<Vertex X="13190" Y="12908" Z="0"/>
					<Vertex X="13185" Y="12908" Z="0"/>
					<Vertex X="13182" Y="12908" Z="0"/>
					<Vertex X="13179" Y="12908" Z="0"/>
					<Vertex X="13172" Y="12913" Z="0"/>
					<Vertex X="13169" Y="12913" Z="0"/>
					<Vertex X="13166" Y="12913" Z="0"/>
					<Vertex X="13164" Y="12916" Z="0"/>
					<Vertex X="13161" Y="12916" Z="0"/>
					<Vertex X="13158" Y="12916" Z="0"/>
					<Vertex X="13158" Y="12918" Z="0"/>
					<Vertex X="13156" Y="12918" Z="0"/>
					<Vertex X="13153" Y="12921" Z="0"/>
					<Vertex X="13150" Y="12924" Z="0"/>
					<Vertex X="13148" Y="12924" Z="0"/>
					<Vertex X="13145" Y="12924" Z="0"/>
					<Vertex X="13143" Y="12926" Z="0"/>
					<Vertex X="13140" Y="12926" Z="0"/>
					<Vertex X="13137" Y="12926" Z="0"/>
					<Vertex X="13135" Y="12929" Z="0"/>
					<Vertex X="13135" Y="12931" Z="0"/>
					<Vertex X="13129" Y="12931" Z="0"/>
					<Vertex X="13127" Y="12931" Z="0"/>
					<Vertex X="13122" Y="12934" Z="0"/>
					<Vertex X="13116" Y="12937" Z="0"/>
					<Vertex X="13114" Y="12939" Z="0"/>
					<Vertex X="13111" Y="12939" Z="0"/>
					<Vertex X="13106" Y="12939" Z="0"/>
					<Vertex X="13103" Y="12939" Z="0"/>
					<Vertex X="13100" Y="12942" Z="0"/>
					<Vertex X="13098" Y="12942" Z="0"/>
					<Vertex X="13095" Y="12942" Z="0"/>
					<Vertex X="13093" Y="12942" Z="0"/>
					<Vertex X="13090" Y="12942" Z="0"/>
					<Vertex X="13087" Y="12942" Z="0"/>
					<Vertex X="13085" Y="12942" Z="0"/>
					<Vertex X="13079" Y="12945" Z="0"/>
					<Vertex X="13074" Y="12945" Z="0"/>
					<Vertex X="13072" Y="12945" Z="0"/>
					<Vertex X="13069" Y="12947" Z="0"/>
					<Vertex X="13066" Y="12947" Z="0"/>
					<Vertex X="13064" Y="12947" Z="0"/>
					<Vertex X="13061" Y="12947" Z="0"/>
					<Vertex X="13058" Y="12947" Z="0"/>
					<Vertex X="13056" Y="12950" Z="0"/>
					<Vertex X="13050" Y="12950" Z="0"/>
					<Vertex X="13048" Y="12950" Z="0"/>
					<Vertex X="13043" Y="12950" Z="0"/>
					<Vertex X="13040" Y="12947" Z="0"/>
					<Vertex X="13037" Y="12947" Z="0"/>
					<Vertex X="13035" Y="12947" Z="0"/>
					<Vertex X="13032" Y="12947" Z="0"/>
					<Vertex X="13029" Y="12947" Z="0"/>
					<Vertex X="13027" Y="12947" Z="0"/>
					<Vertex X="13024" Y="12947" Z="0"/>
					<Vertex X="13022" Y="12947" Z="0"/>
					<Vertex X="13019" Y="12947" Z="0"/>
					<Vertex X="13016" Y="12945" Z="0"/>
					<Vertex X="13014" Y="12945" Z="0"/>
					<Vertex X="13011" Y="12945" Z="0"/>
					<Vertex X="13008" Y="12945" Z="0"/>
					<Vertex X="13006" Y="12945" Z="0"/>
					<Vertex X="13003" Y="12945" Z="0"/>
					<Vertex X="13000" Y="12945" Z="0"/>
					<Vertex X="12998" Y="12945" Z="0"/>
					<Vertex X="12990" Y="12945" Z="0"/>
					<Vertex X="12985" Y="12945" Z="0"/>
					<Vertex X="12982" Y="12945" Z="0"/>
					<Vertex X="12977" Y="12945" Z="0"/>
					<Vertex X="12974" Y="12945" Z="0"/>
					<Vertex X="12972" Y="12945" Z="0"/>
					<Vertex X="12969" Y="12945" Z="0"/>
					<Vertex X="12966" Y="12945" Z="0"/>
					<Vertex X="12964" Y="12945" Z="0"/>
					<Vertex X="12961" Y="12945" Z="0"/>
					<Vertex X="12958" Y="12945" Z="0"/>
					<Vertex X="12956" Y="12945" Z="0"/>
					<Vertex X="12953" Y="12945" Z="0"/>
					<Vertex X="12950" Y="12942" Z="0"/>
					<Vertex X="12945" Y="12942" Z="0"/>
					<Vertex X="12943" Y="12942" Z="0"/>
					<Vertex X="12937" Y="12942" Z="0"/>
					<Vertex X="12935" Y="12945" Z="0"/>
					<Vertex X="12932" Y="12947" Z="0"/>
					<Vertex X="12929" Y="12947" Z="0"/>
					<Vertex X="12927" Y="12950" Z="0"/>
					<Vertex X="12927" Y="12953" Z="0"/>
					<Vertex X="12927" Y="12955" Z="0"/>
					<Vertex X="12927" Y="12958" Z="0"/>
					<Vertex X="12927" Y="12960" Z="0"/>
					<Vertex X="12927" Y="12963" Z="0"/>
					<Vertex X="12927" Y="12966" Z="0"/>
					<Vertex X="12927" Y="12968" Z="0"/>
					<Vertex X="12927" Y="12971" Z="0"/>
					<Vertex X="12927" Y="12974" Z="0"/>
					<Vertex X="12927" Y="12976" Z="0"/>
					<Vertex X="12927" Y="12979" Z="0"/>
					<Vertex X="12927" Y="12981" Z="0"/>
					<Vertex X="12927" Y="12984" Z="0"/>
					<Vertex X="12927" Y="12987" Z="0"/>
					<Vertex X="12927" Y="12989" Z="0"/>
					<Vertex X="12927" Y="12992" Z="0"/>
					<Vertex X="12927" Y="12995" Z="0"/>
					<Vertex X="12927" Y="12997" Z="0"/>
					<Vertex X="12927" Y="13000" Z="0"/>
					<Vertex X="12927" Y="13003" Z="0"/>
					<Vertex X="12927" Y="13005" Z="0"/>
					<Vertex X="12927" Y="13010" Z="0"/>
					<Vertex X="12927" Y="13013" Z="0"/>
					<Vertex X="12927" Y="13016" Z="0"/>
					<Vertex X="12927" Y="13018" Z="0"/>
					<Vertex X="12927" Y="13021" Z="0"/>
					<Vertex X="12927" Y="13024" Z="0"/>
					<Vertex X="12927" Y="13026" Z="0"/>
					<Vertex X="12927" Y="13029" Z="0"/>
					<Vertex X="12927" Y="13031" Z="0"/>
					<Vertex X="12927" Y="13034" Z="0"/>
					<Vertex X="12927" Y="13037" Z="0"/>
					<Vertex X="12927" Y="13039" Z="0"/>
					<Vertex X="12927" Y="13042" Z="0"/>
					<Vertex X="12927" Y="13045" Z="0"/>
					<Vertex X="12927" Y="13047" Z="0"/>
					<Vertex X="12927" Y="13050" Z="0"/>
					<Vertex X="12927" Y="13055" Z="0"/>
					<Vertex X="12927" Y="13058" Z="0"/>
					<Vertex X="12927" Y="13060" Z="0"/>
					<Vertex X="12927" Y="13063" Z="0"/>
					<Vertex X="12927" Y="13066" Z="0"/>
					<Vertex X="12927" Y="13074" Z="0"/>
					<Vertex X="12929" Y="13074" Z="0"/>
					<Vertex X="12929" Y="13076" Z="0"/>
					<Vertex X="12932" Y="13079" Z="0"/>
					<Vertex X="12932" Y="13081" Z="0"/>
					<Vertex X="12935" Y="13087" Z="0"/>
					<Vertex X="12937" Y="13089" Z="0"/>
					<Vertex X="12940" Y="13089" Z="0"/>
					<Vertex X="12943" Y="13095" Z="0"/>
					<Vertex X="12943" Y="13097" Z="0"/>
					<Vertex X="12945" Y="13100" Z="0"/>
					<Vertex X="12945" Y="13103" Z="0"/>
					<Vertex X="12948" Y="13105" Z="0"/>
					<Vertex X="12948" Y="13108" Z="0"/>
					<Vertex X="12948" Y="13113" Z="0"/>
					<Vertex X="12948" Y="13116" Z="0"/>
					<Vertex X="12953" Y="13121" Z="0"/>
					<Vertex X="12953" Y="13126" Z="0"/>
					<Vertex X="12953" Y="13131" Z="0"/>
					<Vertex X="12953" Y="13137" Z="0"/>
					<Vertex X="12953" Y="13142" Z="0"/>
					<Vertex X="12953" Y="13147" Z="0"/>
					<Vertex X="12953" Y="13150" Z="0"/>
					<Vertex X="12956" Y="13153" Z="0"/>
					<Vertex X="12956" Y="13158" Z="0"/>
					<Vertex X="12958" Y="13163" Z="0"/>
					<Vertex X="12958" Y="13166" Z="0"/>
					<Vertex X="12958" Y="13168" Z="0"/>
					<Vertex X="12958" Y="13174" Z="0"/>
					<Vertex X="12958" Y="13179" Z="0"/>
					<Vertex X="12961" Y="13181" Z="0"/>
					<Vertex X="12961" Y="13184" Z="0"/>
					<Vertex X="12961" Y="13187" Z="0"/>
					<Vertex X="12964" Y="13192" Z="0"/>
					<Vertex X="12964" Y="13195" Z="0"/>
					<Vertex X="12964" Y="13200" Z="0"/>
					<Vertex X="12964" Y="13203" Z="0"/>
					<Vertex X="12964" Y="13205" Z="0"/>
					<Vertex X="12964" Y="13208" Z="0"/>
					<Vertex X="12964" Y="13210" Z="0"/>
					<Vertex X="12964" Y="13218" Z="0"/>
					<Vertex X="12964" Y="13224" Z="0"/>
					<Vertex X="12964" Y="13226" Z="0"/>
					<Vertex X="12964" Y="13231" Z="0"/>
					<Vertex X="12964" Y="13234" Z="0"/>
					<Vertex X="12964" Y="13239" Z="0"/>
					<Vertex X="12964" Y="13245" Z="0"/>
					<Vertex X="12964" Y="13247" Z="0"/>
					<Vertex X="12964" Y="13250" Z="0"/>
					<Vertex X="12964" Y="13255" Z="0"/>
					<Vertex X="12961" Y="13258" Z="0"/>
					<Vertex X="12961" Y="13260" Z="0"/>
					<Vertex X="12958" Y="13263" Z="0"/>
					<Vertex X="12956" Y="13268" Z="0"/>
					<Vertex X="12953" Y="13271" Z="0"/>
					<Vertex X="12950" Y="13276" Z="0"/>
					<Vertex X="12948" Y="13279" Z="0"/>
					<Vertex X="12948" Y="13281" Z="0"/>
					<Vertex X="12943" Y="13284" Z="0"/>
					<Vertex X="12943" Y="13287" Z="0"/>
					<Vertex X="12935" Y="13295" Z="0"/>
					<Vertex X="12935" Y="13297" Z="0"/>
					<Vertex X="12932" Y="13300" Z="0"/>
					<Vertex X="12927" Y="13308" Z="0"/>
					<Vertex X="12924" Y="13310" Z="0"/>
					<Vertex X="12919" Y="13318" Z="0"/>
					<Vertex X="12914" Y="13321" Z="0"/>
					<Vertex X="12909" Y="13311" Z="0"/>
					<Vertex X="12906" Y="13316" Z="0"/>
					<Vertex X="12904" Y="13320" Z="0"/>
					<Vertex X="12902" Y="13322" Z="0"/>
					<Vertex X="12900" Y="13326" Z="0"/>
					<Vertex X="12896" Y="13331" Z="0"/>
					<Vertex X="12896" Y="13335" Z="0"/>
					<Vertex X="12896" Y="13337" Z="0"/>
					<Vertex X="12893" Y="13342" Z="0"/>
					<Vertex X="12893" Y="13348" Z="0"/>
					<Vertex X="12893" Y="13353" Z="0"/>
					<Vertex X="12893" Y="13359" Z="0"/>
					<Vertex X="12893" Y="13363" Z="0"/>
					<Vertex X="12893" Y="13366" Z="0"/>
					<Vertex X="12895" Y="13370" Z="0"/>
					<Vertex X="12895" Y="13377" Z="0"/>
					<Vertex X="12896" Y="13379" Z="0"/>
					<Vertex X="12898" Y="13381" Z="0"/>
					<Vertex X="12900" Y="13383" Z="0"/>
					<Vertex X="12900" Y="13387" Z="0"/>
					<Vertex X="12902" Y="13389" Z="0"/>
					<Vertex X="12904" Y="13392" Z="0"/>
					<Vertex X="12906" Y="13396" Z="0"/>
					<Vertex X="12906" Y="13400" Z="0"/>
					<Vertex X="12908" Y="13402" Z="0"/>
					<Vertex X="12911" Y="13405" Z="0"/>
					<Vertex X="12911" Y="13409" Z="0"/>
					<Vertex X="12915" Y="13413" Z="0"/>
					<Vertex X="12915" Y="13416" Z="0"/>
					<Vertex X="12917" Y="13422" Z="0"/>
					<Vertex X="12921" Y="13427" Z="0"/>
					<Vertex X="12921" Y="13431" Z="0"/>
					<Vertex X="12922" Y="13433" Z="0"/>
					<Vertex X="12922" Y="13435" Z="0"/>
					<Vertex X="12924" Y="13437" Z="0"/>
					<Vertex X="12924" Y="13442" Z="0"/>
					<Vertex X="12924" Y="13446" Z="0"/>
					<Vertex X="12924" Y="13452" Z="0"/>
					<Vertex X="12924" Y="13453" Z="0"/>
					<Vertex X="12926" Y="13455" Z="0"/>
					<Vertex X="12930" Y="13459" Z="0"/>
					<Vertex X="12934" Y="13464" Z="0"/>
					<Vertex X="12939" Y="13472" Z="0"/>
					<Vertex X="12950" Y="13481" Z="0"/>
					<Vertex X="12958" Y="13487" Z="0"/>
					<Vertex X="12967" Y="13492" Z="0"/>
					<Vertex X="12971" Y="13498" Z="0"/>
					<Vertex X="12974" Y="13500" Z="0"/>
					<Vertex X="12978" Y="13502" Z="0"/>
					<Vertex X="12980" Y="13505" Z="0"/>
					<Vertex X="12985" Y="13509" Z="0"/>
					<Vertex X="12987" Y="13511" Z="0"/>
					<Vertex X="12991" Y="13514" Z="0"/>
					<Vertex X="12995" Y="13516" Z="0"/>
					<Vertex X="12998" Y="13520" Z="0"/>
					<Vertex X="13000" Y="13522" Z="0"/>
					<Vertex X="13002" Y="13526" Z="0"/>
					<Vertex X="13004" Y="13529" Z="0"/>
					<Vertex X="13004" Y="13531" Z="0"/>
					<Vertex X="13006" Y="13535" Z="0"/>
					<Vertex X="13006" Y="13537" Z="0"/>
					<Vertex X="13008" Y="13539" Z="0"/>
					<Vertex X="13009" Y="13540" Z="0"/>
					<Vertex X="13011" Y="13542" Z="0"/>
					<Vertex X="13013" Y="13544" Z="0"/>
					<Vertex X="13015" Y="13546" Z="0"/>
					<Vertex X="13017" Y="13548" Z="0"/>
					<Vertex X="13019" Y="13550" Z="0"/>
					<Vertex X="13021" Y="13552" Z="0"/>
					<Vertex X="13022" Y="13553" Z="0"/>
					<Vertex X="13022" Y="13557" Z="0"/>
					<Vertex X="13024" Y="13559" Z="0"/>
					<Vertex X="13026" Y="13561" Z="0"/>
					<Vertex X="13028" Y="13563" Z="0"/>
					<Vertex X="13030" Y="13564" Z="0"/>
					<Vertex X="13032" Y="13566" Z="0"/>
					<Vertex X="13032" Y="13568" Z="0"/>
					<Vertex X="13034" Y="13568" Z="0"/>
					<Vertex X="13034" Y="13570" Z="0"/>
					<Vertex X="13035" Y="13570" Z="0"/>
					<Vertex X="13035" Y="13572" Z="0"/>
					<Vertex X="13037" Y="13572" Z="0"/>
					<Vertex X="13037" Y="13576" Z="0"/>
					<Vertex X="13041" Y="13579" Z="0"/>
					<Vertex X="13043" Y="13581" Z="0"/>
					<Vertex X="13043" Y="13583" Z="0"/>
					<Vertex X="13043" Y="13585" Z="0"/>
					<Vertex X="13046" Y="13589" Z="0"/>
					<Vertex X="13046" Y="13590" Z="0"/>
					<Vertex X="13048" Y="13592" Z="0"/>
					<Vertex X="13052" Y="13598" Z="0"/>
					<Vertex X="13054" Y="13600" Z="0"/>
					<Vertex X="13054" Y="13603" Z="0"/>
					<Vertex X="13058" Y="13607" Z="0"/>
					<Vertex X="13061" Y="13611" Z="0"/>
					<Vertex X="13065" Y="13613" Z="0"/>
					<Vertex X="13067" Y="13616" Z="0"/>
					<Vertex X="13069" Y="13618" Z="0"/>
					<Vertex X="13072" Y="13624" Z="0"/>
					<Vertex X="13074" Y="13626" Z="0"/>
					<Vertex X="13076" Y="13629" Z="0"/>
					<Vertex X="13076" Y="13631" Z="0"/>
					<Vertex X="13076" Y="13633" Z="0"/>
					<Vertex X="13076" Y="13635" Z="0"/>
					<Vertex X="13076" Y="13640" Z="0"/>
					<Vertex X="13078" Y="13644" Z="0"/>
					<Vertex X="13080" Y="13648" Z="0"/>
					<Vertex X="13082" Y="13652" Z="0"/>
					<Vertex X="13082" Y="13657" Z="0"/>
					<Vertex X="13082" Y="13659" Z="0"/>
					<Vertex X="13082" Y="13663" Z="0"/>
					<Vertex X="13082" Y="13668" Z="0"/>
					<Vertex X="13082" Y="13670" Z="0"/>
					<Vertex X="13082" Y="13672" Z="0"/>
					<Vertex X="13082" Y="13676" Z="0"/>
					<Vertex X="13082" Y="13681" Z="0"/>
					<Vertex X="13080" Y="13685" Z="0"/>
					<Vertex X="13078" Y="13689" Z="0"/>
					<Vertex X="13071" Y="13698" Z="0"/>
					<Vertex X="13046" Y="13718" Z="0"/>
					<Vertex X="13039" Y="13724" Z="0"/>
					<Vertex X="13037" Y="13724" Z="0"/>
					<Vertex X="13032" Y="13727" Z="0"/>
					<Vertex X="13028" Y="13729" Z="0"/>
					<Vertex X="13026" Y="13733" Z="0"/>
					<Vertex X="13022" Y="13735" Z="0"/>
					<Vertex X="13021" Y="13737" Z="0"/>
					<Vertex X="13019" Y="13740" Z="0"/>
					<Vertex X="13017" Y="13746" Z="0"/>
					<Vertex X="13013" Y="13750" Z="0"/>
					<Vertex X="13006" Y="13757" Z="0"/>
					<Vertex X="12995" Y="13770" Z="0"/>
					<Vertex X="12974" Y="13785" Z="0"/>
					<Vertex X="12963" Y="13792" Z="0"/>
					<Vertex X="12959" Y="13796" Z="0"/>
					<Vertex X="12956" Y="13803" Z="0"/>
					<Vertex X="12952" Y="13807" Z="0"/>
					<Vertex X="12948" Y="13813" Z="0"/>
					<Vertex X="12941" Y="13822" Z="0"/>
					<Vertex X="12935" Y="13827" Z="0"/>
					<Vertex X="12928" Y="13837" Z="0"/>
					<Vertex X="12922" Y="13846" Z="0"/>
					<Vertex X="12913" Y="13855" Z="0"/>
					<Vertex X="12906" Y="13864" Z="0"/>
					<Vertex X="12896" Y="13879" Z="0"/>
					<Vertex X="12880" Y="13903" Z="0"/>
					<Vertex X="12863" Y="13926" Z="0"/>
					<Vertex X="12858" Y="13937" Z="0"/>
					<Vertex X="12856" Y="13940" Z="0"/>
					<Vertex X="12854" Y="13942" Z="0"/>
					<Vertex X="12852" Y="13952" Z="0"/>
					<Vertex X="12852" Y="13955" Z="0"/>
					<Vertex X="12850" Y="13959" Z="0"/>
					<Vertex X="12850" Y="13964" Z="0"/>
					<Vertex X="12850" Y="13974" Z="0"/>
					<Vertex X="12850" Y="13979" Z="0"/>
					<Vertex X="12850" Y="13985" Z="0"/>
					<Vertex X="12850" Y="13998" Z="0"/>
					<Vertex X="12850" Y="14011" Z="0"/>
					<Vertex X="12850" Y="14020" Z="0"/>
					<Vertex X="12850" Y="14029" Z="0"/>
					<Vertex X="12850" Y="14039" Z="0"/>
					<Vertex X="12850" Y="14048" Z="0"/>
					<Vertex X="12850" Y="14057" Z="0"/>
					<Vertex X="12850" Y="14064" Z="0"/>
					<Vertex X="12848" Y="14072" Z="0"/>
					<Vertex X="12848" Y="14081" Z="0"/>
					<Vertex X="12845" Y="14089" Z="0"/>
					<Vertex X="12845" Y="14098" Z="0"/>
					<Vertex X="12845" Y="14105" Z="0"/>
					<Vertex X="12845" Y="14111" Z="0"/>
					<Vertex X="12843" Y="14118" Z="0"/>
					<Vertex X="12839" Y="14126" Z="0"/>
					<Vertex X="12837" Y="14129" Z="0"/>
					<Vertex X="12834" Y="14137" Z="0"/>
					<Vertex X="12830" Y="14142" Z="0"/>
					<Vertex X="12826" Y="14148" Z="0"/>
					<Vertex X="12824" Y="14153" Z="0"/>
					<Vertex X="12821" Y="14155" Z="0"/>
					<Vertex X="12815" Y="14161" Z="0"/>
					<Vertex X="12811" Y="14164" Z="0"/>
					<Vertex X="12800" Y="14170" Z="0"/>
					<Vertex X="12787" Y="14177" Z="0"/>
					<Vertex X="12780" Y="14179" Z="0"/>
					<Vertex X="12772" Y="14181" Z="0"/>
					<Vertex X="12763" Y="14183" Z="0"/>
					<Vertex X="12746" Y="14185" Z="0"/>
					<Vertex X="12739" Y="14185" Z="0"/>
					<Vertex X="12711" Y="14185" Z="0"/>
					<Vertex X="12689" Y="14185" Z="0"/>
					<Vertex X="12682" Y="14185" Z="0"/>
					<Vertex X="12678" Y="14185" Z="0"/>
					<Vertex X="12672" Y="14185" Z="0"/>
					<Vertex X="12669" Y="14185" Z="0"/>
					<Vertex X="12665" Y="14183" Z="0"/>
					<Vertex X="12658" Y="14179" Z="0"/>
					<Vertex X="12654" Y="14177" Z="0"/>
					<Vertex X="12646" Y="14174" Z="0"/>
					<Vertex X="12639" Y="14168" Z="0"/>
					<Vertex X="12626" Y="14161" Z="0"/>
					<Vertex X="12619" Y="14155" Z="0"/>
					<Vertex X="12608" Y="14146" Z="0"/>
					<Vertex X="12591" Y="14139" Z="0"/>
					<Vertex X="12582" Y="14131" Z="0"/>
					<Vertex X="12576" Y="14127" Z="0"/>
					<Vertex X="12571" Y="14126" Z="0"/>
					<Vertex X="12567" Y="14120" Z="0"/>
					<Vertex X="12561" Y="14116" Z="0"/>
					<Vertex X="12558" Y="14111" Z="0"/>
					<Vertex X="12552" Y="14105" Z="0"/>
					<Vertex X="12550" Y="14100" Z="0"/>
					<Vertex X="12546" Y="14094" Z="0"/>
					<Vertex X="12545" Y="14090" Z="0"/>
					<Vertex X="12543" Y="14087" Z="0"/>
					<Vertex X="12541" Y="14083" Z="0"/>
					<Vertex X="12537" Y="14074" Z="0"/>
					<Vertex X="12528" Y="14064" Z="0"/>
					<Vertex X="12526" Y="14061" Z="0"/>
					<Vertex X="12524" Y="14053" Z="0"/>
					<Vertex X="12522" Y="14050" Z="0"/>
					<Vertex X="12519" Y="14044" Z="0"/>
					<Vertex X="12515" Y="14039" Z="0"/>
					<Vertex X="12509" Y="14033" Z="0"/>
					<Vertex X="12504" Y="14029" Z="0"/>
					<Vertex X="12500" Y="14026" Z="0"/>
					<Vertex X="12493" Y="14018" Z="0"/>
					<Vertex X="12491" Y="14016" Z="0"/>
					<Vertex X="12491" Y="14014" Z="0"/>
					<Vertex X="12345" Y="13853" Z="0"/>
					<Vertex X="12340" Y="13853" Z="0"/>
					<Vertex X="12340" Y="13855" Z="0"/>
					<Vertex X="12335" Y="13858" Z="0"/>
					<Vertex X="12332" Y="13860" Z="0"/>
					<Vertex X="12329" Y="13863" Z="0"/>
					<Vertex X="12322" Y="13868" Z="0"/>
					<Vertex X="12319" Y="13868" Z="0"/>
					<Vertex X="12319" Y="13871" Z="0"/>
					<Vertex X="12314" Y="13871" Z="0"/>
					<Vertex X="12311" Y="13876" Z="0"/>
					<Vertex X="12308" Y="13876" Z="0"/>
					<Vertex X="12306" Y="13879" Z="0"/>
					<Vertex X="12303" Y="13881" Z="0"/>
					<Vertex X="12300" Y="13884" Z="0"/>
					<Vertex X="12298" Y="13884" Z="0"/>
					<Vertex X="12295" Y="13887" Z="0"/>
					<Vertex X="12293" Y="13889" Z="0"/>
					<Vertex X="12290" Y="13889" Z="0"/>
					<Vertex X="12287" Y="13892" Z="0"/>
					<Vertex X="12287" Y="13895" Z="0"/>
					<Vertex X="12282" Y="13895" Z="0"/>
					<Vertex X="12282" Y="13897" Z="0"/>
					<Vertex X="12277" Y="13900" Z="0"/>
					<Vertex X="12274" Y="13903" Z="0"/>
					<Vertex X="12272" Y="13903" Z="0"/>
					<Vertex X="12269" Y="13905" Z="0"/>
					<Vertex X="12266" Y="13905" Z="0"/>
					<Vertex X="12261" Y="13910" Z="0"/>
					<Vertex X="12258" Y="13910" Z="0"/>
					<Vertex X="12256" Y="13913" Z="0"/>
					<Vertex X="12253" Y="13913" Z="0"/>
					<Vertex X="12248" Y="13918" Z="0"/>
					<Vertex X="12245" Y="13918" Z="0"/>
					<Vertex X="12245" Y="13921" Z="0"/>
					<Vertex X="12240" Y="13921" Z="0"/>
					<Vertex X="12235" Y="13926" Z="0"/>
					<Vertex X="12232" Y="13926" Z="0"/>
					<Vertex X="12232" Y="13929" Z="0"/>
					<Vertex X="12229" Y="13929" Z="0"/>
					<Vertex X="12222" Y="13937" Z="0"/>
					<Vertex X="12216" Y="13939" Z="0"/>
					<Vertex X="12211" Y="13942" Z="0"/>
					<Vertex X="12211" Y="13945" Z="0"/>
					<Vertex X="12206" Y="13947" Z="0"/>
					<Vertex X="12200" Y="13950" Z="0"/>
					<Vertex X="12200" Y="13953" Z="0"/>
					<Vertex X="12198" Y="13953" Z="0"/>
					<Vertex X="12198" Y="13955" Z="0"/>
					<Vertex X="12195" Y="13955" Z="0"/>
					<Vertex X="12193" Y="13955" Z="0"/>
					<Vertex X="12187" Y="13958" Z="0"/>
					<Vertex X="12185" Y="13960" Z="0"/>
					<Vertex X="12182" Y="13963" Z="0"/>
					<Vertex X="12179" Y="13966" Z="0"/>
					<Vertex X="12177" Y="13968" Z="0"/>
					<Vertex X="12174" Y="13968" Z="0"/>
					<Vertex X="12169" Y="13971" Z="0"/>
					<Vertex X="12164" Y="13974" Z="0"/>
					<Vertex X="12161" Y="13976" Z="0"/>
					<Vertex X="12158" Y="13979" Z="0"/>
					<Vertex X="12153" Y="13981" Z="0"/>
					<Vertex X="12150" Y="13984" Z="0"/>
					<Vertex X="12145" Y="13987" Z="0"/>
					<Vertex X="12140" Y="13992" Z="0"/>
					<Vertex X="12135" Y="13992" Z="0"/>
					<Vertex X="12135" Y="13995" Z="0"/>
					<Vertex X="12132" Y="13995" Z="0"/>
					<Vertex X="12129" Y="13997" Z="0"/>
					<Vertex X="12124" Y="14000" Z="0"/>
					<Vertex X="12122" Y="14000" Z="0"/>
					<Vertex X="12119" Y="14005" Z="0"/>
					<Vertex X="12116" Y="14008" Z="0"/>
					<Vertex X="12114" Y="14010" Z="0"/>
					<Vertex X="12111" Y="14013" Z="0"/>
					<Vertex X="12108" Y="14016" Z="0"/>
					<Vertex X="12106" Y="14018" Z="0"/>
					<Vertex X="12103" Y="14021" Z="0"/>
					<Vertex X="12103" Y="14024" Z="0"/>
					<Vertex X="12098" Y="14024" Z="0"/>
					<Vertex X="12098" Y="14026" Z="0"/>
					<Vertex X="12093" Y="14029" Z="0"/>
					<Vertex X="12090" Y="14031" Z="0"/>
					<Vertex X="12087" Y="14031" Z="0"/>
					<Vertex X="12085" Y="14037" Z="0"/>
					<Vertex X="12082" Y="14037" Z="0"/>
					<Vertex X="12082" Y="14039" Z="0"/>
					<Vertex X="12079" Y="14039" Z="0"/>
					<Vertex X="12074" Y="14042" Z="0"/>
					<Vertex X="12069" Y="14047" Z="0"/>
					<Vertex X="12066" Y="14055" Z="0"/>
					<Vertex X="12064" Y="14058" Z="0"/>
					<Vertex X="12058" Y="14058" Z="0"/>
					<Vertex X="12058" Y="14060" Z="0"/>
					<Vertex X="12056" Y="14063" Z="0"/>
					<Vertex X="12053" Y="14066" Z="0"/>
					<Vertex X="12045" Y="14068" Z="0"/>
					<Vertex X="12040" Y="14074" Z="0"/>
					<Vertex X="12035" Y="14076" Z="0"/>
					<Vertex X="12032" Y="14079" Z="0"/>
					<Vertex X="12029" Y="14081" Z="0"/>
					<Vertex X="12024" Y="14084" Z="0"/>
					<Vertex X="12022" Y="14084" Z="0"/>
					<Vertex X="12019" Y="14089" Z="0"/>
					<Vertex X="12016" Y="14089" Z="0"/>
					<Vertex X="12014" Y="14092" Z="0"/>
					<Vertex X="12011" Y="14095" Z="0"/>
					<Vertex X="12003" Y="14097" Z="0"/>
					<Vertex X="12000" Y="14100" Z="0"/>
					<Vertex X="11998" Y="14103" Z="0"/>
					<Vertex X="11993" Y="14105" Z="0"/>
					<Vertex X="11990" Y="14105" Z="0"/>
					<Vertex X="11987" Y="14108" Z="0"/>
					<Vertex X="11985" Y="14110" Z="0"/>
					<Vertex X="11979" Y="14116" Z="0"/>
					<Vertex X="11977" Y="14118" Z="0"/>
					<Vertex X="11974" Y="14118" Z="0"/>
					<Vertex X="11972" Y="14124" Z="0"/>
					<Vertex X="11969" Y="14126" Z="0"/>
					<Vertex X="11966" Y="14126" Z="0"/>
					<Vertex X="11961" Y="14131" Z="0"/>
					<Vertex X="11961" Y="14134" Z="0"/>
					<Vertex X="11958" Y="14134" Z="0"/>
					<Vertex X="11956" Y="14137" Z="0"/>
					<Vertex X="11950" Y="14142" Z="0"/>
					<Vertex X="11948" Y="14145" Z="0"/>
					<Vertex X="11945" Y="14147" Z="0"/>
					<Vertex X="11943" Y="14150" Z="0"/>
					<Vertex X="11943" Y="14155" Z="0"/>
					<Vertex X="11943" Y="14158" Z="0"/>
					<Vertex X="11940" Y="14160" Z="0"/>
					<Vertex X="11937" Y="14163" Z="0"/>
					<Vertex X="11935" Y="14168" Z="0"/>
					<Vertex X="11932" Y="14171" Z="0"/>
					<Vertex X="11932" Y="14174" Z="0"/>
					<Vertex X="11929" Y="14176" Z="0"/>
					<Vertex X="11929" Y="14179" Z="0"/>
					<Vertex X="11929" Y="14181" Z="0"/>
					<Vertex X="11929" Y="14184" Z="0"/>
					<Vertex X="11927" Y="14184" Z="0"/>
					<Vertex X="11927" Y="14187" Z="0"/>
					<Vertex X="11924" Y="14189" Z="0"/>
					<Vertex X="11924" Y="14192" Z="0"/>
					<Vertex X="11922" Y="14195" Z="0"/>
					<Vertex X="11922" Y="14197" Z="0"/>
					<Vertex X="11922" Y="14200" Z="0"/>
					<Vertex X="11922" Y="14205" Z="0"/>
					<Vertex X="11922" Y="14208" Z="0"/>
					<Vertex X="11922" Y="14213" Z="0"/>
					<Vertex X="11922" Y="14218" Z="0"/>
					<Vertex X="11919" Y="14221" Z="0"/>
					<Vertex X="11919" Y="14224" Z="0"/>
					<Vertex X="11919" Y="14226" Z="0"/>
					<Vertex X="11919" Y="14229" Z="0"/>
					<Vertex X="11919" Y="14231" Z="0"/>
					<Vertex X="11919" Y="14234" Z="0"/>
					<Vertex X="11919" Y="14237" Z="0"/>
					<Vertex X="11919" Y="14239" Z="0"/>
					<Vertex X="11919" Y="14245" Z="0"/>
					<Vertex X="11919" Y="14247" Z="0"/>
					<Vertex X="11919" Y="14250" Z="0"/>
					<Vertex X="11919" Y="14253" Z="0"/>
					<Vertex X="11922" Y="14255" Z="0"/>
					<Vertex X="11924" Y="14260" Z="0"/>
					<Vertex X="11924" Y="14263" Z="0"/>
					<Vertex X="11927" Y="14266" Z="0"/>
					<Vertex X="11927" Y="14268" Z="0"/>
					<Vertex X="11927" Y="14274" Z="0"/>
					<Vertex X="11929" Y="14274" Z="0"/>
					<Vertex X="11929" Y="14276" Z="0"/>
					<Vertex X="11932" Y="14281" Z="0"/>
					<Vertex X="11932" Y="14287" Z="0"/>
					<Vertex X="11932" Y="14289" Z="0"/>
					<Vertex X="11932" Y="14292" Z="0"/>
					<Vertex X="11935" Y="14297" Z="0"/>
					<Vertex X="11935" Y="14300" Z="0"/>
					<Vertex X="11935" Y="14303" Z="0"/>
					<Vertex X="11937" Y="14305" Z="0"/>
					<Vertex X="11940" Y="14305" Z="0"/>
					<Vertex X="11940" Y="14308" Z="0"/>
					<Vertex X="11940" Y="14310" Z="0"/>
					<Vertex X="11943" Y="14313" Z="0"/>
					<Vertex X="11945" Y="14316" Z="0"/>
					<Vertex X="11945" Y="14321" Z="0"/>
					<Vertex X="11945" Y="14326" Z="0"/>
					<Vertex X="11945" Y="14329" Z="0"/>
					<Vertex X="11945" Y="14331" Z="0"/>
					<Vertex X="11945" Y="14337" Z="0"/>
					<Vertex X="11945" Y="14345" Z="0"/>
					<Vertex X="11945" Y="14347" Z="0"/>
					<Vertex X="11945" Y="14350" Z="0"/>
					<Vertex X="11945" Y="14353" Z="0"/>
					<Vertex X="11948" Y="14358" Z="0"/>
					<Vertex X="11948" Y="14363" Z="0"/>
					<Vertex X="11948" Y="14368" Z="0"/>
					<Vertex X="11953" Y="14376" Z="0"/>
					<Vertex X="11956" Y="14381" Z="0"/>
					<Vertex X="11956" Y="14392" Z="0"/>
					<Vertex X="11956" Y="14395" Z="0"/>
					<Vertex X="11956" Y="14405" Z="0"/>
					<Vertex X="11956" Y="14410" Z="0"/>
					<Vertex X="11956" Y="14416" Z="0"/>
					<Vertex X="11958" Y="14424" Z="0"/>
					<Vertex X="11964" Y="14434" Z="0"/>
					<Vertex X="11964" Y="14439" Z="0"/>
					<Vertex X="11964" Y="14442" Z="0"/>
					<Vertex X="11964" Y="14445" Z="0"/>
					<Vertex X="11964" Y="14447" Z="0"/>
					<Vertex X="11964" Y="14450" Z="0"/>
					<Vertex X="11964" Y="14455" Z="0"/>
					<Vertex X="11964" Y="14458" Z="0"/>
					<Vertex X="11964" Y="14463" Z="0"/>
					<Vertex X="11964" Y="14468" Z="0"/>
					<Vertex X="11964" Y="14474" Z="0"/>
					<Vertex X="11964" Y="14476" Z="0"/>
					<Vertex X="11964" Y="14479" Z="0"/>
					<Vertex X="11961" Y="14481" Z="0"/>
					<Vertex X="11958" Y="14487" Z="0"/>
					<Vertex X="11956" Y="14489" Z="0"/>
					<Vertex X="11953" Y="14492" Z="0"/>
					<Vertex X="11953" Y="14497" Z="0"/>
					<Vertex X="11948" Y="14503" Z="0"/>
					<Vertex X="11943" Y="14510" Z="0"/>
					<Vertex X="11943" Y="14513" Z="0"/>
					<Vertex X="11940" Y="14521" Z="0"/>
					<Vertex X="11937" Y="14521" Z="0"/>
					<Vertex X="11937" Y="14524" Z="0"/>
					<Vertex X="11932" Y="14526" Z="0"/>
					<Vertex X="11932" Y="14529" Z="0"/>
					<Vertex X="11929" Y="14529" Z="0"/>
					<Vertex X="11927" Y="14531" Z="0"/>
					<Vertex X="11927" Y="14534" Z="0"/>
					<Vertex X="11924" Y="14537" Z="0"/>
					<Vertex X="11919" Y="14539" Z="0"/>
					<Vertex X="11914" Y="14539" Z="0"/>
					<Vertex X="11908" Y="14545" Z="0"/>
					<Vertex X="11903" Y="14547" Z="0"/>
					<Vertex X="11895" Y="14550" Z="0"/>
					<Vertex X="11893" Y="14550" Z="0"/>
					<Vertex X="11885" Y="14553" Z="0"/>
					<Vertex X="11882" Y="14555" Z="0"/>
					<Vertex X="11877" Y="14555" Z="0"/>
					<Vertex X="11874" Y="14558" Z="0"/>
					<Vertex X="11866" Y="14558" Z="0"/>
					<Vertex X="11861" Y="14563" Z="0"/>
					<Vertex X="11858" Y="14563" Z="0"/>
					<Vertex X="11858" Y="14566" Z="0"/>
					<Vertex X="11848" Y="14566" Z="0"/>
					<Vertex X="11843" Y="14566" Z="0"/>
					<Vertex X="11840" Y="14571" Z="0"/>
					<Vertex X="11835" Y="14571" Z="0"/>
					<Vertex X="11829" Y="14574" Z="0"/>
					<Vertex X="11824" Y="14574" Z="0"/>
					<Vertex X="11822" Y="14574" Z="0"/>
					<Vertex X="11811" Y="14579" Z="0"/>
					<Vertex X="11806" Y="14581" Z="0"/>
					<Vertex X="11800" Y="14584" Z="0"/>
					<Vertex X="11798" Y="14587" Z="0"/>
					<Vertex X="11793" Y="14589" Z="0"/>
					<Vertex X="11787" Y="14592" Z="0"/>
					<Vertex X="11785" Y="14592" Z="0"/>
					<Vertex X="11782" Y="14595" Z="0"/>
					<Vertex X="11777" Y="14600" Z="0"/>
					<Vertex X="11774" Y="14603" Z="0"/>
					<Vertex X="11769" Y="14603" Z="0"/>
					<Vertex X="11766" Y="14608" Z="0"/>
					<Vertex X="11764" Y="14610" Z="0"/>
					<Vertex X="11764" Y="14616" Z="0"/>
					<Vertex X="11761" Y="14616" Z="0"/>
					<Vertex X="11758" Y="14618" Z="0"/>
					<Vertex X="11758" Y="14621" Z="0"/>
					<Vertex X="11756" Y="14624" Z="0"/>
					<Vertex X="11756" Y="14626" Z="0"/>
					<Vertex X="11756" Y="14629" Z="0"/>
					<Vertex X="11750" Y="14634" Z="0"/>
					<Vertex X="11748" Y="14634" Z="0"/>
					<Vertex X="11748" Y="14637" Z="0"/>
					<Vertex X="11748" Y="14639" Z="0"/>
					<Vertex X="11745" Y="14647" Z="0"/>
					<Vertex X="11743" Y="14650" Z="0"/>
					<Vertex X="11743" Y="14655" Z="0"/>
					<Vertex X="11743" Y="14658" Z="0"/>
					<Vertex X="11740" Y="14666" Z="0"/>
					<Vertex X="11740" Y="14668" Z="0"/>
					<Vertex X="11740" Y="14671" Z="0"/>
					<Vertex X="11740" Y="14674" Z="0"/>
					<Vertex X="11740" Y="14676" Z="0"/>
					<Vertex X="11740" Y="14679" Z="0"/>
					<Vertex X="11740" Y="14681" Z="0"/>
					<Vertex X="11740" Y="14684" Z="0"/>
					<Vertex X="11740" Y="14689" Z="0"/>
					<Vertex X="11740" Y="14692" Z="0"/>
					<Vertex X="11740" Y="14697" Z="0"/>
					<Vertex X="11737" Y="14700" Z="0"/>
					<Vertex X="11737" Y="14703" Z="0"/>
					<Vertex X="11735" Y="14708" Z="0"/>
					<Vertex X="11735" Y="14710" Z="0"/>
					<Vertex X="11735" Y="14713" Z="0"/>
					<Vertex X="11732" Y="14713" Z="0"/>
					<Vertex X="11732" Y="14716" Z="0"/>
					<Vertex X="11732" Y="14718" Z="0"/>
					<Vertex X="11732" Y="14724" Z="0"/>
					<Vertex X="11732" Y="14726" Z="0"/>
					<Vertex X="11732" Y="14731" Z="0"/>
					<Vertex X="11732" Y="14734" Z="0"/>
					<Vertex X="11727" Y="14737" Z="0"/>
					<Vertex X="11727" Y="14739" Z="0"/>
					<Vertex X="11727" Y="14742" Z="0"/>
					<Vertex X="11724" Y="14747" Z="0"/>
					<Vertex X="11724" Y="14750" Z="0"/>
					<Vertex X="11719" Y="14750" Z="0"/>
					<Vertex X="11719" Y="14753" Z="0"/>
					<Vertex X="11711" Y="14760" Z="0"/>
					<Vertex X="11708" Y="14760" Z="0"/>
					<Vertex X="11706" Y="14763" Z="0"/>
					<Vertex X="11703" Y="14766" Z="0"/>
					<Vertex X="11700" Y="14768" Z="0"/>
					<Vertex X="11698" Y="14768" Z="0"/>
					<Vertex X="11693" Y="14771" Z="0"/>
					<Vertex X="11690" Y="14774" Z="0"/>
					<Vertex X="11687" Y="14776" Z="0"/>
					<Vertex X="11685" Y="14776" Z="0"/>
					<Vertex X="11677" Y="14781" Z="0"/>
					<Vertex X="11674" Y="14781" Z="0"/>
					<Vertex X="11672" Y="14781" Z="0"/>
					<Vertex X="11669" Y="14784" Z="0"/>
					<Vertex X="11664" Y="14784" Z="0"/>
					<Vertex X="11661" Y="14784" Z="0"/>
					<Vertex X="11658" Y="14784" Z="0"/>
					<Vertex X="11656" Y="14784" Z="0"/>
					<Vertex X="11650" Y="14789" Z="0"/>
					<Vertex X="11648" Y="14789" Z="0"/>
					<Vertex X="11643" Y="14789" Z="0"/>
					<Vertex X="11640" Y="14789" Z="0"/>
					<Vertex X="11635" Y="14789" Z="0"/>
					<Vertex X="11632" Y="14789" Z="0"/>
					<Vertex X="11629" Y="14789" Z="0"/>
					<Vertex X="11627" Y="14789" Z="0"/>
					<Vertex X="11624" Y="14789" Z="0"/>
					<Vertex X="11611" Y="14789" Z="0"/>
					<Vertex X="11608" Y="14789" Z="0"/>
					<Vertex X="11600" Y="14787" Z="0"/>
					<Vertex X="11590" Y="14784" Z="0"/>
					<Vertex X="11587" Y="14784" Z="0"/>
					<Vertex X="11577" Y="14781" Z="0"/>
					<Vertex X="11574" Y="14779" Z="0"/>
					<Vertex X="11566" Y="14779" Z="0"/>
					<Vertex X="11564" Y="14776" Z="0"/>
					<Vertex X="11558" Y="14776" Z="0"/>
					<Vertex X="11553" Y="14774" Z="0"/>
					<Vertex X="11550" Y="14771" Z="0"/>
					<Vertex X="11548" Y="14768" Z="0"/>
					<Vertex X="11543" Y="14763" Z="0"/>
					<Vertex X="11537" Y="14763" Z="0"/>
					<Vertex X="11537" Y="14760" Z="0"/>
					<Vertex X="11535" Y="14758" Z="0"/>
					<Vertex X="11529" Y="14753" Z="0"/>
					<Vertex X="11529" Y="14750" Z="0"/>
					<Vertex X="11524" Y="14737" Z="0"/>
					<Vertex X="11519" Y="14729" Z="0"/>
					<Vertex X="11516" Y="14724" Z="0"/>
					<Vertex X="11514" Y="14716" Z="0"/>
					<Vertex X="11511" Y="14713" Z="0"/>
					<Vertex X="11511" Y="14708" Z="0"/>
					<Vertex X="11508" Y="14705" Z="0"/>
					<Vertex X="11508" Y="14700" Z="0"/>
					<Vertex X="11508" Y="14697" Z="0"/>
					<Vertex X="11508" Y="14695" Z="0"/>
					<Vertex X="11508" Y="14692" Z="0"/>
					<Vertex X="11508" Y="14687" Z="0"/>
					<Vertex X="11511" Y="14684" Z="0"/>
					<Vertex X="11511" Y="14681" Z="0"/>
					<Vertex X="11511" Y="14679" Z="0"/>
					<Vertex X="11511" Y="14674" Z="0"/>
					<Vertex X="11514" Y="14674" Z="0"/>
					<Vertex X="11516" Y="14668" Z="0"/>
					<Vertex X="11516" Y="14666" Z="0"/>
					<Vertex X="11519" Y="14666" Z="0"/>
					<Vertex X="11519" Y="14663" Z="0"/>
					<Vertex X="11522" Y="14660" Z="0"/>
					<Vertex X="11524" Y="14658" Z="0"/>
					<Vertex X="11527" Y="14658" Z="0"/>
					<Vertex X="11527" Y="14653" Z="0"/>
					<Vertex X="11529" Y="14653" Z="0"/>
					<Vertex X="11532" Y="14647" Z="0"/>
					<Vertex X="11535" Y="14647" Z="0"/>
					<Vertex X="11537" Y="14642" Z="0"/>
					<Vertex X="11540" Y="14639" Z="0"/>
					<Vertex X="11540" Y="14637" Z="0"/>
					<Vertex X="11543" Y="14634" Z="0"/>
					<Vertex X="11545" Y="14626" Z="0"/>
					<Vertex X="11545" Y="14624" Z="0"/>
					<Vertex X="11550" Y="14618" Z="0"/>
					<Vertex X="11553" Y="14613" Z="0"/>
					<Vertex X="11556" Y="14608" Z="0"/>
					<Vertex X="11556" Y="14605" Z="0"/>
					<Vertex X="11558" Y="14600" Z="0"/>
					<Vertex X="11558" Y="14595" Z="0"/>
					<Vertex X="11558" Y="14589" Z="0"/>
					<Vertex X="11558" Y="14579" Z="0"/>
					<Vertex X="11558" Y="14574" Z="0"/>
					<Vertex X="11558" Y="14568" Z="0"/>
					<Vertex X="11558" Y="14560" Z="0"/>
					<Vertex X="11558" Y="14558" Z="0"/>
					<Vertex X="11558" Y="14545" Z="0"/>
					<Vertex X="11558" Y="14537" Z="0"/>
					<Vertex X="11558" Y="14529" Z="0"/>
					<Vertex X="11558" Y="14518" Z="0"/>
					<Vertex X="11558" Y="14513" Z="0"/>
					<Vertex X="11558" Y="14503" Z="0"/>
					<Vertex X="11558" Y="14489" Z="0"/>
					<Vertex X="11558" Y="14487" Z="0"/>
					<Vertex X="11558" Y="14476" Z="0"/>
					<Vertex X="11558" Y="14466" Z="0"/>
					<Vertex X="11558" Y="14460" Z="0"/>
					<Vertex X="11558" Y="14447" Z="0"/>
					<Vertex X="11558" Y="14437" Z="0"/>
					<Vertex X="11558" Y="14429" Z="0"/>
					<Vertex X="11558" Y="14418" Z="0"/>
					<Vertex X="11558" Y="14403" Z="0"/>
					<Vertex X="11558" Y="14397" Z="0"/>
					<Vertex X="11558" Y="14387" Z="0"/>
					<Vertex X="11558" Y="14374" Z="0"/>
					<Vertex X="11558" Y="14371" Z="0"/>
					<Vertex X="11558" Y="14360" Z="0"/>
					<Vertex X="11556" Y="14355" Z="0"/>
					<Vertex X="11553" Y="14347" Z="0"/>
					<Vertex X="11550" Y="14342" Z="0"/>
					<Vertex X="11548" Y="14334" Z="0"/>
					<Vertex X="11548" Y="14331" Z="0"/>
					<Vertex X="11548" Y="14326" Z="0"/>
					<Vertex X="11543" Y="14321" Z="0"/>
					<Vertex X="11540" Y="14316" Z="0"/>
					<Vertex X="11537" Y="14310" Z="0"/>
					<Vertex X="11537" Y="14308" Z="0"/>
					<Vertex X="11535" Y="14305" Z="0"/>
					<Vertex X="11532" Y="14300" Z="0"/>
					<Vertex X="11529" Y="14300" Z="0"/>
					<Vertex X="11527" Y="14292" Z="0"/>
					<Vertex X="11524" Y="14289" Z="0"/>
					<Vertex X="11519" Y="14284" Z="0"/>
					<Vertex X="11516" Y="14281" Z="0"/>
					<Vertex X="11514" Y="14279" Z="0"/>
					<Vertex X="11508" Y="14274" Z="0"/>
					<Vertex X="11506" Y="14274" Z="0"/>
					<Vertex X="11500" Y="14268" Z="0"/>
					<Vertex X="11498" Y="14266" Z="0"/>
					<Vertex X="11493" Y="14258" Z="0"/>
					<Vertex X="11493" Y="14255" Z="0"/>
					<Vertex X="11490" Y="14255" Z="0"/>
					<Vertex X="11482" Y="14250" Z="0"/>
					<Vertex X="11482" Y="14245" Z="0"/>
					<Vertex X="11482" Y="14242" Z="0"/>
					<Vertex X="11479" Y="14239" Z="0"/>
					<Vertex X="11479" Y="14237" Z="0"/>
					<Vertex X="11477" Y="14234" Z="0"/>
					<Vertex X="11477" Y="14231" Z="0"/>
					<Vertex X="11474" Y="14229" Z="0"/>
					<Vertex X="11474" Y="14226" Z="0"/>
					<Vertex X="11474" Y="14224" Z="0"/>
					<Vertex X="11472" Y="14221" Z="0"/>
					<Vertex X="11472" Y="14218" Z="0"/>
					<Vertex X="11472" Y="14216" Z="0"/>
					<Vertex X="11472" Y="14210" Z="0"/>
					<Vertex X="11472" Y="14208" Z="0"/>
					<Vertex X="11466" Y="14200" Z="0"/>
					<Vertex X="11466" Y="14197" Z="0"/>
					<Vertex X="11466" Y="14195" Z="0"/>
					<Vertex X="11464" Y="14192" Z="0"/>
					<Vertex X="11464" Y="14184" Z="0"/>
					<Vertex X="11461" Y="14181" Z="0"/>
					<Vertex X="11458" Y="14174" Z="0"/>
					<Vertex X="11453" Y="14166" Z="0"/>
					<Vertex X="11453" Y="14163" Z="0"/>
					<Vertex X="11448" Y="14153" Z="0"/>
					<Vertex X="11445" Y="14145" Z="0"/>
					<Vertex X="11443" Y="14142" Z="0"/>
					<Vertex X="11440" Y="14134" Z="0"/>
					<Vertex X="11437" Y="14126" Z="0"/>
					<Vertex X="11435" Y="14121" Z="0"/>
					<Vertex X="11432" Y="14116" Z="0"/>
					<Vertex X="11432" Y="14110" Z="0"/>
					<Vertex X="11429" Y="14105" Z="0"/>
					<Vertex X="11427" Y="14103" Z="0"/>
					<Vertex X="11427" Y="14092" Z="0"/>
					<Vertex X="11422" Y="14084" Z="0"/>
					<Vertex X="11419" Y="14074" Z="0"/>
					<Vertex X="11419" Y="14066" Z="0"/>
					<Vertex X="11419" Y="14060" Z="0"/>
					<Vertex X="11419" Y="14058" Z="0"/>
					<Vertex X="11416" Y="14055" Z="0"/>
					<Vertex X="11416" Y="14050" Z="0"/>
					<Vertex X="11416" Y="14045" Z="0"/>
					<Vertex X="11416" Y="14039" Z="0"/>
					<Vertex X="11416" Y="14034" Z="0"/>
					<Vertex X="11416" Y="14031" Z="0"/>
					<Vertex X="11416" Y="14026" Z="0"/>
					<Vertex X="11416" Y="14024" Z="0"/>
					<Vertex X="11416" Y="14016" Z="0"/>
					<Vertex X="11416" Y="14008" Z="0"/>
					<Vertex X="11416" Y="14000" Z="0"/>
					<Vertex X="11416" Y="13997" Z="0"/>
					<Vertex X="11416" Y="13992" Z="0"/>
					<Vertex X="11416" Y="13989" Z="0"/>
					<Vertex X="11416" Y="13984" Z="0"/>
					<Vertex X="11416" Y="13979" Z="0"/>
					<Vertex X="11416" Y="13971" Z="0"/>
					<Vertex X="11416" Y="13966" Z="0"/>
					<Vertex X="11419" Y="13960" Z="0"/>
					<Vertex X="11419" Y="13958" Z="0"/>
					<Vertex X="11422" Y="13950" Z="0"/>
					<Vertex X="11424" Y="13947" Z="0"/>
					<Vertex X="11424" Y="13942" Z="0"/>
					<Vertex X="11424" Y="13939" Z="0"/>
					<Vertex X="11429" Y="13931" Z="0"/>
					<Vertex X="11432" Y="13926" Z="0"/>
					<Vertex X="11432" Y="13924" Z="0"/>
					<Vertex X="11432" Y="13918" Z="0"/>
					<Vertex X="11435" Y="13916" Z="0"/>
					<Vertex X="11435" Y="13913" Z="0"/>
					<Vertex X="11435" Y="13910" Z="0"/>
					<Vertex X="11437" Y="13910" Z="0"/>
					<Vertex X="11437" Y="13908" Z="0"/>
					<Vertex X="11440" Y="13905" Z="0"/>
					<Vertex X="11440" Y="13903" Z="0"/>
					<Vertex X="11440" Y="13900" Z="0"/>
					<Vertex X="11443" Y="13900" Z="0"/>
					<Vertex X="11443" Y="13897" Z="0"/>
					<Vertex X="11443" Y="13895" Z="0"/>
					<Vertex X="11445" Y="13895" Z="0"/>
					<Vertex X="11445" Y="13892" Z="0"/>
					<Vertex X="11445" Y="13889" Z="0"/>
					<Vertex X="11445" Y="13887" Z="0"/>
					<Vertex X="11445" Y="13884" Z="0"/>
					<Vertex X="11445" Y="13881" Z="0"/>
					<Vertex X="11445" Y="13879" Z="0"/>
					<Vertex X="11445" Y="13876" Z="0"/>
					<Vertex X="11445" Y="13874" Z="0"/>
					<Vertex X="11445" Y="13871" Z="0"/>
					<Vertex X="11445" Y="13868" Z="0"/>
					<Vertex X="11445" Y="13866" Z="0"/>
					<Vertex X="11448" Y="13866" Z="0"/>
					<Vertex X="11450" Y="13860" Z="0"/>
					<Vertex X="11450" Y="13858" Z="0"/>
					<Vertex X="11453" Y="13858" Z="0"/>
					<Vertex X="11453" Y="13853" Z="0"/>
					<Vertex X="11456" Y="13853" Z="0"/>
					<Vertex X="11461" Y="13847" Z="0"/>
					<Vertex X="11464" Y="13842" Z="0"/>
					<Vertex X="11469" Y="13837" Z="0"/>
					<Vertex X="11472" Y="13834" Z="0"/>
					<Vertex X="11477" Y="13829" Z="0"/>
					<Vertex X="11479" Y="13826" Z="0"/>
					<Vertex X="11485" Y="13821" Z="0"/>
					<Vertex X="11490" Y="13818" Z="0"/>
					<Vertex X="11498" Y="13810" Z="0"/>
					<Vertex X="11506" Y="13808" Z="0"/>
					<Vertex X="11516" Y="13803" Z="0"/>
					<Vertex X="11527" Y="13797" Z="0"/>
					<Vertex X="11537" Y="13792" Z="0"/>
					<Vertex X="11545" Y="13789" Z="0"/>
					<Vertex X="11556" Y="13787" Z="0"/>
					<Vertex X="11574" Y="13779" Z="0"/>
					<Vertex X="11582" Y="13771" Z="0"/>
					<Vertex X="11598" Y="13760" Z="0"/>
					<Vertex X="11608" Y="13755" Z="0"/>
					<Vertex X="11624" Y="13750" Z="0"/>
					<Vertex X="11637" Y="13742" Z="0"/>
					<Vertex X="11645" Y="13734" Z="0"/>
					<Vertex X="11661" Y="13724" Z="0"/>
					<Vertex X="11669" Y="13718" Z="0"/>
					<Vertex X="11677" Y="13713" Z="0"/>
					<Vertex X="11682" Y="13708" Z="0"/>
					<Vertex X="11687" Y="13703" Z="0"/>
					<Vertex X="11693" Y="13700" Z="0"/>
					<Vertex X="11700" Y="13697" Z="0"/>
					<Vertex X="11703" Y="13695" Z="0"/>
					<Vertex X="11708" Y="13689" Z="0"/>
					<Vertex X="11711" Y="13689" Z="0"/>
					<Vertex X="11719" Y="13687" Z="0"/>
					<Vertex X="11724" Y="13687" Z="0"/>
					<Vertex X="11727" Y="13684" Z="0"/>
					<Vertex X="11732" Y="13684" Z="0"/>
					<Vertex X="11732" Y="13681" Z="0"/>
					<Vertex X="11735" Y="13679" Z="0"/>
					<Vertex X="11740" Y="13679" Z="0"/>
					<Vertex X="11743" Y="13679" Z="0"/>
					<Vertex X="11745" Y="13676" Z="0"/>
					<Vertex X="11750" Y="13674" Z="0"/>
					<Vertex X="11750" Y="13671" Z="0"/>
					<Vertex X="11753" Y="13668" Z="0"/>
					<Vertex X="11758" Y="13663" Z="0"/>
					<Vertex X="11761" Y="13660" Z="0"/>
					<Vertex X="11764" Y="13655" Z="0"/>
					<Vertex X="11766" Y="13653" Z="0"/>
					<Vertex X="11769" Y="13647" Z="0"/>
					<Vertex X="11774" Y="13642" Z="0"/>
					<Vertex X="11777" Y="13642" Z="0"/>
					<Vertex X="11779" Y="13637" Z="0"/>
					<Vertex X="11785" Y="13634" Z="0"/>
					<Vertex X="11787" Y="13629" Z="0"/>
					<Vertex X="11793" Y="13626" Z="0"/>
					<Vertex X="11795" Y="13626" Z="0"/>
					<Vertex X="11800" Y="13621" Z="0"/>
					<Vertex X="11806" Y="13618" Z="0"/>
					<Vertex X="11808" Y="13616" Z="0"/>
					<Vertex X="11816" Y="13613" Z="0"/>
					<Vertex X="11822" Y="13610" Z="0"/>
					<Vertex X="11827" Y="13608" Z="0"/>
					<Vertex X="11829" Y="13605" Z="0"/>
					<Vertex X="11835" Y="13603" Z="0"/>
					<Vertex X="11845" Y="13600" Z="0"/>
					<Vertex X="11861" Y="13592" Z="0"/>
					<Vertex X="11864" Y="13589" Z="0"/>
					<Vertex X="11872" Y="13584" Z="0"/>
					<Vertex X="11877" Y="13584" Z="0"/>
					<Vertex X="11882" Y="13581" Z="0"/>
					<Vertex X="11890" Y="13579" Z="0"/>
					<Vertex X="11895" Y="13576" Z="0"/>
					<Vertex X="11898" Y="13574" Z="0"/>
					<Vertex X="11903" Y="13568" Z="0"/>
					<Vertex X="11906" Y="13568" Z="0"/>
					<Vertex X="11911" Y="13566" Z="0"/>
					<Vertex X="11916" Y="13566" Z="0"/>
					<Vertex X="11919" Y="13560" Z="0"/>
					<Vertex X="11924" Y="13558" Z="0"/>
					<Vertex X="11927" Y="13558" Z="0"/>
					<Vertex X="11929" Y="13555" Z="0"/>
					<Vertex X="11932" Y="13555" Z="0"/>
					<Vertex X="11935" Y="13553" Z="0"/>
					<Vertex X="11937" Y="13553" Z="0"/>
					<Vertex X="11940" Y="13550" Z="0"/>
					<Vertex X="11945" Y="13550" Z="0"/>
					<Vertex X="11950" Y="13550" Z="0"/>
					<Vertex X="11953" Y="13550" Z="0"/>
					<Vertex X="11958" Y="13547" Z="0"/>
					<Vertex X="11964" Y="13545" Z="0"/>
					<Vertex X="11969" Y="13545" Z="0"/>
					<Vertex X="11972" Y="13545" Z="0"/>
					<Vertex X="11977" Y="13542" Z="0"/>
					<Vertex X="11979" Y="13542" Z="0"/>
					<Vertex X="11982" Y="13542" Z="0"/>
					<Vertex X="11987" Y="13539" Z="0"/>
					<Vertex X="11990" Y="13539" Z="0"/>
					<Vertex X="11998" Y="13539" Z="0"/>
					<Vertex X="12006" Y="13539" Z="0"/>
					<Vertex X="12011" Y="13539" Z="0"/>
					<Vertex X="12014" Y="13539" Z="0"/>
					<Vertex X="12024" Y="13537" Z="0"/>
					<Vertex X="12029" Y="13534" Z="0"/>
					<Vertex X="12040" Y="13531" Z="0"/>
					<Vertex X="12045" Y="13529" Z="0"/>
					<Vertex X="12058" Y="13526" Z="0"/>
					<Vertex X="12064" Y="13524" Z="0"/>
					<Vertex X="12069" Y="13524" Z="0"/>
					<Vertex X="12074" Y="13521" Z="0"/>
					<Vertex X="12079" Y="13518" Z="0"/>
					<Vertex X="12082" Y="13518" Z="0"/>
					<Vertex X="12087" Y="13516" Z="0"/>
					<Vertex X="12093" Y="13513" Z="0"/>
					<Vertex X="12095" Y="13510" Z="0"/>
					<Vertex X="12100" Y="13505" Z="0"/>
					<Vertex X="12103" Y="13505" Z="0"/>
					<Vertex X="12108" Y="13500" Z="0"/>
					<Vertex X="12108" Y="13497" Z="0"/>
					<Vertex X="12116" Y="13492" Z="0"/>
					<Vertex X="12119" Y="13492" Z="0"/>
					<Vertex X="12122" Y="13489" Z="0"/>
					<Vertex X="12122" Y="13487" Z="0"/>
					<Vertex X="12127" Y="13484" Z="0"/>
					<Vertex X="12129" Y="13481" Z="0"/>
					<Vertex X="12129" Y="13479" Z="0"/>
					<Vertex X="12132" Y="13479" Z="0"/>
					<Vertex X="12135" Y="13476" Z="0"/>
					<Vertex X="12137" Y="13474" Z="0"/>
					<Vertex X="12140" Y="13471" Z="0"/>
					<Vertex X="12143" Y="13468" Z="0"/>
					<Vertex X="12145" Y="13466" Z="0"/>
					<Vertex X="12148" Y="13463" Z="0"/>
					<Vertex X="12150" Y="13463" Z="0"/>
					<Vertex X="12156" Y="13458" Z="0"/>
					<Vertex X="12158" Y="13455" Z="0"/>
					<Vertex X="12164" Y="13450" Z="0"/>
					<Vertex X="12166" Y="13447" Z="0"/>
					<Vertex X="12169" Y="13445" Z="0"/>
					<Vertex X="12172" Y="13442" Z="0"/>
					<Vertex X="12174" Y="13437" Z="0"/>
					<Vertex X="12177" Y="13434" Z="0"/>
					<Vertex X="12182" Y="13431" Z="0"/>
					<Vertex X="12182" Y="13429" Z="0"/>
					<Vertex X="12182" Y="13426" Z="0"/>
					<Vertex X="12185" Y="13421" Z="0"/>
					<Vertex X="12185" Y="13418" Z="0"/>
					<Vertex X="12190" Y="13410" Z="0"/>
					<Vertex X="12190" Y="13408" Z="0"/>
					<Vertex X="12190" Y="13405" Z="0"/>
					<Vertex X="12190" Y="13403" Z="0"/>
					<Vertex X="12193" Y="13397" Z="0"/>
					<Vertex X="12193" Y="13395" Z="0"/>
					<Vertex X="12195" Y="13392" Z="0"/>
					<Vertex X="12195" Y="13389" Z="0"/>
					<Vertex X="12195" Y="13384" Z="0"/>
					<Vertex X="12198" Y="13379" Z="0"/>
					<Vertex X="12198" Y="13374" Z="0"/>
					<Vertex X="12198" Y="13368" Z="0"/>
					<Vertex X="12198" Y="13360" Z="0"/>
					<Vertex X="12198" Y="13355" Z="0"/>
					<Vertex X="12198" Y="13345" Z="0"/>
					<Vertex X="12198" Y="13339" Z="0"/>
					<Vertex X="12198" Y="13334" Z="0"/>
					<Vertex X="12198" Y="13329" Z="0"/>
					<Vertex X="12198" Y="13324" Z="0"/>
					<Vertex X="12198" Y="13321" Z="0"/>
					<Vertex X="12198" Y="13310" Z="0"/>
					<Vertex X="12198" Y="13305" Z="0"/>
					<Vertex X="12198" Y="13297" Z="0"/>
					<Vertex X="12198" Y="13295" Z="0"/>
					<Vertex X="12198" Y="13289" Z="0"/>
					<Vertex X="12195" Y="13287" Z="0"/>
					<Vertex X="12190" Y="13281" Z="0"/>
					<Vertex X="12190" Y="13279" Z="0"/>
					<Vertex X="12187" Y="13274" Z="0"/>
					<Vertex X="12185" Y="13266" Z="0"/>
					<Vertex X="12182" Y="13263" Z="0"/>
					<Vertex X="12174" Y="13253" Z="0"/>
					<Vertex X="12172" Y="13245" Z="0"/>
					<Vertex X="12169" Y="13237" Z="0"/>
					<Vertex X="12166" Y="13231" Z="0"/>
					<Vertex X="12164" Y="13226" Z="0"/>
					<Vertex X="12156" Y="13218" Z="0"/>
					<Vertex X="12156" Y="13216" Z="0"/>
					<Vertex X="12153" Y="13208" Z="0"/>
					<Vertex X="12148" Y="13205" Z="0"/>
					<Vertex X="12145" Y="13200" Z="0"/>
					<Vertex X="12143" Y="13195" Z="0"/>
					<Vertex X="12140" Y="13189" Z="0"/>
					<Vertex X="12137" Y="13187" Z="0"/>
					<Vertex X="12135" Y="13181" Z="0"/>
					<Vertex X="12132" Y="13179" Z="0"/>
					<Vertex X="12129" Y="13176" Z="0"/>
					<Vertex X="12124" Y="13174" Z="0"/>
					<Vertex X="12122" Y="13171" Z="0"/>
					<Vertex X="12119" Y="13171" Z="0"/>
					<Vertex X="12116" Y="13168" Z="0"/>
					<Vertex X="12111" Y="13166" Z="0"/>
					<Vertex X="12108" Y="13166" Z="0"/>
					<Vertex X="12106" Y="13163" Z="0"/>
					<Vertex X="12100" Y="13163" Z="0"/>
					<Vertex X="12095" Y="13163" Z="0"/>
					<Vertex X="12090" Y="13163" Z="0"/>
					<Vertex X="12087" Y="13163" Z="0"/>
					<Vertex X="12079" Y="13163" Z="0"/>
					<Vertex X="12069" Y="13163" Z="0"/>
					<Vertex X="12056" Y="13163" Z="0"/>
					<Vertex X="12037" Y="13163" Z="0"/>
					<Vertex X="12024" Y="13163" Z="0"/>
					<Vertex X="12008" Y="13163" Z="0"/>
					<Vertex X="11990" Y="13163" Z="0"/>
					<Vertex X="11982" Y="13163" Z="0"/>
					<Vertex X="11961" Y="13168" Z="0"/>
					<Vertex X="11950" Y="13171" Z="0"/>
					<Vertex X="11940" Y="13171" Z="0"/>
					<Vertex X="11935" Y="13171" Z="0"/>
					<Vertex X="11927" Y="13171" Z="0"/>
					<Vertex X="11922" Y="13171" Z="0"/>
					<Vertex X="11919" Y="13171" Z="0"/>
					<Vertex X="11911" Y="13171" Z="0"/>
					<Vertex X="11908" Y="13171" Z="0"/>
					<Vertex X="11900" Y="13171" Z="0"/>
					<Vertex X="11895" Y="13171" Z="0"/>
					<Vertex X="11887" Y="13171" Z="0"/>
					<Vertex X="11877" Y="13171" Z="0"/>
					<Vertex X="11869" Y="13168" Z="0"/>
					<Vertex X="11864" Y="13166" Z="0"/>
					<Vertex X="11853" Y="13166" Z="0"/>
					<Vertex X="11850" Y="13163" Z="0"/>
					<Vertex X="11843" Y="13163" Z="0"/>
					<Vertex X="11837" Y="13163" Z="0"/>
					<Vertex X="11832" Y="13160" Z="0"/>
					<Vertex X="11827" Y="13160" Z="0"/>
					<Vertex X="11819" Y="13158" Z="0"/>
					<Vertex X="11811" Y="13153" Z="0"/>
					<Vertex X="11803" Y="13147" Z="0"/>
					<Vertex X="11793" Y="13147" Z="0"/>
					<Vertex X="11779" Y="13142" Z="0"/>
					<Vertex X="11772" Y="13139" Z="0"/>
					<Vertex X="11753" Y="13131" Z="0"/>
					<Vertex X="11750" Y="13129" Z="0"/>
					<Vertex X="11740" Y="13124" Z="0"/>
					<Vertex X="11737" Y="13121" Z="0"/>
					<Vertex X="11735" Y="13118" Z="0"/>
					<Vertex X="11732" Y="13116" Z="0"/>
					<Vertex X="11732" Y="13113" Z="0"/>
					<Vertex X="11732" Y="13110" Z="0"/>
					<Vertex X="11732" Y="13105" Z="0"/>
					<Vertex X="11732" Y="13097" Z="0"/>
					<Vertex X="11732" Y="13095" Z="0"/>
					<Vertex X="11732" Y="13087" Z="0"/>
					<Vertex X="11732" Y="13081" Z="0"/>
					<Vertex X="11732" Y="13079" Z="0"/>
					<Vertex X="11732" Y="13074" Z="0"/>
					<Vertex X="11732" Y="13071" Z="0"/>
					<Vertex X="11732" Y="13066" Z="0"/>
					<Vertex X="11732" Y="13063" Z="0"/>
					<Vertex X="11735" Y="13063" Z="0"/>
					<Vertex X="11737" Y="13058" Z="0"/>
					<Vertex X="11740" Y="13053" Z="0"/>
					<Vertex X="11743" Y="13050" Z="0"/>
					<Vertex X="11745" Y="13047" Z="0"/>
					<Vertex X="11745" Y="13045" Z="0"/>
					<Vertex X="11750" Y="13045" Z="0"/>
					<Vertex X="11750" Y="13042" Z="0"/>
					<Vertex X="11753" Y="13039" Z="0"/>
					<Vertex X="11758" Y="13037" Z="0"/>
					<Vertex X="11761" Y="13037" Z="0"/>
					<Vertex X="11766" Y="13034" Z="0"/>
					<Vertex X="11766" Y="13031" Z="0"/>
					<Vertex X="11769" Y="13029" Z="0"/>
					<Vertex X="11774" Y="13029" Z="0"/>
					<Vertex X="11777" Y="13024" Z="0"/>
					<Vertex X="11779" Y="13024" Z="0"/>
					<Vertex X="11782" Y="13024" Z="0"/>
					<Vertex X="11785" Y="13024" Z="0"/>
					<Vertex X="11787" Y="13021" Z="0"/>
					<Vertex X="11790" Y="13021" Z="0"/>
					<Vertex X="11793" Y="13018" Z="0"/>
					<Vertex X="11795" Y="13018" Z="0"/>
					<Vertex X="11798" Y="13016" Z="0"/>
					<Vertex X="11800" Y="13016" Z="0"/>
					<Vertex X="11803" Y="13016" Z="0"/>
					<Vertex X="11806" Y="13013" Z="0"/>
					<Vertex X="11811" Y="13010" Z="0"/>
					<Vertex X="11819" Y="13008" Z="0"/>
					<Vertex X="11819" Y="13005" Z="0"/>
					<Vertex X="11827" Y="13005" Z="0"/>
					<Vertex X="11832" Y="13005" Z="0"/>
					<Vertex X="11835" Y="13003" Z="0"/>
					<Vertex X="11843" Y="13000" Z="0"/>
					<Vertex X="11843" Y="12997" Z="0"/>
					<Vertex X="11848" Y="12997" Z="0"/>
					<Vertex X="11850" Y="12997" Z="0"/>
					<Vertex X="11850" Y="12995" Z="0"/>
					<Vertex X="11853" Y="12995" Z="0"/>
					<Vertex X="11858" Y="12992" Z="0"/>
					<Vertex X="11864" Y="12989" Z="0"/>
					<Vertex X="11866" Y="12989" Z="0"/>
					<Vertex X="11872" Y="12989" Z="0"/>
					<Vertex X="11879" Y="12989" Z="0"/>
					<Vertex X="11887" Y="12989" Z="0"/>
					<Vertex X="11893" Y="12989" Z="0"/>
					<Vertex X="11895" Y="12989" Z="0"/>
					<Vertex X="11900" Y="12989" Z="0"/>
					<Vertex X="11903" Y="12989" Z="0"/>
					<Vertex X="11908" Y="12989" Z="0"/>
					<Vertex X="11911" Y="12989" Z="0"/>
					<Vertex X="11916" Y="12989" Z="0"/>
					<Vertex X="11924" Y="12987" Z="0"/>
					<Vertex X="11929" Y="12987" Z="0"/>
					<Vertex X="11937" Y="12987" Z="0"/>
					<Vertex X="11948" Y="12981" Z="0"/>
					<Vertex X="11956" Y="12979" Z="0"/>
					<Vertex X="11961" Y="12979" Z="0"/>
					<Vertex X="11964" Y="12979" Z="0"/>
					<Vertex X="11969" Y="12974" Z="0"/>
					<Vertex X="11972" Y="12974" Z="0"/>
					<Vertex X="11974" Y="12974" Z="0"/>
					<Vertex X="11977" Y="12974" Z="0"/>
					<Vertex X="11979" Y="12974" Z="0"/>
					<Vertex X="11982" Y="12971" Z="0"/>
					<Vertex X="11985" Y="12971" Z="0"/>
					<Vertex X="11987" Y="12971" Z="0"/>
					<Vertex X="11993" Y="12968" Z="0"/>
					<Vertex X="11995" Y="12966" Z="0"/>
					<Vertex X="11998" Y="12966" Z="0"/>
					<Vertex X="12003" Y="12966" Z="0"/>
					<Vertex X="12006" Y="12963" Z="0"/>
					<Vertex X="12014" Y="12958" Z="0"/>
					<Vertex X="12022" Y="12955" Z="0"/>
					<Vertex X="12024" Y="12955" Z="0"/>
					<Vertex X="12024" Y="12953" Z="0"/>
					<Vertex X="12027" Y="12953" Z="0"/>
					<Vertex X="12029" Y="12950" Z="0"/>
					<Vertex X="12032" Y="12947" Z="0"/>
					<Vertex X="12035" Y="12945" Z="0"/>
					<Vertex X="12040" Y="12939" Z="0"/>
					<Vertex X="12043" Y="12937" Z="0"/>
					<Vertex X="12048" Y="12931" Z="0"/>
					<Vertex X="12056" Y="12926" Z="0"/>
					<Vertex X="12058" Y="12924" Z="0"/>
					<Vertex X="12064" Y="12921" Z="0"/>
					<Vertex X="12066" Y="12918" Z="0"/>
					<Vertex X="12072" Y="12913" Z="0"/>
					<Vertex X="12074" Y="12908" Z="0"/>
					<Vertex X="12079" Y="12903" Z="0"/>
					<Vertex X="12082" Y="12897" Z="0"/>
					<Vertex X="12082" Y="12895" Z="0"/>
					<Vertex X="12082" Y="12892" Z="0"/>
					<Vertex X="12085" Y="12887" Z="0"/>
					<Vertex X="12087" Y="12884" Z="0"/>
					<Vertex X="12090" Y="12881" Z="0"/>
					<Vertex X="12090" Y="12876" Z="0"/>
					<Vertex X="12093" Y="12874" Z="0"/>
					<Vertex X="12098" Y="12868" Z="0"/>
					<Vertex X="12100" Y="12866" Z="0"/>
					<Vertex X="12106" Y="12860" Z="0"/>
					<Vertex X="12108" Y="12858" Z="0"/>
					<Vertex X="12114" Y="12853" Z="0"/>
					<Vertex X="12119" Y="12845" Z="0"/>
					<Vertex X="12124" Y="12834" Z="0"/>
					<Vertex X="12127" Y="12829" Z="0"/>
					<Vertex X="12129" Y="12821" Z="0"/>
					<Vertex X="12129" Y="12813" Z="0"/>
					<Vertex X="12132" Y="12803" Z="0"/>
					<Vertex X="12132" Y="12797" Z="0"/>
					<Vertex X="12132" Y="12789" Z="0"/>
					<Vertex X="12135" Y="12784" Z="0"/>
					<Vertex X="12135" Y="12776" Z="0"/>
					<Vertex X="12137" Y="12771" Z="0"/>
					<Vertex X="12137" Y="12766" Z="0"/>
					<Vertex X="12140" Y="12758" Z="0"/>
					<Vertex X="12140" Y="12755" Z="0"/>
					<Vertex X="12140" Y="12750" Z="0"/>
					<Vertex X="12145" Y="12739" Z="0"/>
					<Vertex X="12145" Y="12734" Z="0"/>
					<Vertex X="12145" Y="12726" Z="0"/>
					<Vertex X="12145" Y="12724" Z="0"/>
					<Vertex X="12145" Y="12718" Z="0"/>
					<Vertex X="12145" Y="12716" Z="0"/>
					<Vertex X="12145" Y="12710" Z="0"/>
					<Vertex X="12143" Y="12708" Z="0"/>
					<Vertex X="12143" Y="12703" Z="0"/>
					<Vertex X="12137" Y="12697" Z="0"/>
					<Vertex X="12135" Y="12695" Z="0"/>
					<Vertex X="12132" Y="12692" Z="0"/>
					<Vertex X="12129" Y="12689" Z="0"/>
					<Vertex X="12127" Y="12687" Z="0"/>
					<Vertex X="12124" Y="12681" Z="0"/>
					<Vertex X="12122" Y="12681" Z="0"/>
					<Vertex X="12119" Y="12676" Z="0"/>
					<Vertex X="12116" Y="12671" Z="0"/>
					<Vertex X="12116" Y="12668" Z="0"/>
					<Vertex X="12114" Y="12668" Z="0"/>
					<Vertex X="12114" Y="12666" Z="0"/>
					<Vertex X="12111" Y="12660" Z="0"/>
					<Vertex X="12111" Y="12658" Z="0"/>
					<Vertex X="12111" Y="12653" Z="0"/>
					<Vertex X="12111" Y="12650" Z="0"/>
					<Vertex X="12111" Y="12645" Z="0"/>
					<Vertex X="12111" Y="12642" Z="0"/>
					<Vertex X="12111" Y="12639" Z="0"/>
					<Vertex X="12111" Y="12637" Z="0"/>
					<Vertex X="12111" Y="12634" Z="0"/>
					<Vertex X="12111" Y="12629" Z="0"/>
					<Vertex X="12111" Y="12626" Z="0"/>
					<Vertex X="12111" Y="12624" Z="0"/>
					<Vertex X="12111" Y="12621" Z="0"/>
					<Vertex X="12114" Y="12618" Z="0"/>
					<Vertex X="12114" Y="12616" Z="0"/>
					<Vertex X="12114" Y="12613" Z="0"/>
					<Vertex X="12114" Y="12610" Z="0"/>
					<Vertex X="12114" Y="12605" Z="0"/>
					<Vertex X="12116" Y="12600" Z="0"/>
					<Vertex X="12116" Y="12592" Z="0"/>
					<Vertex X="12116" Y="12587" Z="0"/>
					<Vertex X="12116" Y="12579" Z="0"/>
					<Vertex X="12122" Y="12571" Z="0"/>
					<Vertex X="12122" Y="12566" Z="0"/>
					<Vertex X="12124" Y="12563" Z="0"/>
					<Vertex X="12127" Y="12555" Z="0"/>
					<Vertex X="12129" Y="12553" Z="0"/>
					<Vertex X="12129" Y="12550" Z="0"/>
					<Vertex X="12132" Y="12547" Z="0"/>
					<Vertex X="12135" Y="12539" Z="0"/>
					<Vertex X="12137" Y="12537" Z="0"/>
					<Vertex X="12140" Y="12537" Z="0"/>
					<Vertex X="12143" Y="12531" Z="0"/>
					<Vertex X="12145" Y="12529" Z="0"/>
					<Vertex X="12148" Y="12526" Z="0"/>
					<Vertex X="12153" Y="12524" Z="0"/>
					<Vertex X="12156" Y="12518" Z="0"/>
					<Vertex X="12158" Y="12516" Z="0"/>
					<Vertex X="12161" Y="12513" Z="0"/>
					<Vertex X="12161" Y="12510" Z="0"/>
					<Vertex X="12172" Y="12508" Z="0"/>
					<Vertex X="12174" Y="12505" Z="0"/>
					<Vertex X="12179" Y="12503" Z="0"/>
					<Vertex X="12185" Y="12500" Z="0"/>
					<Vertex X="12187" Y="12497" Z="0"/>
					<Vertex X="12195" Y="12497" Z="0"/>
					<Vertex X="12203" Y="12492" Z="0"/>
					<Vertex X="12208" Y="12489" Z="0"/>
					<Vertex X="12211" Y="12489" Z="0"/>
					<Vertex X="12219" Y="12487" Z="0"/>
					<Vertex X="12224" Y="12484" Z="0"/>
					<Vertex X="12229" Y="12481" Z="0"/>
					<Vertex X="12237" Y="12479" Z="0"/>
					<Vertex X="12245" Y="12476" Z="0"/>
					<Vertex X="12248" Y="12476" Z="0"/>
					<Vertex X="12258" Y="12471" Z="0"/>
					<Vertex X="12261" Y="12471" Z="0"/>
					<Vertex X="12269" Y="12466" Z="0"/>
					<Vertex X="12272" Y="12466" Z="0"/>
					<Vertex X="12274" Y="12466" Z="0"/>
					<Vertex X="12277" Y="12466" Z="0"/>
					<Vertex X="12282" Y="12463" Z="0"/>
					<Vertex X="12285" Y="12463" Z="0"/>
					<Vertex X="12287" Y="12463" Z="0"/>
					<Vertex X="12293" Y="12463" Z="0"/>
					<Vertex X="12298" Y="12463" Z="0"/>
					<Vertex X="12300" Y="12463" Z="0"/>
					<Vertex X="12308" Y="12463" Z="0"/>
					<Vertex X="12314" Y="12463" Z="0"/>
					<Vertex X="12319" Y="12463" Z="0"/>
					<Vertex X="12324" Y="12463" Z="0"/>
					<Vertex X="12327" Y="12463" Z="0"/>
					<Vertex X="12329" Y="12463" Z="0"/>
					<Vertex X="12332" Y="12463" Z="0"/>
					<Vertex X="12337" Y="12463" Z="0"/>
					<Vertex X="12340" Y="12463" Z="0"/>
					<Vertex X="12343" Y="12463" Z="0"/>
					<Vertex X="12348" Y="12463" Z="0"/>
					<Vertex X="12350" Y="12463" Z="0"/>
					<Vertex X="12353" Y="12463" Z="0"/>
					<Vertex X="12356" Y="12463" Z="0"/>
					<Vertex X="12358" Y="12463" Z="0"/>
					<Vertex X="12361" Y="12463" Z="0"/>
					<Vertex X="12364" Y="12463" Z="0"/>
					<Vertex X="12366" Y="12466" Z="0"/>
					<Vertex X="12372" Y="12466" Z="0"/>
					<Vertex X="12374" Y="12466" Z="0"/>
					<Vertex X="12377" Y="12466" Z="0"/>
					<Vertex X="12382" Y="12466" Z="0"/>
					<Vertex X="12387" Y="12466" Z="0"/>
					<Vertex X="12393" Y="12466" Z="0"/>
					<Vertex X="12395" Y="12466" Z="0"/>
					<Vertex X="12403" Y="12466" Z="0"/>
					<Vertex X="12408" Y="12466" Z="0"/>
					<Vertex X="12414" Y="12466" Z="0"/>
					<Vertex X="12419" Y="12463" Z="0"/>
					<Vertex X="12429" Y="12458" Z="0"/>
					<Vertex X="12435" Y="12458" Z="0"/>
					<Vertex X="12440" Y="12455" Z="0"/>
					<Vertex X="12445" Y="12453" Z="0"/>
					<Vertex X="12448" Y="12453" Z="0"/>
					<Vertex X="12450" Y="12450" Z="0"/>
					<Vertex X="12456" Y="12450" Z="0"/>
					<Vertex X="12461" Y="12447" Z="0"/>
					<Vertex X="12466" Y="12445" Z="0"/>
					<Vertex X="12469" Y="12445" Z="0"/>
					<Vertex X="12472" Y="12442" Z="0"/>
					<Vertex X="12474" Y="12442" Z="0"/>
					<Vertex X="12477" Y="12439" Z="0"/>
					<Vertex X="12479" Y="12437" Z="0"/>
					<Vertex X="12485" Y="12434" Z="0"/>
					<Vertex X="12487" Y="12434" Z="0"/>
					<Vertex X="12490" Y="12431" Z="0"/>
					<Vertex X="12493" Y="12426" Z="0"/>
					<Vertex X="12495" Y="12424" Z="0"/>
					<Vertex X="12500" Y="12418" Z="0"/>
					<Vertex X="12503" Y="12416" Z="0"/>
					<Vertex X="12506" Y="12413" Z="0"/>
					<Vertex X="12506" Y="12410" Z="0"/>
					<Vertex X="12508" Y="12410" Z="0"/>
					<Vertex X="12508" Y="12405" Z="0"/>
					<Vertex X="12511" Y="12400" Z="0"/>
					<Vertex X="12511" Y="12397" Z="0"/>
					<Vertex X="12514" Y="12392" Z="0"/>
					<Vertex X="12516" Y="12392" Z="0"/>
					<Vertex X="12516" Y="12387" Z="0"/>
					<Vertex X="12516" Y="12384" Z="0"/>
					<Vertex X="12516" Y="12379" Z="0"/>
					<Vertex X="12516" Y="12376" Z="0"/>
					<Vertex X="12519" Y="12374" Z="0"/>
					<Vertex X="12524" Y="12363" Z="0"/>
					<Vertex X="12527" Y="12360" Z="0"/>
					<Vertex X="12532" Y="12350" Z="0"/>
					<Vertex X="12535" Y="12345" Z="0"/>
					<Vertex X="12540" Y="12342" Z="0"/>
					<Vertex X="12548" Y="12334" Z="0"/>
					<Vertex X="12550" Y="12329" Z="0"/>
					<Vertex X="12556" Y="12324" Z="0"/>
					<Vertex X="12558" Y="12318" Z="0"/>
					<Vertex X="12566" Y="12310" Z="0"/>
					<Vertex X="12572" Y="12303" Z="0"/>
					<Vertex X="12577" Y="12295" Z="0"/>
					<Vertex X="12582" Y="12287" Z="0"/>
					<Vertex X="12590" Y="12276" Z="0"/>
					<Vertex X="12598" Y="12266" Z="0"/>
					<Vertex X="12606" Y="12255" Z="0"/>
					<Vertex X="12611" Y="12245" Z="0"/>
					<Vertex X="12619" Y="12234" Z="0"/>
					<Vertex X="12629" Y="12226" Z="0"/>
					<Vertex X="12635" Y="12221" Z="0"/>
					<Vertex X="12643" Y="12213" Z="0"/>
					<Vertex X="12648" Y="12208" Z="0"/>
					<Vertex X="12653" Y="12203" Z="0"/>
					<Vertex X="12653" Y="12200" Z="0"/>
					<Vertex X="12658" Y="12200" Z="0"/>
					<Vertex X="12661" Y="12197" Z="0"/>
					<Vertex X="12666" Y="12192" Z="0"/>
					<Vertex X="12669" Y="12192" Z="0"/>
					<Vertex X="12674" Y="12189" Z="0"/>
					<Vertex X="12677" Y="12187" Z="0"/>
					<Vertex X="12679" Y="12184" Z="0"/>
					<Vertex X="12682" Y="12184" Z="0"/>
					<Vertex X="12687" Y="12181" Z="0"/>
					<Vertex X="12693" Y="12176" Z="0"/>
					<Vertex X="12698" Y="12174" Z="0"/>
					<Vertex X="12700" Y="12174" Z="0"/>
					<Vertex X="12703" Y="12171" Z="0"/>
					<Vertex X="12706" Y="12171" Z="0"/>
					<Vertex X="12708" Y="12171" Z="0"/>
					<Vertex X="12714" Y="12168" Z="0"/>
					<Vertex X="12716" Y="12168" Z="0"/>
					<Vertex X="12722" Y="12168" Z="0"/>
					<Vertex X="12724" Y="12166" Z="0"/>
					<Vertex X="12729" Y="12166" Z="0"/>
					<Vertex X="12732" Y="12166" Z="0"/>
					<Vertex X="12740" Y="12166" Z="0"/>
					<Vertex X="12745" Y="12166" Z="0"/>
					<Vertex X="12750" Y="12166" Z="0"/>
					<Vertex X="12756" Y="12166" Z="0"/>
					<Vertex X="12761" Y="12166" Z="0"/>
					<Vertex X="12764" Y="12166" Z="0"/>
					<Vertex X="12772" Y="12166" Z="0"/>
					<Vertex X="12779" Y="12166" Z="0"/>
					<Vertex X="12785" Y="12166" Z="0"/>
					<Vertex X="12793" Y="12171" Z="0"/>
					<Vertex X="12806" Y="12174" Z="0"/>
					<Vertex X="12811" Y="12179" Z="0"/>
					<Vertex X="12822" Y="12184" Z="0"/>
					<Vertex X="12829" Y="12189" Z="0"/>
					<Vertex X="12835" Y="12197" Z="0"/>
					<Vertex X="12843" Y="12200" Z="0"/>
					<Vertex X="12848" Y="12205" Z="0"/>
					<Vertex X="12853" Y="12216" Z="0"/>
					<Vertex X="12856" Y="12221" Z="0"/>
					<Vertex X="12866" Y="12231" Z="0"/>
					<Vertex X="12874" Y="12242" Z="0"/>
					<Vertex X="12879" Y="12253" Z="0"/>
					<Vertex X="12885" Y="12260" Z="0"/>
					<Vertex X="12893" Y="12274" Z="0"/>
					<Vertex X="12900" Y="12287" Z="0"/>
					<Vertex X="12908" Y="12297" Z="0"/>
					<Vertex X="12916" Y="12313" Z="0"/>
					<Vertex X="12922" Y="12324" Z="0"/>
					<Vertex X="12927" Y="12331" Z="0"/>
					<Vertex X="12932" Y="12339" Z="0"/>
					<Vertex X="12940" Y="12350" Z="0"/>
					<Vertex X="12943" Y="12353" Z="0"/>
					<Vertex X="12948" Y="12358" Z="0"/>
					<Vertex X="12950" Y="12366" Z="0"/>
					<Vertex X="12956" Y="12374" Z="0"/>
					<Vertex X="12958" Y="12379" Z="0"/>
					<Vertex X="12961" Y="12381" Z="0"/>
					<Vertex X="12964" Y="12387" Z="0"/>
					<Vertex X="12966" Y="12389" Z="0"/>
					<Vertex X="12969" Y="12395" Z="0"/>
					<Vertex X="12969" Y="12397" Z="0"/>
					<Vertex X="12972" Y="12400" Z="0"/>
					<Vertex X="12972" Y="12403" Z="0"/>
					<Vertex X="12974" Y="12403" Z="0"/>
					<Vertex X="12977" Y="12405" Z="0"/>
					<Vertex X="12977" Y="12408" Z="0"/>
					<Vertex X="12979" Y="12410" Z="0"/>
					<Vertex X="12982" Y="12413" Z="0"/>
					<Vertex X="12982" Y="12418" Z="0"/>
					<Vertex X="12987" Y="12421" Z="0"/>
					<Vertex X="12990" Y="12424" Z="0"/>
					<Vertex X="12990" Y="12426" Z="0"/>
					<Vertex X="12993" Y="12429" Z="0"/>
					<Vertex X="12995" Y="12431" Z="0"/>
					<Vertex X="12998" Y="12437" Z="0"/>
					<Vertex X="13000" Y="12437" Z="0"/>
					<Vertex X="13000" Y="12439" Z="0"/>
					<Vertex X="13003" Y="12439" Z="0"/>
					<Vertex X="13006" Y="12442" Z="0"/>
					<Vertex X="13006" Y="12445" Z="0"/>
					<Vertex X="13008" Y="12445" Z="0"/>
					<Vertex X="13011" Y="12445" Z="0"/>
					<Vertex X="13016" Y="12442" Z="0"/>
					<Vertex X="13019" Y="12442" Z="0"/>
					<Vertex X="13019" Y="12439" Z="0"/>
					<Vertex X="13024" Y="12437" Z="0"/>
					<Vertex X="13027" Y="12434" Z="0"/>
					<Vertex X="13029" Y="12431" Z="0"/>
					<Vertex X="13035" Y="12429" Z="0"/>
					<Vertex X="13037" Y="12426" Z="0"/>
					<Vertex X="13040" Y="12426" Z="0"/>
					<Vertex X="13043" Y="12424" Z="0"/>
					<Vertex X="13045" Y="12421" Z="0"/>
					<Vertex X="13048" Y="12418" Z="0"/>
					<Vertex X="13048" Y="12413" Z="0"/>
					<Vertex X="13050" Y="12410" Z="0"/>
					<Vertex X="13053" Y="12408" Z="0"/>
					<Vertex X="13056" Y="12405" Z="0"/>
					<Vertex X="13056" Y="12403" Z="0"/>
					<Vertex X="13058" Y="12403" Z="0"/>
					<Vertex X="13058" Y="12400" Z="0"/>
					<Vertex X="13061" Y="12400" Z="0"/>
					<Vertex X="13066" Y="12395" Z="0"/>
					<Vertex X="13069" Y="12395" Z="0"/>
					<Vertex X="13077" Y="12389" Z="0"/>
					<Vertex X="13082" Y="12387" Z="0"/>
					<Vertex X="13093" Y="12381" Z="0"/>
					<Vertex X="13098" Y="12376" Z="0"/>
					<Vertex X="13103" Y="12376" Z="0"/>
					<Vertex X="13108" Y="12376" Z="0"/>
					<Vertex X="13119" Y="12371" Z="0"/>
					<Vertex X="13127" Y="12371" Z="0"/>
					<Vertex X="13140" Y="12376" Z="0"/>
					<Vertex X="13161" Y="12384" Z="0"/>
					<Vertex X="13177" Y="12395" Z="0"/>
					<Vertex X="13190" Y="12400" Z="0"/>
					<Vertex X="13206" Y="12408" Z="0"/>
					<Vertex X="13219" Y="12418" Z="0"/>
					<Vertex X="13229" Y="12426" Z="0"/>
					<Vertex X="13240" Y="12437" Z="0"/>
					<Vertex X="13256" Y="12450" Z="0"/>
					<Vertex X="13266" Y="12458" Z="0"/>
					<Vertex X="13279" Y="12468" Z="0"/>
					<Vertex X="13298" Y="12476" Z="0"/>
					<Vertex X="13311" Y="12484" Z="0"/>
					<Vertex X="13329" Y="12492" Z="0"/>
					<Vertex X="13343" Y="12500" Z="0"/>
					<Vertex X="13361" Y="12510" Z="0"/>
					<Vertex X="13372" Y="12518" Z="0"/>
					<Vertex X="13379" Y="12524" Z="0"/>
					<Vertex X="13387" Y="12534" Z="0"/>
					<Vertex X="13391" Y="12537" Z="0"/>
					<Vertex X="13391" Y="12546" Z="0"/>
					<Vertex X="13391" Y="12550" Z="0"/>
					<Vertex X="13391" Y="12552" Z="0"/>
					<Vertex X="13391" Y="12554" Z="0"/>
					<Vertex X="13391" Y="12557" Z="0"/>
					<Vertex X="13391" Y="12561" Z="0"/>
					<Vertex X="13391" Y="12563" Z="0"/>
					<Vertex X="13393" Y="12567" Z="0"/>
					<Vertex X="13396" Y="12572" Z="0"/>
					<Vertex X="13398" Y="12572" Z="0"/>
					<Vertex X="13398" Y="12576" Z="0"/>
					<Vertex X="13402" Y="12582" Z="0"/>
					<Vertex X="13404" Y="12583" Z="0"/>
					<Vertex X="13406" Y="12585" Z="0"/>
					<Vertex X="13407" Y="12587" Z="0"/>
					<Vertex X="13409" Y="12591" Z="0"/>
					<Vertex X="13411" Y="12593" Z="0"/>
					<Vertex X="13413" Y="12594" Z="0"/>
					<Vertex X="13415" Y="12596" Z="0"/>
					<Vertex X="13415" Y="12598" Z="0"/>
					<Vertex X="13417" Y="12600" Z="0"/>
					<Vertex X="13418" Y="12604" Z="0"/>
					<Vertex X="13420" Y="12606" Z="0"/>
					<Vertex X="13426" Y="12611" Z="0"/>
					<Vertex X="13428" Y="12615" Z="0"/>
					<Vertex X="13431" Y="12617" Z="0"/>
					<Vertex X="13433" Y="12619" Z="0"/>
					<Vertex X="13437" Y="12622" Z="0"/>
					<Vertex X="13443" Y="12628" Z="0"/>
					<Vertex X="13450" Y="12632" Z="0"/>
					<Vertex X="13456" Y="12635" Z="0"/>
					<Vertex X="13461" Y="12637" Z="0"/>
					<Vertex X="13467" Y="12641" Z="0"/>
					<Vertex X="13470" Y="12644" Z="0"/>
					<Vertex X="13474" Y="12646" Z="0"/>
					<Vertex X="13476" Y="12648" Z="0"/>
					<Vertex X="13481" Y="12652" Z="0"/>
					<Vertex X="13483" Y="12654" Z="0"/>
					<Vertex X="13485" Y="12656" Z="0"/>
					<Vertex X="13485" Y="12659" Z="0"/>
					<Vertex X="13487" Y="12663" Z="0"/>
					<Vertex X="13489" Y="12663" Z="0"/>
					<Vertex X="13491" Y="12667" Z="0"/>
					<Vertex X="13493" Y="12669" Z="0"/>
					<Vertex X="13496" Y="12672" Z="0"/>
					<Vertex X="13496" Y="12674" Z="0"/>
					<Vertex X="13502" Y="12676" Z="0"/>
					<Vertex X="13506" Y="12680" Z="0"/>
					<Vertex X="13515" Y="12682" Z="0"/>
					<Vertex X="13520" Y="12685" Z="0"/>
					<Vertex X="13531" Y="12687" Z="0"/>
					<Vertex X="13546" Y="12691" Z="0"/>
					<Vertex X="13563" Y="12698" Z="0"/>
					<Vertex X="13581" Y="12702" Z="0"/>
					<Vertex X="13589" Y="12706" Z="0"/>
					<Vertex X="13604" Y="12711" Z="0"/>
					<Vertex X="13615" Y="12713" Z="0"/>
					<Vertex X="13626" Y="12715" Z="0"/>
					<Vertex X="13635" Y="12717" Z="0"/>
					<Vertex X="13643" Y="12717" Z="0"/>
					<Vertex X="13648" Y="12719" Z="0"/>
					<Vertex X="13657" Y="12720" Z="0"/>
					<Vertex X="13667" Y="12720" Z="0"/>
					<Vertex X="13676" Y="12720" Z="0"/>
					<Vertex X="13685" Y="12720" Z="0"/>
					<Vertex X="13696" Y="12724" Z="0"/>
					<Vertex X="13706" Y="12726" Z="0"/>
					<Vertex X="13711" Y="12726" Z="0"/>
					<Vertex X="13720" Y="12726" Z="0"/>
					<Vertex X="13731" Y="12728" Z="0"/>
					<Vertex X="13737" Y="12730" Z="0"/>
					<Vertex X="13746" Y="12730" Z="0"/>
					<Vertex X="13756" Y="12732" Z="0"/>
					<Vertex X="13765" Y="12733" Z="0"/>
					<Vertex X="13770" Y="12733" Z="0"/>
					<Vertex X="13774" Y="12733" Z="0"/>
					<Vertex X="13781" Y="12733" Z="0"/>
					<Vertex X="13787" Y="12733" Z="0"/>
					<Vertex X="13793" Y="12737" Z="0"/>
					<Vertex X="13800" Y="12737" Z="0"/>
					<Vertex X="13807" Y="12737" Z="0"/>
					<Vertex X="13815" Y="12737" Z="0"/>
					<Vertex X="13824" Y="12737" Z="0"/>
					<Vertex X="13835" Y="12737" Z="0"/>
					<Vertex X="13841" Y="12737" Z="0"/>
					<Vertex X="13850" Y="12737" Z="0"/>
					<Vertex X="13857" Y="12737" Z="0"/>
					<Vertex X="13870" Y="12737" Z="0"/>
					<Vertex X="13878" Y="12737" Z="0"/>
					<Vertex X="13889" Y="12737" Z="0"/>
					<Vertex X="13896" Y="12737" Z="0"/>
					<Vertex X="13904" Y="12737" Z="0"/>
					<Vertex X="13909" Y="12737" Z="0"/>
					<Vertex X="13917" Y="12737" Z="0"/>
					<Vertex X="13920" Y="12737" Z="0"/>
					<Vertex X="13926" Y="12737" Z="0"/>
					<Vertex X="13931" Y="12737" Z="0"/>
					<Vertex X="13939" Y="12737" Z="0"/>
					<Vertex X="13943" Y="12737" Z="0"/>
					<Vertex X="13946" Y="12737" Z="0"/>
					<Vertex X="13956" Y="12737" Z="0"/>
					<Vertex X="13961" Y="12737" Z="0"/>
					<Vertex X="13963" Y="12732" Z="0"/>
					<Vertex X="13965" Y="12732" Z="0"/>
					<Vertex X="13967" Y="12732" Z="0"/>
					<Vertex X="13974" Y="12732" Z="0"/>
					<Vertex X="13981" Y="12726" Z="0"/>
					<Vertex X="13985" Y="12724" Z="0"/>
					<Vertex X="13985" Y="12722" Z="0"/>
					<Vertex X="13987" Y="12720" Z="0"/>
					<Vertex X="13991" Y="12719" Z="0"/>
					<Vertex X="13993" Y="12717" Z="0"/>
					<Vertex X="13994" Y="12715" Z="0"/>
					<Vertex X="13996" Y="12711" Z="0"/>
					<Vertex X="14002" Y="12706" Z="0"/>
					<Vertex X="14007" Y="12702" Z="0"/>
					<Vertex X="14011" Y="12700" Z="0"/>
					<Vertex X="14017" Y="12694" Z="0"/>
					<Vertex X="14020" Y="12691" Z="0"/>
					<Vertex X="14024" Y="12687" Z="0"/>
					<Vertex X="14028" Y="12682" Z="0"/>
					<Vertex X="14035" Y="12676" Z="0"/>
					<Vertex X="14043" Y="12672" Z="0"/>
					<Vertex X="14046" Y="12670" Z="0"/>
					<Vertex X="14052" Y="12669" Z="0"/>
					<Vertex X="14054" Y="12669" Z="0"/>
					<Vertex X="14061" Y="12669" Z="0"/>
					<Vertex X="14068" Y="12665" Z="0"/>
					<Vertex X="14076" Y="12663" Z="0"/>
					<Vertex X="14081" Y="12663" Z="0"/>
					<Vertex X="14094" Y="12657" Z="0"/>
					<Vertex X="14106" Y="12656" Z="0"/>
					<Vertex X="14115" Y="12654" Z="0"/>
					<Vertex X="14118" Y="12654" Z="0"/>
					<Vertex X="14124" Y="12652" Z="0"/>
					<Vertex X="14130" Y="12652" Z="0"/>
					<Vertex X="14135" Y="12652" Z="0"/>
					<Vertex X="14137" Y="12652" Z="0"/>
					<Vertex X="14141" Y="12652" Z="0"/>
					<Vertex X="14146" Y="12652" Z="0"/>
					<Vertex X="14148" Y="12652" Z="0"/>
					<Vertex X="14152" Y="12652" Z="0"/>
					<Vertex X="14154" Y="12652" Z="0"/>
					<Vertex X="14157" Y="12652" Z="0"/>
					<Vertex X="14159" Y="12654" Z="0"/>
					<Vertex X="14163" Y="12656" Z="0"/>
					<Vertex X="14165" Y="12657" Z="0"/>
					<Vertex X="14170" Y="12657" Z="0"/>
					<Vertex X="14172" Y="12659" Z="0"/>
					<Vertex X="14176" Y="12661" Z="0"/>
					<Vertex X="14178" Y="12665" Z="0"/>
					<Vertex X="14181" Y="12667" Z="0"/>
					<Vertex X="14185" Y="12670" Z="0"/>
					<Vertex X="14187" Y="12672" Z="0"/>
					<Vertex X="14187" Y="12676" Z="0"/>
					<Vertex X="14189" Y="12676" Z="0"/>
					<Vertex X="14191" Y="12680" Z="0"/>
					<Vertex X="14193" Y="12682" Z="0"/>
					<Vertex X="14193" Y="12685" Z="0"/>
					<Vertex X="14194" Y="12687" Z="0"/>
					<Vertex X="14194" Y="12691" Z="0"/>
					<Vertex X="14196" Y="12693" Z="0"/>
					<Vertex X="14196" Y="12694" Z="0"/>
					<Vertex X="14196" Y="12696" Z="0"/>
					<Vertex X="14198" Y="12698" Z="0"/>
					<Vertex X="14198" Y="12702" Z="0"/>
					<Vertex X="14198" Y="12704" Z="0"/>
					<Vertex X="14198" Y="12707" Z="0"/>
					<Vertex X="14198" Y="12709" Z="0"/>
					<Vertex X="14196" Y="12709" Z="0"/>
					<Vertex X="14194" Y="12711" Z="0"/>
					<Vertex X="14194" Y="12713" Z="0"/>
					<Vertex X="14193" Y="12715" Z="0"/>
					<Vertex X="14191" Y="12717" Z="0"/>
					<Vertex X="14189" Y="12719" Z="0"/>
					<Vertex X="14187" Y="12719" Z="0"/>
					<Vertex X="14180" Y="12722" Z="0"/>
					<Vertex X="14172" Y="12726" Z="0"/>
					<Vertex X="14170" Y="12726" Z="0"/>
					<Vertex X="14168" Y="12728" Z="0"/>
					<Vertex X="14167" Y="12728" Z="0"/>
					<Vertex X="14163" Y="12730" Z="0"/>
					<Vertex X="14163" Y="12732" Z="0"/>
					<Vertex X="14163" Y="12733" Z="0"/>
					<Vertex X="14163" Y="12735" Z="0"/>
					<Vertex X="14163" Y="12737" Z="0"/>
					<Vertex X="14163" Y="12741" Z="0"/>
					<Vertex X="14067" Y="12793" Z="0"/>
					<Vertex X="14068" Y="12793" Z="0"/>
					<Vertex X="14076" Y="12791" Z="0"/>
					<Vertex X="14080" Y="12789" Z="0"/>
					<Vertex X="14083" Y="12789" Z="0"/>
					<Vertex X="14085" Y="12787" Z="0"/>
					<Vertex X="14087" Y="12787" Z="0"/>
					<Vertex X="14089" Y="12787" Z="0"/>
					<Vertex X="14093" Y="12787" Z="0"/>
					<Vertex X="14096" Y="12787" Z="0"/>
					<Vertex X="14102" Y="12787" Z="0"/>
					<Vertex X="14104" Y="12787" Z="0"/>
					<Vertex X="14107" Y="12787" Z="0"/>
					<Vertex X="14111" Y="12804" Z="0"/>
					<Vertex X="14113" Y="12802" Z="0"/>
					<Vertex X="14113" Y="12800" Z="0"/>
					<Vertex X="14113" Y="12796" Z="0"/>
					<Vertex X="14115" Y="12794" Z="0"/>
					<Vertex X="14117" Y="12793" Z="0"/>
					<Vertex X="14120" Y="12789" Z="0"/>
					<Vertex X="14124" Y="12785" Z="0"/>
					<Vertex X="14126" Y="12785" Z="0"/>
					<Vertex X="14130" Y="12785" Z="0"/>
					<Vertex X="14137" Y="12785" Z="0"/>
					<Vertex X="14141" Y="12785" Z="0"/>
					<Vertex X="14141" Y="12783" Z="0"/>
					<Vertex X="14143" Y="12783" Z="0"/>
					<Vertex X="14146" Y="12782" Z="0"/>
					<Vertex X="14148" Y="12780" Z="0"/>
					<Vertex X="14150" Y="12780" Z="0"/>
					<Vertex X="14152" Y="12789" Z="0"/>
					<Vertex X="14150" Y="12791" Z="0"/>
					<Vertex X="14152" Y="12789" Z="0"/>
					<Vertex X="14152" Y="12787" Z="0"/>
					<Vertex X="14152" Y="12783" Z="0"/>
					<Vertex X="14154" Y="12780" Z="0"/>
					<Vertex X="14157" Y="12776" Z="0"/>
					<Vertex X="14159" Y="12774" Z="0"/>
					<Vertex X="14161" Y="12769" Z="0"/>
					<Vertex X="14161" Y="12767" Z="0"/>
					<Vertex X="14161" Y="12763" Z="0"/>
					<Vertex X="14163" Y="12761" Z="0"/>
					<Vertex X="14170" Y="12761" Z="0"/>
					<Vertex X="14170" Y="12763" Z="0"/>
					<Vertex X="14170" Y="12769" Z="0"/>
					<Vertex X="14170" Y="12774" Z="0"/>
					<Vertex X="14170" Y="12780" Z="0"/>
					<Vertex X="14168" Y="12783" Z="0"/>
					<Vertex X="14168" Y="12785" Z="0"/>
					<Vertex X="14165" Y="12787" Z="0"/>
					<Vertex X="14163" Y="12789" Z="0"/>
					<Vertex X="14159" Y="12794" Z="0"/>
					<Vertex X="14154" Y="12800" Z="0"/>
					<Vertex X="14150" Y="12802" Z="0"/>
					<Vertex X="14148" Y="12802" Z="0"/>
					<Vertex X="14146" Y="12806" Z="0"/>
					<Vertex X="14144" Y="12806" Z="0"/>
					<Vertex X="14143" Y="12807" Z="0"/>
					<Vertex X="14141" Y="12807" Z="0"/>
					<Vertex X="14139" Y="12807" Z="0"/>
					<Vertex X="14135" Y="12809" Z="0"/>
					<Vertex X="14135" Y="12811" Z="0"/>
					<Vertex X="14131" Y="12811" Z="0"/>
					<Vertex X="14130" Y="12811" Z="0"/>
					<Vertex X="14126" Y="12811" Z="0"/>
					<Vertex X="14122" Y="12813" Z="0"/>
					<Vertex X="14120" Y="12813" Z="0"/>
					<Vertex X="14118" Y="12813" Z="0"/>
					<Vertex X="14115" Y="12815" Z="0"/>
					<Vertex X="14113" Y="12815" Z="0"/>
					<Vertex X="14111" Y="12815" Z="0"/>
					<Vertex X="14111" Y="12817" Z="0"/>
					<Vertex X="14109" Y="12817" Z="0"/>
					<Vertex X="14117" Y="12826" Z="0"/>
					<Vertex X="14094" Y="12832" Z="0"/>
					<Vertex X="14083" Y="12835" Z="0"/>
					<Vertex X="14063" Y="12839" Z="0"/>
					<Vertex X="14056" Y="12841" Z="0"/>
					<Vertex X="14041" Y="12843" Z="0"/>
					<Vertex X="14031" Y="12848" Z="0"/>
					<Vertex X="14022" Y="12848" Z="0"/>
					<Vertex X="14017" Y="12852" Z="0"/>
					<Vertex X="14015" Y="12854" Z="0"/>
					<Vertex X="14013" Y="12856" Z="0"/>
					<Vertex X="14007" Y="12857" Z="0"/>
					<Vertex X="14002" Y="12861" Z="0"/>
					<Vertex X="13996" Y="12863" Z="0"/>
					<Vertex X="13989" Y="12867" Z="0"/>
					<Vertex X="13976" Y="12878" Z="0"/>
					<Vertex X="13968" Y="12882" Z="0"/>
					<Vertex X="13959" Y="12887" Z="0"/>
					<Vertex X="13954" Y="12893" Z="0"/>
					<Vertex X="13950" Y="12894" Z="0"/>
					<Vertex X="13946" Y="12898" Z="0"/>
					<Vertex X="13943" Y="12902" Z="0"/>
					<Vertex X="13941" Y="12904" Z="0"/>
					<Vertex X="13937" Y="12907" Z="0"/>
					<Vertex X="13935" Y="12907" Z="0"/>
					<Vertex X="13931" Y="12909" Z="0"/>
					<Vertex X="13930" Y="12913" Z="0"/>
					<Vertex X="13926" Y="12913" Z="0"/>
					<Vertex X="13926" Y="12915" Z="0"/>
					<Vertex X="13922" Y="12917" Z="0"/>
					<Vertex X="13918" Y="12919" Z="0"/>
					<Vertex X="13917" Y="12919" Z="0"/>
					<Vertex X="13915" Y="12920" Z="0"/>
					<Vertex X="13911" Y="12922" Z="0"/>
					<Vertex X="13909" Y="12922" Z="0"/>
					<Vertex X="13907" Y="12924" Z="0"/>
					<Vertex X="13906" Y="12924" Z="0"/>
					<Vertex X="13902" Y="12928" Z="0"/>
					<Vertex X="13900" Y="12928" Z="0"/>
					<Vertex X="13891" Y="12933" Z="0"/>
					<Vertex X="13878" Y="12939" Z="0"/>
					<Vertex X="13868" Y="12944" Z="0"/>
					<Vertex X="13859" Y="12950" Z="0"/>
					<Vertex X="13856" Y="12952" Z="0"/>
					<Vertex X="13852" Y="12952" Z="0"/>
					<Vertex X="13846" Y="12956" Z="0"/>
					<Vertex X="13841" Y="12959" Z="0"/>
					<Vertex X="13835" Y="12961" Z="0"/>
					<Vertex X="13826" Y="12965" Z="0"/>
					<Vertex X="13820" Y="12969" Z="0"/>
					<Vertex X="13817" Y="12970" Z="0"/>
					<Vertex X="13807" Y="12976" Z="0"/>
					<Vertex X="13798" Y="12980" Z="0"/>
					<Vertex X="13791" Y="12983" Z="0"/>
					<Vertex X="13787" Y="12987" Z="0"/>
					<Vertex X="13780" Y="12989" Z="0"/>
					<Vertex X="13772" Y="12993" Z="0"/>
					<Vertex X="13768" Y="12993" Z="0"/>
					<Vertex X="13767" Y="12994" Z="0"/>
					<Vertex X="13759" Y="12996" Z="0"/>
					<Vertex X="13752" Y="13000" Z="0"/>
					<Vertex X="13744" Y="13004" Z="0"/>
					<Vertex X="13739" Y="13007" Z="0"/>
					<Vertex X="13730" Y="13011" Z="0"/>
					<Vertex X="13724" Y="13015" Z="0"/>
					<Vertex X="13717" Y="13019" Z="0"/>
					<Vertex X="13713" Y="13022" Z="0"/>
					<Vertex X="13706" Y="13024" Z="0"/>
					<Vertex X="13700" Y="13028" Z="0"/>
					<Vertex X="13694" Y="13030" Z="0"/>
					<Vertex X="13689" Y="13030" Z="0"/>
					<Vertex X="13685" Y="13033" Z="0"/>
					<Vertex X="13683" Y="13033" Z="0"/>
					<Vertex X="13678" Y="13035" Z="0"/>
					<Vertex X="13676" Y="13035" Z="0"/>
					<Vertex X="13672" Y="13039" Z="0"/>
					<Vertex X="13667" Y="13039" Z="0"/>
					<Vertex X="13665" Y="13039" Z="0"/>
					<Vertex X="13661" Y="13041" Z="0"/>
					<Vertex X="13656" Y="13041" Z="0"/>
					<Vertex X="13650" Y="13041" Z="0"/>
					<Vertex X="13644" Y="13041" Z="0"/>
					<Vertex X="13643" Y="13041" Z="0"/>
					<Vertex X="13639" Y="13041" Z="0"/>
					<Vertex X="13635" Y="13041" Z="0"/>
					<Vertex X="13631" Y="13041" Z="0"/>
					<Vertex X="13630" Y="13039" Z="0"/>
					<Vertex X="13628" Y="13039" Z="0"/>
					<Vertex X="13624" Y="13039" Z="0"/>
					<Vertex X="13617" Y="13039" Z="0"/>
					<Vertex X="13617" Y="13037" Z="0"/>
					<Vertex X="13613" Y="13037" Z="0"/>
					<Vertex X="13609" Y="13037" Z="0"/>
					<Vertex X="13604" Y="13037" Z="0"/>
					<Vertex X="13600" Y="13037" Z="0"/>
					<Vertex X="13591" Y="13037" Z="0"/>
					<Vertex X="13587" Y="13037" Z="0"/>
					<Vertex X="13585" Y="13037" Z="0"/>
					<Vertex X="13583" Y="13037" Z="0"/>
					<Vertex X="13581" Y="13035" Z="0"/>
					<Vertex X="13581" Y="13033" Z="0"/>
					<Vertex X="13580" Y="13033" Z="0"/>
					<Vertex X="13578" Y="13030" Z="0"/>
					<Vertex X="13576" Y="13026" Z="0"/>
					<Vertex X="13572" Y="13020" Z="0"/>
					<Vertex X="13563" Y="13009" Z="0"/>
					<Vertex X="13556" Y="12998" Z="0"/>
					<Vertex X="13543" Y="12987" Z="0"/>
					<Vertex X="13531" Y="12974" Z="0"/>
					<Vertex X="13520" Y="12965" Z="0"/>
					<Vertex X="13504" Y="12950" Z="0"/>
					<Vertex X="13487" Y="12939" Z="0"/>
					<Vertex X="13468" Y="12926" Z="0"/>
					<Vertex X="13450" Y="12915" Z="0"/>
					<Vertex X="13431" Y="12907" Z="0"/>
					<Vertex X="13426" Y="12904" Z="0"/>
					<Vertex X="13417" Y="12898" Z="0"/>
					<Vertex X="13415" Y="12898" Z="0"/>
					<Vertex X="13409" Y="12896" Z="0"/>
					<Vertex X="13404" Y="12893" Z="0"/>
					<Vertex X="13398" Y="12893" Z="0"/>
					<Vertex X="13396" Y="12891" Z="0"/>
					<Vertex X="13393" Y="12889" Z="0"/>
					<Vertex X="13391" Y="12887" Z="0"/>
					<Vertex X="13387" Y="12887" Z="0"/>
					<Vertex X="13385" Y="12887" Z="0"/>
					<Vertex X="13381" Y="12887" Z="0"/>
					<Vertex X="13380" Y="12885" Z="0"/>
					<Vertex X="13378" Y="12883" Z="0"/>
					<Vertex X="13376" Y="12883" Z="0"/>
					<Vertex X="13376" Y="12882" Z="0"/>
					<Vertex X="13372" Y="12882" Z="0"/>
					<Vertex X="13370" Y="12882" Z="0"/>
					<Vertex X="13367" Y="12880" Z="0"/>
					<Vertex X="13365" Y="12878" Z="0"/>
					<Vertex X="13363" Y="12878" Z="0"/>
					<Vertex X="13363" Y="12876" Z="0"/>
					<Vertex X="13361" Y="12876" Z="0"/>
					<Vertex X="13359" Y="12876" Z="0"/>
					<Vertex X="13357" Y="12874" Z="0"/>
					<Vertex X="13356" Y="12872" Z="0"/>
					<Vertex X="13354" Y="12870" Z="0"/>
					<Vertex X="13350" Y="12869" Z="0"/>
					<Vertex X="13348" Y="12869" Z="0"/>
					<Vertex X="13344" Y="12865" Z="0"/>
					<Vertex X="13341" Y="12863" Z="0"/>
					<Vertex X="13335" Y="12859" Z="0"/>
					<Vertex X="13333" Y="12857" Z="0"/>
					<Vertex X="13331" Y="12856" Z="0"/>
					<Vertex X="13330" Y="12856" Z="0"/>
					<Vertex X="13328" Y="12854" Z="0"/>
					<Vertex X="13326" Y="12854" Z="0"/>
					<Vertex X="13324" Y="12852" Z="0"/>
					<Vertex X="13322" Y="12850" Z="0"/>
					<Vertex X="13317" Y="12848" Z="0"/>
					<Vertex X="13315" Y="12846" Z="0"/>
					<Vertex X="13313" Y="12846" Z="0"/>
					<Vertex X="13311" Y="12844" Z="0"/>
					<Vertex X="13309" Y="12844" Z="0"/>
					<Vertex X="13306" Y="12843" Z="0"/>
					<Vertex X="13306" Y="12841" Z="0"/>
					<Vertex X="13302" Y="12839" Z="0"/>
					<Vertex X="13300" Y="12837" Z="0"/>
					<Vertex X="13296" Y="12835" Z="0"/>
					<Vertex X="13294" Y="12833" Z="0"/>
					<Vertex X="13294" Y="12832" Z="0"/>
					<Vertex X="13293" Y="12832" Z="0"/>
					<Vertex X="13291" Y="12830" Z="0"/>
					<Vertex X="13289" Y="12826" Z="0"/>
					<Vertex X="13287" Y="12824" Z="0"/>
					<Vertex X="13285" Y="12824" Z="0"/>
					<Vertex X="13285" Y="12820" Z="0"/>
					<Vertex X="13283" Y="12820" Z="0"/>
					<Vertex X="13280" Y="12817" Z="0"/>
					<Vertex X="13278" Y="12815" Z="0"/>
					<Vertex X="13276" Y="12813" Z="0"/>
					<Vertex X="13272" Y="12809" Z="0"/>
					<Vertex X="13270" Y="12806" Z="0"/>
					<Vertex X="13267" Y="12802" Z="0"/>
					<Vertex X="13263" Y="12796" Z="0"/>
					<Vertex X="13261" Y="12794" Z="0"/>
					<Vertex X="13259" Y="12793" Z="0"/>
					<Vertex X="13257" Y="12791" Z="0"/>
					<Vertex X="13256" Y="12789" Z="0"/>
					<Vertex X="13254" Y="12787" Z="0"/>
					<Vertex X="13252" Y="12783" Z="0"/>
					<Vertex X="13250" Y="12783" Z="0"/>
					<Vertex X="13246" Y="12782" Z="0"/>
					<Vertex X="13239" Y="12780" Z="0"/>
					<Vertex X="13233" Y="12780" Z="0"/>
					<Vertex X="13230" Y="12778" Z="0"/>
					<Vertex X="13228" Y="12778" Z="0"/>
					<Vertex X="13224" Y="12778" Z="0"/>
					<Vertex X="13222" Y="12778" Z="0"/>
					<Vertex X="13220" Y="12778" Z="0"/>
					<Vertex X="13218" Y="12778" Z="0"/>
					<Vertex X="13217" Y="12778" Z="0"/>
					<Vertex X="13215" Y="12778" Z="0"/>
					<Vertex X="13211" Y="12778" Z="0"/>
					<Vertex X="13207" Y="12778" Z="0"/>
					<Vertex X="13206" Y="12778" Z="0"/>
					<Vertex X="13200" Y="12778" Z="0"/>
					<Vertex X="13194" Y="12778" Z="0"/>
					<Vertex X="13189" Y="12778" Z="0"/>
					<Vertex X="13187" Y="12778" Z="0"/>
					<Vertex X="13185" Y="12778" Z="0"/>
					<Vertex X="13183" Y="12778" Z="0"/>
					<Vertex X="13180" Y="12778" Z="0"/>
					<Vertex X="13176" Y="12778" Z="0"/>
					<Vertex X="13172" Y="12778" Z="0"/>
					<Vertex X="13168" Y="12778" Z="0"/>
					<Vertex X="13167" Y="12778" Z="0"/>
					<Vertex X="13163" Y="12778" Z="0"/>
					<Vertex X="13161" Y="12778" Z="0"/>
					<Vertex X="13157" Y="12778" Z="0"/>
					<Vertex X="13156" Y="12778" Z="0"/>
					<Vertex X="13152" Y="12782" Z="0"/>
					<Vertex X="13150" Y="12782" Z="0"/>
					<Vertex X="13146" Y="12782" Z="0"/>
					<Vertex X="13144" Y="12782" Z="0"/>
					<Vertex X="13143" Y="12782" Z="0"/>
					<Vertex X="13141" Y="12782" Z="0"/>
					<Vertex X="13139" Y="12782" Z="0"/>
					<Vertex X="13139" Y="12783" Z="0"/>
					<Vertex X="13135" Y="12783" Z="0"/>
					<Vertex X="13133" Y="12783" Z="0"/>
					<Vertex X="13130" Y="12783" Z="0"/>
					<Vertex X="13128" Y="12785" Z="0"/>
					<Vertex X="13124" Y="12785" Z="0"/>
					<Vertex X="13122" Y="12785" Z="0"/>
					<Vertex X="13120" Y="12785" Z="0"/>
					<Vertex X="13118" Y="12785" Z="0"/>
					<Vertex X="13117" Y="12787" Z="0"/>
					<Vertex X="13115" Y="12787" Z="0"/>
					<Vertex X="13113" Y="12787" Z="0"/>
					<Vertex X="13111" Y="12787" Z="0"/>
					<Vertex X="13109" Y="12787" Z="0"/>
					<Vertex X="13107" Y="12787" Z="0"/>
					<Vertex X="13106" Y="12789" Z="0"/>
					<Vertex X="13104" Y="12789" Z="0"/>
					<Vertex X="13100" Y="12791" Z="0"/>
					<Vertex X="13098" Y="12793" Z="0"/>
					<Vertex X="13096" Y="12793" Z="0"/>
					<Vertex X="13094" Y="12793" Z="0"/>
					<Vertex X="13093" Y="12793" Z="0"/>
					<Vertex X="13091" Y="12793" Z="0"/>
					<Vertex X="13089" Y="12793" Z="0"/>
					<Vertex X="13087" Y="12793" Z="0"/>
					<Vertex X="13085" Y="12793" Z="0"/>
					<Vertex X="13083" Y="12793" Z="0"/>
					<Vertex X="13081" Y="12793" Z="0"/>
					<Vertex X="13078" Y="12793" Z="0"/>
					<Vertex X="13074" Y="12793" Z="0"/>
					<Vertex X="13067" Y="12793" Z="0"/>
					<Vertex X="13063" Y="12791" Z="0"/>
					<Vertex X="13057" Y="12791" Z="0"/>
					<Vertex X="13056" Y="12791" Z="0"/>
					<Vertex X="13054" Y="12789" Z="0"/>
					<Vertex X="13052" Y="12789" Z="0"/>
					<Vertex X="13050" Y="12787" Z="0"/>
					<Vertex X="13048" Y="12787" Z="0"/>
					<Vertex X="13046" Y="12787" Z="0"/>
					<Vertex X="13044" Y="12787" Z="0"/>
					<Vertex X="13039" Y="12787" Z="0"/>
					<Vertex X="13037" Y="12787" Z="0"/>
					<Vertex X="13033" Y="12785" Z="0"/>
					<Vertex X="13030" Y="12785" Z="0"/>
					<Vertex X="13028" Y="12785" Z="0"/>
					<Vertex X="13024" Y="12785" Z="0"/>
					<Vertex X="13022" Y="12785" Z="0"/>
					<Vertex X="13018" Y="12785" Z="0"/>
					<Vertex X="13017" Y="12785" Z="0"/>
					<Vertex X="13013" Y="12785" Z="0"/>
					<Vertex X="13011" Y="12785" Z="0"/>
					<Vertex X="13007" Y="12785" Z="0"/>
					<Vertex X="13006" Y="12785" Z="0"/>
					<Vertex X="13002" Y="12785" Z="0"/>
					<Vertex X="13000" Y="12785" Z="0"/>
					<Vertex X="12994" Y="12785" Z="0"/>
					<Vertex X="12993" Y="12785" Z="0"/>
					<Vertex X="12991" Y="12785" Z="0"/>
					<Vertex X="12989" Y="12785" Z="0"/>
					<Vertex X="12987" Y="12785" Z="0"/>
					<Vertex X="12985" Y="12787" Z="0"/>
					<Vertex X="12983" Y="12787" Z="0"/>
					<Vertex X="12980" Y="12787" Z="0"/>
					<Vertex X="12978" Y="12787" Z="0"/>
					<Vertex X="12974" Y="12787" Z="0"/>
					<Vertex X="12972" Y="12787" Z="0"/>
					<Vertex X="12968" Y="12787" Z="0"/>
					<Vertex X="12967" Y="12787" Z="0"/>
					<Vertex X="12963" Y="12787" Z="0"/>
					<Vertex X="12961" Y="12787" Z="0"/>
					<Vertex X="12957" Y="12787" Z="0"/>
					<Vertex X="12956" Y="12787" Z="0"/>
					<Vertex X="12952" Y="12787" Z="0"/>
					<Vertex X="12950" Y="12787" Z="0"/>
					<Vertex X="12946" Y="12787" Z="0"/>
					<Vertex X="12944" Y="12787" Z="0"/>
					<Vertex X="12944" Y="12789" Z="0"/>
					<Vertex X="12941" Y="12789" Z="0"/>
					<Vertex X="12939" Y="12791" Z="0"/>
					<Vertex X="12937" Y="12791" Z="0"/>
					<Vertex X="12935" Y="12791" Z="0"/>
					<Vertex X="12933" Y="12791" Z="0"/>
					<Vertex X="12931" Y="12791" Z="0"/>
					<Vertex X="12916" Y="12781" Z="0"/>
				</Vertices>
			</Region>
			<Region Id="2" Type="0" Zoom="0.310000" Selected="0" ImageLocation="" ImageFocus="0" Length="7364.6" Area="1527263.0" LengthMicrons="3693.3" AreaMicrons="384110.1" Text="ACINAR" NegativeROA="0" InputRegionId="0" Analyze="1" DisplayId="2">
				<Attributes/>
				<Vertices>
					<Vertex X="18671" Y="8981" Z="0"/>
					<Vertex X="18668" Y="8981" Z="0"/>
					<Vertex X="18665" Y="8981" Z="0"/>
					<Vertex X="18662" Y="8981" Z="0"/>
					<Vertex X="18655" Y="8981" Z="0"/>
					<Vertex X="18652" Y="8981" Z="0"/>
					<Vertex X="18646" Y="8981" Z="0"/>
					<Vertex X="18642" Y="8981" Z="0"/>
					<Vertex X="18633" Y="8981" Z="0"/>
					<Vertex X="18629" Y="8981" Z="0"/>
					<Vertex X="18626" Y="8981" Z="0"/>
					<Vertex X="18620" Y="8981" Z="0"/>
					<Vertex X="18617" Y="8981" Z="0"/>
					<Vertex X="18607" Y="8981" Z="0"/>
					<Vertex X="18600" Y="8984" Z="0"/>
					<Vertex X="18597" Y="8984" Z="0"/>
					<Vertex X="18591" Y="8984" Z="0"/>
					<Vertex X="18588" Y="8984" Z="0"/>
					<Vertex X="18584" Y="8987" Z="0"/>
					<Vertex X="18578" Y="8987" Z="0"/>
					<Vertex X="18575" Y="8987" Z="0"/>
					<Vertex X="18568" Y="8987" Z="0"/>
					<Vertex X="18565" Y="8987" Z="0"/>
					<Vertex X="18558" Y="8987" Z="0"/>
					<Vertex X="18555" Y="8990" Z="0"/>
					<Vertex X="18552" Y="8993" Z="0"/>
					<Vertex X="18549" Y="8993" Z="0"/>
					<Vertex X="18549" Y="8997" Z="0"/>
					<Vertex X="18542" Y="9000" Z="0"/>
					<Vertex X="18536" Y="9000" Z="0"/>
					<Vertex X="18536" Y="9003" Z="0"/>
					<Vertex X="18529" Y="9006" Z="0"/>
					<Vertex X="18523" Y="9006" Z="0"/>
					<Vertex X="18520" Y="9010" Z="0"/>
					<Vertex X="18513" Y="9013" Z="0"/>
					<Vertex X="18510" Y="9016" Z="0"/>
					<Vertex X="18507" Y="9016" Z="0"/>
					<Vertex X="18507" Y="9019" Z="0"/>
					<Vertex X="18504" Y="9023" Z="0"/>
					<Vertex X="18500" Y="9023" Z="0"/>
					<Vertex X="18500" Y="9026" Z="0"/>
					<Vertex X="18494" Y="9029" Z="0"/>
					<Vertex X="18491" Y="9032" Z="0"/>
					<Vertex X="18491" Y="9035" Z="0"/>
					<Vertex X="18488" Y="9035" Z="0"/>
					<Vertex X="18484" Y="9039" Z="0"/>
					<Vertex X="18478" Y="9042" Z="0"/>
					<Vertex X="18478" Y="9045" Z="0"/>
					<Vertex X="18475" Y="9048" Z="0"/>
					<Vertex X="18471" Y="9052" Z="0"/>
					<Vertex X="18471" Y="9055" Z="0"/>
					<Vertex X="18465" Y="9058" Z="0"/>
					<Vertex X="18462" Y="9064" Z="0"/>
					<Vertex X="18462" Y="9068" Z="0"/>
					<Vertex X="18458" Y="9068" Z="0"/>
					<Vertex X="18458" Y="9074" Z="0"/>
					<Vertex X="18455" Y="9077" Z="0"/>
					<Vertex X="18452" Y="9081" Z="0"/>
					<Vertex X="18452" Y="9084" Z="0"/>
					<Vertex X="18452" Y="9087" Z="0"/>
					<Vertex X="18449" Y="9093" Z="0"/>
					<Vertex X="18449" Y="9100" Z="0"/>
					<Vertex X="18446" Y="9106" Z="0"/>
					<Vertex X="18442" Y="9106" Z="0"/>
					<Vertex X="18442" Y="9110" Z="0"/>
					<Vertex X="18442" Y="9113" Z="0"/>
					<Vertex X="18439" Y="9116" Z="0"/>
					<Vertex X="18439" Y="9119" Z="0"/>
					<Vertex X="18436" Y="9129" Z="0"/>
					<Vertex X="18436" Y="9132" Z="0"/>
					<Vertex X="18436" Y="9135" Z="0"/>
					<Vertex X="18436" Y="9139" Z="0"/>
					<Vertex X="18436" Y="9142" Z="0"/>
					<Vertex X="18433" Y="9148" Z="0"/>
					<Vertex X="18433" Y="9155" Z="0"/>
					<Vertex X="18433" Y="9158" Z="0"/>
					<Vertex X="18433" Y="9161" Z="0"/>
					<Vertex X="18433" Y="9164" Z="0"/>
					<Vertex X="18433" Y="9168" Z="0"/>
					<Vertex X="18433" Y="9174" Z="0"/>
					<Vertex X="18433" Y="9177" Z="0"/>
					<Vertex X="18433" Y="9184" Z="0"/>
					<Vertex X="18433" Y="9187" Z="0"/>
					<Vertex X="18433" Y="9193" Z="0"/>
					<Vertex X="18433" Y="9197" Z="0"/>
					<Vertex X="18433" Y="9200" Z="0"/>
					<Vertex X="18436" Y="9203" Z="0"/>
					<Vertex X="18436" Y="9206" Z="0"/>
					<Vertex X="18436" Y="9210" Z="0"/>
					<Vertex X="18436" Y="9216" Z="0"/>
					<Vertex X="18436" Y="9219" Z="0"/>
					<Vertex X="18436" Y="9223" Z="0"/>
					<Vertex X="18439" Y="9226" Z="0"/>
					<Vertex X="18442" Y="9229" Z="0"/>
					<Vertex X="18446" Y="9232" Z="0"/>
					<Vertex X="18446" Y="9235" Z="0"/>
					<Vertex X="18452" Y="9239" Z="0"/>
					<Vertex X="18452" Y="9245" Z="0"/>
					<Vertex X="18452" Y="9248" Z="0"/>
					<Vertex X="18452" Y="9252" Z="0"/>
					<Vertex X="18455" Y="9255" Z="0"/>
					<Vertex X="18458" Y="9255" Z="0"/>
					<Vertex X="18458" Y="9261" Z="0"/>
					<Vertex X="18462" Y="9264" Z="0"/>
					<Vertex X="18462" Y="9268" Z="0"/>
					<Vertex X="18465" Y="9271" Z="0"/>
					<Vertex X="18468" Y="9274" Z="0"/>
					<Vertex X="18471" Y="9281" Z="0"/>
					<Vertex X="18475" Y="9284" Z="0"/>
					<Vertex X="18478" Y="9290" Z="0"/>
					<Vertex X="18484" Y="9297" Z="0"/>
					<Vertex X="18491" Y="9303" Z="0"/>
					<Vertex X="18494" Y="9310" Z="0"/>
					<Vertex X="18497" Y="9310" Z="0"/>
					<Vertex X="18500" Y="9316" Z="0"/>
					<Vertex X="18504" Y="9316" Z="0"/>
					<Vertex X="18510" Y="9323" Z="0"/>
					<Vertex X="18513" Y="9326" Z="0"/>
					<Vertex X="18517" Y="9332" Z="0"/>
					<Vertex X="18520" Y="9332" Z="0"/>
					<Vertex X="18520" Y="9339" Z="0"/>
					<Vertex X="18526" Y="9342" Z="0"/>
					<Vertex X="18526" Y="9348" Z="0"/>
					<Vertex X="18526" Y="9352" Z="0"/>
					<Vertex X="18529" Y="9358" Z="0"/>
					<Vertex X="18533" Y="9361" Z="0"/>
					<Vertex X="18536" Y="9368" Z="0"/>
					<Vertex X="18539" Y="9374" Z="0"/>
					<Vertex X="18542" Y="9377" Z="0"/>
					<Vertex X="18542" Y="9381" Z="0"/>
					<Vertex X="18542" Y="9384" Z="0"/>
					<Vertex X="18549" Y="9387" Z="0"/>
					<Vertex X="18549" Y="9390" Z="0"/>
					<Vertex X="18552" Y="9393" Z="0"/>
					<Vertex X="18552" Y="9400" Z="0"/>
					<Vertex X="18555" Y="9403" Z="0"/>
					<Vertex X="18558" Y="9406" Z="0"/>
					<Vertex X="18558" Y="9410" Z="0"/>
					<Vertex X="18562" Y="9413" Z="0"/>
					<Vertex X="18562" Y="9416" Z="0"/>
					<Vertex X="18568" Y="9423" Z="0"/>
					<Vertex X="18568" Y="9426" Z="0"/>
					<Vertex X="18568" Y="9429" Z="0"/>
					<Vertex X="18571" Y="9432" Z="0"/>
					<Vertex X="18571" Y="9435" Z="0"/>
					<Vertex X="18575" Y="9442" Z="0"/>
					<Vertex X="18578" Y="9445" Z="0"/>
					<Vertex X="18578" Y="9452" Z="0"/>
					<Vertex X="18578" Y="9458" Z="0"/>
					<Vertex X="18581" Y="9461" Z="0"/>
					<Vertex X="18584" Y="9464" Z="0"/>
					<Vertex X="18584" Y="9468" Z="0"/>
					<Vertex X="18588" Y="9471" Z="0"/>
					<Vertex X="18588" Y="9474" Z="0"/>
					<Vertex X="18591" Y="9474" Z="0"/>
					<Vertex X="18591" Y="9477" Z="0"/>
					<Vertex X="18594" Y="9477" Z="0"/>
					<Vertex X="18594" Y="9481" Z="0"/>
					<Vertex X="18597" Y="9484" Z="0"/>
					<Vertex X="18597" Y="9487" Z="0"/>
					<Vertex X="18600" Y="9487" Z="0"/>
					<Vertex X="18600" Y="9490" Z="0"/>
					<Vertex X="18604" Y="9493" Z="0"/>
					<Vertex X="18604" Y="9497" Z="0"/>
					<Vertex X="18607" Y="9497" Z="0"/>
					<Vertex X="18607" Y="9500" Z="0"/>
					<Vertex X="18613" Y="9503" Z="0"/>
					<Vertex X="18613" Y="9506" Z="0"/>
					<Vertex X="18620" Y="9513" Z="0"/>
					<Vertex X="18623" Y="9513" Z="0"/>
					<Vertex X="18626" Y="9516" Z="0"/>
					<Vertex X="18626" Y="9519" Z="0"/>
					<Vertex X="18629" Y="9519" Z="0"/>
					<Vertex X="18629" Y="9523" Z="0"/>
					<Vertex X="18629" Y="9526" Z="0"/>
					<Vertex X="18633" Y="9529" Z="0"/>
					<Vertex X="18636" Y="9535" Z="0"/>
					<Vertex X="18639" Y="9542" Z="0"/>
					<Vertex X="18639" Y="9545" Z="0"/>
					<Vertex X="18639" Y="9548" Z="0"/>
					<Vertex X="18639" Y="9552" Z="0"/>
					<Vertex X="18642" Y="9555" Z="0"/>
					<Vertex X="18642" Y="9561" Z="0"/>
					<Vertex X="18642" Y="9564" Z="0"/>
					<Vertex X="18642" Y="9568" Z="0"/>
					<Vertex X="18642" Y="9574" Z="0"/>
					<Vertex X="18642" Y="9577" Z="0"/>
					<Vertex X="18642" Y="9581" Z="0"/>
					<Vertex X="18642" Y="9584" Z="0"/>
					<Vertex X="18642" Y="9587" Z="0"/>
					<Vertex X="18642" Y="9590" Z="0"/>
					<Vertex X="18642" Y="9597" Z="0"/>
					<Vertex X="18642" Y="9600" Z="0"/>
					<Vertex X="18642" Y="9603" Z="0"/>
					<Vertex X="18642" Y="9606" Z="0"/>
					<Vertex X="18642" Y="9610" Z="0"/>
					<Vertex X="18642" Y="9613" Z="0"/>
					<Vertex X="18646" Y="9616" Z="0"/>
					<Vertex X="18646" Y="9619" Z="0"/>
					<Vertex X="18646" Y="9623" Z="0"/>
					<Vertex X="18649" Y="9626" Z="0"/>
					<Vertex X="18649" Y="9629" Z="0"/>
					<Vertex X="18649" Y="9632" Z="0"/>
					<Vertex X="18652" Y="9632" Z="0"/>
					<Vertex X="18652" Y="9635" Z="0"/>
					<Vertex X="18652" Y="9639" Z="0"/>
					<Vertex X="18652" Y="9642" Z="0"/>
					<Vertex X="18655" Y="9642" Z="0"/>
					<Vertex X="18655" Y="9645" Z="0"/>
					<Vertex X="18658" Y="9645" Z="0"/>
					<Vertex X="18662" Y="9652" Z="0"/>
					<Vertex X="18662" Y="9655" Z="0"/>
					<Vertex X="18665" Y="9658" Z="0"/>
					<Vertex X="18668" Y="9661" Z="0"/>
					<Vertex X="18671" Y="9664" Z="0"/>
					<Vertex X="18671" Y="9671" Z="0"/>
					<Vertex X="18675" Y="9674" Z="0"/>
					<Vertex X="18678" Y="9677" Z="0"/>
					<Vertex X="18681" Y="9677" Z="0"/>
					<Vertex X="18681" Y="9681" Z="0"/>
					<Vertex X="18681" Y="9684" Z="0"/>
					<Vertex X="18684" Y="9684" Z="0"/>
					<Vertex X="18684" Y="9687" Z="0"/>
					<Vertex X="18688" Y="9687" Z="0"/>
					<Vertex X="18691" Y="9690" Z="0"/>
					<Vertex X="18694" Y="9693" Z="0"/>
					<Vertex X="18697" Y="9693" Z="0"/>
					<Vertex X="18700" Y="9697" Z="0"/>
					<Vertex X="18707" Y="9697" Z="0"/>
					<Vertex X="18707" Y="9700" Z="0"/>
					<Vertex X="18710" Y="9703" Z="0"/>
					<Vertex X="18713" Y="9706" Z="0"/>
					<Vertex X="18717" Y="9710" Z="0"/>
					<Vertex X="18720" Y="9713" Z="0"/>
					<Vertex X="18726" Y="9713" Z="0"/>
					<Vertex X="18726" Y="9716" Z="0"/>
					<Vertex X="18729" Y="9716" Z="0"/>
					<Vertex X="18736" Y="9719" Z="0"/>
					<Vertex X="18739" Y="9719" Z="0"/>
					<Vertex X="18739" Y="9723" Z="0"/>
					<Vertex X="18742" Y="9723" Z="0"/>
					<Vertex X="18746" Y="9726" Z="0"/>
					<Vertex X="18749" Y="9729" Z="0"/>
					<Vertex X="18755" Y="9732" Z="0"/>
					<Vertex X="18758" Y="9735" Z="0"/>
					<Vertex X="18765" Y="9735" Z="0"/>
					<Vertex X="18775" Y="9745" Z="0"/>
					<Vertex X="18781" Y="9748" Z="0"/>
					<Vertex X="18784" Y="9748" Z="0"/>
					<Vertex X="18791" Y="9752" Z="0"/>
					<Vertex X="18794" Y="9755" Z="0"/>
					<Vertex X="18800" Y="9758" Z="0"/>
					<Vertex X="18810" Y="9761" Z="0"/>
					<Vertex X="18817" Y="9768" Z="0"/>
					<Vertex X="18817" Y="9771" Z="0"/>
					<Vertex X="18823" Y="9771" Z="0"/>
					<Vertex X="18829" Y="9777" Z="0"/>
					<Vertex X="18833" Y="9777" Z="0"/>
					<Vertex X="18839" Y="9777" Z="0"/>
					<Vertex X="18842" Y="9784" Z="0"/>
					<Vertex X="18846" Y="9784" Z="0"/>
					<Vertex X="18849" Y="9784" Z="0"/>
					<Vertex X="18852" Y="9787" Z="0"/>
					<Vertex X="18852" Y="9790" Z="0"/>
					<Vertex X="18858" Y="9790" Z="0"/>
					<Vertex X="18862" Y="9793" Z="0"/>
					<Vertex X="18865" Y="9797" Z="0"/>
					<Vertex X="18868" Y="9797" Z="0"/>
					<Vertex X="18871" Y="9800" Z="0"/>
					<Vertex X="18871" Y="9803" Z="0"/>
					<Vertex X="18871" Y="9806" Z="0"/>
					<Vertex X="18871" Y="9810" Z="0"/>
					<Vertex X="18871" Y="9816" Z="0"/>
					<Vertex X="18868" Y="9823" Z="0"/>
					<Vertex X="18865" Y="9826" Z="0"/>
					<Vertex X="18855" Y="9832" Z="0"/>
					<Vertex X="18855" Y="9835" Z="0"/>
					<Vertex X="18852" Y="9839" Z="0"/>
					<Vertex X="18849" Y="9842" Z="0"/>
					<Vertex X="18846" Y="9845" Z="0"/>
					<Vertex X="18842" Y="9845" Z="0"/>
					<Vertex X="18836" Y="9848" Z="0"/>
					<Vertex X="18833" Y="9852" Z="0"/>
					<Vertex X="18829" Y="9855" Z="0"/>
					<Vertex X="18826" Y="9855" Z="0"/>
					<Vertex X="18820" Y="9858" Z="0"/>
					<Vertex X="18817" Y="9864" Z="0"/>
					<Vertex X="18813" Y="9864" Z="0"/>
					<Vertex X="18810" Y="9864" Z="0"/>
					<Vertex X="18807" Y="9864" Z="0"/>
					<Vertex X="18804" Y="9868" Z="0"/>
					<Vertex X="18797" Y="9868" Z="0"/>
					<Vertex X="18794" Y="9868" Z="0"/>
					<Vertex X="18788" Y="9871" Z="0"/>
					<Vertex X="18784" Y="9871" Z="0"/>
					<Vertex X="18778" Y="9874" Z="0"/>
					<Vertex X="18775" Y="9874" Z="0"/>
					<Vertex X="18771" Y="9874" Z="0"/>
					<Vertex X="18762" Y="9874" Z="0"/>
					<Vertex X="18755" Y="9874" Z="0"/>
					<Vertex X="18752" Y="9874" Z="0"/>
					<Vertex X="18746" Y="9874" Z="0"/>
					<Vertex X="18739" Y="9874" Z="0"/>
					<Vertex X="18733" Y="9874" Z="0"/>
					<Vertex X="18729" Y="9874" Z="0"/>
					<Vertex X="18720" Y="9874" Z="0"/>
					<Vertex X="18710" Y="9874" Z="0"/>
					<Vertex X="18704" Y="9874" Z="0"/>
					<Vertex X="18694" Y="9874" Z="0"/>
					<Vertex X="18684" Y="9874" Z="0"/>
					<Vertex X="18678" Y="9874" Z="0"/>
					<Vertex X="18668" Y="9874" Z="0"/>
					<Vertex X="18655" Y="9874" Z="0"/>
					<Vertex X="18646" Y="9874" Z="0"/>
					<Vertex X="18639" Y="9874" Z="0"/>
					<Vertex X="18629" Y="9874" Z="0"/>
					<Vertex X="18623" Y="9874" Z="0"/>
					<Vertex X="18617" Y="9871" Z="0"/>
					<Vertex X="18610" Y="9871" Z="0"/>
					<Vertex X="18607" Y="9871" Z="0"/>
					<Vertex X="18600" Y="9871" Z="0"/>
					<Vertex X="18597" Y="9871" Z="0"/>
					<Vertex X="18591" Y="9871" Z="0"/>
					<Vertex X="18584" Y="9871" Z="0"/>
					<Vertex X="18578" Y="9871" Z="0"/>
					<Vertex X="18568" Y="9871" Z="0"/>
					<Vertex X="18565" Y="9871" Z="0"/>
					<Vertex X="18562" Y="9871" Z="0"/>
					<Vertex X="18555" Y="9871" Z="0"/>
					<Vertex X="18549" Y="9871" Z="0"/>
					<Vertex X="18542" Y="9871" Z="0"/>
					<Vertex X="18539" Y="9871" Z="0"/>
					<Vertex X="18533" Y="9871" Z="0"/>
					<Vertex X="18533" Y="9874" Z="0"/>
					<Vertex X="18529" Y="9877" Z="0"/>
					<Vertex X="18517" Y="9877" Z="0"/>
					<Vertex X="18517" Y="9881" Z="0"/>
					<Vertex X="18507" Y="9884" Z="0"/>
					<Vertex X="18504" Y="9887" Z="0"/>
					<Vertex X="18494" Y="9893" Z="0"/>
					<Vertex X="18484" Y="9897" Z="0"/>
					<Vertex X="18475" Y="9906" Z="0"/>
					<Vertex X="18468" Y="9906" Z="0"/>
					<Vertex X="18458" Y="9910" Z="0"/>
					<Vertex X="18455" Y="9913" Z="0"/>
					<Vertex X="18446" Y="9916" Z="0"/>
					<Vertex X="18442" Y="9919" Z="0"/>
					<Vertex X="18436" Y="9923" Z="0"/>
					<Vertex X="18429" Y="9929" Z="0"/>
					<Vertex X="18426" Y="9929" Z="0"/>
					<Vertex X="18423" Y="9932" Z="0"/>
					<Vertex X="18420" Y="9939" Z="0"/>
					<Vertex X="18413" Y="9942" Z="0"/>
					<Vertex X="18407" Y="9952" Z="0"/>
					<Vertex X="18400" Y="9955" Z="0"/>
					<Vertex X="18394" Y="9958" Z="0"/>
					<Vertex X="18391" Y="9961" Z="0"/>
					<Vertex X="18388" Y="9964" Z="0"/>
					<Vertex X="18384" Y="9964" Z="0"/>
					<Vertex X="18381" Y="9968" Z="0"/>
					<Vertex X="18378" Y="9971" Z="0"/>
					<Vertex X="18375" Y="9971" Z="0"/>
					<Vertex X="18371" Y="9977" Z="0"/>
					<Vertex X="18368" Y="9977" Z="0"/>
					<Vertex X="18365" Y="9981" Z="0"/>
					<Vertex X="18362" Y="9984" Z="0"/>
					<Vertex X="18358" Y="9984" Z="0"/>
					<Vertex X="18355" Y="9987" Z="0"/>
					<Vertex X="18349" Y="9993" Z="0"/>
					<Vertex X="18346" Y="9993" Z="0"/>
					<Vertex X="18346" Y="9997" Z="0"/>
					<Vertex X="18342" Y="9997" Z="0"/>
					<Vertex X="18339" Y="10000" Z="0"/>
					<Vertex X="18336" Y="10003" Z="0"/>
					<Vertex X="18333" Y="10006" Z="0"/>
					<Vertex X="18329" Y="10006" Z="0"/>
					<Vertex X="18326" Y="10013" Z="0"/>
					<Vertex X="18323" Y="10013" Z="0"/>
					<Vertex X="18320" Y="10013" Z="0"/>
					<Vertex X="18317" Y="10016" Z="0"/>
					<Vertex X="18313" Y="10016" Z="0"/>
					<Vertex X="18310" Y="10016" Z="0"/>
					<Vertex X="18307" Y="10019" Z="0"/>
					<Vertex X="18304" Y="10023" Z="0"/>
					<Vertex X="18300" Y="10023" Z="0"/>
					<Vertex X="18297" Y="10026" Z="0"/>
					<Vertex X="18291" Y="10026" Z="0"/>
					<Vertex X="18284" Y="10032" Z="0"/>
					<Vertex X="18281" Y="10032" Z="0"/>
					<Vertex X="18278" Y="10032" Z="0"/>
					<Vertex X="18271" Y="10039" Z="0"/>
					<Vertex X="18265" Y="10039" Z="0"/>
					<Vertex X="18258" Y="10045" Z="0"/>
					<Vertex X="18249" Y="10048" Z="0"/>
					<Vertex X="18242" Y="10048" Z="0"/>
					<Vertex X="18233" Y="10055" Z="0"/>
					<Vertex X="18229" Y="10058" Z="0"/>
					<Vertex X="18217" Y="10061" Z="0"/>
					<Vertex X="18207" Y="10061" Z="0"/>
					<Vertex X="18200" Y="10068" Z="0"/>
					<Vertex X="18197" Y="10068" Z="0"/>
					<Vertex X="18194" Y="10068" Z="0"/>
					<Vertex X="18194" Y="10071" Z="0"/>
					<Vertex X="18188" Y="10074" Z="0"/>
					<Vertex X="18181" Y="10074" Z="0"/>
					<Vertex X="18178" Y="10081" Z="0"/>
					<Vertex X="18175" Y="10081" Z="0"/>
					<Vertex X="18168" Y="10084" Z="0"/>
					<Vertex X="18165" Y="10084" Z="0"/>
					<Vertex X="18162" Y="10087" Z="0"/>
					<Vertex X="18152" Y="10090" Z="0"/>
					<Vertex X="18152" Y="10093" Z="0"/>
					<Vertex X="18149" Y="10093" Z="0"/>
					<Vertex X="18146" Y="10100" Z="0"/>
					<Vertex X="18142" Y="10100" Z="0"/>
					<Vertex X="18142" Y="10103" Z="0"/>
					<Vertex X="18139" Y="10103" Z="0"/>
					<Vertex X="18136" Y="10110" Z="0"/>
					<Vertex X="18133" Y="10113" Z="0"/>
					<Vertex X="18133" Y="10116" Z="0"/>
					<Vertex X="18129" Y="10119" Z="0"/>
					<Vertex X="18129" Y="10126" Z="0"/>
					<Vertex X="18126" Y="10129" Z="0"/>
					<Vertex X="18126" Y="10132" Z="0"/>
					<Vertex X="18126" Y="10135" Z="0"/>
					<Vertex X="18126" Y="10139" Z="0"/>
					<Vertex X="18126" Y="10142" Z="0"/>
					<Vertex X="18126" Y="10145" Z="0"/>
					<Vertex X="18126" Y="10148" Z="0"/>
					<Vertex X="18126" Y="10152" Z="0"/>
					<Vertex X="18126" Y="10158" Z="0"/>
					<Vertex X="18126" Y="10161" Z="0"/>
					<Vertex X="18126" Y="10168" Z="0"/>
					<Vertex X="18126" Y="10171" Z="0"/>
					<Vertex X="18129" Y="10177" Z="0"/>
					<Vertex X="18133" Y="10181" Z="0"/>
					<Vertex X="18136" Y="10187" Z="0"/>
					<Vertex X="18136" Y="10190" Z="0"/>
					<Vertex X="18136" Y="10193" Z="0"/>
					<Vertex X="18139" Y="10200" Z="0"/>
					<Vertex X="18142" Y="10203" Z="0"/>
					<Vertex X="18146" Y="10206" Z="0"/>
					<Vertex X="18146" Y="10210" Z="0"/>
					<Vertex X="18149" Y="10213" Z="0"/>
					<Vertex X="18149" Y="10216" Z="0"/>
					<Vertex X="18155" Y="10219" Z="0"/>
					<Vertex X="18155" Y="10226" Z="0"/>
					<Vertex X="18158" Y="10229" Z="0"/>
					<Vertex X="18162" Y="10229" Z="0"/>
					<Vertex X="18162" Y="10232" Z="0"/>
					<Vertex X="18165" Y="10232" Z="0"/>
					<Vertex X="18165" Y="10235" Z="0"/>
					<Vertex X="18168" Y="10239" Z="0"/>
					<Vertex X="18171" Y="10242" Z="0"/>
					<Vertex X="18175" Y="10245" Z="0"/>
					<Vertex X="18175" Y="10248" Z="0"/>
					<Vertex X="18181" Y="10255" Z="0"/>
					<Vertex X="18181" Y="10258" Z="0"/>
					<Vertex X="18184" Y="10261" Z="0"/>
					<Vertex X="18184" Y="10268" Z="0"/>
					<Vertex X="18184" Y="10271" Z="0"/>
					<Vertex X="18188" Y="10271" Z="0"/>
					<Vertex X="18191" Y="10274" Z="0"/>
					<Vertex X="18191" Y="10277" Z="0"/>
					<Vertex X="18191" Y="10281" Z="0"/>
					<Vertex X="18191" Y="10287" Z="0"/>
					<Vertex X="18194" Y="10287" Z="0"/>
					<Vertex X="18194" Y="10290" Z="0"/>
					<Vertex X="18200" Y="10297" Z="0"/>
					<Vertex X="18200" Y="10300" Z="0"/>
					<Vertex X="18204" Y="10306" Z="0"/>
					<Vertex X="18204" Y="10310" Z="0"/>
					<Vertex X="18204" Y="10313" Z="0"/>
					<Vertex X="18207" Y="10313" Z="0"/>
					<Vertex X="18207" Y="10316" Z="0"/>
					<Vertex X="18207" Y="10319" Z="0"/>
					<Vertex X="18210" Y="10323" Z="0"/>
					<Vertex X="18210" Y="10326" Z="0"/>
					<Vertex X="18210" Y="10329" Z="0"/>
					<Vertex X="18210" Y="10335" Z="0"/>
					<Vertex X="18210" Y="10339" Z="0"/>
					<Vertex X="18210" Y="10345" Z="0"/>
					<Vertex X="18210" Y="10348" Z="0"/>
					<Vertex X="18210" Y="10352" Z="0"/>
					<Vertex X="18210" Y="10355" Z="0"/>
					<Vertex X="18213" Y="10358" Z="0"/>
					<Vertex X="18213" Y="10361" Z="0"/>
					<Vertex X="18213" Y="10364" Z="0"/>
					<Vertex X="18213" Y="10368" Z="0"/>
					<Vertex X="18213" Y="10371" Z="0"/>
					<Vertex X="18213" Y="10374" Z="0"/>
					<Vertex X="18220" Y="10377" Z="0"/>
					<Vertex X="18220" Y="10381" Z="0"/>
					<Vertex X="18220" Y="10384" Z="0"/>
					<Vertex X="18220" Y="10387" Z="0"/>
					<Vertex X="18220" Y="10393" Z="0"/>
					<Vertex X="18220" Y="10397" Z="0"/>
					<Vertex X="18223" Y="10397" Z="0"/>
					<Vertex X="18223" Y="10400" Z="0"/>
					<Vertex X="18226" Y="10406" Z="0"/>
					<Vertex X="18226" Y="10410" Z="0"/>
					<Vertex X="18226" Y="10413" Z="0"/>
					<Vertex X="18229" Y="10416" Z="0"/>
					<Vertex X="18229" Y="10419" Z="0"/>
					<Vertex X="18233" Y="10419" Z="0"/>
					<Vertex X="18233" Y="10426" Z="0"/>
					<Vertex X="18233" Y="10429" Z="0"/>
					<Vertex X="18236" Y="10432" Z="0"/>
					<Vertex X="18236" Y="10435" Z="0"/>
					<Vertex X="18239" Y="10442" Z="0"/>
					<Vertex X="18242" Y="10445" Z="0"/>
					<Vertex X="18246" Y="10448" Z="0"/>
					<Vertex X="18246" Y="10452" Z="0"/>
					<Vertex X="18246" Y="10455" Z="0"/>
					<Vertex X="18246" Y="10461" Z="0"/>
					<Vertex X="18246" Y="10468" Z="0"/>
					<Vertex X="18246" Y="10471" Z="0"/>
					<Vertex X="18246" Y="10477" Z="0"/>
					<Vertex X="18246" Y="10481" Z="0"/>
					<Vertex X="18246" Y="10484" Z="0"/>
					<Vertex X="18252" Y="10490" Z="0"/>
					<Vertex X="18252" Y="10493" Z="0"/>
					<Vertex X="18252" Y="10497" Z="0"/>
					<Vertex X="18252" Y="10500" Z="0"/>
					<Vertex X="18252" Y="10503" Z="0"/>
					<Vertex X="18252" Y="10506" Z="0"/>
					<Vertex X="18255" Y="10513" Z="0"/>
					<Vertex X="18258" Y="10513" Z="0"/>
					<Vertex X="18258" Y="10516" Z="0"/>
					<Vertex X="18262" Y="10519" Z="0"/>
					<Vertex X="18262" Y="10523" Z="0"/>
					<Vertex X="18265" Y="10523" Z="0"/>
					<Vertex X="18268" Y="10526" Z="0"/>
					<Vertex X="18271" Y="10529" Z="0"/>
					<Vertex X="18275" Y="10532" Z="0"/>
					<Vertex X="18275" Y="10535" Z="0"/>
					<Vertex X="18281" Y="10542" Z="0"/>
					<Vertex X="18281" Y="10545" Z="0"/>
					<Vertex X="18284" Y="10545" Z="0"/>
					<Vertex X="18284" Y="10548" Z="0"/>
					<Vertex X="18284" Y="10555" Z="0"/>
					<Vertex X="18288" Y="10558" Z="0"/>
					<Vertex X="18291" Y="10561" Z="0"/>
					<Vertex X="18291" Y="10564" Z="0"/>
					<Vertex X="18294" Y="10568" Z="0"/>
					<Vertex X="18294" Y="10574" Z="0"/>
					<Vertex X="18297" Y="10577" Z="0"/>
					<Vertex X="18300" Y="10577" Z="0"/>
					<Vertex X="18300" Y="10581" Z="0"/>
					<Vertex X="18304" Y="10584" Z="0"/>
					<Vertex X="18310" Y="10587" Z="0"/>
					<Vertex X="18310" Y="10590" Z="0"/>
					<Vertex X="18313" Y="10590" Z="0"/>
					<Vertex X="18317" Y="10590" Z="0"/>
					<Vertex X="18320" Y="10593" Z="0"/>
					<Vertex X="18323" Y="10597" Z="0"/>
					<Vertex X="18326" Y="10600" Z="0"/>
					<Vertex X="18329" Y="10600" Z="0"/>
					<Vertex X="18333" Y="10603" Z="0"/>
					<Vertex X="18336" Y="10603" Z="0"/>
					<Vertex X="18336" Y="10606" Z="0"/>
					<Vertex X="18339" Y="10606" Z="0"/>
					<Vertex X="18342" Y="10610" Z="0"/>
					<Vertex X="18346" Y="10613" Z="0"/>
					<Vertex X="18349" Y="10613" Z="0"/>
					<Vertex X="18352" Y="10613" Z="0"/>
					<Vertex X="18355" Y="10613" Z="0"/>
					<Vertex X="18358" Y="10613" Z="0"/>
					<Vertex X="18362" Y="10613" Z="0"/>
					<Vertex X="18365" Y="10616" Z="0"/>
					<Vertex X="18368" Y="10616" Z="0"/>
					<Vertex X="18371" Y="10616" Z="0"/>
					<Vertex X="18375" Y="10616" Z="0"/>
					<Vertex X="18381" Y="10616" Z="0"/>
					<Vertex X="18388" Y="10616" Z="0"/>
					<Vertex X="18394" Y="10616" Z="0"/>
					<Vertex X="18404" Y="10613" Z="0"/>
					<Vertex X="18410" Y="10613" Z="0"/>
					<Vertex X="18413" Y="10613" Z="0"/>
					<Vertex X="18420" Y="10610" Z="0"/>
					<Vertex X="18429" Y="10610" Z="0"/>
					<Vertex X="18436" Y="10610" Z="0"/>
					<Vertex X="18439" Y="10610" Z="0"/>
					<Vertex X="18458" Y="10603" Z="0"/>
					<Vertex X="18462" Y="10600" Z="0"/>
					<Vertex X="18471" Y="10597" Z="0"/>
					<Vertex X="18478" Y="10590" Z="0"/>
					<Vertex X="18484" Y="10590" Z="0"/>
					<Vertex X="18488" Y="10587" Z="0"/>
					<Vertex X="18494" Y="10584" Z="0"/>
					<Vertex X="18507" Y="10581" Z="0"/>
					<Vertex X="18513" Y="10574" Z="0"/>
					<Vertex X="18523" Y="10574" Z="0"/>
					<Vertex X="18529" Y="10568" Z="0"/>
					<Vertex X="18533" Y="10564" Z="0"/>
					<Vertex X="18542" Y="10561" Z="0"/>
					<Vertex X="18546" Y="10555" Z="0"/>
					<Vertex X="18552" Y="10552" Z="0"/>
					<Vertex X="18562" Y="10545" Z="0"/>
					<Vertex X="18578" Y="10532" Z="0"/>
					<Vertex X="18584" Y="10523" Z="0"/>
					<Vertex X="18588" Y="10519" Z="0"/>
					<Vertex X="18597" Y="10510" Z="0"/>
					<Vertex X="18607" Y="10510" Z="0"/>
					<Vertex X="18610" Y="10503" Z="0"/>
					<Vertex X="18617" Y="10500" Z="0"/>
					<Vertex X="18629" Y="10493" Z="0"/>
					<Vertex X="18636" Y="10490" Z="0"/>
					<Vertex X="18642" Y="10490" Z="0"/>
					<Vertex X="18649" Y="10487" Z="0"/>
					<Vertex X="18658" Y="10484" Z="0"/>
					<Vertex X="18665" Y="10484" Z="0"/>
					<Vertex X="18668" Y="10481" Z="0"/>
					<Vertex X="18675" Y="10477" Z="0"/>
					<Vertex X="18681" Y="10477" Z="0"/>
					<Vertex X="18691" Y="10471" Z="0"/>
					<Vertex X="18694" Y="10471" Z="0"/>
					<Vertex X="18704" Y="10468" Z="0"/>
					<Vertex X="18710" Y="10468" Z="0"/>
					<Vertex X="18720" Y="10464" Z="0"/>
					<Vertex X="18726" Y="10464" Z="0"/>
					<Vertex X="18733" Y="10458" Z="0"/>
					<Vertex X="18739" Y="10458" Z="0"/>
					<Vertex X="18752" Y="10458" Z="0"/>
					<Vertex X="18762" Y="10458" Z="0"/>
					<Vertex X="18771" Y="10455" Z="0"/>
					<Vertex X="18778" Y="10455" Z="0"/>
					<Vertex X="18788" Y="10452" Z="0"/>
					<Vertex X="18800" Y="10445" Z="0"/>
					<Vertex X="18810" Y="10442" Z="0"/>
					<Vertex X="18820" Y="10442" Z="0"/>
					<Vertex X="18826" Y="10439" Z="0"/>
					<Vertex X="18833" Y="10439" Z="0"/>
					<Vertex X="18846" Y="10432" Z="0"/>
					<Vertex X="18849" Y="10432" Z="0"/>
					<Vertex X="18858" Y="10432" Z="0"/>
					<Vertex X="18862" Y="10432" Z="0"/>
					<Vertex X="18871" Y="10432" Z="0"/>
					<Vertex X="18881" Y="10432" Z="0"/>
					<Vertex X="18884" Y="10432" Z="0"/>
					<Vertex X="18891" Y="10432" Z="0"/>
					<Vertex X="18894" Y="10432" Z="0"/>
					<Vertex X="18900" Y="10432" Z="0"/>
					<Vertex X="18907" Y="10432" Z="0"/>
					<Vertex X="18917" Y="10432" Z="0"/>
					<Vertex X="18923" Y="10432" Z="0"/>
					<Vertex X="18929" Y="10432" Z="0"/>
					<Vertex X="18936" Y="10432" Z="0"/>
					<Vertex X="18939" Y="10432" Z="0"/>
					<Vertex X="18952" Y="10435" Z="0"/>
					<Vertex X="18962" Y="10439" Z="0"/>
					<Vertex X="18968" Y="10442" Z="0"/>
					<Vertex X="18971" Y="10442" Z="0"/>
					<Vertex X="18981" Y="10445" Z="0"/>
					<Vertex X="18997" Y="10448" Z="0"/>
					<Vertex X="19004" Y="10455" Z="0"/>
					<Vertex X="19010" Y="10455" Z="0"/>
					<Vertex X="19013" Y="10458" Z="0"/>
					<Vertex X="19020" Y="10461" Z="0"/>
					<Vertex X="19023" Y="10461" Z="0"/>
					<Vertex X="19033" Y="10464" Z="0"/>
					<Vertex X="19039" Y="10464" Z="0"/>
					<Vertex X="19042" Y="10468" Z="0"/>
					<Vertex X="19046" Y="10468" Z="0"/>
					<Vertex X="19052" Y="10468" Z="0"/>
					<Vertex X="19052" Y="10471" Z="0"/>
					<Vertex X="19055" Y="10474" Z="0"/>
					<Vertex X="19062" Y="10477" Z="0"/>
					<Vertex X="19065" Y="10477" Z="0"/>
					<Vertex X="19068" Y="10481" Z="0"/>
					<Vertex X="19071" Y="10481" Z="0"/>
					<Vertex X="19075" Y="10481" Z="0"/>
					<Vertex X="19078" Y="10481" Z="0"/>
					<Vertex X="19081" Y="10481" Z="0"/>
					<Vertex X="19081" Y="10484" Z="0"/>
					<Vertex X="19084" Y="10484" Z="0"/>
					<Vertex X="19084" Y="10487" Z="0"/>
					<Vertex X="19088" Y="10487" Z="0"/>
					<Vertex X="19091" Y="10487" Z="0"/>
					<Vertex X="19094" Y="10487" Z="0"/>
					<Vertex X="19094" Y="10490" Z="0"/>
					<Vertex X="19097" Y="10490" Z="0"/>
					<Vertex X="19100" Y="10490" Z="0"/>
					<Vertex X="19104" Y="10493" Z="0"/>
					<Vertex X="19107" Y="10497" Z="0"/>
					<Vertex X="19110" Y="10497" Z="0"/>
					<Vertex X="19113" Y="10497" Z="0"/>
					<Vertex X="19117" Y="10497" Z="0"/>
					<Vertex X="19120" Y="10500" Z="0"/>
					<Vertex X="19123" Y="10500" Z="0"/>
					<Vertex X="19126" Y="10500" Z="0"/>
					<Vertex X="19129" Y="10503" Z="0"/>
					<Vertex X="19133" Y="10506" Z="0"/>
					<Vertex X="19136" Y="10513" Z="0"/>
					<Vertex X="19136" Y="10516" Z="0"/>
					<Vertex X="19139" Y="10516" Z="0"/>
					<Vertex X="19139" Y="10523" Z="0"/>
					<Vertex X="19139" Y="10526" Z="0"/>
					<Vertex X="19142" Y="10529" Z="0"/>
					<Vertex X="19142" Y="10535" Z="0"/>
					<Vertex X="19142" Y="10545" Z="0"/>
					<Vertex X="19142" Y="10548" Z="0"/>
					<Vertex X="19142" Y="10555" Z="0"/>
					<Vertex X="19142" Y="10558" Z="0"/>
					<Vertex X="19142" Y="10568" Z="0"/>
					<Vertex X="19142" Y="10571" Z="0"/>
					<Vertex X="19142" Y="10577" Z="0"/>
					<Vertex X="19142" Y="10593" Z="0"/>
					<Vertex X="19142" Y="10600" Z="0"/>
					<Vertex X="19142" Y="10606" Z="0"/>
					<Vertex X="19142" Y="10613" Z="0"/>
					<Vertex X="19142" Y="10629" Z="0"/>
					<Vertex X="19142" Y="10639" Z="0"/>
					<Vertex X="19142" Y="10642" Z="0"/>
					<Vertex X="19142" Y="10658" Z="0"/>
					<Vertex X="19139" Y="10668" Z="0"/>
					<Vertex X="19139" Y="10671" Z="0"/>
					<Vertex X="19139" Y="10681" Z="0"/>
					<Vertex X="19139" Y="10687" Z="0"/>
					<Vertex X="19139" Y="10693" Z="0"/>
					<Vertex X="19139" Y="10697" Z="0"/>
					<Vertex X="19139" Y="10706" Z="0"/>
					<Vertex X="19139" Y="10710" Z="0"/>
					<Vertex X="19139" Y="10716" Z="0"/>
					<Vertex X="19139" Y="10719" Z="0"/>
					<Vertex X="19139" Y="10729" Z="0"/>
					<Vertex X="19139" Y="10735" Z="0"/>
					<Vertex X="19139" Y="10739" Z="0"/>
					<Vertex X="19139" Y="10748" Z="0"/>
					<Vertex X="19139" Y="10752" Z="0"/>
					<Vertex X="19139" Y="10758" Z="0"/>
					<Vertex X="19139" Y="10761" Z="0"/>
					<Vertex X="19139" Y="10768" Z="0"/>
					<Vertex X="19142" Y="10771" Z="0"/>
					<Vertex X="19142" Y="10777" Z="0"/>
					<Vertex X="19142" Y="10784" Z="0"/>
					<Vertex X="19149" Y="10790" Z="0"/>
					<Vertex X="19149" Y="10797" Z="0"/>
					<Vertex X="19149" Y="10800" Z="0"/>
					<Vertex X="19149" Y="10803" Z="0"/>
					<Vertex X="19152" Y="10810" Z="0"/>
					<Vertex X="19152" Y="10816" Z="0"/>
					<Vertex X="19152" Y="10819" Z="0"/>
					<Vertex X="19158" Y="10826" Z="0"/>
					<Vertex X="19158" Y="10829" Z="0"/>
					<Vertex X="19158" Y="10835" Z="0"/>
					<Vertex X="19158" Y="10839" Z="0"/>
					<Vertex X="19162" Y="10845" Z="0"/>
					<Vertex X="19162" Y="10848" Z="0"/>
					<Vertex X="19162" Y="10852" Z="0"/>
					<Vertex X="19165" Y="10855" Z="0"/>
					<Vertex X="19165" Y="10861" Z="0"/>
					<Vertex X="19165" Y="10864" Z="0"/>
					<Vertex X="19165" Y="10868" Z="0"/>
					<Vertex X="19168" Y="10871" Z="0"/>
					<Vertex X="19168" Y="10874" Z="0"/>
					<Vertex X="19171" Y="10881" Z="0"/>
					<Vertex X="19171" Y="10884" Z="0"/>
					<Vertex X="19171" Y="10887" Z="0"/>
					<Vertex X="19171" Y="10890" Z="0"/>
					<Vertex X="19175" Y="10893" Z="0"/>
					<Vertex X="19175" Y="10897" Z="0"/>
					<Vertex X="19175" Y="10903" Z="0"/>
					<Vertex X="19178" Y="10910" Z="0"/>
					<Vertex X="19178" Y="10913" Z="0"/>
					<Vertex X="19181" Y="10916" Z="0"/>
					<Vertex X="19181" Y="10923" Z="0"/>
					<Vertex X="19184" Y="10926" Z="0"/>
					<Vertex X="19188" Y="10929" Z="0"/>
					<Vertex X="19191" Y="10935" Z="0"/>
					<Vertex X="19197" Y="10948" Z="0"/>
					<Vertex X="19204" Y="10955" Z="0"/>
					<Vertex X="19207" Y="10964" Z="0"/>
					<Vertex X="19220" Y="10977" Z="0"/>
					<Vertex X="19226" Y="10981" Z="0"/>
					<Vertex X="19239" Y="10990" Z="0"/>
					<Vertex X="19246" Y="10997" Z="0"/>
					<Vertex X="19252" Y="11000" Z="0"/>
					<Vertex X="19262" Y="11006" Z="0"/>
					<Vertex X="19271" Y="11006" Z="0"/>
					<Vertex X="19284" Y="11013" Z="0"/>
					<Vertex X="19288" Y="11013" Z="0"/>
					<Vertex X="19297" Y="11013" Z="0"/>
					<Vertex X="19310" Y="11019" Z="0"/>
					<Vertex X="19313" Y="11019" Z="0"/>
					<Vertex X="19320" Y="11023" Z="0"/>
					<Vertex X="19326" Y="11023" Z="0"/>
					<Vertex X="19333" Y="11023" Z="0"/>
					<Vertex X="19339" Y="11023" Z="0"/>
					<Vertex X="19346" Y="11023" Z="0"/>
					<Vertex X="19355" Y="11023" Z="0"/>
					<Vertex X="19362" Y="11023" Z="0"/>
					<Vertex X="19371" Y="11019" Z="0"/>
					<Vertex X="19378" Y="11019" Z="0"/>
					<Vertex X="19388" Y="11016" Z="0"/>
					<Vertex X="19391" Y="11016" Z="0"/>
					<Vertex X="19400" Y="11010" Z="0"/>
					<Vertex X="19407" Y="11006" Z="0"/>
					<Vertex X="19413" Y="11000" Z="0"/>
					<Vertex X="19420" Y="11000" Z="0"/>
					<Vertex X="19429" Y="10997" Z="0"/>
					<Vertex X="19436" Y="10993" Z="0"/>
					<Vertex X="19439" Y="10993" Z="0"/>
					<Vertex X="19442" Y="10990" Z="0"/>
					<Vertex X="19449" Y="10987" Z="0"/>
					<Vertex X="19455" Y="10981" Z="0"/>
					<Vertex X="19465" Y="10977" Z="0"/>
					<Vertex X="19471" Y="10971" Z="0"/>
					<Vertex X="19478" Y="10971" Z="0"/>
					<Vertex X="19484" Y="10964" Z="0"/>
					<Vertex X="19488" Y="10961" Z="0"/>
					<Vertex X="19491" Y="10958" Z="0"/>
					<Vertex X="19494" Y="10952" Z="0"/>
					<Vertex X="19497" Y="10948" Z="0"/>
					<Vertex X="19500" Y="10942" Z="0"/>
					<Vertex X="19507" Y="10932" Z="0"/>
					<Vertex X="19507" Y="10929" Z="0"/>
					<Vertex X="19513" Y="10923" Z="0"/>
					<Vertex X="19517" Y="10916" Z="0"/>
					<Vertex X="19520" Y="10906" Z="0"/>
					<Vertex X="19520" Y="10900" Z="0"/>
					<Vertex X="19520" Y="10887" Z="0"/>
					<Vertex X="19520" Y="10881" Z="0"/>
					<Vertex X="19520" Y="10868" Z="0"/>
					<Vertex X="19520" Y="10864" Z="0"/>
					<Vertex X="19520" Y="10855" Z="0"/>
					<Vertex X="19520" Y="10845" Z="0"/>
					<Vertex X="19520" Y="10842" Z="0"/>
					<Vertex X="19520" Y="10835" Z="0"/>
					<Vertex X="19520" Y="10832" Z="0"/>
					<Vertex X="19520" Y="10829" Z="0"/>
					<Vertex X="19520" Y="10819" Z="0"/>
					<Vertex X="19517" Y="10813" Z="0"/>
					<Vertex X="19517" Y="10810" Z="0"/>
					<Vertex X="19513" Y="10806" Z="0"/>
					<Vertex X="19510" Y="10803" Z="0"/>
					<Vertex X="19510" Y="10800" Z="0"/>
					<Vertex X="19507" Y="10800" Z="0"/>
					<Vertex X="19507" Y="10797" Z="0"/>
					<Vertex X="19504" Y="10793" Z="0"/>
					<Vertex X="19500" Y="10790" Z="0"/>
					<Vertex X="19500" Y="10787" Z="0"/>
					<Vertex X="19497" Y="10784" Z="0"/>
					<Vertex X="19494" Y="10781" Z="0"/>
					<Vertex X="19491" Y="10777" Z="0"/>
					<Vertex X="19488" Y="10774" Z="0"/>
					<Vertex X="19484" Y="10771" Z="0"/>
					<Vertex X="19484" Y="10768" Z="0"/>
					<Vertex X="19478" Y="10764" Z="0"/>
					<Vertex X="19478" Y="10761" Z="0"/>
					<Vertex X="19478" Y="10755" Z="0"/>
					<Vertex X="19475" Y="10755" Z="0"/>
					<Vertex X="19471" Y="10752" Z="0"/>
					<Vertex X="19468" Y="10748" Z="0"/>
					<Vertex X="19468" Y="10745" Z="0"/>
					<Vertex X="19465" Y="10742" Z="0"/>
					<Vertex X="19458" Y="10739" Z="0"/>
					<Vertex X="19458" Y="10735" Z="0"/>
					<Vertex X="19455" Y="10732" Z="0"/>
					<Vertex X="19452" Y="10729" Z="0"/>
					<Vertex X="19449" Y="10726" Z="0"/>
					<Vertex X="19442" Y="10719" Z="0"/>
					<Vertex X="19436" Y="10710" Z="0"/>
					<Vertex X="19433" Y="10706" Z="0"/>
					<Vertex X="19423" Y="10700" Z="0"/>
					<Vertex X="19420" Y="10700" Z="0"/>
					<Vertex X="19410" Y="10690" Z="0"/>
					<Vertex X="19404" Y="10687" Z="0"/>
					<Vertex X="19394" Y="10684" Z="0"/>
					<Vertex X="19394" Y="10677" Z="0"/>
					<Vertex X="19384" Y="10674" Z="0"/>
					<Vertex X="19378" Y="10664" Z="0"/>
					<Vertex X="19375" Y="10664" Z="0"/>
					<Vertex X="19368" Y="10661" Z="0"/>
					<Vertex X="19365" Y="10658" Z="0"/>
					<Vertex X="19362" Y="10655" Z="0"/>
					<Vertex X="19358" Y="10652" Z="0"/>
					<Vertex X="19358" Y="10648" Z="0"/>
					<Vertex X="19355" Y="10645" Z="0"/>
					<Vertex X="19352" Y="10642" Z="0"/>
					<Vertex X="19349" Y="10639" Z="0"/>
					<Vertex X="19346" Y="10632" Z="0"/>
					<Vertex X="19342" Y="10632" Z="0"/>
					<Vertex X="19339" Y="10629" Z="0"/>
					<Vertex X="19336" Y="10623" Z="0"/>
					<Vertex X="19333" Y="10619" Z="0"/>
					<Vertex X="19333" Y="10616" Z="0"/>
					<Vertex X="19333" Y="10613" Z="0"/>
					<Vertex X="19329" Y="10610" Z="0"/>
					<Vertex X="19323" Y="10603" Z="0"/>
					<Vertex X="19323" Y="10597" Z="0"/>
					<Vertex X="19323" Y="10590" Z="0"/>
					<Vertex X="19320" Y="10587" Z="0"/>
					<Vertex X="19320" Y="10581" Z="0"/>
					<Vertex X="19320" Y="10577" Z="0"/>
					<Vertex X="19320" Y="10571" Z="0"/>
					<Vertex X="19320" Y="10568" Z="0"/>
					<Vertex X="19320" Y="10561" Z="0"/>
					<Vertex X="19320" Y="10555" Z="0"/>
					<Vertex X="19320" Y="10552" Z="0"/>
					<Vertex X="19320" Y="10548" Z="0"/>
					<Vertex X="19320" Y="10542" Z="0"/>
					<Vertex X="19323" Y="10535" Z="0"/>
					<Vertex X="19323" Y="10529" Z="0"/>
					<Vertex X="19326" Y="10529" Z="0"/>
					<Vertex X="19326" Y="10526" Z="0"/>
					<Vertex X="19329" Y="10519" Z="0"/>
					<Vertex X="19329" Y="10516" Z="0"/>
					<Vertex X="19333" Y="10513" Z="0"/>
					<Vertex X="19333" Y="10510" Z="0"/>
					<Vertex X="19336" Y="10506" Z="0"/>
					<Vertex X="19336" Y="10503" Z="0"/>
					<Vertex X="19336" Y="10500" Z="0"/>
					<Vertex X="19339" Y="10497" Z="0"/>
					<Vertex X="19339" Y="10493" Z="0"/>
					<Vertex X="19342" Y="10490" Z="0"/>
					<Vertex X="19346" Y="10490" Z="0"/>
					<Vertex X="19346" Y="10487" Z="0"/>
					<Vertex X="19346" Y="10484" Z="0"/>
					<Vertex X="19346" Y="10481" Z="0"/>
					<Vertex X="19346" Y="10477" Z="0"/>
					<Vertex X="19349" Y="10471" Z="0"/>
					<Vertex X="19349" Y="10468" Z="0"/>
					<Vertex X="19349" Y="10461" Z="0"/>
					<Vertex X="19352" Y="10455" Z="0"/>
					<Vertex X="19352" Y="10445" Z="0"/>
					<Vertex X="19352" Y="10432" Z="0"/>
					<Vertex X="19355" Y="10413" Z="0"/>
					<Vertex X="19358" Y="10397" Z="0"/>
					<Vertex X="19358" Y="10393" Z="0"/>
					<Vertex X="19358" Y="10374" Z="0"/>
					<Vertex X="19358" Y="10358" Z="0"/>
					<Vertex X="19358" Y="10345" Z="0"/>
					<Vertex X="19358" Y="10332" Z="0"/>
					<Vertex X="19358" Y="10316" Z="0"/>
					<Vertex X="19358" Y="10300" Z="0"/>
					<Vertex X="19358" Y="10293" Z="0"/>
					<Vertex X="19355" Y="10287" Z="0"/>
					<Vertex X="19355" Y="10281" Z="0"/>
					<Vertex X="19355" Y="10277" Z="0"/>
					<Vertex X="19355" Y="10271" Z="0"/>
					<Vertex X="19355" Y="10268" Z="0"/>
					<Vertex X="19355" Y="10261" Z="0"/>
					<Vertex X="19355" Y="10258" Z="0"/>
					<Vertex X="19355" Y="10252" Z="0"/>
					<Vertex X="19355" Y="10248" Z="0"/>
					<Vertex X="19355" Y="10242" Z="0"/>
					<Vertex X="19358" Y="10235" Z="0"/>
					<Vertex X="19365" Y="10229" Z="0"/>
					<Vertex X="19368" Y="10226" Z="0"/>
					<Vertex X="19375" Y="10223" Z="0"/>
					<Vertex X="19378" Y="10223" Z="0"/>
					<Vertex X="19381" Y="10219" Z="0"/>
					<Vertex X="19384" Y="10219" Z="0"/>
					<Vertex X="19388" Y="10216" Z="0"/>
					<Vertex X="19391" Y="10216" Z="0"/>
					<Vertex X="19397" Y="10213" Z="0"/>
					<Vertex X="19400" Y="10213" Z="0"/>
					<Vertex X="19404" Y="10206" Z="0"/>
					<Vertex X="19407" Y="10206" Z="0"/>
					<Vertex X="19417" Y="10200" Z="0"/>
					<Vertex X="19426" Y="10193" Z="0"/>
					<Vertex X="19436" Y="10193" Z="0"/>
					<Vertex X="19442" Y="10184" Z="0"/>
					<Vertex X="19449" Y="10184" Z="0"/>
					<Vertex X="19455" Y="10177" Z="0"/>
					<Vertex X="19458" Y="10174" Z="0"/>
					<Vertex X="19465" Y="10171" Z="0"/>
					<Vertex X="19478" Y="10161" Z="0"/>
					<Vertex X="19491" Y="10148" Z="0"/>
					<Vertex X="19497" Y="10148" Z="0"/>
					<Vertex X="19513" Y="10139" Z="0"/>
					<Vertex X="19520" Y="10132" Z="0"/>
					<Vertex X="19529" Y="10126" Z="0"/>
					<Vertex X="19539" Y="10116" Z="0"/>
					<Vertex X="19549" Y="10103" Z="0"/>
					<Vertex X="19552" Y="10100" Z="0"/>
					<Vertex X="19555" Y="10093" Z="0"/>
					<Vertex X="19558" Y="10084" Z="0"/>
					<Vertex X="19565" Y="10077" Z="0"/>
					<Vertex X="19568" Y="10071" Z="0"/>
					<Vertex X="19568" Y="10064" Z="0"/>
					<Vertex X="19568" Y="10055" Z="0"/>
					<Vertex X="19568" Y="10052" Z="0"/>
					<Vertex X="19568" Y="10042" Z="0"/>
					<Vertex X="19568" Y="10032" Z="0"/>
					<Vertex X="19568" Y="10023" Z="0"/>
					<Vertex X="19568" Y="10013" Z="0"/>
					<Vertex X="19568" Y="10010" Z="0"/>
					<Vertex X="19568" Y="10003" Z="0"/>
					<Vertex X="19565" Y="9993" Z="0"/>
					<Vertex X="19562" Y="9987" Z="0"/>
					<Vertex X="19562" Y="9984" Z="0"/>
					<Vertex X="19555" Y="9977" Z="0"/>
					<Vertex X="19549" Y="9971" Z="0"/>
					<Vertex X="19549" Y="9968" Z="0"/>
					<Vertex X="19546" Y="9958" Z="0"/>
					<Vertex X="19542" Y="9958" Z="0"/>
					<Vertex X="19542" Y="9952" Z="0"/>
					<Vertex X="19542" Y="9942" Z="0"/>
					<Vertex X="19542" Y="9935" Z="0"/>
					<Vertex X="19542" Y="9929" Z="0"/>
					<Vertex X="19542" Y="9926" Z="0"/>
					<Vertex X="19542" Y="9919" Z="0"/>
					<Vertex X="19542" Y="9916" Z="0"/>
					<Vertex X="19542" Y="9906" Z="0"/>
					<Vertex X="19542" Y="9903" Z="0"/>
					<Vertex X="19542" Y="9900" Z="0"/>
					<Vertex X="19542" Y="9890" Z="0"/>
					<Vertex X="19546" Y="9887" Z="0"/>
					<Vertex X="19546" Y="9881" Z="0"/>
					<Vertex X="19546" Y="9877" Z="0"/>
					<Vertex X="19546" Y="9874" Z="0"/>
					<Vertex X="19546" Y="9871" Z="0"/>
					<Vertex X="19546" Y="9864" Z="0"/>
					<Vertex X="19546" Y="9861" Z="0"/>
					<Vertex X="19546" Y="9855" Z="0"/>
					<Vertex X="19546" Y="9852" Z="0"/>
					<Vertex X="19546" Y="9842" Z="0"/>
					<Vertex X="19546" Y="9839" Z="0"/>
					<Vertex X="19546" Y="9835" Z="0"/>
					<Vertex X="19546" Y="9832" Z="0"/>
					<Vertex X="19546" Y="9829" Z="0"/>
					<Vertex X="19546" Y="9826" Z="0"/>
					<Vertex X="19546" Y="9823" Z="0"/>
					<Vertex X="19546" Y="9819" Z="0"/>
					<Vertex X="19546" Y="9816" Z="0"/>
					<Vertex X="19546" Y="9813" Z="0"/>
					<Vertex X="19542" Y="9810" Z="0"/>
					<Vertex X="19542" Y="9806" Z="0"/>
					<Vertex X="19539" Y="9803" Z="0"/>
					<Vertex X="19539" Y="9800" Z="0"/>
					<Vertex X="19539" Y="9797" Z="0"/>
					<Vertex X="19536" Y="9797" Z="0"/>
					<Vertex X="19533" Y="9793" Z="0"/>
					<Vertex X="19533" Y="9790" Z="0"/>
					<Vertex X="19529" Y="9787" Z="0"/>
					<Vertex X="19526" Y="9787" Z="0"/>
					<Vertex X="19523" Y="9781" Z="0"/>
					<Vertex X="19523" Y="9777" Z="0"/>
					<Vertex X="19520" Y="9774" Z="0"/>
					<Vertex X="19513" Y="9768" Z="0"/>
					<Vertex X="19513" Y="9764" Z="0"/>
					<Vertex X="19510" Y="9761" Z="0"/>
					<Vertex X="19504" Y="9758" Z="0"/>
					<Vertex X="19500" Y="9752" Z="0"/>
					<Vertex X="19491" Y="9745" Z="0"/>
					<Vertex X="19484" Y="9739" Z="0"/>
					<Vertex X="19481" Y="9735" Z="0"/>
					<Vertex X="19471" Y="9729" Z="0"/>
					<Vertex X="19465" Y="9723" Z="0"/>
					<Vertex X="19462" Y="9719" Z="0"/>
					<Vertex X="19449" Y="9710" Z="0"/>
					<Vertex X="19442" Y="9706" Z="0"/>
					<Vertex X="19436" Y="9700" Z="0"/>
					<Vertex X="19429" Y="9697" Z="0"/>
					<Vertex X="19420" Y="9690" Z="0"/>
					<Vertex X="19410" Y="9684" Z="0"/>
					<Vertex X="19400" Y="9681" Z="0"/>
					<Vertex X="19394" Y="9674" Z="0"/>
					<Vertex X="19391" Y="9671" Z="0"/>
					<Vertex X="19381" Y="9668" Z="0"/>
					<Vertex X="19375" Y="9664" Z="0"/>
					<Vertex X="19368" Y="9658" Z="0"/>
					<Vertex X="19362" Y="9652" Z="0"/>
					<Vertex X="19355" Y="9645" Z="0"/>
					<Vertex X="19349" Y="9639" Z="0"/>
					<Vertex X="19342" Y="9629" Z="0"/>
					<Vertex X="19333" Y="9610" Z="0"/>
					<Vertex X="19323" Y="9600" Z="0"/>
					<Vertex X="19317" Y="9593" Z="0"/>
					<Vertex X="19313" Y="9587" Z="0"/>
					<Vertex X="19307" Y="9574" Z="0"/>
					<Vertex X="19304" Y="9571" Z="0"/>
					<Vertex X="19300" Y="9561" Z="0"/>
					<Vertex X="19297" Y="9552" Z="0"/>
					<Vertex X="19291" Y="9542" Z="0"/>
					<Vertex X="19291" Y="9535" Z="0"/>
					<Vertex X="19288" Y="9523" Z="0"/>
					<Vertex X="19288" Y="9516" Z="0"/>
					<Vertex X="19288" Y="9500" Z="0"/>
					<Vertex X="19288" Y="9490" Z="0"/>
					<Vertex X="19288" Y="9481" Z="0"/>
					<Vertex X="19288" Y="9474" Z="0"/>
					<Vertex X="19288" Y="9461" Z="0"/>
					<Vertex X="19288" Y="9455" Z="0"/>
					<Vertex X="19288" Y="9445" Z="0"/>
					<Vertex X="19288" Y="9429" Z="0"/>
					<Vertex X="19288" Y="9423" Z="0"/>
					<Vertex X="19288" Y="9416" Z="0"/>
					<Vertex X="19291" Y="9403" Z="0"/>
					<Vertex X="19291" Y="9397" Z="0"/>
					<Vertex X="19291" Y="9387" Z="0"/>
					<Vertex X="19291" Y="9381" Z="0"/>
					<Vertex X="19291" Y="9368" Z="0"/>
					<Vertex X="19291" Y="9361" Z="0"/>
					<Vertex X="19291" Y="9352" Z="0"/>
					<Vertex X="19291" Y="9342" Z="0"/>
					<Vertex X="19291" Y="9332" Z="0"/>
					<Vertex X="19291" Y="9310" Z="0"/>
					<Vertex X="19291" Y="9297" Z="0"/>
					<Vertex X="19291" Y="9287" Z="0"/>
					<Vertex X="19291" Y="9277" Z="0"/>
					<Vertex X="19291" Y="9274" Z="0"/>
					<Vertex X="19291" Y="9258" Z="0"/>
					<Vertex X="19288" Y="9252" Z="0"/>
					<Vertex X="19288" Y="9242" Z="0"/>
					<Vertex X="19288" Y="9235" Z="0"/>
					<Vertex X="19284" Y="9232" Z="0"/>
					<Vertex X="19278" Y="9223" Z="0"/>
					<Vertex X="19278" Y="9213" Z="0"/>
					<Vertex X="19275" Y="9203" Z="0"/>
					<Vertex X="19268" Y="9197" Z="0"/>
					<Vertex X="19265" Y="9187" Z="0"/>
					<Vertex X="19258" Y="9181" Z="0"/>
					<Vertex X="19255" Y="9177" Z="0"/>
					<Vertex X="19252" Y="9168" Z="0"/>
					<Vertex X="19246" Y="9158" Z="0"/>
					<Vertex X="19239" Y="9148" Z="0"/>
					<Vertex X="19236" Y="9145" Z="0"/>
					<Vertex X="19229" Y="9139" Z="0"/>
					<Vertex X="19226" Y="9132" Z="0"/>
					<Vertex X="19223" Y="9129" Z="0"/>
					<Vertex X="19220" Y="9126" Z="0"/>
					<Vertex X="19217" Y="9126" Z="0"/>
					<Vertex X="19217" Y="9123" Z="0"/>
					<Vertex X="19210" Y="9123" Z="0"/>
					<Vertex X="19207" Y="9119" Z="0"/>
					<Vertex X="19200" Y="9119" Z="0"/>
					<Vertex X="19191" Y="9119" Z="0"/>
					<Vertex X="19178" Y="9119" Z="0"/>
					<Vertex X="19175" Y="9119" Z="0"/>
					<Vertex X="19168" Y="9119" Z="0"/>
					<Vertex X="19155" Y="9113" Z="0"/>
					<Vertex X="19139" Y="9110" Z="0"/>
					<Vertex X="19120" Y="9103" Z="0"/>
					<Vertex X="19081" Y="9100" Z="0"/>
					<Vertex X="19065" Y="9093" Z="0"/>
					<Vertex X="19042" Y="9087" Z="0"/>
					<Vertex X="19017" Y="9077" Z="0"/>
					<Vertex X="18997" Y="9068" Z="0"/>
					<Vertex X="18968" Y="9055" Z="0"/>
					<Vertex X="18933" Y="9039" Z="0"/>
					<Vertex X="18907" Y="9026" Z="0"/>
					<Vertex X="18884" Y="9019" Z="0"/>
					<Vertex X="18846" Y="8997" Z="0"/>
					<Vertex X="18823" Y="8990" Z="0"/>
					<Vertex X="18804" Y="8981" Z="0"/>
					<Vertex X="18778" Y="8971" Z="0"/>
					<Vertex X="18755" Y="8961" Z="0"/>
					<Vertex X="18746" Y="8955" Z="0"/>
					<Vertex X="18726" Y="8948" Z="0"/>
					<Vertex X="18717" Y="8945" Z="0"/>
					<Vertex X="18710" Y="8945" Z="0"/>
					<Vertex X="18700" Y="8942" Z="0"/>
					<Vertex X="18697" Y="8942" Z="0"/>
					<Vertex X="18691" Y="8942" Z="0"/>
					<Vertex X="18688" Y="8942" Z="0"/>
					<Vertex X="18681" Y="8942" Z="0"/>
					<Vertex X="18678" Y="8942" Z="0"/>
					<Vertex X="18678" Y="8945" Z="0"/>
					<Vertex X="18675" Y="8948" Z="0"/>
					<Vertex X="18671" Y="8948" Z="0"/>
					<Vertex X="18671" Y="8952" Z="0"/>
					<Vertex X="18668" Y="8955" Z="0"/>
					<Vertex X="18662" Y="8961" Z="0"/>
					<Vertex X="18655" Y="8968" Z="0"/>
					<Vertex X="18652" Y="8968" Z="0"/>
					<Vertex X="18649" Y="8971" Z="0"/>
					<Vertex X="18649" Y="8974" Z="0"/>
					<Vertex X="18671" Y="8981" Z="0"/>
				</Vertices>
			</Region>
			<Region Id="3" Type="0" Zoom="0.310000" Selected="0" ImageLocation="" ImageFocus="0" Length="12418.0" Area="4755536.5" LengthMicrons="6227.6" AreaMicrons="1196028.2" Text="ACINAR" NegativeROA="0" InputRegionId="0" Analyze="1" DisplayId="3">
				<Attributes/>
				<Vertices>
					<Vertex X="14884" Y="7380" Z="0"/>
					<Vertex X="14887" Y="7380" Z="0"/>
					<Vertex X="14893" Y="7380" Z="0"/>
					<Vertex X="14897" Y="7380" Z="0"/>
					<Vertex X="14900" Y="7383" Z="0"/>
					<Vertex X="14903" Y="7383" Z="0"/>
					<Vertex X="14906" Y="7383" Z="0"/>
					<Vertex X="14910" Y="7390" Z="0"/>
					<Vertex X="14913" Y="7390" Z="0"/>
					<Vertex X="14916" Y="7393" Z="0"/>
					<Vertex X="14916" Y="7396" Z="0"/>
					<Vertex X="14922" Y="7400" Z="0"/>
					<Vertex X="14926" Y="7400" Z="0"/>
					<Vertex X="14926" Y="7403" Z="0"/>
					<Vertex X="14932" Y="7406" Z="0"/>
					<Vertex X="14935" Y="7409" Z="0"/>
					<Vertex X="14958" Y="7422" Z="0"/>
					<Vertex X="14961" Y="7429" Z="0"/>
					<Vertex X="14968" Y="7432" Z="0"/>
					<Vertex X="14968" Y="7435" Z="0"/>
					<Vertex X="14971" Y="7435" Z="0"/>
					<Vertex X="14977" Y="7438" Z="0"/>
					<Vertex X="14977" Y="7441" Z="0"/>
					<Vertex X="14981" Y="7445" Z="0"/>
					<Vertex X="14981" Y="7448" Z="0"/>
					<Vertex X="14984" Y="7451" Z="0"/>
					<Vertex X="14987" Y="7454" Z="0"/>
					<Vertex X="14990" Y="7458" Z="0"/>
					<Vertex X="14993" Y="7461" Z="0"/>
					<Vertex X="14993" Y="7464" Z="0"/>
					<Vertex X="14997" Y="7464" Z="0"/>
					<Vertex X="15000" Y="7470" Z="0"/>
					<Vertex X="15000" Y="7474" Z="0"/>
					<Vertex X="15003" Y="7480" Z="0"/>
					<Vertex X="15006" Y="7483" Z="0"/>
					<Vertex X="15010" Y="7487" Z="0"/>
					<Vertex X="15010" Y="7493" Z="0"/>
					<Vertex X="15010" Y="7496" Z="0"/>
					<Vertex X="15010" Y="7500" Z="0"/>
					<Vertex X="15010" Y="7503" Z="0"/>
					<Vertex X="15013" Y="7506" Z="0"/>
					<Vertex X="15026" Y="7529" Z="0"/>
					<Vertex X="15026" Y="7532" Z="0"/>
					<Vertex X="15029" Y="7532" Z="0"/>
					<Vertex X="15029" Y="7538" Z="0"/>
					<Vertex X="15029" Y="7541" Z="0"/>
					<Vertex X="15035" Y="7548" Z="0"/>
					<Vertex X="15039" Y="7551" Z="0"/>
					<Vertex X="15039" Y="7554" Z="0"/>
					<Vertex X="15042" Y="7561" Z="0"/>
					<Vertex X="15045" Y="7564" Z="0"/>
					<Vertex X="15048" Y="7567" Z="0"/>
					<Vertex X="15048" Y="7570" Z="0"/>
					<Vertex X="15048" Y="7574" Z="0"/>
					<Vertex X="15052" Y="7583" Z="0"/>
					<Vertex X="15055" Y="7587" Z="0"/>
					<Vertex X="15055" Y="7593" Z="0"/>
					<Vertex X="15058" Y="7596" Z="0"/>
					<Vertex X="15061" Y="7600" Z="0"/>
					<Vertex X="15061" Y="7603" Z="0"/>
					<Vertex X="15061" Y="7606" Z="0"/>
					<Vertex X="15061" Y="7609" Z="0"/>
					<Vertex X="15061" Y="7612" Z="0"/>
					<Vertex X="15068" Y="7616" Z="0"/>
					<Vertex X="15068" Y="7619" Z="0"/>
					<Vertex X="15071" Y="7625" Z="0"/>
					<Vertex X="15084" Y="7645" Z="0"/>
					<Vertex X="15084" Y="7648" Z="0"/>
					<Vertex X="15087" Y="7648" Z="0"/>
					<Vertex X="15090" Y="7651" Z="0"/>
					<Vertex X="15093" Y="7654" Z="0"/>
					<Vertex X="15097" Y="7658" Z="0"/>
					<Vertex X="15103" Y="7661" Z="0"/>
					<Vertex X="15106" Y="7661" Z="0"/>
					<Vertex X="15113" Y="7667" Z="0"/>
					<Vertex X="15116" Y="7667" Z="0"/>
					<Vertex X="15119" Y="7667" Z="0"/>
					<Vertex X="15122" Y="7670" Z="0"/>
					<Vertex X="15122" Y="7674" Z="0"/>
					<Vertex X="15129" Y="7677" Z="0"/>
					<Vertex X="15132" Y="7677" Z="0"/>
					<Vertex X="15135" Y="7680" Z="0"/>
					<Vertex X="15142" Y="7680" Z="0"/>
					<Vertex X="15148" Y="7683" Z="0"/>
					<Vertex X="15161" Y="7690" Z="0"/>
					<Vertex X="15164" Y="7690" Z="0"/>
					<Vertex X="15174" Y="7690" Z="0"/>
					<Vertex X="15177" Y="7690" Z="0"/>
					<Vertex X="15181" Y="7693" Z="0"/>
					<Vertex X="15190" Y="7693" Z="0"/>
					<Vertex X="15193" Y="7696" Z="0"/>
					<Vertex X="15200" Y="7700" Z="0"/>
					<Vertex X="15226" Y="7706" Z="0"/>
					<Vertex X="15232" Y="7706" Z="0"/>
					<Vertex X="15239" Y="7706" Z="0"/>
					<Vertex X="15245" Y="7706" Z="0"/>
					<Vertex X="15255" Y="7706" Z="0"/>
					<Vertex X="15261" Y="7712" Z="0"/>
					<Vertex X="15310" Y="7716" Z="0"/>
					<Vertex X="15316" Y="7716" Z="0"/>
					<Vertex X="15322" Y="7716" Z="0"/>
					<Vertex X="15332" Y="7716" Z="0"/>
					<Vertex X="15345" Y="7716" Z="0"/>
					<Vertex X="15348" Y="7716" Z="0"/>
					<Vertex X="15358" Y="7716" Z="0"/>
					<Vertex X="15368" Y="7719" Z="0"/>
					<Vertex X="15419" Y="7725" Z="0"/>
					<Vertex X="15426" Y="7725" Z="0"/>
					<Vertex X="15432" Y="7725" Z="0"/>
					<Vertex X="15442" Y="7725" Z="0"/>
					<Vertex X="15448" Y="7729" Z="0"/>
					<Vertex X="15452" Y="7729" Z="0"/>
					<Vertex X="15461" Y="7729" Z="0"/>
					<Vertex X="15464" Y="7729" Z="0"/>
					<Vertex X="15468" Y="7732" Z="0"/>
					<Vertex X="15474" Y="7732" Z="0"/>
					<Vertex X="15487" Y="7732" Z="0"/>
					<Vertex X="15490" Y="7732" Z="0"/>
					<Vertex X="15503" Y="7732" Z="0"/>
					<Vertex X="15510" Y="7732" Z="0"/>
					<Vertex X="15516" Y="7735" Z="0"/>
					<Vertex X="15522" Y="7735" Z="0"/>
					<Vertex X="15529" Y="7735" Z="0"/>
					<Vertex X="15535" Y="7738" Z="0"/>
					<Vertex X="15593" Y="7754" Z="0"/>
					<Vertex X="15600" Y="7754" Z="0"/>
					<Vertex X="15610" Y="7754" Z="0"/>
					<Vertex X="15613" Y="7754" Z="0"/>
					<Vertex X="15626" Y="7761" Z="0"/>
					<Vertex X="15635" Y="7764" Z="0"/>
					<Vertex X="15639" Y="7767" Z="0"/>
					<Vertex X="15645" Y="7767" Z="0"/>
					<Vertex X="15655" Y="7767" Z="0"/>
					<Vertex X="15661" Y="7767" Z="0"/>
					<Vertex X="15664" Y="7767" Z="0"/>
					<Vertex X="15671" Y="7774" Z="0"/>
					<Vertex X="15681" Y="7777" Z="0"/>
					<Vertex X="15684" Y="7777" Z="0"/>
					<Vertex X="15690" Y="7777" Z="0"/>
					<Vertex X="15697" Y="7777" Z="0"/>
					<Vertex X="15703" Y="7780" Z="0"/>
					<Vertex X="15713" Y="7783" Z="0"/>
					<Vertex X="15716" Y="7783" Z="0"/>
					<Vertex X="15726" Y="7787" Z="0"/>
					<Vertex X="15732" Y="7790" Z="0"/>
					<Vertex X="15752" Y="7796" Z="0"/>
					<Vertex X="15758" Y="7796" Z="0"/>
					<Vertex X="15761" Y="7800" Z="0"/>
					<Vertex X="15764" Y="7803" Z="0"/>
					<Vertex X="15787" Y="7816" Z="0"/>
					<Vertex X="15790" Y="7819" Z="0"/>
					<Vertex X="15797" Y="7822" Z="0"/>
					<Vertex X="15800" Y="7832" Z="0"/>
					<Vertex X="15803" Y="7835" Z="0"/>
					<Vertex X="15810" Y="7841" Z="0"/>
					<Vertex X="15813" Y="7848" Z="0"/>
					<Vertex X="15816" Y="7848" Z="0"/>
					<Vertex X="15819" Y="7854" Z="0"/>
					<Vertex X="15822" Y="7867" Z="0"/>
					<Vertex X="15822" Y="7877" Z="0"/>
					<Vertex X="15826" Y="7880" Z="0"/>
					<Vertex X="15829" Y="7893" Z="0"/>
					<Vertex X="15832" Y="7906" Z="0"/>
					<Vertex X="15835" Y="7916" Z="0"/>
					<Vertex X="15839" Y="7929" Z="0"/>
					<Vertex X="15842" Y="7932" Z="0"/>
					<Vertex X="15842" Y="7941" Z="0"/>
					<Vertex X="15845" Y="7945" Z="0"/>
					<Vertex X="15845" Y="7954" Z="0"/>
					<Vertex X="15868" Y="8003" Z="0"/>
					<Vertex X="15871" Y="8016" Z="0"/>
					<Vertex X="15871" Y="8019" Z="0"/>
					<Vertex X="15871" Y="8029" Z="0"/>
					<Vertex X="15871" Y="8032" Z="0"/>
					<Vertex X="15871" Y="8064" Z="0"/>
					<Vertex X="15871" Y="8067" Z="0"/>
					<Vertex X="15871" Y="8074" Z="0"/>
					<Vertex X="15871" Y="8077" Z="0"/>
					<Vertex X="15871" Y="8083" Z="0"/>
					<Vertex X="15871" Y="8093" Z="0"/>
					<Vertex X="15871" Y="8096" Z="0"/>
					<Vertex X="15871" Y="8106" Z="0"/>
					<Vertex X="15871" Y="8109" Z="0"/>
					<Vertex X="15871" Y="8116" Z="0"/>
					<Vertex X="15871" Y="8122" Z="0"/>
					<Vertex X="15871" Y="8129" Z="0"/>
					<Vertex X="15871" Y="8135" Z="0"/>
					<Vertex X="15864" Y="8145" Z="0"/>
					<Vertex X="15861" Y="8154" Z="0"/>
					<Vertex X="15861" Y="8158" Z="0"/>
					<Vertex X="15852" Y="8167" Z="0"/>
					<Vertex X="15852" Y="8170" Z="0"/>
					<Vertex X="15845" Y="8180" Z="0"/>
					<Vertex X="15842" Y="8183" Z="0"/>
					<Vertex X="15835" Y="8190" Z="0"/>
					<Vertex X="15829" Y="8206" Z="0"/>
					<Vertex X="15826" Y="8209" Z="0"/>
					<Vertex X="15819" Y="8225" Z="0"/>
					<Vertex X="15813" Y="8232" Z="0"/>
					<Vertex X="15803" Y="8245" Z="0"/>
					<Vertex X="15800" Y="8251" Z="0"/>
					<Vertex X="15755" Y="8309" Z="0"/>
					<Vertex X="15726" Y="8348" Z="0"/>
					<Vertex X="15726" Y="8351" Z="0"/>
					<Vertex X="15722" Y="8361" Z="0"/>
					<Vertex X="15719" Y="8370" Z="0"/>
					<Vertex X="15716" Y="8380" Z="0"/>
					<Vertex X="15713" Y="8383" Z="0"/>
					<Vertex X="15706" Y="8396" Z="0"/>
					<Vertex X="15703" Y="8403" Z="0"/>
					<Vertex X="15697" Y="8412" Z="0"/>
					<Vertex X="15697" Y="8416" Z="0"/>
					<Vertex X="15693" Y="8429" Z="0"/>
					<Vertex X="15687" Y="8435" Z="0"/>
					<Vertex X="15684" Y="8438" Z="0"/>
					<Vertex X="15684" Y="8445" Z="0"/>
					<Vertex X="15684" Y="8451" Z="0"/>
					<Vertex X="15677" Y="8458" Z="0"/>
					<Vertex X="15674" Y="8461" Z="0"/>
					<Vertex X="15674" Y="8470" Z="0"/>
					<Vertex X="15671" Y="8474" Z="0"/>
					<Vertex X="15671" Y="8477" Z="0"/>
					<Vertex X="15671" Y="8483" Z="0"/>
					<Vertex X="15668" Y="8490" Z="0"/>
					<Vertex X="15668" Y="8493" Z="0"/>
					<Vertex X="15668" Y="8496" Z="0"/>
					<Vertex X="15668" Y="8503" Z="0"/>
					<Vertex X="15664" Y="8509" Z="0"/>
					<Vertex X="15664" Y="8512" Z="0"/>
					<Vertex X="15664" Y="8516" Z="0"/>
					<Vertex X="15664" Y="8522" Z="0"/>
					<Vertex X="15661" Y="8532" Z="0"/>
					<Vertex X="15661" Y="8541" Z="0"/>
					<Vertex X="15661" Y="8545" Z="0"/>
					<Vertex X="15658" Y="8551" Z="0"/>
					<Vertex X="15655" Y="8554" Z="0"/>
					<Vertex X="15655" Y="8558" Z="0"/>
					<Vertex X="15655" Y="8561" Z="0"/>
					<Vertex X="15655" Y="8564" Z="0"/>
					<Vertex X="15652" Y="8567" Z="0"/>
					<Vertex X="15652" Y="8570" Z="0"/>
					<Vertex X="15652" Y="8574" Z="0"/>
					<Vertex X="15652" Y="8577" Z="0"/>
					<Vertex X="15652" Y="8580" Z="0"/>
					<Vertex X="15652" Y="8583" Z="0"/>
					<Vertex X="15652" Y="8587" Z="0"/>
					<Vertex X="15652" Y="8590" Z="0"/>
					<Vertex X="15648" Y="8593" Z="0"/>
					<Vertex X="15645" Y="8593" Z="0"/>
					<Vertex X="15645" Y="8603" Z="0"/>
					<Vertex X="15645" Y="8606" Z="0"/>
					<Vertex X="15645" Y="8609" Z="0"/>
					<Vertex X="15645" Y="8612" Z="0"/>
					<Vertex X="15645" Y="8616" Z="0"/>
					<Vertex X="15645" Y="8619" Z="0"/>
					<Vertex X="15645" Y="8622" Z="0"/>
					<Vertex X="15645" Y="8625" Z="0"/>
					<Vertex X="15645" Y="8629" Z="0"/>
					<Vertex X="15645" Y="8632" Z="0"/>
					<Vertex X="15648" Y="8632" Z="0"/>
					<Vertex X="15652" Y="8635" Z="0"/>
					<Vertex X="15655" Y="8635" Z="0"/>
					<Vertex X="15658" Y="8635" Z="0"/>
					<Vertex X="15661" Y="8635" Z="0"/>
					<Vertex X="15664" Y="8638" Z="0"/>
					<Vertex X="15668" Y="8638" Z="0"/>
					<Vertex X="15671" Y="8638" Z="0"/>
					<Vertex X="15674" Y="8638" Z="0"/>
					<Vertex X="15677" Y="8638" Z="0"/>
					<Vertex X="15681" Y="8638" Z="0"/>
					<Vertex X="15684" Y="8638" Z="0"/>
					<Vertex X="15687" Y="8638" Z="0"/>
					<Vertex X="15690" Y="8638" Z="0"/>
					<Vertex X="15693" Y="8638" Z="0"/>
					<Vertex X="15697" Y="8638" Z="0"/>
					<Vertex X="15700" Y="8638" Z="0"/>
					<Vertex X="15703" Y="8638" Z="0"/>
					<Vertex X="15706" Y="8638" Z="0"/>
					<Vertex X="15729" Y="8632" Z="0"/>
					<Vertex X="15732" Y="8629" Z="0"/>
					<Vertex X="15745" Y="8622" Z="0"/>
					<Vertex X="15755" Y="8616" Z="0"/>
					<Vertex X="15761" Y="8612" Z="0"/>
					<Vertex X="15774" Y="8609" Z="0"/>
					<Vertex X="15781" Y="8603" Z="0"/>
					<Vertex X="15784" Y="8603" Z="0"/>
					<Vertex X="15790" Y="8600" Z="0"/>
					<Vertex X="15797" Y="8596" Z="0"/>
					<Vertex X="15803" Y="8593" Z="0"/>
					<Vertex X="15835" Y="8577" Z="0"/>
					<Vertex X="15835" Y="8574" Z="0"/>
					<Vertex X="15842" Y="8567" Z="0"/>
					<Vertex X="15855" Y="8554" Z="0"/>
					<Vertex X="15858" Y="8551" Z="0"/>
					<Vertex X="15871" Y="8545" Z="0"/>
					<Vertex X="15877" Y="8538" Z="0"/>
					<Vertex X="15881" Y="8535" Z="0"/>
					<Vertex X="15890" Y="8529" Z="0"/>
					<Vertex X="15893" Y="8522" Z="0"/>
					<Vertex X="15903" Y="8519" Z="0"/>
					<Vertex X="15906" Y="8516" Z="0"/>
					<Vertex X="15910" Y="8516" Z="0"/>
					<Vertex X="15926" Y="8506" Z="0"/>
					<Vertex X="15929" Y="8500" Z="0"/>
					<Vertex X="15939" Y="8496" Z="0"/>
					<Vertex X="15942" Y="8490" Z="0"/>
					<Vertex X="15948" Y="8490" Z="0"/>
					<Vertex X="15958" Y="8480" Z="0"/>
					<Vertex X="15961" Y="8477" Z="0"/>
					<Vertex X="15968" Y="8477" Z="0"/>
					<Vertex X="15981" Y="8467" Z="0"/>
					<Vertex X="15987" Y="8464" Z="0"/>
					<Vertex X="15993" Y="8461" Z="0"/>
					<Vertex X="16052" Y="8425" Z="0"/>
					<Vertex X="16061" Y="8422" Z="0"/>
					<Vertex X="16071" Y="8416" Z="0"/>
					<Vertex X="16081" Y="8412" Z="0"/>
					<Vertex X="16090" Y="8406" Z="0"/>
					<Vertex X="16093" Y="8403" Z="0"/>
					<Vertex X="16106" Y="8400" Z="0"/>
					<Vertex X="16113" Y="8396" Z="0"/>
					<Vertex X="16119" Y="8393" Z="0"/>
					<Vertex X="16126" Y="8393" Z="0"/>
					<Vertex X="16135" Y="8390" Z="0"/>
					<Vertex X="16142" Y="8387" Z="0"/>
					<Vertex X="16171" Y="8374" Z="0"/>
					<Vertex X="16184" Y="8367" Z="0"/>
					<Vertex X="16190" Y="8364" Z="0"/>
					<Vertex X="16193" Y="8364" Z="0"/>
					<Vertex X="16200" Y="8364" Z="0"/>
					<Vertex X="16206" Y="8364" Z="0"/>
					<Vertex X="16213" Y="8364" Z="0"/>
					<Vertex X="16216" Y="8364" Z="0"/>
					<Vertex X="16248" Y="8364" Z="0"/>
					<Vertex X="16255" Y="8364" Z="0"/>
					<Vertex X="16261" Y="8364" Z="0"/>
					<Vertex X="16268" Y="8367" Z="0"/>
					<Vertex X="16271" Y="8367" Z="0"/>
					<Vertex X="16277" Y="8370" Z="0"/>
					<Vertex X="16281" Y="8370" Z="0"/>
					<Vertex X="16284" Y="8370" Z="0"/>
					<Vertex X="16290" Y="8377" Z="0"/>
					<Vertex X="16313" Y="8383" Z="0"/>
					<Vertex X="16316" Y="8383" Z="0"/>
					<Vertex X="16319" Y="8383" Z="0"/>
					<Vertex X="16322" Y="8383" Z="0"/>
					<Vertex X="16326" Y="8387" Z="0"/>
					<Vertex X="16332" Y="8390" Z="0"/>
					<Vertex X="16335" Y="8390" Z="0"/>
					<Vertex X="16342" Y="8390" Z="0"/>
					<Vertex X="16345" Y="8390" Z="0"/>
					<Vertex X="16352" Y="8390" Z="0"/>
					<Vertex X="16371" Y="8393" Z="0"/>
					<Vertex X="16377" Y="8393" Z="0"/>
					<Vertex X="16384" Y="8393" Z="0"/>
					<Vertex X="16390" Y="8393" Z="0"/>
					<Vertex X="16397" Y="8393" Z="0"/>
					<Vertex X="16406" Y="8393" Z="0"/>
					<Vertex X="16410" Y="8393" Z="0"/>
					<Vertex X="16413" Y="8393" Z="0"/>
					<Vertex X="16419" Y="8393" Z="0"/>
					<Vertex X="16429" Y="8393" Z="0"/>
					<Vertex X="16432" Y="8393" Z="0"/>
					<Vertex X="16442" Y="8393" Z="0"/>
					<Vertex X="16477" Y="8393" Z="0"/>
					<Vertex X="16481" Y="8393" Z="0"/>
					<Vertex X="16490" Y="8393" Z="0"/>
					<Vertex X="16497" Y="8393" Z="0"/>
					<Vertex X="16506" Y="8393" Z="0"/>
					<Vertex X="16513" Y="8393" Z="0"/>
					<Vertex X="16522" Y="8393" Z="0"/>
					<Vertex X="16529" Y="8387" Z="0"/>
					<Vertex X="16535" Y="8387" Z="0"/>
					<Vertex X="16542" Y="8387" Z="0"/>
					<Vertex X="16584" Y="8383" Z="0"/>
					<Vertex X="16587" Y="8383" Z="0"/>
					<Vertex X="16597" Y="8383" Z="0"/>
					<Vertex X="16600" Y="8383" Z="0"/>
					<Vertex X="16606" Y="8383" Z="0"/>
					<Vertex X="16619" Y="8383" Z="0"/>
					<Vertex X="16622" Y="8383" Z="0"/>
					<Vertex X="16635" Y="8383" Z="0"/>
					<Vertex X="16645" Y="8383" Z="0"/>
					<Vertex X="16655" Y="8383" Z="0"/>
					<Vertex X="16658" Y="8383" Z="0"/>
					<Vertex X="16668" Y="8383" Z="0"/>
					<Vertex X="16681" Y="8383" Z="0"/>
					<Vertex X="16722" Y="8383" Z="0"/>
					<Vertex X="16729" Y="8383" Z="0"/>
					<Vertex X="16732" Y="8383" Z="0"/>
					<Vertex X="16742" Y="8383" Z="0"/>
					<Vertex X="16745" Y="8383" Z="0"/>
					<Vertex X="16755" Y="8383" Z="0"/>
					<Vertex X="16764" Y="8380" Z="0"/>
					<Vertex X="16768" Y="8380" Z="0"/>
					<Vertex X="16774" Y="8380" Z="0"/>
					<Vertex X="16784" Y="8377" Z="0"/>
					<Vertex X="16829" Y="8377" Z="0"/>
					<Vertex X="16839" Y="8377" Z="0"/>
					<Vertex X="16848" Y="8377" Z="0"/>
					<Vertex X="16861" Y="8377" Z="0"/>
					<Vertex X="16871" Y="8377" Z="0"/>
					<Vertex X="16877" Y="8377" Z="0"/>
					<Vertex X="16887" Y="8377" Z="0"/>
					<Vertex X="16897" Y="8377" Z="0"/>
					<Vertex X="16903" Y="8377" Z="0"/>
					<Vertex X="16910" Y="8377" Z="0"/>
					<Vertex X="16913" Y="8377" Z="0"/>
					<Vertex X="16932" Y="8387" Z="0"/>
					<Vertex X="16942" Y="8396" Z="0"/>
					<Vertex X="16945" Y="8396" Z="0"/>
					<Vertex X="16945" Y="8400" Z="0"/>
					<Vertex X="16958" Y="8429" Z="0"/>
					<Vertex X="16958" Y="8438" Z="0"/>
					<Vertex X="16958" Y="8448" Z="0"/>
					<Vertex X="16958" Y="8458" Z="0"/>
					<Vertex X="16961" Y="8470" Z="0"/>
					<Vertex X="16977" Y="8529" Z="0"/>
					<Vertex X="16977" Y="8538" Z="0"/>
					<Vertex X="16977" Y="8548" Z="0"/>
					<Vertex X="16977" Y="8558" Z="0"/>
					<Vertex X="16977" Y="8570" Z="0"/>
					<Vertex X="16977" Y="8580" Z="0"/>
					<Vertex X="16977" Y="8590" Z="0"/>
					<Vertex X="16977" Y="8600" Z="0"/>
					<Vertex X="16977" Y="8606" Z="0"/>
					<Vertex X="16977" Y="8616" Z="0"/>
					<Vertex X="16977" Y="8625" Z="0"/>
					<Vertex X="16977" Y="8635" Z="0"/>
					<Vertex X="16977" Y="8641" Z="0"/>
					<Vertex X="16977" Y="8648" Z="0"/>
					<Vertex X="16977" Y="8651" Z="0"/>
					<Vertex X="16977" Y="8658" Z="0"/>
					<Vertex X="16977" Y="8664" Z="0"/>
					<Vertex X="16977" Y="8674" Z="0"/>
					<Vertex X="16977" Y="8680" Z="0"/>
					<Vertex X="16977" Y="8687" Z="0"/>
					<Vertex X="16977" Y="8693" Z="0"/>
					<Vertex X="16977" Y="8703" Z="0"/>
					<Vertex X="16977" Y="8706" Z="0"/>
					<Vertex X="16974" Y="8725" Z="0"/>
					<Vertex X="16974" Y="8735" Z="0"/>
					<Vertex X="16971" Y="8741" Z="0"/>
					<Vertex X="16968" Y="8751" Z="0"/>
					<Vertex X="16968" Y="8761" Z="0"/>
					<Vertex X="16964" Y="8767" Z="0"/>
					<Vertex X="16942" Y="8835" Z="0"/>
					<Vertex X="16939" Y="8838" Z="0"/>
					<Vertex X="16939" Y="8841" Z="0"/>
					<Vertex X="16935" Y="8845" Z="0"/>
					<Vertex X="16932" Y="8848" Z="0"/>
					<Vertex X="16929" Y="8854" Z="0"/>
					<Vertex X="16929" Y="8858" Z="0"/>
					<Vertex X="16922" Y="8864" Z="0"/>
					<Vertex X="16922" Y="8867" Z="0"/>
					<Vertex X="16919" Y="8877" Z="0"/>
					<Vertex X="16916" Y="8880" Z="0"/>
					<Vertex X="16913" Y="8887" Z="0"/>
					<Vertex X="16910" Y="8890" Z="0"/>
					<Vertex X="16910" Y="8896" Z="0"/>
					<Vertex X="16906" Y="8903" Z="0"/>
					<Vertex X="16903" Y="8906" Z="0"/>
					<Vertex X="16897" Y="8909" Z="0"/>
					<Vertex X="16897" Y="8912" Z="0"/>
					<Vertex X="16893" Y="8916" Z="0"/>
					<Vertex X="16890" Y="8919" Z="0"/>
					<Vertex X="16887" Y="8919" Z="0"/>
					<Vertex X="16884" Y="8925" Z="0"/>
					<Vertex X="16881" Y="8932" Z="0"/>
					<Vertex X="16877" Y="8932" Z="0"/>
					<Vertex X="16845" Y="8974" Z="0"/>
					<Vertex X="16842" Y="8980" Z="0"/>
					<Vertex X="16835" Y="8983" Z="0"/>
					<Vertex X="16832" Y="8990" Z="0"/>
					<Vertex X="16829" Y="8993" Z="0"/>
					<Vertex X="16826" Y="8996" Z="0"/>
					<Vertex X="16822" Y="8996" Z="0"/>
					<Vertex X="16816" Y="9000" Z="0"/>
					<Vertex X="16813" Y="9003" Z="0"/>
					<Vertex X="16810" Y="9003" Z="0"/>
					<Vertex X="16810" Y="9006" Z="0"/>
					<Vertex X="16803" Y="9006" Z="0"/>
					<Vertex X="16797" Y="9009" Z="0"/>
					<Vertex X="16797" Y="9012" Z="0"/>
					<Vertex X="16790" Y="9016" Z="0"/>
					<Vertex X="16784" Y="9022" Z="0"/>
					<Vertex X="16781" Y="9022" Z="0"/>
					<Vertex X="16771" Y="9029" Z="0"/>
					<Vertex X="16761" Y="9035" Z="0"/>
					<Vertex X="16755" Y="9041" Z="0"/>
					<Vertex X="16752" Y="9041" Z="0"/>
					<Vertex X="16745" Y="9045" Z="0"/>
					<Vertex X="16739" Y="9048" Z="0"/>
					<Vertex X="16735" Y="9051" Z="0"/>
					<Vertex X="16726" Y="9054" Z="0"/>
					<Vertex X="16722" Y="9054" Z="0"/>
					<Vertex X="16716" Y="9058" Z="0"/>
					<Vertex X="16710" Y="9058" Z="0"/>
					<Vertex X="16703" Y="9064" Z="0"/>
					<Vertex X="16697" Y="9067" Z="0"/>
					<Vertex X="16690" Y="9067" Z="0"/>
					<Vertex X="16687" Y="9067" Z="0"/>
					<Vertex X="16677" Y="9067" Z="0"/>
					<Vertex X="16677" Y="9070" Z="0"/>
					<Vertex X="16671" Y="9070" Z="0"/>
					<Vertex X="16603" Y="9087" Z="0"/>
					<Vertex X="16593" Y="9090" Z="0"/>
					<Vertex X="16590" Y="9090" Z="0"/>
					<Vertex X="16584" Y="9090" Z="0"/>
					<Vertex X="16581" Y="9090" Z="0"/>
					<Vertex X="16577" Y="9090" Z="0"/>
					<Vertex X="16571" Y="9090" Z="0"/>
					<Vertex X="16568" Y="9090" Z="0"/>
					<Vertex X="16564" Y="9090" Z="0"/>
					<Vertex X="16561" Y="9090" Z="0"/>
					<Vertex X="16558" Y="9090" Z="0"/>
					<Vertex X="16555" Y="9090" Z="0"/>
					<Vertex X="16552" Y="9090" Z="0"/>
					<Vertex X="16548" Y="9093" Z="0"/>
					<Vertex X="16545" Y="9093" Z="0"/>
					<Vertex X="16539" Y="9093" Z="0"/>
					<Vertex X="16532" Y="9093" Z="0"/>
					<Vertex X="16529" Y="9093" Z="0"/>
					<Vertex X="16526" Y="9093" Z="0"/>
					<Vertex X="16519" Y="9093" Z="0"/>
					<Vertex X="16516" Y="9093" Z="0"/>
					<Vertex X="16513" Y="9093" Z="0"/>
					<Vertex X="16510" Y="9093" Z="0"/>
					<Vertex X="16506" Y="9093" Z="0"/>
					<Vertex X="16500" Y="9093" Z="0"/>
					<Vertex X="16493" Y="9093" Z="0"/>
					<Vertex X="16487" Y="9093" Z="0"/>
					<Vertex X="16477" Y="9093" Z="0"/>
					<Vertex X="16474" Y="9093" Z="0"/>
					<Vertex X="16464" Y="9093" Z="0"/>
					<Vertex X="16384" Y="9093" Z="0"/>
					<Vertex X="16381" Y="9093" Z="0"/>
					<Vertex X="16374" Y="9093" Z="0"/>
					<Vertex X="16364" Y="9090" Z="0"/>
					<Vertex X="16358" Y="9087" Z="0"/>
					<Vertex X="16352" Y="9087" Z="0"/>
					<Vertex X="16348" Y="9087" Z="0"/>
					<Vertex X="16342" Y="9083" Z="0"/>
					<Vertex X="16335" Y="9080" Z="0"/>
					<Vertex X="16332" Y="9077" Z="0"/>
					<Vertex X="16322" Y="9074" Z="0"/>
					<Vertex X="16319" Y="9070" Z="0"/>
					<Vertex X="16313" Y="9070" Z="0"/>
					<Vertex X="16306" Y="9067" Z="0"/>
					<Vertex X="16303" Y="9067" Z="0"/>
					<Vertex X="16300" Y="9064" Z="0"/>
					<Vertex X="16297" Y="9064" Z="0"/>
					<Vertex X="16293" Y="9064" Z="0"/>
					<Vertex X="16290" Y="9064" Z="0"/>
					<Vertex X="16284" Y="9064" Z="0"/>
					<Vertex X="16284" Y="9061" Z="0"/>
					<Vertex X="16281" Y="9061" Z="0"/>
					<Vertex X="16277" Y="9061" Z="0"/>
					<Vertex X="16271" Y="9058" Z="0"/>
					<Vertex X="16268" Y="9054" Z="0"/>
					<Vertex X="16264" Y="9054" Z="0"/>
					<Vertex X="16261" Y="9054" Z="0"/>
					<Vertex X="16258" Y="9051" Z="0"/>
					<Vertex X="16255" Y="9045" Z="0"/>
					<Vertex X="16252" Y="9045" Z="0"/>
					<Vertex X="16164" Y="9000" Z="0"/>
					<Vertex X="16161" Y="8996" Z="0"/>
					<Vertex X="16155" Y="8993" Z="0"/>
					<Vertex X="16139" Y="8990" Z="0"/>
					<Vertex X="16135" Y="8987" Z="0"/>
					<Vertex X="16129" Y="8983" Z="0"/>
					<Vertex X="16126" Y="8977" Z="0"/>
					<Vertex X="16119" Y="8970" Z="0"/>
					<Vertex X="16106" Y="8967" Z="0"/>
					<Vertex X="16093" Y="8958" Z="0"/>
					<Vertex X="16087" Y="8954" Z="0"/>
					<Vertex X="16077" Y="8948" Z="0"/>
					<Vertex X="16071" Y="8945" Z="0"/>
					<Vertex X="16068" Y="8941" Z="0"/>
					<Vertex X="16058" Y="8941" Z="0"/>
					<Vertex X="16055" Y="8935" Z="0"/>
					<Vertex X="16048" Y="8932" Z="0"/>
					<Vertex X="16042" Y="8925" Z="0"/>
					<Vertex X="16035" Y="8922" Z="0"/>
					<Vertex X="16032" Y="8922" Z="0"/>
					<Vertex X="16026" Y="8919" Z="0"/>
					<Vertex X="16022" Y="8919" Z="0"/>
					<Vertex X="16019" Y="8912" Z="0"/>
					<Vertex X="15984" Y="8912" Z="0"/>
					<Vertex X="15981" Y="8912" Z="0"/>
					<Vertex X="15977" Y="8912" Z="0"/>
					<Vertex X="15971" Y="8909" Z="0"/>
					<Vertex X="15913" Y="8909" Z="0"/>
					<Vertex X="15910" Y="8909" Z="0"/>
					<Vertex X="15900" Y="8906" Z="0"/>
					<Vertex X="15893" Y="8906" Z="0"/>
					<Vertex X="15887" Y="8906" Z="0"/>
					<Vertex X="15884" Y="8906" Z="0"/>
					<Vertex X="15877" Y="8906" Z="0"/>
					<Vertex X="15864" Y="8900" Z="0"/>
					<Vertex X="15861" Y="8900" Z="0"/>
					<Vertex X="15852" Y="8900" Z="0"/>
					<Vertex X="15848" Y="8896" Z="0"/>
					<Vertex X="15839" Y="8896" Z="0"/>
					<Vertex X="15819" Y="8890" Z="0"/>
					<Vertex X="15810" Y="8887" Z="0"/>
					<Vertex X="15806" Y="8887" Z="0"/>
					<Vertex X="15797" Y="8883" Z="0"/>
					<Vertex X="15787" Y="8883" Z="0"/>
					<Vertex X="15784" Y="8880" Z="0"/>
					<Vertex X="15774" Y="8880" Z="0"/>
					<Vertex X="15768" Y="8880" Z="0"/>
					<Vertex X="15758" Y="8877" Z="0"/>
					<Vertex X="15755" Y="8877" Z="0"/>
					<Vertex X="15752" Y="8877" Z="0"/>
					<Vertex X="15748" Y="8877" Z="0"/>
					<Vertex X="15745" Y="8877" Z="0"/>
					<Vertex X="15742" Y="8877" Z="0"/>
					<Vertex X="15687" Y="8893" Z="0"/>
					<Vertex X="15681" Y="8896" Z="0"/>
					<Vertex X="15677" Y="8903" Z="0"/>
					<Vertex X="15661" Y="8906" Z="0"/>
					<Vertex X="15661" Y="8909" Z="0"/>
					<Vertex X="15642" Y="8919" Z="0"/>
					<Vertex X="15635" Y="8922" Z="0"/>
					<Vertex X="15629" Y="8925" Z="0"/>
					<Vertex X="15622" Y="8932" Z="0"/>
					<Vertex X="15616" Y="8935" Z="0"/>
					<Vertex X="15616" Y="8938" Z="0"/>
					<Vertex X="15603" Y="8945" Z="0"/>
					<Vertex X="15600" Y="8948" Z="0"/>
					<Vertex X="15590" Y="8951" Z="0"/>
					<Vertex X="15587" Y="8958" Z="0"/>
					<Vertex X="15577" Y="8967" Z="0"/>
					<Vertex X="15571" Y="8974" Z="0"/>
					<Vertex X="15564" Y="8977" Z="0"/>
					<Vertex X="15558" Y="8987" Z="0"/>
					<Vertex X="15548" Y="8993" Z="0"/>
					<Vertex X="15545" Y="9000" Z="0"/>
					<Vertex X="15539" Y="9006" Z="0"/>
					<Vertex X="15539" Y="9012" Z="0"/>
					<Vertex X="15532" Y="9019" Z="0"/>
					<Vertex X="15529" Y="9022" Z="0"/>
					<Vertex X="15529" Y="9025" Z="0"/>
					<Vertex X="15522" Y="9035" Z="0"/>
					<Vertex X="15516" Y="9045" Z="0"/>
					<Vertex X="15506" Y="9058" Z="0"/>
					<Vertex X="15500" Y="9067" Z="0"/>
					<Vertex X="15493" Y="9083" Z="0"/>
					<Vertex X="15490" Y="9087" Z="0"/>
					<Vertex X="15481" Y="9106" Z="0"/>
					<Vertex X="15452" Y="9158" Z="0"/>
					<Vertex X="15452" Y="9164" Z="0"/>
					<Vertex X="15452" Y="9170" Z="0"/>
					<Vertex X="15448" Y="9180" Z="0"/>
					<Vertex X="15445" Y="9187" Z="0"/>
					<Vertex X="15445" Y="9190" Z="0"/>
					<Vertex X="15419" Y="9235" Z="0"/>
					<Vertex X="15416" Y="9241" Z="0"/>
					<Vertex X="15413" Y="9248" Z="0"/>
					<Vertex X="15410" Y="9254" Z="0"/>
					<Vertex X="15406" Y="9261" Z="0"/>
					<Vertex X="15406" Y="9264" Z="0"/>
					<Vertex X="15406" Y="9270" Z="0"/>
					<Vertex X="15400" Y="9290" Z="0"/>
					<Vertex X="15397" Y="9290" Z="0"/>
					<Vertex X="15393" Y="9293" Z="0"/>
					<Vertex X="15384" Y="9316" Z="0"/>
					<Vertex X="15384" Y="9319" Z="0"/>
					<Vertex X="15377" Y="9325" Z="0"/>
					<Vertex X="15377" Y="9329" Z="0"/>
					<Vertex X="15374" Y="9332" Z="0"/>
					<Vertex X="15374" Y="9335" Z="0"/>
					<Vertex X="15374" Y="9338" Z="0"/>
					<Vertex X="15371" Y="9341" Z="0"/>
					<Vertex X="15368" Y="9341" Z="0"/>
					<Vertex X="15368" Y="9345" Z="0"/>
					<Vertex X="15364" Y="9348" Z="0"/>
					<Vertex X="15364" Y="9351" Z="0"/>
					<Vertex X="15364" Y="9354" Z="0"/>
					<Vertex X="15358" Y="9361" Z="0"/>
					<Vertex X="15355" Y="9364" Z="0"/>
					<Vertex X="15355" Y="9367" Z="0"/>
					<Vertex X="15352" Y="9370" Z="0"/>
					<Vertex X="15352" Y="9374" Z="0"/>
					<Vertex X="15348" Y="9374" Z="0"/>
					<Vertex X="15345" Y="9374" Z="0"/>
					<Vertex X="15339" Y="9380" Z="0"/>
					<Vertex X="15339" Y="9383" Z="0"/>
					<Vertex X="15335" Y="9383" Z="0"/>
					<Vertex X="15335" Y="9387" Z="0"/>
					<Vertex X="15332" Y="9387" Z="0"/>
					<Vertex X="15332" Y="9390" Z="0"/>
					<Vertex X="15329" Y="9393" Z="0"/>
					<Vertex X="15316" Y="9409" Z="0"/>
					<Vertex X="15310" Y="9412" Z="0"/>
					<Vertex X="15306" Y="9412" Z="0"/>
					<Vertex X="15303" Y="9412" Z="0"/>
					<Vertex X="15300" Y="9419" Z="0"/>
					<Vertex X="15297" Y="9419" Z="0"/>
					<Vertex X="15293" Y="9425" Z="0"/>
					<Vertex X="15287" Y="9429" Z="0"/>
					<Vertex X="15284" Y="9432" Z="0"/>
					<Vertex X="15284" Y="9435" Z="0"/>
					<Vertex X="15277" Y="9438" Z="0"/>
					<Vertex X="15277" Y="9441" Z="0"/>
					<Vertex X="15271" Y="9441" Z="0"/>
					<Vertex X="15268" Y="9445" Z="0"/>
					<Vertex X="15261" Y="9451" Z="0"/>
					<Vertex X="15258" Y="9454" Z="0"/>
					<Vertex X="15245" Y="9461" Z="0"/>
					<Vertex X="15213" Y="9490" Z="0"/>
					<Vertex X="15210" Y="9493" Z="0"/>
					<Vertex X="15206" Y="9493" Z="0"/>
					<Vertex X="15203" Y="9496" Z="0"/>
					<Vertex X="15200" Y="9496" Z="0"/>
					<Vertex X="15193" Y="9500" Z="0"/>
					<Vertex X="15193" Y="9503" Z="0"/>
					<Vertex X="15190" Y="9503" Z="0"/>
					<Vertex X="15190" Y="9506" Z="0"/>
					<Vertex X="15187" Y="9506" Z="0"/>
					<Vertex X="15187" Y="9509" Z="0"/>
					<Vertex X="15184" Y="9509" Z="0"/>
					<Vertex X="15181" Y="9512" Z="0"/>
					<Vertex X="15177" Y="9512" Z="0"/>
					<Vertex X="15177" Y="9516" Z="0"/>
					<Vertex X="15174" Y="9516" Z="0"/>
					<Vertex X="15171" Y="9519" Z="0"/>
					<Vertex X="15171" Y="9522" Z="0"/>
					<Vertex X="15168" Y="9522" Z="0"/>
					<Vertex X="15155" Y="9541" Z="0"/>
					<Vertex X="15155" Y="9545" Z="0"/>
					<Vertex X="15152" Y="9548" Z="0"/>
					<Vertex X="15148" Y="9551" Z="0"/>
					<Vertex X="15148" Y="9554" Z="0"/>
					<Vertex X="15148" Y="9558" Z="0"/>
					<Vertex X="15148" Y="9561" Z="0"/>
					<Vertex X="15148" Y="9567" Z="0"/>
					<Vertex X="15148" Y="9570" Z="0"/>
					<Vertex X="15148" Y="9577" Z="0"/>
					<Vertex X="15148" Y="9580" Z="0"/>
					<Vertex X="15145" Y="9587" Z="0"/>
					<Vertex X="15145" Y="9590" Z="0"/>
					<Vertex X="15145" Y="9593" Z="0"/>
					<Vertex X="15145" Y="9596" Z="0"/>
					<Vertex X="15142" Y="9603" Z="0"/>
					<Vertex X="15142" Y="9606" Z="0"/>
					<Vertex X="15142" Y="9609" Z="0"/>
					<Vertex X="15142" Y="9612" Z="0"/>
					<Vertex X="15142" Y="9622" Z="0"/>
					<Vertex X="15135" Y="9632" Z="0"/>
					<Vertex X="15116" Y="9687" Z="0"/>
					<Vertex X="15116" Y="9693" Z="0"/>
					<Vertex X="15116" Y="9696" Z="0"/>
					<Vertex X="15113" Y="9703" Z="0"/>
					<Vertex X="15113" Y="9709" Z="0"/>
					<Vertex X="15113" Y="9722" Z="0"/>
					<Vertex X="15113" Y="9725" Z="0"/>
					<Vertex X="15113" Y="9729" Z="0"/>
					<Vertex X="15110" Y="9735" Z="0"/>
					<Vertex X="15103" Y="9745" Z="0"/>
					<Vertex X="15103" Y="9751" Z="0"/>
					<Vertex X="15103" Y="9758" Z="0"/>
					<Vertex X="15100" Y="9764" Z="0"/>
					<Vertex X="15100" Y="9767" Z="0"/>
					<Vertex X="15097" Y="9777" Z="0"/>
					<Vertex X="15093" Y="9783" Z="0"/>
					<Vertex X="15090" Y="9790" Z="0"/>
					<Vertex X="15090" Y="9800" Z="0"/>
					<Vertex X="15087" Y="9816" Z="0"/>
					<Vertex X="15081" Y="9822" Z="0"/>
					<Vertex X="15081" Y="9829" Z="0"/>
					<Vertex X="15074" Y="9848" Z="0"/>
					<Vertex X="15064" Y="9854" Z="0"/>
					<Vertex X="15061" Y="9864" Z="0"/>
					<Vertex X="14997" Y="10016" Z="0"/>
					<Vertex X="14987" Y="10032" Z="0"/>
					<Vertex X="14984" Y="10038" Z="0"/>
					<Vertex X="14981" Y="10051" Z="0"/>
					<Vertex X="14974" Y="10058" Z="0"/>
					<Vertex X="14974" Y="10064" Z="0"/>
					<Vertex X="14968" Y="10074" Z="0"/>
					<Vertex X="14964" Y="10080" Z="0"/>
					<Vertex X="14961" Y="10087" Z="0"/>
					<Vertex X="14958" Y="10093" Z="0"/>
					<Vertex X="14958" Y="10096" Z="0"/>
					<Vertex X="14952" Y="10103" Z="0"/>
					<Vertex X="14948" Y="10106" Z="0"/>
					<Vertex X="14948" Y="10109" Z="0"/>
					<Vertex X="14939" Y="10116" Z="0"/>
					<Vertex X="14935" Y="10119" Z="0"/>
					<Vertex X="14929" Y="10125" Z="0"/>
					<Vertex X="14926" Y="10129" Z="0"/>
					<Vertex X="14916" Y="10138" Z="0"/>
					<Vertex X="14910" Y="10141" Z="0"/>
					<Vertex X="14903" Y="10141" Z="0"/>
					<Vertex X="14900" Y="10145" Z="0"/>
					<Vertex X="14897" Y="10145" Z="0"/>
					<Vertex X="14890" Y="10145" Z="0"/>
					<Vertex X="14884" Y="10145" Z="0"/>
					<Vertex X="14881" Y="10145" Z="0"/>
					<Vertex X="14874" Y="10145" Z="0"/>
					<Vertex X="14855" Y="10145" Z="0"/>
					<Vertex X="14845" Y="10145" Z="0"/>
					<Vertex X="14839" Y="10145" Z="0"/>
					<Vertex X="14832" Y="10145" Z="0"/>
					<Vertex X="14826" Y="10141" Z="0"/>
					<Vertex X="14822" Y="10138" Z="0"/>
					<Vertex X="14813" Y="10135" Z="0"/>
					<Vertex X="14810" Y="10132" Z="0"/>
					<Vertex X="14793" Y="10125" Z="0"/>
					<Vertex X="14787" Y="10119" Z="0"/>
					<Vertex X="14781" Y="10112" Z="0"/>
					<Vertex X="14768" Y="10103" Z="0"/>
					<Vertex X="14761" Y="10100" Z="0"/>
					<Vertex X="14752" Y="10093" Z="0"/>
					<Vertex X="14748" Y="10090" Z="0"/>
					<Vertex X="14742" Y="10083" Z="0"/>
					<Vertex X="14732" Y="10067" Z="0"/>
					<Vertex X="14722" Y="10058" Z="0"/>
					<Vertex X="14713" Y="10041" Z="0"/>
					<Vertex X="14710" Y="10032" Z="0"/>
					<Vertex X="14703" Y="10025" Z="0"/>
					<Vertex X="14700" Y="10016" Z="0"/>
					<Vertex X="14697" Y="10006" Z="0"/>
					<Vertex X="14690" Y="9993" Z="0"/>
					<Vertex X="14690" Y="9987" Z="0"/>
					<Vertex X="14684" Y="9970" Z="0"/>
					<Vertex X="14677" Y="9964" Z="0"/>
					<Vertex X="14677" Y="9961" Z="0"/>
					<Vertex X="14661" Y="9922" Z="0"/>
					<Vertex X="14658" Y="9919" Z="0"/>
					<Vertex X="14655" Y="9916" Z="0"/>
					<Vertex X="14655" Y="9912" Z="0"/>
					<Vertex X="14655" Y="9906" Z="0"/>
					<Vertex X="14652" Y="9903" Z="0"/>
					<Vertex X="14652" Y="9900" Z="0"/>
					<Vertex X="14648" Y="9896" Z="0"/>
					<Vertex X="14645" Y="9893" Z="0"/>
					<Vertex X="14642" Y="9890" Z="0"/>
					<Vertex X="14642" Y="9887" Z="0"/>
					<Vertex X="14635" Y="9880" Z="0"/>
					<Vertex X="14635" Y="9874" Z="0"/>
					<Vertex X="14632" Y="9874" Z="0"/>
					<Vertex X="14632" Y="9870" Z="0"/>
					<Vertex X="14629" Y="9867" Z="0"/>
					<Vertex X="14626" Y="9867" Z="0"/>
					<Vertex X="14626" Y="9861" Z="0"/>
					<Vertex X="14622" Y="9858" Z="0"/>
					<Vertex X="14616" Y="9848" Z="0"/>
					<Vertex X="14613" Y="9848" Z="0"/>
					<Vertex X="14610" Y="9841" Z="0"/>
					<Vertex X="14610" Y="9838" Z="0"/>
					<Vertex X="14603" Y="9835" Z="0"/>
					<Vertex X="14600" Y="9832" Z="0"/>
					<Vertex X="14581" Y="9816" Z="0"/>
					<Vertex X="14577" Y="9812" Z="0"/>
					<Vertex X="14571" Y="9809" Z="0"/>
					<Vertex X="14564" Y="9806" Z="0"/>
					<Vertex X="14555" Y="9800" Z="0"/>
					<Vertex X="14532" Y="9787" Z="0"/>
					<Vertex X="14526" Y="9780" Z="0"/>
					<Vertex X="14522" Y="9780" Z="0"/>
					<Vertex X="14516" Y="9777" Z="0"/>
					<Vertex X="14506" Y="9770" Z="0"/>
					<Vertex X="14506" Y="9767" Z="0"/>
					<Vertex X="14477" Y="9758" Z="0"/>
					<Vertex X="14471" Y="9754" Z="0"/>
					<Vertex X="14458" Y="9751" Z="0"/>
					<Vertex X="14455" Y="9751" Z="0"/>
					<Vertex X="14445" Y="9751" Z="0"/>
					<Vertex X="14442" Y="9751" Z="0"/>
					<Vertex X="14432" Y="9748" Z="0"/>
					<Vertex X="14413" Y="9745" Z="0"/>
					<Vertex X="14406" Y="9745" Z="0"/>
					<Vertex X="14403" Y="9745" Z="0"/>
					<Vertex X="14400" Y="9745" Z="0"/>
					<Vertex X="14397" Y="9745" Z="0"/>
					<Vertex X="14390" Y="9745" Z="0"/>
					<Vertex X="14381" Y="9741" Z="0"/>
					<Vertex X="14377" Y="9741" Z="0"/>
					<Vertex X="14371" Y="9741" Z="0"/>
					<Vertex X="14368" Y="9741" Z="0"/>
					<Vertex X="14364" Y="9741" Z="0"/>
					<Vertex X="14361" Y="9741" Z="0"/>
					<Vertex X="14342" Y="9741" Z="0"/>
					<Vertex X="14339" Y="9741" Z="0"/>
					<Vertex X="14332" Y="9738" Z="0"/>
					<Vertex X="14329" Y="9738" Z="0"/>
					<Vertex X="14322" Y="9738" Z="0"/>
					<Vertex X="14293" Y="9732" Z="0"/>
					<Vertex X="14281" Y="9732" Z="0"/>
					<Vertex X="14274" Y="9732" Z="0"/>
					<Vertex X="14268" Y="9729" Z="0"/>
					<Vertex X="14258" Y="9725" Z="0"/>
					<Vertex X="14255" Y="9725" Z="0"/>
					<Vertex X="14242" Y="9725" Z="0"/>
					<Vertex X="14200" Y="9716" Z="0"/>
					<Vertex X="14197" Y="9716" Z="0"/>
					<Vertex X="14190" Y="9716" Z="0"/>
					<Vertex X="14184" Y="9712" Z="0"/>
					<Vertex X="14177" Y="9712" Z="0"/>
					<Vertex X="14158" Y="9712" Z="0"/>
					<Vertex X="14152" Y="9712" Z="0"/>
					<Vertex X="14139" Y="9712" Z="0"/>
					<Vertex X="14129" Y="9712" Z="0"/>
					<Vertex X="14116" Y="9712" Z="0"/>
					<Vertex X="14103" Y="9712" Z="0"/>
					<Vertex X="14100" Y="9716" Z="0"/>
					<Vertex X="14087" Y="9719" Z="0"/>
					<Vertex X="14081" Y="9719" Z="0"/>
					<Vertex X="14052" Y="9729" Z="0"/>
					<Vertex X="14039" Y="9732" Z="0"/>
					<Vertex X="14026" Y="9735" Z="0"/>
					<Vertex X="14019" Y="9738" Z="0"/>
					<Vertex X="14006" Y="9738" Z="0"/>
					<Vertex X="13968" Y="9751" Z="0"/>
					<Vertex X="13958" Y="9754" Z="0"/>
					<Vertex X="13948" Y="9758" Z="0"/>
					<Vertex X="13939" Y="9761" Z="0"/>
					<Vertex X="13926" Y="9764" Z="0"/>
					<Vertex X="13919" Y="9764" Z="0"/>
					<Vertex X="13906" Y="9770" Z="0"/>
					<Vertex X="13900" Y="9774" Z="0"/>
					<Vertex X="13893" Y="9774" Z="0"/>
					<Vertex X="13881" Y="9780" Z="0"/>
					<Vertex X="13871" Y="9783" Z="0"/>
					<Vertex X="13868" Y="9787" Z="0"/>
					<Vertex X="13848" Y="9793" Z="0"/>
					<Vertex X="13845" Y="9796" Z="0"/>
					<Vertex X="13822" Y="9803" Z="0"/>
					<Vertex X="13806" Y="9806" Z="0"/>
					<Vertex X="13761" Y="9822" Z="0"/>
					<Vertex X="13748" Y="9825" Z="0"/>
					<Vertex X="13732" Y="9825" Z="0"/>
					<Vertex X="13726" Y="9832" Z="0"/>
					<Vertex X="13684" Y="9835" Z="0"/>
					<Vertex X="13674" Y="9835" Z="0"/>
					<Vertex X="13668" Y="9835" Z="0"/>
					<Vertex X="13658" Y="9835" Z="0"/>
					<Vertex X="13652" Y="9835" Z="0"/>
					<Vertex X="13645" Y="9835" Z="0"/>
					<Vertex X="13635" Y="9835" Z="0"/>
					<Vertex X="13626" Y="9835" Z="0"/>
					<Vertex X="13619" Y="9835" Z="0"/>
					<Vertex X="13613" Y="9835" Z="0"/>
					<Vertex X="13603" Y="9835" Z="0"/>
					<Vertex X="13600" Y="9835" Z="0"/>
					<Vertex X="13597" Y="9835" Z="0"/>
					<Vertex X="13593" Y="9835" Z="0"/>
					<Vertex X="13590" Y="9835" Z="0"/>
					<Vertex X="13587" Y="9835" Z="0"/>
					<Vertex X="13584" Y="9835" Z="0"/>
					<Vertex X="13574" Y="9835" Z="0"/>
					<Vertex X="13571" Y="9835" Z="0"/>
					<Vertex X="13568" Y="9838" Z="0"/>
					<Vertex X="13564" Y="9838" Z="0"/>
					<Vertex X="13564" Y="9841" Z="0"/>
					<Vertex X="13561" Y="9845" Z="0"/>
					<Vertex X="13558" Y="9845" Z="0"/>
					<Vertex X="13555" Y="9848" Z="0"/>
					<Vertex X="13548" Y="9851" Z="0"/>
					<Vertex X="13548" Y="9854" Z="0"/>
					<Vertex X="13542" Y="9861" Z="0"/>
					<Vertex X="13542" Y="9864" Z="0"/>
					<Vertex X="13539" Y="9867" Z="0"/>
					<Vertex X="13539" Y="9870" Z="0"/>
					<Vertex X="13539" Y="9874" Z="0"/>
					<Vertex X="13535" Y="9877" Z="0"/>
					<Vertex X="13535" Y="9880" Z="0"/>
					<Vertex X="13532" Y="9906" Z="0"/>
					<Vertex X="13532" Y="9916" Z="0"/>
					<Vertex X="13532" Y="9922" Z="0"/>
					<Vertex X="13532" Y="9925" Z="0"/>
					<Vertex X="13532" Y="9929" Z="0"/>
					<Vertex X="13529" Y="9935" Z="0"/>
					<Vertex X="13526" Y="9951" Z="0"/>
					<Vertex X="13519" Y="9958" Z="0"/>
					<Vertex X="13516" Y="9964" Z="0"/>
					<Vertex X="13493" Y="9990" Z="0"/>
					<Vertex X="13493" Y="9993" Z="0"/>
					<Vertex X="13484" Y="10000" Z="0"/>
					<Vertex X="13477" Y="10009" Z="0"/>
					<Vertex X="13474" Y="10012" Z="0"/>
					<Vertex X="13468" Y="10016" Z="0"/>
					<Vertex X="13455" Y="10022" Z="0"/>
					<Vertex X="13448" Y="10022" Z="0"/>
					<Vertex X="13445" Y="10022" Z="0"/>
					<Vertex X="13442" Y="10022" Z="0"/>
					<Vertex X="13435" Y="10022" Z="0"/>
					<Vertex X="13432" Y="10022" Z="0"/>
					<Vertex X="13426" Y="10022" Z="0"/>
					<Vertex X="13384" Y="9935" Z="0"/>
					<Vertex X="13384" Y="9916" Z="0"/>
					<Vertex X="13384" Y="9896" Z="0"/>
					<Vertex X="13384" Y="9880" Z="0"/>
					<Vertex X="13390" Y="9861" Z="0"/>
					<Vertex X="13393" Y="9838" Z="0"/>
					<Vertex X="13397" Y="9829" Z="0"/>
					<Vertex X="13403" Y="9809" Z="0"/>
					<Vertex X="13410" Y="9793" Z="0"/>
					<Vertex X="13413" Y="9777" Z="0"/>
					<Vertex X="13416" Y="9770" Z="0"/>
					<Vertex X="13419" Y="9761" Z="0"/>
					<Vertex X="13419" Y="9751" Z="0"/>
					<Vertex X="13419" Y="9738" Z="0"/>
					<Vertex X="13419" Y="9732" Z="0"/>
					<Vertex X="13419" Y="9719" Z="0"/>
					<Vertex X="13419" Y="9709" Z="0"/>
					<Vertex X="13419" Y="9696" Z="0"/>
					<Vertex X="13419" Y="9690" Z="0"/>
					<Vertex X="13419" Y="9677" Z="0"/>
					<Vertex X="13422" Y="9603" Z="0"/>
					<Vertex X="13426" Y="9596" Z="0"/>
					<Vertex X="13429" Y="9583" Z="0"/>
					<Vertex X="13432" Y="9574" Z="0"/>
					<Vertex X="13439" Y="9561" Z="0"/>
					<Vertex X="13445" Y="9548" Z="0"/>
					<Vertex X="13452" Y="9529" Z="0"/>
					<Vertex X="13455" Y="9522" Z="0"/>
					<Vertex X="13464" Y="9506" Z="0"/>
					<Vertex X="13471" Y="9500" Z="0"/>
					<Vertex X="13477" Y="9490" Z="0"/>
					<Vertex X="13481" Y="9487" Z="0"/>
					<Vertex X="13481" Y="9480" Z="0"/>
					<Vertex X="13487" Y="9474" Z="0"/>
					<Vertex X="13493" Y="9464" Z="0"/>
					<Vertex X="13497" Y="9458" Z="0"/>
					<Vertex X="13503" Y="9451" Z="0"/>
					<Vertex X="13519" Y="9435" Z="0"/>
					<Vertex X="13519" Y="9432" Z="0"/>
					<Vertex X="13522" Y="9429" Z="0"/>
					<Vertex X="13529" Y="9425" Z="0"/>
					<Vertex X="13529" Y="9422" Z="0"/>
					<Vertex X="13529" Y="9419" Z="0"/>
					<Vertex X="13532" Y="9416" Z="0"/>
					<Vertex X="13535" Y="9409" Z="0"/>
					<Vertex X="13539" Y="9409" Z="0"/>
					<Vertex X="13539" Y="9406" Z="0"/>
					<Vertex X="13542" Y="9406" Z="0"/>
					<Vertex X="13542" Y="9403" Z="0"/>
					<Vertex X="13545" Y="9400" Z="0"/>
					<Vertex X="13548" Y="9396" Z="0"/>
					<Vertex X="13552" Y="9393" Z="0"/>
					<Vertex X="13555" Y="9390" Z="0"/>
					<Vertex X="13558" Y="9387" Z="0"/>
					<Vertex X="13558" Y="9383" Z="0"/>
					<Vertex X="13568" Y="9377" Z="0"/>
					<Vertex X="13571" Y="9370" Z="0"/>
					<Vertex X="13574" Y="9361" Z="0"/>
					<Vertex X="13606" Y="9332" Z="0"/>
					<Vertex X="13616" Y="9322" Z="0"/>
					<Vertex X="13622" Y="9316" Z="0"/>
					<Vertex X="13629" Y="9306" Z="0"/>
					<Vertex X="13635" Y="9300" Z="0"/>
					<Vertex X="13684" Y="9248" Z="0"/>
					<Vertex X="13687" Y="9241" Z="0"/>
					<Vertex X="13700" Y="9232" Z="0"/>
					<Vertex X="13703" Y="9229" Z="0"/>
					<Vertex X="13710" Y="9222" Z="0"/>
					<Vertex X="13719" Y="9212" Z="0"/>
					<Vertex X="13745" Y="9177" Z="0"/>
					<Vertex X="13752" Y="9167" Z="0"/>
					<Vertex X="13758" Y="9158" Z="0"/>
					<Vertex X="13771" Y="9145" Z="0"/>
					<Vertex X="13797" Y="9119" Z="0"/>
					<Vertex X="13803" Y="9112" Z="0"/>
					<Vertex X="13813" Y="9100" Z="0"/>
					<Vertex X="13822" Y="9090" Z="0"/>
					<Vertex X="13826" Y="9083" Z="0"/>
					<Vertex X="13835" Y="9074" Z="0"/>
					<Vertex X="13839" Y="9070" Z="0"/>
					<Vertex X="13842" Y="9064" Z="0"/>
					<Vertex X="13848" Y="9058" Z="0"/>
					<Vertex X="13852" Y="9051" Z="0"/>
					<Vertex X="13864" Y="9009" Z="0"/>
					<Vertex X="13884" Y="8951" Z="0"/>
					<Vertex X="13884" Y="8935" Z="0"/>
					<Vertex X="13890" Y="8916" Z="0"/>
					<Vertex X="13893" Y="8896" Z="0"/>
					<Vertex X="13897" Y="8880" Z="0"/>
					<Vertex X="13897" Y="8861" Z="0"/>
					<Vertex X="13897" Y="8848" Z="0"/>
					<Vertex X="13903" Y="8832" Z="0"/>
					<Vertex X="13903" Y="8816" Z="0"/>
					<Vertex X="13903" Y="8796" Z="0"/>
					<Vertex X="13906" Y="8770" Z="0"/>
					<Vertex X="13906" Y="8754" Z="0"/>
					<Vertex X="13910" Y="8732" Z="0"/>
					<Vertex X="13913" Y="8706" Z="0"/>
					<Vertex X="13913" Y="8690" Z="0"/>
					<Vertex X="13913" Y="8670" Z="0"/>
					<Vertex X="13913" Y="8558" Z="0"/>
					<Vertex X="13913" Y="8541" Z="0"/>
					<Vertex X="13913" Y="8522" Z="0"/>
					<Vertex X="13906" Y="8512" Z="0"/>
					<Vertex X="13903" Y="8500" Z="0"/>
					<Vertex X="13900" Y="8487" Z="0"/>
					<Vertex X="13893" Y="8474" Z="0"/>
					<Vertex X="13887" Y="8458" Z="0"/>
					<Vertex X="13884" Y="8445" Z="0"/>
					<Vertex X="13877" Y="8432" Z="0"/>
					<Vertex X="13877" Y="8416" Z="0"/>
					<Vertex X="13871" Y="8403" Z="0"/>
					<Vertex X="13868" Y="8390" Z="0"/>
					<Vertex X="13858" Y="8374" Z="0"/>
					<Vertex X="13855" Y="8361" Z="0"/>
					<Vertex X="13845" Y="8345" Z="0"/>
					<Vertex X="13839" Y="8325" Z="0"/>
					<Vertex X="13832" Y="8312" Z="0"/>
					<Vertex X="13829" Y="8287" Z="0"/>
					<Vertex X="13826" Y="8274" Z="0"/>
					<Vertex X="13819" Y="8219" Z="0"/>
					<Vertex X="13819" Y="8203" Z="0"/>
					<Vertex X="13819" Y="8196" Z="0"/>
					<Vertex X="13819" Y="8183" Z="0"/>
					<Vertex X="13822" Y="8177" Z="0"/>
					<Vertex X="13855" Y="8135" Z="0"/>
					<Vertex X="13900" Y="8109" Z="0"/>
					<Vertex X="13903" Y="8106" Z="0"/>
					<Vertex X="13916" Y="8103" Z="0"/>
					<Vertex X="13922" Y="8103" Z="0"/>
					<Vertex X="13932" Y="8103" Z="0"/>
					<Vertex X="13942" Y="8103" Z="0"/>
					<Vertex X="13945" Y="8103" Z="0"/>
					<Vertex X="13961" Y="8096" Z="0"/>
					<Vertex X="13984" Y="8080" Z="0"/>
					<Vertex X="14000" Y="8070" Z="0"/>
					<Vertex X="14003" Y="8064" Z="0"/>
					<Vertex X="14016" Y="8058" Z="0"/>
					<Vertex X="14029" Y="8045" Z="0"/>
					<Vertex X="14042" Y="8032" Z="0"/>
					<Vertex X="14052" Y="8025" Z="0"/>
					<Vertex X="14058" Y="8016" Z="0"/>
					<Vertex X="14071" Y="7996" Z="0"/>
					<Vertex X="14077" Y="7987" Z="0"/>
					<Vertex X="14084" Y="7977" Z="0"/>
					<Vertex X="14087" Y="7970" Z="0"/>
					<Vertex X="14093" Y="7961" Z="0"/>
					<Vertex X="14100" Y="7954" Z="0"/>
					<Vertex X="14106" Y="7938" Z="0"/>
					<Vertex X="14126" Y="7874" Z="0"/>
					<Vertex X="14132" Y="7864" Z="0"/>
					<Vertex X="14132" Y="7851" Z="0"/>
					<Vertex X="14145" Y="7835" Z="0"/>
					<Vertex X="14152" Y="7825" Z="0"/>
					<Vertex X="14161" Y="7809" Z="0"/>
					<Vertex X="14168" Y="7793" Z="0"/>
					<Vertex X="14174" Y="7780" Z="0"/>
					<Vertex X="14184" Y="7761" Z="0"/>
					<Vertex X="14193" Y="7745" Z="0"/>
					<Vertex X="14206" Y="7719" Z="0"/>
					<Vertex X="14213" Y="7706" Z="0"/>
					<Vertex X="14216" Y="7696" Z="0"/>
					<Vertex X="14219" Y="7690" Z="0"/>
					<Vertex X="14219" Y="7680" Z="0"/>
					<Vertex X="14226" Y="7674" Z="0"/>
					<Vertex X="14258" Y="7648" Z="0"/>
					<Vertex X="14258" Y="7645" Z="0"/>
					<Vertex X="14261" Y="7638" Z="0"/>
					<Vertex X="14268" Y="7635" Z="0"/>
					<Vertex X="14271" Y="7635" Z="0"/>
					<Vertex X="14274" Y="7632" Z="0"/>
					<Vertex X="14277" Y="7629" Z="0"/>
					<Vertex X="14281" Y="7629" Z="0"/>
					<Vertex X="14284" Y="7625" Z="0"/>
					<Vertex X="14290" Y="7619" Z="0"/>
					<Vertex X="14297" Y="7616" Z="0"/>
					<Vertex X="14300" Y="7612" Z="0"/>
					<Vertex X="14306" Y="7609" Z="0"/>
					<Vertex X="14313" Y="7603" Z="0"/>
					<Vertex X="14345" Y="7567" Z="0"/>
					<Vertex X="14358" Y="7551" Z="0"/>
					<Vertex X="14361" Y="7545" Z="0"/>
					<Vertex X="14368" Y="7535" Z="0"/>
					<Vertex X="14374" Y="7522" Z="0"/>
					<Vertex X="14384" Y="7509" Z="0"/>
					<Vertex X="14390" Y="7500" Z="0"/>
					<Vertex X="14393" Y="7487" Z="0"/>
					<Vertex X="14403" Y="7477" Z="0"/>
					<Vertex X="14416" Y="7464" Z="0"/>
					<Vertex X="14426" Y="7448" Z="0"/>
					<Vertex X="14432" Y="7441" Z="0"/>
					<Vertex X="14439" Y="7435" Z="0"/>
					<Vertex X="14448" Y="7416" Z="0"/>
					<Vertex X="14484" Y="7377" Z="0"/>
					<Vertex X="14493" Y="7367" Z="0"/>
					<Vertex X="14497" Y="7364" Z="0"/>
					<Vertex X="14503" Y="7358" Z="0"/>
					<Vertex X="14513" Y="7351" Z="0"/>
					<Vertex X="14519" Y="7345" Z="0"/>
					<Vertex X="14526" Y="7341" Z="0"/>
					<Vertex X="14535" Y="7332" Z="0"/>
					<Vertex X="14539" Y="7329" Z="0"/>
					<Vertex X="14548" Y="7322" Z="0"/>
					<Vertex X="14555" Y="7316" Z="0"/>
					<Vertex X="14577" Y="7296" Z="0"/>
					<Vertex X="14584" Y="7293" Z="0"/>
					<Vertex X="14593" Y="7283" Z="0"/>
					<Vertex X="14600" Y="7283" Z="0"/>
					<Vertex X="14603" Y="7280" Z="0"/>
					<Vertex X="14613" Y="7280" Z="0"/>
					<Vertex X="14622" Y="7277" Z="0"/>
					<Vertex X="14626" Y="7277" Z="0"/>
					<Vertex X="14632" Y="7274" Z="0"/>
					<Vertex X="14681" Y="7274" Z="0"/>
					<Vertex X="14690" Y="7274" Z="0"/>
					<Vertex X="14719" Y="7274" Z="0"/>
					<Vertex X="14729" Y="7274" Z="0"/>
					<Vertex X="14739" Y="7274" Z="0"/>
					<Vertex X="14742" Y="7277" Z="0"/>
					<Vertex X="14745" Y="7280" Z="0"/>
					<Vertex X="14752" Y="7283" Z="0"/>
					<Vertex X="14758" Y="7290" Z="0"/>
					<Vertex X="14768" Y="7296" Z="0"/>
					<Vertex X="14771" Y="7296" Z="0"/>
					<Vertex X="14774" Y="7303" Z="0"/>
					<Vertex X="14777" Y="7303" Z="0"/>
					<Vertex X="14781" Y="7306" Z="0"/>
					<Vertex X="14787" Y="7309" Z="0"/>
					<Vertex X="14793" Y="7316" Z="0"/>
					<Vertex X="14797" Y="7319" Z="0"/>
					<Vertex X="14813" Y="7329" Z="0"/>
					<Vertex X="14826" Y="7332" Z="0"/>
					<Vertex X="14832" Y="7338" Z="0"/>
					<Vertex X="14861" Y="7351" Z="0"/>
					<Vertex X="14864" Y="7354" Z="0"/>
					<Vertex X="14874" Y="7361" Z="0"/>
					<Vertex X="14884" Y="7364" Z="0"/>
					<Vertex X="14884" Y="7380" Z="0"/>
				</Vertices>
			</Region>
			<Region Id="4" Type="0" Zoom="0.057821" Selected="1" ImageLocation="" ImageFocus="0" Length="13491.3" Area="6002505.0" LengthMicrons="6765.9" AreaMicrons="1509643.6" Text="NC" NegativeROA="0" InputRegionId="0" Analyze="1" DisplayId="4">
				<Attributes/>
				<Vertices>
					<Vertex X="9149" Y="10480" Z="0"/>
					<Vertex X="9114" Y="10463" Z="0"/>
					<Vertex X="9097" Y="10463" Z="0"/>
					<Vertex X="9062" Y="10446" Z="0"/>
					<Vertex X="9045" Y="10446" Z="0"/>
					<Vertex X="8976" Y="10428" Z="0"/>
					<Vertex X="8924" Y="10394" Z="0"/>
					<Vertex X="8872" Y="10376" Z="0"/>
					<Vertex X="8803" Y="10342" Z="0"/>
					<Vertex X="8751" Y="10342" Z="0"/>
					<Vertex X="8699" Y="10342" Z="0"/>
					<Vertex X="8664" Y="10325" Z="0"/>
					<Vertex X="8595" Y="10325" Z="0"/>
					<Vertex X="8526" Y="10325" Z="0"/>
					<Vertex X="8457" Y="10290" Z="0"/>
					<Vertex X="8440" Y="10290" Z="0"/>
					<Vertex X="8370" Y="10290" Z="0"/>
					<Vertex X="8284" Y="10290" Z="0"/>
					<Vertex X="8232" Y="10290" Z="0"/>
					<Vertex X="8180" Y="10290" Z="0"/>
					<Vertex X="8128" Y="10290" Z="0"/>
					<Vertex X="8094" Y="10290" Z="0"/>
					<Vertex X="8042" Y="10307" Z="0"/>
					<Vertex X="7973" Y="10342" Z="0"/>
					<Vertex X="7938" Y="10359" Z="0"/>
					<Vertex X="7886" Y="10394" Z="0"/>
					<Vertex X="7834" Y="10394" Z="0"/>
					<Vertex X="7800" Y="10411" Z="0"/>
					<Vertex X="7765" Y="10446" Z="0"/>
					<Vertex X="7696" Y="10498" Z="0"/>
					<Vertex X="7661" Y="10567" Z="0"/>
					<Vertex X="7627" Y="10619" Z="0"/>
					<Vertex X="7592" Y="10688" Z="0"/>
					<Vertex X="7592" Y="10774" Z="0"/>
					<Vertex X="7575" Y="10826" Z="0"/>
					<Vertex X="7575" Y="10913" Z="0"/>
					<Vertex X="7575" Y="10982" Z="0"/>
					<Vertex X="7575" Y="11086" Z="0"/>
					<Vertex X="7575" Y="11137" Z="0"/>
					<Vertex X="7575" Y="11172" Z="0"/>
					<Vertex X="7575" Y="11224" Z="0"/>
					<Vertex X="7592" Y="11259" Z="0"/>
					<Vertex X="7609" Y="11328" Z="0"/>
					<Vertex X="7644" Y="11380" Z="0"/>
					<Vertex X="7661" Y="11414" Z="0"/>
					<Vertex X="7679" Y="11449" Z="0"/>
					<Vertex X="7713" Y="11501" Z="0"/>
					<Vertex X="7713" Y="11518" Z="0"/>
					<Vertex X="7731" Y="11535" Z="0"/>
					<Vertex X="7765" Y="11553" Z="0"/>
					<Vertex X="7782" Y="11570" Z="0"/>
					<Vertex X="7834" Y="11639" Z="0"/>
					<Vertex X="7852" Y="11691" Z="0"/>
					<Vertex X="7886" Y="11725" Z="0"/>
					<Vertex X="7921" Y="11760" Z="0"/>
					<Vertex X="7938" Y="11795" Z="0"/>
					<Vertex X="7973" Y="11829" Z="0"/>
					<Vertex X="7990" Y="11864" Z="0"/>
					<Vertex X="8042" Y="11916" Z="0"/>
					<Vertex X="8059" Y="11968" Z="0"/>
					<Vertex X="8111" Y="12019" Z="0"/>
					<Vertex X="8111" Y="12037" Z="0"/>
					<Vertex X="8146" Y="12089" Z="0"/>
					<Vertex X="8198" Y="12141" Z="0"/>
					<Vertex X="8215" Y="12175" Z="0"/>
					<Vertex X="8267" Y="12210" Z="0"/>
					<Vertex X="8284" Y="12244" Z="0"/>
					<Vertex X="8319" Y="12279" Z="0"/>
					<Vertex X="8370" Y="12331" Z="0"/>
					<Vertex X="8422" Y="12348" Z="0"/>
					<Vertex X="8457" Y="12383" Z="0"/>
					<Vertex X="8492" Y="12417" Z="0"/>
					<Vertex X="8543" Y="12435" Z="0"/>
					<Vertex X="8595" Y="12469" Z="0"/>
					<Vertex X="8647" Y="12486" Z="0"/>
					<Vertex X="8699" Y="12486" Z="0"/>
					<Vertex X="8716" Y="12504" Z="0"/>
					<Vertex X="8751" Y="12504" Z="0"/>
					<Vertex X="8768" Y="12504" Z="0"/>
					<Vertex X="8786" Y="12521" Z="0"/>
					<Vertex X="8820" Y="12538" Z="0"/>
					<Vertex X="8872" Y="12538" Z="0"/>
					<Vertex X="8924" Y="12538" Z="0"/>
					<Vertex X="8976" Y="12573" Z="0"/>
					<Vertex X="9010" Y="12590" Z="0"/>
					<Vertex X="9062" Y="12607" Z="0"/>
					<Vertex X="9097" Y="12642" Z="0"/>
					<Vertex X="9149" Y="12642" Z="0"/>
					<Vertex X="9183" Y="12659" Z="0"/>
					<Vertex X="9235" Y="12677" Z="0"/>
					<Vertex X="9287" Y="12694" Z="0"/>
					<Vertex X="9304" Y="12711" Z="0"/>
					<Vertex X="9339" Y="12711" Z="0"/>
					<Vertex X="9374" Y="12763" Z="0"/>
					<Vertex X="9391" Y="12780" Z="0"/>
					<Vertex X="9408" Y="12798" Z="0"/>
					<Vertex X="9425" Y="12832" Z="0"/>
					<Vertex X="9460" Y="12867" Z="0"/>
					<Vertex X="9477" Y="12901" Z="0"/>
					<Vertex X="9512" Y="12953" Z="0"/>
					<Vertex X="9581" Y="13040" Z="0"/>
					<Vertex X="9598" Y="13074" Z="0"/>
					<Vertex X="9633" Y="13126" Z="0"/>
					<Vertex X="9650" Y="13161" Z="0"/>
					<Vertex X="9685" Y="13213" Z="0"/>
					<Vertex X="9702" Y="13247" Z="0"/>
					<Vertex X="9719" Y="13282" Z="0"/>
					<Vertex X="9737" Y="13351" Z="0"/>
					<Vertex X="9754" Y="13386" Z="0"/>
					<Vertex X="9754" Y="13403" Z="0"/>
					<Vertex X="9771" Y="13420" Z="0"/>
					<Vertex X="9789" Y="13490" Z="0"/>
					<Vertex X="9806" Y="13524" Z="0"/>
					<Vertex X="9806" Y="13576" Z="0"/>
					<Vertex X="9823" Y="13628" Z="0"/>
					<Vertex X="9858" Y="13680" Z="0"/>
					<Vertex X="9858" Y="13732" Z="0"/>
					<Vertex X="9875" Y="13801" Z="0"/>
					<Vertex X="9892" Y="13870" Z="0"/>
					<Vertex X="9892" Y="13939" Z="0"/>
					<Vertex X="9927" Y="13974" Z="0"/>
					<Vertex X="9927" Y="14026" Z="0"/>
					<Vertex X="9927" Y="14060" Z="0"/>
					<Vertex X="9944" Y="14129" Z="0"/>
					<Vertex X="9979" Y="14216" Z="0"/>
					<Vertex X="9996" Y="14250" Z="0"/>
					<Vertex X="9996" Y="14268" Z="0"/>
					<Vertex X="10013" Y="14320" Z="0"/>
					<Vertex X="10048" Y="14372" Z="0"/>
					<Vertex X="10048" Y="14423" Z="0"/>
					<Vertex X="10065" Y="14493" Z="0"/>
					<Vertex X="10100" Y="14544" Z="0"/>
					<Vertex X="10117" Y="14596" Z="0"/>
					<Vertex X="10169" Y="14666" Z="0"/>
					<Vertex X="10186" Y="14735" Z="0"/>
					<Vertex X="10221" Y="14804" Z="0"/>
					<Vertex X="10221" Y="14821" Z="0"/>
					<Vertex X="10238" Y="14838" Z="0"/>
					<Vertex X="10273" Y="14908" Z="0"/>
					<Vertex X="10290" Y="14925" Z="0"/>
					<Vertex X="10325" Y="14960" Z="0"/>
					<Vertex X="10359" Y="14960" Z="0"/>
					<Vertex X="10377" Y="14960" Z="0"/>
					<Vertex X="10411" Y="14960" Z="0"/>
					<Vertex X="10429" Y="14960" Z="0"/>
					<Vertex X="10446" Y="14960" Z="0"/>
					<Vertex X="10463" Y="14960" Z="0"/>
					<Vertex X="10480" Y="14960" Z="0"/>
					<Vertex X="10515" Y="14960" Z="0"/>
					<Vertex X="10532" Y="14960" Z="0"/>
					<Vertex X="10550" Y="14960" Z="0"/>
					<Vertex X="10567" Y="14960" Z="0"/>
					<Vertex X="10601" Y="14960" Z="0"/>
					<Vertex X="10619" Y="14942" Z="0"/>
					<Vertex X="10653" Y="14925" Z="0"/>
					<Vertex X="10653" Y="14908" Z="0"/>
					<Vertex X="10688" Y="14873" Z="0"/>
					<Vertex X="10705" Y="14838" Z="0"/>
					<Vertex X="10740" Y="14769" Z="0"/>
					<Vertex X="10740" Y="14735" Z="0"/>
					<Vertex X="10757" Y="14666" Z="0"/>
					<Vertex X="10757" Y="14614" Z="0"/>
					<Vertex X="10774" Y="14562" Z="0"/>
					<Vertex X="10774" Y="14510" Z="0"/>
					<Vertex X="10774" Y="14458" Z="0"/>
					<Vertex X="10774" Y="14406" Z="0"/>
					<Vertex X="10774" Y="14389" Z="0"/>
					<Vertex X="10774" Y="14337" Z="0"/>
					<Vertex X="10774" Y="14268" Z="0"/>
					<Vertex X="10774" Y="14250" Z="0"/>
					<Vertex X="10774" Y="14181" Z="0"/>
					<Vertex X="10774" Y="14129" Z="0"/>
					<Vertex X="10774" Y="14060" Z="0"/>
					<Vertex X="10774" Y="14008" Z="0"/>
					<Vertex X="10774" Y="13956" Z="0"/>
					<Vertex X="10774" Y="13905" Z="0"/>
					<Vertex X="10792" Y="13887" Z="0"/>
					<Vertex X="10792" Y="13818" Z="0"/>
					<Vertex X="10792" Y="13784" Z="0"/>
					<Vertex X="10792" Y="13732" Z="0"/>
					<Vertex X="10809" Y="13680" Z="0"/>
					<Vertex X="10809" Y="13628" Z="0"/>
					<Vertex X="10809" Y="13576" Z="0"/>
					<Vertex X="10826" Y="13524" Z="0"/>
					<Vertex X="10826" Y="13490" Z="0"/>
					<Vertex X="10844" Y="13438" Z="0"/>
					<Vertex X="10844" Y="13420" Z="0"/>
					<Vertex X="10861" Y="13368" Z="0"/>
					<Vertex X="10878" Y="13317" Z="0"/>
					<Vertex X="10878" Y="13265" Z="0"/>
					<Vertex X="10878" Y="13230" Z="0"/>
					<Vertex X="10878" Y="13213" Z="0"/>
					<Vertex X="10878" Y="13178" Z="0"/>
					<Vertex X="10878" Y="13161" Z="0"/>
					<Vertex X="10878" Y="13109" Z="0"/>
					<Vertex X="10878" Y="13092" Z="0"/>
					<Vertex X="10878" Y="13057" Z="0"/>
					<Vertex X="10878" Y="13040" Z="0"/>
					<Vertex X="10878" Y="13005" Z="0"/>
					<Vertex X="10878" Y="12988" Z="0"/>
					<Vertex X="10878" Y="12953" Z="0"/>
					<Vertex X="10878" Y="12936" Z="0"/>
					<Vertex X="10861" Y="12919" Z="0"/>
					<Vertex X="10861" Y="12901" Z="0"/>
					<Vertex X="10861" Y="12884" Z="0"/>
					<Vertex X="10861" Y="12867" Z="0"/>
					<Vertex X="10844" Y="12832" Z="0"/>
					<Vertex X="10844" Y="12798" Z="0"/>
					<Vertex X="10844" Y="12763" Z="0"/>
					<Vertex X="10844" Y="12746" Z="0"/>
					<Vertex X="10844" Y="12694" Z="0"/>
					<Vertex X="10844" Y="12659" Z="0"/>
					<Vertex X="10809" Y="12607" Z="0"/>
					<Vertex X="10809" Y="12590" Z="0"/>
					<Vertex X="10809" Y="12556" Z="0"/>
					<Vertex X="10809" Y="12521" Z="0"/>
					<Vertex X="10809" Y="12504" Z="0"/>
					<Vertex X="10809" Y="12469" Z="0"/>
					<Vertex X="10792" Y="12435" Z="0"/>
					<Vertex X="10792" Y="12417" Z="0"/>
					<Vertex X="10792" Y="12365" Z="0"/>
					<Vertex X="10774" Y="12348" Z="0"/>
					<Vertex X="10757" Y="12296" Z="0"/>
					<Vertex X="10757" Y="12262" Z="0"/>
					<Vertex X="10757" Y="12244" Z="0"/>
					<Vertex X="10740" Y="12210" Z="0"/>
					<Vertex X="10723" Y="12192" Z="0"/>
					<Vertex X="10723" Y="12175" Z="0"/>
					<Vertex X="10705" Y="12175" Z="0"/>
					<Vertex X="10688" Y="12175" Z="0"/>
					<Vertex X="10671" Y="12158" Z="0"/>
					<Vertex X="10653" Y="12141" Z="0"/>
					<Vertex X="10636" Y="12123" Z="0"/>
					<Vertex X="10619" Y="12123" Z="0"/>
					<Vertex X="10584" Y="12123" Z="0"/>
					<Vertex X="10550" Y="12123" Z="0"/>
					<Vertex X="10498" Y="12123" Z="0"/>
					<Vertex X="10429" Y="12123" Z="0"/>
					<Vertex X="10377" Y="12123" Z="0"/>
					<Vertex X="10307" Y="12123" Z="0"/>
					<Vertex X="10221" Y="12123" Z="0"/>
					<Vertex X="10169" Y="12123" Z="0"/>
					<Vertex X="10152" Y="12106" Z="0"/>
					<Vertex X="10100" Y="12089" Z="0"/>
					<Vertex X="10031" Y="12071" Z="0"/>
					<Vertex X="9962" Y="12037" Z="0"/>
					<Vertex X="9892" Y="12019" Z="0"/>
					<Vertex X="9823" Y="11985" Z="0"/>
					<Vertex X="9754" Y="11950" Z="0"/>
					<Vertex X="9668" Y="11898" Z="0"/>
					<Vertex X="9598" Y="11847" Z="0"/>
					<Vertex X="9529" Y="11795" Z="0"/>
					<Vertex X="9460" Y="11743" Z="0"/>
					<Vertex X="9425" Y="11708" Z="0"/>
					<Vertex X="9356" Y="11656" Z="0"/>
					<Vertex X="9287" Y="11604" Z="0"/>
					<Vertex X="9252" Y="11553" Z="0"/>
					<Vertex X="9201" Y="11518" Z="0"/>
					<Vertex X="9166" Y="11483" Z="0"/>
					<Vertex X="9131" Y="11449" Z="0"/>
					<Vertex X="9114" Y="11431" Z="0"/>
					<Vertex X="9097" Y="11397" Z="0"/>
					<Vertex X="9062" Y="11362" Z="0"/>
					<Vertex X="9028" Y="11310" Z="0"/>
					<Vertex X="8993" Y="11276" Z="0"/>
					<Vertex X="8976" Y="11241" Z="0"/>
					<Vertex X="8941" Y="11189" Z="0"/>
					<Vertex X="8924" Y="11172" Z="0"/>
					<Vertex X="8889" Y="11103" Z="0"/>
					<Vertex X="8889" Y="11086" Z="0"/>
					<Vertex X="8889" Y="11068" Z="0"/>
					<Vertex X="8889" Y="11034" Z="0"/>
					<Vertex X="8889" Y="11016" Z="0"/>
					<Vertex X="8889" Y="10964" Z="0"/>
					<Vertex X="8907" Y="10930" Z="0"/>
					<Vertex X="8924" Y="10895" Z="0"/>
					<Vertex X="8941" Y="10878" Z="0"/>
					<Vertex X="8941" Y="10861" Z="0"/>
					<Vertex X="8958" Y="10843" Z="0"/>
					<Vertex X="8976" Y="10843" Z="0"/>
					<Vertex X="8993" Y="10809" Z="0"/>
					<Vertex X="8993" Y="10792" Z="0"/>
					<Vertex X="9010" Y="10757" Z="0"/>
					<Vertex X="9028" Y="10740" Z="0"/>
					<Vertex X="9028" Y="10722" Z="0"/>
					<Vertex X="9045" Y="10705" Z="0"/>
					<Vertex X="9062" Y="10688" Z="0"/>
					<Vertex X="9062" Y="10653" Z="0"/>
					<Vertex X="9062" Y="10636" Z="0"/>
					<Vertex X="9062" Y="10619" Z="0"/>
					<Vertex X="9062" Y="10601" Z="0"/>
					<Vertex X="9080" Y="10584" Z="0"/>
					<Vertex X="9149" Y="10480" Z="0"/>
				</Vertices>
			</Region>
		</Regions>
		<Plots/>
	</Annotation>
</Annotations>
