# Supplementary material for: Convolutional neural networks can accurately distinguish four histologic growth patterns of lung adenocarcinoma in digital slides
Source: Sci Rep. 2019 Feb 6;9:1483. doi: 10.1038/s41598-018-37638-9 (PMC6365499; doi:10.1038/s41598-018-37638-9)
Supplement: Supplementary file 2 — Dataset 1 [file 41598_2018_37638_MOESM2_ESM.zip › TCGA-05-4245-01A-01-TS1.bf71c76b-e802-4a7a-b6c3-c5f46212fab0.xml]

<Annotations MicronsPerPixel="0.501500">
	<Annotation Id="1" Name="" ReadOnly="0" NameReadOnly="0" LineColorReadOnly="0" Incremental="0" Type="4" LineColor="65280" Visible="1" Selected="1" MarkupImagePath="" MacroName="">
		<Attributes/>
		<Regions>
			<RegionAttributeHeaders>
				<AttributeHeader Id="9999" Name="Region" ColumnWidth="-1"/>
				<AttributeHeader Id="9997" Name="Length" ColumnWidth="-1"/>
				<AttributeHeader Id="9996" Name="Area" ColumnWidth="-1"/>
				<AttributeHeader Id="9998" Name="Text" ColumnWidth="-1"/>
			</RegionAttributeHeaders>
			<Region Id="1" Type="0" Zoom="0.300000" Selected="0" ImageLocation="" ImageFocus="0" Length="14057.2" Area="4176698.0" LengthMicrons="7049.7" AreaMicrons="1050449.0" Text="SOLID" NegativeROA="0" InputRegionId="0" Analyze="1" DisplayId="1">
				<Attributes/>
				<Vertices>
					<Vertex X="9013" Y="5443" Z="0"/>
					<Vertex X="9016" Y="5446" Z="0"/>
					<Vertex X="9020" Y="5450" Z="0"/>
					<Vertex X="9023" Y="5453" Z="0"/>
					<Vertex X="9030" Y="5456" Z="0"/>
					<Vertex X="9036" Y="5460" Z="0"/>
					<Vertex X="9040" Y="5463" Z="0"/>
					<Vertex X="9040" Y="5466" Z="0"/>
					<Vertex X="9046" Y="5466" Z="0"/>
					<Vertex X="9053" Y="5470" Z="0"/>
					<Vertex X="9056" Y="5473" Z="0"/>
					<Vertex X="9063" Y="5476" Z="0"/>
					<Vertex X="9073" Y="5480" Z="0"/>
					<Vertex X="9076" Y="5483" Z="0"/>
					<Vertex X="9080" Y="5486" Z="0"/>
					<Vertex X="9090" Y="5490" Z="0"/>
					<Vertex X="9093" Y="5490" Z="0"/>
					<Vertex X="9096" Y="5490" Z="0"/>
					<Vertex X="9106" Y="5496" Z="0"/>
					<Vertex X="9110" Y="5500" Z="0"/>
					<Vertex X="9116" Y="5500" Z="0"/>
					<Vertex X="9123" Y="5503" Z="0"/>
					<Vertex X="9130" Y="5503" Z="0"/>
					<Vertex X="9133" Y="5506" Z="0"/>
					<Vertex X="9136" Y="5506" Z="0"/>
					<Vertex X="9140" Y="5510" Z="0"/>
					<Vertex X="9146" Y="5513" Z="0"/>
					<Vertex X="9153" Y="5513" Z="0"/>
					<Vertex X="9160" Y="5516" Z="0"/>
					<Vertex X="9163" Y="5516" Z="0"/>
					<Vertex X="9166" Y="5520" Z="0"/>
					<Vertex X="9176" Y="5520" Z="0"/>
					<Vertex X="9186" Y="5523" Z="0"/>
					<Vertex X="9190" Y="5526" Z="0"/>
					<Vertex X="9196" Y="5530" Z="0"/>
					<Vertex X="9206" Y="5533" Z="0"/>
					<Vertex X="9213" Y="5536" Z="0"/>
					<Vertex X="9216" Y="5536" Z="0"/>
					<Vertex X="9226" Y="5536" Z="0"/>
					<Vertex X="9256" Y="5553" Z="0"/>
					<Vertex X="9260" Y="5553" Z="0"/>
					<Vertex X="9270" Y="5556" Z="0"/>
					<Vertex X="9283" Y="5560" Z="0"/>
					<Vertex X="9290" Y="5560" Z="0"/>
					<Vertex X="9303" Y="5566" Z="0"/>
					<Vertex X="9313" Y="5566" Z="0"/>
					<Vertex X="9326" Y="5566" Z="0"/>
					<Vertex X="9336" Y="5570" Z="0"/>
					<Vertex X="9343" Y="5573" Z="0"/>
					<Vertex X="9353" Y="5576" Z="0"/>
					<Vertex X="9360" Y="5576" Z="0"/>
					<Vertex X="9366" Y="5576" Z="0"/>
					<Vertex X="9373" Y="5576" Z="0"/>
					<Vertex X="9376" Y="5580" Z="0"/>
					<Vertex X="9380" Y="5580" Z="0"/>
					<Vertex X="9386" Y="5580" Z="0"/>
					<Vertex X="9390" Y="5586" Z="0"/>
					<Vertex X="9396" Y="5586" Z="0"/>
					<Vertex X="9400" Y="5590" Z="0"/>
					<Vertex X="9403" Y="5590" Z="0"/>
					<Vertex X="9410" Y="5593" Z="0"/>
					<Vertex X="9413" Y="5596" Z="0"/>
					<Vertex X="9416" Y="5600" Z="0"/>
					<Vertex X="9423" Y="5603" Z="0"/>
					<Vertex X="9433" Y="5610" Z="0"/>
					<Vertex X="9436" Y="5610" Z="0"/>
					<Vertex X="9436" Y="5613" Z="0"/>
					<Vertex X="9440" Y="5613" Z="0"/>
					<Vertex X="9443" Y="5613" Z="0"/>
					<Vertex X="9446" Y="5620" Z="0"/>
					<Vertex X="9450" Y="5620" Z="0"/>
					<Vertex X="9453" Y="5623" Z="0"/>
					<Vertex X="9453" Y="5626" Z="0"/>
					<Vertex X="9453" Y="5630" Z="0"/>
					<Vertex X="9456" Y="5630" Z="0"/>
					<Vertex X="9456" Y="5633" Z="0"/>
					<Vertex X="9456" Y="5636" Z="0"/>
					<Vertex X="9456" Y="5640" Z="0"/>
					<Vertex X="9456" Y="5643" Z="0"/>
					<Vertex X="9456" Y="5646" Z="0"/>
					<Vertex X="9456" Y="5650" Z="0"/>
					<Vertex X="9456" Y="5653" Z="0"/>
					<Vertex X="9456" Y="5656" Z="0"/>
					<Vertex X="9456" Y="5660" Z="0"/>
					<Vertex X="9456" Y="5663" Z="0"/>
					<Vertex X="9456" Y="5666" Z="0"/>
					<Vertex X="9453" Y="5673" Z="0"/>
					<Vertex X="9450" Y="5673" Z="0"/>
					<Vertex X="9450" Y="5676" Z="0"/>
					<Vertex X="9446" Y="5680" Z="0"/>
					<Vertex X="9443" Y="5683" Z="0"/>
					<Vertex X="9440" Y="5683" Z="0"/>
					<Vertex X="9436" Y="5683" Z="0"/>
					<Vertex X="9433" Y="5683" Z="0"/>
					<Vertex X="9430" Y="5686" Z="0"/>
					<Vertex X="9426" Y="5686" Z="0"/>
					<Vertex X="9423" Y="5686" Z="0"/>
					<Vertex X="9420" Y="5690" Z="0"/>
					<Vertex X="9420" Y="5693" Z="0"/>
					<Vertex X="9416" Y="5693" Z="0"/>
					<Vertex X="9413" Y="5693" Z="0"/>
					<Vertex X="9413" Y="5696" Z="0"/>
					<Vertex X="9410" Y="5696" Z="0"/>
					<Vertex X="9406" Y="5700" Z="0"/>
					<Vertex X="9403" Y="5703" Z="0"/>
					<Vertex X="9400" Y="5703" Z="0"/>
					<Vertex X="9393" Y="5703" Z="0"/>
					<Vertex X="9390" Y="5706" Z="0"/>
					<Vertex X="9386" Y="5706" Z="0"/>
					<Vertex X="9380" Y="5710" Z="0"/>
					<Vertex X="9376" Y="5713" Z="0"/>
					<Vertex X="9373" Y="5713" Z="0"/>
					<Vertex X="9373" Y="5716" Z="0"/>
					<Vertex X="9366" Y="5716" Z="0"/>
					<Vertex X="9360" Y="5720" Z="0"/>
					<Vertex X="9360" Y="5723" Z="0"/>
					<Vertex X="9356" Y="5723" Z="0"/>
					<Vertex X="9353" Y="5726" Z="0"/>
					<Vertex X="9350" Y="5726" Z="0"/>
					<Vertex X="9343" Y="5730" Z="0"/>
					<Vertex X="9343" Y="5733" Z="0"/>
					<Vertex X="9340" Y="5733" Z="0"/>
					<Vertex X="9336" Y="5736" Z="0"/>
					<Vertex X="9330" Y="5740" Z="0"/>
					<Vertex X="9326" Y="5740" Z="0"/>
					<Vertex X="9323" Y="5743" Z="0"/>
					<Vertex X="9320" Y="5743" Z="0"/>
					<Vertex X="9316" Y="5746" Z="0"/>
					<Vertex X="9313" Y="5750" Z="0"/>
					<Vertex X="9306" Y="5756" Z="0"/>
					<Vertex X="9303" Y="5760" Z="0"/>
					<Vertex X="9300" Y="5760" Z="0"/>
					<Vertex X="9296" Y="5760" Z="0"/>
					<Vertex X="9296" Y="5766" Z="0"/>
					<Vertex X="9293" Y="5766" Z="0"/>
					<Vertex X="9290" Y="5773" Z="0"/>
					<Vertex X="9286" Y="5776" Z="0"/>
					<Vertex X="9286" Y="5783" Z="0"/>
					<Vertex X="9283" Y="5783" Z="0"/>
					<Vertex X="9283" Y="5786" Z="0"/>
					<Vertex X="9283" Y="5793" Z="0"/>
					<Vertex X="9283" Y="5796" Z="0"/>
					<Vertex X="9280" Y="5796" Z="0"/>
					<Vertex X="9276" Y="5800" Z="0"/>
					<Vertex X="9276" Y="5803" Z="0"/>
					<Vertex X="9276" Y="5806" Z="0"/>
					<Vertex X="9276" Y="5813" Z="0"/>
					<Vertex X="9276" Y="5816" Z="0"/>
					<Vertex X="9276" Y="5823" Z="0"/>
					<Vertex X="9276" Y="5826" Z="0"/>
					<Vertex X="9276" Y="5830" Z="0"/>
					<Vertex X="9276" Y="5833" Z="0"/>
					<Vertex X="9276" Y="5840" Z="0"/>
					<Vertex X="9276" Y="5843" Z="0"/>
					<Vertex X="9280" Y="5846" Z="0"/>
					<Vertex X="9280" Y="5853" Z="0"/>
					<Vertex X="9280" Y="5856" Z="0"/>
					<Vertex X="9286" Y="5860" Z="0"/>
					<Vertex X="9290" Y="5870" Z="0"/>
					<Vertex X="9290" Y="5876" Z="0"/>
					<Vertex X="9293" Y="5880" Z="0"/>
					<Vertex X="9293" Y="5883" Z="0"/>
					<Vertex X="9296" Y="5886" Z="0"/>
					<Vertex X="9300" Y="5886" Z="0"/>
					<Vertex X="9300" Y="5890" Z="0"/>
					<Vertex X="9303" Y="5893" Z="0"/>
					<Vertex X="9303" Y="5896" Z="0"/>
					<Vertex X="9306" Y="5896" Z="0"/>
					<Vertex X="9306" Y="5900" Z="0"/>
					<Vertex X="9310" Y="5900" Z="0"/>
					<Vertex X="9313" Y="5903" Z="0"/>
					<Vertex X="9313" Y="5906" Z="0"/>
					<Vertex X="9320" Y="5910" Z="0"/>
					<Vertex X="9323" Y="5913" Z="0"/>
					<Vertex X="9326" Y="5916" Z="0"/>
					<Vertex X="9333" Y="5920" Z="0"/>
					<Vertex X="9336" Y="5920" Z="0"/>
					<Vertex X="9340" Y="5923" Z="0"/>
					<Vertex X="9343" Y="5923" Z="0"/>
					<Vertex X="9346" Y="5923" Z="0"/>
					<Vertex X="9350" Y="5923" Z="0"/>
					<Vertex X="9353" Y="5923" Z="0"/>
					<Vertex X="9356" Y="5923" Z="0"/>
					<Vertex X="9360" Y="5923" Z="0"/>
					<Vertex X="9363" Y="5923" Z="0"/>
					<Vertex X="9366" Y="5923" Z="0"/>
					<Vertex X="9370" Y="5923" Z="0"/>
					<Vertex X="9373" Y="5926" Z="0"/>
					<Vertex X="9376" Y="5926" Z="0"/>
					<Vertex X="9380" Y="5926" Z="0"/>
					<Vertex X="9383" Y="5926" Z="0"/>
					<Vertex X="9386" Y="5926" Z="0"/>
					<Vertex X="9390" Y="5926" Z="0"/>
					<Vertex X="9393" Y="5930" Z="0"/>
					<Vertex X="9396" Y="5930" Z="0"/>
					<Vertex X="9396" Y="5933" Z="0"/>
					<Vertex X="9400" Y="5933" Z="0"/>
					<Vertex X="9406" Y="5933" Z="0"/>
					<Vertex X="9410" Y="5933" Z="0"/>
					<Vertex X="9410" Y="5936" Z="0"/>
					<Vertex X="9416" Y="5936" Z="0"/>
					<Vertex X="9420" Y="5936" Z="0"/>
					<Vertex X="9423" Y="5940" Z="0"/>
					<Vertex X="9426" Y="5940" Z="0"/>
					<Vertex X="9430" Y="5940" Z="0"/>
					<Vertex X="9433" Y="5940" Z="0"/>
					<Vertex X="9436" Y="5940" Z="0"/>
					<Vertex X="9440" Y="5940" Z="0"/>
					<Vertex X="9443" Y="5940" Z="0"/>
					<Vertex X="9450" Y="5940" Z="0"/>
					<Vertex X="9453" Y="5940" Z="0"/>
					<Vertex X="9456" Y="5940" Z="0"/>
					<Vertex X="9460" Y="5940" Z="0"/>
					<Vertex X="9463" Y="5940" Z="0"/>
					<Vertex X="9466" Y="5940" Z="0"/>
					<Vertex X="9470" Y="5940" Z="0"/>
					<Vertex X="9470" Y="5936" Z="0"/>
					<Vertex X="9473" Y="5933" Z="0"/>
					<Vertex X="9476" Y="5930" Z="0"/>
					<Vertex X="9480" Y="5930" Z="0"/>
					<Vertex X="9483" Y="5926" Z="0"/>
					<Vertex X="9486" Y="5923" Z="0"/>
					<Vertex X="9486" Y="5920" Z="0"/>
					<Vertex X="9490" Y="5913" Z="0"/>
					<Vertex X="9490" Y="5910" Z="0"/>
					<Vertex X="9490" Y="5903" Z="0"/>
					<Vertex X="9493" Y="5900" Z="0"/>
					<Vertex X="9496" Y="5896" Z="0"/>
					<Vertex X="9496" Y="5893" Z="0"/>
					<Vertex X="9496" Y="5890" Z="0"/>
					<Vertex X="9496" Y="5886" Z="0"/>
					<Vertex X="9503" Y="5883" Z="0"/>
					<Vertex X="9503" Y="5880" Z="0"/>
					<Vertex X="9503" Y="5873" Z="0"/>
					<Vertex X="9506" Y="5866" Z="0"/>
					<Vertex X="9510" Y="5863" Z="0"/>
					<Vertex X="9513" Y="5860" Z="0"/>
					<Vertex X="9516" Y="5860" Z="0"/>
					<Vertex X="9516" Y="5856" Z="0"/>
					<Vertex X="9523" Y="5853" Z="0"/>
					<Vertex X="9523" Y="5850" Z="0"/>
					<Vertex X="9526" Y="5846" Z="0"/>
					<Vertex X="9533" Y="5843" Z="0"/>
					<Vertex X="9533" Y="5840" Z="0"/>
					<Vertex X="9536" Y="5836" Z="0"/>
					<Vertex X="9536" Y="5833" Z="0"/>
					<Vertex X="9543" Y="5833" Z="0"/>
					<Vertex X="9543" Y="5830" Z="0"/>
					<Vertex X="9546" Y="5826" Z="0"/>
					<Vertex X="9550" Y="5826" Z="0"/>
					<Vertex X="9553" Y="5826" Z="0"/>
					<Vertex X="9556" Y="5826" Z="0"/>
					<Vertex X="9560" Y="5823" Z="0"/>
					<Vertex X="9563" Y="5823" Z="0"/>
					<Vertex X="9566" Y="5823" Z="0"/>
					<Vertex X="9570" Y="5823" Z="0"/>
					<Vertex X="9576" Y="5820" Z="0"/>
					<Vertex X="9583" Y="5820" Z="0"/>
					<Vertex X="9586" Y="5820" Z="0"/>
					<Vertex X="9593" Y="5820" Z="0"/>
					<Vertex X="9596" Y="5820" Z="0"/>
					<Vertex X="9603" Y="5820" Z="0"/>
					<Vertex X="9610" Y="5820" Z="0"/>
					<Vertex X="9616" Y="5820" Z="0"/>
					<Vertex X="9620" Y="5820" Z="0"/>
					<Vertex X="9626" Y="5820" Z="0"/>
					<Vertex X="9633" Y="5816" Z="0"/>
					<Vertex X="9636" Y="5816" Z="0"/>
					<Vertex X="9643" Y="5813" Z="0"/>
					<Vertex X="9646" Y="5813" Z="0"/>
					<Vertex X="9650" Y="5813" Z="0"/>
					<Vertex X="9656" Y="5810" Z="0"/>
					<Vertex X="9656" Y="5806" Z="0"/>
					<Vertex X="9660" Y="5806" Z="0"/>
					<Vertex X="9663" Y="5806" Z="0"/>
					<Vertex X="9666" Y="5803" Z="0"/>
					<Vertex X="9670" Y="5803" Z="0"/>
					<Vertex X="9673" Y="5803" Z="0"/>
					<Vertex X="9676" Y="5803" Z="0"/>
					<Vertex X="9680" Y="5803" Z="0"/>
					<Vertex X="9683" Y="5796" Z="0"/>
					<Vertex X="9686" Y="5796" Z="0"/>
					<Vertex X="9693" Y="5796" Z="0"/>
					<Vertex X="9696" Y="5793" Z="0"/>
					<Vertex X="9703" Y="5793" Z="0"/>
					<Vertex X="9710" Y="5793" Z="0"/>
					<Vertex X="9713" Y="5790" Z="0"/>
					<Vertex X="9716" Y="5790" Z="0"/>
					<Vertex X="9723" Y="5790" Z="0"/>
					<Vertex X="9726" Y="5790" Z="0"/>
					<Vertex X="9730" Y="5790" Z="0"/>
					<Vertex X="9736" Y="5790" Z="0"/>
					<Vertex X="9740" Y="5790" Z="0"/>
					<Vertex X="9746" Y="5790" Z="0"/>
					<Vertex X="9750" Y="5790" Z="0"/>
					<Vertex X="9753" Y="5790" Z="0"/>
					<Vertex X="9756" Y="5790" Z="0"/>
					<Vertex X="9763" Y="5790" Z="0"/>
					<Vertex X="9766" Y="5790" Z="0"/>
					<Vertex X="9773" Y="5790" Z="0"/>
					<Vertex X="9780" Y="5790" Z="0"/>
					<Vertex X="9786" Y="5790" Z="0"/>
					<Vertex X="9790" Y="5790" Z="0"/>
					<Vertex X="9793" Y="5790" Z="0"/>
					<Vertex X="9800" Y="5790" Z="0"/>
					<Vertex X="9803" Y="5790" Z="0"/>
					<Vertex X="9806" Y="5790" Z="0"/>
					<Vertex X="9810" Y="5790" Z="0"/>
					<Vertex X="9813" Y="5790" Z="0"/>
					<Vertex X="9816" Y="5790" Z="0"/>
					<Vertex X="9820" Y="5790" Z="0"/>
					<Vertex X="9823" Y="5790" Z="0"/>
					<Vertex X="9826" Y="5790" Z="0"/>
					<Vertex X="9830" Y="5793" Z="0"/>
					<Vertex X="9833" Y="5793" Z="0"/>
					<Vertex X="9836" Y="5793" Z="0"/>
					<Vertex X="9843" Y="5796" Z="0"/>
					<Vertex X="9850" Y="5800" Z="0"/>
					<Vertex X="9853" Y="5800" Z="0"/>
					<Vertex X="9856" Y="5803" Z="0"/>
					<Vertex X="9860" Y="5803" Z="0"/>
					<Vertex X="9863" Y="5806" Z="0"/>
					<Vertex X="9866" Y="5806" Z="0"/>
					<Vertex X="9870" Y="5806" Z="0"/>
					<Vertex X="9873" Y="5810" Z="0"/>
					<Vertex X="9876" Y="5813" Z="0"/>
					<Vertex X="9880" Y="5813" Z="0"/>
					<Vertex X="9880" Y="5816" Z="0"/>
					<Vertex X="9883" Y="5816" Z="0"/>
					<Vertex X="9883" Y="5820" Z="0"/>
					<Vertex X="9886" Y="5823" Z="0"/>
					<Vertex X="9890" Y="5826" Z="0"/>
					<Vertex X="9890" Y="5833" Z="0"/>
					<Vertex X="9890" Y="5836" Z="0"/>
					<Vertex X="9890" Y="5840" Z="0"/>
					<Vertex X="9893" Y="5840" Z="0"/>
					<Vertex X="9893" Y="5843" Z="0"/>
					<Vertex X="9893" Y="5846" Z="0"/>
					<Vertex X="9893" Y="5853" Z="0"/>
					<Vertex X="9893" Y="5856" Z="0"/>
					<Vertex X="9893" Y="5863" Z="0"/>
					<Vertex X="9893" Y="5866" Z="0"/>
					<Vertex X="9893" Y="5870" Z="0"/>
					<Vertex X="9893" Y="5873" Z="0"/>
					<Vertex X="9890" Y="5873" Z="0"/>
					<Vertex X="9890" Y="5876" Z="0"/>
					<Vertex X="9886" Y="5876" Z="0"/>
					<Vertex X="9886" Y="5880" Z="0"/>
					<Vertex X="9883" Y="5886" Z="0"/>
					<Vertex X="9880" Y="5886" Z="0"/>
					<Vertex X="9880" Y="5890" Z="0"/>
					<Vertex X="9876" Y="5890" Z="0"/>
					<Vertex X="9876" Y="5893" Z="0"/>
					<Vertex X="9873" Y="5893" Z="0"/>
					<Vertex X="9870" Y="5900" Z="0"/>
					<Vertex X="9866" Y="5900" Z="0"/>
					<Vertex X="9863" Y="5903" Z="0"/>
					<Vertex X="9860" Y="5906" Z="0"/>
					<Vertex X="9856" Y="5910" Z="0"/>
					<Vertex X="9853" Y="5910" Z="0"/>
					<Vertex X="9853" Y="5913" Z="0"/>
					<Vertex X="9846" Y="5916" Z="0"/>
					<Vertex X="9846" Y="5920" Z="0"/>
					<Vertex X="9843" Y="5920" Z="0"/>
					<Vertex X="9843" Y="5923" Z="0"/>
					<Vertex X="9836" Y="5926" Z="0"/>
					<Vertex X="9836" Y="5930" Z="0"/>
					<Vertex X="9833" Y="5936" Z="0"/>
					<Vertex X="9830" Y="5940" Z="0"/>
					<Vertex X="9826" Y="5943" Z="0"/>
					<Vertex X="9823" Y="5943" Z="0"/>
					<Vertex X="9823" Y="5946" Z="0"/>
					<Vertex X="9816" Y="5950" Z="0"/>
					<Vertex X="9816" Y="5953" Z="0"/>
					<Vertex X="9813" Y="5956" Z="0"/>
					<Vertex X="9810" Y="5960" Z="0"/>
					<Vertex X="9803" Y="5960" Z="0"/>
					<Vertex X="9800" Y="5963" Z="0"/>
					<Vertex X="9796" Y="5966" Z="0"/>
					<Vertex X="9796" Y="5970" Z="0"/>
					<Vertex X="9793" Y="5970" Z="0"/>
					<Vertex X="9793" Y="5973" Z="0"/>
					<Vertex X="9793" Y="5976" Z="0"/>
					<Vertex X="9793" Y="5980" Z="0"/>
					<Vertex X="9793" Y="5986" Z="0"/>
					<Vertex X="9790" Y="5986" Z="0"/>
					<Vertex X="9790" Y="5990" Z="0"/>
					<Vertex X="9790" Y="5996" Z="0"/>
					<Vertex X="9790" Y="6000" Z="0"/>
					<Vertex X="9790" Y="6006" Z="0"/>
					<Vertex X="9793" Y="6010" Z="0"/>
					<Vertex X="9796" Y="6016" Z="0"/>
					<Vertex X="9796" Y="6020" Z="0"/>
					<Vertex X="9800" Y="6023" Z="0"/>
					<Vertex X="9800" Y="6026" Z="0"/>
					<Vertex X="9803" Y="6033" Z="0"/>
					<Vertex X="9806" Y="6040" Z="0"/>
					<Vertex X="9806" Y="6043" Z="0"/>
					<Vertex X="9810" Y="6050" Z="0"/>
					<Vertex X="9810" Y="6053" Z="0"/>
					<Vertex X="9810" Y="6060" Z="0"/>
					<Vertex X="9813" Y="6063" Z="0"/>
					<Vertex X="9816" Y="6066" Z="0"/>
					<Vertex X="9820" Y="6070" Z="0"/>
					<Vertex X="9820" Y="6073" Z="0"/>
					<Vertex X="9823" Y="6073" Z="0"/>
					<Vertex X="9826" Y="6076" Z="0"/>
					<Vertex X="9830" Y="6083" Z="0"/>
					<Vertex X="9833" Y="6083" Z="0"/>
					<Vertex X="9836" Y="6086" Z="0"/>
					<Vertex X="9840" Y="6086" Z="0"/>
					<Vertex X="9843" Y="6093" Z="0"/>
					<Vertex X="9850" Y="6093" Z="0"/>
					<Vertex X="9853" Y="6096" Z="0"/>
					<Vertex X="9856" Y="6096" Z="0"/>
					<Vertex X="9860" Y="6100" Z="0"/>
					<Vertex X="9870" Y="6100" Z="0"/>
					<Vertex X="9870" Y="6103" Z="0"/>
					<Vertex X="9880" Y="6106" Z="0"/>
					<Vertex X="9883" Y="6110" Z="0"/>
					<Vertex X="9886" Y="6110" Z="0"/>
					<Vertex X="9893" Y="6113" Z="0"/>
					<Vertex X="9893" Y="6116" Z="0"/>
					<Vertex X="9900" Y="6116" Z="0"/>
					<Vertex X="9900" Y="6120" Z="0"/>
					<Vertex X="9903" Y="6123" Z="0"/>
					<Vertex X="9910" Y="6123" Z="0"/>
					<Vertex X="9910" Y="6126" Z="0"/>
					<Vertex X="9913" Y="6126" Z="0"/>
					<Vertex X="9920" Y="6136" Z="0"/>
					<Vertex X="9923" Y="6136" Z="0"/>
					<Vertex X="9926" Y="6140" Z="0"/>
					<Vertex X="9930" Y="6140" Z="0"/>
					<Vertex X="9933" Y="6143" Z="0"/>
					<Vertex X="9933" Y="6146" Z="0"/>
					<Vertex X="9940" Y="6146" Z="0"/>
					<Vertex X="9943" Y="6150" Z="0"/>
					<Vertex X="9950" Y="6153" Z="0"/>
					<Vertex X="9953" Y="6160" Z="0"/>
					<Vertex X="9956" Y="6160" Z="0"/>
					<Vertex X="9960" Y="6163" Z="0"/>
					<Vertex X="9963" Y="6163" Z="0"/>
					<Vertex X="9966" Y="6166" Z="0"/>
					<Vertex X="9966" Y="6170" Z="0"/>
					<Vertex X="9973" Y="6170" Z="0"/>
					<Vertex X="9976" Y="6173" Z="0"/>
					<Vertex X="9976" Y="6176" Z="0"/>
					<Vertex X="9980" Y="6180" Z="0"/>
					<Vertex X="9983" Y="6186" Z="0"/>
					<Vertex X="9986" Y="6193" Z="0"/>
					<Vertex X="9986" Y="6200" Z="0"/>
					<Vertex X="9990" Y="6203" Z="0"/>
					<Vertex X="9993" Y="6203" Z="0"/>
					<Vertex X="9993" Y="6210" Z="0"/>
					<Vertex X="9993" Y="6213" Z="0"/>
					<Vertex X="9996" Y="6220" Z="0"/>
					<Vertex X="10000" Y="6223" Z="0"/>
					<Vertex X="10000" Y="6230" Z="0"/>
					<Vertex X="10000" Y="6233" Z="0"/>
					<Vertex X="10000" Y="6236" Z="0"/>
					<Vertex X="10000" Y="6240" Z="0"/>
					<Vertex X="10000" Y="6250" Z="0"/>
					<Vertex X="10000" Y="6253" Z="0"/>
					<Vertex X="10000" Y="6256" Z="0"/>
					<Vertex X="10000" Y="6260" Z="0"/>
					<Vertex X="10000" Y="6266" Z="0"/>
					<Vertex X="10000" Y="6270" Z="0"/>
					<Vertex X="10000" Y="6273" Z="0"/>
					<Vertex X="10000" Y="6276" Z="0"/>
					<Vertex X="10000" Y="6280" Z="0"/>
					<Vertex X="10000" Y="6283" Z="0"/>
					<Vertex X="9996" Y="6286" Z="0"/>
					<Vertex X="9996" Y="6293" Z="0"/>
					<Vertex X="9993" Y="6300" Z="0"/>
					<Vertex X="9986" Y="6310" Z="0"/>
					<Vertex X="9986" Y="6313" Z="0"/>
					<Vertex X="9983" Y="6320" Z="0"/>
					<Vertex X="9980" Y="6323" Z="0"/>
					<Vertex X="9980" Y="6326" Z="0"/>
					<Vertex X="9980" Y="6330" Z="0"/>
					<Vertex X="9980" Y="6333" Z="0"/>
					<Vertex X="9976" Y="6336" Z="0"/>
					<Vertex X="9973" Y="6340" Z="0"/>
					<Vertex X="9970" Y="6343" Z="0"/>
					<Vertex X="9970" Y="6346" Z="0"/>
					<Vertex X="9963" Y="6346" Z="0"/>
					<Vertex X="9963" Y="6350" Z="0"/>
					<Vertex X="9960" Y="6350" Z="0"/>
					<Vertex X="9953" Y="6353" Z="0"/>
					<Vertex X="9950" Y="6353" Z="0"/>
					<Vertex X="9946" Y="6353" Z="0"/>
					<Vertex X="9943" Y="6353" Z="0"/>
					<Vertex X="9940" Y="6353" Z="0"/>
					<Vertex X="9936" Y="6353" Z="0"/>
					<Vertex X="9933" Y="6353" Z="0"/>
					<Vertex X="9926" Y="6353" Z="0"/>
					<Vertex X="9923" Y="6353" Z="0"/>
					<Vertex X="9916" Y="6353" Z="0"/>
					<Vertex X="9913" Y="6353" Z="0"/>
					<Vertex X="9906" Y="6353" Z="0"/>
					<Vertex X="9893" Y="6353" Z="0"/>
					<Vertex X="9890" Y="6353" Z="0"/>
					<Vertex X="9883" Y="6353" Z="0"/>
					<Vertex X="9876" Y="6353" Z="0"/>
					<Vertex X="9870" Y="6353" Z="0"/>
					<Vertex X="9863" Y="6353" Z="0"/>
					<Vertex X="9860" Y="6353" Z="0"/>
					<Vertex X="9856" Y="6353" Z="0"/>
					<Vertex X="9853" Y="6353" Z="0"/>
					<Vertex X="9850" Y="6353" Z="0"/>
					<Vertex X="9846" Y="6353" Z="0"/>
					<Vertex X="9843" Y="6353" Z="0"/>
					<Vertex X="9836" Y="6353" Z="0"/>
					<Vertex X="9833" Y="6353" Z="0"/>
					<Vertex X="9830" Y="6353" Z="0"/>
					<Vertex X="9826" Y="6353" Z="0"/>
					<Vertex X="9823" Y="6353" Z="0"/>
					<Vertex X="9816" Y="6353" Z="0"/>
					<Vertex X="9813" Y="6353" Z="0"/>
					<Vertex X="9806" Y="6353" Z="0"/>
					<Vertex X="9803" Y="6353" Z="0"/>
					<Vertex X="9796" Y="6353" Z="0"/>
					<Vertex X="9796" Y="6350" Z="0"/>
					<Vertex X="9790" Y="6346" Z="0"/>
					<Vertex X="9786" Y="6346" Z="0"/>
					<Vertex X="9783" Y="6346" Z="0"/>
					<Vertex X="9773" Y="6340" Z="0"/>
					<Vertex X="9770" Y="6340" Z="0"/>
					<Vertex X="9760" Y="6336" Z="0"/>
					<Vertex X="9753" Y="6333" Z="0"/>
					<Vertex X="9746" Y="6330" Z="0"/>
					<Vertex X="9740" Y="6326" Z="0"/>
					<Vertex X="9733" Y="6323" Z="0"/>
					<Vertex X="9730" Y="6323" Z="0"/>
					<Vertex X="9720" Y="6320" Z="0"/>
					<Vertex X="9713" Y="6313" Z="0"/>
					<Vertex X="9710" Y="6313" Z="0"/>
					<Vertex X="9696" Y="6306" Z="0"/>
					<Vertex X="9696" Y="6303" Z="0"/>
					<Vertex X="9690" Y="6303" Z="0"/>
					<Vertex X="9686" Y="6303" Z="0"/>
					<Vertex X="9680" Y="6300" Z="0"/>
					<Vertex X="9676" Y="6300" Z="0"/>
					<Vertex X="9673" Y="6300" Z="0"/>
					<Vertex X="9670" Y="6296" Z="0"/>
					<Vertex X="9666" Y="6296" Z="0"/>
					<Vertex X="9663" Y="6293" Z="0"/>
					<Vertex X="9660" Y="6293" Z="0"/>
					<Vertex X="9656" Y="6293" Z="0"/>
					<Vertex X="9653" Y="6293" Z="0"/>
					<Vertex X="9650" Y="6293" Z="0"/>
					<Vertex X="9646" Y="6293" Z="0"/>
					<Vertex X="9643" Y="6293" Z="0"/>
					<Vertex X="9636" Y="6290" Z="0"/>
					<Vertex X="9630" Y="6290" Z="0"/>
					<Vertex X="9626" Y="6290" Z="0"/>
					<Vertex X="9623" Y="6286" Z="0"/>
					<Vertex X="9616" Y="6286" Z="0"/>
					<Vertex X="9613" Y="6286" Z="0"/>
					<Vertex X="9610" Y="6283" Z="0"/>
					<Vertex X="9606" Y="6283" Z="0"/>
					<Vertex X="9603" Y="6283" Z="0"/>
					<Vertex X="9600" Y="6280" Z="0"/>
					<Vertex X="9596" Y="6280" Z="0"/>
					<Vertex X="9593" Y="6280" Z="0"/>
					<Vertex X="9590" Y="6280" Z="0"/>
					<Vertex X="9586" Y="6280" Z="0"/>
					<Vertex X="9583" Y="6280" Z="0"/>
					<Vertex X="9580" Y="6280" Z="0"/>
					<Vertex X="9576" Y="6280" Z="0"/>
					<Vertex X="9573" Y="6283" Z="0"/>
					<Vertex X="9573" Y="6286" Z="0"/>
					<Vertex X="9573" Y="6293" Z="0"/>
					<Vertex X="9573" Y="6300" Z="0"/>
					<Vertex X="9576" Y="6306" Z="0"/>
					<Vertex X="9576" Y="6310" Z="0"/>
					<Vertex X="9580" Y="6313" Z="0"/>
					<Vertex X="9580" Y="6316" Z="0"/>
					<Vertex X="9583" Y="6320" Z="0"/>
					<Vertex X="9586" Y="6323" Z="0"/>
					<Vertex X="9590" Y="6330" Z="0"/>
					<Vertex X="9596" Y="6333" Z="0"/>
					<Vertex X="9596" Y="6336" Z="0"/>
					<Vertex X="9600" Y="6336" Z="0"/>
					<Vertex X="9603" Y="6340" Z="0"/>
					<Vertex X="9606" Y="6340" Z="0"/>
					<Vertex X="9606" Y="6343" Z="0"/>
					<Vertex X="9610" Y="6346" Z="0"/>
					<Vertex X="9613" Y="6346" Z="0"/>
					<Vertex X="9616" Y="6350" Z="0"/>
					<Vertex X="9616" Y="6353" Z="0"/>
					<Vertex X="9620" Y="6356" Z="0"/>
					<Vertex X="9623" Y="6360" Z="0"/>
					<Vertex X="9626" Y="6366" Z="0"/>
					<Vertex X="9630" Y="6370" Z="0"/>
					<Vertex X="9630" Y="6373" Z="0"/>
					<Vertex X="9633" Y="6376" Z="0"/>
					<Vertex X="9636" Y="6376" Z="0"/>
					<Vertex X="9636" Y="6380" Z="0"/>
					<Vertex X="9640" Y="6383" Z="0"/>
					<Vertex X="9640" Y="6386" Z="0"/>
					<Vertex X="9646" Y="6386" Z="0"/>
					<Vertex X="9646" Y="6390" Z="0"/>
					<Vertex X="9650" Y="6393" Z="0"/>
					<Vertex X="9653" Y="6396" Z="0"/>
					<Vertex X="9653" Y="6400" Z="0"/>
					<Vertex X="9656" Y="6400" Z="0"/>
					<Vertex X="9660" Y="6403" Z="0"/>
					<Vertex X="9663" Y="6406" Z="0"/>
					<Vertex X="9666" Y="6410" Z="0"/>
					<Vertex X="9670" Y="6413" Z="0"/>
					<Vertex X="9673" Y="6416" Z="0"/>
					<Vertex X="9680" Y="6420" Z="0"/>
					<Vertex X="9683" Y="6420" Z="0"/>
					<Vertex X="9686" Y="6423" Z="0"/>
					<Vertex X="9686" Y="6426" Z="0"/>
					<Vertex X="9690" Y="6426" Z="0"/>
					<Vertex X="9693" Y="6430" Z="0"/>
					<Vertex X="9696" Y="6430" Z="0"/>
					<Vertex X="9696" Y="6433" Z="0"/>
					<Vertex X="9700" Y="6433" Z="0"/>
					<Vertex X="9703" Y="6433" Z="0"/>
					<Vertex X="9706" Y="6436" Z="0"/>
					<Vertex X="9706" Y="6440" Z="0"/>
					<Vertex X="9710" Y="6440" Z="0"/>
					<Vertex X="9713" Y="6440" Z="0"/>
					<Vertex X="9716" Y="6440" Z="0"/>
					<Vertex X="9720" Y="6440" Z="0"/>
					<Vertex X="9723" Y="6440" Z="0"/>
					<Vertex X="9726" Y="6440" Z="0"/>
					<Vertex X="9730" Y="6440" Z="0"/>
					<Vertex X="9736" Y="6440" Z="0"/>
					<Vertex X="9740" Y="6436" Z="0"/>
					<Vertex X="9743" Y="6436" Z="0"/>
					<Vertex X="9746" Y="6433" Z="0"/>
					<Vertex X="9746" Y="6430" Z="0"/>
					<Vertex X="9756" Y="6426" Z="0"/>
					<Vertex X="9760" Y="6423" Z="0"/>
					<Vertex X="9766" Y="6423" Z="0"/>
					<Vertex X="9770" Y="6423" Z="0"/>
					<Vertex X="9776" Y="6420" Z="0"/>
					<Vertex X="9780" Y="6420" Z="0"/>
					<Vertex X="9783" Y="6416" Z="0"/>
					<Vertex X="9786" Y="6413" Z="0"/>
					<Vertex X="9793" Y="6413" Z="0"/>
					<Vertex X="9796" Y="6413" Z="0"/>
					<Vertex X="9800" Y="6410" Z="0"/>
					<Vertex X="9803" Y="6410" Z="0"/>
					<Vertex X="9806" Y="6410" Z="0"/>
					<Vertex X="9813" Y="6406" Z="0"/>
					<Vertex X="9816" Y="6406" Z="0"/>
					<Vertex X="9820" Y="6406" Z="0"/>
					<Vertex X="9823" Y="6406" Z="0"/>
					<Vertex X="9830" Y="6406" Z="0"/>
					<Vertex X="9833" Y="6406" Z="0"/>
					<Vertex X="9840" Y="6406" Z="0"/>
					<Vertex X="9843" Y="6406" Z="0"/>
					<Vertex X="9850" Y="6406" Z="0"/>
					<Vertex X="9853" Y="6406" Z="0"/>
					<Vertex X="9856" Y="6406" Z="0"/>
					<Vertex X="9863" Y="6406" Z="0"/>
					<Vertex X="9870" Y="6406" Z="0"/>
					<Vertex X="9873" Y="6406" Z="0"/>
					<Vertex X="9880" Y="6413" Z="0"/>
					<Vertex X="9883" Y="6413" Z="0"/>
					<Vertex X="9886" Y="6413" Z="0"/>
					<Vertex X="9893" Y="6416" Z="0"/>
					<Vertex X="9903" Y="6416" Z="0"/>
					<Vertex X="9906" Y="6420" Z="0"/>
					<Vertex X="9913" Y="6423" Z="0"/>
					<Vertex X="9916" Y="6423" Z="0"/>
					<Vertex X="9923" Y="6426" Z="0"/>
					<Vertex X="9926" Y="6426" Z="0"/>
					<Vertex X="9930" Y="6426" Z="0"/>
					<Vertex X="9940" Y="6430" Z="0"/>
					<Vertex X="9943" Y="6433" Z="0"/>
					<Vertex X="9950" Y="6436" Z="0"/>
					<Vertex X="9953" Y="6436" Z="0"/>
					<Vertex X="9963" Y="6440" Z="0"/>
					<Vertex X="9973" Y="6443" Z="0"/>
					<Vertex X="9980" Y="6446" Z="0"/>
					<Vertex X="9983" Y="6450" Z="0"/>
					<Vertex X="9993" Y="6450" Z="0"/>
					<Vertex X="10003" Y="6453" Z="0"/>
					<Vertex X="10013" Y="6460" Z="0"/>
					<Vertex X="10016" Y="6460" Z="0"/>
					<Vertex X="10023" Y="6463" Z="0"/>
					<Vertex X="10026" Y="6466" Z="0"/>
					<Vertex X="10040" Y="6470" Z="0"/>
					<Vertex X="10046" Y="6473" Z="0"/>
					<Vertex X="10050" Y="6473" Z="0"/>
					<Vertex X="10053" Y="6476" Z="0"/>
					<Vertex X="10056" Y="6476" Z="0"/>
					<Vertex X="10063" Y="6483" Z="0"/>
					<Vertex X="10066" Y="6483" Z="0"/>
					<Vertex X="10070" Y="6483" Z="0"/>
					<Vertex X="10073" Y="6483" Z="0"/>
					<Vertex X="10076" Y="6486" Z="0"/>
					<Vertex X="10080" Y="6486" Z="0"/>
					<Vertex X="10083" Y="6490" Z="0"/>
					<Vertex X="10090" Y="6493" Z="0"/>
					<Vertex X="10093" Y="6493" Z="0"/>
					<Vertex X="10096" Y="6496" Z="0"/>
					<Vertex X="10100" Y="6496" Z="0"/>
					<Vertex X="10103" Y="6500" Z="0"/>
					<Vertex X="10106" Y="6503" Z="0"/>
					<Vertex X="10110" Y="6506" Z="0"/>
					<Vertex X="10113" Y="6506" Z="0"/>
					<Vertex X="10116" Y="6510" Z="0"/>
					<Vertex X="10123" Y="6516" Z="0"/>
					<Vertex X="10130" Y="6520" Z="0"/>
					<Vertex X="10136" Y="6520" Z="0"/>
					<Vertex X="10136" Y="6523" Z="0"/>
					<Vertex X="10140" Y="6523" Z="0"/>
					<Vertex X="10146" Y="6530" Z="0"/>
					<Vertex X="10150" Y="6533" Z="0"/>
					<Vertex X="10153" Y="6536" Z="0"/>
					<Vertex X="10156" Y="6540" Z="0"/>
					<Vertex X="10156" Y="6543" Z="0"/>
					<Vertex X="10163" Y="6546" Z="0"/>
					<Vertex X="10170" Y="6550" Z="0"/>
					<Vertex X="10176" Y="6553" Z="0"/>
					<Vertex X="10180" Y="6556" Z="0"/>
					<Vertex X="10186" Y="6556" Z="0"/>
					<Vertex X="10193" Y="6560" Z="0"/>
					<Vertex X="10196" Y="6560" Z="0"/>
					<Vertex X="10196" Y="6563" Z="0"/>
					<Vertex X="10200" Y="6566" Z="0"/>
					<Vertex X="10203" Y="6570" Z="0"/>
					<Vertex X="10203" Y="6576" Z="0"/>
					<Vertex X="10210" Y="6580" Z="0"/>
					<Vertex X="10210" Y="6586" Z="0"/>
					<Vertex X="10210" Y="6590" Z="0"/>
					<Vertex X="10210" Y="6593" Z="0"/>
					<Vertex X="10210" Y="6596" Z="0"/>
					<Vertex X="10210" Y="6600" Z="0"/>
					<Vertex X="10210" Y="6603" Z="0"/>
					<Vertex X="10210" Y="6606" Z="0"/>
					<Vertex X="10213" Y="6613" Z="0"/>
					<Vertex X="10213" Y="6616" Z="0"/>
					<Vertex X="10213" Y="6620" Z="0"/>
					<Vertex X="10213" Y="6623" Z="0"/>
					<Vertex X="10213" Y="6630" Z="0"/>
					<Vertex X="10213" Y="6640" Z="0"/>
					<Vertex X="10213" Y="6643" Z="0"/>
					<Vertex X="10210" Y="6646" Z="0"/>
					<Vertex X="10206" Y="6650" Z="0"/>
					<Vertex X="10206" Y="6653" Z="0"/>
					<Vertex X="10203" Y="6653" Z="0"/>
					<Vertex X="10200" Y="6660" Z="0"/>
					<Vertex X="10193" Y="6663" Z="0"/>
					<Vertex X="10193" Y="6666" Z="0"/>
					<Vertex X="10186" Y="6666" Z="0"/>
					<Vertex X="10186" Y="6670" Z="0"/>
					<Vertex X="10176" Y="6673" Z="0"/>
					<Vertex X="10173" Y="6676" Z="0"/>
					<Vertex X="10166" Y="6680" Z="0"/>
					<Vertex X="10153" Y="6686" Z="0"/>
					<Vertex X="10143" Y="6693" Z="0"/>
					<Vertex X="10133" Y="6700" Z="0"/>
					<Vertex X="10120" Y="6706" Z="0"/>
					<Vertex X="10113" Y="6710" Z="0"/>
					<Vertex X="10106" Y="6713" Z="0"/>
					<Vertex X="10093" Y="6723" Z="0"/>
					<Vertex X="10086" Y="6726" Z="0"/>
					<Vertex X="10083" Y="6726" Z="0"/>
					<Vertex X="10080" Y="6726" Z="0"/>
					<Vertex X="10076" Y="6730" Z="0"/>
					<Vertex X="10073" Y="6730" Z="0"/>
					<Vertex X="10070" Y="6736" Z="0"/>
					<Vertex X="10066" Y="6736" Z="0"/>
					<Vertex X="10066" Y="6743" Z="0"/>
					<Vertex X="10066" Y="6746" Z="0"/>
					<Vertex X="10063" Y="6750" Z="0"/>
					<Vertex X="10063" Y="6753" Z="0"/>
					<Vertex X="10060" Y="6756" Z="0"/>
					<Vertex X="10060" Y="6760" Z="0"/>
					<Vertex X="10060" Y="6763" Z="0"/>
					<Vertex X="10056" Y="6766" Z="0"/>
					<Vertex X="10056" Y="6770" Z="0"/>
					<Vertex X="10056" Y="6776" Z="0"/>
					<Vertex X="10050" Y="6780" Z="0"/>
					<Vertex X="10050" Y="6783" Z="0"/>
					<Vertex X="10043" Y="6786" Z="0"/>
					<Vertex X="10043" Y="6793" Z="0"/>
					<Vertex X="10036" Y="6796" Z="0"/>
					<Vertex X="10036" Y="6803" Z="0"/>
					<Vertex X="10033" Y="6803" Z="0"/>
					<Vertex X="10030" Y="6806" Z="0"/>
					<Vertex X="10026" Y="6810" Z="0"/>
					<Vertex X="10023" Y="6813" Z="0"/>
					<Vertex X="10023" Y="6816" Z="0"/>
					<Vertex X="10013" Y="6826" Z="0"/>
					<Vertex X="10013" Y="6830" Z="0"/>
					<Vertex X="10010" Y="6833" Z="0"/>
					<Vertex X="10010" Y="6836" Z="0"/>
					<Vertex X="10003" Y="6840" Z="0"/>
					<Vertex X="10003" Y="6850" Z="0"/>
					<Vertex X="10000" Y="6853" Z="0"/>
					<Vertex X="10000" Y="6856" Z="0"/>
					<Vertex X="9996" Y="6863" Z="0"/>
					<Vertex X="9996" Y="6866" Z="0"/>
					<Vertex X="9993" Y="6866" Z="0"/>
					<Vertex X="9993" Y="6873" Z="0"/>
					<Vertex X="9990" Y="6873" Z="0"/>
					<Vertex X="9990" Y="6876" Z="0"/>
					<Vertex X="9990" Y="6883" Z="0"/>
					<Vertex X="9986" Y="6890" Z="0"/>
					<Vertex X="9983" Y="6896" Z="0"/>
					<Vertex X="9980" Y="6900" Z="0"/>
					<Vertex X="9980" Y="6903" Z="0"/>
					<Vertex X="9980" Y="6906" Z="0"/>
					<Vertex X="9973" Y="6913" Z="0"/>
					<Vertex X="9973" Y="6916" Z="0"/>
					<Vertex X="9973" Y="6920" Z="0"/>
					<Vertex X="9970" Y="6923" Z="0"/>
					<Vertex X="9970" Y="6926" Z="0"/>
					<Vertex X="9966" Y="6930" Z="0"/>
					<Vertex X="9963" Y="6940" Z="0"/>
					<Vertex X="9960" Y="6943" Z="0"/>
					<Vertex X="9960" Y="6946" Z="0"/>
					<Vertex X="9960" Y="6950" Z="0"/>
					<Vertex X="9956" Y="6960" Z="0"/>
					<Vertex X="9953" Y="6966" Z="0"/>
					<Vertex X="9953" Y="6970" Z="0"/>
					<Vertex X="9953" Y="6973" Z="0"/>
					<Vertex X="9950" Y="6976" Z="0"/>
					<Vertex X="9950" Y="6980" Z="0"/>
					<Vertex X="9950" Y="6986" Z="0"/>
					<Vertex X="9950" Y="6990" Z="0"/>
					<Vertex X="9950" Y="6993" Z="0"/>
					<Vertex X="9950" Y="7000" Z="0"/>
					<Vertex X="9950" Y="7003" Z="0"/>
					<Vertex X="9946" Y="7010" Z="0"/>
					<Vertex X="9946" Y="7013" Z="0"/>
					<Vertex X="9946" Y="7016" Z="0"/>
					<Vertex X="9943" Y="7023" Z="0"/>
					<Vertex X="9943" Y="7026" Z="0"/>
					<Vertex X="9943" Y="7033" Z="0"/>
					<Vertex X="9943" Y="7036" Z="0"/>
					<Vertex X="9943" Y="7043" Z="0"/>
					<Vertex X="9943" Y="7046" Z="0"/>
					<Vertex X="9943" Y="7053" Z="0"/>
					<Vertex X="9943" Y="7060" Z="0"/>
					<Vertex X="9943" Y="7063" Z="0"/>
					<Vertex X="9943" Y="7066" Z="0"/>
					<Vertex X="9943" Y="7073" Z="0"/>
					<Vertex X="9943" Y="7076" Z="0"/>
					<Vertex X="9943" Y="7083" Z="0"/>
					<Vertex X="9943" Y="7086" Z="0"/>
					<Vertex X="9943" Y="7093" Z="0"/>
					<Vertex X="9943" Y="7096" Z="0"/>
					<Vertex X="9943" Y="7103" Z="0"/>
					<Vertex X="9943" Y="7106" Z="0"/>
					<Vertex X="9943" Y="7113" Z="0"/>
					<Vertex X="9943" Y="7120" Z="0"/>
					<Vertex X="9943" Y="7123" Z="0"/>
					<Vertex X="9943" Y="7130" Z="0"/>
					<Vertex X="9943" Y="7136" Z="0"/>
					<Vertex X="9943" Y="7140" Z="0"/>
					<Vertex X="9940" Y="7146" Z="0"/>
					<Vertex X="9936" Y="7153" Z="0"/>
					<Vertex X="9933" Y="7160" Z="0"/>
					<Vertex X="9933" Y="7163" Z="0"/>
					<Vertex X="9933" Y="7166" Z="0"/>
					<Vertex X="9926" Y="7170" Z="0"/>
					<Vertex X="9926" Y="7173" Z="0"/>
					<Vertex X="9926" Y="7176" Z="0"/>
					<Vertex X="9926" Y="7180" Z="0"/>
					<Vertex X="9923" Y="7186" Z="0"/>
					<Vertex X="9920" Y="7186" Z="0"/>
					<Vertex X="9916" Y="7193" Z="0"/>
					<Vertex X="9913" Y="7203" Z="0"/>
					<Vertex X="9913" Y="7206" Z="0"/>
					<Vertex X="9906" Y="7216" Z="0"/>
					<Vertex X="9900" Y="7220" Z="0"/>
					<Vertex X="9896" Y="7226" Z="0"/>
					<Vertex X="9893" Y="7236" Z="0"/>
					<Vertex X="9893" Y="7240" Z="0"/>
					<Vertex X="9890" Y="7243" Z="0"/>
					<Vertex X="9890" Y="7250" Z="0"/>
					<Vertex X="9883" Y="7253" Z="0"/>
					<Vertex X="9880" Y="7266" Z="0"/>
					<Vertex X="9880" Y="7270" Z="0"/>
					<Vertex X="9880" Y="7276" Z="0"/>
					<Vertex X="9876" Y="7283" Z="0"/>
					<Vertex X="9876" Y="7286" Z="0"/>
					<Vertex X="9876" Y="7293" Z="0"/>
					<Vertex X="9876" Y="7296" Z="0"/>
					<Vertex X="9876" Y="7306" Z="0"/>
					<Vertex X="9876" Y="7310" Z="0"/>
					<Vertex X="9876" Y="7313" Z="0"/>
					<Vertex X="9876" Y="7316" Z="0"/>
					<Vertex X="9876" Y="7320" Z="0"/>
					<Vertex X="9876" Y="7323" Z="0"/>
					<Vertex X="9876" Y="7326" Z="0"/>
					<Vertex X="9876" Y="7330" Z="0"/>
					<Vertex X="9876" Y="7333" Z="0"/>
					<Vertex X="9876" Y="7336" Z="0"/>
					<Vertex X="9880" Y="7343" Z="0"/>
					<Vertex X="9883" Y="7346" Z="0"/>
					<Vertex X="9883" Y="7350" Z="0"/>
					<Vertex X="9883" Y="7353" Z="0"/>
					<Vertex X="9883" Y="7356" Z="0"/>
					<Vertex X="9886" Y="7360" Z="0"/>
					<Vertex X="9886" Y="7363" Z="0"/>
					<Vertex X="9886" Y="7366" Z="0"/>
					<Vertex X="9886" Y="7370" Z="0"/>
					<Vertex X="9890" Y="7373" Z="0"/>
					<Vertex X="9893" Y="7376" Z="0"/>
					<Vertex X="9893" Y="7380" Z="0"/>
					<Vertex X="9896" Y="7386" Z="0"/>
					<Vertex X="9896" Y="7390" Z="0"/>
					<Vertex X="9903" Y="7393" Z="0"/>
					<Vertex X="9903" Y="7396" Z="0"/>
					<Vertex X="9906" Y="7400" Z="0"/>
					<Vertex X="9906" Y="7403" Z="0"/>
					<Vertex X="9910" Y="7403" Z="0"/>
					<Vertex X="9913" Y="7406" Z="0"/>
					<Vertex X="9913" Y="7410" Z="0"/>
					<Vertex X="9916" Y="7413" Z="0"/>
					<Vertex X="9920" Y="7413" Z="0"/>
					<Vertex X="9926" Y="7420" Z="0"/>
					<Vertex X="9933" Y="7420" Z="0"/>
					<Vertex X="9936" Y="7423" Z="0"/>
					<Vertex X="9940" Y="7423" Z="0"/>
					<Vertex X="9940" Y="7426" Z="0"/>
					<Vertex X="9940" Y="7430" Z="0"/>
					<Vertex X="9940" Y="7433" Z="0"/>
					<Vertex X="9943" Y="7440" Z="0"/>
					<Vertex X="9946" Y="7443" Z="0"/>
					<Vertex X="9950" Y="7446" Z="0"/>
					<Vertex X="9950" Y="7450" Z="0"/>
					<Vertex X="9956" Y="7456" Z="0"/>
					<Vertex X="9956" Y="7460" Z="0"/>
					<Vertex X="9956" Y="7463" Z="0"/>
					<Vertex X="9963" Y="7476" Z="0"/>
					<Vertex X="9966" Y="7480" Z="0"/>
					<Vertex X="9970" Y="7486" Z="0"/>
					<Vertex X="9976" Y="7496" Z="0"/>
					<Vertex X="9980" Y="7496" Z="0"/>
					<Vertex X="9983" Y="7510" Z="0"/>
					<Vertex X="9990" Y="7523" Z="0"/>
					<Vertex X="9993" Y="7530" Z="0"/>
					<Vertex X="9996" Y="7530" Z="0"/>
					<Vertex X="10000" Y="7536" Z="0"/>
					<Vertex X="10003" Y="7540" Z="0"/>
					<Vertex X="10003" Y="7543" Z="0"/>
					<Vertex X="10006" Y="7553" Z="0"/>
					<Vertex X="10006" Y="7556" Z="0"/>
					<Vertex X="10010" Y="7563" Z="0"/>
					<Vertex X="10013" Y="7570" Z="0"/>
					<Vertex X="10016" Y="7576" Z="0"/>
					<Vertex X="10020" Y="7583" Z="0"/>
					<Vertex X="10023" Y="7590" Z="0"/>
					<Vertex X="10030" Y="7606" Z="0"/>
					<Vertex X="10033" Y="7610" Z="0"/>
					<Vertex X="10036" Y="7620" Z="0"/>
					<Vertex X="10036" Y="7623" Z="0"/>
					<Vertex X="10043" Y="7633" Z="0"/>
					<Vertex X="10046" Y="7636" Z="0"/>
					<Vertex X="10050" Y="7640" Z="0"/>
					<Vertex X="10056" Y="7646" Z="0"/>
					<Vertex X="10056" Y="7653" Z="0"/>
					<Vertex X="10060" Y="7656" Z="0"/>
					<Vertex X="10063" Y="7663" Z="0"/>
					<Vertex X="10066" Y="7666" Z="0"/>
					<Vertex X="10070" Y="7670" Z="0"/>
					<Vertex X="10070" Y="7673" Z="0"/>
					<Vertex X="10070" Y="7676" Z="0"/>
					<Vertex X="10073" Y="7680" Z="0"/>
					<Vertex X="10073" Y="7683" Z="0"/>
					<Vertex X="10076" Y="7690" Z="0"/>
					<Vertex X="10080" Y="7690" Z="0"/>
					<Vertex X="10080" Y="7693" Z="0"/>
					<Vertex X="10083" Y="7700" Z="0"/>
					<Vertex X="10086" Y="7706" Z="0"/>
					<Vertex X="10090" Y="7716" Z="0"/>
					<Vertex X="10093" Y="7716" Z="0"/>
					<Vertex X="10093" Y="7723" Z="0"/>
					<Vertex X="10100" Y="7730" Z="0"/>
					<Vertex X="10103" Y="7740" Z="0"/>
					<Vertex X="10106" Y="7743" Z="0"/>
					<Vertex X="10110" Y="7746" Z="0"/>
					<Vertex X="10113" Y="7750" Z="0"/>
					<Vertex X="10116" Y="7756" Z="0"/>
					<Vertex X="10123" Y="7763" Z="0"/>
					<Vertex X="10126" Y="7766" Z="0"/>
					<Vertex X="10126" Y="7770" Z="0"/>
					<Vertex X="10133" Y="7773" Z="0"/>
					<Vertex X="10136" Y="7780" Z="0"/>
					<Vertex X="10140" Y="7783" Z="0"/>
					<Vertex X="10140" Y="7786" Z="0"/>
					<Vertex X="10146" Y="7793" Z="0"/>
					<Vertex X="10146" Y="7796" Z="0"/>
					<Vertex X="10153" Y="7800" Z="0"/>
					<Vertex X="10153" Y="7806" Z="0"/>
					<Vertex X="10156" Y="7810" Z="0"/>
					<Vertex X="10156" Y="7813" Z="0"/>
					<Vertex X="10160" Y="7816" Z="0"/>
					<Vertex X="10163" Y="7820" Z="0"/>
					<Vertex X="10166" Y="7826" Z="0"/>
					<Vertex X="10173" Y="7836" Z="0"/>
					<Vertex X="10173" Y="7843" Z="0"/>
					<Vertex X="10176" Y="7846" Z="0"/>
					<Vertex X="10176" Y="7850" Z="0"/>
					<Vertex X="10180" Y="7853" Z="0"/>
					<Vertex X="10180" Y="7860" Z="0"/>
					<Vertex X="10186" Y="7863" Z="0"/>
					<Vertex X="10186" Y="7866" Z="0"/>
					<Vertex X="10186" Y="7870" Z="0"/>
					<Vertex X="10186" Y="7873" Z="0"/>
					<Vertex X="10186" Y="7876" Z="0"/>
					<Vertex X="10186" Y="7880" Z="0"/>
					<Vertex X="10186" Y="7886" Z="0"/>
					<Vertex X="10190" Y="7890" Z="0"/>
					<Vertex X="10190" Y="7893" Z="0"/>
					<Vertex X="10190" Y="7896" Z="0"/>
					<Vertex X="10190" Y="7900" Z="0"/>
					<Vertex X="10190" Y="7903" Z="0"/>
					<Vertex X="10190" Y="7906" Z="0"/>
					<Vertex X="10190" Y="7913" Z="0"/>
					<Vertex X="10190" Y="7916" Z="0"/>
					<Vertex X="10190" Y="7920" Z="0"/>
					<Vertex X="10190" Y="7923" Z="0"/>
					<Vertex X="10190" Y="7926" Z="0"/>
					<Vertex X="10190" Y="7930" Z="0"/>
					<Vertex X="10190" Y="7936" Z="0"/>
					<Vertex X="10186" Y="7940" Z="0"/>
					<Vertex X="10186" Y="7943" Z="0"/>
					<Vertex X="10186" Y="7946" Z="0"/>
					<Vertex X="10186" Y="7950" Z="0"/>
					<Vertex X="10183" Y="7953" Z="0"/>
					<Vertex X="10183" Y="7956" Z="0"/>
					<Vertex X="10183" Y="7960" Z="0"/>
					<Vertex X="10183" Y="7963" Z="0"/>
					<Vertex X="10183" Y="7966" Z="0"/>
					<Vertex X="10183" Y="7973" Z="0"/>
					<Vertex X="10186" Y="7976" Z="0"/>
					<Vertex X="10190" Y="7980" Z="0"/>
					<Vertex X="10190" Y="7986" Z="0"/>
					<Vertex X="10193" Y="7990" Z="0"/>
					<Vertex X="10196" Y="7990" Z="0"/>
					<Vertex X="10196" Y="7993" Z="0"/>
					<Vertex X="10203" Y="8000" Z="0"/>
					<Vertex X="10206" Y="8003" Z="0"/>
					<Vertex X="10210" Y="8006" Z="0"/>
					<Vertex X="10213" Y="8010" Z="0"/>
					<Vertex X="10216" Y="8013" Z="0"/>
					<Vertex X="10216" Y="8020" Z="0"/>
					<Vertex X="10220" Y="8020" Z="0"/>
					<Vertex X="10223" Y="8023" Z="0"/>
					<Vertex X="10226" Y="8023" Z="0"/>
					<Vertex X="10230" Y="8026" Z="0"/>
					<Vertex X="10233" Y="8030" Z="0"/>
					<Vertex X="10236" Y="8033" Z="0"/>
					<Vertex X="10243" Y="8036" Z="0"/>
					<Vertex X="10246" Y="8040" Z="0"/>
					<Vertex X="10253" Y="8043" Z="0"/>
					<Vertex X="10256" Y="8043" Z="0"/>
					<Vertex X="10260" Y="8043" Z="0"/>
					<Vertex X="10266" Y="8050" Z="0"/>
					<Vertex X="10266" Y="8053" Z="0"/>
					<Vertex X="10270" Y="8056" Z="0"/>
					<Vertex X="10276" Y="8056" Z="0"/>
					<Vertex X="10280" Y="8063" Z="0"/>
					<Vertex X="10283" Y="8070" Z="0"/>
					<Vertex X="10286" Y="8073" Z="0"/>
					<Vertex X="10290" Y="8076" Z="0"/>
					<Vertex X="10296" Y="8083" Z="0"/>
					<Vertex X="10296" Y="8086" Z="0"/>
					<Vertex X="10300" Y="8090" Z="0"/>
					<Vertex X="10306" Y="8096" Z="0"/>
					<Vertex X="10310" Y="8100" Z="0"/>
					<Vertex X="10313" Y="8103" Z="0"/>
					<Vertex X="10313" Y="8106" Z="0"/>
					<Vertex X="10316" Y="8113" Z="0"/>
					<Vertex X="10320" Y="8113" Z="0"/>
					<Vertex X="10320" Y="8116" Z="0"/>
					<Vertex X="10323" Y="8116" Z="0"/>
					<Vertex X="10326" Y="8123" Z="0"/>
					<Vertex X="10330" Y="8126" Z="0"/>
					<Vertex X="10330" Y="8127" Z="0"/>
					<Vertex X="10333" Y="8127" Z="0"/>
					<Vertex X="10333" Y="8132" Z="0"/>
					<Vertex X="10330" Y="8146" Z="0"/>
					<Vertex X="10325" Y="8157" Z="0"/>
					<Vertex X="10317" Y="8168" Z="0"/>
					<Vertex X="10311" Y="8170" Z="0"/>
					<Vertex X="10303" Y="8176" Z="0"/>
					<Vertex X="10298" Y="8178" Z="0"/>
					<Vertex X="10287" Y="8184" Z="0"/>
					<Vertex X="10276" Y="8189" Z="0"/>
					<Vertex X="10262" Y="8197" Z="0"/>
					<Vertex X="10249" Y="8205" Z="0"/>
					<Vertex X="10235" Y="8208" Z="0"/>
					<Vertex X="10214" Y="8219" Z="0"/>
					<Vertex X="10203" Y="8224" Z="0"/>
					<Vertex X="10192" Y="8224" Z="0"/>
					<Vertex X="10181" Y="8227" Z="0"/>
					<Vertex X="10168" Y="8230" Z="0"/>
					<Vertex X="10154" Y="8232" Z="0"/>
					<Vertex X="10146" Y="8232" Z="0"/>
					<Vertex X="10138" Y="8235" Z="0"/>
					<Vertex X="10127" Y="8235" Z="0"/>
					<Vertex X="10114" Y="8238" Z="0"/>
					<Vertex X="10108" Y="8243" Z="0"/>
					<Vertex X="10103" Y="8246" Z="0"/>
					<Vertex X="10098" Y="8246" Z="0"/>
					<Vertex X="10092" Y="8251" Z="0"/>
					<Vertex X="10090" Y="8251" Z="0"/>
					<Vertex X="10084" Y="8254" Z="0"/>
					<Vertex X="10079" Y="8260" Z="0"/>
					<Vertex X="10076" Y="8262" Z="0"/>
					<Vertex X="10068" Y="8265" Z="0"/>
					<Vertex X="10065" Y="8268" Z="0"/>
					<Vertex X="10060" Y="8276" Z="0"/>
					<Vertex X="10057" Y="8278" Z="0"/>
					<Vertex X="10057" Y="8287" Z="0"/>
					<Vertex X="10057" Y="8289" Z="0"/>
					<Vertex X="10057" Y="8292" Z="0"/>
					<Vertex X="10057" Y="8295" Z="0"/>
					<Vertex X="10057" Y="8300" Z="0"/>
					<Vertex X="10060" Y="8303" Z="0"/>
					<Vertex X="10062" Y="8305" Z="0"/>
					<Vertex X="10065" Y="8305" Z="0"/>
					<Vertex X="10068" Y="8305" Z="0"/>
					<Vertex X="10071" Y="8308" Z="0"/>
					<Vertex X="10073" Y="8311" Z="0"/>
					<Vertex X="10076" Y="8314" Z="0"/>
					<Vertex X="10079" Y="8314" Z="0"/>
					<Vertex X="10084" Y="8314" Z="0"/>
					<Vertex X="10087" Y="8316" Z="0"/>
					<Vertex X="10098" Y="8319" Z="0"/>
					<Vertex X="10103" Y="8322" Z="0"/>
					<Vertex X="10111" Y="8322" Z="0"/>
					<Vertex X="10119" Y="8327" Z="0"/>
					<Vertex X="10135" Y="8330" Z="0"/>
					<Vertex X="10141" Y="8332" Z="0"/>
					<Vertex X="10149" Y="8338" Z="0"/>
					<Vertex X="10160" Y="8343" Z="0"/>
					<Vertex X="10168" Y="8349" Z="0"/>
					<Vertex X="10173" Y="8354" Z="0"/>
					<Vertex X="10179" Y="8357" Z="0"/>
					<Vertex X="10184" Y="8362" Z="0"/>
					<Vertex X="10190" Y="8368" Z="0"/>
					<Vertex X="10198" Y="8370" Z="0"/>
					<Vertex X="10203" Y="8373" Z="0"/>
					<Vertex X="10208" Y="8373" Z="0"/>
					<Vertex X="10214" Y="8376" Z="0"/>
					<Vertex X="10222" Y="8381" Z="0"/>
					<Vertex X="10225" Y="8381" Z="0"/>
					<Vertex X="10230" Y="8387" Z="0"/>
					<Vertex X="10235" Y="8389" Z="0"/>
					<Vertex X="10238" Y="8392" Z="0"/>
					<Vertex X="10246" Y="8397" Z="0"/>
					<Vertex X="10254" Y="8403" Z="0"/>
					<Vertex X="10262" Y="8408" Z="0"/>
					<Vertex X="10268" Y="8416" Z="0"/>
					<Vertex X="10273" Y="8419" Z="0"/>
					<Vertex X="10279" Y="8424" Z="0"/>
					<Vertex X="10284" Y="8432" Z="0"/>
					<Vertex X="10290" Y="8438" Z="0"/>
					<Vertex X="10298" Y="8451" Z="0"/>
					<Vertex X="10300" Y="8460" Z="0"/>
					<Vertex X="10303" Y="8465" Z="0"/>
					<Vertex X="10308" Y="8473" Z="0"/>
					<Vertex X="10311" Y="8481" Z="0"/>
					<Vertex X="10317" Y="8489" Z="0"/>
					<Vertex X="10325" Y="8500" Z="0"/>
					<Vertex X="10330" Y="8508" Z="0"/>
					<Vertex X="10333" Y="8511" Z="0"/>
					<Vertex X="10344" Y="8524" Z="0"/>
					<Vertex X="10346" Y="8527" Z="0"/>
					<Vertex X="10352" Y="8532" Z="0"/>
					<Vertex X="10354" Y="8538" Z="0"/>
					<Vertex X="10357" Y="8541" Z="0"/>
					<Vertex X="10362" Y="8546" Z="0"/>
					<Vertex X="10365" Y="8551" Z="0"/>
					<Vertex X="10368" Y="8557" Z="0"/>
					<Vertex X="10371" Y="8565" Z="0"/>
					<Vertex X="10376" Y="8570" Z="0"/>
					<Vertex X="10381" Y="8578" Z="0"/>
					<Vertex X="10384" Y="8581" Z="0"/>
					<Vertex X="10390" Y="8587" Z="0"/>
					<Vertex X="10392" Y="8589" Z="0"/>
					<Vertex X="10398" Y="8589" Z="0"/>
					<Vertex X="10400" Y="8589" Z="0"/>
					<Vertex X="10403" Y="8592" Z="0"/>
					<Vertex X="10408" Y="8595" Z="0"/>
					<Vertex X="10411" Y="8595" Z="0"/>
					<Vertex X="10414" Y="8597" Z="0"/>
					<Vertex X="10417" Y="8597" Z="0"/>
					<Vertex X="10419" Y="8597" Z="0"/>
					<Vertex X="10422" Y="8597" Z="0"/>
					<Vertex X="10471" Y="8587" Z="0"/>
					<Vertex X="10476" Y="8595" Z="0"/>
					<Vertex X="10479" Y="8605" Z="0"/>
					<Vertex X="10481" Y="8611" Z="0"/>
					<Vertex X="10481" Y="8616" Z="0"/>
					<Vertex X="10484" Y="8622" Z="0"/>
					<Vertex X="10487" Y="8632" Z="0"/>
					<Vertex X="10490" Y="8638" Z="0"/>
					<Vertex X="10495" Y="8651" Z="0"/>
					<Vertex X="10495" Y="8660" Z="0"/>
					<Vertex X="10498" Y="8668" Z="0"/>
					<Vertex X="10500" Y="8673" Z="0"/>
					<Vertex X="10503" Y="8681" Z="0"/>
					<Vertex X="10506" Y="8689" Z="0"/>
					<Vertex X="10506" Y="8697" Z="0"/>
					<Vertex X="10508" Y="8705" Z="0"/>
					<Vertex X="10514" Y="8716" Z="0"/>
					<Vertex X="10514" Y="8724" Z="0"/>
					<Vertex X="10517" Y="8735" Z="0"/>
					<Vertex X="10517" Y="8751" Z="0"/>
					<Vertex X="10517" Y="8754" Z="0"/>
					<Vertex X="10519" Y="8765" Z="0"/>
					<Vertex X="10522" Y="8770" Z="0"/>
					<Vertex X="10522" Y="8776" Z="0"/>
					<Vertex X="10522" Y="8778" Z="0"/>
					<Vertex X="10525" Y="8781" Z="0"/>
					<Vertex X="10525" Y="8787" Z="0"/>
					<Vertex X="10525" Y="8792" Z="0"/>
					<Vertex X="10525" Y="8795" Z="0"/>
					<Vertex X="10525" Y="8800" Z="0"/>
					<Vertex X="10525" Y="8803" Z="0"/>
					<Vertex X="10527" Y="8808" Z="0"/>
					<Vertex X="10527" Y="8811" Z="0"/>
					<Vertex X="10527" Y="8819" Z="0"/>
					<Vertex X="10527" Y="8827" Z="0"/>
					<Vertex X="10522" Y="8838" Z="0"/>
					<Vertex X="10519" Y="8846" Z="0"/>
					<Vertex X="10514" Y="8857" Z="0"/>
					<Vertex X="10514" Y="8862" Z="0"/>
					<Vertex X="10514" Y="8865" Z="0"/>
					<Vertex X="10514" Y="8873" Z="0"/>
					<Vertex X="10514" Y="8881" Z="0"/>
					<Vertex X="10514" Y="8887" Z="0"/>
					<Vertex X="10514" Y="8892" Z="0"/>
					<Vertex X="10514" Y="8897" Z="0"/>
					<Vertex X="10511" Y="8903" Z="0"/>
					<Vertex X="10508" Y="8914" Z="0"/>
					<Vertex X="10503" Y="8922" Z="0"/>
					<Vertex X="10500" Y="8927" Z="0"/>
					<Vertex X="10498" Y="8932" Z="0"/>
					<Vertex X="10492" Y="8941" Z="0"/>
					<Vertex X="10487" Y="8951" Z="0"/>
					<Vertex X="10484" Y="8957" Z="0"/>
					<Vertex X="10479" Y="8962" Z="0"/>
					<Vertex X="10473" Y="8970" Z="0"/>
					<Vertex X="10471" Y="8976" Z="0"/>
					<Vertex X="10462" Y="8981" Z="0"/>
					<Vertex X="10457" Y="8987" Z="0"/>
					<Vertex X="10452" Y="8992" Z="0"/>
					<Vertex X="10444" Y="8997" Z="0"/>
					<Vertex X="10433" Y="9003" Z="0"/>
					<Vertex X="10425" Y="9003" Z="0"/>
					<Vertex X="10417" Y="9003" Z="0"/>
					<Vertex X="10403" Y="9003" Z="0"/>
					<Vertex X="10390" Y="9003" Z="0"/>
					<Vertex X="10373" Y="9003" Z="0"/>
					<Vertex X="10354" Y="9003" Z="0"/>
					<Vertex X="10344" Y="9003" Z="0"/>
					<Vertex X="10330" Y="9003" Z="0"/>
					<Vertex X="10319" Y="9003" Z="0"/>
					<Vertex X="10303" Y="9003" Z="0"/>
					<Vertex X="10292" Y="9003" Z="0"/>
					<Vertex X="10281" Y="9000" Z="0"/>
					<Vertex X="10271" Y="8997" Z="0"/>
					<Vertex X="10262" Y="8997" Z="0"/>
					<Vertex X="10252" Y="8992" Z="0"/>
					<Vertex X="10246" Y="8992" Z="0"/>
					<Vertex X="10238" Y="8989" Z="0"/>
					<Vertex X="10222" Y="8981" Z="0"/>
					<Vertex X="10208" Y="8976" Z="0"/>
					<Vertex X="10192" Y="8968" Z="0"/>
					<Vertex X="10173" Y="8962" Z="0"/>
					<Vertex X="10157" Y="8960" Z="0"/>
					<Vertex X="10146" Y="8954" Z="0"/>
					<Vertex X="10135" Y="8951" Z="0"/>
					<Vertex X="10125" Y="8946" Z="0"/>
					<Vertex X="10111" Y="8941" Z="0"/>
					<Vertex X="10103" Y="8938" Z="0"/>
					<Vertex X="10092" Y="8932" Z="0"/>
					<Vertex X="10079" Y="8927" Z="0"/>
					<Vertex X="10062" Y="8922" Z="0"/>
					<Vertex X="10054" Y="8919" Z="0"/>
					<Vertex X="10044" Y="8916" Z="0"/>
					<Vertex X="10030" Y="8911" Z="0"/>
					<Vertex X="10014" Y="8905" Z="0"/>
					<Vertex X="10003" Y="8900" Z="0"/>
					<Vertex X="9987" Y="8897" Z="0"/>
					<Vertex X="9973" Y="8892" Z="0"/>
					<Vertex X="9962" Y="8887" Z="0"/>
					<Vertex X="9960" Y="8887" Z="0"/>
					<Vertex X="9952" Y="8887" Z="0"/>
					<Vertex X="9946" Y="8884" Z="0"/>
					<Vertex X="9938" Y="8881" Z="0"/>
					<Vertex X="9935" Y="8881" Z="0"/>
					<Vertex X="9930" Y="8881" Z="0"/>
					<Vertex X="9927" Y="8881" Z="0"/>
					<Vertex X="9922" Y="8878" Z="0"/>
					<Vertex X="9919" Y="8878" Z="0"/>
					<Vertex X="9914" Y="8878" Z="0"/>
					<Vertex X="9911" Y="8878" Z="0"/>
					<Vertex X="9908" Y="8876" Z="0"/>
					<Vertex X="9906" Y="8876" Z="0"/>
					<Vertex X="9903" Y="8873" Z="0"/>
					<Vertex X="9898" Y="8870" Z="0"/>
					<Vertex X="9895" Y="8870" Z="0"/>
					<Vertex X="9890" Y="8870" Z="0"/>
					<Vertex X="9887" Y="8865" Z="0"/>
					<Vertex X="9881" Y="8862" Z="0"/>
					<Vertex X="9876" Y="8857" Z="0"/>
					<Vertex X="9871" Y="8851" Z="0"/>
					<Vertex X="9865" Y="8846" Z="0"/>
					<Vertex X="9854" Y="8838" Z="0"/>
					<Vertex X="9849" Y="8832" Z="0"/>
					<Vertex X="9844" Y="8830" Z="0"/>
					<Vertex X="9841" Y="8827" Z="0"/>
					<Vertex X="9838" Y="8824" Z="0"/>
					<Vertex X="9835" Y="8822" Z="0"/>
					<Vertex X="9830" Y="8822" Z="0"/>
					<Vertex X="9827" Y="8819" Z="0"/>
					<Vertex X="9825" Y="8816" Z="0"/>
					<Vertex X="9822" Y="8814" Z="0"/>
					<Vertex X="9819" Y="8808" Z="0"/>
					<Vertex X="9817" Y="8808" Z="0"/>
					<Vertex X="9811" Y="8805" Z="0"/>
					<Vertex X="9803" Y="8800" Z="0"/>
					<Vertex X="9800" Y="8792" Z="0"/>
					<Vertex X="9795" Y="8789" Z="0"/>
					<Vertex X="9792" Y="8784" Z="0"/>
					<Vertex X="9787" Y="8776" Z="0"/>
					<Vertex X="9781" Y="8776" Z="0"/>
					<Vertex X="9776" Y="8770" Z="0"/>
					<Vertex X="9771" Y="8765" Z="0"/>
					<Vertex X="9760" Y="8760" Z="0"/>
					<Vertex X="9752" Y="8754" Z="0"/>
					<Vertex X="9744" Y="8749" Z="0"/>
					<Vertex X="9735" Y="8746" Z="0"/>
					<Vertex X="9730" Y="8743" Z="0"/>
					<Vertex X="9722" Y="8741" Z="0"/>
					<Vertex X="9714" Y="8741" Z="0"/>
					<Vertex X="9703" Y="8735" Z="0"/>
					<Vertex X="9698" Y="8732" Z="0"/>
					<Vertex X="9690" Y="8730" Z="0"/>
					<Vertex X="9681" Y="8727" Z="0"/>
					<Vertex X="9671" Y="8724" Z="0"/>
					<Vertex X="9660" Y="8722" Z="0"/>
					<Vertex X="9652" Y="8716" Z="0"/>
					<Vertex X="9646" Y="8716" Z="0"/>
					<Vertex X="9638" Y="8714" Z="0"/>
					<Vertex X="9633" Y="8714" Z="0"/>
					<Vertex X="9627" Y="8708" Z="0"/>
					<Vertex X="9625" Y="8708" Z="0"/>
					<Vertex X="9617" Y="8705" Z="0"/>
					<Vertex X="9614" Y="8703" Z="0"/>
					<Vertex X="9608" Y="8703" Z="0"/>
					<Vertex X="9600" Y="8700" Z="0"/>
					<Vertex X="9600" Y="8697" Z="0"/>
					<Vertex X="9592" Y="8697" Z="0"/>
					<Vertex X="9587" Y="8697" Z="0"/>
					<Vertex X="9584" Y="8695" Z="0"/>
					<Vertex X="9573" Y="8692" Z="0"/>
					<Vertex X="9568" Y="8689" Z="0"/>
					<Vertex X="9554" Y="8689" Z="0"/>
					<Vertex X="9544" Y="8684" Z="0"/>
					<Vertex X="9541" Y="8684" Z="0"/>
					<Vertex X="9530" Y="8681" Z="0"/>
					<Vertex X="9519" Y="8678" Z="0"/>
					<Vertex X="9511" Y="8678" Z="0"/>
					<Vertex X="9498" Y="8678" Z="0"/>
					<Vertex X="9490" Y="8673" Z="0"/>
					<Vertex X="9481" Y="8673" Z="0"/>
					<Vertex X="9476" Y="8670" Z="0"/>
					<Vertex X="9468" Y="8670" Z="0"/>
					<Vertex X="9465" Y="8670" Z="0"/>
					<Vertex X="9457" Y="8665" Z="0"/>
					<Vertex X="9454" Y="8665" Z="0"/>
					<Vertex X="9449" Y="8662" Z="0"/>
					<Vertex X="9444" Y="8660" Z="0"/>
					<Vertex X="9438" Y="8654" Z="0"/>
					<Vertex X="9430" Y="8649" Z="0"/>
					<Vertex X="9419" Y="8646" Z="0"/>
					<Vertex X="9411" Y="8638" Z="0"/>
					<Vertex X="9403" Y="8635" Z="0"/>
					<Vertex X="9395" Y="8630" Z="0"/>
					<Vertex X="9384" Y="8619" Z="0"/>
					<Vertex X="9373" Y="8614" Z="0"/>
					<Vertex X="9365" Y="8605" Z="0"/>
					<Vertex X="9354" Y="8595" Z="0"/>
					<Vertex X="9349" Y="8589" Z="0"/>
					<Vertex X="9341" Y="8581" Z="0"/>
					<Vertex X="9335" Y="8573" Z="0"/>
					<Vertex X="9335" Y="8568" Z="0"/>
					<Vertex X="9330" Y="8565" Z="0"/>
					<Vertex X="9327" Y="8560" Z="0"/>
					<Vertex X="9327" Y="8557" Z="0"/>
					<Vertex X="9325" Y="8551" Z="0"/>
					<Vertex X="9325" Y="8546" Z="0"/>
					<Vertex X="9325" Y="8535" Z="0"/>
					<Vertex X="9325" Y="8530" Z="0"/>
					<Vertex X="9325" Y="8524" Z="0"/>
					<Vertex X="9325" Y="8514" Z="0"/>
					<Vertex X="9325" Y="8508" Z="0"/>
					<Vertex X="9325" Y="8503" Z="0"/>
					<Vertex X="9325" Y="8497" Z="0"/>
					<Vertex X="9325" Y="8492" Z="0"/>
					<Vertex X="9325" Y="8484" Z="0"/>
					<Vertex X="9325" Y="8476" Z="0"/>
					<Vertex X="9322" Y="8468" Z="0"/>
					<Vertex X="9322" Y="8462" Z="0"/>
					<Vertex X="9319" Y="8454" Z="0"/>
					<Vertex X="9319" Y="8443" Z="0"/>
					<Vertex X="9317" Y="8441" Z="0"/>
					<Vertex X="9314" Y="8435" Z="0"/>
					<Vertex X="9308" Y="8430" Z="0"/>
					<Vertex X="9306" Y="8422" Z="0"/>
					<Vertex X="9306" Y="8419" Z="0"/>
					<Vertex X="9303" Y="8416" Z="0"/>
					<Vertex X="9300" Y="8416" Z="0"/>
					<Vertex X="9295" Y="8414" Z="0"/>
					<Vertex X="9292" Y="8411" Z="0"/>
					<Vertex X="9287" Y="8411" Z="0"/>
					<Vertex X="9284" Y="8408" Z="0"/>
					<Vertex X="9279" Y="8408" Z="0"/>
					<Vertex X="9273" Y="8405" Z="0"/>
					<Vertex X="9268" Y="8403" Z="0"/>
					<Vertex X="9262" Y="8400" Z="0"/>
					<Vertex X="9257" Y="8400" Z="0"/>
					<Vertex X="9252" Y="8400" Z="0"/>
					<Vertex X="9246" Y="8395" Z="0"/>
					<Vertex X="9244" Y="8392" Z="0"/>
					<Vertex X="9238" Y="8392" Z="0"/>
					<Vertex X="9233" Y="8387" Z="0"/>
					<Vertex X="9230" Y="8378" Z="0"/>
					<Vertex X="9227" Y="8373" Z="0"/>
					<Vertex X="9227" Y="8370" Z="0"/>
					<Vertex X="9225" Y="8362" Z="0"/>
					<Vertex X="9225" Y="8357" Z="0"/>
					<Vertex X="9225" Y="8354" Z="0"/>
					<Vertex X="9225" Y="8346" Z="0"/>
					<Vertex X="9225" Y="8343" Z="0"/>
					<Vertex X="9225" Y="8338" Z="0"/>
					<Vertex X="9225" Y="8332" Z="0"/>
					<Vertex X="9225" Y="8324" Z="0"/>
					<Vertex X="9225" Y="8316" Z="0"/>
					<Vertex X="9225" Y="8314" Z="0"/>
					<Vertex X="9225" Y="8305" Z="0"/>
					<Vertex X="9222" Y="8300" Z="0"/>
					<Vertex X="9219" Y="8295" Z="0"/>
					<Vertex X="9219" Y="8292" Z="0"/>
					<Vertex X="9217" Y="8287" Z="0"/>
					<Vertex X="9217" Y="8278" Z="0"/>
					<Vertex X="9217" Y="8273" Z="0"/>
					<Vertex X="9211" Y="8265" Z="0"/>
					<Vertex X="9211" Y="8257" Z="0"/>
					<Vertex X="9208" Y="8251" Z="0"/>
					<Vertex X="9208" Y="8246" Z="0"/>
					<Vertex X="9206" Y="8243" Z="0"/>
					<Vertex X="9206" Y="8238" Z="0"/>
					<Vertex X="9203" Y="8235" Z="0"/>
					<Vertex X="9203" Y="8232" Z="0"/>
					<Vertex X="9226" Y="8193" Z="0"/>
					<Vertex X="9220" Y="8186" Z="0"/>
					<Vertex X="9213" Y="8183" Z="0"/>
					<Vertex X="9213" Y="8180" Z="0"/>
					<Vertex X="9206" Y="8176" Z="0"/>
					<Vertex X="9200" Y="8173" Z="0"/>
					<Vertex X="9196" Y="8170" Z="0"/>
					<Vertex X="9193" Y="8166" Z="0"/>
					<Vertex X="9190" Y="8163" Z="0"/>
					<Vertex X="9180" Y="8146" Z="0"/>
					<Vertex X="9176" Y="8143" Z="0"/>
					<Vertex X="9170" Y="8136" Z="0"/>
					<Vertex X="9160" Y="8120" Z="0"/>
					<Vertex X="9150" Y="8110" Z="0"/>
					<Vertex X="9146" Y="8103" Z="0"/>
					<Vertex X="9140" Y="8093" Z="0"/>
					<Vertex X="9130" Y="8080" Z="0"/>
					<Vertex X="9123" Y="8073" Z="0"/>
					<Vertex X="9116" Y="8066" Z="0"/>
					<Vertex X="9106" Y="8053" Z="0"/>
					<Vertex X="9103" Y="8050" Z="0"/>
					<Vertex X="9096" Y="8043" Z="0"/>
					<Vertex X="9096" Y="8040" Z="0"/>
					<Vertex X="9093" Y="8033" Z="0"/>
					<Vertex X="9093" Y="8023" Z="0"/>
					<Vertex X="9086" Y="8016" Z="0"/>
					<Vertex X="9080" Y="8000" Z="0"/>
					<Vertex X="9076" Y="7986" Z="0"/>
					<Vertex X="9073" Y="7976" Z="0"/>
					<Vertex X="9070" Y="7963" Z="0"/>
					<Vertex X="9070" Y="7956" Z="0"/>
					<Vertex X="9070" Y="7943" Z="0"/>
					<Vertex X="9063" Y="7936" Z="0"/>
					<Vertex X="9063" Y="7926" Z="0"/>
					<Vertex X="9063" Y="7920" Z="0"/>
					<Vertex X="9063" Y="7903" Z="0"/>
					<Vertex X="9060" Y="7893" Z="0"/>
					<Vertex X="9056" Y="7883" Z="0"/>
					<Vertex X="9056" Y="7870" Z="0"/>
					<Vertex X="9056" Y="7863" Z="0"/>
					<Vertex X="9053" Y="7860" Z="0"/>
					<Vertex X="9053" Y="7850" Z="0"/>
					<Vertex X="9053" Y="7843" Z="0"/>
					<Vertex X="9053" Y="7833" Z="0"/>
					<Vertex X="9053" Y="7826" Z="0"/>
					<Vertex X="9056" Y="7820" Z="0"/>
					<Vertex X="9056" Y="7816" Z="0"/>
					<Vertex X="9056" Y="7810" Z="0"/>
					<Vertex X="9063" Y="7806" Z="0"/>
					<Vertex X="9063" Y="7803" Z="0"/>
					<Vertex X="9066" Y="7796" Z="0"/>
					<Vertex X="9070" Y="7793" Z="0"/>
					<Vertex X="9073" Y="7790" Z="0"/>
					<Vertex X="9080" Y="7790" Z="0"/>
					<Vertex X="9083" Y="7786" Z="0"/>
					<Vertex X="9090" Y="7783" Z="0"/>
					<Vertex X="9100" Y="7776" Z="0"/>
					<Vertex X="9106" Y="7773" Z="0"/>
					<Vertex X="9110" Y="7770" Z="0"/>
					<Vertex X="9123" Y="7766" Z="0"/>
					<Vertex X="9126" Y="7766" Z="0"/>
					<Vertex X="9133" Y="7766" Z="0"/>
					<Vertex X="9143" Y="7763" Z="0"/>
					<Vertex X="9146" Y="7760" Z="0"/>
					<Vertex X="9153" Y="7756" Z="0"/>
					<Vertex X="9156" Y="7753" Z="0"/>
					<Vertex X="9166" Y="7753" Z="0"/>
					<Vertex X="9173" Y="7746" Z="0"/>
					<Vertex X="9176" Y="7746" Z="0"/>
					<Vertex X="9180" Y="7746" Z="0"/>
					<Vertex X="9183" Y="7746" Z="0"/>
					<Vertex X="9186" Y="7743" Z="0"/>
					<Vertex X="9193" Y="7743" Z="0"/>
					<Vertex X="9200" Y="7743" Z="0"/>
					<Vertex X="9206" Y="7736" Z="0"/>
					<Vertex X="9213" Y="7736" Z="0"/>
					<Vertex X="9216" Y="7736" Z="0"/>
					<Vertex X="9223" Y="7736" Z="0"/>
					<Vertex X="9233" Y="7736" Z="0"/>
					<Vertex X="9240" Y="7736" Z="0"/>
					<Vertex X="9246" Y="7736" Z="0"/>
					<Vertex X="9250" Y="7740" Z="0"/>
					<Vertex X="9263" Y="7746" Z="0"/>
					<Vertex X="9273" Y="7750" Z="0"/>
					<Vertex X="9276" Y="7753" Z="0"/>
					<Vertex X="9280" Y="7756" Z="0"/>
					<Vertex X="9286" Y="7756" Z="0"/>
					<Vertex X="9290" Y="7760" Z="0"/>
					<Vertex X="9296" Y="7763" Z="0"/>
					<Vertex X="9300" Y="7766" Z="0"/>
					<Vertex X="9306" Y="7773" Z="0"/>
					<Vertex X="9310" Y="7776" Z="0"/>
					<Vertex X="9316" Y="7783" Z="0"/>
					<Vertex X="9320" Y="7790" Z="0"/>
					<Vertex X="9323" Y="7796" Z="0"/>
					<Vertex X="9326" Y="7803" Z="0"/>
					<Vertex X="9326" Y="7806" Z="0"/>
					<Vertex X="9330" Y="7813" Z="0"/>
					<Vertex X="9333" Y="7820" Z="0"/>
					<Vertex X="9336" Y="7823" Z="0"/>
					<Vertex X="9343" Y="7830" Z="0"/>
					<Vertex X="9346" Y="7840" Z="0"/>
					<Vertex X="9350" Y="7843" Z="0"/>
					<Vertex X="9350" Y="7846" Z="0"/>
					<Vertex X="9356" Y="7856" Z="0"/>
					<Vertex X="9360" Y="7860" Z="0"/>
					<Vertex X="9360" Y="7863" Z="0"/>
					<Vertex X="9360" Y="7866" Z="0"/>
					<Vertex X="9363" Y="7866" Z="0"/>
					<Vertex X="9363" Y="7873" Z="0"/>
					<Vertex X="9366" Y="7876" Z="0"/>
					<Vertex X="9366" Y="7880" Z="0"/>
					<Vertex X="9370" Y="7883" Z="0"/>
					<Vertex X="9370" Y="7886" Z="0"/>
					<Vertex X="9370" Y="7890" Z="0"/>
					<Vertex X="9373" Y="7893" Z="0"/>
					<Vertex X="9373" Y="7896" Z="0"/>
					<Vertex X="9380" Y="7903" Z="0"/>
					<Vertex X="9380" Y="7906" Z="0"/>
					<Vertex X="9380" Y="7910" Z="0"/>
					<Vertex X="9386" Y="7920" Z="0"/>
					<Vertex X="9390" Y="7923" Z="0"/>
					<Vertex X="9393" Y="7933" Z="0"/>
					<Vertex X="9393" Y="7936" Z="0"/>
					<Vertex X="9400" Y="7940" Z="0"/>
					<Vertex X="9403" Y="7946" Z="0"/>
					<Vertex X="9403" Y="7950" Z="0"/>
					<Vertex X="9406" Y="7956" Z="0"/>
					<Vertex X="9410" Y="7963" Z="0"/>
					<Vertex X="9413" Y="7966" Z="0"/>
					<Vertex X="9420" Y="7973" Z="0"/>
					<Vertex X="9423" Y="7976" Z="0"/>
					<Vertex X="9426" Y="7983" Z="0"/>
					<Vertex X="9426" Y="7986" Z="0"/>
					<Vertex X="9430" Y="7986" Z="0"/>
					<Vertex X="9433" Y="7990" Z="0"/>
					<Vertex X="9436" Y="7993" Z="0"/>
					<Vertex X="9436" Y="7996" Z="0"/>
					<Vertex X="9440" Y="8000" Z="0"/>
					<Vertex X="9443" Y="8000" Z="0"/>
					<Vertex X="9446" Y="8000" Z="0"/>
					<Vertex X="9450" Y="8000" Z="0"/>
					<Vertex X="9450" Y="7996" Z="0"/>
					<Vertex X="9450" Y="7993" Z="0"/>
					<Vertex X="9450" Y="7986" Z="0"/>
					<Vertex X="9453" Y="7983" Z="0"/>
					<Vertex X="9456" Y="7980" Z="0"/>
					<Vertex X="9456" Y="7976" Z="0"/>
					<Vertex X="9463" Y="7970" Z="0"/>
					<Vertex X="9463" Y="7966" Z="0"/>
					<Vertex X="9466" Y="7960" Z="0"/>
					<Vertex X="9466" Y="7956" Z="0"/>
					<Vertex X="9470" Y="7953" Z="0"/>
					<Vertex X="9473" Y="7946" Z="0"/>
					<Vertex X="9473" Y="7936" Z="0"/>
					<Vertex X="9476" Y="7930" Z="0"/>
					<Vertex X="9476" Y="7926" Z="0"/>
					<Vertex X="9480" Y="7920" Z="0"/>
					<Vertex X="9480" Y="7916" Z="0"/>
					<Vertex X="9486" Y="7910" Z="0"/>
					<Vertex X="9486" Y="7900" Z="0"/>
					<Vertex X="9486" Y="7893" Z="0"/>
					<Vertex X="9486" Y="7886" Z="0"/>
					<Vertex X="9486" Y="7873" Z="0"/>
					<Vertex X="9493" Y="7866" Z="0"/>
					<Vertex X="9493" Y="7856" Z="0"/>
					<Vertex X="9493" Y="7850" Z="0"/>
					<Vertex X="9496" Y="7840" Z="0"/>
					<Vertex X="9496" Y="7833" Z="0"/>
					<Vertex X="9500" Y="7826" Z="0"/>
					<Vertex X="9500" Y="7810" Z="0"/>
					<Vertex X="9503" Y="7806" Z="0"/>
					<Vertex X="9506" Y="7793" Z="0"/>
					<Vertex X="9506" Y="7786" Z="0"/>
					<Vertex X="9510" Y="7773" Z="0"/>
					<Vertex X="9510" Y="7770" Z="0"/>
					<Vertex X="9510" Y="7766" Z="0"/>
					<Vertex X="9513" Y="7760" Z="0"/>
					<Vertex X="9513" Y="7756" Z="0"/>
					<Vertex X="9516" Y="7750" Z="0"/>
					<Vertex X="9516" Y="7743" Z="0"/>
					<Vertex X="9516" Y="7740" Z="0"/>
					<Vertex X="9520" Y="7736" Z="0"/>
					<Vertex X="9523" Y="7730" Z="0"/>
					<Vertex X="9526" Y="7723" Z="0"/>
					<Vertex X="9530" Y="7720" Z="0"/>
					<Vertex X="9530" Y="7710" Z="0"/>
					<Vertex X="9530" Y="7706" Z="0"/>
					<Vertex X="9530" Y="7703" Z="0"/>
					<Vertex X="9530" Y="7696" Z="0"/>
					<Vertex X="9530" Y="7690" Z="0"/>
					<Vertex X="9530" Y="7683" Z="0"/>
					<Vertex X="9530" Y="7673" Z="0"/>
					<Vertex X="9536" Y="7663" Z="0"/>
					<Vertex X="9536" Y="7656" Z="0"/>
					<Vertex X="9536" Y="7650" Z="0"/>
					<Vertex X="9536" Y="7643" Z="0"/>
					<Vertex X="9536" Y="7636" Z="0"/>
					<Vertex X="9533" Y="7630" Z="0"/>
					<Vertex X="9533" Y="7620" Z="0"/>
					<Vertex X="9526" Y="7613" Z="0"/>
					<Vertex X="9526" Y="7610" Z="0"/>
					<Vertex X="9523" Y="7606" Z="0"/>
					<Vertex X="9520" Y="7603" Z="0"/>
					<Vertex X="9520" Y="7596" Z="0"/>
					<Vertex X="9513" Y="7586" Z="0"/>
					<Vertex X="9513" Y="7583" Z="0"/>
					<Vertex X="9510" Y="7576" Z="0"/>
					<Vertex X="9503" Y="7570" Z="0"/>
					<Vertex X="9503" Y="7560" Z="0"/>
					<Vertex X="9500" Y="7556" Z="0"/>
					<Vertex X="9496" Y="7550" Z="0"/>
					<Vertex X="9493" Y="7546" Z="0"/>
					<Vertex X="9490" Y="7540" Z="0"/>
					<Vertex X="9483" Y="7533" Z="0"/>
					<Vertex X="9476" Y="7530" Z="0"/>
					<Vertex X="9473" Y="7526" Z="0"/>
					<Vertex X="9470" Y="7520" Z="0"/>
					<Vertex X="9463" Y="7510" Z="0"/>
					<Vertex X="9453" Y="7500" Z="0"/>
					<Vertex X="9450" Y="7490" Z="0"/>
					<Vertex X="9443" Y="7483" Z="0"/>
					<Vertex X="9436" Y="7473" Z="0"/>
					<Vertex X="9433" Y="7470" Z="0"/>
					<Vertex X="9426" Y="7460" Z="0"/>
					<Vertex X="9420" Y="7446" Z="0"/>
					<Vertex X="9413" Y="7440" Z="0"/>
					<Vertex X="9403" Y="7423" Z="0"/>
					<Vertex X="9396" Y="7410" Z="0"/>
					<Vertex X="9390" Y="7400" Z="0"/>
					<Vertex X="9386" Y="7393" Z="0"/>
					<Vertex X="9383" Y="7386" Z="0"/>
					<Vertex X="9376" Y="7380" Z="0"/>
					<Vertex X="9373" Y="7380" Z="0"/>
					<Vertex X="9370" Y="7380" Z="0"/>
					<Vertex X="9363" Y="7376" Z="0"/>
					<Vertex X="9356" Y="7373" Z="0"/>
					<Vertex X="9353" Y="7373" Z="0"/>
					<Vertex X="9343" Y="7373" Z="0"/>
					<Vertex X="9326" Y="7373" Z="0"/>
					<Vertex X="9323" Y="7373" Z="0"/>
					<Vertex X="9310" Y="7373" Z="0"/>
					<Vertex X="9306" Y="7376" Z="0"/>
					<Vertex X="9293" Y="7380" Z="0"/>
					<Vertex X="9290" Y="7383" Z="0"/>
					<Vertex X="9280" Y="7390" Z="0"/>
					<Vertex X="9270" Y="7400" Z="0"/>
					<Vertex X="9263" Y="7403" Z="0"/>
					<Vertex X="9260" Y="7410" Z="0"/>
					<Vertex X="9250" Y="7416" Z="0"/>
					<Vertex X="9243" Y="7420" Z="0"/>
					<Vertex X="9233" Y="7426" Z="0"/>
					<Vertex X="9226" Y="7430" Z="0"/>
					<Vertex X="9220" Y="7436" Z="0"/>
					<Vertex X="9216" Y="7440" Z="0"/>
					<Vertex X="9210" Y="7446" Z="0"/>
					<Vertex X="9203" Y="7450" Z="0"/>
					<Vertex X="9196" Y="7456" Z="0"/>
					<Vertex X="9190" Y="7463" Z="0"/>
					<Vertex X="9186" Y="7466" Z="0"/>
					<Vertex X="9183" Y="7476" Z="0"/>
					<Vertex X="9176" Y="7483" Z="0"/>
					<Vertex X="9173" Y="7490" Z="0"/>
					<Vertex X="9166" Y="7500" Z="0"/>
					<Vertex X="9163" Y="7506" Z="0"/>
					<Vertex X="9160" Y="7510" Z="0"/>
					<Vertex X="9153" Y="7523" Z="0"/>
					<Vertex X="9146" Y="7533" Z="0"/>
					<Vertex X="9133" Y="7546" Z="0"/>
					<Vertex X="9126" Y="7550" Z="0"/>
					<Vertex X="9123" Y="7553" Z="0"/>
					<Vertex X="9116" Y="7556" Z="0"/>
					<Vertex X="9106" Y="7566" Z="0"/>
					<Vertex X="9100" Y="7573" Z="0"/>
					<Vertex X="9090" Y="7576" Z="0"/>
					<Vertex X="9083" Y="7586" Z="0"/>
					<Vertex X="9076" Y="7593" Z="0"/>
					<Vertex X="9063" Y="7600" Z="0"/>
					<Vertex X="9060" Y="7600" Z="0"/>
					<Vertex X="9056" Y="7606" Z="0"/>
					<Vertex X="9046" Y="7610" Z="0"/>
					<Vertex X="9040" Y="7616" Z="0"/>
					<Vertex X="9026" Y="7626" Z="0"/>
					<Vertex X="9020" Y="7630" Z="0"/>
					<Vertex X="9010" Y="7640" Z="0"/>
					<Vertex X="9003" Y="7646" Z="0"/>
					<Vertex X="8996" Y="7656" Z="0"/>
					<Vertex X="8990" Y="7663" Z="0"/>
					<Vertex X="8976" Y="7670" Z="0"/>
					<Vertex X="8963" Y="7680" Z="0"/>
					<Vertex X="8946" Y="7690" Z="0"/>
					<Vertex X="8936" Y="7696" Z="0"/>
					<Vertex X="8933" Y="7700" Z="0"/>
					<Vertex X="8930" Y="7703" Z="0"/>
					<Vertex X="8920" Y="7710" Z="0"/>
					<Vertex X="8913" Y="7713" Z="0"/>
					<Vertex X="8906" Y="7716" Z="0"/>
					<Vertex X="8896" Y="7716" Z="0"/>
					<Vertex X="8890" Y="7720" Z="0"/>
					<Vertex X="8880" Y="7726" Z="0"/>
					<Vertex X="8876" Y="7726" Z="0"/>
					<Vertex X="8863" Y="7726" Z="0"/>
					<Vertex X="8846" Y="7726" Z="0"/>
					<Vertex X="8840" Y="7726" Z="0"/>
					<Vertex X="8833" Y="7726" Z="0"/>
					<Vertex X="8823" Y="7726" Z="0"/>
					<Vertex X="8813" Y="7726" Z="0"/>
					<Vertex X="8806" Y="7726" Z="0"/>
					<Vertex X="8796" Y="7726" Z="0"/>
					<Vertex X="8786" Y="7726" Z="0"/>
					<Vertex X="8773" Y="7726" Z="0"/>
					<Vertex X="8763" Y="7726" Z="0"/>
					<Vertex X="8746" Y="7726" Z="0"/>
					<Vertex X="8736" Y="7726" Z="0"/>
					<Vertex X="8733" Y="7726" Z="0"/>
					<Vertex X="8720" Y="7726" Z="0"/>
					<Vertex X="8713" Y="7726" Z="0"/>
					<Vertex X="8700" Y="7726" Z="0"/>
					<Vertex X="8693" Y="7726" Z="0"/>
					<Vertex X="8683" Y="7726" Z="0"/>
					<Vertex X="8673" Y="7723" Z="0"/>
					<Vertex X="8663" Y="7723" Z="0"/>
					<Vertex X="8656" Y="7720" Z="0"/>
					<Vertex X="8646" Y="7716" Z="0"/>
					<Vertex X="8636" Y="7710" Z="0"/>
					<Vertex X="8620" Y="7703" Z="0"/>
					<Vertex X="8606" Y="7693" Z="0"/>
					<Vertex X="8596" Y="7686" Z="0"/>
					<Vertex X="8586" Y="7680" Z="0"/>
					<Vertex X="8573" Y="7666" Z="0"/>
					<Vertex X="8563" Y="7660" Z="0"/>
					<Vertex X="8556" Y="7653" Z="0"/>
					<Vertex X="8543" Y="7640" Z="0"/>
					<Vertex X="8540" Y="7633" Z="0"/>
					<Vertex X="8533" Y="7623" Z="0"/>
					<Vertex X="8520" Y="7610" Z="0"/>
					<Vertex X="8513" Y="7600" Z="0"/>
					<Vertex X="8506" Y="7580" Z="0"/>
					<Vertex X="8490" Y="7556" Z="0"/>
					<Vertex X="8480" Y="7540" Z="0"/>
					<Vertex X="8473" Y="7523" Z="0"/>
					<Vertex X="8466" Y="7490" Z="0"/>
					<Vertex X="8463" Y="7470" Z="0"/>
					<Vertex X="8450" Y="7420" Z="0"/>
					<Vertex X="8436" Y="7396" Z="0"/>
					<Vertex X="8433" Y="7380" Z="0"/>
					<Vertex X="8423" Y="7370" Z="0"/>
					<Vertex X="8416" Y="7356" Z="0"/>
					<Vertex X="8410" Y="7346" Z="0"/>
					<Vertex X="8396" Y="7330" Z="0"/>
					<Vertex X="8386" Y="7313" Z="0"/>
					<Vertex X="8366" Y="7290" Z="0"/>
					<Vertex X="8356" Y="7276" Z="0"/>
					<Vertex X="8350" Y="7263" Z="0"/>
					<Vertex X="8330" Y="7230" Z="0"/>
					<Vertex X="8316" Y="7210" Z="0"/>
					<Vertex X="8306" Y="7180" Z="0"/>
					<Vertex X="8290" Y="7156" Z="0"/>
					<Vertex X="8276" Y="7130" Z="0"/>
					<Vertex X="8270" Y="7103" Z="0"/>
					<Vertex X="8266" Y="7070" Z="0"/>
					<Vertex X="8260" Y="7036" Z="0"/>
					<Vertex X="8253" Y="7003" Z="0"/>
					<Vertex X="8253" Y="6990" Z="0"/>
					<Vertex X="8253" Y="6980" Z="0"/>
					<Vertex X="8253" Y="6970" Z="0"/>
					<Vertex X="8253" Y="6956" Z="0"/>
					<Vertex X="8253" Y="6943" Z="0"/>
					<Vertex X="8253" Y="6936" Z="0"/>
					<Vertex X="8253" Y="6926" Z="0"/>
					<Vertex X="8253" Y="6913" Z="0"/>
					<Vertex X="8253" Y="6890" Z="0"/>
					<Vertex X="8253" Y="6876" Z="0"/>
					<Vertex X="8253" Y="6860" Z="0"/>
					<Vertex X="8253" Y="6846" Z="0"/>
					<Vertex X="8253" Y="6826" Z="0"/>
					<Vertex X="8253" Y="6813" Z="0"/>
					<Vertex X="8253" Y="6796" Z="0"/>
					<Vertex X="8253" Y="6783" Z="0"/>
					<Vertex X="8253" Y="6766" Z="0"/>
					<Vertex X="8253" Y="6750" Z="0"/>
					<Vertex X="8253" Y="6736" Z="0"/>
					<Vertex X="8253" Y="6726" Z="0"/>
					<Vertex X="8253" Y="6716" Z="0"/>
					<Vertex X="8256" Y="6710" Z="0"/>
					<Vertex X="8256" Y="6703" Z="0"/>
					<Vertex X="8256" Y="6693" Z="0"/>
					<Vertex X="8263" Y="6683" Z="0"/>
					<Vertex X="8266" Y="6673" Z="0"/>
					<Vertex X="8276" Y="6660" Z="0"/>
					<Vertex X="8280" Y="6653" Z="0"/>
					<Vertex X="8286" Y="6646" Z="0"/>
					<Vertex X="8293" Y="6636" Z="0"/>
					<Vertex X="8300" Y="6630" Z="0"/>
					<Vertex X="8303" Y="6630" Z="0"/>
					<Vertex X="8310" Y="6623" Z="0"/>
					<Vertex X="8316" Y="6616" Z="0"/>
					<Vertex X="8326" Y="6613" Z="0"/>
					<Vertex X="8330" Y="6610" Z="0"/>
					<Vertex X="8336" Y="6606" Z="0"/>
					<Vertex X="8353" Y="6596" Z="0"/>
					<Vertex X="8363" Y="6593" Z="0"/>
					<Vertex X="8373" Y="6586" Z="0"/>
					<Vertex X="8383" Y="6586" Z="0"/>
					<Vertex X="8390" Y="6580" Z="0"/>
					<Vertex X="8406" Y="6570" Z="0"/>
					<Vertex X="8423" Y="6560" Z="0"/>
					<Vertex X="8430" Y="6553" Z="0"/>
					<Vertex X="8440" Y="6546" Z="0"/>
					<Vertex X="8450" Y="6536" Z="0"/>
					<Vertex X="8456" Y="6530" Z="0"/>
					<Vertex X="8463" Y="6520" Z="0"/>
					<Vertex X="8470" Y="6513" Z="0"/>
					<Vertex X="8473" Y="6500" Z="0"/>
					<Vertex X="8480" Y="6483" Z="0"/>
					<Vertex X="8490" Y="6463" Z="0"/>
					<Vertex X="8493" Y="6443" Z="0"/>
					<Vertex X="8500" Y="6416" Z="0"/>
					<Vertex X="8503" Y="6396" Z="0"/>
					<Vertex X="8503" Y="6380" Z="0"/>
					<Vertex X="8503" Y="6366" Z="0"/>
					<Vertex X="8506" Y="6353" Z="0"/>
					<Vertex X="8506" Y="6340" Z="0"/>
					<Vertex X="8506" Y="6316" Z="0"/>
					<Vertex X="8506" Y="6300" Z="0"/>
					<Vertex X="8506" Y="6283" Z="0"/>
					<Vertex X="8506" Y="6260" Z="0"/>
					<Vertex X="8506" Y="6243" Z="0"/>
					<Vertex X="8506" Y="6233" Z="0"/>
					<Vertex X="8506" Y="6216" Z="0"/>
					<Vertex X="8506" Y="6200" Z="0"/>
					<Vertex X="8506" Y="6190" Z="0"/>
					<Vertex X="8506" Y="6180" Z="0"/>
					<Vertex X="8506" Y="6166" Z="0"/>
					<Vertex X="8506" Y="6156" Z="0"/>
					<Vertex X="8506" Y="6143" Z="0"/>
					<Vertex X="8503" Y="6126" Z="0"/>
					<Vertex X="8503" Y="6116" Z="0"/>
					<Vertex X="8503" Y="6103" Z="0"/>
					<Vertex X="8503" Y="6090" Z="0"/>
					<Vertex X="8503" Y="6070" Z="0"/>
					<Vertex X="8503" Y="6056" Z="0"/>
					<Vertex X="8503" Y="6050" Z="0"/>
					<Vertex X="8503" Y="6036" Z="0"/>
					<Vertex X="8503" Y="6026" Z="0"/>
					<Vertex X="8503" Y="6010" Z="0"/>
					<Vertex X="8503" Y="5996" Z="0"/>
					<Vertex X="8503" Y="5983" Z="0"/>
					<Vertex X="8503" Y="5963" Z="0"/>
					<Vertex X="8503" Y="5936" Z="0"/>
					<Vertex X="8503" Y="5916" Z="0"/>
					<Vertex X="8503" Y="5903" Z="0"/>
					<Vertex X="8503" Y="5893" Z="0"/>
					<Vertex X="8503" Y="5883" Z="0"/>
					<Vertex X="8503" Y="5873" Z="0"/>
					<Vertex X="8503" Y="5856" Z="0"/>
					<Vertex X="8503" Y="5843" Z="0"/>
					<Vertex X="8503" Y="5833" Z="0"/>
					<Vertex X="8506" Y="5823" Z="0"/>
					<Vertex X="8513" Y="5803" Z="0"/>
					<Vertex X="8516" Y="5786" Z="0"/>
					<Vertex X="8523" Y="5780" Z="0"/>
					<Vertex X="8533" Y="5766" Z="0"/>
					<Vertex X="8536" Y="5756" Z="0"/>
					<Vertex X="8546" Y="5746" Z="0"/>
					<Vertex X="8550" Y="5743" Z="0"/>
					<Vertex X="8556" Y="5736" Z="0"/>
					<Vertex X="8563" Y="5730" Z="0"/>
					<Vertex X="8580" Y="5716" Z="0"/>
					<Vertex X="8586" Y="5710" Z="0"/>
					<Vertex X="8600" Y="5700" Z="0"/>
					<Vertex X="8606" Y="5690" Z="0"/>
					<Vertex X="8623" Y="5680" Z="0"/>
					<Vertex X="8630" Y="5676" Z="0"/>
					<Vertex X="8633" Y="5673" Z="0"/>
					<Vertex X="8643" Y="5666" Z="0"/>
					<Vertex X="8656" Y="5660" Z="0"/>
					<Vertex X="8670" Y="5656" Z="0"/>
					<Vertex X="8683" Y="5646" Z="0"/>
					<Vertex X="8696" Y="5643" Z="0"/>
					<Vertex X="8703" Y="5636" Z="0"/>
					<Vertex X="8706" Y="5633" Z="0"/>
					<Vertex X="8710" Y="5633" Z="0"/>
					<Vertex X="8720" Y="5626" Z="0"/>
					<Vertex X="8730" Y="5623" Z="0"/>
					<Vertex X="8743" Y="5613" Z="0"/>
					<Vertex X="8746" Y="5610" Z="0"/>
					<Vertex X="8760" Y="5603" Z="0"/>
					<Vertex X="8773" Y="5600" Z="0"/>
					<Vertex X="8776" Y="5596" Z="0"/>
					<Vertex X="8783" Y="5590" Z="0"/>
					<Vertex X="8790" Y="5586" Z="0"/>
					<Vertex X="8796" Y="5583" Z="0"/>
					<Vertex X="8800" Y="5576" Z="0"/>
					<Vertex X="8810" Y="5570" Z="0"/>
					<Vertex X="8816" Y="5563" Z="0"/>
					<Vertex X="8823" Y="5560" Z="0"/>
					<Vertex X="8830" Y="5553" Z="0"/>
					<Vertex X="8833" Y="5546" Z="0"/>
					<Vertex X="8836" Y="5543" Z="0"/>
					<Vertex X="8843" Y="5540" Z="0"/>
					<Vertex X="8853" Y="5530" Z="0"/>
					<Vertex X="8863" Y="5526" Z="0"/>
					<Vertex X="8873" Y="5520" Z="0"/>
					<Vertex X="8876" Y="5513" Z="0"/>
					<Vertex X="8883" Y="5510" Z="0"/>
					<Vertex X="8886" Y="5506" Z="0"/>
					<Vertex X="8896" Y="5503" Z="0"/>
					<Vertex X="8900" Y="5500" Z="0"/>
					<Vertex X="8903" Y="5496" Z="0"/>
					<Vertex X="8910" Y="5490" Z="0"/>
					<Vertex X="8913" Y="5486" Z="0"/>
					<Vertex X="8920" Y="5483" Z="0"/>
					<Vertex X="8926" Y="5476" Z="0"/>
					<Vertex X="8930" Y="5473" Z="0"/>
					<Vertex X="8933" Y="5470" Z="0"/>
					<Vertex X="8936" Y="5466" Z="0"/>
					<Vertex X="8940" Y="5466" Z="0"/>
					<Vertex X="8946" Y="5466" Z="0"/>
					<Vertex X="8950" Y="5463" Z="0"/>
					<Vertex X="8953" Y="5460" Z="0"/>
					<Vertex X="8960" Y="5456" Z="0"/>
					<Vertex X="8963" Y="5453" Z="0"/>
					<Vertex X="8966" Y="5450" Z="0"/>
					<Vertex X="8970" Y="5450" Z="0"/>
					<Vertex X="8973" Y="5450" Z="0"/>
					<Vertex X="8976" Y="5450" Z="0"/>
					<Vertex X="8983" Y="5450" Z="0"/>
					<Vertex X="8986" Y="5450" Z="0"/>
					<Vertex X="8990" Y="5450" Z="0"/>
					<Vertex X="9013" Y="5443" Z="0"/>
				</Vertices>
			</Region>
			<Region Id="2" Type="0" Zoom="0.370000" Selected="0" ImageLocation="" ImageFocus="0" Length="7468.5" Area="1432978.0" LengthMicrons="3745.5" AreaMicrons="360397.2" Text="SOLID" NegativeROA="0" InputRegionId="0" Analyze="1" DisplayId="2">
				<Attributes/>
				<Vertices>
					<Vertex X="7843" Y="8594" Z="0"/>
					<Vertex X="7848" Y="8594" Z="0"/>
					<Vertex X="7851" Y="8594" Z="0"/>
					<Vertex X="7859" Y="8594" Z="0"/>
					<Vertex X="7878" Y="8605" Z="0"/>
					<Vertex X="7886" Y="8611" Z="0"/>
					<Vertex X="7905" Y="8619" Z="0"/>
					<Vertex X="7913" Y="8621" Z="0"/>
					<Vertex X="7935" Y="8630" Z="0"/>
					<Vertex X="7940" Y="8630" Z="0"/>
					<Vertex X="7948" Y="8635" Z="0"/>
					<Vertex X="7956" Y="8635" Z="0"/>
					<Vertex X="7959" Y="8638" Z="0"/>
					<Vertex X="7965" Y="8638" Z="0"/>
					<Vertex X="7967" Y="8638" Z="0"/>
					<Vertex X="7973" Y="8638" Z="0"/>
					<Vertex X="7975" Y="8643" Z="0"/>
					<Vertex X="7981" Y="8646" Z="0"/>
					<Vertex X="7983" Y="8646" Z="0"/>
					<Vertex X="7986" Y="8651" Z="0"/>
					<Vertex X="7989" Y="8651" Z="0"/>
					<Vertex X="7994" Y="8657" Z="0"/>
					<Vertex X="8000" Y="8657" Z="0"/>
					<Vertex X="8005" Y="8659" Z="0"/>
					<Vertex X="8010" Y="8665" Z="0"/>
					<Vertex X="8013" Y="8667" Z="0"/>
					<Vertex X="8016" Y="8670" Z="0"/>
					<Vertex X="8019" Y="8673" Z="0"/>
					<Vertex X="8024" Y="8676" Z="0"/>
					<Vertex X="8027" Y="8678" Z="0"/>
					<Vertex X="8027" Y="8684" Z="0"/>
					<Vertex X="8035" Y="8689" Z="0"/>
					<Vertex X="8038" Y="8694" Z="0"/>
					<Vertex X="8043" Y="8700" Z="0"/>
					<Vertex X="8054" Y="8711" Z="0"/>
					<Vertex X="8056" Y="8716" Z="0"/>
					<Vertex X="8059" Y="8719" Z="0"/>
					<Vertex X="8059" Y="8721" Z="0"/>
					<Vertex X="8065" Y="8727" Z="0"/>
					<Vertex X="8067" Y="8732" Z="0"/>
					<Vertex X="8070" Y="8735" Z="0"/>
					<Vertex X="8073" Y="8735" Z="0"/>
					<Vertex X="8073" Y="8738" Z="0"/>
					<Vertex X="8075" Y="8740" Z="0"/>
					<Vertex X="8075" Y="8743" Z="0"/>
					<Vertex X="8078" Y="8746" Z="0"/>
					<Vertex X="8081" Y="8751" Z="0"/>
					<Vertex X="8083" Y="8757" Z="0"/>
					<Vertex X="8083" Y="8759" Z="0"/>
					<Vertex X="8086" Y="8759" Z="0"/>
					<Vertex X="8086" Y="8762" Z="0"/>
					<Vertex X="8086" Y="8765" Z="0"/>
					<Vertex X="8089" Y="8767" Z="0"/>
					<Vertex X="8089" Y="8773" Z="0"/>
					<Vertex X="8092" Y="8781" Z="0"/>
					<Vertex X="8092" Y="8786" Z="0"/>
					<Vertex X="8092" Y="8800" Z="0"/>
					<Vertex X="8092" Y="8803" Z="0"/>
					<Vertex X="8092" Y="8811" Z="0"/>
					<Vertex X="8092" Y="8813" Z="0"/>
					<Vertex X="8092" Y="8819" Z="0"/>
					<Vertex X="8092" Y="8824" Z="0"/>
					<Vertex X="8092" Y="8827" Z="0"/>
					<Vertex X="8089" Y="8830" Z="0"/>
					<Vertex X="8089" Y="8832" Z="0"/>
					<Vertex X="8086" Y="8832" Z="0"/>
					<Vertex X="8083" Y="8832" Z="0"/>
					<Vertex X="8081" Y="8832" Z="0"/>
					<Vertex X="8078" Y="8832" Z="0"/>
					<Vertex X="8075" Y="8835" Z="0"/>
					<Vertex X="8073" Y="8835" Z="0"/>
					<Vertex X="8067" Y="8835" Z="0"/>
					<Vertex X="8062" Y="8835" Z="0"/>
					<Vertex X="8056" Y="8835" Z="0"/>
					<Vertex X="8054" Y="8835" Z="0"/>
					<Vertex X="8046" Y="8835" Z="0"/>
					<Vertex X="8035" Y="8835" Z="0"/>
					<Vertex X="8032" Y="8835" Z="0"/>
					<Vertex X="8024" Y="8835" Z="0"/>
					<Vertex X="8019" Y="8835" Z="0"/>
					<Vertex X="8008" Y="8835" Z="0"/>
					<Vertex X="8002" Y="8835" Z="0"/>
					<Vertex X="8000" Y="8835" Z="0"/>
					<Vertex X="7997" Y="8835" Z="0"/>
					<Vertex X="7994" Y="8835" Z="0"/>
					<Vertex X="7992" Y="8835" Z="0"/>
					<Vertex X="7989" Y="8835" Z="0"/>
					<Vertex X="7983" Y="8838" Z="0"/>
					<Vertex X="7981" Y="8840" Z="0"/>
					<Vertex X="7981" Y="8843" Z="0"/>
					<Vertex X="7981" Y="8846" Z="0"/>
					<Vertex X="7981" Y="8848" Z="0"/>
					<Vertex X="7981" Y="8851" Z="0"/>
					<Vertex X="7981" Y="8854" Z="0"/>
					<Vertex X="7981" Y="8857" Z="0"/>
					<Vertex X="7981" Y="8859" Z="0"/>
					<Vertex X="7981" Y="8862" Z="0"/>
					<Vertex X="7981" Y="8865" Z="0"/>
					<Vertex X="7983" Y="8867" Z="0"/>
					<Vertex X="7983" Y="8873" Z="0"/>
					<Vertex X="7983" Y="8876" Z="0"/>
					<Vertex X="7986" Y="8881" Z="0"/>
					<Vertex X="7992" Y="8886" Z="0"/>
					<Vertex X="7992" Y="8892" Z="0"/>
					<Vertex X="7992" Y="8894" Z="0"/>
					<Vertex X="7994" Y="8897" Z="0"/>
					<Vertex X="7997" Y="8900" Z="0"/>
					<Vertex X="7997" Y="8905" Z="0"/>
					<Vertex X="8000" Y="8908" Z="0"/>
					<Vertex X="8002" Y="8913" Z="0"/>
					<Vertex X="8005" Y="8913" Z="0"/>
					<Vertex X="8005" Y="8916" Z="0"/>
					<Vertex X="8008" Y="8921" Z="0"/>
					<Vertex X="8010" Y="8924" Z="0"/>
					<Vertex X="8013" Y="8924" Z="0"/>
					<Vertex X="8013" Y="8930" Z="0"/>
					<Vertex X="8016" Y="8932" Z="0"/>
					<Vertex X="8019" Y="8935" Z="0"/>
					<Vertex X="8019" Y="8938" Z="0"/>
					<Vertex X="8021" Y="8938" Z="0"/>
					<Vertex X="8024" Y="8943" Z="0"/>
					<Vertex X="8027" Y="8943" Z="0"/>
					<Vertex X="8027" Y="8948" Z="0"/>
					<Vertex X="8029" Y="8951" Z="0"/>
					<Vertex X="8032" Y="8954" Z="0"/>
					<Vertex X="8035" Y="8954" Z="0"/>
					<Vertex X="8035" Y="8957" Z="0"/>
					<Vertex X="8038" Y="8957" Z="0"/>
					<Vertex X="8040" Y="8962" Z="0"/>
					<Vertex X="8043" Y="8962" Z="0"/>
					<Vertex X="8043" Y="8965" Z="0"/>
					<Vertex X="8046" Y="8967" Z="0"/>
					<Vertex X="8048" Y="8970" Z="0"/>
					<Vertex X="8051" Y="8973" Z="0"/>
					<Vertex X="8054" Y="8976" Z="0"/>
					<Vertex X="8054" Y="8978" Z="0"/>
					<Vertex X="8056" Y="8984" Z="0"/>
					<Vertex X="8059" Y="8986" Z="0"/>
					<Vertex X="8062" Y="8986" Z="0"/>
					<Vertex X="8065" Y="8989" Z="0"/>
					<Vertex X="8070" Y="8992" Z="0"/>
					<Vertex X="8070" Y="8994" Z="0"/>
					<Vertex X="8073" Y="8994" Z="0"/>
					<Vertex X="8073" Y="9000" Z="0"/>
					<Vertex X="8075" Y="9003" Z="0"/>
					<Vertex X="8078" Y="9003" Z="0"/>
					<Vertex X="8078" Y="9005" Z="0"/>
					<Vertex X="8081" Y="9008" Z="0"/>
					<Vertex X="8081" Y="9011" Z="0"/>
					<Vertex X="8086" Y="9013" Z="0"/>
					<Vertex X="8089" Y="9016" Z="0"/>
					<Vertex X="8092" Y="9019" Z="0"/>
					<Vertex X="8094" Y="9021" Z="0"/>
					<Vertex X="8097" Y="9024" Z="0"/>
					<Vertex X="8100" Y="9024" Z="0"/>
					<Vertex X="8102" Y="9024" Z="0"/>
					<Vertex X="8102" Y="9027" Z="0"/>
					<Vertex X="8108" Y="9027" Z="0"/>
					<Vertex X="8110" Y="9027" Z="0"/>
					<Vertex X="8116" Y="9027" Z="0"/>
					<Vertex X="8119" Y="9027" Z="0"/>
					<Vertex X="8124" Y="9027" Z="0"/>
					<Vertex X="8127" Y="9027" Z="0"/>
					<Vertex X="8129" Y="9027" Z="0"/>
					<Vertex X="8132" Y="9027" Z="0"/>
					<Vertex X="8135" Y="9024" Z="0"/>
					<Vertex X="8140" Y="9021" Z="0"/>
					<Vertex X="8146" Y="9021" Z="0"/>
					<Vertex X="8151" Y="9019" Z="0"/>
					<Vertex X="8154" Y="9016" Z="0"/>
					<Vertex X="8159" Y="9016" Z="0"/>
					<Vertex X="8162" Y="9013" Z="0"/>
					<Vertex X="8167" Y="9013" Z="0"/>
					<Vertex X="8173" Y="9011" Z="0"/>
					<Vertex X="8175" Y="9008" Z="0"/>
					<Vertex X="8181" Y="9008" Z="0"/>
					<Vertex X="8186" Y="9008" Z="0"/>
					<Vertex X="8189" Y="9005" Z="0"/>
					<Vertex X="8194" Y="9003" Z="0"/>
					<Vertex X="8197" Y="9003" Z="0"/>
					<Vertex X="8205" Y="9003" Z="0"/>
					<Vertex X="8208" Y="9003" Z="0"/>
					<Vertex X="8210" Y="9003" Z="0"/>
					<Vertex X="8216" Y="9003" Z="0"/>
					<Vertex X="8219" Y="9003" Z="0"/>
					<Vertex X="8224" Y="9003" Z="0"/>
					<Vertex X="8229" Y="9003" Z="0"/>
					<Vertex X="8232" Y="9003" Z="0"/>
					<Vertex X="8243" Y="9003" Z="0"/>
					<Vertex X="8248" Y="9003" Z="0"/>
					<Vertex X="8254" Y="9003" Z="0"/>
					<Vertex X="8259" Y="9003" Z="0"/>
					<Vertex X="8265" Y="9003" Z="0"/>
					<Vertex X="8267" Y="9003" Z="0"/>
					<Vertex X="8273" Y="9003" Z="0"/>
					<Vertex X="8278" Y="9003" Z="0"/>
					<Vertex X="8283" Y="9003" Z="0"/>
					<Vertex X="8289" Y="9003" Z="0"/>
					<Vertex X="8294" Y="9003" Z="0"/>
					<Vertex X="8300" Y="9003" Z="0"/>
					<Vertex X="8310" Y="9003" Z="0"/>
					<Vertex X="8313" Y="9003" Z="0"/>
					<Vertex X="8319" Y="9003" Z="0"/>
					<Vertex X="8321" Y="9003" Z="0"/>
					<Vertex X="8329" Y="9005" Z="0"/>
					<Vertex X="8332" Y="9008" Z="0"/>
					<Vertex X="8338" Y="9008" Z="0"/>
					<Vertex X="8346" Y="9008" Z="0"/>
					<Vertex X="8348" Y="9008" Z="0"/>
					<Vertex X="8356" Y="9008" Z="0"/>
					<Vertex X="8359" Y="9011" Z="0"/>
					<Vertex X="8362" Y="9011" Z="0"/>
					<Vertex X="8367" Y="9013" Z="0"/>
					<Vertex X="8373" Y="9013" Z="0"/>
					<Vertex X="8375" Y="9016" Z="0"/>
					<Vertex X="8381" Y="9019" Z="0"/>
					<Vertex X="8392" Y="9021" Z="0"/>
					<Vertex X="8394" Y="9021" Z="0"/>
					<Vertex X="8402" Y="9024" Z="0"/>
					<Vertex X="8405" Y="9027" Z="0"/>
					<Vertex X="8413" Y="9027" Z="0"/>
					<Vertex X="8419" Y="9027" Z="0"/>
					<Vertex X="8429" Y="9032" Z="0"/>
					<Vertex X="8438" Y="9035" Z="0"/>
					<Vertex X="8440" Y="9035" Z="0"/>
					<Vertex X="8448" Y="9038" Z="0"/>
					<Vertex X="8456" Y="9038" Z="0"/>
					<Vertex X="8467" Y="9040" Z="0"/>
					<Vertex X="8467" Y="9043" Z="0"/>
					<Vertex X="8470" Y="9043" Z="0"/>
					<Vertex X="8475" Y="9043" Z="0"/>
					<Vertex X="8478" Y="9046" Z="0"/>
					<Vertex X="8486" Y="9048" Z="0"/>
					<Vertex X="8492" Y="9051" Z="0"/>
					<Vertex X="8494" Y="9054" Z="0"/>
					<Vertex X="8500" Y="9054" Z="0"/>
					<Vertex X="8502" Y="9057" Z="0"/>
					<Vertex X="8508" Y="9057" Z="0"/>
					<Vertex X="8510" Y="9059" Z="0"/>
					<Vertex X="8513" Y="9062" Z="0"/>
					<Vertex X="8519" Y="9062" Z="0"/>
					<Vertex X="8521" Y="9067" Z="0"/>
					<Vertex X="8527" Y="9070" Z="0"/>
					<Vertex X="8529" Y="9073" Z="0"/>
					<Vertex X="8535" Y="9073" Z="0"/>
					<Vertex X="8546" Y="9081" Z="0"/>
					<Vertex X="8551" Y="9081" Z="0"/>
					<Vertex X="8556" Y="9084" Z="0"/>
					<Vertex X="8559" Y="9089" Z="0"/>
					<Vertex X="8567" Y="9092" Z="0"/>
					<Vertex X="8570" Y="9094" Z="0"/>
					<Vertex X="8581" Y="9100" Z="0"/>
					<Vertex X="8583" Y="9103" Z="0"/>
					<Vertex X="8586" Y="9103" Z="0"/>
					<Vertex X="8586" Y="9105" Z="0"/>
					<Vertex X="8594" Y="9111" Z="0"/>
					<Vertex X="8597" Y="9113" Z="0"/>
					<Vertex X="8602" Y="9116" Z="0"/>
					<Vertex X="8605" Y="9119" Z="0"/>
					<Vertex X="8613" Y="9121" Z="0"/>
					<Vertex X="8613" Y="9124" Z="0"/>
					<Vertex X="8616" Y="9127" Z="0"/>
					<Vertex X="8616" Y="9132" Z="0"/>
					<Vertex X="8616" Y="9135" Z="0"/>
					<Vertex X="8621" Y="9143" Z="0"/>
					<Vertex X="8621" Y="9146" Z="0"/>
					<Vertex X="8627" Y="9154" Z="0"/>
					<Vertex X="8627" Y="9159" Z="0"/>
					<Vertex X="8629" Y="9162" Z="0"/>
					<Vertex X="8629" Y="9165" Z="0"/>
					<Vertex X="8629" Y="9167" Z="0"/>
					<Vertex X="8629" Y="9170" Z="0"/>
					<Vertex X="8629" Y="9173" Z="0"/>
					<Vertex X="8629" Y="9176" Z="0"/>
					<Vertex X="8629" Y="9178" Z="0"/>
					<Vertex X="8629" Y="9181" Z="0"/>
					<Vertex X="8627" Y="9184" Z="0"/>
					<Vertex X="8624" Y="9186" Z="0"/>
					<Vertex X="8621" Y="9186" Z="0"/>
					<Vertex X="8619" Y="9186" Z="0"/>
					<Vertex X="8616" Y="9186" Z="0"/>
					<Vertex X="8613" Y="9186" Z="0"/>
					<Vertex X="8610" Y="9186" Z="0"/>
					<Vertex X="8605" Y="9186" Z="0"/>
					<Vertex X="8602" Y="9186" Z="0"/>
					<Vertex X="8592" Y="9186" Z="0"/>
					<Vertex X="8589" Y="9186" Z="0"/>
					<Vertex X="8583" Y="9186" Z="0"/>
					<Vertex X="8578" Y="9186" Z="0"/>
					<Vertex X="8573" Y="9186" Z="0"/>
					<Vertex X="8567" Y="9186" Z="0"/>
					<Vertex X="8565" Y="9186" Z="0"/>
					<Vertex X="8559" Y="9186" Z="0"/>
					<Vertex X="8556" Y="9186" Z="0"/>
					<Vertex X="8554" Y="9186" Z="0"/>
					<Vertex X="8551" Y="9186" Z="0"/>
					<Vertex X="8546" Y="9186" Z="0"/>
					<Vertex X="8540" Y="9186" Z="0"/>
					<Vertex X="8538" Y="9186" Z="0"/>
					<Vertex X="8527" Y="9186" Z="0"/>
					<Vertex X="8524" Y="9186" Z="0"/>
					<Vertex X="8516" Y="9186" Z="0"/>
					<Vertex X="8510" Y="9189" Z="0"/>
					<Vertex X="8505" Y="9189" Z="0"/>
					<Vertex X="8502" Y="9189" Z="0"/>
					<Vertex X="8500" Y="9194" Z="0"/>
					<Vertex X="8497" Y="9194" Z="0"/>
					<Vertex X="8494" Y="9197" Z="0"/>
					<Vertex X="8492" Y="9197" Z="0"/>
					<Vertex X="8486" Y="9200" Z="0"/>
					<Vertex X="8483" Y="9203" Z="0"/>
					<Vertex X="8481" Y="9203" Z="0"/>
					<Vertex X="8481" Y="9205" Z="0"/>
					<Vertex X="8475" Y="9211" Z="0"/>
					<Vertex X="8470" Y="9213" Z="0"/>
					<Vertex X="8467" Y="9216" Z="0"/>
					<Vertex X="8465" Y="9216" Z="0"/>
					<Vertex X="8462" Y="9221" Z="0"/>
					<Vertex X="8459" Y="9224" Z="0"/>
					<Vertex X="8454" Y="9230" Z="0"/>
					<Vertex X="8451" Y="9232" Z="0"/>
					<Vertex X="8446" Y="9238" Z="0"/>
					<Vertex X="8446" Y="9243" Z="0"/>
					<Vertex X="8446" Y="9246" Z="0"/>
					<Vertex X="8443" Y="9248" Z="0"/>
					<Vertex X="8443" Y="9251" Z="0"/>
					<Vertex X="8443" Y="9254" Z="0"/>
					<Vertex X="8440" Y="9257" Z="0"/>
					<Vertex X="8440" Y="9259" Z="0"/>
					<Vertex X="8440" Y="9262" Z="0"/>
					<Vertex X="8440" Y="9265" Z="0"/>
					<Vertex X="8440" Y="9270" Z="0"/>
					<Vertex X="8440" Y="9276" Z="0"/>
					<Vertex X="8440" Y="9278" Z="0"/>
					<Vertex X="8440" Y="9284" Z="0"/>
					<Vertex X="8443" Y="9289" Z="0"/>
					<Vertex X="8446" Y="9292" Z="0"/>
					<Vertex X="8446" Y="9294" Z="0"/>
					<Vertex X="8446" Y="9297" Z="0"/>
					<Vertex X="8446" Y="9303" Z="0"/>
					<Vertex X="8448" Y="9305" Z="0"/>
					<Vertex X="8448" Y="9311" Z="0"/>
					<Vertex X="8448" Y="9316" Z="0"/>
					<Vertex X="8451" Y="9321" Z="0"/>
					<Vertex X="8454" Y="9327" Z="0"/>
					<Vertex X="8454" Y="9330" Z="0"/>
					<Vertex X="8456" Y="9335" Z="0"/>
					<Vertex X="8456" Y="9340" Z="0"/>
					<Vertex X="8462" Y="9348" Z="0"/>
					<Vertex X="8465" Y="9351" Z="0"/>
					<Vertex X="8465" Y="9354" Z="0"/>
					<Vertex X="8465" Y="9357" Z="0"/>
					<Vertex X="8467" Y="9362" Z="0"/>
					<Vertex X="8470" Y="9370" Z="0"/>
					<Vertex X="8473" Y="9373" Z="0"/>
					<Vertex X="8473" Y="9376" Z="0"/>
					<Vertex X="8473" Y="9381" Z="0"/>
					<Vertex X="8475" Y="9384" Z="0"/>
					<Vertex X="8478" Y="9386" Z="0"/>
					<Vertex X="8481" Y="9389" Z="0"/>
					<Vertex X="8481" Y="9394" Z="0"/>
					<Vertex X="8483" Y="9400" Z="0"/>
					<Vertex X="8483" Y="9403" Z="0"/>
					<Vertex X="8489" Y="9411" Z="0"/>
					<Vertex X="8489" Y="9416" Z="0"/>
					<Vertex X="8492" Y="9416" Z="0"/>
					<Vertex X="8494" Y="9424" Z="0"/>
					<Vertex X="8497" Y="9427" Z="0"/>
					<Vertex X="8500" Y="9430" Z="0"/>
					<Vertex X="8500" Y="9435" Z="0"/>
					<Vertex X="8502" Y="9438" Z="0"/>
					<Vertex X="8502" Y="9440" Z="0"/>
					<Vertex X="8505" Y="9446" Z="0"/>
					<Vertex X="8508" Y="9446" Z="0"/>
					<Vertex X="8508" Y="9448" Z="0"/>
					<Vertex X="8508" Y="9454" Z="0"/>
					<Vertex X="8510" Y="9454" Z="0"/>
					<Vertex X="8513" Y="9457" Z="0"/>
					<Vertex X="8513" Y="9459" Z="0"/>
					<Vertex X="8519" Y="9470" Z="0"/>
					<Vertex X="8519" Y="9473" Z="0"/>
					<Vertex X="8524" Y="9476" Z="0"/>
					<Vertex X="8524" Y="9481" Z="0"/>
					<Vertex X="8527" Y="9481" Z="0"/>
					<Vertex X="8527" Y="9486" Z="0"/>
					<Vertex X="8532" Y="9492" Z="0"/>
					<Vertex X="8532" Y="9494" Z="0"/>
					<Vertex X="8532" Y="9497" Z="0"/>
					<Vertex X="8538" Y="9508" Z="0"/>
					<Vertex X="8540" Y="9516" Z="0"/>
					<Vertex X="8543" Y="9519" Z="0"/>
					<Vertex X="8546" Y="9527" Z="0"/>
					<Vertex X="8548" Y="9530" Z="0"/>
					<Vertex X="8551" Y="9535" Z="0"/>
					<Vertex X="8551" Y="9538" Z="0"/>
					<Vertex X="8551" Y="9540" Z="0"/>
					<Vertex X="8554" Y="9543" Z="0"/>
					<Vertex X="8554" Y="9548" Z="0"/>
					<Vertex X="8556" Y="9548" Z="0"/>
					<Vertex X="8556" Y="9551" Z="0"/>
					<Vertex X="8556" Y="9557" Z="0"/>
					<Vertex X="8556" Y="9559" Z="0"/>
					<Vertex X="8559" Y="9562" Z="0"/>
					<Vertex X="8559" Y="9565" Z="0"/>
					<Vertex X="8559" Y="9567" Z="0"/>
					<Vertex X="8559" Y="9573" Z="0"/>
					<Vertex X="8559" Y="9576" Z="0"/>
					<Vertex X="8559" Y="9581" Z="0"/>
					<Vertex X="8559" Y="9584" Z="0"/>
					<Vertex X="8556" Y="9589" Z="0"/>
					<Vertex X="8554" Y="9594" Z="0"/>
					<Vertex X="8548" Y="9600" Z="0"/>
					<Vertex X="8546" Y="9603" Z="0"/>
					<Vertex X="8538" Y="9611" Z="0"/>
					<Vertex X="8535" Y="9611" Z="0"/>
					<Vertex X="8529" Y="9616" Z="0"/>
					<Vertex X="8524" Y="9616" Z="0"/>
					<Vertex X="8524" Y="9619" Z="0"/>
					<Vertex X="8521" Y="9621" Z="0"/>
					<Vertex X="8519" Y="9624" Z="0"/>
					<Vertex X="8516" Y="9624" Z="0"/>
					<Vertex X="8513" Y="9627" Z="0"/>
					<Vertex X="8510" Y="9627" Z="0"/>
					<Vertex X="8508" Y="9627" Z="0"/>
					<Vertex X="8505" Y="9627" Z="0"/>
					<Vertex X="8502" Y="9627" Z="0"/>
					<Vertex X="8500" Y="9627" Z="0"/>
					<Vertex X="8494" Y="9627" Z="0"/>
					<Vertex X="8489" Y="9624" Z="0"/>
					<Vertex X="8481" Y="9621" Z="0"/>
					<Vertex X="8478" Y="9619" Z="0"/>
					<Vertex X="8467" Y="9611" Z="0"/>
					<Vertex X="8462" Y="9605" Z="0"/>
					<Vertex X="8456" Y="9600" Z="0"/>
					<Vertex X="8454" Y="9600" Z="0"/>
					<Vertex X="8451" Y="9594" Z="0"/>
					<Vertex X="8448" Y="9589" Z="0"/>
					<Vertex X="8446" Y="9589" Z="0"/>
					<Vertex X="8440" Y="9581" Z="0"/>
					<Vertex X="8438" Y="9578" Z="0"/>
					<Vertex X="8432" Y="9576" Z="0"/>
					<Vertex X="8429" Y="9570" Z="0"/>
					<Vertex X="8427" Y="9567" Z="0"/>
					<Vertex X="8421" Y="9559" Z="0"/>
					<Vertex X="8421" Y="9557" Z="0"/>
					<Vertex X="8416" Y="9551" Z="0"/>
					<Vertex X="8410" Y="9543" Z="0"/>
					<Vertex X="8408" Y="9540" Z="0"/>
					<Vertex X="8408" Y="9538" Z="0"/>
					<Vertex X="8405" Y="9532" Z="0"/>
					<Vertex X="8402" Y="9527" Z="0"/>
					<Vertex X="8402" Y="9521" Z="0"/>
					<Vertex X="8400" Y="9516" Z="0"/>
					<Vertex X="8397" Y="9508" Z="0"/>
					<Vertex X="8394" Y="9505" Z="0"/>
					<Vertex X="8394" Y="9497" Z="0"/>
					<Vertex X="8394" Y="9489" Z="0"/>
					<Vertex X="8392" Y="9486" Z="0"/>
					<Vertex X="8389" Y="9481" Z="0"/>
					<Vertex X="8389" Y="9478" Z="0"/>
					<Vertex X="8386" Y="9470" Z="0"/>
					<Vertex X="8383" Y="9465" Z="0"/>
					<Vertex X="8381" Y="9462" Z="0"/>
					<Vertex X="8378" Y="9454" Z="0"/>
					<Vertex X="8378" Y="9451" Z="0"/>
					<Vertex X="8378" Y="9446" Z="0"/>
					<Vertex X="8375" Y="9438" Z="0"/>
					<Vertex X="8375" Y="9435" Z="0"/>
					<Vertex X="8375" Y="9430" Z="0"/>
					<Vertex X="8373" Y="9424" Z="0"/>
					<Vertex X="8373" Y="9421" Z="0"/>
					<Vertex X="8373" Y="9416" Z="0"/>
					<Vertex X="8370" Y="9411" Z="0"/>
					<Vertex X="8370" Y="9405" Z="0"/>
					<Vertex X="8370" Y="9400" Z="0"/>
					<Vertex X="8370" Y="9397" Z="0"/>
					<Vertex X="8370" Y="9392" Z="0"/>
					<Vertex X="8367" Y="9384" Z="0"/>
					<Vertex X="8367" Y="9381" Z="0"/>
					<Vertex X="8367" Y="9373" Z="0"/>
					<Vertex X="8367" Y="9367" Z="0"/>
					<Vertex X="8362" Y="9362" Z="0"/>
					<Vertex X="8362" Y="9357" Z="0"/>
					<Vertex X="8362" Y="9351" Z="0"/>
					<Vertex X="8359" Y="9346" Z="0"/>
					<Vertex X="8359" Y="9338" Z="0"/>
					<Vertex X="8359" Y="9335" Z="0"/>
					<Vertex X="8359" Y="9330" Z="0"/>
					<Vertex X="8359" Y="9327" Z="0"/>
					<Vertex X="8354" Y="9316" Z="0"/>
					<Vertex X="8354" Y="9311" Z="0"/>
					<Vertex X="8351" Y="9305" Z="0"/>
					<Vertex X="8348" Y="9294" Z="0"/>
					<Vertex X="8343" Y="9281" Z="0"/>
					<Vertex X="8340" Y="9276" Z="0"/>
					<Vertex X="8340" Y="9270" Z="0"/>
					<Vertex X="8338" Y="9262" Z="0"/>
					<Vertex X="8332" Y="9254" Z="0"/>
					<Vertex X="8329" Y="9243" Z="0"/>
					<Vertex X="8324" Y="9230" Z="0"/>
					<Vertex X="8321" Y="9230" Z="0"/>
					<Vertex X="8319" Y="9221" Z="0"/>
					<Vertex X="8313" Y="9213" Z="0"/>
					<Vertex X="8310" Y="9208" Z="0"/>
					<Vertex X="8310" Y="9205" Z="0"/>
					<Vertex X="8308" Y="9203" Z="0"/>
					<Vertex X="8305" Y="9200" Z="0"/>
					<Vertex X="8302" Y="9200" Z="0"/>
					<Vertex X="8300" Y="9197" Z="0"/>
					<Vertex X="8297" Y="9197" Z="0"/>
					<Vertex X="8294" Y="9197" Z="0"/>
					<Vertex X="8289" Y="9197" Z="0"/>
					<Vertex X="8286" Y="9194" Z="0"/>
					<Vertex X="8283" Y="9194" Z="0"/>
					<Vertex X="8281" Y="9194" Z="0"/>
					<Vertex X="8278" Y="9194" Z="0"/>
					<Vertex X="8275" Y="9194" Z="0"/>
					<Vertex X="8273" Y="9194" Z="0"/>
					<Vertex X="8270" Y="9194" Z="0"/>
					<Vertex X="8270" Y="9197" Z="0"/>
					<Vertex X="8270" Y="9200" Z="0"/>
					<Vertex X="8270" Y="9205" Z="0"/>
					<Vertex X="8270" Y="9208" Z="0"/>
					<Vertex X="8270" Y="9211" Z="0"/>
					<Vertex X="8270" Y="9216" Z="0"/>
					<Vertex X="8270" Y="9221" Z="0"/>
					<Vertex X="8270" Y="9227" Z="0"/>
					<Vertex X="8270" Y="9230" Z="0"/>
					<Vertex X="8270" Y="9235" Z="0"/>
					<Vertex X="8273" Y="9240" Z="0"/>
					<Vertex X="8273" Y="9243" Z="0"/>
					<Vertex X="8275" Y="9243" Z="0"/>
					<Vertex X="8275" Y="9248" Z="0"/>
					<Vertex X="8281" Y="9251" Z="0"/>
					<Vertex X="8281" Y="9257" Z="0"/>
					<Vertex X="8283" Y="9259" Z="0"/>
					<Vertex X="8283" Y="9262" Z="0"/>
					<Vertex X="8289" Y="9267" Z="0"/>
					<Vertex X="8289" Y="9273" Z="0"/>
					<Vertex X="8292" Y="9273" Z="0"/>
					<Vertex X="8294" Y="9276" Z="0"/>
					<Vertex X="8300" Y="9286" Z="0"/>
					<Vertex X="8300" Y="9289" Z="0"/>
					<Vertex X="8302" Y="9294" Z="0"/>
					<Vertex X="8308" Y="9300" Z="0"/>
					<Vertex X="8308" Y="9305" Z="0"/>
					<Vertex X="8310" Y="9311" Z="0"/>
					<Vertex X="8310" Y="9313" Z="0"/>
					<Vertex X="8313" Y="9316" Z="0"/>
					<Vertex X="8313" Y="9319" Z="0"/>
					<Vertex X="8313" Y="9321" Z="0"/>
					<Vertex X="8316" Y="9327" Z="0"/>
					<Vertex X="8316" Y="9330" Z="0"/>
					<Vertex X="8316" Y="9335" Z="0"/>
					<Vertex X="8316" Y="9340" Z="0"/>
					<Vertex X="8316" Y="9343" Z="0"/>
					<Vertex X="8316" Y="9346" Z="0"/>
					<Vertex X="8316" Y="9354" Z="0"/>
					<Vertex X="8316" Y="9357" Z="0"/>
					<Vertex X="8316" Y="9362" Z="0"/>
					<Vertex X="8316" Y="9365" Z="0"/>
					<Vertex X="8316" Y="9367" Z="0"/>
					<Vertex X="8316" Y="9370" Z="0"/>
					<Vertex X="8316" Y="9373" Z="0"/>
					<Vertex X="8316" Y="9376" Z="0"/>
					<Vertex X="8316" Y="9378" Z="0"/>
					<Vertex X="8313" Y="9384" Z="0"/>
					<Vertex X="8310" Y="9389" Z="0"/>
					<Vertex X="8308" Y="9389" Z="0"/>
					<Vertex X="8308" Y="9392" Z="0"/>
					<Vertex X="8305" Y="9394" Z="0"/>
					<Vertex X="8305" Y="9397" Z="0"/>
					<Vertex X="8302" Y="9400" Z="0"/>
					<Vertex X="8300" Y="9403" Z="0"/>
					<Vertex X="8297" Y="9405" Z="0"/>
					<Vertex X="8292" Y="9411" Z="0"/>
					<Vertex X="8289" Y="9413" Z="0"/>
					<Vertex X="8286" Y="9416" Z="0"/>
					<Vertex X="8283" Y="9419" Z="0"/>
					<Vertex X="8281" Y="9421" Z="0"/>
					<Vertex X="8278" Y="9421" Z="0"/>
					<Vertex X="8275" Y="9424" Z="0"/>
					<Vertex X="8275" Y="9427" Z="0"/>
					<Vertex X="8273" Y="9430" Z="0"/>
					<Vertex X="8273" Y="9432" Z="0"/>
					<Vertex X="8267" Y="9435" Z="0"/>
					<Vertex X="8267" Y="9440" Z="0"/>
					<Vertex X="8265" Y="9446" Z="0"/>
					<Vertex X="8265" Y="9448" Z="0"/>
					<Vertex X="8265" Y="9451" Z="0"/>
					<Vertex X="8265" Y="9454" Z="0"/>
					<Vertex X="8262" Y="9459" Z="0"/>
					<Vertex X="8262" Y="9465" Z="0"/>
					<Vertex X="8259" Y="9465" Z="0"/>
					<Vertex X="8256" Y="9470" Z="0"/>
					<Vertex X="8256" Y="9473" Z="0"/>
					<Vertex X="8256" Y="9478" Z="0"/>
					<Vertex X="8256" Y="9481" Z="0"/>
					<Vertex X="8256" Y="9484" Z="0"/>
					<Vertex X="8256" Y="9486" Z="0"/>
					<Vertex X="8256" Y="9489" Z="0"/>
					<Vertex X="8256" Y="9492" Z="0"/>
					<Vertex X="8256" Y="9494" Z="0"/>
					<Vertex X="8259" Y="9497" Z="0"/>
					<Vertex X="8259" Y="9500" Z="0"/>
					<Vertex X="8259" Y="9503" Z="0"/>
					<Vertex X="8259" Y="9505" Z="0"/>
					<Vertex X="8262" Y="9508" Z="0"/>
					<Vertex X="8262" Y="9513" Z="0"/>
					<Vertex X="8265" Y="9516" Z="0"/>
					<Vertex X="8267" Y="9519" Z="0"/>
					<Vertex X="8267" Y="9521" Z="0"/>
					<Vertex X="8273" Y="9530" Z="0"/>
					<Vertex X="8275" Y="9530" Z="0"/>
					<Vertex X="8275" Y="9532" Z="0"/>
					<Vertex X="8283" Y="9538" Z="0"/>
					<Vertex X="8286" Y="9543" Z="0"/>
					<Vertex X="8292" Y="9548" Z="0"/>
					<Vertex X="8294" Y="9551" Z="0"/>
					<Vertex X="8297" Y="9557" Z="0"/>
					<Vertex X="8302" Y="9559" Z="0"/>
					<Vertex X="8308" Y="9565" Z="0"/>
					<Vertex X="8310" Y="9567" Z="0"/>
					<Vertex X="8313" Y="9567" Z="0"/>
					<Vertex X="8319" Y="9570" Z="0"/>
					<Vertex X="8321" Y="9576" Z="0"/>
					<Vertex X="8324" Y="9578" Z="0"/>
					<Vertex X="8327" Y="9581" Z="0"/>
					<Vertex X="8332" Y="9586" Z="0"/>
					<Vertex X="8335" Y="9589" Z="0"/>
					<Vertex X="8340" Y="9592" Z="0"/>
					<Vertex X="8340" Y="9594" Z="0"/>
					<Vertex X="8343" Y="9597" Z="0"/>
					<Vertex X="8346" Y="9600" Z="0"/>
					<Vertex X="8351" Y="9605" Z="0"/>
					<Vertex X="8354" Y="9608" Z="0"/>
					<Vertex X="8356" Y="9608" Z="0"/>
					<Vertex X="8359" Y="9613" Z="0"/>
					<Vertex X="8362" Y="9619" Z="0"/>
					<Vertex X="8365" Y="9621" Z="0"/>
					<Vertex X="8367" Y="9627" Z="0"/>
					<Vertex X="8370" Y="9630" Z="0"/>
					<Vertex X="8370" Y="9632" Z="0"/>
					<Vertex X="8375" Y="9640" Z="0"/>
					<Vertex X="8381" Y="9648" Z="0"/>
					<Vertex X="8383" Y="9654" Z="0"/>
					<Vertex X="8386" Y="9659" Z="0"/>
					<Vertex X="8386" Y="9665" Z="0"/>
					<Vertex X="8392" Y="9678" Z="0"/>
					<Vertex X="8394" Y="9684" Z="0"/>
					<Vertex X="8400" Y="9689" Z="0"/>
					<Vertex X="8402" Y="9694" Z="0"/>
					<Vertex X="8402" Y="9697" Z="0"/>
					<Vertex X="8402" Y="9703" Z="0"/>
					<Vertex X="8402" Y="9711" Z="0"/>
					<Vertex X="8408" Y="9716" Z="0"/>
					<Vertex X="8413" Y="9724" Z="0"/>
					<Vertex X="8413" Y="9735" Z="0"/>
					<Vertex X="8413" Y="9740" Z="0"/>
					<Vertex X="8413" Y="9748" Z="0"/>
					<Vertex X="8413" Y="9759" Z="0"/>
					<Vertex X="8413" Y="9770" Z="0"/>
					<Vertex X="8413" Y="9784" Z="0"/>
					<Vertex X="8413" Y="9794" Z="0"/>
					<Vertex X="8413" Y="9808" Z="0"/>
					<Vertex X="8413" Y="9819" Z="0"/>
					<Vertex X="8413" Y="9821" Z="0"/>
					<Vertex X="8413" Y="9827" Z="0"/>
					<Vertex X="8413" Y="9830" Z="0"/>
					<Vertex X="8413" Y="9835" Z="0"/>
					<Vertex X="8413" Y="9840" Z="0"/>
					<Vertex X="8413" Y="9848" Z="0"/>
					<Vertex X="8410" Y="9859" Z="0"/>
					<Vertex X="8408" Y="9865" Z="0"/>
					<Vertex X="8405" Y="9873" Z="0"/>
					<Vertex X="8402" Y="9878" Z="0"/>
					<Vertex X="8402" Y="9884" Z="0"/>
					<Vertex X="8394" Y="9894" Z="0"/>
					<Vertex X="8394" Y="9897" Z="0"/>
					<Vertex X="8392" Y="9903" Z="0"/>
					<Vertex X="8383" Y="9911" Z="0"/>
					<Vertex X="8383" Y="9913" Z="0"/>
					<Vertex X="8373" Y="9924" Z="0"/>
					<Vertex X="8362" Y="9940" Z="0"/>
					<Vertex X="8348" Y="9951" Z="0"/>
					<Vertex X="8338" Y="9962" Z="0"/>
					<Vertex X="8329" Y="9973" Z="0"/>
					<Vertex X="8321" Y="9981" Z="0"/>
					<Vertex X="8313" Y="9989" Z="0"/>
					<Vertex X="8308" Y="9994" Z="0"/>
					<Vertex X="8302" Y="9997" Z="0"/>
					<Vertex X="8297" Y="10005" Z="0"/>
					<Vertex X="8289" Y="10013" Z="0"/>
					<Vertex X="8281" Y="10021" Z="0"/>
					<Vertex X="8278" Y="10027" Z="0"/>
					<Vertex X="8270" Y="10035" Z="0"/>
					<Vertex X="8265" Y="10040" Z="0"/>
					<Vertex X="8262" Y="10046" Z="0"/>
					<Vertex X="8262" Y="10051" Z="0"/>
					<Vertex X="8256" Y="10059" Z="0"/>
					<Vertex X="8254" Y="10062" Z="0"/>
					<Vertex X="8254" Y="10070" Z="0"/>
					<Vertex X="8246" Y="10081" Z="0"/>
					<Vertex X="8243" Y="10092" Z="0"/>
					<Vertex X="8238" Y="10105" Z="0"/>
					<Vertex X="8235" Y="10111" Z="0"/>
					<Vertex X="8229" Y="10121" Z="0"/>
					<Vertex X="8224" Y="10130" Z="0"/>
					<Vertex X="8224" Y="10138" Z="0"/>
					<Vertex X="8219" Y="10146" Z="0"/>
					<Vertex X="8213" Y="10157" Z="0"/>
					<Vertex X="8208" Y="10170" Z="0"/>
					<Vertex X="8205" Y="10178" Z="0"/>
					<Vertex X="8205" Y="10184" Z="0"/>
					<Vertex X="8200" Y="10186" Z="0"/>
					<Vertex X="8200" Y="10192" Z="0"/>
					<Vertex X="8200" Y="10197" Z="0"/>
					<Vertex X="8200" Y="10200" Z="0"/>
					<Vertex X="8197" Y="10205" Z="0"/>
					<Vertex X="8194" Y="10211" Z="0"/>
					<Vertex X="8194" Y="10213" Z="0"/>
					<Vertex X="8192" Y="10216" Z="0"/>
					<Vertex X="8189" Y="10221" Z="0"/>
					<Vertex X="8189" Y="10224" Z="0"/>
					<Vertex X="8186" Y="10230" Z="0"/>
					<Vertex X="8181" Y="10232" Z="0"/>
					<Vertex X="8178" Y="10238" Z="0"/>
					<Vertex X="8173" Y="10238" Z="0"/>
					<Vertex X="8173" Y="10240" Z="0"/>
					<Vertex X="8167" Y="10246" Z="0"/>
					<Vertex X="8165" Y="10248" Z="0"/>
					<Vertex X="8154" Y="10251" Z="0"/>
					<Vertex X="8151" Y="10254" Z="0"/>
					<Vertex X="8146" Y="10259" Z="0"/>
					<Vertex X="8140" Y="10262" Z="0"/>
					<Vertex X="8138" Y="10262" Z="0"/>
					<Vertex X="8132" Y="10262" Z="0"/>
					<Vertex X="8129" Y="10262" Z="0"/>
					<Vertex X="8124" Y="10262" Z="0"/>
					<Vertex X="8121" Y="10262" Z="0"/>
					<Vertex X="8110" Y="10262" Z="0"/>
					<Vertex X="8102" Y="10262" Z="0"/>
					<Vertex X="8094" Y="10262" Z="0"/>
					<Vertex X="8092" Y="10262" Z="0"/>
					<Vertex X="8075" Y="10259" Z="0"/>
					<Vertex X="8073" Y="10259" Z="0"/>
					<Vertex X="8065" Y="10254" Z="0"/>
					<Vertex X="8059" Y="10254" Z="0"/>
					<Vertex X="8056" Y="10251" Z="0"/>
					<Vertex X="8054" Y="10248" Z="0"/>
					<Vertex X="8051" Y="10248" Z="0"/>
					<Vertex X="8048" Y="10248" Z="0"/>
					<Vertex X="8048" Y="10246" Z="0"/>
					<Vertex X="8043" Y="10246" Z="0"/>
					<Vertex X="8040" Y="10246" Z="0"/>
					<Vertex X="8035" Y="10246" Z="0"/>
					<Vertex X="8032" Y="10246" Z="0"/>
					<Vertex X="8027" Y="10246" Z="0"/>
					<Vertex X="8024" Y="10246" Z="0"/>
					<Vertex X="8019" Y="10246" Z="0"/>
					<Vertex X="8016" Y="10246" Z="0"/>
					<Vertex X="8010" Y="10246" Z="0"/>
					<Vertex X="8008" Y="10246" Z="0"/>
					<Vertex X="8002" Y="10246" Z="0"/>
					<Vertex X="8000" Y="10246" Z="0"/>
					<Vertex X="7994" Y="10246" Z="0"/>
					<Vertex X="7992" Y="10248" Z="0"/>
					<Vertex X="7989" Y="10248" Z="0"/>
					<Vertex X="7983" Y="10251" Z="0"/>
					<Vertex X="7981" Y="10254" Z="0"/>
					<Vertex X="7978" Y="10254" Z="0"/>
					<Vertex X="7975" Y="10257" Z="0"/>
					<Vertex X="7970" Y="10257" Z="0"/>
					<Vertex X="7965" Y="10259" Z="0"/>
					<Vertex X="7962" Y="10262" Z="0"/>
					<Vertex X="7959" Y="10262" Z="0"/>
					<Vertex X="7956" Y="10262" Z="0"/>
					<Vertex X="7951" Y="10265" Z="0"/>
					<Vertex X="7948" Y="10265" Z="0"/>
					<Vertex X="7943" Y="10265" Z="0"/>
					<Vertex X="7940" Y="10265" Z="0"/>
					<Vertex X="7938" Y="10267" Z="0"/>
					<Vertex X="7935" Y="10267" Z="0"/>
					<Vertex X="7935" Y="10270" Z="0"/>
					<Vertex X="7932" Y="10273" Z="0"/>
					<Vertex X="7932" Y="10276" Z="0"/>
					<Vertex X="7929" Y="10276" Z="0"/>
					<Vertex X="7929" Y="10278" Z="0"/>
					<Vertex X="7929" Y="10281" Z="0"/>
					<Vertex X="7924" Y="10281" Z="0"/>
					<Vertex X="7919" Y="10281" Z="0"/>
					<Vertex X="7916" Y="10281" Z="0"/>
					<Vertex X="7908" Y="10281" Z="0"/>
					<Vertex X="7900" Y="10278" Z="0"/>
					<Vertex X="7897" Y="10278" Z="0"/>
					<Vertex X="7889" Y="10276" Z="0"/>
					<Vertex X="7883" Y="10273" Z="0"/>
					<Vertex X="7881" Y="10270" Z="0"/>
					<Vertex X="7878" Y="10267" Z="0"/>
					<Vertex X="7873" Y="10267" Z="0"/>
					<Vertex X="7870" Y="10265" Z="0"/>
					<Vertex X="7865" Y="10262" Z="0"/>
					<Vertex X="7862" Y="10257" Z="0"/>
					<Vertex X="7856" Y="10248" Z="0"/>
					<Vertex X="7854" Y="10246" Z="0"/>
					<Vertex X="7851" Y="10243" Z="0"/>
					<Vertex X="7846" Y="10238" Z="0"/>
					<Vertex X="7843" Y="10235" Z="0"/>
					<Vertex X="7838" Y="10230" Z="0"/>
					<Vertex X="7835" Y="10221" Z="0"/>
					<Vertex X="7829" Y="10213" Z="0"/>
					<Vertex X="7827" Y="10211" Z="0"/>
					<Vertex X="7821" Y="10205" Z="0"/>
					<Vertex X="7816" Y="10197" Z="0"/>
					<Vertex X="7813" Y="10192" Z="0"/>
					<Vertex X="7808" Y="10186" Z="0"/>
					<Vertex X="7805" Y="10181" Z="0"/>
					<Vertex X="7802" Y="10178" Z="0"/>
					<Vertex X="7800" Y="10176" Z="0"/>
					<Vertex X="7797" Y="10173" Z="0"/>
					<Vertex X="7792" Y="10170" Z="0"/>
					<Vertex X="7786" Y="10167" Z="0"/>
					<Vertex X="7783" Y="10167" Z="0"/>
					<Vertex X="7778" Y="10167" Z="0"/>
					<Vertex X="7770" Y="10167" Z="0"/>
					<Vertex X="7762" Y="10167" Z="0"/>
					<Vertex X="7756" Y="10167" Z="0"/>
					<Vertex X="7754" Y="10167" Z="0"/>
					<Vertex X="7751" Y="10167" Z="0"/>
					<Vertex X="7746" Y="10167" Z="0"/>
					<Vertex X="7743" Y="10167" Z="0"/>
					<Vertex X="7740" Y="10170" Z="0"/>
					<Vertex X="7740" Y="10173" Z="0"/>
					<Vertex X="7740" Y="10176" Z="0"/>
					<Vertex X="7740" Y="10181" Z="0"/>
					<Vertex X="7740" Y="10186" Z="0"/>
					<Vertex X="7740" Y="10189" Z="0"/>
					<Vertex X="7740" Y="10194" Z="0"/>
					<Vertex X="7740" Y="10200" Z="0"/>
					<Vertex X="7743" Y="10205" Z="0"/>
					<Vertex X="7746" Y="10211" Z="0"/>
					<Vertex X="7748" Y="10219" Z="0"/>
					<Vertex X="7751" Y="10224" Z="0"/>
					<Vertex X="7754" Y="10230" Z="0"/>
					<Vertex X="7756" Y="10238" Z="0"/>
					<Vertex X="7762" Y="10243" Z="0"/>
					<Vertex X="7762" Y="10246" Z="0"/>
					<Vertex X="7765" Y="10251" Z="0"/>
					<Vertex X="7765" Y="10254" Z="0"/>
					<Vertex X="7770" Y="10262" Z="0"/>
					<Vertex X="7770" Y="10265" Z="0"/>
					<Vertex X="7773" Y="10267" Z="0"/>
					<Vertex X="7773" Y="10270" Z="0"/>
					<Vertex X="7778" Y="10276" Z="0"/>
					<Vertex X="7781" Y="10281" Z="0"/>
					<Vertex X="7786" Y="10292" Z="0"/>
					<Vertex X="7789" Y="10297" Z="0"/>
					<Vertex X="7789" Y="10300" Z="0"/>
					<Vertex X="7792" Y="10303" Z="0"/>
					<Vertex X="7794" Y="10305" Z="0"/>
					<Vertex X="7797" Y="10311" Z="0"/>
					<Vertex X="7800" Y="10316" Z="0"/>
					<Vertex X="7800" Y="10319" Z="0"/>
					<Vertex X="7800" Y="10324" Z="0"/>
					<Vertex X="7800" Y="10327" Z="0"/>
					<Vertex X="7802" Y="10330" Z="0"/>
					<Vertex X="7805" Y="10335" Z="0"/>
					<Vertex X="7808" Y="10340" Z="0"/>
					<Vertex X="7808" Y="10343" Z="0"/>
					<Vertex X="7810" Y="10351" Z="0"/>
					<Vertex X="7813" Y="10357" Z="0"/>
					<Vertex X="7816" Y="10362" Z="0"/>
					<Vertex X="7816" Y="10365" Z="0"/>
					<Vertex X="7816" Y="10370" Z="0"/>
					<Vertex X="7821" Y="10378" Z="0"/>
					<Vertex X="7821" Y="10381" Z="0"/>
					<Vertex X="7824" Y="10386" Z="0"/>
					<Vertex X="7827" Y="10392" Z="0"/>
					<Vertex X="7827" Y="10394" Z="0"/>
					<Vertex X="7827" Y="10397" Z="0"/>
					<Vertex X="7827" Y="10400" Z="0"/>
					<Vertex X="7827" Y="10405" Z="0"/>
					<Vertex X="7827" Y="10411" Z="0"/>
					<Vertex X="7827" Y="10416" Z="0"/>
					<Vertex X="7824" Y="10419" Z="0"/>
					<Vertex X="7824" Y="10421" Z="0"/>
					<Vertex X="7821" Y="10427" Z="0"/>
					<Vertex X="7819" Y="10430" Z="0"/>
					<Vertex X="7819" Y="10438" Z="0"/>
					<Vertex X="7816" Y="10446" Z="0"/>
					<Vertex X="7813" Y="10448" Z="0"/>
					<Vertex X="7813" Y="10451" Z="0"/>
					<Vertex X="7810" Y="10457" Z="0"/>
					<Vertex X="7810" Y="10462" Z="0"/>
					<Vertex X="7810" Y="10465" Z="0"/>
					<Vertex X="7808" Y="10467" Z="0"/>
					<Vertex X="7805" Y="10476" Z="0"/>
					<Vertex X="7802" Y="10478" Z="0"/>
					<Vertex X="7800" Y="10484" Z="0"/>
					<Vertex X="7794" Y="10486" Z="0"/>
					<Vertex X="7792" Y="10492" Z="0"/>
					<Vertex X="7789" Y="10494" Z="0"/>
					<Vertex X="7783" Y="10500" Z="0"/>
					<Vertex X="7778" Y="10503" Z="0"/>
					<Vertex X="7775" Y="10505" Z="0"/>
					<Vertex X="7762" Y="10513" Z="0"/>
					<Vertex X="7754" Y="10516" Z="0"/>
					<Vertex X="7748" Y="10519" Z="0"/>
					<Vertex X="7740" Y="10519" Z="0"/>
					<Vertex X="7727" Y="10519" Z="0"/>
					<Vertex X="7721" Y="10519" Z="0"/>
					<Vertex X="7713" Y="10519" Z="0"/>
					<Vertex X="7694" Y="10519" Z="0"/>
					<Vertex X="7686" Y="10519" Z="0"/>
					<Vertex X="7681" Y="10519" Z="0"/>
					<Vertex X="7670" Y="10519" Z="0"/>
					<Vertex X="7656" Y="10519" Z="0"/>
					<Vertex X="7651" Y="10519" Z="0"/>
					<Vertex X="7638" Y="10519" Z="0"/>
					<Vertex X="7624" Y="10516" Z="0"/>
					<Vertex X="7616" Y="10511" Z="0"/>
					<Vertex X="7608" Y="10508" Z="0"/>
					<Vertex X="7594" Y="10497" Z="0"/>
					<Vertex X="7586" Y="10489" Z="0"/>
					<Vertex X="7575" Y="10481" Z="0"/>
					<Vertex X="7567" Y="10473" Z="0"/>
					<Vertex X="7562" Y="10459" Z="0"/>
					<Vertex X="7556" Y="10448" Z="0"/>
					<Vertex X="7548" Y="10435" Z="0"/>
					<Vertex X="7543" Y="10421" Z="0"/>
					<Vertex X="7538" Y="10411" Z="0"/>
					<Vertex X="7538" Y="10403" Z="0"/>
					<Vertex X="7532" Y="10389" Z="0"/>
					<Vertex X="7532" Y="10381" Z="0"/>
					<Vertex X="7532" Y="10373" Z="0"/>
					<Vertex X="7532" Y="10365" Z="0"/>
					<Vertex X="7532" Y="10362" Z="0"/>
					<Vertex X="7535" Y="10346" Z="0"/>
					<Vertex X="7538" Y="10340" Z="0"/>
					<Vertex X="7540" Y="10335" Z="0"/>
					<Vertex X="7546" Y="10324" Z="0"/>
					<Vertex X="7548" Y="10321" Z="0"/>
					<Vertex X="7551" Y="10313" Z="0"/>
					<Vertex X="7562" Y="10300" Z="0"/>
					<Vertex X="7567" Y="10292" Z="0"/>
					<Vertex X="7573" Y="10286" Z="0"/>
					<Vertex X="7578" Y="10281" Z="0"/>
					<Vertex X="7578" Y="10278" Z="0"/>
					<Vertex X="7592" Y="10265" Z="0"/>
					<Vertex X="7597" Y="10257" Z="0"/>
					<Vertex X="7600" Y="10254" Z="0"/>
					<Vertex X="7608" Y="10238" Z="0"/>
					<Vertex X="7610" Y="10230" Z="0"/>
					<Vertex X="7619" Y="10211" Z="0"/>
					<Vertex X="7619" Y="10205" Z="0"/>
					<Vertex X="7619" Y="10197" Z="0"/>
					<Vertex X="7624" Y="10184" Z="0"/>
					<Vertex X="7624" Y="10181" Z="0"/>
					<Vertex X="7624" Y="10170" Z="0"/>
					<Vertex X="7624" Y="10165" Z="0"/>
					<Vertex X="7624" Y="10151" Z="0"/>
					<Vertex X="7624" Y="10146" Z="0"/>
					<Vertex X="7624" Y="10138" Z="0"/>
					<Vertex X="7624" Y="10130" Z="0"/>
					<Vertex X="7624" Y="10121" Z="0"/>
					<Vertex X="7624" Y="10111" Z="0"/>
					<Vertex X="7619" Y="10103" Z="0"/>
					<Vertex X="7616" Y="10092" Z="0"/>
					<Vertex X="7613" Y="10086" Z="0"/>
					<Vertex X="7613" Y="10084" Z="0"/>
					<Vertex X="7608" Y="10078" Z="0"/>
					<Vertex X="7605" Y="10078" Z="0"/>
					<Vertex X="7600" Y="10076" Z="0"/>
					<Vertex X="7594" Y="10076" Z="0"/>
					<Vertex X="7583" Y="10073" Z="0"/>
					<Vertex X="7581" Y="10073" Z="0"/>
					<Vertex X="7575" Y="10073" Z="0"/>
					<Vertex X="7567" Y="10073" Z="0"/>
					<Vertex X="7559" Y="10076" Z="0"/>
					<Vertex X="7543" Y="10086" Z="0"/>
					<Vertex X="7543" Y="10089" Z="0"/>
					<Vertex X="7535" Y="10092" Z="0"/>
					<Vertex X="7532" Y="10094" Z="0"/>
					<Vertex X="7527" Y="10097" Z="0"/>
					<Vertex X="7519" Y="10103" Z="0"/>
					<Vertex X="7519" Y="10105" Z="0"/>
					<Vertex X="7510" Y="10108" Z="0"/>
					<Vertex X="7502" Y="10108" Z="0"/>
					<Vertex X="7494" Y="10108" Z="0"/>
					<Vertex X="7486" Y="10108" Z="0"/>
					<Vertex X="7478" Y="10108" Z="0"/>
					<Vertex X="7465" Y="10108" Z="0"/>
					<Vertex X="7456" Y="10100" Z="0"/>
					<Vertex X="7440" Y="10086" Z="0"/>
					<Vertex X="7435" Y="10081" Z="0"/>
					<Vertex X="7427" Y="10070" Z="0"/>
					<Vertex X="7421" Y="10065" Z="0"/>
					<Vertex X="7416" Y="10051" Z="0"/>
					<Vertex X="7413" Y="10040" Z="0"/>
					<Vertex X="7413" Y="10038" Z="0"/>
					<Vertex X="7408" Y="10027" Z="0"/>
					<Vertex X="7408" Y="10021" Z="0"/>
					<Vertex X="7408" Y="10013" Z="0"/>
					<Vertex X="7408" Y="10008" Z="0"/>
					<Vertex X="7408" Y="10003" Z="0"/>
					<Vertex X="7408" Y="9997" Z="0"/>
					<Vertex X="7408" Y="9989" Z="0"/>
					<Vertex X="7408" Y="9986" Z="0"/>
					<Vertex X="7410" Y="9978" Z="0"/>
					<Vertex X="7410" Y="9967" Z="0"/>
					<Vertex X="7416" Y="9959" Z="0"/>
					<Vertex X="7419" Y="9948" Z="0"/>
					<Vertex X="7421" Y="9940" Z="0"/>
					<Vertex X="7421" Y="9930" Z="0"/>
					<Vertex X="7427" Y="9913" Z="0"/>
					<Vertex X="7427" Y="9903" Z="0"/>
					<Vertex X="7427" Y="9881" Z="0"/>
					<Vertex X="7427" Y="9870" Z="0"/>
					<Vertex X="7427" Y="9857" Z="0"/>
					<Vertex X="7424" Y="9848" Z="0"/>
					<Vertex X="7421" Y="9840" Z="0"/>
					<Vertex X="7419" Y="9835" Z="0"/>
					<Vertex X="7413" Y="9830" Z="0"/>
					<Vertex X="7410" Y="9824" Z="0"/>
					<Vertex X="7405" Y="9819" Z="0"/>
					<Vertex X="7400" Y="9811" Z="0"/>
					<Vertex X="7394" Y="9805" Z="0"/>
					<Vertex X="7389" Y="9797" Z="0"/>
					<Vertex X="7383" Y="9792" Z="0"/>
					<Vertex X="7381" Y="9789" Z="0"/>
					<Vertex X="7375" Y="9784" Z="0"/>
					<Vertex X="7373" Y="9776" Z="0"/>
					<Vertex X="7365" Y="9765" Z="0"/>
					<Vertex X="7365" Y="9754" Z="0"/>
					<Vertex X="7362" Y="9738" Z="0"/>
					<Vertex X="7354" Y="9721" Z="0"/>
					<Vertex X="7351" Y="9711" Z="0"/>
					<Vertex X="7348" Y="9694" Z="0"/>
					<Vertex X="7343" Y="9684" Z="0"/>
					<Vertex X="7343" Y="9670" Z="0"/>
					<Vertex X="7343" Y="9657" Z="0"/>
					<Vertex X="7343" Y="9648" Z="0"/>
					<Vertex X="7343" Y="9632" Z="0"/>
					<Vertex X="7343" Y="9619" Z="0"/>
					<Vertex X="7343" Y="9603" Z="0"/>
					<Vertex X="7343" Y="9589" Z="0"/>
					<Vertex X="7343" Y="9584" Z="0"/>
					<Vertex X="7343" Y="9578" Z="0"/>
					<Vertex X="7343" Y="9573" Z="0"/>
					<Vertex X="7343" Y="9567" Z="0"/>
					<Vertex X="7343" Y="9554" Z="0"/>
					<Vertex X="7343" Y="9551" Z="0"/>
					<Vertex X="7343" Y="9540" Z="0"/>
					<Vertex X="7346" Y="9532" Z="0"/>
					<Vertex X="7348" Y="9527" Z="0"/>
					<Vertex X="7348" Y="9524" Z="0"/>
					<Vertex X="7348" Y="9513" Z="0"/>
					<Vertex X="7348" Y="9511" Z="0"/>
					<Vertex X="7348" Y="9505" Z="0"/>
					<Vertex X="7356" Y="9494" Z="0"/>
					<Vertex X="7356" Y="9489" Z="0"/>
					<Vertex X="7362" Y="9484" Z="0"/>
					<Vertex X="7365" Y="9481" Z="0"/>
					<Vertex X="7365" Y="9478" Z="0"/>
					<Vertex X="7370" Y="9473" Z="0"/>
					<Vertex X="7373" Y="9473" Z="0"/>
					<Vertex X="7378" Y="9473" Z="0"/>
					<Vertex X="7383" Y="9470" Z="0"/>
					<Vertex X="7389" Y="9470" Z="0"/>
					<Vertex X="7392" Y="9470" Z="0"/>
					<Vertex X="7397" Y="9467" Z="0"/>
					<Vertex X="7400" Y="9467" Z="0"/>
					<Vertex X="7408" Y="9465" Z="0"/>
					<Vertex X="7416" Y="9462" Z="0"/>
					<Vertex X="7424" Y="9454" Z="0"/>
					<Vertex X="7427" Y="9454" Z="0"/>
					<Vertex X="7429" Y="9454" Z="0"/>
					<Vertex X="7432" Y="9451" Z="0"/>
					<Vertex X="7440" Y="9443" Z="0"/>
					<Vertex X="7443" Y="9443" Z="0"/>
					<Vertex X="7446" Y="9440" Z="0"/>
					<Vertex X="7451" Y="9432" Z="0"/>
					<Vertex X="7451" Y="9430" Z="0"/>
					<Vertex X="7456" Y="9424" Z="0"/>
					<Vertex X="7456" Y="9421" Z="0"/>
					<Vertex X="7459" Y="9416" Z="0"/>
					<Vertex X="7459" Y="9411" Z="0"/>
					<Vertex X="7465" Y="9408" Z="0"/>
					<Vertex X="7467" Y="9403" Z="0"/>
					<Vertex X="7467" Y="9400" Z="0"/>
					<Vertex X="7467" Y="9394" Z="0"/>
					<Vertex X="7467" Y="9389" Z="0"/>
					<Vertex X="7467" Y="9384" Z="0"/>
					<Vertex X="7467" Y="9381" Z="0"/>
					<Vertex X="7467" Y="9373" Z="0"/>
					<Vertex X="7467" Y="9365" Z="0"/>
					<Vertex X="7465" Y="9354" Z="0"/>
					<Vertex X="7462" Y="9348" Z="0"/>
					<Vertex X="7456" Y="9343" Z="0"/>
					<Vertex X="7454" Y="9338" Z="0"/>
					<Vertex X="7448" Y="9324" Z="0"/>
					<Vertex X="7446" Y="9316" Z="0"/>
					<Vertex X="7443" Y="9311" Z="0"/>
					<Vertex X="7438" Y="9300" Z="0"/>
					<Vertex X="7435" Y="9297" Z="0"/>
					<Vertex X="7432" Y="9289" Z="0"/>
					<Vertex X="7429" Y="9289" Z="0"/>
					<Vertex X="7429" Y="9284" Z="0"/>
					<Vertex X="7427" Y="9276" Z="0"/>
					<Vertex X="7427" Y="9270" Z="0"/>
					<Vertex X="7427" Y="9262" Z="0"/>
					<Vertex X="7427" Y="9257" Z="0"/>
					<Vertex X="7427" Y="9248" Z="0"/>
					<Vertex X="7427" Y="9238" Z="0"/>
					<Vertex X="7427" Y="9227" Z="0"/>
					<Vertex X="7427" Y="9216" Z="0"/>
					<Vertex X="7427" Y="9205" Z="0"/>
					<Vertex X="7429" Y="9200" Z="0"/>
					<Vertex X="7432" Y="9194" Z="0"/>
					<Vertex X="7432" Y="9184" Z="0"/>
					<Vertex X="7438" Y="9170" Z="0"/>
					<Vertex X="7440" Y="9165" Z="0"/>
					<Vertex X="7440" Y="9159" Z="0"/>
					<Vertex X="7443" Y="9151" Z="0"/>
					<Vertex X="7446" Y="9140" Z="0"/>
					<Vertex X="7446" Y="9124" Z="0"/>
					<Vertex X="7448" Y="9113" Z="0"/>
					<Vertex X="7448" Y="9105" Z="0"/>
					<Vertex X="7448" Y="9097" Z="0"/>
					<Vertex X="7448" Y="9089" Z="0"/>
					<Vertex X="7448" Y="9084" Z="0"/>
					<Vertex X="7448" Y="9078" Z="0"/>
					<Vertex X="7448" Y="9073" Z="0"/>
					<Vertex X="7443" Y="9065" Z="0"/>
					<Vertex X="7443" Y="9057" Z="0"/>
					<Vertex X="7440" Y="9051" Z="0"/>
					<Vertex X="7438" Y="9043" Z="0"/>
					<Vertex X="7438" Y="9035" Z="0"/>
					<Vertex X="7438" Y="9027" Z="0"/>
					<Vertex X="7438" Y="9013" Z="0"/>
					<Vertex X="7438" Y="9000" Z="0"/>
					<Vertex X="7438" Y="8984" Z="0"/>
					<Vertex X="7438" Y="8981" Z="0"/>
					<Vertex X="7438" Y="8976" Z="0"/>
					<Vertex X="7438" Y="8967" Z="0"/>
					<Vertex X="7438" Y="8957" Z="0"/>
					<Vertex X="7438" Y="8946" Z="0"/>
					<Vertex X="7440" Y="8938" Z="0"/>
					<Vertex X="7440" Y="8927" Z="0"/>
					<Vertex X="7443" Y="8919" Z="0"/>
					<Vertex X="7446" Y="8913" Z="0"/>
					<Vertex X="7448" Y="8911" Z="0"/>
					<Vertex X="7456" Y="8903" Z="0"/>
					<Vertex X="7459" Y="8897" Z="0"/>
					<Vertex X="7467" Y="8886" Z="0"/>
					<Vertex X="7475" Y="8878" Z="0"/>
					<Vertex X="7481" Y="8870" Z="0"/>
					<Vertex X="7492" Y="8859" Z="0"/>
					<Vertex X="7500" Y="8848" Z="0"/>
					<Vertex X="7513" Y="8840" Z="0"/>
					<Vertex X="7524" Y="8835" Z="0"/>
					<Vertex X="7532" Y="8827" Z="0"/>
					<Vertex X="7546" Y="8816" Z="0"/>
					<Vertex X="7556" Y="8808" Z="0"/>
					<Vertex X="7562" Y="8803" Z="0"/>
					<Vertex X="7567" Y="8800" Z="0"/>
					<Vertex X="7575" Y="8797" Z="0"/>
					<Vertex X="7583" Y="8792" Z="0"/>
					<Vertex X="7589" Y="8784" Z="0"/>
					<Vertex X="7594" Y="8784" Z="0"/>
					<Vertex X="7605" Y="8773" Z="0"/>
					<Vertex X="7616" Y="8765" Z="0"/>
					<Vertex X="7624" Y="8754" Z="0"/>
					<Vertex X="7635" Y="8743" Z="0"/>
					<Vertex X="7640" Y="8735" Z="0"/>
					<Vertex X="7648" Y="8724" Z="0"/>
					<Vertex X="7656" Y="8711" Z="0"/>
					<Vertex X="7665" Y="8697" Z="0"/>
					<Vertex X="7675" Y="8684" Z="0"/>
					<Vertex X="7686" Y="8670" Z="0"/>
					<Vertex X="7692" Y="8662" Z="0"/>
					<Vertex X="7697" Y="8654" Z="0"/>
					<Vertex X="7702" Y="8646" Z="0"/>
					<Vertex X="7708" Y="8638" Z="0"/>
					<Vertex X="7713" Y="8635" Z="0"/>
					<Vertex X="7716" Y="8630" Z="0"/>
					<Vertex X="7721" Y="8624" Z="0"/>
					<Vertex X="7724" Y="8621" Z="0"/>
					<Vertex X="7729" Y="8619" Z="0"/>
					<Vertex X="7732" Y="8616" Z="0"/>
					<Vertex X="7735" Y="8616" Z="0"/>
					<Vertex X="7740" Y="8611" Z="0"/>
					<Vertex X="7746" Y="8611" Z="0"/>
					<Vertex X="7748" Y="8608" Z="0"/>
					<Vertex X="7754" Y="8608" Z="0"/>
					<Vertex X="7756" Y="8608" Z="0"/>
					<Vertex X="7762" Y="8608" Z="0"/>
					<Vertex X="7767" Y="8605" Z="0"/>
					<Vertex X="7767" Y="8603" Z="0"/>
					<Vertex X="7770" Y="8603" Z="0"/>
					<Vertex X="7773" Y="8603" Z="0"/>
					<Vertex X="7778" Y="8603" Z="0"/>
					<Vertex X="7781" Y="8603" Z="0"/>
					<Vertex X="7786" Y="8603" Z="0"/>
					<Vertex X="7789" Y="8603" Z="0"/>
					<Vertex X="7794" Y="8603" Z="0"/>
					<Vertex X="7797" Y="8603" Z="0"/>
					<Vertex X="7802" Y="8603" Z="0"/>
					<Vertex X="7805" Y="8603" Z="0"/>
					<Vertex X="7810" Y="8603" Z="0"/>
					<Vertex X="7813" Y="8603" Z="0"/>
					<Vertex X="7819" Y="8603" Z="0"/>
					<Vertex X="7821" Y="8603" Z="0"/>
					<Vertex X="7843" Y="8594" Z="0"/>
				</Vertices>
			</Region>
			<Region Id="3" Type="0" Zoom="0.450000" Selected="0" ImageLocation="" ImageFocus="0" Length="2584.4" Area="396969.0" LengthMicrons="1296.1" AreaMicrons="99838.6" Text="SOLID" NegativeROA="0" InputRegionId="0" Analyze="1" DisplayId="3">
				<Attributes/>
				<Vertices>
					<Vertex X="10316" Y="6616" Z="0"/>
					<Vertex X="10316" Y="6613" Z="0"/>
					<Vertex X="10325" Y="6613" Z="0"/>
					<Vertex X="10343" Y="6607" Z="0"/>
					<Vertex X="10349" Y="6604" Z="0"/>
					<Vertex X="10358" Y="6602" Z="0"/>
					<Vertex X="10367" Y="6600" Z="0"/>
					<Vertex X="10374" Y="6598" Z="0"/>
					<Vertex X="10378" Y="6598" Z="0"/>
					<Vertex X="10394" Y="6593" Z="0"/>
					<Vertex X="10405" Y="6591" Z="0"/>
					<Vertex X="10425" Y="6589" Z="0"/>
					<Vertex X="10436" Y="6589" Z="0"/>
					<Vertex X="10454" Y="6589" Z="0"/>
					<Vertex X="10460" Y="6589" Z="0"/>
					<Vertex X="10469" Y="6589" Z="0"/>
					<Vertex X="10474" Y="6589" Z="0"/>
					<Vertex X="10480" Y="6589" Z="0"/>
					<Vertex X="10489" Y="6589" Z="0"/>
					<Vertex X="10500" Y="6593" Z="0"/>
					<Vertex X="10505" Y="6593" Z="0"/>
					<Vertex X="10511" Y="6596" Z="0"/>
					<Vertex X="10518" Y="6600" Z="0"/>
					<Vertex X="10525" Y="6602" Z="0"/>
					<Vertex X="10529" Y="6607" Z="0"/>
					<Vertex X="10538" Y="6616" Z="0"/>
					<Vertex X="10547" Y="6622" Z="0"/>
					<Vertex X="10558" Y="6631" Z="0"/>
					<Vertex X="10563" Y="6633" Z="0"/>
					<Vertex X="10576" Y="6640" Z="0"/>
					<Vertex X="10580" Y="6644" Z="0"/>
					<Vertex X="10589" Y="6651" Z="0"/>
					<Vertex X="10594" Y="6656" Z="0"/>
					<Vertex X="10598" Y="6664" Z="0"/>
					<Vertex X="10605" Y="6671" Z="0"/>
					<Vertex X="10611" Y="6682" Z="0"/>
					<Vertex X="10616" Y="6687" Z="0"/>
					<Vertex X="10618" Y="6693" Z="0"/>
					<Vertex X="10623" Y="6700" Z="0"/>
					<Vertex X="10625" Y="6709" Z="0"/>
					<Vertex X="10627" Y="6716" Z="0"/>
					<Vertex X="10631" Y="6729" Z="0"/>
					<Vertex X="10634" Y="6740" Z="0"/>
					<Vertex X="10634" Y="6751" Z="0"/>
					<Vertex X="10634" Y="6760" Z="0"/>
					<Vertex X="10634" Y="6762" Z="0"/>
					<Vertex X="10634" Y="6773" Z="0"/>
					<Vertex X="10634" Y="6784" Z="0"/>
					<Vertex X="10634" Y="6796" Z="0"/>
					<Vertex X="10634" Y="6800" Z="0"/>
					<Vertex X="10634" Y="6807" Z="0"/>
					<Vertex X="10634" Y="6818" Z="0"/>
					<Vertex X="10634" Y="6829" Z="0"/>
					<Vertex X="10634" Y="6836" Z="0"/>
					<Vertex X="10634" Y="6842" Z="0"/>
					<Vertex X="10629" Y="6853" Z="0"/>
					<Vertex X="10625" Y="6867" Z="0"/>
					<Vertex X="10623" Y="6873" Z="0"/>
					<Vertex X="10620" Y="6882" Z="0"/>
					<Vertex X="10618" Y="6889" Z="0"/>
					<Vertex X="10614" Y="6896" Z="0"/>
					<Vertex X="10614" Y="6902" Z="0"/>
					<Vertex X="10607" Y="6911" Z="0"/>
					<Vertex X="10605" Y="6920" Z="0"/>
					<Vertex X="10600" Y="6929" Z="0"/>
					<Vertex X="10600" Y="6931" Z="0"/>
					<Vertex X="10598" Y="6938" Z="0"/>
					<Vertex X="10596" Y="6951" Z="0"/>
					<Vertex X="10591" Y="6958" Z="0"/>
					<Vertex X="10589" Y="6971" Z="0"/>
					<Vertex X="10587" Y="6973" Z="0"/>
					<Vertex X="10587" Y="6980" Z="0"/>
					<Vertex X="10585" Y="6989" Z="0"/>
					<Vertex X="10585" Y="7000" Z="0"/>
					<Vertex X="10585" Y="7007" Z="0"/>
					<Vertex X="10585" Y="7016" Z="0"/>
					<Vertex X="10585" Y="7027" Z="0"/>
					<Vertex X="10585" Y="7033" Z="0"/>
					<Vertex X="10585" Y="7040" Z="0"/>
					<Vertex X="10585" Y="7047" Z="0"/>
					<Vertex X="10585" Y="7058" Z="0"/>
					<Vertex X="10583" Y="7064" Z="0"/>
					<Vertex X="10583" Y="7069" Z="0"/>
					<Vertex X="10583" Y="7080" Z="0"/>
					<Vertex X="10580" Y="7089" Z="0"/>
					<Vertex X="10580" Y="7096" Z="0"/>
					<Vertex X="10580" Y="7102" Z="0"/>
					<Vertex X="10580" Y="7109" Z="0"/>
					<Vertex X="10578" Y="7118" Z="0"/>
					<Vertex X="10576" Y="7124" Z="0"/>
					<Vertex X="10576" Y="7136" Z="0"/>
					<Vertex X="10576" Y="7142" Z="0"/>
					<Vertex X="10576" Y="7151" Z="0"/>
					<Vertex X="10576" Y="7162" Z="0"/>
					<Vertex X="10576" Y="7171" Z="0"/>
					<Vertex X="10576" Y="7176" Z="0"/>
					<Vertex X="10576" Y="7184" Z="0"/>
					<Vertex X="10576" Y="7189" Z="0"/>
					<Vertex X="10576" Y="7196" Z="0"/>
					<Vertex X="10576" Y="7200" Z="0"/>
					<Vertex X="10576" Y="7211" Z="0"/>
					<Vertex X="10576" Y="7218" Z="0"/>
					<Vertex X="10576" Y="7229" Z="0"/>
					<Vertex X="10576" Y="7233" Z="0"/>
					<Vertex X="10576" Y="7236" Z="0"/>
					<Vertex X="10576" Y="7242" Z="0"/>
					<Vertex X="10576" Y="7249" Z="0"/>
					<Vertex X="10574" Y="7256" Z="0"/>
					<Vertex X="10571" Y="7258" Z="0"/>
					<Vertex X="10571" Y="7264" Z="0"/>
					<Vertex X="10571" Y="7271" Z="0"/>
					<Vertex X="10569" Y="7280" Z="0"/>
					<Vertex X="10569" Y="7284" Z="0"/>
					<Vertex X="10569" Y="7291" Z="0"/>
					<Vertex X="10567" Y="7298" Z="0"/>
					<Vertex X="10565" Y="7304" Z="0"/>
					<Vertex X="10563" Y="7309" Z="0"/>
					<Vertex X="10563" Y="7318" Z="0"/>
					<Vertex X="10558" Y="7327" Z="0"/>
					<Vertex X="10556" Y="7333" Z="0"/>
					<Vertex X="10554" Y="7336" Z="0"/>
					<Vertex X="10549" Y="7342" Z="0"/>
					<Vertex X="10547" Y="7353" Z="0"/>
					<Vertex X="10543" Y="7360" Z="0"/>
					<Vertex X="10543" Y="7369" Z="0"/>
					<Vertex X="10540" Y="7373" Z="0"/>
					<Vertex X="10536" Y="7380" Z="0"/>
					<Vertex X="10531" Y="7387" Z="0"/>
					<Vertex X="10531" Y="7396" Z="0"/>
					<Vertex X="10531" Y="7400" Z="0"/>
					<Vertex X="10527" Y="7404" Z="0"/>
					<Vertex X="10527" Y="7409" Z="0"/>
					<Vertex X="10525" Y="7413" Z="0"/>
					<Vertex X="10525" Y="7420" Z="0"/>
					<Vertex X="10520" Y="7424" Z="0"/>
					<Vertex X="10520" Y="7429" Z="0"/>
					<Vertex X="10520" Y="7436" Z="0"/>
					<Vertex X="10518" Y="7442" Z="0"/>
					<Vertex X="10516" Y="7447" Z="0"/>
					<Vertex X="10514" Y="7456" Z="0"/>
					<Vertex X="10511" Y="7464" Z="0"/>
					<Vertex X="10511" Y="7469" Z="0"/>
					<Vertex X="10509" Y="7471" Z="0"/>
					<Vertex X="10505" Y="7482" Z="0"/>
					<Vertex X="10503" Y="7491" Z="0"/>
					<Vertex X="10498" Y="7498" Z="0"/>
					<Vertex X="10496" Y="7502" Z="0"/>
					<Vertex X="10496" Y="7509" Z="0"/>
					<Vertex X="10494" Y="7511" Z="0"/>
					<Vertex X="10494" Y="7518" Z="0"/>
					<Vertex X="10491" Y="7520" Z="0"/>
					<Vertex X="10489" Y="7524" Z="0"/>
					<Vertex X="10487" Y="7529" Z="0"/>
					<Vertex X="10483" Y="7538" Z="0"/>
					<Vertex X="10480" Y="7542" Z="0"/>
					<Vertex X="10478" Y="7547" Z="0"/>
					<Vertex X="10474" Y="7551" Z="0"/>
					<Vertex X="10469" Y="7553" Z="0"/>
					<Vertex X="10469" Y="7556" Z="0"/>
					<Vertex X="10465" Y="7556" Z="0"/>
					<Vertex X="10456" Y="7558" Z="0"/>
					<Vertex X="10447" Y="7560" Z="0"/>
					<Vertex X="10443" Y="7562" Z="0"/>
					<Vertex X="10440" Y="7562" Z="0"/>
					<Vertex X="10436" Y="7562" Z="0"/>
					<Vertex X="10434" Y="7562" Z="0"/>
					<Vertex X="10427" Y="7562" Z="0"/>
					<Vertex X="10423" Y="7562" Z="0"/>
					<Vertex X="10416" Y="7562" Z="0"/>
					<Vertex X="10409" Y="7562" Z="0"/>
					<Vertex X="10405" Y="7562" Z="0"/>
					<Vertex X="10396" Y="7562" Z="0"/>
					<Vertex X="10387" Y="7562" Z="0"/>
					<Vertex X="10380" Y="7562" Z="0"/>
					<Vertex X="10374" Y="7562" Z="0"/>
					<Vertex X="10360" Y="7564" Z="0"/>
					<Vertex X="10349" Y="7564" Z="0"/>
					<Vertex X="10343" Y="7564" Z="0"/>
					<Vertex X="10329" Y="7564" Z="0"/>
					<Vertex X="10318" Y="7564" Z="0"/>
					<Vertex X="10309" Y="7564" Z="0"/>
					<Vertex X="10305" Y="7564" Z="0"/>
					<Vertex X="10300" Y="7564" Z="0"/>
					<Vertex X="10294" Y="7564" Z="0"/>
					<Vertex X="10287" Y="7564" Z="0"/>
					<Vertex X="10280" Y="7564" Z="0"/>
					<Vertex X="10274" Y="7560" Z="0"/>
					<Vertex X="10265" Y="7558" Z="0"/>
					<Vertex X="10258" Y="7556" Z="0"/>
					<Vertex X="10249" Y="7551" Z="0"/>
					<Vertex X="10240" Y="7547" Z="0"/>
					<Vertex X="10231" Y="7538" Z="0"/>
					<Vertex X="10218" Y="7533" Z="0"/>
					<Vertex X="10207" Y="7527" Z="0"/>
					<Vertex X="10198" Y="7522" Z="0"/>
					<Vertex X="10189" Y="7516" Z="0"/>
					<Vertex X="10183" Y="7511" Z="0"/>
					<Vertex X="10176" Y="7504" Z="0"/>
					<Vertex X="10167" Y="7498" Z="0"/>
					<Vertex X="10158" Y="7493" Z="0"/>
					<Vertex X="10156" Y="7491" Z="0"/>
					<Vertex X="10154" Y="7484" Z="0"/>
					<Vertex X="10151" Y="7478" Z="0"/>
					<Vertex X="10147" Y="7469" Z="0"/>
					<Vertex X="10147" Y="7462" Z="0"/>
					<Vertex X="10143" Y="7456" Z="0"/>
					<Vertex X="10140" Y="7447" Z="0"/>
					<Vertex X="10138" Y="7440" Z="0"/>
					<Vertex X="10136" Y="7431" Z="0"/>
					<Vertex X="10134" Y="7420" Z="0"/>
					<Vertex X="10134" Y="7413" Z="0"/>
					<Vertex X="10131" Y="7402" Z="0"/>
					<Vertex X="10131" Y="7393" Z="0"/>
					<Vertex X="10131" Y="7382" Z="0"/>
					<Vertex X="10131" Y="7373" Z="0"/>
					<Vertex X="10131" Y="7364" Z="0"/>
					<Vertex X="10131" Y="7353" Z="0"/>
					<Vertex X="10134" Y="7344" Z="0"/>
					<Vertex X="10134" Y="7338" Z="0"/>
					<Vertex X="10134" Y="7331" Z="0"/>
					<Vertex X="10136" Y="7320" Z="0"/>
					<Vertex X="10138" Y="7309" Z="0"/>
					<Vertex X="10143" Y="7298" Z="0"/>
					<Vertex X="10143" Y="7289" Z="0"/>
					<Vertex X="10143" Y="7284" Z="0"/>
					<Vertex X="10145" Y="7271" Z="0"/>
					<Vertex X="10145" Y="7258" Z="0"/>
					<Vertex X="10145" Y="7238" Z="0"/>
					<Vertex X="10145" Y="7231" Z="0"/>
					<Vertex X="10143" Y="7218" Z="0"/>
					<Vertex X="10138" Y="7204" Z="0"/>
					<Vertex X="10131" Y="7189" Z="0"/>
					<Vertex X="10131" Y="7178" Z="0"/>
					<Vertex X="10125" Y="7164" Z="0"/>
					<Vertex X="10125" Y="7158" Z="0"/>
					<Vertex X="10118" Y="7144" Z="0"/>
					<Vertex X="10118" Y="7133" Z="0"/>
					<Vertex X="10116" Y="7122" Z="0"/>
					<Vertex X="10114" Y="7116" Z="0"/>
					<Vertex X="10114" Y="7109" Z="0"/>
					<Vertex X="10114" Y="7096" Z="0"/>
					<Vertex X="10114" Y="7087" Z="0"/>
					<Vertex X="10114" Y="7076" Z="0"/>
					<Vertex X="10114" Y="7064" Z="0"/>
					<Vertex X="10118" Y="7051" Z="0"/>
					<Vertex X="10123" Y="7036" Z="0"/>
					<Vertex X="10127" Y="7022" Z="0"/>
					<Vertex X="10129" Y="7013" Z="0"/>
					<Vertex X="10138" Y="6998" Z="0"/>
					<Vertex X="10143" Y="6993" Z="0"/>
					<Vertex X="10145" Y="6984" Z="0"/>
					<Vertex X="10149" Y="6976" Z="0"/>
					<Vertex X="10151" Y="6964" Z="0"/>
					<Vertex X="10154" Y="6953" Z="0"/>
					<Vertex X="10158" Y="6949" Z="0"/>
					<Vertex X="10158" Y="6944" Z="0"/>
					<Vertex X="10158" Y="6936" Z="0"/>
					<Vertex X="10158" Y="6929" Z="0"/>
					<Vertex X="10158" Y="6916" Z="0"/>
					<Vertex X="10158" Y="6909" Z="0"/>
					<Vertex X="10158" Y="6898" Z="0"/>
					<Vertex X="10160" Y="6884" Z="0"/>
					<Vertex X="10163" Y="6873" Z="0"/>
					<Vertex X="10165" Y="6862" Z="0"/>
					<Vertex X="10167" Y="6858" Z="0"/>
					<Vertex X="10167" Y="6847" Z="0"/>
					<Vertex X="10169" Y="6836" Z="0"/>
					<Vertex X="10174" Y="6827" Z="0"/>
					<Vertex X="10174" Y="6820" Z="0"/>
					<Vertex X="10174" Y="6816" Z="0"/>
					<Vertex X="10174" Y="6813" Z="0"/>
					<Vertex X="10174" Y="6809" Z="0"/>
					<Vertex X="10174" Y="6802" Z="0"/>
					<Vertex X="10174" Y="6800" Z="0"/>
					<Vertex X="10174" Y="6798" Z="0"/>
					<Vertex X="10174" Y="6796" Z="0"/>
					<Vertex X="10174" Y="6793" Z="0"/>
					<Vertex X="10171" Y="6791" Z="0"/>
					<Vertex X="10169" Y="6791" Z="0"/>
					<Vertex X="10167" Y="6789" Z="0"/>
					<Vertex X="10165" Y="6787" Z="0"/>
					<Vertex X="10163" Y="6787" Z="0"/>
					<Vertex X="10160" Y="6784" Z="0"/>
					<Vertex X="10160" Y="6782" Z="0"/>
					<Vertex X="10160" Y="6780" Z="0"/>
					<Vertex X="10160" Y="6776" Z="0"/>
					<Vertex X="10160" Y="6773" Z="0"/>
					<Vertex X="10160" Y="6764" Z="0"/>
					<Vertex X="10163" Y="6760" Z="0"/>
					<Vertex X="10169" Y="6747" Z="0"/>
					<Vertex X="10171" Y="6742" Z="0"/>
					<Vertex X="10176" Y="6736" Z="0"/>
					<Vertex X="10178" Y="6729" Z="0"/>
					<Vertex X="10183" Y="6724" Z="0"/>
					<Vertex X="10187" Y="6720" Z="0"/>
					<Vertex X="10191" Y="6718" Z="0"/>
					<Vertex X="10194" Y="6716" Z="0"/>
					<Vertex X="10198" Y="6713" Z="0"/>
					<Vertex X="10203" Y="6709" Z="0"/>
					<Vertex X="10207" Y="6707" Z="0"/>
					<Vertex X="10211" Y="6702" Z="0"/>
					<Vertex X="10216" Y="6698" Z="0"/>
					<Vertex X="10218" Y="6696" Z="0"/>
					<Vertex X="10225" Y="6691" Z="0"/>
					<Vertex X="10229" Y="6687" Z="0"/>
					<Vertex X="10238" Y="6682" Z="0"/>
					<Vertex X="10251" Y="6673" Z="0"/>
					<Vertex X="10265" Y="6669" Z="0"/>
					<Vertex X="10267" Y="6667" Z="0"/>
					<Vertex X="10274" Y="6662" Z="0"/>
					<Vertex X="10283" Y="6656" Z="0"/>
					<Vertex X="10285" Y="6653" Z="0"/>
					<Vertex X="10287" Y="6653" Z="0"/>
					<Vertex X="10291" Y="6647" Z="0"/>
					<Vertex X="10294" Y="6647" Z="0"/>
					<Vertex X="10296" Y="6642" Z="0"/>
					<Vertex X="10298" Y="6642" Z="0"/>
					<Vertex X="10298" Y="6640" Z="0"/>
					<Vertex X="10300" Y="6638" Z="0"/>
					<Vertex X="10303" Y="6636" Z="0"/>
					<Vertex X="10303" Y="6633" Z="0"/>
					<Vertex X="10316" Y="6616" Z="0"/>
				</Vertices>
			</Region>
			<Region Id="4" Type="0" Zoom="0.540000" Selected="0" ImageLocation="" ImageFocus="0" Length="7916.1" Area="960390.5" LengthMicrons="3969.9" AreaMicrons="241540.4" Text="SOLID" NegativeROA="0" InputRegionId="0" Analyze="1" DisplayId="4">
				<Attributes/>
				<Vertices>
					<Vertex X="9887" Y="2623" Z="0"/>
					<Vertex X="9890" Y="2623" Z="0"/>
					<Vertex X="9894" Y="2616" Z="0"/>
					<Vertex X="9897" Y="2616" Z="0"/>
					<Vertex X="9900" Y="2613" Z="0"/>
					<Vertex X="9907" Y="2610" Z="0"/>
					<Vertex X="9914" Y="2606" Z="0"/>
					<Vertex X="9920" Y="2606" Z="0"/>
					<Vertex X="9927" Y="2603" Z="0"/>
					<Vertex X="9934" Y="2600" Z="0"/>
					<Vertex X="9940" Y="2596" Z="0"/>
					<Vertex X="9940" Y="2593" Z="0"/>
					<Vertex X="9940" Y="2590" Z="0"/>
					<Vertex X="9940" Y="2586" Z="0"/>
					<Vertex X="9940" Y="2580" Z="0"/>
					<Vertex X="9937" Y="2576" Z="0"/>
					<Vertex X="9934" Y="2573" Z="0"/>
					<Vertex X="9934" Y="2570" Z="0"/>
					<Vertex X="9930" Y="2566" Z="0"/>
					<Vertex X="9927" Y="2566" Z="0"/>
					<Vertex X="9920" Y="2560" Z="0"/>
					<Vertex X="9910" Y="2556" Z="0"/>
					<Vertex X="9900" Y="2546" Z="0"/>
					<Vertex X="9887" Y="2536" Z="0"/>
					<Vertex X="9870" Y="2523" Z="0"/>
					<Vertex X="9857" Y="2510" Z="0"/>
					<Vertex X="9854" Y="2506" Z="0"/>
					<Vertex X="9840" Y="2500" Z="0"/>
					<Vertex X="9837" Y="2486" Z="0"/>
					<Vertex X="9837" Y="2476" Z="0"/>
					<Vertex X="9837" Y="2466" Z="0"/>
					<Vertex X="9837" Y="2460" Z="0"/>
					<Vertex X="9840" Y="2450" Z="0"/>
					<Vertex X="9844" Y="2443" Z="0"/>
					<Vertex X="9854" Y="2433" Z="0"/>
					<Vertex X="9860" Y="2430" Z="0"/>
					<Vertex X="9874" Y="2423" Z="0"/>
					<Vertex X="9887" Y="2416" Z="0"/>
					<Vertex X="9904" Y="2406" Z="0"/>
					<Vertex X="9914" Y="2406" Z="0"/>
					<Vertex X="9924" Y="2400" Z="0"/>
					<Vertex X="9934" Y="2393" Z="0"/>
					<Vertex X="9947" Y="2383" Z="0"/>
					<Vertex X="9957" Y="2376" Z="0"/>
					<Vertex X="9967" Y="2373" Z="0"/>
					<Vertex X="9980" Y="2363" Z="0"/>
					<Vertex X="9994" Y="2353" Z="0"/>
					<Vertex X="10014" Y="2336" Z="0"/>
					<Vertex X="10027" Y="2330" Z="0"/>
					<Vertex X="10037" Y="2323" Z="0"/>
					<Vertex X="10057" Y="2306" Z="0"/>
					<Vertex X="10070" Y="2290" Z="0"/>
					<Vertex X="10094" Y="2273" Z="0"/>
					<Vertex X="10110" Y="2260" Z="0"/>
					<Vertex X="10134" Y="2246" Z="0"/>
					<Vertex X="10154" Y="2240" Z="0"/>
					<Vertex X="10164" Y="2240" Z="0"/>
					<Vertex X="10174" Y="2240" Z="0"/>
					<Vertex X="10184" Y="2240" Z="0"/>
					<Vertex X="10194" Y="2240" Z="0"/>
					<Vertex X="10200" Y="2240" Z="0"/>
					<Vertex X="10217" Y="2240" Z="0"/>
					<Vertex X="10230" Y="2243" Z="0"/>
					<Vertex X="10237" Y="2246" Z="0"/>
					<Vertex X="10247" Y="2250" Z="0"/>
					<Vertex X="10257" Y="2253" Z="0"/>
					<Vertex X="10267" Y="2263" Z="0"/>
					<Vertex X="10270" Y="2270" Z="0"/>
					<Vertex X="10274" Y="2273" Z="0"/>
					<Vertex X="10277" Y="2283" Z="0"/>
					<Vertex X="10277" Y="2290" Z="0"/>
					<Vertex X="10277" Y="2303" Z="0"/>
					<Vertex X="10277" Y="2323" Z="0"/>
					<Vertex X="10277" Y="2340" Z="0"/>
					<Vertex X="10274" Y="2356" Z="0"/>
					<Vertex X="10274" Y="2363" Z="0"/>
					<Vertex X="10267" Y="2370" Z="0"/>
					<Vertex X="10264" Y="2373" Z="0"/>
					<Vertex X="10257" Y="2380" Z="0"/>
					<Vertex X="10254" Y="2386" Z="0"/>
					<Vertex X="10250" Y="2396" Z="0"/>
					<Vertex X="10250" Y="2406" Z="0"/>
					<Vertex X="10250" Y="2416" Z="0"/>
					<Vertex X="10250" Y="2426" Z="0"/>
					<Vertex X="10250" Y="2440" Z="0"/>
					<Vertex X="10250" Y="2453" Z="0"/>
					<Vertex X="10254" Y="2470" Z="0"/>
					<Vertex X="10257" Y="2483" Z="0"/>
					<Vertex X="10264" Y="2496" Z="0"/>
					<Vertex X="10274" Y="2500" Z="0"/>
					<Vertex X="10284" Y="2503" Z="0"/>
					<Vertex X="10287" Y="2503" Z="0"/>
					<Vertex X="10300" Y="2503" Z="0"/>
					<Vertex X="10317" Y="2503" Z="0"/>
					<Vertex X="10330" Y="2496" Z="0"/>
					<Vertex X="10340" Y="2493" Z="0"/>
					<Vertex X="10360" Y="2483" Z="0"/>
					<Vertex X="10374" Y="2476" Z="0"/>
					<Vertex X="10384" Y="2470" Z="0"/>
					<Vertex X="10404" Y="2460" Z="0"/>
					<Vertex X="10414" Y="2453" Z="0"/>
					<Vertex X="10420" Y="2446" Z="0"/>
					<Vertex X="10424" Y="2440" Z="0"/>
					<Vertex X="10430" Y="2433" Z="0"/>
					<Vertex X="10440" Y="2420" Z="0"/>
					<Vertex X="10444" Y="2413" Z="0"/>
					<Vertex X="10444" Y="2403" Z="0"/>
					<Vertex X="10450" Y="2400" Z="0"/>
					<Vertex X="10454" Y="2393" Z="0"/>
					<Vertex X="10460" Y="2386" Z="0"/>
					<Vertex X="10470" Y="2376" Z="0"/>
					<Vertex X="10474" Y="2370" Z="0"/>
					<Vertex X="10484" Y="2366" Z="0"/>
					<Vertex X="10484" Y="2363" Z="0"/>
					<Vertex X="10494" Y="2356" Z="0"/>
					<Vertex X="10497" Y="2356" Z="0"/>
					<Vertex X="10507" Y="2353" Z="0"/>
					<Vertex X="10517" Y="2353" Z="0"/>
					<Vertex X="10520" Y="2353" Z="0"/>
					<Vertex X="10524" Y="2353" Z="0"/>
					<Vertex X="10527" Y="2353" Z="0"/>
					<Vertex X="10534" Y="2353" Z="0"/>
					<Vertex X="10537" Y="2353" Z="0"/>
					<Vertex X="10540" Y="2353" Z="0"/>
					<Vertex X="10544" Y="2353" Z="0"/>
					<Vertex X="10547" Y="2360" Z="0"/>
					<Vertex X="10550" Y="2360" Z="0"/>
					<Vertex X="10554" Y="2363" Z="0"/>
					<Vertex X="10557" Y="2373" Z="0"/>
					<Vertex X="10560" Y="2380" Z="0"/>
					<Vertex X="10564" Y="2383" Z="0"/>
					<Vertex X="10564" Y="2396" Z="0"/>
					<Vertex X="10564" Y="2406" Z="0"/>
					<Vertex X="10564" Y="2416" Z="0"/>
					<Vertex X="10564" Y="2436" Z="0"/>
					<Vertex X="10564" Y="2460" Z="0"/>
					<Vertex X="10570" Y="2496" Z="0"/>
					<Vertex X="10574" Y="2550" Z="0"/>
					<Vertex X="10580" Y="2613" Z="0"/>
					<Vertex X="10587" Y="2653" Z="0"/>
					<Vertex X="10587" Y="2663" Z="0"/>
					<Vertex X="10587" Y="2670" Z="0"/>
					<Vertex X="10591" Y="2676" Z="0"/>
					<Vertex X="10594" Y="2681" Z="0"/>
					<Vertex X="10600" Y="2689" Z="0"/>
					<Vertex X="10604" Y="2694" Z="0"/>
					<Vertex X="10609" Y="2698" Z="0"/>
					<Vertex X="10609" Y="2700" Z="0"/>
					<Vertex X="10615" Y="2704" Z="0"/>
					<Vertex X="10617" Y="2705" Z="0"/>
					<Vertex X="10617" Y="2707" Z="0"/>
					<Vertex X="10618" Y="2707" Z="0"/>
					<Vertex X="10622" Y="2711" Z="0"/>
					<Vertex X="10624" Y="2713" Z="0"/>
					<Vertex X="10626" Y="2715" Z="0"/>
					<Vertex X="10626" Y="2717" Z="0"/>
					<Vertex X="10628" Y="2717" Z="0"/>
					<Vertex X="10628" Y="2718" Z="0"/>
					<Vertex X="10630" Y="2722" Z="0"/>
					<Vertex X="10631" Y="2722" Z="0"/>
					<Vertex X="10633" Y="2726" Z="0"/>
					<Vertex X="10633" Y="2730" Z="0"/>
					<Vertex X="10639" Y="2733" Z="0"/>
					<Vertex X="10639" Y="2735" Z="0"/>
					<Vertex X="10641" Y="2739" Z="0"/>
					<Vertex X="10642" Y="2742" Z="0"/>
					<Vertex X="10644" Y="2744" Z="0"/>
					<Vertex X="10646" Y="2748" Z="0"/>
					<Vertex X="10646" Y="2752" Z="0"/>
					<Vertex X="10646" Y="2757" Z="0"/>
					<Vertex X="10646" Y="2759" Z="0"/>
					<Vertex X="10646" Y="2761" Z="0"/>
					<Vertex X="10648" Y="2765" Z="0"/>
					<Vertex X="10650" Y="2767" Z="0"/>
					<Vertex X="10650" Y="2770" Z="0"/>
					<Vertex X="10650" Y="2774" Z="0"/>
					<Vertex X="10652" Y="2776" Z="0"/>
					<Vertex X="10652" Y="2778" Z="0"/>
					<Vertex X="10652" Y="2783" Z="0"/>
					<Vertex X="10654" Y="2787" Z="0"/>
					<Vertex X="10654" Y="2792" Z="0"/>
					<Vertex X="10654" Y="2796" Z="0"/>
					<Vertex X="10654" Y="2800" Z="0"/>
					<Vertex X="10654" Y="2805" Z="0"/>
					<Vertex X="10655" Y="2811" Z="0"/>
					<Vertex X="10655" Y="2813" Z="0"/>
					<Vertex X="10655" Y="2817" Z="0"/>
					<Vertex X="10655" Y="2820" Z="0"/>
					<Vertex X="10655" Y="2824" Z="0"/>
					<Vertex X="10655" Y="2831" Z="0"/>
					<Vertex X="10655" Y="2835" Z="0"/>
					<Vertex X="10655" Y="2839" Z="0"/>
					<Vertex X="10655" Y="2844" Z="0"/>
					<Vertex X="10655" Y="2846" Z="0"/>
					<Vertex X="10655" Y="2852" Z="0"/>
					<Vertex X="10655" Y="2854" Z="0"/>
					<Vertex X="10657" Y="2857" Z="0"/>
					<Vertex X="10657" Y="2859" Z="0"/>
					<Vertex X="10657" Y="2861" Z="0"/>
					<Vertex X="10659" Y="2867" Z="0"/>
					<Vertex X="10659" Y="2870" Z="0"/>
					<Vertex X="10659" Y="2872" Z="0"/>
					<Vertex X="10659" Y="2880" Z="0"/>
					<Vertex X="10659" Y="2881" Z="0"/>
					<Vertex X="10659" Y="2885" Z="0"/>
					<Vertex X="10663" Y="2891" Z="0"/>
					<Vertex X="10663" Y="2894" Z="0"/>
					<Vertex X="10663" Y="2898" Z="0"/>
					<Vertex X="10665" Y="2902" Z="0"/>
					<Vertex X="10665" Y="2904" Z="0"/>
					<Vertex X="10665" Y="2909" Z="0"/>
					<Vertex X="10667" Y="2915" Z="0"/>
					<Vertex X="10670" Y="2920" Z="0"/>
					<Vertex X="10672" Y="2926" Z="0"/>
					<Vertex X="10672" Y="2928" Z="0"/>
					<Vertex X="10672" Y="2933" Z="0"/>
					<Vertex X="10672" Y="2935" Z="0"/>
					<Vertex X="10672" Y="2939" Z="0"/>
					<Vertex X="10672" Y="2946" Z="0"/>
					<Vertex X="10672" Y="2950" Z="0"/>
					<Vertex X="10672" Y="2954" Z="0"/>
					<Vertex X="10672" Y="2959" Z="0"/>
					<Vertex X="10674" Y="2959" Z="0"/>
					<Vertex X="10674" Y="2965" Z="0"/>
					<Vertex X="10674" Y="2967" Z="0"/>
					<Vertex X="10674" Y="2972" Z="0"/>
					<Vertex X="10676" Y="2974" Z="0"/>
					<Vertex X="10676" Y="2980" Z="0"/>
					<Vertex X="10676" Y="2981" Z="0"/>
					<Vertex X="10678" Y="2985" Z="0"/>
					<Vertex X="10678" Y="2987" Z="0"/>
					<Vertex X="10680" Y="2991" Z="0"/>
					<Vertex X="10680" Y="2992" Z="0"/>
					<Vertex X="10680" Y="2994" Z="0"/>
					<Vertex X="10680" Y="2998" Z="0"/>
					<Vertex X="10680" Y="3000" Z="0"/>
					<Vertex X="10680" Y="3005" Z="0"/>
					<Vertex X="10680" Y="3007" Z="0"/>
					<Vertex X="10680" Y="3011" Z="0"/>
					<Vertex X="10680" Y="3013" Z="0"/>
					<Vertex X="10683" Y="3020" Z="0"/>
					<Vertex X="10685" Y="3022" Z="0"/>
					<Vertex X="10685" Y="3024" Z="0"/>
					<Vertex X="10685" Y="3028" Z="0"/>
					<Vertex X="10685" Y="3031" Z="0"/>
					<Vertex X="10685" Y="3035" Z="0"/>
					<Vertex X="10685" Y="3037" Z="0"/>
					<Vertex X="10685" Y="3039" Z="0"/>
					<Vertex X="10685" Y="3042" Z="0"/>
					<Vertex X="10685" Y="3044" Z="0"/>
					<Vertex X="10685" Y="3048" Z="0"/>
					<Vertex X="10685" Y="3050" Z="0"/>
					<Vertex X="10685" Y="3055" Z="0"/>
					<Vertex X="10685" Y="3059" Z="0"/>
					<Vertex X="10685" Y="3065" Z="0"/>
					<Vertex X="10685" Y="3068" Z="0"/>
					<Vertex X="10685" Y="3070" Z="0"/>
					<Vertex X="10685" Y="3074" Z="0"/>
					<Vertex X="10685" Y="3078" Z="0"/>
					<Vertex X="10685" Y="3081" Z="0"/>
					<Vertex X="10685" Y="3083" Z="0"/>
					<Vertex X="10685" Y="3087" Z="0"/>
					<Vertex X="10685" Y="3091" Z="0"/>
					<Vertex X="10685" Y="3094" Z="0"/>
					<Vertex X="10685" Y="3096" Z="0"/>
					<Vertex X="10685" Y="3098" Z="0"/>
					<Vertex X="10685" Y="3102" Z="0"/>
					<Vertex X="10685" Y="3105" Z="0"/>
					<Vertex X="10685" Y="3107" Z="0"/>
					<Vertex X="10685" Y="3111" Z="0"/>
					<Vertex X="10687" Y="3113" Z="0"/>
					<Vertex X="10687" Y="3117" Z="0"/>
					<Vertex X="10687" Y="3120" Z="0"/>
					<Vertex X="10687" Y="3124" Z="0"/>
					<Vertex X="10687" Y="3126" Z="0"/>
					<Vertex X="10687" Y="3130" Z="0"/>
					<Vertex X="10687" Y="3133" Z="0"/>
					<Vertex X="10687" Y="3139" Z="0"/>
					<Vertex X="10687" Y="3142" Z="0"/>
					<Vertex X="10687" Y="3144" Z="0"/>
					<Vertex X="10687" Y="3146" Z="0"/>
					<Vertex X="10687" Y="3150" Z="0"/>
					<Vertex X="10687" Y="3152" Z="0"/>
					<Vertex X="10687" Y="3155" Z="0"/>
					<Vertex X="10687" Y="3157" Z="0"/>
					<Vertex X="10687" Y="3161" Z="0"/>
					<Vertex X="10687" Y="3163" Z="0"/>
					<Vertex X="10687" Y="3165" Z="0"/>
					<Vertex X="10687" Y="3168" Z="0"/>
					<Vertex X="10687" Y="3170" Z="0"/>
					<Vertex X="10687" Y="3172" Z="0"/>
					<Vertex X="10687" Y="3174" Z="0"/>
					<Vertex X="10687" Y="3178" Z="0"/>
					<Vertex X="10687" Y="3180" Z="0"/>
					<Vertex X="10687" Y="3181" Z="0"/>
					<Vertex X="10687" Y="3183" Z="0"/>
					<Vertex X="10687" Y="3187" Z="0"/>
					<Vertex X="10687" Y="3191" Z="0"/>
					<Vertex X="10687" Y="3192" Z="0"/>
					<Vertex X="10687" Y="3194" Z="0"/>
					<Vertex X="10685" Y="3196" Z="0"/>
					<Vertex X="10685" Y="3198" Z="0"/>
					<Vertex X="10683" Y="3198" Z="0"/>
					<Vertex X="10683" Y="3202" Z="0"/>
					<Vertex X="10683" Y="3204" Z="0"/>
					<Vertex X="10683" Y="3207" Z="0"/>
					<Vertex X="10681" Y="3209" Z="0"/>
					<Vertex X="10680" Y="3213" Z="0"/>
					<Vertex X="10680" Y="3215" Z="0"/>
					<Vertex X="10678" Y="3218" Z="0"/>
					<Vertex X="10678" Y="3220" Z="0"/>
					<Vertex X="10676" Y="3222" Z="0"/>
					<Vertex X="10672" Y="3228" Z="0"/>
					<Vertex X="10672" Y="3230" Z="0"/>
					<Vertex X="10670" Y="3230" Z="0"/>
					<Vertex X="10670" Y="3233" Z="0"/>
					<Vertex X="10668" Y="3233" Z="0"/>
					<Vertex X="10667" Y="3235" Z="0"/>
					<Vertex X="10665" Y="3235" Z="0"/>
					<Vertex X="10661" Y="3239" Z="0"/>
					<Vertex X="10659" Y="3239" Z="0"/>
					<Vertex X="10657" Y="3241" Z="0"/>
					<Vertex X="10654" Y="3241" Z="0"/>
					<Vertex X="10652" Y="3242" Z="0"/>
					<Vertex X="10650" Y="3242" Z="0"/>
					<Vertex X="10648" Y="3242" Z="0"/>
					<Vertex X="10646" Y="3244" Z="0"/>
					<Vertex X="10644" Y="3244" Z="0"/>
					<Vertex X="10641" Y="3244" Z="0"/>
					<Vertex X="10639" Y="3246" Z="0"/>
					<Vertex X="10637" Y="3246" Z="0"/>
					<Vertex X="10635" Y="3246" Z="0"/>
					<Vertex X="10631" Y="3246" Z="0"/>
					<Vertex X="10630" Y="3246" Z="0"/>
					<Vertex X="10626" Y="3246" Z="0"/>
					<Vertex X="10622" Y="3246" Z="0"/>
					<Vertex X="10618" Y="3246" Z="0"/>
					<Vertex X="10617" Y="3246" Z="0"/>
					<Vertex X="10613" Y="3246" Z="0"/>
					<Vertex X="10611" Y="3246" Z="0"/>
					<Vertex X="10607" Y="3246" Z="0"/>
					<Vertex X="10605" Y="3246" Z="0"/>
					<Vertex X="10602" Y="3246" Z="0"/>
					<Vertex X="10598" Y="3246" Z="0"/>
					<Vertex X="10596" Y="3246" Z="0"/>
					<Vertex X="10592" Y="3246" Z="0"/>
					<Vertex X="10591" Y="3246" Z="0"/>
					<Vertex X="10585" Y="3246" Z="0"/>
					<Vertex X="10581" Y="3246" Z="0"/>
					<Vertex X="10580" Y="3246" Z="0"/>
					<Vertex X="10576" Y="3246" Z="0"/>
					<Vertex X="10568" Y="3246" Z="0"/>
					<Vertex X="10567" Y="3246" Z="0"/>
					<Vertex X="10565" Y="3246" Z="0"/>
					<Vertex X="10559" Y="3246" Z="0"/>
					<Vertex X="10555" Y="3244" Z="0"/>
					<Vertex X="10554" Y="3244" Z="0"/>
					<Vertex X="10548" Y="3244" Z="0"/>
					<Vertex X="10546" Y="3242" Z="0"/>
					<Vertex X="10542" Y="3242" Z="0"/>
					<Vertex X="10541" Y="3241" Z="0"/>
					<Vertex X="10539" Y="3239" Z="0"/>
					<Vertex X="10537" Y="3237" Z="0"/>
					<Vertex X="10535" Y="3237" Z="0"/>
					<Vertex X="10535" Y="3235" Z="0"/>
					<Vertex X="10531" Y="3233" Z="0"/>
					<Vertex X="10528" Y="3231" Z="0"/>
					<Vertex X="10524" Y="3230" Z="0"/>
					<Vertex X="10522" Y="3226" Z="0"/>
					<Vertex X="10518" Y="3224" Z="0"/>
					<Vertex X="10517" Y="3218" Z="0"/>
					<Vertex X="10513" Y="3215" Z="0"/>
					<Vertex X="10509" Y="3211" Z="0"/>
					<Vertex X="10505" Y="3204" Z="0"/>
					<Vertex X="10502" Y="3202" Z="0"/>
					<Vertex X="10500" Y="3194" Z="0"/>
					<Vertex X="10498" Y="3192" Z="0"/>
					<Vertex X="10494" Y="3189" Z="0"/>
					<Vertex X="10492" Y="3185" Z="0"/>
					<Vertex X="10489" Y="3181" Z="0"/>
					<Vertex X="10487" Y="3178" Z="0"/>
					<Vertex X="10483" Y="3174" Z="0"/>
					<Vertex X="10483" Y="3170" Z="0"/>
					<Vertex X="10480" Y="3167" Z="0"/>
					<Vertex X="10478" Y="3163" Z="0"/>
					<Vertex X="10472" Y="3155" Z="0"/>
					<Vertex X="10470" Y="3152" Z="0"/>
					<Vertex X="10465" Y="3146" Z="0"/>
					<Vertex X="10465" Y="3141" Z="0"/>
					<Vertex X="10463" Y="3139" Z="0"/>
					<Vertex X="10459" Y="3135" Z="0"/>
					<Vertex X="10459" Y="3133" Z="0"/>
					<Vertex X="10457" Y="3131" Z="0"/>
					<Vertex X="10455" Y="3130" Z="0"/>
					<Vertex X="10455" Y="3128" Z="0"/>
					<Vertex X="10454" Y="3126" Z="0"/>
					<Vertex X="10452" Y="3122" Z="0"/>
					<Vertex X="10450" Y="3117" Z="0"/>
					<Vertex X="10448" Y="3113" Z="0"/>
					<Vertex X="10446" Y="3111" Z="0"/>
					<Vertex X="10444" Y="3109" Z="0"/>
					<Vertex X="10444" Y="3105" Z="0"/>
					<Vertex X="10444" Y="3104" Z="0"/>
					<Vertex X="10442" Y="3100" Z="0"/>
					<Vertex X="10439" Y="3096" Z="0"/>
					<Vertex X="10439" Y="3092" Z="0"/>
					<Vertex X="10437" Y="3091" Z="0"/>
					<Vertex X="10437" Y="3085" Z="0"/>
					<Vertex X="10435" Y="3085" Z="0"/>
					<Vertex X="10433" Y="3083" Z="0"/>
					<Vertex X="10433" Y="3081" Z="0"/>
					<Vertex X="10433" Y="3080" Z="0"/>
					<Vertex X="10431" Y="3080" Z="0"/>
					<Vertex X="10430" Y="3076" Z="0"/>
					<Vertex X="10428" Y="3072" Z="0"/>
					<Vertex X="10428" Y="3068" Z="0"/>
					<Vertex X="10428" Y="3067" Z="0"/>
					<Vertex X="10426" Y="3067" Z="0"/>
					<Vertex X="10426" Y="3063" Z="0"/>
					<Vertex X="10424" Y="3061" Z="0"/>
					<Vertex X="10424" Y="3059" Z="0"/>
					<Vertex X="10422" Y="3055" Z="0"/>
					<Vertex X="10420" Y="3055" Z="0"/>
					<Vertex X="10420" Y="3054" Z="0"/>
					<Vertex X="10420" Y="3048" Z="0"/>
					<Vertex X="10418" Y="3048" Z="0"/>
					<Vertex X="10417" Y="3046" Z="0"/>
					<Vertex X="10417" Y="3042" Z="0"/>
					<Vertex X="10415" Y="3039" Z="0"/>
					<Vertex X="10415" Y="3037" Z="0"/>
					<Vertex X="10415" Y="3035" Z="0"/>
					<Vertex X="10413" Y="3031" Z="0"/>
					<Vertex X="10413" Y="3030" Z="0"/>
					<Vertex X="10411" Y="3028" Z="0"/>
					<Vertex X="10409" Y="3026" Z="0"/>
					<Vertex X="10407" Y="3022" Z="0"/>
					<Vertex X="10405" Y="3017" Z="0"/>
					<Vertex X="10404" Y="3015" Z="0"/>
					<Vertex X="10404" Y="3013" Z="0"/>
					<Vertex X="10402" Y="3009" Z="0"/>
					<Vertex X="10400" Y="3007" Z="0"/>
					<Vertex X="10398" Y="3004" Z="0"/>
					<Vertex X="10396" Y="2998" Z="0"/>
					<Vertex X="10394" Y="2996" Z="0"/>
					<Vertex X="10392" Y="2992" Z="0"/>
					<Vertex X="10391" Y="2989" Z="0"/>
					<Vertex X="10389" Y="2989" Z="0"/>
					<Vertex X="10389" Y="2985" Z="0"/>
					<Vertex X="10385" Y="2981" Z="0"/>
					<Vertex X="10385" Y="2978" Z="0"/>
					<Vertex X="10383" Y="2978" Z="0"/>
					<Vertex X="10381" Y="2972" Z="0"/>
					<Vertex X="10381" Y="2970" Z="0"/>
					<Vertex X="10378" Y="2967" Z="0"/>
					<Vertex X="10376" Y="2963" Z="0"/>
					<Vertex X="10376" Y="2961" Z="0"/>
					<Vertex X="10374" Y="2959" Z="0"/>
					<Vertex X="10374" Y="2957" Z="0"/>
					<Vertex X="10372" Y="2954" Z="0"/>
					<Vertex X="10370" Y="2952" Z="0"/>
					<Vertex X="10370" Y="2948" Z="0"/>
					<Vertex X="10368" Y="2946" Z="0"/>
					<Vertex X="10368" Y="2944" Z="0"/>
					<Vertex X="10368" Y="2939" Z="0"/>
					<Vertex X="10368" Y="2937" Z="0"/>
					<Vertex X="10367" Y="2935" Z="0"/>
					<Vertex X="10365" Y="2931" Z="0"/>
					<Vertex X="10365" Y="2928" Z="0"/>
					<Vertex X="10365" Y="2924" Z="0"/>
					<Vertex X="10363" Y="2924" Z="0"/>
					<Vertex X="10363" Y="2920" Z="0"/>
					<Vertex X="10363" Y="2918" Z="0"/>
					<Vertex X="10363" Y="2917" Z="0"/>
					<Vertex X="10363" Y="2913" Z="0"/>
					<Vertex X="10359" Y="2909" Z="0"/>
					<Vertex X="10359" Y="2905" Z="0"/>
					<Vertex X="10359" Y="2904" Z="0"/>
					<Vertex X="10359" Y="2900" Z="0"/>
					<Vertex X="10359" Y="2898" Z="0"/>
					<Vertex X="10359" Y="2896" Z="0"/>
					<Vertex X="10359" Y="2891" Z="0"/>
					<Vertex X="10359" Y="2887" Z="0"/>
					<Vertex X="10359" Y="2885" Z="0"/>
					<Vertex X="10359" Y="2881" Z="0"/>
					<Vertex X="10359" Y="2878" Z="0"/>
					<Vertex X="10359" Y="2872" Z="0"/>
					<Vertex X="10359" Y="2870" Z="0"/>
					<Vertex X="10359" Y="2867" Z="0"/>
					<Vertex X="10359" Y="2863" Z="0"/>
					<Vertex X="10359" Y="2859" Z="0"/>
					<Vertex X="10359" Y="2854" Z="0"/>
					<Vertex X="10359" Y="2850" Z="0"/>
					<Vertex X="10361" Y="2848" Z="0"/>
					<Vertex X="10361" Y="2842" Z="0"/>
					<Vertex X="10361" Y="2837" Z="0"/>
					<Vertex X="10361" Y="2835" Z="0"/>
					<Vertex X="10365" Y="2830" Z="0"/>
					<Vertex X="10365" Y="2826" Z="0"/>
					<Vertex X="10365" Y="2824" Z="0"/>
					<Vertex X="10365" Y="2822" Z="0"/>
					<Vertex X="10365" Y="2820" Z="0"/>
					<Vertex X="10365" Y="2817" Z="0"/>
					<Vertex X="10365" Y="2811" Z="0"/>
					<Vertex X="10365" Y="2809" Z="0"/>
					<Vertex X="10367" Y="2802" Z="0"/>
					<Vertex X="10367" Y="2798" Z="0"/>
					<Vertex X="10367" Y="2796" Z="0"/>
					<Vertex X="10367" Y="2792" Z="0"/>
					<Vertex X="10368" Y="2791" Z="0"/>
					<Vertex X="10368" Y="2789" Z="0"/>
					<Vertex X="10368" Y="2787" Z="0"/>
					<Vertex X="10372" Y="2783" Z="0"/>
					<Vertex X="10372" Y="2778" Z="0"/>
					<Vertex X="10372" Y="2776" Z="0"/>
					<Vertex X="10372" Y="2772" Z="0"/>
					<Vertex X="10372" Y="2770" Z="0"/>
					<Vertex X="10374" Y="2763" Z="0"/>
					<Vertex X="10374" Y="2761" Z="0"/>
					<Vertex X="10374" Y="2757" Z="0"/>
					<Vertex X="10374" Y="2752" Z="0"/>
					<Vertex X="10374" Y="2746" Z="0"/>
					<Vertex X="10374" Y="2744" Z="0"/>
					<Vertex X="10374" Y="2737" Z="0"/>
					<Vertex X="10372" Y="2731" Z="0"/>
					<Vertex X="10372" Y="2726" Z="0"/>
					<Vertex X="10370" Y="2720" Z="0"/>
					<Vertex X="10368" Y="2718" Z="0"/>
					<Vertex X="10368" Y="2715" Z="0"/>
					<Vertex X="10365" Y="2711" Z="0"/>
					<Vertex X="10363" Y="2705" Z="0"/>
					<Vertex X="10359" Y="2702" Z="0"/>
					<Vertex X="10357" Y="2700" Z="0"/>
					<Vertex X="10357" Y="2696" Z="0"/>
					<Vertex X="10354" Y="2692" Z="0"/>
					<Vertex X="10354" Y="2691" Z="0"/>
					<Vertex X="10350" Y="2689" Z="0"/>
					<Vertex X="10350" Y="2687" Z="0"/>
					<Vertex X="10348" Y="2685" Z="0"/>
					<Vertex X="10346" Y="2685" Z="0"/>
					<Vertex X="10344" Y="2683" Z="0"/>
					<Vertex X="10342" Y="2683" Z="0"/>
					<Vertex X="10341" Y="2685" Z="0"/>
					<Vertex X="10339" Y="2685" Z="0"/>
					<Vertex X="10337" Y="2687" Z="0"/>
					<Vertex X="10335" Y="2687" Z="0"/>
					<Vertex X="10335" Y="2689" Z="0"/>
					<Vertex X="10331" Y="2691" Z="0"/>
					<Vertex X="10331" Y="2692" Z="0"/>
					<Vertex X="10331" Y="2696" Z="0"/>
					<Vertex X="10330" Y="2698" Z="0"/>
					<Vertex X="10330" Y="2700" Z="0"/>
					<Vertex X="10330" Y="2704" Z="0"/>
					<Vertex X="10328" Y="2704" Z="0"/>
					<Vertex X="10328" Y="2707" Z="0"/>
					<Vertex X="10326" Y="2709" Z="0"/>
					<Vertex X="10326" Y="2713" Z="0"/>
					<Vertex X="10326" Y="2715" Z="0"/>
					<Vertex X="10324" Y="2718" Z="0"/>
					<Vertex X="10324" Y="2720" Z="0"/>
					<Vertex X="10324" Y="2722" Z="0"/>
					<Vertex X="10324" Y="2726" Z="0"/>
					<Vertex X="10324" Y="2728" Z="0"/>
					<Vertex X="10322" Y="2730" Z="0"/>
					<Vertex X="10322" Y="2731" Z="0"/>
					<Vertex X="10322" Y="2735" Z="0"/>
					<Vertex X="10322" Y="2739" Z="0"/>
					<Vertex X="10322" Y="2742" Z="0"/>
					<Vertex X="10322" Y="2744" Z="0"/>
					<Vertex X="10320" Y="2748" Z="0"/>
					<Vertex X="10320" Y="2750" Z="0"/>
					<Vertex X="10320" Y="2757" Z="0"/>
					<Vertex X="10318" Y="2763" Z="0"/>
					<Vertex X="10318" Y="2765" Z="0"/>
					<Vertex X="10318" Y="2767" Z="0"/>
					<Vertex X="10317" Y="2768" Z="0"/>
					<Vertex X="10317" Y="2770" Z="0"/>
					<Vertex X="10315" Y="2774" Z="0"/>
					<Vertex X="10315" Y="2776" Z="0"/>
					<Vertex X="10315" Y="2778" Z="0"/>
					<Vertex X="10313" Y="2780" Z="0"/>
					<Vertex X="10311" Y="2785" Z="0"/>
					<Vertex X="10311" Y="2787" Z="0"/>
					<Vertex X="10309" Y="2791" Z="0"/>
					<Vertex X="10305" Y="2800" Z="0"/>
					<Vertex X="10305" Y="2802" Z="0"/>
					<Vertex X="10304" Y="2805" Z="0"/>
					<Vertex X="10298" Y="2815" Z="0"/>
					<Vertex X="10296" Y="2820" Z="0"/>
					<Vertex X="10294" Y="2820" Z="0"/>
					<Vertex X="10294" Y="2826" Z="0"/>
					<Vertex X="10291" Y="2830" Z="0"/>
					<Vertex X="10291" Y="2833" Z="0"/>
					<Vertex X="10291" Y="2837" Z="0"/>
					<Vertex X="10289" Y="2841" Z="0"/>
					<Vertex X="10289" Y="2844" Z="0"/>
					<Vertex X="10287" Y="2844" Z="0"/>
					<Vertex X="10287" Y="2846" Z="0"/>
					<Vertex X="10287" Y="2850" Z="0"/>
					<Vertex X="10287" Y="2854" Z="0"/>
					<Vertex X="10285" Y="2855" Z="0"/>
					<Vertex X="10285" Y="2857" Z="0"/>
					<Vertex X="10283" Y="2859" Z="0"/>
					<Vertex X="10283" Y="2861" Z="0"/>
					<Vertex X="10283" Y="2863" Z="0"/>
					<Vertex X="10283" Y="2865" Z="0"/>
					<Vertex X="10283" Y="2868" Z="0"/>
					<Vertex X="10281" Y="2872" Z="0"/>
					<Vertex X="10281" Y="2874" Z="0"/>
					<Vertex X="10280" Y="2876" Z="0"/>
					<Vertex X="10280" Y="2878" Z="0"/>
					<Vertex X="10278" Y="2883" Z="0"/>
					<Vertex X="10276" Y="2883" Z="0"/>
					<Vertex X="10276" Y="2887" Z="0"/>
					<Vertex X="10274" Y="2891" Z="0"/>
					<Vertex X="10272" Y="2892" Z="0"/>
					<Vertex X="10272" Y="2894" Z="0"/>
					<Vertex X="10270" Y="2896" Z="0"/>
					<Vertex X="10270" Y="2898" Z="0"/>
					<Vertex X="10268" Y="2902" Z="0"/>
					<Vertex X="10267" Y="2902" Z="0"/>
					<Vertex X="10265" Y="2905" Z="0"/>
					<Vertex X="10263" Y="2909" Z="0"/>
					<Vertex X="10259" Y="2913" Z="0"/>
					<Vertex X="10254" Y="2918" Z="0"/>
					<Vertex X="10252" Y="2922" Z="0"/>
					<Vertex X="10248" Y="2926" Z="0"/>
					<Vertex X="10244" Y="2930" Z="0"/>
					<Vertex X="10241" Y="2933" Z="0"/>
					<Vertex X="10239" Y="2933" Z="0"/>
					<Vertex X="10237" Y="2935" Z="0"/>
					<Vertex X="10235" Y="2937" Z="0"/>
					<Vertex X="10233" Y="2937" Z="0"/>
					<Vertex X="10233" Y="2939" Z="0"/>
					<Vertex X="10231" Y="2941" Z="0"/>
					<Vertex X="10228" Y="2941" Z="0"/>
					<Vertex X="10226" Y="2944" Z="0"/>
					<Vertex X="10226" Y="2946" Z="0"/>
					<Vertex X="10222" Y="2948" Z="0"/>
					<Vertex X="10222" Y="2950" Z="0"/>
					<Vertex X="10220" Y="2952" Z="0"/>
					<Vertex X="10218" Y="2955" Z="0"/>
					<Vertex X="10217" Y="2957" Z="0"/>
					<Vertex X="10215" Y="2959" Z="0"/>
					<Vertex X="10213" Y="2963" Z="0"/>
					<Vertex X="10211" Y="2965" Z="0"/>
					<Vertex X="10211" Y="2967" Z="0"/>
					<Vertex X="10209" Y="2968" Z="0"/>
					<Vertex X="10207" Y="2970" Z="0"/>
					<Vertex X="10205" Y="2974" Z="0"/>
					<Vertex X="10204" Y="2974" Z="0"/>
					<Vertex X="10204" Y="2978" Z="0"/>
					<Vertex X="10202" Y="2981" Z="0"/>
					<Vertex X="10200" Y="2983" Z="0"/>
					<Vertex X="10198" Y="2987" Z="0"/>
					<Vertex X="10196" Y="2991" Z="0"/>
					<Vertex X="10194" Y="2994" Z="0"/>
					<Vertex X="10192" Y="2994" Z="0"/>
					<Vertex X="10192" Y="2998" Z="0"/>
					<Vertex X="10192" Y="3000" Z="0"/>
					<Vertex X="10191" Y="3004" Z="0"/>
					<Vertex X="10189" Y="3007" Z="0"/>
					<Vertex X="10189" Y="3009" Z="0"/>
					<Vertex X="10189" Y="3011" Z="0"/>
					<Vertex X="10189" Y="3015" Z="0"/>
					<Vertex X="10189" Y="3017" Z="0"/>
					<Vertex X="10189" Y="3020" Z="0"/>
					<Vertex X="10189" Y="3022" Z="0"/>
					<Vertex X="10189" Y="3026" Z="0"/>
					<Vertex X="10189" Y="3033" Z="0"/>
					<Vertex X="10189" Y="3039" Z="0"/>
					<Vertex X="10189" Y="3044" Z="0"/>
					<Vertex X="10189" Y="3048" Z="0"/>
					<Vertex X="10189" Y="3052" Z="0"/>
					<Vertex X="10189" Y="3055" Z="0"/>
					<Vertex X="10189" Y="3059" Z="0"/>
					<Vertex X="10189" Y="3061" Z="0"/>
					<Vertex X="10189" Y="3063" Z="0"/>
					<Vertex X="10189" Y="3065" Z="0"/>
					<Vertex X="10189" Y="3067" Z="0"/>
					<Vertex X="10189" Y="3068" Z="0"/>
					<Vertex X="10189" Y="3070" Z="0"/>
					<Vertex X="10189" Y="3072" Z="0"/>
					<Vertex X="10189" Y="3074" Z="0"/>
					<Vertex X="10189" Y="3076" Z="0"/>
					<Vertex X="10189" Y="3078" Z="0"/>
					<Vertex X="10189" Y="3080" Z="0"/>
					<Vertex X="10189" Y="3081" Z="0"/>
					<Vertex X="10189" Y="3085" Z="0"/>
					<Vertex X="10191" Y="3087" Z="0"/>
					<Vertex X="10192" Y="3089" Z="0"/>
					<Vertex X="10192" Y="3091" Z="0"/>
					<Vertex X="10194" Y="3092" Z="0"/>
					<Vertex X="10194" Y="3096" Z="0"/>
					<Vertex X="10198" Y="3102" Z="0"/>
					<Vertex X="10200" Y="3105" Z="0"/>
					<Vertex X="10202" Y="3107" Z="0"/>
					<Vertex X="10204" Y="3109" Z="0"/>
					<Vertex X="10207" Y="3113" Z="0"/>
					<Vertex X="10207" Y="3117" Z="0"/>
					<Vertex X="10211" Y="3118" Z="0"/>
					<Vertex X="10211" Y="3120" Z="0"/>
					<Vertex X="10213" Y="3124" Z="0"/>
					<Vertex X="10215" Y="3126" Z="0"/>
					<Vertex X="10215" Y="3130" Z="0"/>
					<Vertex X="10217" Y="3131" Z="0"/>
					<Vertex X="10217" Y="3133" Z="0"/>
					<Vertex X="10218" Y="3135" Z="0"/>
					<Vertex X="10218" Y="3137" Z="0"/>
					<Vertex X="10218" Y="3139" Z="0"/>
					<Vertex X="10218" Y="3141" Z="0"/>
					<Vertex X="10218" Y="3142" Z="0"/>
					<Vertex X="10220" Y="3144" Z="0"/>
					<Vertex X="10220" Y="3146" Z="0"/>
					<Vertex X="10222" Y="3150" Z="0"/>
					<Vertex X="10222" Y="3152" Z="0"/>
					<Vertex X="10222" Y="3154" Z="0"/>
					<Vertex X="10222" Y="3155" Z="0"/>
					<Vertex X="10222" Y="3157" Z="0"/>
					<Vertex X="10222" Y="3159" Z="0"/>
					<Vertex X="10222" Y="3163" Z="0"/>
					<Vertex X="10222" Y="3165" Z="0"/>
					<Vertex X="10222" Y="3167" Z="0"/>
					<Vertex X="10224" Y="3168" Z="0"/>
					<Vertex X="10224" Y="3170" Z="0"/>
					<Vertex X="10226" Y="3170" Z="0"/>
					<Vertex X="10228" Y="3176" Z="0"/>
					<Vertex X="10230" Y="3178" Z="0"/>
					<Vertex X="10231" Y="3183" Z="0"/>
					<Vertex X="10235" Y="3187" Z="0"/>
					<Vertex X="10237" Y="3191" Z="0"/>
					<Vertex X="10239" Y="3192" Z="0"/>
					<Vertex X="10242" Y="3192" Z="0"/>
					<Vertex X="10244" Y="3196" Z="0"/>
					<Vertex X="10246" Y="3196" Z="0"/>
					<Vertex X="10248" Y="3198" Z="0"/>
					<Vertex X="10252" Y="3198" Z="0"/>
					<Vertex X="10254" Y="3198" Z="0"/>
					<Vertex X="10257" Y="3198" Z="0"/>
					<Vertex X="10259" Y="3198" Z="0"/>
					<Vertex X="10261" Y="3198" Z="0"/>
					<Vertex X="10263" Y="3198" Z="0"/>
					<Vertex X="10265" Y="3198" Z="0"/>
					<Vertex X="10267" Y="3196" Z="0"/>
					<Vertex X="10267" Y="3194" Z="0"/>
					<Vertex X="10267" Y="3191" Z="0"/>
					<Vertex X="10270" Y="3187" Z="0"/>
					<Vertex X="10274" Y="3181" Z="0"/>
					<Vertex X="10278" Y="3176" Z="0"/>
					<Vertex X="10283" Y="3168" Z="0"/>
					<Vertex X="10285" Y="3165" Z="0"/>
					<Vertex X="10287" Y="3161" Z="0"/>
					<Vertex X="10291" Y="3155" Z="0"/>
					<Vertex X="10291" Y="3152" Z="0"/>
					<Vertex X="10292" Y="3148" Z="0"/>
					<Vertex X="10298" Y="3139" Z="0"/>
					<Vertex X="10298" Y="3135" Z="0"/>
					<Vertex X="10298" Y="3130" Z="0"/>
					<Vertex X="10298" Y="3128" Z="0"/>
					<Vertex X="10298" Y="3120" Z="0"/>
					<Vertex X="10300" Y="3115" Z="0"/>
					<Vertex X="10300" Y="3107" Z="0"/>
					<Vertex X="10302" Y="3102" Z="0"/>
					<Vertex X="10302" Y="3098" Z="0"/>
					<Vertex X="10302" Y="3091" Z="0"/>
					<Vertex X="10304" Y="3085" Z="0"/>
					<Vertex X="10304" Y="3081" Z="0"/>
					<Vertex X="10304" Y="3076" Z="0"/>
					<Vertex X="10304" Y="3072" Z="0"/>
					<Vertex X="10304" Y="3065" Z="0"/>
					<Vertex X="10304" Y="3059" Z="0"/>
					<Vertex X="10304" Y="3055" Z="0"/>
					<Vertex X="10304" Y="3050" Z="0"/>
					<Vertex X="10305" Y="3044" Z="0"/>
					<Vertex X="10305" Y="3042" Z="0"/>
					<Vertex X="10305" Y="3039" Z="0"/>
					<Vertex X="10305" Y="3035" Z="0"/>
					<Vertex X="10305" Y="3033" Z="0"/>
					<Vertex X="10305" Y="3031" Z="0"/>
					<Vertex X="10305" Y="3030" Z="0"/>
					<Vertex X="10305" Y="3028" Z="0"/>
					<Vertex X="10307" Y="3026" Z="0"/>
					<Vertex X="10309" Y="3024" Z="0"/>
					<Vertex X="10311" Y="3022" Z="0"/>
					<Vertex X="10313" Y="3020" Z="0"/>
					<Vertex X="10313" Y="3017" Z="0"/>
					<Vertex X="10315" Y="3017" Z="0"/>
					<Vertex X="10315" Y="3015" Z="0"/>
					<Vertex X="10317" Y="3015" Z="0"/>
					<Vertex X="10318" Y="3013" Z="0"/>
					<Vertex X="10318" Y="3011" Z="0"/>
					<Vertex X="10320" Y="3011" Z="0"/>
					<Vertex X="10320" Y="3009" Z="0"/>
					<Vertex X="10322" Y="3009" Z="0"/>
					<Vertex X="10324" Y="3009" Z="0"/>
					<Vertex X="10324" Y="3007" Z="0"/>
					<Vertex X="10326" Y="3007" Z="0"/>
					<Vertex X="10328" Y="3005" Z="0"/>
					<Vertex X="10330" Y="3005" Z="0"/>
					<Vertex X="10331" Y="3005" Z="0"/>
					<Vertex X="10333" Y="3004" Z="0"/>
					<Vertex X="10335" Y="3004" Z="0"/>
					<Vertex X="10337" Y="3004" Z="0"/>
					<Vertex X="10339" Y="3004" Z="0"/>
					<Vertex X="10341" Y="3004" Z="0"/>
					<Vertex X="10344" Y="3004" Z="0"/>
					<Vertex X="10346" Y="3004" Z="0"/>
					<Vertex X="10346" Y="3005" Z="0"/>
					<Vertex X="10348" Y="3005" Z="0"/>
					<Vertex X="10350" Y="3005" Z="0"/>
					<Vertex X="10352" Y="3009" Z="0"/>
					<Vertex X="10354" Y="3009" Z="0"/>
					<Vertex X="10355" Y="3011" Z="0"/>
					<Vertex X="10357" Y="3015" Z="0"/>
					<Vertex X="10359" Y="3015" Z="0"/>
					<Vertex X="10361" Y="3017" Z="0"/>
					<Vertex X="10363" Y="3017" Z="0"/>
					<Vertex X="10365" Y="3020" Z="0"/>
					<Vertex X="10367" Y="3020" Z="0"/>
					<Vertex X="10368" Y="3022" Z="0"/>
					<Vertex X="10368" Y="3024" Z="0"/>
					<Vertex X="10370" Y="3026" Z="0"/>
					<Vertex X="10372" Y="3026" Z="0"/>
					<Vertex X="10372" Y="3028" Z="0"/>
					<Vertex X="10374" Y="3030" Z="0"/>
					<Vertex X="10374" Y="3031" Z="0"/>
					<Vertex X="10378" Y="3033" Z="0"/>
					<Vertex X="10378" Y="3035" Z="0"/>
					<Vertex X="10380" Y="3037" Z="0"/>
					<Vertex X="10381" Y="3042" Z="0"/>
					<Vertex X="10381" Y="3044" Z="0"/>
					<Vertex X="10381" Y="3046" Z="0"/>
					<Vertex X="10383" Y="3048" Z="0"/>
					<Vertex X="10383" Y="3054" Z="0"/>
					<Vertex X="10383" Y="3055" Z="0"/>
					<Vertex X="10385" Y="3059" Z="0"/>
					<Vertex X="10385" Y="3061" Z="0"/>
					<Vertex X="10385" Y="3065" Z="0"/>
					<Vertex X="10387" Y="3068" Z="0"/>
					<Vertex X="10387" Y="3072" Z="0"/>
					<Vertex X="10389" Y="3074" Z="0"/>
					<Vertex X="10391" Y="3076" Z="0"/>
					<Vertex X="10391" Y="3078" Z="0"/>
					<Vertex X="10392" Y="3081" Z="0"/>
					<Vertex X="10394" Y="3085" Z="0"/>
					<Vertex X="10394" Y="3091" Z="0"/>
					<Vertex X="10396" Y="3091" Z="0"/>
					<Vertex X="10396" Y="3096" Z="0"/>
					<Vertex X="10398" Y="3102" Z="0"/>
					<Vertex X="10402" Y="3107" Z="0"/>
					<Vertex X="10404" Y="3111" Z="0"/>
					<Vertex X="10405" Y="3115" Z="0"/>
					<Vertex X="10405" Y="3117" Z="0"/>
					<Vertex X="10407" Y="3118" Z="0"/>
					<Vertex X="10409" Y="3122" Z="0"/>
					<Vertex X="10411" Y="3126" Z="0"/>
					<Vertex X="10413" Y="3131" Z="0"/>
					<Vertex X="10415" Y="3135" Z="0"/>
					<Vertex X="10415" Y="3139" Z="0"/>
					<Vertex X="10417" Y="3142" Z="0"/>
					<Vertex X="10420" Y="3148" Z="0"/>
					<Vertex X="10424" Y="3155" Z="0"/>
					<Vertex X="10426" Y="3159" Z="0"/>
					<Vertex X="10430" Y="3167" Z="0"/>
					<Vertex X="10430" Y="3168" Z="0"/>
					<Vertex X="10430" Y="3170" Z="0"/>
					<Vertex X="10431" Y="3176" Z="0"/>
					<Vertex X="10435" Y="3180" Z="0"/>
					<Vertex X="10437" Y="3183" Z="0"/>
					<Vertex X="10441" Y="3187" Z="0"/>
					<Vertex X="10442" Y="3191" Z="0"/>
					<Vertex X="10446" Y="3194" Z="0"/>
					<Vertex X="10446" Y="3200" Z="0"/>
					<Vertex X="10448" Y="3200" Z="0"/>
					<Vertex X="10450" Y="3204" Z="0"/>
					<Vertex X="10452" Y="3207" Z="0"/>
					<Vertex X="10452" Y="3211" Z="0"/>
					<Vertex X="10454" Y="3213" Z="0"/>
					<Vertex X="10454" Y="3217" Z="0"/>
					<Vertex X="10459" Y="3220" Z="0"/>
					<Vertex X="10461" Y="3220" Z="0"/>
					<Vertex X="10463" Y="3224" Z="0"/>
					<Vertex X="10465" Y="3226" Z="0"/>
					<Vertex X="10468" Y="3231" Z="0"/>
					<Vertex X="10470" Y="3235" Z="0"/>
					<Vertex X="10472" Y="3237" Z="0"/>
					<Vertex X="10474" Y="3241" Z="0"/>
					<Vertex X="10476" Y="3242" Z="0"/>
					<Vertex X="10480" Y="3246" Z="0"/>
					<Vertex X="10483" Y="3252" Z="0"/>
					<Vertex X="10485" Y="3254" Z="0"/>
					<Vertex X="10487" Y="3257" Z="0"/>
					<Vertex X="10491" Y="3261" Z="0"/>
					<Vertex X="10492" Y="3263" Z="0"/>
					<Vertex X="10496" Y="3265" Z="0"/>
					<Vertex X="10498" Y="3268" Z="0"/>
					<Vertex X="10502" Y="3272" Z="0"/>
					<Vertex X="10504" Y="3276" Z="0"/>
					<Vertex X="10507" Y="3280" Z="0"/>
					<Vertex X="10509" Y="3283" Z="0"/>
					<Vertex X="10513" Y="3287" Z="0"/>
					<Vertex X="10513" Y="3291" Z="0"/>
					<Vertex X="10515" Y="3291" Z="0"/>
					<Vertex X="10517" Y="3294" Z="0"/>
					<Vertex X="10520" Y="3300" Z="0"/>
					<Vertex X="10520" Y="3304" Z="0"/>
					<Vertex X="10520" Y="3305" Z="0"/>
					<Vertex X="10522" Y="3309" Z="0"/>
					<Vertex X="10524" Y="3311" Z="0"/>
					<Vertex X="10524" Y="3313" Z="0"/>
					<Vertex X="10524" Y="3315" Z="0"/>
					<Vertex X="10524" Y="3318" Z="0"/>
					<Vertex X="10522" Y="3322" Z="0"/>
					<Vertex X="10517" Y="3328" Z="0"/>
					<Vertex X="10511" Y="3331" Z="0"/>
					<Vertex X="10509" Y="3333" Z="0"/>
					<Vertex X="10507" Y="3333" Z="0"/>
					<Vertex X="10505" Y="3335" Z="0"/>
					<Vertex X="10504" Y="3337" Z="0"/>
					<Vertex X="10502" Y="3337" Z="0"/>
					<Vertex X="10500" Y="3339" Z="0"/>
					<Vertex X="10496" Y="3339" Z="0"/>
					<Vertex X="10494" Y="3339" Z="0"/>
					<Vertex X="10492" Y="3341" Z="0"/>
					<Vertex X="10491" Y="3341" Z="0"/>
					<Vertex X="10489" Y="3341" Z="0"/>
					<Vertex X="10485" Y="3342" Z="0"/>
					<Vertex X="10480" Y="3344" Z="0"/>
					<Vertex X="10476" Y="3344" Z="0"/>
					<Vertex X="10472" Y="3346" Z="0"/>
					<Vertex X="10465" Y="3348" Z="0"/>
					<Vertex X="10455" Y="3348" Z="0"/>
					<Vertex X="10446" Y="3348" Z="0"/>
					<Vertex X="10441" Y="3348" Z="0"/>
					<Vertex X="10435" Y="3348" Z="0"/>
					<Vertex X="10426" Y="3348" Z="0"/>
					<Vertex X="10418" Y="3348" Z="0"/>
					<Vertex X="10407" Y="3348" Z="0"/>
					<Vertex X="10394" Y="3348" Z="0"/>
					<Vertex X="10383" Y="3346" Z="0"/>
					<Vertex X="10374" Y="3342" Z="0"/>
					<Vertex X="10365" Y="3337" Z="0"/>
					<Vertex X="10354" Y="3335" Z="0"/>
					<Vertex X="10346" Y="3330" Z="0"/>
					<Vertex X="10337" Y="3328" Z="0"/>
					<Vertex X="10324" Y="3324" Z="0"/>
					<Vertex X="10313" Y="3320" Z="0"/>
					<Vertex X="10298" Y="3311" Z="0"/>
					<Vertex X="10291" Y="3305" Z="0"/>
					<Vertex X="10281" Y="3300" Z="0"/>
					<Vertex X="10278" Y="3298" Z="0"/>
					<Vertex X="10270" Y="3292" Z="0"/>
					<Vertex X="10265" Y="3289" Z="0"/>
					<Vertex X="10259" Y="3285" Z="0"/>
					<Vertex X="10254" Y="3280" Z="0"/>
					<Vertex X="10249" Y="3277" Z="0"/>
					<Vertex X="10248" Y="3277" Z="0"/>
					<Vertex X="10246" Y="3277" Z="0"/>
					<Vertex X="10241" Y="3277" Z="0"/>
					<Vertex X="10237" Y="3279" Z="0"/>
					<Vertex X="10226" Y="3287" Z="0"/>
					<Vertex X="10216" Y="3292" Z="0"/>
					<Vertex X="10207" Y="3296" Z="0"/>
					<Vertex X="10202" Y="3300" Z="0"/>
					<Vertex X="10197" Y="3304" Z="0"/>
					<Vertex X="10194" Y="3308" Z="0"/>
					<Vertex X="10189" Y="3311" Z="0"/>
					<Vertex X="10189" Y="3314" Z="0"/>
					<Vertex X="10186" Y="3317" Z="0"/>
					<Vertex X="10184" Y="3319" Z="0"/>
					<Vertex X="10183" Y="3320" Z="0"/>
					<Vertex X="10181" Y="3323" Z="0"/>
					<Vertex X="10178" Y="3330" Z="0"/>
					<Vertex X="10176" Y="3333" Z="0"/>
					<Vertex X="10172" Y="3341" Z="0"/>
					<Vertex X="10165" Y="3349" Z="0"/>
					<Vertex X="10161" Y="3355" Z="0"/>
					<Vertex X="10156" Y="3362" Z="0"/>
					<Vertex X="10156" Y="3363" Z="0"/>
					<Vertex X="10153" Y="3368" Z="0"/>
					<Vertex X="10149" Y="3373" Z="0"/>
					<Vertex X="10146" Y="3376" Z="0"/>
					<Vertex X="10145" Y="3377" Z="0"/>
					<Vertex X="10143" Y="3382" Z="0"/>
					<Vertex X="10140" Y="3385" Z="0"/>
					<Vertex X="10138" Y="3385" Z="0"/>
					<Vertex X="10135" Y="3392" Z="0"/>
					<Vertex X="10129" Y="3401" Z="0"/>
					<Vertex X="10127" Y="3404" Z="0"/>
					<Vertex X="10122" Y="3411" Z="0"/>
					<Vertex X="10119" Y="3412" Z="0"/>
					<Vertex X="10118" Y="3415" Z="0"/>
					<Vertex X="10115" Y="3420" Z="0"/>
					<Vertex X="10111" Y="3423" Z="0"/>
					<Vertex X="10107" Y="3428" Z="0"/>
					<Vertex X="10102" Y="3431" Z="0"/>
					<Vertex X="10099" Y="3433" Z="0"/>
					<Vertex X="10094" Y="3438" Z="0"/>
					<Vertex X="10088" Y="3442" Z="0"/>
					<Vertex X="10083" Y="3444" Z="0"/>
					<Vertex X="10078" Y="3449" Z="0"/>
					<Vertex X="10073" Y="3452" Z="0"/>
					<Vertex X="10070" Y="3455" Z="0"/>
					<Vertex X="10064" Y="3460" Z="0"/>
					<Vertex X="10056" Y="3465" Z="0"/>
					<Vertex X="10051" Y="3469" Z="0"/>
					<Vertex X="10040" Y="3476" Z="0"/>
					<Vertex X="10035" Y="3477" Z="0"/>
					<Vertex X="10029" Y="3481" Z="0"/>
					<Vertex X="10022" Y="3485" Z="0"/>
					<Vertex X="10015" Y="3489" Z="0"/>
					<Vertex X="10011" Y="3492" Z="0"/>
					<Vertex X="10008" Y="3493" Z="0"/>
					<Vertex X="10003" Y="3495" Z="0"/>
					<Vertex X="9997" Y="3498" Z="0"/>
					<Vertex X="9994" Y="3500" Z="0"/>
					<Vertex X="9992" Y="3501" Z="0"/>
					<Vertex X="9989" Y="3503" Z="0"/>
					<Vertex X="9986" Y="3504" Z="0"/>
					<Vertex X="9983" Y="3504" Z="0"/>
					<Vertex X="9978" Y="3508" Z="0"/>
					<Vertex X="9972" Y="3511" Z="0"/>
					<Vertex X="9970" Y="3512" Z="0"/>
					<Vertex X="9964" Y="3515" Z="0"/>
					<Vertex X="9961" Y="3517" Z="0"/>
					<Vertex X="9957" Y="3517" Z="0"/>
					<Vertex X="9954" Y="3519" Z="0"/>
					<Vertex X="9951" Y="3520" Z="0"/>
					<Vertex X="9946" Y="3523" Z="0"/>
					<Vertex X="9943" Y="3525" Z="0"/>
					<Vertex X="9941" Y="3525" Z="0"/>
					<Vertex X="9937" Y="3527" Z="0"/>
					<Vertex X="9930" Y="3530" Z="0"/>
					<Vertex X="9919" Y="3535" Z="0"/>
					<Vertex X="9915" Y="3536" Z="0"/>
					<Vertex X="9905" Y="3541" Z="0"/>
					<Vertex X="9900" Y="3542" Z="0"/>
					<Vertex X="9894" Y="3546" Z="0"/>
					<Vertex X="9884" Y="3550" Z="0"/>
					<Vertex X="9875" Y="3554" Z="0"/>
					<Vertex X="9867" Y="3555" Z="0"/>
					<Vertex X="9859" Y="3557" Z="0"/>
					<Vertex X="9849" Y="3562" Z="0"/>
					<Vertex X="9848" Y="3563" Z="0"/>
					<Vertex X="9843" Y="3565" Z="0"/>
					<Vertex X="9841" Y="3566" Z="0"/>
					<Vertex X="9840" Y="3566" Z="0"/>
					<Vertex X="9838" Y="3566" Z="0"/>
					<Vertex X="9832" Y="3568" Z="0"/>
					<Vertex X="9829" Y="3568" Z="0"/>
					<Vertex X="9826" Y="3568" Z="0"/>
					<Vertex X="9821" Y="3568" Z="0"/>
					<Vertex X="9816" Y="3569" Z="0"/>
					<Vertex X="9811" Y="3571" Z="0"/>
					<Vertex X="9802" Y="3573" Z="0"/>
					<Vertex X="9795" Y="3573" Z="0"/>
					<Vertex X="9789" Y="3574" Z="0"/>
					<Vertex X="9781" Y="3576" Z="0"/>
					<Vertex X="9768" Y="3577" Z="0"/>
					<Vertex X="9757" Y="3581" Z="0"/>
					<Vertex X="9746" Y="3582" Z="0"/>
					<Vertex X="9737" Y="3584" Z="0"/>
					<Vertex X="9724" Y="3585" Z="0"/>
					<Vertex X="9718" Y="3587" Z="0"/>
					<Vertex X="9711" Y="3587" Z="0"/>
					<Vertex X="9700" Y="3590" Z="0"/>
					<Vertex X="9695" Y="3592" Z="0"/>
					<Vertex X="9691" Y="3592" Z="0"/>
					<Vertex X="9688" Y="3595" Z="0"/>
					<Vertex X="9684" Y="3595" Z="0"/>
					<Vertex X="9683" Y="3595" Z="0"/>
					<Vertex X="9676" Y="3596" Z="0"/>
					<Vertex X="9673" Y="3596" Z="0"/>
					<Vertex X="9670" Y="3598" Z="0"/>
					<Vertex X="9665" Y="3600" Z="0"/>
					<Vertex X="9659" Y="3601" Z="0"/>
					<Vertex X="9656" Y="3601" Z="0"/>
					<Vertex X="9648" Y="3604" Z="0"/>
					<Vertex X="9643" Y="3604" Z="0"/>
					<Vertex X="9638" Y="3608" Z="0"/>
					<Vertex X="9624" Y="3609" Z="0"/>
					<Vertex X="9616" Y="3611" Z="0"/>
					<Vertex X="9607" Y="3612" Z="0"/>
					<Vertex X="9599" Y="3612" Z="0"/>
					<Vertex X="9586" Y="3612" Z="0"/>
					<Vertex X="9578" Y="3612" Z="0"/>
					<Vertex X="9567" Y="3612" Z="0"/>
					<Vertex X="9554" Y="3612" Z="0"/>
					<Vertex X="9545" Y="3612" Z="0"/>
					<Vertex X="9537" Y="3614" Z="0"/>
					<Vertex X="9529" Y="3615" Z="0"/>
					<Vertex X="9521" Y="3617" Z="0"/>
					<Vertex X="9513" Y="3619" Z="0"/>
					<Vertex X="9507" Y="3620" Z="0"/>
					<Vertex X="9499" Y="3620" Z="0"/>
					<Vertex X="9495" Y="3620" Z="0"/>
					<Vertex X="9491" Y="3622" Z="0"/>
					<Vertex X="9489" Y="3623" Z="0"/>
					<Vertex X="9484" Y="3625" Z="0"/>
					<Vertex X="9481" Y="3625" Z="0"/>
					<Vertex X="9480" Y="3625" Z="0"/>
					<Vertex X="9476" Y="3625" Z="0"/>
					<Vertex X="9473" Y="3627" Z="0"/>
					<Vertex X="9470" Y="3628" Z="0"/>
					<Vertex X="9467" Y="3628" Z="0"/>
					<Vertex X="9465" Y="3628" Z="0"/>
					<Vertex X="9461" Y="3630" Z="0"/>
					<Vertex X="9459" Y="3630" Z="0"/>
					<Vertex X="9457" Y="3630" Z="0"/>
					<Vertex X="9453" Y="3631" Z="0"/>
					<Vertex X="9449" Y="3631" Z="0"/>
					<Vertex X="9441" Y="3631" Z="0"/>
					<Vertex X="9435" Y="3630" Z="0"/>
					<Vertex X="9430" Y="3627" Z="0"/>
					<Vertex X="9426" Y="3620" Z="0"/>
					<Vertex X="9413" Y="3609" Z="0"/>
					<Vertex X="9405" Y="3600" Z="0"/>
					<Vertex X="9394" Y="3590" Z="0"/>
					<Vertex X="9384" Y="3582" Z="0"/>
					<Vertex X="9381" Y="3577" Z="0"/>
					<Vertex X="9378" Y="3573" Z="0"/>
					<Vertex X="9376" Y="3568" Z="0"/>
					<Vertex X="9373" Y="3566" Z="0"/>
					<Vertex X="9372" Y="3562" Z="0"/>
					<Vertex X="9370" Y="3558" Z="0"/>
					<Vertex X="9368" Y="3554" Z="0"/>
					<Vertex X="9367" Y="3550" Z="0"/>
					<Vertex X="9367" Y="3546" Z="0"/>
					<Vertex X="9367" Y="3542" Z="0"/>
					<Vertex X="9367" Y="3541" Z="0"/>
					<Vertex X="9367" Y="3538" Z="0"/>
					<Vertex X="9367" Y="3536" Z="0"/>
					<Vertex X="9367" Y="3535" Z="0"/>
					<Vertex X="9367" Y="3531" Z="0"/>
					<Vertex X="9367" Y="3528" Z="0"/>
					<Vertex X="9367" Y="3525" Z="0"/>
					<Vertex X="9367" Y="3520" Z="0"/>
					<Vertex X="9367" Y="3517" Z="0"/>
					<Vertex X="9367" Y="3512" Z="0"/>
					<Vertex X="9367" Y="3509" Z="0"/>
					<Vertex X="9367" Y="3506" Z="0"/>
					<Vertex X="9368" Y="3503" Z="0"/>
					<Vertex X="9368" Y="3501" Z="0"/>
					<Vertex X="9368" Y="3500" Z="0"/>
					<Vertex X="9370" Y="3496" Z="0"/>
					<Vertex X="9372" Y="3492" Z="0"/>
					<Vertex X="9375" Y="3487" Z="0"/>
					<Vertex X="9376" Y="3484" Z="0"/>
					<Vertex X="9378" Y="3481" Z="0"/>
					<Vertex X="9380" Y="3474" Z="0"/>
					<Vertex X="9383" Y="3469" Z="0"/>
					<Vertex X="9388" Y="3462" Z="0"/>
					<Vertex X="9395" Y="3452" Z="0"/>
					<Vertex X="9399" Y="3444" Z="0"/>
					<Vertex X="9405" Y="3438" Z="0"/>
					<Vertex X="9411" Y="3428" Z="0"/>
					<Vertex X="9415" Y="3425" Z="0"/>
					<Vertex X="9416" Y="3422" Z="0"/>
					<Vertex X="9421" Y="3417" Z="0"/>
					<Vertex X="9426" Y="3409" Z="0"/>
					<Vertex X="9427" Y="3404" Z="0"/>
					<Vertex X="9432" Y="3400" Z="0"/>
					<Vertex X="9434" Y="3396" Z="0"/>
					<Vertex X="9438" Y="3392" Z="0"/>
					<Vertex X="9443" Y="3385" Z="0"/>
					<Vertex X="9446" Y="3382" Z="0"/>
					<Vertex X="9449" Y="3381" Z="0"/>
					<Vertex X="9456" Y="3374" Z="0"/>
					<Vertex X="9461" Y="3369" Z="0"/>
					<Vertex X="9467" Y="3365" Z="0"/>
					<Vertex X="9473" Y="3360" Z="0"/>
					<Vertex X="9478" Y="3357" Z="0"/>
					<Vertex X="9481" Y="3355" Z="0"/>
					<Vertex X="9484" Y="3354" Z="0"/>
					<Vertex X="9495" Y="3347" Z="0"/>
					<Vertex X="9503" Y="3342" Z="0"/>
					<Vertex X="9507" Y="3341" Z="0"/>
					<Vertex X="9515" Y="3338" Z="0"/>
					<Vertex X="9519" Y="3336" Z="0"/>
					<Vertex X="9522" Y="3335" Z="0"/>
					<Vertex X="9530" Y="3333" Z="0"/>
					<Vertex X="9534" Y="3331" Z="0"/>
					<Vertex X="9540" Y="3330" Z="0"/>
					<Vertex X="9548" Y="3325" Z="0"/>
					<Vertex X="9553" Y="3323" Z="0"/>
					<Vertex X="9559" Y="3320" Z="0"/>
					<Vertex X="9570" Y="3319" Z="0"/>
					<Vertex X="9573" Y="3317" Z="0"/>
					<Vertex X="9581" Y="3314" Z="0"/>
					<Vertex X="9588" Y="3314" Z="0"/>
					<Vertex X="9595" Y="3311" Z="0"/>
					<Vertex X="9603" Y="3309" Z="0"/>
					<Vertex X="9613" Y="3308" Z="0"/>
					<Vertex X="9624" Y="3306" Z="0"/>
					<Vertex X="9632" Y="3304" Z="0"/>
					<Vertex X="9643" Y="3303" Z="0"/>
					<Vertex X="9651" Y="3300" Z="0"/>
					<Vertex X="9657" Y="3300" Z="0"/>
					<Vertex X="9672" Y="3292" Z="0"/>
					<Vertex X="9678" Y="3290" Z="0"/>
					<Vertex X="9689" Y="3287" Z="0"/>
					<Vertex X="9695" Y="3282" Z="0"/>
					<Vertex X="9703" Y="3281" Z="0"/>
					<Vertex X="9716" Y="3276" Z="0"/>
					<Vertex X="9722" Y="3274" Z="0"/>
					<Vertex X="9732" Y="3269" Z="0"/>
					<Vertex X="9740" Y="3266" Z="0"/>
					<Vertex X="9745" Y="3263" Z="0"/>
					<Vertex X="9756" Y="3258" Z="0"/>
					<Vertex X="9762" Y="3257" Z="0"/>
					<Vertex X="9773" Y="3252" Z="0"/>
					<Vertex X="9778" Y="3252" Z="0"/>
					<Vertex X="9783" Y="3249" Z="0"/>
					<Vertex X="9786" Y="3246" Z="0"/>
					<Vertex X="9794" Y="3242" Z="0"/>
					<Vertex X="9802" Y="3241" Z="0"/>
					<Vertex X="9805" Y="3239" Z="0"/>
					<Vertex X="9808" Y="3238" Z="0"/>
					<Vertex X="9813" Y="3235" Z="0"/>
					<Vertex X="9818" Y="3233" Z="0"/>
					<Vertex X="9822" Y="3228" Z="0"/>
					<Vertex X="9826" Y="3225" Z="0"/>
					<Vertex X="9830" Y="3223" Z="0"/>
					<Vertex X="9834" Y="3220" Z="0"/>
					<Vertex X="9837" Y="3219" Z="0"/>
					<Vertex X="9841" Y="3215" Z="0"/>
					<Vertex X="9846" Y="3211" Z="0"/>
					<Vertex X="9853" Y="3203" Z="0"/>
					<Vertex X="9854" Y="3201" Z="0"/>
					<Vertex X="9857" Y="3198" Z="0"/>
					<Vertex X="9859" Y="3195" Z="0"/>
					<Vertex X="9862" Y="3190" Z="0"/>
					<Vertex X="9862" Y="3184" Z="0"/>
					<Vertex X="9865" Y="3174" Z="0"/>
					<Vertex X="9865" Y="3168" Z="0"/>
					<Vertex X="9865" Y="3158" Z="0"/>
					<Vertex X="9865" Y="3150" Z="0"/>
					<Vertex X="9865" Y="3146" Z="0"/>
					<Vertex X="9865" Y="3139" Z="0"/>
					<Vertex X="9864" Y="3133" Z="0"/>
					<Vertex X="9861" Y="3128" Z="0"/>
					<Vertex X="9857" Y="3123" Z="0"/>
					<Vertex X="9854" Y="3119" Z="0"/>
					<Vertex X="9853" Y="3114" Z="0"/>
					<Vertex X="9849" Y="3109" Z="0"/>
					<Vertex X="9846" Y="3103" Z="0"/>
					<Vertex X="9841" Y="3100" Z="0"/>
					<Vertex X="9838" Y="3096" Z="0"/>
					<Vertex X="9834" Y="3090" Z="0"/>
					<Vertex X="9827" Y="3087" Z="0"/>
					<Vertex X="9822" Y="3082" Z="0"/>
					<Vertex X="9816" Y="3077" Z="0"/>
					<Vertex X="9811" Y="3074" Z="0"/>
					<Vertex X="9803" Y="3069" Z="0"/>
					<Vertex X="9800" Y="3066" Z="0"/>
					<Vertex X="9792" Y="3062" Z="0"/>
					<Vertex X="9789" Y="3060" Z="0"/>
					<Vertex X="9783" Y="3055" Z="0"/>
					<Vertex X="9780" Y="3052" Z="0"/>
					<Vertex X="9773" Y="3049" Z="0"/>
					<Vertex X="9768" Y="3044" Z="0"/>
					<Vertex X="9764" Y="3041" Z="0"/>
					<Vertex X="9759" Y="3038" Z="0"/>
					<Vertex X="9756" Y="3035" Z="0"/>
					<Vertex X="9753" Y="3033" Z="0"/>
					<Vertex X="9748" Y="3030" Z="0"/>
					<Vertex X="9743" Y="3030" Z="0"/>
					<Vertex X="9737" Y="3028" Z="0"/>
					<Vertex X="9735" Y="3027" Z="0"/>
					<Vertex X="9730" Y="3023" Z="0"/>
					<Vertex X="9727" Y="3023" Z="0"/>
					<Vertex X="9721" Y="3022" Z="0"/>
					<Vertex X="9716" Y="3020" Z="0"/>
					<Vertex X="9711" Y="3019" Z="0"/>
					<Vertex X="9707" Y="3019" Z="0"/>
					<Vertex X="9703" Y="3019" Z="0"/>
					<Vertex X="9694" Y="3017" Z="0"/>
					<Vertex X="9688" Y="3017" Z="0"/>
					<Vertex X="9684" Y="3017" Z="0"/>
					<Vertex X="9676" Y="3017" Z="0"/>
					<Vertex X="9672" Y="3017" Z="0"/>
					<Vertex X="9664" Y="3017" Z="0"/>
					<Vertex X="9657" Y="3017" Z="0"/>
					<Vertex X="9653" Y="3017" Z="0"/>
					<Vertex X="9646" Y="3020" Z="0"/>
					<Vertex X="9640" Y="3025" Z="0"/>
					<Vertex X="9634" Y="3031" Z="0"/>
					<Vertex X="9627" Y="3038" Z="0"/>
					<Vertex X="9624" Y="3041" Z="0"/>
					<Vertex X="9621" Y="3046" Z="0"/>
					<Vertex X="9616" Y="3050" Z="0"/>
					<Vertex X="9615" Y="3054" Z="0"/>
					<Vertex X="9613" Y="3057" Z="0"/>
					<Vertex X="9611" Y="3060" Z="0"/>
					<Vertex X="9610" Y="3063" Z="0"/>
					<Vertex X="9608" Y="3065" Z="0"/>
					<Vertex X="9607" Y="3071" Z="0"/>
					<Vertex X="9603" Y="3074" Z="0"/>
					<Vertex X="9602" Y="3077" Z="0"/>
					<Vertex X="9602" Y="3079" Z="0"/>
					<Vertex X="9599" Y="3084" Z="0"/>
					<Vertex X="9599" Y="3085" Z="0"/>
					<Vertex X="9599" Y="3089" Z="0"/>
					<Vertex X="9597" Y="3093" Z="0"/>
					<Vertex X="9592" Y="3098" Z="0"/>
					<Vertex X="9592" Y="3103" Z="0"/>
					<Vertex X="9591" Y="3108" Z="0"/>
					<Vertex X="9588" Y="3112" Z="0"/>
					<Vertex X="9586" Y="3119" Z="0"/>
					<Vertex X="9583" Y="3127" Z="0"/>
					<Vertex X="9580" Y="3133" Z="0"/>
					<Vertex X="9578" Y="3136" Z="0"/>
					<Vertex X="9575" Y="3142" Z="0"/>
					<Vertex X="9570" Y="3149" Z="0"/>
					<Vertex X="9567" Y="3155" Z="0"/>
					<Vertex X="9564" Y="3160" Z="0"/>
					<Vertex X="9559" Y="3169" Z="0"/>
					<Vertex X="9553" Y="3179" Z="0"/>
					<Vertex X="9548" Y="3185" Z="0"/>
					<Vertex X="9541" Y="3193" Z="0"/>
					<Vertex X="9535" Y="3203" Z="0"/>
					<Vertex X="9530" Y="3211" Z="0"/>
					<Vertex X="9527" Y="3214" Z="0"/>
					<Vertex X="9519" Y="3219" Z="0"/>
					<Vertex X="9516" Y="3220" Z="0"/>
					<Vertex X="9511" Y="3223" Z="0"/>
					<Vertex X="9508" Y="3225" Z="0"/>
					<Vertex X="9507" Y="3227" Z="0"/>
					<Vertex X="9503" Y="3227" Z="0"/>
					<Vertex X="9503" Y="3228" Z="0"/>
					<Vertex X="9502" Y="3228" Z="0"/>
					<Vertex X="9499" Y="3228" Z="0"/>
					<Vertex X="9497" Y="3228" Z="0"/>
					<Vertex X="9495" Y="3228" Z="0"/>
					<Vertex X="9494" Y="3228" Z="0"/>
					<Vertex X="9492" Y="3228" Z="0"/>
					<Vertex X="9491" Y="3228" Z="0"/>
					<Vertex X="9489" Y="3227" Z="0"/>
					<Vertex X="9489" Y="3225" Z="0"/>
					<Vertex X="9488" Y="3222" Z="0"/>
					<Vertex X="9484" Y="3214" Z="0"/>
					<Vertex X="9483" Y="3211" Z="0"/>
					<Vertex X="9483" Y="3206" Z="0"/>
					<Vertex X="9481" Y="3200" Z="0"/>
					<Vertex X="9481" Y="3198" Z="0"/>
					<Vertex X="9481" Y="3195" Z="0"/>
					<Vertex X="9481" Y="3193" Z="0"/>
					<Vertex X="9481" Y="3190" Z="0"/>
					<Vertex X="9481" Y="3187" Z="0"/>
					<Vertex X="9481" Y="3184" Z="0"/>
					<Vertex X="9483" Y="3182" Z="0"/>
					<Vertex X="9484" Y="3181" Z="0"/>
					<Vertex X="9484" Y="3179" Z="0"/>
					<Vertex X="9486" Y="3177" Z="0"/>
					<Vertex X="9488" Y="3174" Z="0"/>
					<Vertex X="9489" Y="3171" Z="0"/>
					<Vertex X="9491" Y="3168" Z="0"/>
					<Vertex X="9492" Y="3166" Z="0"/>
					<Vertex X="9495" Y="3160" Z="0"/>
					<Vertex X="9497" Y="3157" Z="0"/>
					<Vertex X="9499" Y="3154" Z="0"/>
					<Vertex X="9500" Y="3152" Z="0"/>
					<Vertex X="9502" Y="3149" Z="0"/>
					<Vertex X="9502" Y="3147" Z="0"/>
					<Vertex X="9503" Y="3141" Z="0"/>
					<Vertex X="9505" Y="3139" Z="0"/>
					<Vertex X="9505" Y="3136" Z="0"/>
					<Vertex X="9507" Y="3131" Z="0"/>
					<Vertex X="9507" Y="3128" Z="0"/>
					<Vertex X="9508" Y="3125" Z="0"/>
					<Vertex X="9510" Y="3120" Z="0"/>
					<Vertex X="9511" Y="3115" Z="0"/>
					<Vertex X="9511" Y="3114" Z="0"/>
					<Vertex X="9511" Y="3111" Z="0"/>
					<Vertex X="9513" Y="3108" Z="0"/>
					<Vertex X="9515" Y="3104" Z="0"/>
					<Vertex X="9516" Y="3101" Z="0"/>
					<Vertex X="9516" Y="3096" Z="0"/>
					<Vertex X="9518" Y="3090" Z="0"/>
					<Vertex X="9519" Y="3087" Z="0"/>
					<Vertex X="9521" Y="3082" Z="0"/>
					<Vertex X="9522" Y="3079" Z="0"/>
					<Vertex X="9526" Y="3073" Z="0"/>
					<Vertex X="9526" Y="3069" Z="0"/>
					<Vertex X="9529" Y="3065" Z="0"/>
					<Vertex X="9532" Y="3058" Z="0"/>
					<Vertex X="9534" Y="3054" Z="0"/>
					<Vertex X="9534" Y="3049" Z="0"/>
					<Vertex X="9534" Y="3046" Z="0"/>
					<Vertex X="9535" Y="3042" Z="0"/>
					<Vertex X="9535" Y="3039" Z="0"/>
					<Vertex X="9535" Y="3038" Z="0"/>
					<Vertex X="9535" Y="3035" Z="0"/>
					<Vertex X="9535" Y="3031" Z="0"/>
					<Vertex X="9535" Y="3030" Z="0"/>
					<Vertex X="9534" Y="3028" Z="0"/>
					<Vertex X="9532" Y="3027" Z="0"/>
					<Vertex X="9530" Y="3023" Z="0"/>
					<Vertex X="9529" Y="3022" Z="0"/>
					<Vertex X="9527" Y="3020" Z="0"/>
					<Vertex X="9526" Y="3020" Z="0"/>
					<Vertex X="9526" Y="3019" Z="0"/>
					<Vertex X="9524" Y="3019" Z="0"/>
					<Vertex X="9524" Y="3017" Z="0"/>
					<Vertex X="9522" Y="3017" Z="0"/>
					<Vertex X="9521" Y="3017" Z="0"/>
					<Vertex X="9519" Y="3017" Z="0"/>
					<Vertex X="9518" Y="3017" Z="0"/>
					<Vertex X="9516" Y="3019" Z="0"/>
					<Vertex X="9496" Y="3046" Z="0"/>
					<Vertex X="9492" Y="3044" Z="0"/>
					<Vertex X="9491" Y="3044" Z="0"/>
					<Vertex X="9489" Y="3042" Z="0"/>
					<Vertex X="9487" Y="3041" Z="0"/>
					<Vertex X="9483" Y="3035" Z="0"/>
					<Vertex X="9483" Y="3031" Z="0"/>
					<Vertex X="9480" Y="3024" Z="0"/>
					<Vertex X="9476" Y="3020" Z="0"/>
					<Vertex X="9476" Y="3011" Z="0"/>
					<Vertex X="9476" Y="3005" Z="0"/>
					<Vertex X="9476" Y="2994" Z="0"/>
					<Vertex X="9476" Y="2989" Z="0"/>
					<Vertex X="9476" Y="2980" Z="0"/>
					<Vertex X="9480" Y="2970" Z="0"/>
					<Vertex X="9485" Y="2961" Z="0"/>
					<Vertex X="9491" Y="2955" Z="0"/>
					<Vertex X="9492" Y="2954" Z="0"/>
					<Vertex X="9496" Y="2950" Z="0"/>
					<Vertex X="9504" Y="2942" Z="0"/>
					<Vertex X="9507" Y="2937" Z="0"/>
					<Vertex X="9513" Y="2930" Z="0"/>
					<Vertex X="9513" Y="2924" Z="0"/>
					<Vertex X="9517" Y="2915" Z="0"/>
					<Vertex X="9518" Y="2907" Z="0"/>
					<Vertex X="9524" Y="2902" Z="0"/>
					<Vertex X="9528" Y="2896" Z="0"/>
					<Vertex X="9537" Y="2889" Z="0"/>
					<Vertex X="9544" Y="2880" Z="0"/>
					<Vertex X="9552" Y="2872" Z="0"/>
					<Vertex X="9565" Y="2863" Z="0"/>
					<Vertex X="9570" Y="2855" Z="0"/>
					<Vertex X="9580" Y="2844" Z="0"/>
					<Vertex X="9581" Y="2842" Z="0"/>
					<Vertex X="9585" Y="2839" Z="0"/>
					<Vertex X="9591" Y="2833" Z="0"/>
					<Vertex X="9592" Y="2833" Z="0"/>
					<Vertex X="9598" Y="2828" Z="0"/>
					<Vertex X="9602" Y="2828" Z="0"/>
					<Vertex X="9611" Y="2824" Z="0"/>
					<Vertex X="9620" Y="2820" Z="0"/>
					<Vertex X="9630" Y="2818" Z="0"/>
					<Vertex X="9641" Y="2817" Z="0"/>
					<Vertex X="9644" Y="2813" Z="0"/>
					<Vertex X="9655" Y="2811" Z="0"/>
					<Vertex X="9661" Y="2811" Z="0"/>
					<Vertex X="9670" Y="2807" Z="0"/>
					<Vertex X="9676" Y="2807" Z="0"/>
					<Vertex X="9681" Y="2805" Z="0"/>
					<Vertex X="9689" Y="2802" Z="0"/>
					<Vertex X="9692" Y="2798" Z="0"/>
					<Vertex X="9700" Y="2794" Z="0"/>
					<Vertex X="9704" Y="2791" Z="0"/>
					<Vertex X="9709" Y="2787" Z="0"/>
					<Vertex X="9713" Y="2785" Z="0"/>
					<Vertex X="9720" Y="2780" Z="0"/>
					<Vertex X="9728" Y="2776" Z="0"/>
					<Vertex X="9737" Y="2770" Z="0"/>
					<Vertex X="9744" Y="2768" Z="0"/>
					<Vertex X="9746" Y="2767" Z="0"/>
					<Vertex X="9752" Y="2761" Z="0"/>
					<Vertex X="9759" Y="2757" Z="0"/>
					<Vertex X="9763" Y="2755" Z="0"/>
					<Vertex X="9768" Y="2754" Z="0"/>
					<Vertex X="9772" Y="2750" Z="0"/>
					<Vertex X="9774" Y="2748" Z="0"/>
					<Vertex X="9781" Y="2742" Z="0"/>
					<Vertex X="9787" Y="2739" Z="0"/>
					<Vertex X="9789" Y="2737" Z="0"/>
					<Vertex X="9794" Y="2733" Z="0"/>
					<Vertex X="9798" Y="2730" Z="0"/>
					<Vertex X="9800" Y="2724" Z="0"/>
					<Vertex X="9804" Y="2720" Z="0"/>
					<Vertex X="9805" Y="2720" Z="0"/>
					<Vertex X="9807" Y="2715" Z="0"/>
					<Vertex X="9809" Y="2713" Z="0"/>
					<Vertex X="9813" Y="2709" Z="0"/>
					<Vertex X="9815" Y="2707" Z="0"/>
					<Vertex X="9818" Y="2704" Z="0"/>
					<Vertex X="9820" Y="2704" Z="0"/>
					<Vertex X="9824" Y="2700" Z="0"/>
					<Vertex X="9824" Y="2698" Z="0"/>
					<Vertex X="9828" Y="2692" Z="0"/>
					<Vertex X="9828" Y="2691" Z="0"/>
					<Vertex X="9830" Y="2687" Z="0"/>
					<Vertex X="9831" Y="2683" Z="0"/>
					<Vertex X="9831" Y="2681" Z="0"/>
					<Vertex X="9833" Y="2678" Z="0"/>
					<Vertex X="9835" Y="2672" Z="0"/>
					<Vertex X="9835" Y="2668" Z="0"/>
					<Vertex X="9835" Y="2663" Z="0"/>
					<Vertex X="9835" Y="2659" Z="0"/>
					<Vertex X="9837" Y="2657" Z="0"/>
					<Vertex X="9839" Y="2654" Z="0"/>
					<Vertex X="9841" Y="2652" Z="0"/>
					<Vertex X="9842" Y="2650" Z="0"/>
					<Vertex X="9842" Y="2648" Z="0"/>
					<Vertex X="9844" Y="2646" Z="0"/>
					<Vertex X="9846" Y="2646" Z="0"/>
					<Vertex X="9846" Y="2644" Z="0"/>
					<Vertex X="9848" Y="2642" Z="0"/>
					<Vertex X="9848" Y="2641" Z="0"/>
					<Vertex X="9850" Y="2641" Z="0"/>
					<Vertex X="9852" Y="2641" Z="0"/>
					<Vertex X="9852" Y="2639" Z="0"/>
					<Vertex X="9854" Y="2639" Z="0"/>
					<Vertex X="9857" Y="2637" Z="0"/>
					<Vertex X="9861" Y="2635" Z="0"/>
					<Vertex X="9874" Y="2630" Z="0"/>
					<Vertex X="9894" Y="2616" Z="0"/>
					<Vertex X="9890" Y="2623" Z="0"/>
					<Vertex X="9887" Y="2623" Z="0"/>
				</Vertices>
			</Region>
			<Region Id="5" Type="0" Zoom="0.370000" Selected="0" ImageLocation="" ImageFocus="0" Length="5561.4" Area="550916.5" LengthMicrons="2789.0" AreaMicrons="138556.7" Text="SOLID" NegativeROA="0" InputRegionId="0" Analyze="1" DisplayId="5">
				<Attributes/>
				<Vertices>
					<Vertex X="2946" Y="4243" Z="0"/>
					<Vertex X="2949" Y="4246" Z="0"/>
					<Vertex X="2949" Y="4249" Z="0"/>
					<Vertex X="2949" Y="4254" Z="0"/>
					<Vertex X="2949" Y="4260" Z="0"/>
					<Vertex X="2952" Y="4262" Z="0"/>
					<Vertex X="2952" Y="4265" Z="0"/>
					<Vertex X="2952" Y="4268" Z="0"/>
					<Vertex X="2954" Y="4270" Z="0"/>
					<Vertex X="2954" Y="4273" Z="0"/>
					<Vertex X="2954" Y="4279" Z="0"/>
					<Vertex X="2954" Y="4284" Z="0"/>
					<Vertex X="2954" Y="4287" Z="0"/>
					<Vertex X="2960" Y="4292" Z="0"/>
					<Vertex X="2960" Y="4297" Z="0"/>
					<Vertex X="2960" Y="4303" Z="0"/>
					<Vertex X="2960" Y="4306" Z="0"/>
					<Vertex X="2960" Y="4308" Z="0"/>
					<Vertex X="2960" Y="4311" Z="0"/>
					<Vertex X="2960" Y="4314" Z="0"/>
					<Vertex X="2963" Y="4319" Z="0"/>
					<Vertex X="2963" Y="4322" Z="0"/>
					<Vertex X="2963" Y="4325" Z="0"/>
					<Vertex X="2963" Y="4327" Z="0"/>
					<Vertex X="2963" Y="4330" Z="0"/>
					<Vertex X="2965" Y="4335" Z="0"/>
					<Vertex X="2965" Y="4338" Z="0"/>
					<Vertex X="2965" Y="4343" Z="0"/>
					<Vertex X="2965" Y="4346" Z="0"/>
					<Vertex X="2965" Y="4349" Z="0"/>
					<Vertex X="2968" Y="4354" Z="0"/>
					<Vertex X="2968" Y="4357" Z="0"/>
					<Vertex X="2968" Y="4360" Z="0"/>
					<Vertex X="2968" Y="4362" Z="0"/>
					<Vertex X="2971" Y="4365" Z="0"/>
					<Vertex X="2971" Y="4368" Z="0"/>
					<Vertex X="2973" Y="4368" Z="0"/>
					<Vertex X="2973" Y="4370" Z="0"/>
					<Vertex X="2973" Y="4376" Z="0"/>
					<Vertex X="2973" Y="4379" Z="0"/>
					<Vertex X="2973" Y="4381" Z="0"/>
					<Vertex X="2973" Y="4384" Z="0"/>
					<Vertex X="2979" Y="4387" Z="0"/>
					<Vertex X="2979" Y="4389" Z="0"/>
					<Vertex X="2979" Y="4392" Z="0"/>
					<Vertex X="2981" Y="4397" Z="0"/>
					<Vertex X="2981" Y="4400" Z="0"/>
					<Vertex X="2984" Y="4400" Z="0"/>
					<Vertex X="2987" Y="4403" Z="0"/>
					<Vertex X="2987" Y="4406" Z="0"/>
					<Vertex X="2990" Y="4406" Z="0"/>
					<Vertex X="2990" Y="4408" Z="0"/>
					<Vertex X="2990" Y="4414" Z="0"/>
					<Vertex X="2995" Y="4416" Z="0"/>
					<Vertex X="2995" Y="4419" Z="0"/>
					<Vertex X="2995" Y="4422" Z="0"/>
					<Vertex X="2998" Y="4422" Z="0"/>
					<Vertex X="3000" Y="4425" Z="0"/>
					<Vertex X="3003" Y="4427" Z="0"/>
					<Vertex X="3003" Y="4430" Z="0"/>
					<Vertex X="3006" Y="4430" Z="0"/>
					<Vertex X="3006" Y="4433" Z="0"/>
					<Vertex X="3009" Y="4435" Z="0"/>
					<Vertex X="3009" Y="4438" Z="0"/>
					<Vertex X="3009" Y="4441" Z="0"/>
					<Vertex X="3011" Y="4441" Z="0"/>
					<Vertex X="3011" Y="4443" Z="0"/>
					<Vertex X="3011" Y="4446" Z="0"/>
					<Vertex X="3014" Y="4449" Z="0"/>
					<Vertex X="3017" Y="4449" Z="0"/>
					<Vertex X="3017" Y="4454" Z="0"/>
					<Vertex X="3017" Y="4457" Z="0"/>
					<Vertex X="3017" Y="4462" Z="0"/>
					<Vertex X="3017" Y="4465" Z="0"/>
					<Vertex X="3017" Y="4470" Z="0"/>
					<Vertex X="3017" Y="4473" Z="0"/>
					<Vertex X="3017" Y="4479" Z="0"/>
					<Vertex X="3017" Y="4484" Z="0"/>
					<Vertex X="3017" Y="4487" Z="0"/>
					<Vertex X="3017" Y="4489" Z="0"/>
					<Vertex X="3017" Y="4492" Z="0"/>
					<Vertex X="3017" Y="4495" Z="0"/>
					<Vertex X="3017" Y="4497" Z="0"/>
					<Vertex X="3017" Y="4500" Z="0"/>
					<Vertex X="3017" Y="4503" Z="0"/>
					<Vertex X="3017" Y="4506" Z="0"/>
					<Vertex X="3017" Y="4511" Z="0"/>
					<Vertex X="3017" Y="4516" Z="0"/>
					<Vertex X="3019" Y="4519" Z="0"/>
					<Vertex X="3019" Y="4522" Z="0"/>
					<Vertex X="3019" Y="4525" Z="0"/>
					<Vertex X="3019" Y="4530" Z="0"/>
					<Vertex X="3019" Y="4533" Z="0"/>
					<Vertex X="3019" Y="4538" Z="0"/>
					<Vertex X="3022" Y="4541" Z="0"/>
					<Vertex X="3022" Y="4546" Z="0"/>
					<Vertex X="3022" Y="4549" Z="0"/>
					<Vertex X="3022" Y="4554" Z="0"/>
					<Vertex X="3022" Y="4557" Z="0"/>
					<Vertex X="3022" Y="4560" Z="0"/>
					<Vertex X="3022" Y="4565" Z="0"/>
					<Vertex X="3025" Y="4565" Z="0"/>
					<Vertex X="3025" Y="4570" Z="0"/>
					<Vertex X="3025" Y="4576" Z="0"/>
					<Vertex X="3027" Y="4579" Z="0"/>
					<Vertex X="3030" Y="4581" Z="0"/>
					<Vertex X="3030" Y="4584" Z="0"/>
					<Vertex X="3030" Y="4587" Z="0"/>
					<Vertex X="3030" Y="4589" Z="0"/>
					<Vertex X="3033" Y="4589" Z="0"/>
					<Vertex X="3033" Y="4592" Z="0"/>
					<Vertex X="3033" Y="4595" Z="0"/>
					<Vertex X="3033" Y="4600" Z="0"/>
					<Vertex X="3038" Y="4606" Z="0"/>
					<Vertex X="3038" Y="4611" Z="0"/>
					<Vertex X="3041" Y="4611" Z="0"/>
					<Vertex X="3041" Y="4614" Z="0"/>
					<Vertex X="3041" Y="4619" Z="0"/>
					<Vertex X="3046" Y="4627" Z="0"/>
					<Vertex X="3046" Y="4630" Z="0"/>
					<Vertex X="3046" Y="4633" Z="0"/>
					<Vertex X="3046" Y="4635" Z="0"/>
					<Vertex X="3046" Y="4641" Z="0"/>
					<Vertex X="3046" Y="4643" Z="0"/>
					<Vertex X="3046" Y="4646" Z="0"/>
					<Vertex X="3046" Y="4649" Z="0"/>
					<Vertex X="3046" Y="4657" Z="0"/>
					<Vertex X="3049" Y="4660" Z="0"/>
					<Vertex X="3052" Y="4665" Z="0"/>
					<Vertex X="3054" Y="4673" Z="0"/>
					<Vertex X="3054" Y="4676" Z="0"/>
					<Vertex X="3057" Y="4681" Z="0"/>
					<Vertex X="3057" Y="4684" Z="0"/>
					<Vertex X="3057" Y="4689" Z="0"/>
					<Vertex X="3057" Y="4692" Z="0"/>
					<Vertex X="3057" Y="4697" Z="0"/>
					<Vertex X="3057" Y="4703" Z="0"/>
					<Vertex X="3057" Y="4706" Z="0"/>
					<Vertex X="3057" Y="4708" Z="0"/>
					<Vertex X="3057" Y="4711" Z="0"/>
					<Vertex X="3057" Y="4714" Z="0"/>
					<Vertex X="3057" Y="4716" Z="0"/>
					<Vertex X="3057" Y="4719" Z="0"/>
					<Vertex X="3057" Y="4722" Z="0"/>
					<Vertex X="3060" Y="4727" Z="0"/>
					<Vertex X="3060" Y="4733" Z="0"/>
					<Vertex X="3065" Y="4738" Z="0"/>
					<Vertex X="3065" Y="4741" Z="0"/>
					<Vertex X="3065" Y="4743" Z="0"/>
					<Vertex X="3065" Y="4746" Z="0"/>
					<Vertex X="3065" Y="4749" Z="0"/>
					<Vertex X="3068" Y="4752" Z="0"/>
					<Vertex X="3068" Y="4754" Z="0"/>
					<Vertex X="3071" Y="4754" Z="0"/>
					<Vertex X="3073" Y="4760" Z="0"/>
					<Vertex X="3076" Y="4765" Z="0"/>
					<Vertex X="3079" Y="4770" Z="0"/>
					<Vertex X="3081" Y="4773" Z="0"/>
					<Vertex X="3084" Y="4779" Z="0"/>
					<Vertex X="3087" Y="4781" Z="0"/>
					<Vertex X="3087" Y="4784" Z="0"/>
					<Vertex X="3090" Y="4789" Z="0"/>
					<Vertex X="3092" Y="4789" Z="0"/>
					<Vertex X="3095" Y="4792" Z="0"/>
					<Vertex X="3095" Y="4795" Z="0"/>
					<Vertex X="3098" Y="4795" Z="0"/>
					<Vertex X="3098" Y="4797" Z="0"/>
					<Vertex X="3100" Y="4800" Z="0"/>
					<Vertex X="3103" Y="4800" Z="0"/>
					<Vertex X="3103" Y="4806" Z="0"/>
					<Vertex X="3103" Y="4811" Z="0"/>
					<Vertex X="3109" Y="4814" Z="0"/>
					<Vertex X="3109" Y="4816" Z="0"/>
					<Vertex X="3111" Y="4819" Z="0"/>
					<Vertex X="3111" Y="4822" Z="0"/>
					<Vertex X="3114" Y="4825" Z="0"/>
					<Vertex X="3114" Y="4827" Z="0"/>
					<Vertex X="3114" Y="4830" Z="0"/>
					<Vertex X="3117" Y="4833" Z="0"/>
					<Vertex X="3117" Y="4835" Z="0"/>
					<Vertex X="3119" Y="4841" Z="0"/>
					<Vertex X="3119" Y="4843" Z="0"/>
					<Vertex X="3122" Y="4849" Z="0"/>
					<Vertex X="3125" Y="4854" Z="0"/>
					<Vertex X="3127" Y="4857" Z="0"/>
					<Vertex X="3127" Y="4860" Z="0"/>
					<Vertex X="3127" Y="4862" Z="0"/>
					<Vertex X="3130" Y="4862" Z="0"/>
					<Vertex X="3133" Y="4868" Z="0"/>
					<Vertex X="3136" Y="4873" Z="0"/>
					<Vertex X="3138" Y="4873" Z="0"/>
					<Vertex X="3138" Y="4879" Z="0"/>
					<Vertex X="3138" Y="4881" Z="0"/>
					<Vertex X="3146" Y="4887" Z="0"/>
					<Vertex X="3146" Y="4892" Z="0"/>
					<Vertex X="3146" Y="4895" Z="0"/>
					<Vertex X="3154" Y="4903" Z="0"/>
					<Vertex X="3157" Y="4911" Z="0"/>
					<Vertex X="3160" Y="4914" Z="0"/>
					<Vertex X="3168" Y="4927" Z="0"/>
					<Vertex X="3168" Y="4930" Z="0"/>
					<Vertex X="3168" Y="4935" Z="0"/>
					<Vertex X="3176" Y="4949" Z="0"/>
					<Vertex X="3179" Y="4957" Z="0"/>
					<Vertex X="3181" Y="4962" Z="0"/>
					<Vertex X="3181" Y="4968" Z="0"/>
					<Vertex X="3181" Y="4970" Z="0"/>
					<Vertex X="3181" Y="4976" Z="0"/>
					<Vertex X="3181" Y="4979" Z="0"/>
					<Vertex X="3181" Y="4981" Z="0"/>
					<Vertex X="3181" Y="4987" Z="0"/>
					<Vertex X="3181" Y="4992" Z="0"/>
					<Vertex X="3181" Y="4997" Z="0"/>
					<Vertex X="3181" Y="5006" Z="0"/>
					<Vertex X="3181" Y="5014" Z="0"/>
					<Vertex X="3181" Y="5016" Z="0"/>
					<Vertex X="3181" Y="5025" Z="0"/>
					<Vertex X="3181" Y="5027" Z="0"/>
					<Vertex X="3181" Y="5033" Z="0"/>
					<Vertex X="3181" Y="5038" Z="0"/>
					<Vertex X="3179" Y="5041" Z="0"/>
					<Vertex X="3179" Y="5043" Z="0"/>
					<Vertex X="3179" Y="5049" Z="0"/>
					<Vertex X="3176" Y="5052" Z="0"/>
					<Vertex X="3176" Y="5057" Z="0"/>
					<Vertex X="3176" Y="5060" Z="0"/>
					<Vertex X="3176" Y="5062" Z="0"/>
					<Vertex X="3176" Y="5068" Z="0"/>
					<Vertex X="3173" Y="5070" Z="0"/>
					<Vertex X="3171" Y="5076" Z="0"/>
					<Vertex X="3165" Y="5081" Z="0"/>
					<Vertex X="3163" Y="5087" Z="0"/>
					<Vertex X="3160" Y="5089" Z="0"/>
					<Vertex X="3157" Y="5092" Z="0"/>
					<Vertex X="3154" Y="5097" Z="0"/>
					<Vertex X="3152" Y="5103" Z="0"/>
					<Vertex X="3149" Y="5106" Z="0"/>
					<Vertex X="3146" Y="5108" Z="0"/>
					<Vertex X="3141" Y="5114" Z="0"/>
					<Vertex X="3138" Y="5116" Z="0"/>
					<Vertex X="3136" Y="5119" Z="0"/>
					<Vertex X="3133" Y="5125" Z="0"/>
					<Vertex X="3127" Y="5127" Z="0"/>
					<Vertex X="3127" Y="5130" Z="0"/>
					<Vertex X="3122" Y="5135" Z="0"/>
					<Vertex X="3122" Y="5138" Z="0"/>
					<Vertex X="3119" Y="5141" Z="0"/>
					<Vertex X="3114" Y="5146" Z="0"/>
					<Vertex X="3111" Y="5149" Z="0"/>
					<Vertex X="3111" Y="5152" Z="0"/>
					<Vertex X="3109" Y="5154" Z="0"/>
					<Vertex X="3103" Y="5160" Z="0"/>
					<Vertex X="3100" Y="5165" Z="0"/>
					<Vertex X="3098" Y="5170" Z="0"/>
					<Vertex X="3095" Y="5173" Z="0"/>
					<Vertex X="3092" Y="5179" Z="0"/>
					<Vertex X="3092" Y="5181" Z="0"/>
					<Vertex X="3090" Y="5184" Z="0"/>
					<Vertex X="3090" Y="5189" Z="0"/>
					<Vertex X="3084" Y="5192" Z="0"/>
					<Vertex X="3079" Y="5200" Z="0"/>
					<Vertex X="3076" Y="5208" Z="0"/>
					<Vertex X="3073" Y="5211" Z="0"/>
					<Vertex X="3071" Y="5219" Z="0"/>
					<Vertex X="3065" Y="5227" Z="0"/>
					<Vertex X="3063" Y="5230" Z="0"/>
					<Vertex X="3063" Y="5233" Z="0"/>
					<Vertex X="3060" Y="5238" Z="0"/>
					<Vertex X="3057" Y="5241" Z="0"/>
					<Vertex X="3054" Y="5243" Z="0"/>
					<Vertex X="3054" Y="5246" Z="0"/>
					<Vertex X="3052" Y="5249" Z="0"/>
					<Vertex X="3052" Y="5252" Z="0"/>
					<Vertex X="3046" Y="5260" Z="0"/>
					<Vertex X="3044" Y="5262" Z="0"/>
					<Vertex X="3041" Y="5265" Z="0"/>
					<Vertex X="3041" Y="5268" Z="0"/>
					<Vertex X="3038" Y="5270" Z="0"/>
					<Vertex X="3038" Y="5273" Z="0"/>
					<Vertex X="3036" Y="5279" Z="0"/>
					<Vertex X="3030" Y="5281" Z="0"/>
					<Vertex X="3030" Y="5284" Z="0"/>
					<Vertex X="3027" Y="5284" Z="0"/>
					<Vertex X="3027" Y="5289" Z="0"/>
					<Vertex X="3025" Y="5292" Z="0"/>
					<Vertex X="3022" Y="5295" Z="0"/>
					<Vertex X="3019" Y="5297" Z="0"/>
					<Vertex X="3019" Y="5300" Z="0"/>
					<Vertex X="3019" Y="5303" Z="0"/>
					<Vertex X="3017" Y="5306" Z="0"/>
					<Vertex X="3014" Y="5311" Z="0"/>
					<Vertex X="3011" Y="5319" Z="0"/>
					<Vertex X="3009" Y="5322" Z="0"/>
					<Vertex X="3003" Y="5330" Z="0"/>
					<Vertex X="3000" Y="5333" Z="0"/>
					<Vertex X="2992" Y="5341" Z="0"/>
					<Vertex X="2990" Y="5346" Z="0"/>
					<Vertex X="2987" Y="5352" Z="0"/>
					<Vertex X="2979" Y="5362" Z="0"/>
					<Vertex X="2976" Y="5368" Z="0"/>
					<Vertex X="2971" Y="5376" Z="0"/>
					<Vertex X="2971" Y="5379" Z="0"/>
					<Vertex X="2968" Y="5381" Z="0"/>
					<Vertex X="2965" Y="5384" Z="0"/>
					<Vertex X="2965" Y="5387" Z="0"/>
					<Vertex X="2965" Y="5389" Z="0"/>
					<Vertex X="2963" Y="5392" Z="0"/>
					<Vertex X="2960" Y="5395" Z="0"/>
					<Vertex X="2957" Y="5397" Z="0"/>
					<Vertex X="2954" Y="5400" Z="0"/>
					<Vertex X="2952" Y="5406" Z="0"/>
					<Vertex X="2952" Y="5408" Z="0"/>
					<Vertex X="2949" Y="5408" Z="0"/>
					<Vertex X="2949" Y="5411" Z="0"/>
					<Vertex X="2946" Y="5416" Z="0"/>
					<Vertex X="2944" Y="5419" Z="0"/>
					<Vertex X="2938" Y="5425" Z="0"/>
					<Vertex X="2933" Y="5430" Z="0"/>
					<Vertex X="2930" Y="5433" Z="0"/>
					<Vertex X="2925" Y="5438" Z="0"/>
					<Vertex X="2922" Y="5443" Z="0"/>
					<Vertex X="2922" Y="5446" Z="0"/>
					<Vertex X="2917" Y="5452" Z="0"/>
					<Vertex X="2914" Y="5457" Z="0"/>
					<Vertex X="2914" Y="5462" Z="0"/>
					<Vertex X="2911" Y="5465" Z="0"/>
					<Vertex X="2906" Y="5473" Z="0"/>
					<Vertex X="2906" Y="5476" Z="0"/>
					<Vertex X="2903" Y="5481" Z="0"/>
					<Vertex X="2903" Y="5484" Z="0"/>
					<Vertex X="2895" Y="5492" Z="0"/>
					<Vertex X="2895" Y="5497" Z="0"/>
					<Vertex X="2892" Y="5500" Z="0"/>
					<Vertex X="2887" Y="5516" Z="0"/>
					<Vertex X="2884" Y="5522" Z="0"/>
					<Vertex X="2881" Y="5530" Z="0"/>
					<Vertex X="2876" Y="5538" Z="0"/>
					<Vertex X="2876" Y="5541" Z="0"/>
					<Vertex X="2876" Y="5546" Z="0"/>
					<Vertex X="2876" Y="5552" Z="0"/>
					<Vertex X="2873" Y="5554" Z="0"/>
					<Vertex X="2871" Y="5562" Z="0"/>
					<Vertex X="2868" Y="5568" Z="0"/>
					<Vertex X="2868" Y="5570" Z="0"/>
					<Vertex X="2865" Y="5573" Z="0"/>
					<Vertex X="2865" Y="5576" Z="0"/>
					<Vertex X="2863" Y="5581" Z="0"/>
					<Vertex X="2863" Y="5584" Z="0"/>
					<Vertex X="2860" Y="5589" Z="0"/>
					<Vertex X="2857" Y="5592" Z="0"/>
					<Vertex X="2854" Y="5597" Z="0"/>
					<Vertex X="2854" Y="5600" Z="0"/>
					<Vertex X="2854" Y="5606" Z="0"/>
					<Vertex X="2852" Y="5608" Z="0"/>
					<Vertex X="2849" Y="5611" Z="0"/>
					<Vertex X="2849" Y="5614" Z="0"/>
					<Vertex X="2846" Y="5616" Z="0"/>
					<Vertex X="2846" Y="5619" Z="0"/>
					<Vertex X="2844" Y="5625" Z="0"/>
					<Vertex X="2841" Y="5627" Z="0"/>
					<Vertex X="2838" Y="5630" Z="0"/>
					<Vertex X="2838" Y="5633" Z="0"/>
					<Vertex X="2836" Y="5638" Z="0"/>
					<Vertex X="2836" Y="5641" Z="0"/>
					<Vertex X="2833" Y="5643" Z="0"/>
					<Vertex X="2830" Y="5649" Z="0"/>
					<Vertex X="2827" Y="5654" Z="0"/>
					<Vertex X="2825" Y="5660" Z="0"/>
					<Vertex X="2822" Y="5665" Z="0"/>
					<Vertex X="2819" Y="5665" Z="0"/>
					<Vertex X="2817" Y="5676" Z="0"/>
					<Vertex X="2814" Y="5679" Z="0"/>
					<Vertex X="2811" Y="5679" Z="0"/>
					<Vertex X="2809" Y="5684" Z="0"/>
					<Vertex X="2809" Y="5687" Z="0"/>
					<Vertex X="2806" Y="5689" Z="0"/>
					<Vertex X="2803" Y="5692" Z="0"/>
					<Vertex X="2803" Y="5695" Z="0"/>
					<Vertex X="2800" Y="5697" Z="0"/>
					<Vertex X="2800" Y="5700" Z="0"/>
					<Vertex X="2800" Y="5706" Z="0"/>
					<Vertex X="2798" Y="5708" Z="0"/>
					<Vertex X="2795" Y="5708" Z="0"/>
					<Vertex X="2790" Y="5711" Z="0"/>
					<Vertex X="2790" Y="5714" Z="0"/>
					<Vertex X="2784" Y="5716" Z="0"/>
					<Vertex X="2784" Y="5719" Z="0"/>
					<Vertex X="2781" Y="5719" Z="0"/>
					<Vertex X="2779" Y="5725" Z="0"/>
					<Vertex X="2776" Y="5725" Z="0"/>
					<Vertex X="2773" Y="5727" Z="0"/>
					<Vertex X="2773" Y="5733" Z="0"/>
					<Vertex X="2773" Y="5735" Z="0"/>
					<Vertex X="2765" Y="5746" Z="0"/>
					<Vertex X="2763" Y="5749" Z="0"/>
					<Vertex X="2757" Y="5757" Z="0"/>
					<Vertex X="2754" Y="5757" Z="0"/>
					<Vertex X="2754" Y="5760" Z="0"/>
					<Vertex X="2749" Y="5762" Z="0"/>
					<Vertex X="2749" Y="5765" Z="0"/>
					<Vertex X="2749" Y="5768" Z="0"/>
					<Vertex X="2746" Y="5770" Z="0"/>
					<Vertex X="2744" Y="5773" Z="0"/>
					<Vertex X="2744" Y="5779" Z="0"/>
					<Vertex X="2741" Y="5781" Z="0"/>
					<Vertex X="2738" Y="5784" Z="0"/>
					<Vertex X="2736" Y="5787" Z="0"/>
					<Vertex X="2733" Y="5789" Z="0"/>
					<Vertex X="2730" Y="5789" Z="0"/>
					<Vertex X="2730" Y="5792" Z="0"/>
					<Vertex X="2727" Y="5795" Z="0"/>
					<Vertex X="2725" Y="5797" Z="0"/>
					<Vertex X="2722" Y="5797" Z="0"/>
					<Vertex X="2722" Y="5800" Z="0"/>
					<Vertex X="2719" Y="5800" Z="0"/>
					<Vertex X="2717" Y="5806" Z="0"/>
					<Vertex X="2714" Y="5806" Z="0"/>
					<Vertex X="2711" Y="5806" Z="0"/>
					<Vertex X="2709" Y="5806" Z="0"/>
					<Vertex X="2709" Y="5808" Z="0"/>
					<Vertex X="2706" Y="5811" Z="0"/>
					<Vertex X="2700" Y="5814" Z="0"/>
					<Vertex X="2698" Y="5816" Z="0"/>
					<Vertex X="2692" Y="5819" Z="0"/>
					<Vertex X="2690" Y="5819" Z="0"/>
					<Vertex X="2690" Y="5822" Z="0"/>
					<Vertex X="2684" Y="5825" Z="0"/>
					<Vertex X="2681" Y="5825" Z="0"/>
					<Vertex X="2679" Y="5825" Z="0"/>
					<Vertex X="2676" Y="5825" Z="0"/>
					<Vertex X="2676" Y="5827" Z="0"/>
					<Vertex X="2673" Y="5827" Z="0"/>
					<Vertex X="2671" Y="5830" Z="0"/>
					<Vertex X="2668" Y="5830" Z="0"/>
					<Vertex X="2665" Y="5830" Z="0"/>
					<Vertex X="2663" Y="5833" Z="0"/>
					<Vertex X="2660" Y="5833" Z="0"/>
					<Vertex X="2657" Y="5833" Z="0"/>
					<Vertex X="2654" Y="5833" Z="0"/>
					<Vertex X="2652" Y="5833" Z="0"/>
					<Vertex X="2649" Y="5833" Z="0"/>
					<Vertex X="2646" Y="5835" Z="0"/>
					<Vertex X="2644" Y="5835" Z="0"/>
					<Vertex X="2641" Y="5835" Z="0"/>
					<Vertex X="2636" Y="5835" Z="0"/>
					<Vertex X="2633" Y="5835" Z="0"/>
					<Vertex X="2630" Y="5835" Z="0"/>
					<Vertex X="2627" Y="5830" Z="0"/>
					<Vertex X="2625" Y="5825" Z="0"/>
					<Vertex X="2625" Y="5819" Z="0"/>
					<Vertex X="2622" Y="5814" Z="0"/>
					<Vertex X="2622" Y="5811" Z="0"/>
					<Vertex X="2619" Y="5808" Z="0"/>
					<Vertex X="2617" Y="5803" Z="0"/>
					<Vertex X="2617" Y="5800" Z="0"/>
					<Vertex X="2617" Y="5797" Z="0"/>
					<Vertex X="2614" Y="5792" Z="0"/>
					<Vertex X="2611" Y="5781" Z="0"/>
					<Vertex X="2611" Y="5779" Z="0"/>
					<Vertex X="2611" Y="5776" Z="0"/>
					<Vertex X="2611" Y="5773" Z="0"/>
					<Vertex X="2611" Y="5768" Z="0"/>
					<Vertex X="2609" Y="5765" Z="0"/>
					<Vertex X="2609" Y="5762" Z="0"/>
					<Vertex X="2609" Y="5760" Z="0"/>
					<Vertex X="2606" Y="5752" Z="0"/>
					<Vertex X="2606" Y="5749" Z="0"/>
					<Vertex X="2603" Y="5746" Z="0"/>
					<Vertex X="2603" Y="5743" Z="0"/>
					<Vertex X="2603" Y="5741" Z="0"/>
					<Vertex X="2600" Y="5738" Z="0"/>
					<Vertex X="2598" Y="5735" Z="0"/>
					<Vertex X="2598" Y="5733" Z="0"/>
					<Vertex X="2595" Y="5733" Z="0"/>
					<Vertex X="2595" Y="5730" Z="0"/>
					<Vertex X="2592" Y="5727" Z="0"/>
					<Vertex X="2590" Y="5727" Z="0"/>
					<Vertex X="2590" Y="5725" Z="0"/>
					<Vertex X="2587" Y="5725" Z="0"/>
					<Vertex X="2584" Y="5722" Z="0"/>
					<Vertex X="2581" Y="5719" Z="0"/>
					<Vertex X="2576" Y="5719" Z="0"/>
					<Vertex X="2573" Y="5716" Z="0"/>
					<Vertex X="2568" Y="5714" Z="0"/>
					<Vertex X="2565" Y="5711" Z="0"/>
					<Vertex X="2563" Y="5711" Z="0"/>
					<Vertex X="2560" Y="5708" Z="0"/>
					<Vertex X="2557" Y="5706" Z="0"/>
					<Vertex X="2554" Y="5706" Z="0"/>
					<Vertex X="2552" Y="5706" Z="0"/>
					<Vertex X="2549" Y="5706" Z="0"/>
					<Vertex X="2544" Y="5703" Z="0"/>
					<Vertex X="2541" Y="5703" Z="0"/>
					<Vertex X="2538" Y="5703" Z="0"/>
					<Vertex X="2533" Y="5703" Z="0"/>
					<Vertex X="2530" Y="5703" Z="0"/>
					<Vertex X="2527" Y="5703" Z="0"/>
					<Vertex X="2525" Y="5703" Z="0"/>
					<Vertex X="2522" Y="5703" Z="0"/>
					<Vertex X="2519" Y="5703" Z="0"/>
					<Vertex X="2517" Y="5703" Z="0"/>
					<Vertex X="2511" Y="5700" Z="0"/>
					<Vertex X="2509" Y="5700" Z="0"/>
					<Vertex X="2506" Y="5700" Z="0"/>
					<Vertex X="2503" Y="5700" Z="0"/>
					<Vertex X="2500" Y="5700" Z="0"/>
					<Vertex X="2498" Y="5700" Z="0"/>
					<Vertex X="2492" Y="5703" Z="0"/>
					<Vertex X="2490" Y="5708" Z="0"/>
					<Vertex X="2487" Y="5708" Z="0"/>
					<Vertex X="2487" Y="5711" Z="0"/>
					<Vertex X="2487" Y="5714" Z="0"/>
					<Vertex X="2484" Y="5716" Z="0"/>
					<Vertex X="2484" Y="5719" Z="0"/>
					<Vertex X="2481" Y="5725" Z="0"/>
					<Vertex X="2481" Y="5730" Z="0"/>
					<Vertex X="2481" Y="5733" Z="0"/>
					<Vertex X="2479" Y="5735" Z="0"/>
					<Vertex X="2479" Y="5738" Z="0"/>
					<Vertex X="2479" Y="5741" Z="0"/>
					<Vertex X="2476" Y="5743" Z="0"/>
					<Vertex X="2476" Y="5746" Z="0"/>
					<Vertex X="2473" Y="5749" Z="0"/>
					<Vertex X="2473" Y="5752" Z="0"/>
					<Vertex X="2471" Y="5754" Z="0"/>
					<Vertex X="2471" Y="5757" Z="0"/>
					<Vertex X="2471" Y="5760" Z="0"/>
					<Vertex X="2471" Y="5762" Z="0"/>
					<Vertex X="2468" Y="5765" Z="0"/>
					<Vertex X="2468" Y="5768" Z="0"/>
					<Vertex X="2465" Y="5770" Z="0"/>
					<Vertex X="2463" Y="5773" Z="0"/>
					<Vertex X="2460" Y="5773" Z="0"/>
					<Vertex X="2460" Y="5776" Z="0"/>
					<Vertex X="2457" Y="5776" Z="0"/>
					<Vertex X="2454" Y="5781" Z="0"/>
					<Vertex X="2452" Y="5781" Z="0"/>
					<Vertex X="2446" Y="5781" Z="0"/>
					<Vertex X="2444" Y="5781" Z="0"/>
					<Vertex X="2441" Y="5781" Z="0"/>
					<Vertex X="2438" Y="5781" Z="0"/>
					<Vertex X="2436" Y="5781" Z="0"/>
					<Vertex X="2433" Y="5781" Z="0"/>
					<Vertex X="2430" Y="5781" Z="0"/>
					<Vertex X="2427" Y="5781" Z="0"/>
					<Vertex X="2425" Y="5781" Z="0"/>
					<Vertex X="2422" Y="5781" Z="0"/>
					<Vertex X="2419" Y="5781" Z="0"/>
					<Vertex X="2417" Y="5781" Z="0"/>
					<Vertex X="2414" Y="5781" Z="0"/>
					<Vertex X="2411" Y="5781" Z="0"/>
					<Vertex X="2409" Y="5781" Z="0"/>
					<Vertex X="2406" Y="5781" Z="0"/>
					<Vertex X="2403" Y="5779" Z="0"/>
					<Vertex X="2398" Y="5776" Z="0"/>
					<Vertex X="2395" Y="5776" Z="0"/>
					<Vertex X="2392" Y="5770" Z="0"/>
					<Vertex X="2390" Y="5770" Z="0"/>
					<Vertex X="2387" Y="5768" Z="0"/>
					<Vertex X="2381" Y="5762" Z="0"/>
					<Vertex X="2376" Y="5762" Z="0"/>
					<Vertex X="2376" Y="5760" Z="0"/>
					<Vertex X="2373" Y="5757" Z="0"/>
					<Vertex X="2368" Y="5752" Z="0"/>
					<Vertex X="2365" Y="5743" Z="0"/>
					<Vertex X="2360" Y="5738" Z="0"/>
					<Vertex X="2357" Y="5735" Z="0"/>
					<Vertex X="2354" Y="5730" Z="0"/>
					<Vertex X="2346" Y="5722" Z="0"/>
					<Vertex X="2346" Y="5719" Z="0"/>
					<Vertex X="2341" Y="5714" Z="0"/>
					<Vertex X="2341" Y="5708" Z="0"/>
					<Vertex X="2336" Y="5703" Z="0"/>
					<Vertex X="2333" Y="5695" Z="0"/>
					<Vertex X="2330" Y="5689" Z="0"/>
					<Vertex X="2325" Y="5687" Z="0"/>
					<Vertex X="2322" Y="5673" Z="0"/>
					<Vertex X="2319" Y="5668" Z="0"/>
					<Vertex X="2319" Y="5665" Z="0"/>
					<Vertex X="2319" Y="5657" Z="0"/>
					<Vertex X="2317" Y="5649" Z="0"/>
					<Vertex X="2317" Y="5643" Z="0"/>
					<Vertex X="2317" Y="5638" Z="0"/>
					<Vertex X="2317" Y="5633" Z="0"/>
					<Vertex X="2317" Y="5625" Z="0"/>
					<Vertex X="2317" Y="5622" Z="0"/>
					<Vertex X="2317" Y="5619" Z="0"/>
					<Vertex X="2317" Y="5614" Z="0"/>
					<Vertex X="2317" Y="5606" Z="0"/>
					<Vertex X="2317" Y="5603" Z="0"/>
					<Vertex X="2317" Y="5600" Z="0"/>
					<Vertex X="2317" Y="5597" Z="0"/>
					<Vertex X="2322" Y="5589" Z="0"/>
					<Vertex X="2322" Y="5584" Z="0"/>
					<Vertex X="2327" Y="5581" Z="0"/>
					<Vertex X="2333" Y="5573" Z="0"/>
					<Vertex X="2333" Y="5570" Z="0"/>
					<Vertex X="2336" Y="5568" Z="0"/>
					<Vertex X="2341" Y="5562" Z="0"/>
					<Vertex X="2344" Y="5560" Z="0"/>
					<Vertex X="2344" Y="5557" Z="0"/>
					<Vertex X="2346" Y="5554" Z="0"/>
					<Vertex X="2349" Y="5554" Z="0"/>
					<Vertex X="2352" Y="5546" Z="0"/>
					<Vertex X="2354" Y="5546" Z="0"/>
					<Vertex X="2357" Y="5541" Z="0"/>
					<Vertex X="2363" Y="5535" Z="0"/>
					<Vertex X="2365" Y="5535" Z="0"/>
					<Vertex X="2365" Y="5533" Z="0"/>
					<Vertex X="2368" Y="5530" Z="0"/>
					<Vertex X="2371" Y="5527" Z="0"/>
					<Vertex X="2373" Y="5525" Z="0"/>
					<Vertex X="2376" Y="5522" Z="0"/>
					<Vertex X="2379" Y="5516" Z="0"/>
					<Vertex X="2381" Y="5514" Z="0"/>
					<Vertex X="2387" Y="5506" Z="0"/>
					<Vertex X="2390" Y="5500" Z="0"/>
					<Vertex X="2392" Y="5497" Z="0"/>
					<Vertex X="2395" Y="5492" Z="0"/>
					<Vertex X="2403" Y="5481" Z="0"/>
					<Vertex X="2403" Y="5479" Z="0"/>
					<Vertex X="2403" Y="5476" Z="0"/>
					<Vertex X="2403" Y="5470" Z="0"/>
					<Vertex X="2406" Y="5465" Z="0"/>
					<Vertex X="2409" Y="5460" Z="0"/>
					<Vertex X="2409" Y="5457" Z="0"/>
					<Vertex X="2411" Y="5449" Z="0"/>
					<Vertex X="2411" Y="5443" Z="0"/>
					<Vertex X="2411" Y="5438" Z="0"/>
					<Vertex X="2411" Y="5433" Z="0"/>
					<Vertex X="2411" Y="5425" Z="0"/>
					<Vertex X="2411" Y="5419" Z="0"/>
					<Vertex X="2411" Y="5414" Z="0"/>
					<Vertex X="2411" Y="5403" Z="0"/>
					<Vertex X="2411" Y="5400" Z="0"/>
					<Vertex X="2411" Y="5395" Z="0"/>
					<Vertex X="2409" Y="5392" Z="0"/>
					<Vertex X="2409" Y="5384" Z="0"/>
					<Vertex X="2406" Y="5381" Z="0"/>
					<Vertex X="2403" Y="5373" Z="0"/>
					<Vertex X="2400" Y="5368" Z="0"/>
					<Vertex X="2398" Y="5362" Z="0"/>
					<Vertex X="2398" Y="5354" Z="0"/>
					<Vertex X="2395" Y="5346" Z="0"/>
					<Vertex X="2392" Y="5346" Z="0"/>
					<Vertex X="2392" Y="5335" Z="0"/>
					<Vertex X="2390" Y="5330" Z="0"/>
					<Vertex X="2390" Y="5327" Z="0"/>
					<Vertex X="2390" Y="5322" Z="0"/>
					<Vertex X="2390" Y="5319" Z="0"/>
					<Vertex X="2390" Y="5314" Z="0"/>
					<Vertex X="2390" Y="5311" Z="0"/>
					<Vertex X="2390" Y="5306" Z="0"/>
					<Vertex X="2390" Y="5295" Z="0"/>
					<Vertex X="2392" Y="5284" Z="0"/>
					<Vertex X="2392" Y="5279" Z="0"/>
					<Vertex X="2400" Y="5268" Z="0"/>
					<Vertex X="2406" Y="5260" Z="0"/>
					<Vertex X="2409" Y="5254" Z="0"/>
					<Vertex X="2417" Y="5241" Z="0"/>
					<Vertex X="2422" Y="5235" Z="0"/>
					<Vertex X="2425" Y="5230" Z="0"/>
					<Vertex X="2427" Y="5225" Z="0"/>
					<Vertex X="2436" Y="5214" Z="0"/>
					<Vertex X="2441" Y="5208" Z="0"/>
					<Vertex X="2452" Y="5206" Z="0"/>
					<Vertex X="2454" Y="5200" Z="0"/>
					<Vertex X="2463" Y="5189" Z="0"/>
					<Vertex X="2465" Y="5187" Z="0"/>
					<Vertex X="2468" Y="5184" Z="0"/>
					<Vertex X="2471" Y="5181" Z="0"/>
					<Vertex X="2473" Y="5181" Z="0"/>
					<Vertex X="2476" Y="5176" Z="0"/>
					<Vertex X="2479" Y="5173" Z="0"/>
					<Vertex X="2481" Y="5170" Z="0"/>
					<Vertex X="2487" Y="5168" Z="0"/>
					<Vertex X="2487" Y="5165" Z="0"/>
					<Vertex X="2492" Y="5162" Z="0"/>
					<Vertex X="2500" Y="5157" Z="0"/>
					<Vertex X="2503" Y="5154" Z="0"/>
					<Vertex X="2509" Y="5146" Z="0"/>
					<Vertex X="2511" Y="5146" Z="0"/>
					<Vertex X="2514" Y="5143" Z="0"/>
					<Vertex X="2517" Y="5141" Z="0"/>
					<Vertex X="2517" Y="5135" Z="0"/>
					<Vertex X="2525" Y="5125" Z="0"/>
					<Vertex X="2525" Y="5122" Z="0"/>
					<Vertex X="2525" Y="5119" Z="0"/>
					<Vertex X="2527" Y="5103" Z="0"/>
					<Vertex X="2527" Y="5097" Z="0"/>
					<Vertex X="2527" Y="5089" Z="0"/>
					<Vertex X="2530" Y="5081" Z="0"/>
					<Vertex X="2530" Y="5068" Z="0"/>
					<Vertex X="2533" Y="5062" Z="0"/>
					<Vertex X="2533" Y="5052" Z="0"/>
					<Vertex X="2533" Y="5043" Z="0"/>
					<Vertex X="2533" Y="5038" Z="0"/>
					<Vertex X="2533" Y="5030" Z="0"/>
					<Vertex X="2533" Y="5022" Z="0"/>
					<Vertex X="2533" Y="5011" Z="0"/>
					<Vertex X="2533" Y="5003" Z="0"/>
					<Vertex X="2533" Y="4992" Z="0"/>
					<Vertex X="2533" Y="4984" Z="0"/>
					<Vertex X="2533" Y="4970" Z="0"/>
					<Vertex X="2533" Y="4962" Z="0"/>
					<Vertex X="2533" Y="4954" Z="0"/>
					<Vertex X="2533" Y="4949" Z="0"/>
					<Vertex X="2533" Y="4943" Z="0"/>
					<Vertex X="2533" Y="4938" Z="0"/>
					<Vertex X="2533" Y="4935" Z="0"/>
					<Vertex X="2536" Y="4927" Z="0"/>
					<Vertex X="2536" Y="4925" Z="0"/>
					<Vertex X="2536" Y="4919" Z="0"/>
					<Vertex X="2538" Y="4916" Z="0"/>
					<Vertex X="2538" Y="4908" Z="0"/>
					<Vertex X="2538" Y="4906" Z="0"/>
					<Vertex X="2538" Y="4897" Z="0"/>
					<Vertex X="2538" Y="4892" Z="0"/>
					<Vertex X="2541" Y="4889" Z="0"/>
					<Vertex X="2544" Y="4887" Z="0"/>
					<Vertex X="2544" Y="4884" Z="0"/>
					<Vertex X="2544" Y="4881" Z="0"/>
					<Vertex X="2546" Y="4879" Z="0"/>
					<Vertex X="2546" Y="4876" Z="0"/>
					<Vertex X="2552" Y="4870" Z="0"/>
					<Vertex X="2554" Y="4865" Z="0"/>
					<Vertex X="2557" Y="4862" Z="0"/>
					<Vertex X="2560" Y="4860" Z="0"/>
					<Vertex X="2563" Y="4857" Z="0"/>
					<Vertex X="2565" Y="4854" Z="0"/>
					<Vertex X="2568" Y="4852" Z="0"/>
					<Vertex X="2571" Y="4849" Z="0"/>
					<Vertex X="2576" Y="4843" Z="0"/>
					<Vertex X="2579" Y="4843" Z="0"/>
					<Vertex X="2579" Y="4841" Z="0"/>
					<Vertex X="2584" Y="4838" Z="0"/>
					<Vertex X="2584" Y="4835" Z="0"/>
					<Vertex X="2587" Y="4833" Z="0"/>
					<Vertex X="2590" Y="4833" Z="0"/>
					<Vertex X="2592" Y="4830" Z="0"/>
					<Vertex X="2595" Y="4827" Z="0"/>
					<Vertex X="2598" Y="4825" Z="0"/>
					<Vertex X="2600" Y="4822" Z="0"/>
					<Vertex X="2606" Y="4819" Z="0"/>
					<Vertex X="2609" Y="4816" Z="0"/>
					<Vertex X="2611" Y="4816" Z="0"/>
					<Vertex X="2617" Y="4814" Z="0"/>
					<Vertex X="2622" Y="4811" Z="0"/>
					<Vertex X="2630" Y="4811" Z="0"/>
					<Vertex X="2638" Y="4811" Z="0"/>
					<Vertex X="2644" Y="4806" Z="0"/>
					<Vertex X="2652" Y="4803" Z="0"/>
					<Vertex X="2654" Y="4803" Z="0"/>
					<Vertex X="2660" Y="4803" Z="0"/>
					<Vertex X="2663" Y="4803" Z="0"/>
					<Vertex X="2665" Y="4803" Z="0"/>
					<Vertex X="2668" Y="4803" Z="0"/>
					<Vertex X="2671" Y="4803" Z="0"/>
					<Vertex X="2673" Y="4803" Z="0"/>
					<Vertex X="2676" Y="4803" Z="0"/>
					<Vertex X="2679" Y="4806" Z="0"/>
					<Vertex X="2681" Y="4806" Z="0"/>
					<Vertex X="2684" Y="4806" Z="0"/>
					<Vertex X="2687" Y="4808" Z="0"/>
					<Vertex X="2692" Y="4811" Z="0"/>
					<Vertex X="2692" Y="4814" Z="0"/>
					<Vertex X="2695" Y="4814" Z="0"/>
					<Vertex X="2698" Y="4816" Z="0"/>
					<Vertex X="2700" Y="4819" Z="0"/>
					<Vertex X="2700" Y="4822" Z="0"/>
					<Vertex X="2703" Y="4822" Z="0"/>
					<Vertex X="2706" Y="4827" Z="0"/>
					<Vertex X="2709" Y="4830" Z="0"/>
					<Vertex X="2709" Y="4833" Z="0"/>
					<Vertex X="2711" Y="4838" Z="0"/>
					<Vertex X="2714" Y="4843" Z="0"/>
					<Vertex X="2717" Y="4849" Z="0"/>
					<Vertex X="2717" Y="4854" Z="0"/>
					<Vertex X="2717" Y="4857" Z="0"/>
					<Vertex X="2719" Y="4865" Z="0"/>
					<Vertex X="2719" Y="4876" Z="0"/>
					<Vertex X="2719" Y="4881" Z="0"/>
					<Vertex X="2719" Y="4889" Z="0"/>
					<Vertex X="2719" Y="4895" Z="0"/>
					<Vertex X="2719" Y="4906" Z="0"/>
					<Vertex X="2719" Y="4916" Z="0"/>
					<Vertex X="2719" Y="4922" Z="0"/>
					<Vertex X="2719" Y="4933" Z="0"/>
					<Vertex X="2719" Y="4941" Z="0"/>
					<Vertex X="2719" Y="4949" Z="0"/>
					<Vertex X="2719" Y="4960" Z="0"/>
					<Vertex X="2719" Y="4962" Z="0"/>
					<Vertex X="2719" Y="4973" Z="0"/>
					<Vertex X="2719" Y="4976" Z="0"/>
					<Vertex X="2719" Y="4984" Z="0"/>
					<Vertex X="2719" Y="4989" Z="0"/>
					<Vertex X="2719" Y="4997" Z="0"/>
					<Vertex X="2719" Y="5008" Z="0"/>
					<Vertex X="2719" Y="5016" Z="0"/>
					<Vertex X="2717" Y="5022" Z="0"/>
					<Vertex X="2717" Y="5027" Z="0"/>
					<Vertex X="2717" Y="5033" Z="0"/>
					<Vertex X="2714" Y="5038" Z="0"/>
					<Vertex X="2711" Y="5046" Z="0"/>
					<Vertex X="2709" Y="5054" Z="0"/>
					<Vertex X="2706" Y="5062" Z="0"/>
					<Vertex X="2703" Y="5068" Z="0"/>
					<Vertex X="2703" Y="5076" Z="0"/>
					<Vertex X="2695" Y="5084" Z="0"/>
					<Vertex X="2692" Y="5092" Z="0"/>
					<Vertex X="2690" Y="5095" Z="0"/>
					<Vertex X="2684" Y="5103" Z="0"/>
					<Vertex X="2684" Y="5108" Z="0"/>
					<Vertex X="2679" Y="5114" Z="0"/>
					<Vertex X="2676" Y="5119" Z="0"/>
					<Vertex X="2671" Y="5125" Z="0"/>
					<Vertex X="2668" Y="5127" Z="0"/>
					<Vertex X="2665" Y="5133" Z="0"/>
					<Vertex X="2660" Y="5141" Z="0"/>
					<Vertex X="2660" Y="5143" Z="0"/>
					<Vertex X="2654" Y="5149" Z="0"/>
					<Vertex X="2652" Y="5154" Z="0"/>
					<Vertex X="2649" Y="5154" Z="0"/>
					<Vertex X="2649" Y="5157" Z="0"/>
					<Vertex X="2644" Y="5162" Z="0"/>
					<Vertex X="2644" Y="5170" Z="0"/>
					<Vertex X="2641" Y="5173" Z="0"/>
					<Vertex X="2638" Y="5184" Z="0"/>
					<Vertex X="2633" Y="5189" Z="0"/>
					<Vertex X="2630" Y="5197" Z="0"/>
					<Vertex X="2625" Y="5206" Z="0"/>
					<Vertex X="2622" Y="5211" Z="0"/>
					<Vertex X="2619" Y="5219" Z="0"/>
					<Vertex X="2614" Y="5225" Z="0"/>
					<Vertex X="2611" Y="5230" Z="0"/>
					<Vertex X="2611" Y="5233" Z="0"/>
					<Vertex X="2609" Y="5241" Z="0"/>
					<Vertex X="2603" Y="5246" Z="0"/>
					<Vertex X="2603" Y="5254" Z="0"/>
					<Vertex X="2600" Y="5254" Z="0"/>
					<Vertex X="2595" Y="5268" Z="0"/>
					<Vertex X="2592" Y="5276" Z="0"/>
					<Vertex X="2592" Y="5281" Z="0"/>
					<Vertex X="2590" Y="5287" Z="0"/>
					<Vertex X="2584" Y="5292" Z="0"/>
					<Vertex X="2584" Y="5295" Z="0"/>
					<Vertex X="2581" Y="5300" Z="0"/>
					<Vertex X="2581" Y="5303" Z="0"/>
					<Vertex X="2579" Y="5311" Z="0"/>
					<Vertex X="2576" Y="5316" Z="0"/>
					<Vertex X="2576" Y="5319" Z="0"/>
					<Vertex X="2576" Y="5322" Z="0"/>
					<Vertex X="2576" Y="5327" Z="0"/>
					<Vertex X="2576" Y="5330" Z="0"/>
					<Vertex X="2576" Y="5333" Z="0"/>
					<Vertex X="2576" Y="5338" Z="0"/>
					<Vertex X="2576" Y="5341" Z="0"/>
					<Vertex X="2576" Y="5343" Z="0"/>
					<Vertex X="2576" Y="5346" Z="0"/>
					<Vertex X="2576" Y="5349" Z="0"/>
					<Vertex X="2579" Y="5354" Z="0"/>
					<Vertex X="2579" Y="5357" Z="0"/>
					<Vertex X="2581" Y="5360" Z="0"/>
					<Vertex X="2581" Y="5362" Z="0"/>
					<Vertex X="2584" Y="5365" Z="0"/>
					<Vertex X="2584" Y="5368" Z="0"/>
					<Vertex X="2587" Y="5370" Z="0"/>
					<Vertex X="2590" Y="5370" Z="0"/>
					<Vertex X="2592" Y="5370" Z="0"/>
					<Vertex X="2595" Y="5370" Z="0"/>
					<Vertex X="2598" Y="5370" Z="0"/>
					<Vertex X="2600" Y="5370" Z="0"/>
					<Vertex X="2603" Y="5373" Z="0"/>
					<Vertex X="2606" Y="5373" Z="0"/>
					<Vertex X="2609" Y="5373" Z="0"/>
					<Vertex X="2611" Y="5373" Z="0"/>
					<Vertex X="2614" Y="5373" Z="0"/>
					<Vertex X="2617" Y="5373" Z="0"/>
					<Vertex X="2619" Y="5373" Z="0"/>
					<Vertex X="2622" Y="5373" Z="0"/>
					<Vertex X="2625" Y="5373" Z="0"/>
					<Vertex X="2627" Y="5373" Z="0"/>
					<Vertex X="2630" Y="5373" Z="0"/>
					<Vertex X="2633" Y="5373" Z="0"/>
					<Vertex X="2636" Y="5370" Z="0"/>
					<Vertex X="2638" Y="5370" Z="0"/>
					<Vertex X="2641" Y="5368" Z="0"/>
					<Vertex X="2644" Y="5365" Z="0"/>
					<Vertex X="2646" Y="5362" Z="0"/>
					<Vertex X="2649" Y="5360" Z="0"/>
					<Vertex X="2654" Y="5360" Z="0"/>
					<Vertex X="2654" Y="5357" Z="0"/>
					<Vertex X="2660" Y="5354" Z="0"/>
					<Vertex X="2660" Y="5352" Z="0"/>
					<Vertex X="2663" Y="5352" Z="0"/>
					<Vertex X="2665" Y="5343" Z="0"/>
					<Vertex X="2668" Y="5333" Z="0"/>
					<Vertex X="2671" Y="5330" Z="0"/>
					<Vertex X="2673" Y="5325" Z="0"/>
					<Vertex X="2676" Y="5319" Z="0"/>
					<Vertex X="2679" Y="5314" Z="0"/>
					<Vertex X="2681" Y="5306" Z="0"/>
					<Vertex X="2687" Y="5300" Z="0"/>
					<Vertex X="2687" Y="5295" Z="0"/>
					<Vertex X="2692" Y="5287" Z="0"/>
					<Vertex X="2695" Y="5276" Z="0"/>
					<Vertex X="2695" Y="5270" Z="0"/>
					<Vertex X="2695" Y="5268" Z="0"/>
					<Vertex X="2698" Y="5260" Z="0"/>
					<Vertex X="2703" Y="5252" Z="0"/>
					<Vertex X="2706" Y="5243" Z="0"/>
					<Vertex X="2706" Y="5241" Z="0"/>
					<Vertex X="2714" Y="5230" Z="0"/>
					<Vertex X="2714" Y="5225" Z="0"/>
					<Vertex X="2717" Y="5222" Z="0"/>
					<Vertex X="2722" Y="5216" Z="0"/>
					<Vertex X="2725" Y="5208" Z="0"/>
					<Vertex X="2730" Y="5206" Z="0"/>
					<Vertex X="2738" Y="5197" Z="0"/>
					<Vertex X="2741" Y="5192" Z="0"/>
					<Vertex X="2744" Y="5189" Z="0"/>
					<Vertex X="2749" Y="5187" Z="0"/>
					<Vertex X="2757" Y="5184" Z="0"/>
					<Vertex X="2760" Y="5181" Z="0"/>
					<Vertex X="2763" Y="5179" Z="0"/>
					<Vertex X="2765" Y="5176" Z="0"/>
					<Vertex X="2771" Y="5173" Z="0"/>
					<Vertex X="2773" Y="5170" Z="0"/>
					<Vertex X="2773" Y="5168" Z="0"/>
					<Vertex X="2776" Y="5168" Z="0"/>
					<Vertex X="2784" Y="5165" Z="0"/>
					<Vertex X="2787" Y="5160" Z="0"/>
					<Vertex X="2790" Y="5157" Z="0"/>
					<Vertex X="2795" Y="5152" Z="0"/>
					<Vertex X="2800" Y="5143" Z="0"/>
					<Vertex X="2806" Y="5135" Z="0"/>
					<Vertex X="2811" Y="5130" Z="0"/>
					<Vertex X="2814" Y="5125" Z="0"/>
					<Vertex X="2822" Y="5114" Z="0"/>
					<Vertex X="2825" Y="5106" Z="0"/>
					<Vertex X="2833" Y="5095" Z="0"/>
					<Vertex X="2838" Y="5087" Z="0"/>
					<Vertex X="2844" Y="5079" Z="0"/>
					<Vertex X="2844" Y="5076" Z="0"/>
					<Vertex X="2849" Y="5068" Z="0"/>
					<Vertex X="2854" Y="5062" Z="0"/>
					<Vertex X="2854" Y="5057" Z="0"/>
					<Vertex X="2857" Y="5054" Z="0"/>
					<Vertex X="2860" Y="5049" Z="0"/>
					<Vertex X="2860" Y="5043" Z="0"/>
					<Vertex X="2863" Y="5041" Z="0"/>
					<Vertex X="2865" Y="5033" Z="0"/>
					<Vertex X="2868" Y="5027" Z="0"/>
					<Vertex X="2871" Y="5016" Z="0"/>
					<Vertex X="2871" Y="5011" Z="0"/>
					<Vertex X="2871" Y="5006" Z="0"/>
					<Vertex X="2876" Y="4997" Z="0"/>
					<Vertex X="2876" Y="4989" Z="0"/>
					<Vertex X="2876" Y="4984" Z="0"/>
					<Vertex X="2879" Y="4976" Z="0"/>
					<Vertex X="2881" Y="4968" Z="0"/>
					<Vertex X="2881" Y="4960" Z="0"/>
					<Vertex X="2884" Y="4957" Z="0"/>
					<Vertex X="2887" Y="4952" Z="0"/>
					<Vertex X="2887" Y="4943" Z="0"/>
					<Vertex X="2887" Y="4935" Z="0"/>
					<Vertex X="2887" Y="4933" Z="0"/>
					<Vertex X="2887" Y="4925" Z="0"/>
					<Vertex X="2887" Y="4916" Z="0"/>
					<Vertex X="2887" Y="4906" Z="0"/>
					<Vertex X="2887" Y="4900" Z="0"/>
					<Vertex X="2887" Y="4892" Z="0"/>
					<Vertex X="2887" Y="4887" Z="0"/>
					<Vertex X="2887" Y="4879" Z="0"/>
					<Vertex X="2887" Y="4862" Z="0"/>
					<Vertex X="2887" Y="4854" Z="0"/>
					<Vertex X="2887" Y="4841" Z="0"/>
					<Vertex X="2887" Y="4830" Z="0"/>
					<Vertex X="2887" Y="4819" Z="0"/>
					<Vertex X="2887" Y="4808" Z="0"/>
					<Vertex X="2887" Y="4792" Z="0"/>
					<Vertex X="2887" Y="4784" Z="0"/>
					<Vertex X="2887" Y="4773" Z="0"/>
					<Vertex X="2887" Y="4768" Z="0"/>
					<Vertex X="2887" Y="4762" Z="0"/>
					<Vertex X="2887" Y="4754" Z="0"/>
					<Vertex X="2887" Y="4743" Z="0"/>
					<Vertex X="2887" Y="4730" Z="0"/>
					<Vertex X="2887" Y="4719" Z="0"/>
					<Vertex X="2887" Y="4708" Z="0"/>
					<Vertex X="2887" Y="4703" Z="0"/>
					<Vertex X="2887" Y="4692" Z="0"/>
					<Vertex X="2887" Y="4679" Z="0"/>
					<Vertex X="2887" Y="4673" Z="0"/>
					<Vertex X="2887" Y="4665" Z="0"/>
					<Vertex X="2887" Y="4657" Z="0"/>
					<Vertex X="2887" Y="4646" Z="0"/>
					<Vertex X="2887" Y="4641" Z="0"/>
					<Vertex X="2887" Y="4635" Z="0"/>
					<Vertex X="2887" Y="4627" Z="0"/>
					<Vertex X="2887" Y="4625" Z="0"/>
					<Vertex X="2884" Y="4619" Z="0"/>
					<Vertex X="2881" Y="4616" Z="0"/>
					<Vertex X="2881" Y="4606" Z="0"/>
					<Vertex X="2876" Y="4597" Z="0"/>
					<Vertex X="2876" Y="4592" Z="0"/>
					<Vertex X="2871" Y="4587" Z="0"/>
					<Vertex X="2871" Y="4579" Z="0"/>
					<Vertex X="2868" Y="4568" Z="0"/>
					<Vertex X="2868" Y="4560" Z="0"/>
					<Vertex X="2865" Y="4546" Z="0"/>
					<Vertex X="2865" Y="4535" Z="0"/>
					<Vertex X="2863" Y="4525" Z="0"/>
					<Vertex X="2857" Y="4511" Z="0"/>
					<Vertex X="2854" Y="4497" Z="0"/>
					<Vertex X="2854" Y="4479" Z="0"/>
					<Vertex X="2854" Y="4476" Z="0"/>
					<Vertex X="2854" Y="4468" Z="0"/>
					<Vertex X="2854" Y="4462" Z="0"/>
					<Vertex X="2852" Y="4454" Z="0"/>
					<Vertex X="2849" Y="4452" Z="0"/>
					<Vertex X="2849" Y="4441" Z="0"/>
					<Vertex X="2846" Y="4438" Z="0"/>
					<Vertex X="2846" Y="4430" Z="0"/>
					<Vertex X="2846" Y="4425" Z="0"/>
					<Vertex X="2844" Y="4422" Z="0"/>
					<Vertex X="2844" Y="4414" Z="0"/>
					<Vertex X="2844" Y="4403" Z="0"/>
					<Vertex X="2844" Y="4397" Z="0"/>
					<Vertex X="2844" Y="4389" Z="0"/>
					<Vertex X="2844" Y="4384" Z="0"/>
					<Vertex X="2844" Y="4376" Z="0"/>
					<Vertex X="2844" Y="4368" Z="0"/>
					<Vertex X="2844" Y="4362" Z="0"/>
					<Vertex X="2844" Y="4360" Z="0"/>
					<Vertex X="2846" Y="4354" Z="0"/>
					<Vertex X="2846" Y="4349" Z="0"/>
					<Vertex X="2849" Y="4343" Z="0"/>
					<Vertex X="2852" Y="4338" Z="0"/>
					<Vertex X="2854" Y="4335" Z="0"/>
					<Vertex X="2857" Y="4333" Z="0"/>
					<Vertex X="2863" Y="4325" Z="0"/>
					<Vertex X="2865" Y="4319" Z="0"/>
					<Vertex X="2868" Y="4319" Z="0"/>
					<Vertex X="2871" Y="4314" Z="0"/>
					<Vertex X="2873" Y="4311" Z="0"/>
					<Vertex X="2876" Y="4308" Z="0"/>
					<Vertex X="2879" Y="4306" Z="0"/>
					<Vertex X="2881" Y="4303" Z="0"/>
					<Vertex X="2884" Y="4300" Z="0"/>
					<Vertex X="2887" Y="4300" Z="0"/>
					<Vertex X="2887" Y="4297" Z="0"/>
					<Vertex X="2890" Y="4295" Z="0"/>
					<Vertex X="2892" Y="4292" Z="0"/>
					<Vertex X="2895" Y="4292" Z="0"/>
					<Vertex X="2898" Y="4287" Z="0"/>
					<Vertex X="2903" Y="4281" Z="0"/>
					<Vertex X="2906" Y="4276" Z="0"/>
					<Vertex X="2909" Y="4276" Z="0"/>
					<Vertex X="2911" Y="4273" Z="0"/>
					<Vertex X="2911" Y="4270" Z="0"/>
					<Vertex X="2914" Y="4268" Z="0"/>
					<Vertex X="2917" Y="4265" Z="0"/>
					<Vertex X="2917" Y="4262" Z="0"/>
					<Vertex X="2919" Y="4262" Z="0"/>
					<Vertex X="2919" Y="4260" Z="0"/>
					<Vertex X="2922" Y="4260" Z="0"/>
					<Vertex X="2922" Y="4257" Z="0"/>
					<Vertex X="2946" Y="4243" Z="0"/>
				</Vertices>
			</Region>
			<Region Id="6" Type="0" Zoom="0.370000" Selected="0" ImageLocation="" ImageFocus="0" Length="6919.3" Area="921019.0" LengthMicrons="3470.0" AreaMicrons="231638.4" Text="SOLID" NegativeROA="0" InputRegionId="0" Analyze="1" DisplayId="6">
				<Attributes/>
				<Vertices>
					<Vertex X="9273" Y="9035" Z="0"/>
					<Vertex X="9276" Y="9035" Z="0"/>
					<Vertex X="9281" Y="9035" Z="0"/>
					<Vertex X="9297" Y="9035" Z="0"/>
					<Vertex X="9311" Y="9035" Z="0"/>
					<Vertex X="9324" Y="9035" Z="0"/>
					<Vertex X="9338" Y="9035" Z="0"/>
					<Vertex X="9351" Y="9035" Z="0"/>
					<Vertex X="9367" Y="9035" Z="0"/>
					<Vertex X="9386" Y="9035" Z="0"/>
					<Vertex X="9395" Y="9035" Z="0"/>
					<Vertex X="9405" Y="9035" Z="0"/>
					<Vertex X="9411" Y="9035" Z="0"/>
					<Vertex X="9422" Y="9035" Z="0"/>
					<Vertex X="9432" Y="9038" Z="0"/>
					<Vertex X="9438" Y="9038" Z="0"/>
					<Vertex X="9446" Y="9043" Z="0"/>
					<Vertex X="9449" Y="9043" Z="0"/>
					<Vertex X="9459" Y="9052" Z="0"/>
					<Vertex X="9467" Y="9057" Z="0"/>
					<Vertex X="9473" Y="9060" Z="0"/>
					<Vertex X="9481" Y="9068" Z="0"/>
					<Vertex X="9492" Y="9073" Z="0"/>
					<Vertex X="9497" Y="9076" Z="0"/>
					<Vertex X="9500" Y="9087" Z="0"/>
					<Vertex X="9508" Y="9103" Z="0"/>
					<Vertex X="9511" Y="9103" Z="0"/>
					<Vertex X="9513" Y="9106" Z="0"/>
					<Vertex X="9516" Y="9111" Z="0"/>
					<Vertex X="9522" Y="9116" Z="0"/>
					<Vertex X="9524" Y="9122" Z="0"/>
					<Vertex X="9527" Y="9125" Z="0"/>
					<Vertex X="9530" Y="9127" Z="0"/>
					<Vertex X="9530" Y="9130" Z="0"/>
					<Vertex X="9535" Y="9138" Z="0"/>
					<Vertex X="9538" Y="9143" Z="0"/>
					<Vertex X="9540" Y="9146" Z="0"/>
					<Vertex X="9546" Y="9157" Z="0"/>
					<Vertex X="9549" Y="9165" Z="0"/>
					<Vertex X="9551" Y="9173" Z="0"/>
					<Vertex X="9557" Y="9184" Z="0"/>
					<Vertex X="9559" Y="9189" Z="0"/>
					<Vertex X="9562" Y="9197" Z="0"/>
					<Vertex X="9565" Y="9206" Z="0"/>
					<Vertex X="9565" Y="9214" Z="0"/>
					<Vertex X="9565" Y="9216" Z="0"/>
					<Vertex X="9567" Y="9225" Z="0"/>
					<Vertex X="9567" Y="9230" Z="0"/>
					<Vertex X="9567" Y="9238" Z="0"/>
					<Vertex X="9567" Y="9241" Z="0"/>
					<Vertex X="9570" Y="9249" Z="0"/>
					<Vertex X="9570" Y="9254" Z="0"/>
					<Vertex X="9573" Y="9260" Z="0"/>
					<Vertex X="9573" Y="9268" Z="0"/>
					<Vertex X="9576" Y="9281" Z="0"/>
					<Vertex X="9576" Y="9287" Z="0"/>
					<Vertex X="9581" Y="9295" Z="0"/>
					<Vertex X="9584" Y="9300" Z="0"/>
					<Vertex X="9589" Y="9308" Z="0"/>
					<Vertex X="9592" Y="9316" Z="0"/>
					<Vertex X="9595" Y="9322" Z="0"/>
					<Vertex X="9600" Y="9325" Z="0"/>
					<Vertex X="9600" Y="9327" Z="0"/>
					<Vertex X="9603" Y="9330" Z="0"/>
					<Vertex X="9605" Y="9335" Z="0"/>
					<Vertex X="9608" Y="9335" Z="0"/>
					<Vertex X="9611" Y="9335" Z="0"/>
					<Vertex X="9613" Y="9335" Z="0"/>
					<Vertex X="9619" Y="9335" Z="0"/>
					<Vertex X="9622" Y="9335" Z="0"/>
					<Vertex X="9624" Y="9335" Z="0"/>
					<Vertex X="9632" Y="9333" Z="0"/>
					<Vertex X="9635" Y="9333" Z="0"/>
					<Vertex X="9638" Y="9333" Z="0"/>
					<Vertex X="9640" Y="9333" Z="0"/>
					<Vertex X="9646" Y="9333" Z="0"/>
					<Vertex X="9651" Y="9327" Z="0"/>
					<Vertex X="9657" Y="9325" Z="0"/>
					<Vertex X="9662" Y="9319" Z="0"/>
					<Vertex X="9667" Y="9311" Z="0"/>
					<Vertex X="9673" Y="9306" Z="0"/>
					<Vertex X="9681" Y="9297" Z="0"/>
					<Vertex X="9684" Y="9292" Z="0"/>
					<Vertex X="9686" Y="9289" Z="0"/>
					<Vertex X="9692" Y="9284" Z="0"/>
					<Vertex X="9697" Y="9279" Z="0"/>
					<Vertex X="9703" Y="9273" Z="0"/>
					<Vertex X="9708" Y="9268" Z="0"/>
					<Vertex X="9708" Y="9265" Z="0"/>
					<Vertex X="9716" Y="9262" Z="0"/>
					<Vertex X="9727" Y="9260" Z="0"/>
					<Vertex X="9732" Y="9257" Z="0"/>
					<Vertex X="9735" Y="9257" Z="0"/>
					<Vertex X="9740" Y="9254" Z="0"/>
					<Vertex X="9749" Y="9254" Z="0"/>
					<Vertex X="9754" Y="9254" Z="0"/>
					<Vertex X="9757" Y="9254" Z="0"/>
					<Vertex X="9762" Y="9254" Z="0"/>
					<Vertex X="9765" Y="9254" Z="0"/>
					<Vertex X="9767" Y="9254" Z="0"/>
					<Vertex X="9770" Y="9260" Z="0"/>
					<Vertex X="9776" Y="9276" Z="0"/>
					<Vertex X="9776" Y="9287" Z="0"/>
					<Vertex X="9776" Y="9297" Z="0"/>
					<Vertex X="9776" Y="9308" Z="0"/>
					<Vertex X="9776" Y="9316" Z="0"/>
					<Vertex X="9776" Y="9330" Z="0"/>
					<Vertex X="9776" Y="9335" Z="0"/>
					<Vertex X="9776" Y="9346" Z="0"/>
					<Vertex X="9776" Y="9352" Z="0"/>
					<Vertex X="9778" Y="9357" Z="0"/>
					<Vertex X="9781" Y="9368" Z="0"/>
					<Vertex X="9781" Y="9376" Z="0"/>
					<Vertex X="9781" Y="9387" Z="0"/>
					<Vertex X="9786" Y="9395" Z="0"/>
					<Vertex X="9789" Y="9403" Z="0"/>
					<Vertex X="9789" Y="9408" Z="0"/>
					<Vertex X="9789" Y="9416" Z="0"/>
					<Vertex X="9792" Y="9427" Z="0"/>
					<Vertex X="9795" Y="9430" Z="0"/>
					<Vertex X="9797" Y="9433" Z="0"/>
					<Vertex X="9797" Y="9438" Z="0"/>
					<Vertex X="9797" Y="9443" Z="0"/>
					<Vertex X="9803" Y="9452" Z="0"/>
					<Vertex X="9803" Y="9454" Z="0"/>
					<Vertex X="9805" Y="9460" Z="0"/>
					<Vertex X="9811" Y="9465" Z="0"/>
					<Vertex X="9813" Y="9468" Z="0"/>
					<Vertex X="9819" Y="9473" Z="0"/>
					<Vertex X="9830" Y="9484" Z="0"/>
					<Vertex X="9832" Y="9487" Z="0"/>
					<Vertex X="9838" Y="9492" Z="0"/>
					<Vertex X="9849" Y="9495" Z="0"/>
					<Vertex X="9857" Y="9506" Z="0"/>
					<Vertex X="9867" Y="9511" Z="0"/>
					<Vertex X="9870" Y="9516" Z="0"/>
					<Vertex X="9884" Y="9522" Z="0"/>
					<Vertex X="9932" Y="9549" Z="0"/>
					<Vertex X="9978" Y="9562" Z="0"/>
					<Vertex X="10035" Y="9576" Z="0"/>
					<Vertex X="10073" Y="9584" Z="0"/>
					<Vertex X="10108" Y="9589" Z="0"/>
					<Vertex X="10113" Y="9589" Z="0"/>
					<Vertex X="10116" Y="9584" Z="0"/>
					<Vertex X="10119" Y="9581" Z="0"/>
					<Vertex X="10119" Y="9568" Z="0"/>
					<Vertex X="10119" Y="9554" Z="0"/>
					<Vertex X="10122" Y="9543" Z="0"/>
					<Vertex X="10122" Y="9527" Z="0"/>
					<Vertex X="10122" Y="9525" Z="0"/>
					<Vertex X="10122" Y="9522" Z="0"/>
					<Vertex X="10124" Y="9516" Z="0"/>
					<Vertex X="10124" Y="9514" Z="0"/>
					<Vertex X="10127" Y="9503" Z="0"/>
					<Vertex X="10130" Y="9492" Z="0"/>
					<Vertex X="10132" Y="9484" Z="0"/>
					<Vertex X="10140" Y="9470" Z="0"/>
					<Vertex X="10146" Y="9457" Z="0"/>
					<Vertex X="10149" Y="9452" Z="0"/>
					<Vertex X="10151" Y="9443" Z="0"/>
					<Vertex X="10157" Y="9433" Z="0"/>
					<Vertex X="10159" Y="9430" Z="0"/>
					<Vertex X="10165" Y="9425" Z="0"/>
					<Vertex X="10167" Y="9422" Z="0"/>
					<Vertex X="10173" Y="9416" Z="0"/>
					<Vertex X="10176" Y="9416" Z="0"/>
					<Vertex X="10178" Y="9414" Z="0"/>
					<Vertex X="10181" Y="9411" Z="0"/>
					<Vertex X="10186" Y="9408" Z="0"/>
					<Vertex X="10189" Y="9408" Z="0"/>
					<Vertex X="10195" Y="9403" Z="0"/>
					<Vertex X="10200" Y="9403" Z="0"/>
					<Vertex X="10208" Y="9400" Z="0"/>
					<Vertex X="10213" Y="9397" Z="0"/>
					<Vertex X="10224" Y="9395" Z="0"/>
					<Vertex X="10243" Y="9392" Z="0"/>
					<Vertex X="10254" Y="9389" Z="0"/>
					<Vertex X="10273" Y="9384" Z="0"/>
					<Vertex X="10292" Y="9381" Z="0"/>
					<Vertex X="10303" Y="9379" Z="0"/>
					<Vertex X="10313" Y="9379" Z="0"/>
					<Vertex X="10332" Y="9379" Z="0"/>
					<Vertex X="10343" Y="9379" Z="0"/>
					<Vertex X="10354" Y="9379" Z="0"/>
					<Vertex X="10365" Y="9379" Z="0"/>
					<Vertex X="10378" Y="9379" Z="0"/>
					<Vertex X="10389" Y="9379" Z="0"/>
					<Vertex X="10400" Y="9379" Z="0"/>
					<Vertex X="10416" Y="9379" Z="0"/>
					<Vertex X="10432" Y="9384" Z="0"/>
					<Vertex X="10440" Y="9384" Z="0"/>
					<Vertex X="10476" Y="9395" Z="0"/>
					<Vertex X="10503" Y="9397" Z="0"/>
					<Vertex X="10524" Y="9400" Z="0"/>
					<Vertex X="10551" Y="9408" Z="0"/>
					<Vertex X="10562" Y="9411" Z="0"/>
					<Vertex X="10581" Y="9416" Z="0"/>
					<Vertex X="10608" Y="9427" Z="0"/>
					<Vertex X="10630" Y="9438" Z="0"/>
					<Vertex X="10643" Y="9443" Z="0"/>
					<Vertex X="10665" Y="9454" Z="0"/>
					<Vertex X="10678" Y="9462" Z="0"/>
					<Vertex X="10689" Y="9465" Z="0"/>
					<Vertex X="10695" Y="9470" Z="0"/>
					<Vertex X="10700" Y="9476" Z="0"/>
					<Vertex X="10705" Y="9479" Z="0"/>
					<Vertex X="10711" Y="9487" Z="0"/>
					<Vertex X="10716" Y="9492" Z="0"/>
					<Vertex X="10724" Y="9503" Z="0"/>
					<Vertex X="10724" Y="9508" Z="0"/>
					<Vertex X="10730" Y="9516" Z="0"/>
					<Vertex X="10738" Y="9533" Z="0"/>
					<Vertex X="10746" Y="9546" Z="0"/>
					<Vertex X="10746" Y="9554" Z="0"/>
					<Vertex X="10751" Y="9562" Z="0"/>
					<Vertex X="10751" Y="9568" Z="0"/>
					<Vertex X="10754" Y="9576" Z="0"/>
					<Vertex X="10754" Y="9581" Z="0"/>
					<Vertex X="10757" Y="9592" Z="0"/>
					<Vertex X="10759" Y="9597" Z="0"/>
					<Vertex X="10762" Y="9600" Z="0"/>
					<Vertex X="10762" Y="9606" Z="0"/>
					<Vertex X="10762" Y="9608" Z="0"/>
					<Vertex X="10762" Y="9614" Z="0"/>
					<Vertex X="10762" Y="9622" Z="0"/>
					<Vertex X="10762" Y="9625" Z="0"/>
					<Vertex X="10762" Y="9633" Z="0"/>
					<Vertex X="10762" Y="9641" Z="0"/>
					<Vertex X="10762" Y="9646" Z="0"/>
					<Vertex X="10762" Y="9649" Z="0"/>
					<Vertex X="10762" Y="9660" Z="0"/>
					<Vertex X="10759" Y="9665" Z="0"/>
					<Vertex X="10754" Y="9676" Z="0"/>
					<Vertex X="10749" Y="9681" Z="0"/>
					<Vertex X="10740" Y="9689" Z="0"/>
					<Vertex X="10735" Y="9695" Z="0"/>
					<Vertex X="10730" Y="9700" Z="0"/>
					<Vertex X="10719" Y="9706" Z="0"/>
					<Vertex X="10708" Y="9714" Z="0"/>
					<Vertex X="10703" Y="9714" Z="0"/>
					<Vertex X="10695" Y="9716" Z="0"/>
					<Vertex X="10684" Y="9719" Z="0"/>
					<Vertex X="10673" Y="9722" Z="0"/>
					<Vertex X="10657" Y="9725" Z="0"/>
					<Vertex X="10640" Y="9730" Z="0"/>
					<Vertex X="10624" Y="9733" Z="0"/>
					<Vertex X="10608" Y="9733" Z="0"/>
					<Vertex X="10589" Y="9733" Z="0"/>
					<Vertex X="10578" Y="9733" Z="0"/>
					<Vertex X="10562" Y="9733" Z="0"/>
					<Vertex X="10551" Y="9733" Z="0"/>
					<Vertex X="10543" Y="9733" Z="0"/>
					<Vertex X="10535" Y="9733" Z="0"/>
					<Vertex X="10524" Y="9733" Z="0"/>
					<Vertex X="10508" Y="9733" Z="0"/>
					<Vertex X="10489" Y="9733" Z="0"/>
					<Vertex X="10467" Y="9733" Z="0"/>
					<Vertex X="10457" Y="9733" Z="0"/>
					<Vertex X="10438" Y="9733" Z="0"/>
					<Vertex X="10430" Y="9733" Z="0"/>
					<Vertex X="10422" Y="9733" Z="0"/>
					<Vertex X="10411" Y="9733" Z="0"/>
					<Vertex X="10395" Y="9735" Z="0"/>
					<Vertex X="10389" Y="9741" Z="0"/>
					<Vertex X="10370" Y="9749" Z="0"/>
					<Vertex X="10359" Y="9754" Z="0"/>
					<Vertex X="10351" Y="9760" Z="0"/>
					<Vertex X="10338" Y="9773" Z="0"/>
					<Vertex X="10330" Y="9784" Z="0"/>
					<Vertex X="10327" Y="9789" Z="0"/>
					<Vertex X="10319" Y="9797" Z="0"/>
					<Vertex X="10313" Y="9806" Z="0"/>
					<Vertex X="10308" Y="9808" Z="0"/>
					<Vertex X="10303" Y="9816" Z="0"/>
					<Vertex X="10300" Y="9825" Z="0"/>
					<Vertex X="10297" Y="9830" Z="0"/>
					<Vertex X="10295" Y="9835" Z="0"/>
					<Vertex X="10286" Y="9843" Z="0"/>
					<Vertex X="10281" Y="9852" Z="0"/>
					<Vertex X="10273" Y="9862" Z="0"/>
					<Vertex X="10259" Y="9879" Z="0"/>
					<Vertex X="10254" Y="9884" Z="0"/>
					<Vertex X="10246" Y="9897" Z="0"/>
					<Vertex X="10235" Y="9906" Z="0"/>
					<Vertex X="10232" Y="9911" Z="0"/>
					<Vertex X="10222" Y="9914" Z="0"/>
					<Vertex X="10213" Y="9916" Z="0"/>
					<Vertex X="10203" Y="9922" Z="0"/>
					<Vertex X="10195" Y="9922" Z="0"/>
					<Vertex X="10186" Y="9922" Z="0"/>
					<Vertex X="10181" Y="9922" Z="0"/>
					<Vertex X="10173" Y="9922" Z="0"/>
					<Vertex X="10162" Y="9922" Z="0"/>
					<Vertex X="10143" Y="9922" Z="0"/>
					<Vertex X="10132" Y="9916" Z="0"/>
					<Vertex X="10119" Y="9911" Z="0"/>
					<Vertex X="10103" Y="9906" Z="0"/>
					<Vertex X="10092" Y="9897" Z="0"/>
					<Vertex X="10073" Y="9887" Z="0"/>
					<Vertex X="10057" Y="9881" Z="0"/>
					<Vertex X="10051" Y="9876" Z="0"/>
					<Vertex X="10038" Y="9868" Z="0"/>
					<Vertex X="10022" Y="9860" Z="0"/>
					<Vertex X="10013" Y="9854" Z="0"/>
					<Vertex X="10000" Y="9846" Z="0"/>
					<Vertex X="9992" Y="9846" Z="0"/>
					<Vertex X="9984" Y="9841" Z="0"/>
					<Vertex X="9973" Y="9838" Z="0"/>
					<Vertex X="9967" Y="9835" Z="0"/>
					<Vertex X="9957" Y="9827" Z="0"/>
					<Vertex X="9951" Y="9825" Z="0"/>
					<Vertex X="9943" Y="9819" Z="0"/>
					<Vertex X="9935" Y="9814" Z="0"/>
					<Vertex X="9927" Y="9808" Z="0"/>
					<Vertex X="9922" Y="9803" Z="0"/>
					<Vertex X="9916" Y="9800" Z="0"/>
					<Vertex X="9911" Y="9795" Z="0"/>
					<Vertex X="9908" Y="9792" Z="0"/>
					<Vertex X="9900" Y="9784" Z="0"/>
					<Vertex X="9895" Y="9776" Z="0"/>
					<Vertex X="9892" Y="9773" Z="0"/>
					<Vertex X="9881" Y="9765" Z="0"/>
					<Vertex X="9867" Y="9754" Z="0"/>
					<Vertex X="9851" Y="9746" Z="0"/>
					<Vertex X="9832" Y="9743" Z="0"/>
					<Vertex X="9816" Y="9735" Z="0"/>
					<Vertex X="9805" Y="9735" Z="0"/>
					<Vertex X="9789" Y="9730" Z="0"/>
					<Vertex X="9773" Y="9725" Z="0"/>
					<Vertex X="9754" Y="9725" Z="0"/>
					<Vertex X="9743" Y="9725" Z="0"/>
					<Vertex X="9722" Y="9722" Z="0"/>
					<Vertex X="9708" Y="9722" Z="0"/>
					<Vertex X="9697" Y="9722" Z="0"/>
					<Vertex X="9686" Y="9722" Z="0"/>
					<Vertex X="9676" Y="9727" Z="0"/>
					<Vertex X="9667" Y="9730" Z="0"/>
					<Vertex X="9662" Y="9735" Z="0"/>
					<Vertex X="9657" Y="9746" Z="0"/>
					<Vertex X="9657" Y="9752" Z="0"/>
					<Vertex X="9657" Y="9760" Z="0"/>
					<Vertex X="9657" Y="9770" Z="0"/>
					<Vertex X="9659" Y="9779" Z="0"/>
					<Vertex X="9667" Y="9787" Z="0"/>
					<Vertex X="9676" Y="9797" Z="0"/>
					<Vertex X="9681" Y="9803" Z="0"/>
					<Vertex X="9684" Y="9806" Z="0"/>
					<Vertex X="9692" Y="9814" Z="0"/>
					<Vertex X="9700" Y="9819" Z="0"/>
					<Vertex X="9711" Y="9827" Z="0"/>
					<Vertex X="9716" Y="9827" Z="0"/>
					<Vertex X="9722" Y="9827" Z="0"/>
					<Vertex X="9730" Y="9833" Z="0"/>
					<Vertex X="9732" Y="9835" Z="0"/>
					<Vertex X="9746" Y="9838" Z="0"/>
					<Vertex X="9757" Y="9841" Z="0"/>
					<Vertex X="9765" Y="9841" Z="0"/>
					<Vertex X="9770" Y="9843" Z="0"/>
					<Vertex X="9776" Y="9846" Z="0"/>
					<Vertex X="9784" Y="9852" Z="0"/>
					<Vertex X="9789" Y="9854" Z="0"/>
					<Vertex X="9797" Y="9860" Z="0"/>
					<Vertex X="9805" Y="9865" Z="0"/>
					<Vertex X="9813" Y="9873" Z="0"/>
					<Vertex X="9824" Y="9881" Z="0"/>
					<Vertex X="9830" Y="9887" Z="0"/>
					<Vertex X="9832" Y="9895" Z="0"/>
					<Vertex X="9838" Y="9900" Z="0"/>
					<Vertex X="9840" Y="9903" Z="0"/>
					<Vertex X="9843" Y="9911" Z="0"/>
					<Vertex X="9846" Y="9922" Z="0"/>
					<Vertex X="9846" Y="9930" Z="0"/>
					<Vertex X="9849" Y="9941" Z="0"/>
					<Vertex X="9849" Y="9957" Z="0"/>
					<Vertex X="9849" Y="9965" Z="0"/>
					<Vertex X="9849" Y="9976" Z="0"/>
					<Vertex X="9851" Y="9984" Z="0"/>
					<Vertex X="9857" Y="9995" Z="0"/>
					<Vertex X="9857" Y="10000" Z="0"/>
					<Vertex X="9857" Y="10011" Z="0"/>
					<Vertex X="9857" Y="10016" Z="0"/>
					<Vertex X="9854" Y="10022" Z="0"/>
					<Vertex X="9851" Y="10027" Z="0"/>
					<Vertex X="9846" Y="10038" Z="0"/>
					<Vertex X="9835" Y="10054" Z="0"/>
					<Vertex X="9830" Y="10060" Z="0"/>
					<Vertex X="9822" Y="10068" Z="0"/>
					<Vertex X="9811" Y="10079" Z="0"/>
					<Vertex X="9795" Y="10089" Z="0"/>
					<Vertex X="9784" Y="10095" Z="0"/>
					<Vertex X="9776" Y="10095" Z="0"/>
					<Vertex X="9767" Y="10100" Z="0"/>
					<Vertex X="9757" Y="10106" Z="0"/>
					<Vertex X="9751" Y="10106" Z="0"/>
					<Vertex X="9738" Y="10114" Z="0"/>
					<Vertex X="9730" Y="10114" Z="0"/>
					<Vertex X="9722" Y="10116" Z="0"/>
					<Vertex X="9719" Y="10116" Z="0"/>
					<Vertex X="9711" Y="10116" Z="0"/>
					<Vertex X="9708" Y="10116" Z="0"/>
					<Vertex X="9703" Y="10116" Z="0"/>
					<Vertex X="9695" Y="10116" Z="0"/>
					<Vertex X="9689" Y="10116" Z="0"/>
					<Vertex X="9686" Y="10116" Z="0"/>
					<Vertex X="9678" Y="10111" Z="0"/>
					<Vertex X="9667" Y="10108" Z="0"/>
					<Vertex X="9662" Y="10103" Z="0"/>
					<Vertex X="9657" Y="10100" Z="0"/>
					<Vertex X="9649" Y="10097" Z="0"/>
					<Vertex X="9638" Y="10095" Z="0"/>
					<Vertex X="9632" Y="10092" Z="0"/>
					<Vertex X="9627" Y="10092" Z="0"/>
					<Vertex X="9616" Y="10089" Z="0"/>
					<Vertex X="9605" Y="10079" Z="0"/>
					<Vertex X="9592" Y="10070" Z="0"/>
					<Vertex X="9584" Y="10065" Z="0"/>
					<Vertex X="9576" Y="10060" Z="0"/>
					<Vertex X="9565" Y="10043" Z="0"/>
					<Vertex X="9557" Y="10025" Z="0"/>
					<Vertex X="9554" Y="10014" Z="0"/>
					<Vertex X="9546" Y="9995" Z="0"/>
					<Vertex X="9540" Y="9973" Z="0"/>
					<Vertex X="9535" Y="9954" Z="0"/>
					<Vertex X="9530" Y="9938" Z="0"/>
					<Vertex X="9527" Y="9922" Z="0"/>
					<Vertex X="9527" Y="9900" Z="0"/>
					<Vertex X="9527" Y="9884" Z="0"/>
					<Vertex X="9527" Y="9873" Z="0"/>
					<Vertex X="9527" Y="9852" Z="0"/>
					<Vertex X="9527" Y="9833" Z="0"/>
					<Vertex X="9527" Y="9816" Z="0"/>
					<Vertex X="9527" Y="9803" Z="0"/>
					<Vertex X="9530" Y="9789" Z="0"/>
					<Vertex X="9535" Y="9773" Z="0"/>
					<Vertex X="9549" Y="9757" Z="0"/>
					<Vertex X="9551" Y="9752" Z="0"/>
					<Vertex X="9554" Y="9735" Z="0"/>
					<Vertex X="9559" Y="9722" Z="0"/>
					<Vertex X="9565" Y="9692" Z="0"/>
					<Vertex X="9570" Y="9679" Z="0"/>
					<Vertex X="9576" Y="9660" Z="0"/>
					<Vertex X="9581" Y="9646" Z="0"/>
					<Vertex X="9581" Y="9627" Z="0"/>
					<Vertex X="9581" Y="9616" Z="0"/>
					<Vertex X="9592" Y="9595" Z="0"/>
					<Vertex X="9592" Y="9589" Z="0"/>
					<Vertex X="9597" Y="9581" Z="0"/>
					<Vertex X="9597" Y="9579" Z="0"/>
					<Vertex X="9600" Y="9573" Z="0"/>
					<Vertex X="9600" Y="9565" Z="0"/>
					<Vertex X="9600" Y="9557" Z="0"/>
					<Vertex X="9605" Y="9552" Z="0"/>
					<Vertex X="9605" Y="9549" Z="0"/>
					<Vertex X="9605" Y="9538" Z="0"/>
					<Vertex X="9605" Y="9530" Z="0"/>
					<Vertex X="9605" Y="9519" Z="0"/>
					<Vertex X="9605" Y="9514" Z="0"/>
					<Vertex X="9603" Y="9497" Z="0"/>
					<Vertex X="9600" Y="9489" Z="0"/>
					<Vertex X="9597" Y="9481" Z="0"/>
					<Vertex X="9597" Y="9476" Z="0"/>
					<Vertex X="9595" Y="9470" Z="0"/>
					<Vertex X="9589" Y="9460" Z="0"/>
					<Vertex X="9586" Y="9454" Z="0"/>
					<Vertex X="9581" Y="9446" Z="0"/>
					<Vertex X="9576" Y="9441" Z="0"/>
					<Vertex X="9567" Y="9438" Z="0"/>
					<Vertex X="9559" Y="9435" Z="0"/>
					<Vertex X="9559" Y="9433" Z="0"/>
					<Vertex X="9554" Y="9433" Z="0"/>
					<Vertex X="9551" Y="9433" Z="0"/>
					<Vertex X="9543" Y="9433" Z="0"/>
					<Vertex X="9530" Y="9438" Z="0"/>
					<Vertex X="9511" Y="9452" Z="0"/>
					<Vertex X="9503" Y="9457" Z="0"/>
					<Vertex X="9500" Y="9460" Z="0"/>
					<Vertex X="9497" Y="9470" Z="0"/>
					<Vertex X="9492" Y="9481" Z="0"/>
					<Vertex X="9492" Y="9492" Z="0"/>
					<Vertex X="9492" Y="9500" Z="0"/>
					<Vertex X="9492" Y="9519" Z="0"/>
					<Vertex X="9492" Y="9527" Z="0"/>
					<Vertex X="9492" Y="9543" Z="0"/>
					<Vertex X="9492" Y="9554" Z="0"/>
					<Vertex X="9492" Y="9565" Z="0"/>
					<Vertex X="9495" Y="9581" Z="0"/>
					<Vertex X="9495" Y="9589" Z="0"/>
					<Vertex X="9497" Y="9597" Z="0"/>
					<Vertex X="9497" Y="9611" Z="0"/>
					<Vertex X="9497" Y="9622" Z="0"/>
					<Vertex X="9497" Y="9630" Z="0"/>
					<Vertex X="9497" Y="9638" Z="0"/>
					<Vertex X="9497" Y="9657" Z="0"/>
					<Vertex X="9497" Y="9668" Z="0"/>
					<Vertex X="9497" Y="9681" Z="0"/>
					<Vertex X="9497" Y="9695" Z="0"/>
					<Vertex X="9497" Y="9711" Z="0"/>
					<Vertex X="9497" Y="9714" Z="0"/>
					<Vertex X="9495" Y="9730" Z="0"/>
					<Vertex X="9492" Y="9743" Z="0"/>
					<Vertex X="9484" Y="9760" Z="0"/>
					<Vertex X="9476" Y="9776" Z="0"/>
					<Vertex X="9473" Y="9784" Z="0"/>
					<Vertex X="9467" Y="9795" Z="0"/>
					<Vertex X="9465" Y="9803" Z="0"/>
					<Vertex X="9457" Y="9816" Z="0"/>
					<Vertex X="9449" Y="9827" Z="0"/>
					<Vertex X="9438" Y="9841" Z="0"/>
					<Vertex X="9435" Y="9846" Z="0"/>
					<Vertex X="9427" Y="9854" Z="0"/>
					<Vertex X="9419" Y="9865" Z="0"/>
					<Vertex X="9408" Y="9876" Z="0"/>
					<Vertex X="9403" Y="9881" Z="0"/>
					<Vertex X="9395" Y="9889" Z="0"/>
					<Vertex X="9389" Y="9897" Z="0"/>
					<Vertex X="9378" Y="9906" Z="0"/>
					<Vertex X="9370" Y="9914" Z="0"/>
					<Vertex X="9365" Y="9922" Z="0"/>
					<Vertex X="9357" Y="9930" Z="0"/>
					<Vertex X="9354" Y="9933" Z="0"/>
					<Vertex X="9349" Y="9938" Z="0"/>
					<Vertex X="9346" Y="9941" Z="0"/>
					<Vertex X="9338" Y="9949" Z="0"/>
					<Vertex X="9330" Y="9954" Z="0"/>
					<Vertex X="9324" Y="9960" Z="0"/>
					<Vertex X="9322" Y="9962" Z="0"/>
					<Vertex X="9316" Y="9965" Z="0"/>
					<Vertex X="9308" Y="9968" Z="0"/>
					<Vertex X="9305" Y="9973" Z="0"/>
					<Vertex X="9300" Y="9973" Z="0"/>
					<Vertex X="9292" Y="9979" Z="0"/>
					<Vertex X="9286" Y="9981" Z="0"/>
					<Vertex X="9278" Y="9984" Z="0"/>
					<Vertex X="9276" Y="9987" Z="0"/>
					<Vertex X="9270" Y="9989" Z="0"/>
					<Vertex X="9265" Y="9989" Z="0"/>
					<Vertex X="9254" Y="9992" Z="0"/>
					<Vertex X="9243" Y="9992" Z="0"/>
					<Vertex X="9235" Y="9995" Z="0"/>
					<Vertex X="9227" Y="9995" Z="0"/>
					<Vertex X="9219" Y="9995" Z="0"/>
					<Vertex X="9208" Y="9995" Z="0"/>
					<Vertex X="9195" Y="9995" Z="0"/>
					<Vertex X="9181" Y="9995" Z="0"/>
					<Vertex X="9165" Y="9995" Z="0"/>
					<Vertex X="9151" Y="9995" Z="0"/>
					<Vertex X="9138" Y="9995" Z="0"/>
					<Vertex X="9122" Y="9995" Z="0"/>
					<Vertex X="9105" Y="9992" Z="0"/>
					<Vertex X="9095" Y="9987" Z="0"/>
					<Vertex X="9086" Y="9984" Z="0"/>
					<Vertex X="9076" Y="9979" Z="0"/>
					<Vertex X="9067" Y="9973" Z="0"/>
					<Vertex X="9054" Y="9960" Z="0"/>
					<Vertex X="9046" Y="9957" Z="0"/>
					<Vertex X="9038" Y="9943" Z="0"/>
					<Vertex X="9030" Y="9933" Z="0"/>
					<Vertex X="9019" Y="9919" Z="0"/>
					<Vertex X="9016" Y="9906" Z="0"/>
					<Vertex X="9011" Y="9895" Z="0"/>
					<Vertex X="9008" Y="9887" Z="0"/>
					<Vertex X="9000" Y="9873" Z="0"/>
					<Vertex X="9000" Y="9868" Z="0"/>
					<Vertex X="8995" Y="9857" Z="0"/>
					<Vertex X="8984" Y="9841" Z="0"/>
					<Vertex X="8976" Y="9827" Z="0"/>
					<Vertex X="8973" Y="9819" Z="0"/>
					<Vertex X="8967" Y="9814" Z="0"/>
					<Vertex X="8962" Y="9808" Z="0"/>
					<Vertex X="8962" Y="9800" Z="0"/>
					<Vertex X="8957" Y="9795" Z="0"/>
					<Vertex X="8957" Y="9789" Z="0"/>
					<Vertex X="8954" Y="9787" Z="0"/>
					<Vertex X="8954" Y="9781" Z="0"/>
					<Vertex X="8954" Y="9776" Z="0"/>
					<Vertex X="8954" Y="9770" Z="0"/>
					<Vertex X="8954" Y="9762" Z="0"/>
					<Vertex X="8954" Y="9760" Z="0"/>
					<Vertex X="8954" Y="9754" Z="0"/>
					<Vertex X="8954" Y="9746" Z="0"/>
					<Vertex X="8954" Y="9743" Z="0"/>
					<Vertex X="8957" Y="9735" Z="0"/>
					<Vertex X="8959" Y="9730" Z="0"/>
					<Vertex X="8965" Y="9725" Z="0"/>
					<Vertex X="8976" Y="9714" Z="0"/>
					<Vertex X="8978" Y="9708" Z="0"/>
					<Vertex X="8984" Y="9695" Z="0"/>
					<Vertex X="8989" Y="9681" Z="0"/>
					<Vertex X="8995" Y="9660" Z="0"/>
					<Vertex X="9003" Y="9643" Z="0"/>
					<Vertex X="9005" Y="9635" Z="0"/>
					<Vertex X="9005" Y="9633" Z="0"/>
					<Vertex X="9008" Y="9625" Z="0"/>
					<Vertex X="9008" Y="9616" Z="0"/>
					<Vertex X="9008" Y="9608" Z="0"/>
					<Vertex X="9008" Y="9603" Z="0"/>
					<Vertex X="9008" Y="9595" Z="0"/>
					<Vertex X="9013" Y="9587" Z="0"/>
					<Vertex X="9013" Y="9579" Z="0"/>
					<Vertex X="9016" Y="9576" Z="0"/>
					<Vertex X="9022" Y="9565" Z="0"/>
					<Vertex X="9024" Y="9557" Z="0"/>
					<Vertex X="9030" Y="9552" Z="0"/>
					<Vertex X="9032" Y="9546" Z="0"/>
					<Vertex X="9040" Y="9533" Z="0"/>
					<Vertex X="9046" Y="9525" Z="0"/>
					<Vertex X="9049" Y="9519" Z="0"/>
					<Vertex X="9051" Y="9511" Z="0"/>
					<Vertex X="9059" Y="9500" Z="0"/>
					<Vertex X="9062" Y="9489" Z="0"/>
					<Vertex X="9067" Y="9479" Z="0"/>
					<Vertex X="9070" Y="9468" Z="0"/>
					<Vertex X="9070" Y="9457" Z="0"/>
					<Vertex X="9076" Y="9443" Z="0"/>
					<Vertex X="9076" Y="9430" Z="0"/>
					<Vertex X="9076" Y="9419" Z="0"/>
					<Vertex X="9076" Y="9406" Z="0"/>
					<Vertex X="9076" Y="9392" Z="0"/>
					<Vertex X="9076" Y="9384" Z="0"/>
					<Vertex X="9067" Y="9373" Z="0"/>
					<Vertex X="9065" Y="9365" Z="0"/>
					<Vertex X="9062" Y="9354" Z="0"/>
					<Vertex X="9059" Y="9346" Z="0"/>
					<Vertex X="9059" Y="9343" Z="0"/>
					<Vertex X="9059" Y="9338" Z="0"/>
					<Vertex X="9059" Y="9330" Z="0"/>
					<Vertex X="9059" Y="9314" Z="0"/>
					<Vertex X="9062" Y="9300" Z="0"/>
					<Vertex X="9073" Y="9279" Z="0"/>
					<Vertex X="9084" Y="9268" Z="0"/>
					<Vertex X="9092" Y="9257" Z="0"/>
					<Vertex X="9097" Y="9249" Z="0"/>
					<Vertex X="9103" Y="9241" Z="0"/>
					<Vertex X="9105" Y="9233" Z="0"/>
					<Vertex X="9111" Y="9211" Z="0"/>
					<Vertex X="9113" Y="9203" Z="0"/>
					<Vertex X="9116" Y="9192" Z="0"/>
					<Vertex X="9119" Y="9181" Z="0"/>
					<Vertex X="9122" Y="9173" Z="0"/>
					<Vertex X="9127" Y="9168" Z="0"/>
					<Vertex X="9132" Y="9157" Z="0"/>
					<Vertex X="9138" Y="9149" Z="0"/>
					<Vertex X="9146" Y="9141" Z="0"/>
					<Vertex X="9151" Y="9135" Z="0"/>
					<Vertex X="9157" Y="9130" Z="0"/>
					<Vertex X="9165" Y="9122" Z="0"/>
					<Vertex X="9173" Y="9119" Z="0"/>
					<Vertex X="9178" Y="9116" Z="0"/>
					<Vertex X="9181" Y="9114" Z="0"/>
					<Vertex X="9186" Y="9111" Z="0"/>
					<Vertex X="9189" Y="9108" Z="0"/>
					<Vertex X="9192" Y="9106" Z="0"/>
					<Vertex X="9197" Y="9103" Z="0"/>
					<Vertex X="9203" Y="9097" Z="0"/>
					<Vertex X="9205" Y="9095" Z="0"/>
					<Vertex X="9211" Y="9089" Z="0"/>
					<Vertex X="9216" Y="9084" Z="0"/>
					<Vertex X="9222" Y="9081" Z="0"/>
					<Vertex X="9230" Y="9076" Z="0"/>
					<Vertex X="9232" Y="9073" Z="0"/>
					<Vertex X="9238" Y="9070" Z="0"/>
					<Vertex X="9240" Y="9068" Z="0"/>
					<Vertex X="9243" Y="9068" Z="0"/>
					<Vertex X="9246" Y="9065" Z="0"/>
					<Vertex X="9246" Y="9062" Z="0"/>
					<Vertex X="9249" Y="9062" Z="0"/>
					<Vertex X="9254" Y="9062" Z="0"/>
					<Vertex X="9254" Y="9060" Z="0"/>
					<Vertex X="9273" Y="9035" Z="0"/>
				</Vertices>
			</Region>
			<Region Id="7" Type="0" Zoom="0.370000" Selected="0" ImageLocation="" ImageFocus="0" Length="1630.7" Area="172439.5" LengthMicrons="817.8" AreaMicrons="43368.9" Text="SOLID" NegativeROA="0" InputRegionId="0" Analyze="1" DisplayId="7">
				<Attributes/>
				<Vertices>
					<Vertex X="10838" Y="7000" Z="0"/>
					<Vertex X="10841" Y="7000" Z="0"/>
					<Vertex X="10846" Y="7000" Z="0"/>
					<Vertex X="10849" Y="7000" Z="0"/>
					<Vertex X="10863" Y="7002" Z="0"/>
					<Vertex X="10865" Y="7002" Z="0"/>
					<Vertex X="10882" Y="7002" Z="0"/>
					<Vertex X="10884" Y="7002" Z="0"/>
					<Vertex X="10906" Y="6997" Z="0"/>
					<Vertex X="10917" Y="6992" Z="0"/>
					<Vertex X="10925" Y="6989" Z="0"/>
					<Vertex X="10933" Y="6986" Z="0"/>
					<Vertex X="10938" Y="6981" Z="0"/>
					<Vertex X="10941" Y="6981" Z="0"/>
					<Vertex X="10941" Y="6978" Z="0"/>
					<Vertex X="10946" Y="6975" Z="0"/>
					<Vertex X="10960" Y="6970" Z="0"/>
					<Vertex X="10965" Y="6970" Z="0"/>
					<Vertex X="10987" Y="6962" Z="0"/>
					<Vertex X="11000" Y="6959" Z="0"/>
					<Vertex X="11014" Y="6954" Z="0"/>
					<Vertex X="11019" Y="6951" Z="0"/>
					<Vertex X="11027" Y="6948" Z="0"/>
					<Vertex X="11038" Y="6946" Z="0"/>
					<Vertex X="11046" Y="6943" Z="0"/>
					<Vertex X="11054" Y="6940" Z="0"/>
					<Vertex X="11063" Y="6938" Z="0"/>
					<Vertex X="11071" Y="6938" Z="0"/>
					<Vertex X="11084" Y="6935" Z="0"/>
					<Vertex X="11092" Y="6932" Z="0"/>
					<Vertex X="11111" Y="6929" Z="0"/>
					<Vertex X="11119" Y="6924" Z="0"/>
					<Vertex X="11130" Y="6921" Z="0"/>
					<Vertex X="11136" Y="6919" Z="0"/>
					<Vertex X="11146" Y="6916" Z="0"/>
					<Vertex X="11152" Y="6911" Z="0"/>
					<Vertex X="11163" Y="6905" Z="0"/>
					<Vertex X="11165" Y="6905" Z="0"/>
					<Vertex X="11179" Y="6900" Z="0"/>
					<Vertex X="11190" Y="6894" Z="0"/>
					<Vertex X="11198" Y="6894" Z="0"/>
					<Vertex X="11203" Y="6889" Z="0"/>
					<Vertex X="11211" Y="6886" Z="0"/>
					<Vertex X="11217" Y="6886" Z="0"/>
					<Vertex X="11225" Y="6883" Z="0"/>
					<Vertex X="11227" Y="6883" Z="0"/>
					<Vertex X="11238" Y="6883" Z="0"/>
					<Vertex X="11241" Y="6883" Z="0"/>
					<Vertex X="11249" Y="6883" Z="0"/>
					<Vertex X="11252" Y="6883" Z="0"/>
					<Vertex X="11263" Y="6886" Z="0"/>
					<Vertex X="11271" Y="6889" Z="0"/>
					<Vertex X="11276" Y="6889" Z="0"/>
					<Vertex X="11282" Y="6894" Z="0"/>
					<Vertex X="11292" Y="6900" Z="0"/>
					<Vertex X="11298" Y="6902" Z="0"/>
					<Vertex X="11306" Y="6908" Z="0"/>
					<Vertex X="11309" Y="6913" Z="0"/>
					<Vertex X="11317" Y="6921" Z="0"/>
					<Vertex X="11322" Y="6927" Z="0"/>
					<Vertex X="11336" Y="6940" Z="0"/>
					<Vertex X="11336" Y="6943" Z="0"/>
					<Vertex X="11341" Y="6954" Z="0"/>
					<Vertex X="11341" Y="6959" Z="0"/>
					<Vertex X="11344" Y="6970" Z="0"/>
					<Vertex X="11349" Y="6986" Z="0"/>
					<Vertex X="11354" Y="7000" Z="0"/>
					<Vertex X="11357" Y="7019" Z="0"/>
					<Vertex X="11360" Y="7032" Z="0"/>
					<Vertex X="11360" Y="7048" Z="0"/>
					<Vertex X="11363" Y="7048" Z="0"/>
					<Vertex X="11363" Y="7056" Z="0"/>
					<Vertex X="11363" Y="7065" Z="0"/>
					<Vertex X="11363" Y="7073" Z="0"/>
					<Vertex X="11363" Y="7075" Z="0"/>
					<Vertex X="11360" Y="7083" Z="0"/>
					<Vertex X="11360" Y="7089" Z="0"/>
					<Vertex X="11352" Y="7102" Z="0"/>
					<Vertex X="11349" Y="7111" Z="0"/>
					<Vertex X="11338" Y="7124" Z="0"/>
					<Vertex X="11333" Y="7132" Z="0"/>
					<Vertex X="11330" Y="7138" Z="0"/>
					<Vertex X="11319" Y="7148" Z="0"/>
					<Vertex X="11314" Y="7156" Z="0"/>
					<Vertex X="11306" Y="7162" Z="0"/>
					<Vertex X="11303" Y="7165" Z="0"/>
					<Vertex X="11298" Y="7170" Z="0"/>
					<Vertex X="11292" Y="7178" Z="0"/>
					<Vertex X="11287" Y="7181" Z="0"/>
					<Vertex X="11279" Y="7186" Z="0"/>
					<Vertex X="11271" Y="7192" Z="0"/>
					<Vertex X="11260" Y="7200" Z="0"/>
					<Vertex X="11254" Y="7205" Z="0"/>
					<Vertex X="11238" Y="7216" Z="0"/>
					<Vertex X="11230" Y="7224" Z="0"/>
					<Vertex X="11219" Y="7229" Z="0"/>
					<Vertex X="11214" Y="7235" Z="0"/>
					<Vertex X="11206" Y="7240" Z="0"/>
					<Vertex X="11198" Y="7243" Z="0"/>
					<Vertex X="11184" Y="7248" Z="0"/>
					<Vertex X="11176" Y="7251" Z="0"/>
					<Vertex X="11160" Y="7259" Z="0"/>
					<Vertex X="11149" Y="7259" Z="0"/>
					<Vertex X="11138" Y="7265" Z="0"/>
					<Vertex X="11130" Y="7267" Z="0"/>
					<Vertex X="11119" Y="7270" Z="0"/>
					<Vertex X="11117" Y="7270" Z="0"/>
					<Vertex X="11106" Y="7273" Z="0"/>
					<Vertex X="11098" Y="7278" Z="0"/>
					<Vertex X="11079" Y="7286" Z="0"/>
					<Vertex X="11071" Y="7289" Z="0"/>
					<Vertex X="11068" Y="7292" Z="0"/>
					<Vertex X="11060" Y="7292" Z="0"/>
					<Vertex X="11052" Y="7292" Z="0"/>
					<Vertex X="11044" Y="7297" Z="0"/>
					<Vertex X="11033" Y="7300" Z="0"/>
					<Vertex X="11022" Y="7300" Z="0"/>
					<Vertex X="11011" Y="7302" Z="0"/>
					<Vertex X="11006" Y="7302" Z="0"/>
					<Vertex X="10992" Y="7305" Z="0"/>
					<Vertex X="10987" Y="7305" Z="0"/>
					<Vertex X="10979" Y="7305" Z="0"/>
					<Vertex X="10971" Y="7305" Z="0"/>
					<Vertex X="10952" Y="7305" Z="0"/>
					<Vertex X="10946" Y="7305" Z="0"/>
					<Vertex X="10938" Y="7305" Z="0"/>
					<Vertex X="10933" Y="7305" Z="0"/>
					<Vertex X="10922" Y="7302" Z="0"/>
					<Vertex X="10917" Y="7300" Z="0"/>
					<Vertex X="10906" Y="7294" Z="0"/>
					<Vertex X="10900" Y="7294" Z="0"/>
					<Vertex X="10890" Y="7289" Z="0"/>
					<Vertex X="10884" Y="7283" Z="0"/>
					<Vertex X="10882" Y="7278" Z="0"/>
					<Vertex X="10873" Y="7278" Z="0"/>
					<Vertex X="10868" Y="7273" Z="0"/>
					<Vertex X="10865" Y="7270" Z="0"/>
					<Vertex X="10860" Y="7267" Z="0"/>
					<Vertex X="10854" Y="7262" Z="0"/>
					<Vertex X="10852" Y="7256" Z="0"/>
					<Vertex X="10846" Y="7251" Z="0"/>
					<Vertex X="10844" Y="7248" Z="0"/>
					<Vertex X="10838" Y="7243" Z="0"/>
					<Vertex X="10836" Y="7238" Z="0"/>
					<Vertex X="10833" Y="7235" Z="0"/>
					<Vertex X="10827" Y="7229" Z="0"/>
					<Vertex X="10825" Y="7227" Z="0"/>
					<Vertex X="10822" Y="7227" Z="0"/>
					<Vertex X="10814" Y="7221" Z="0"/>
					<Vertex X="10811" Y="7219" Z="0"/>
					<Vertex X="10811" Y="7216" Z="0"/>
					<Vertex X="10806" Y="7216" Z="0"/>
					<Vertex X="10806" Y="7213" Z="0"/>
					<Vertex X="10803" Y="7208" Z="0"/>
					<Vertex X="10795" Y="7197" Z="0"/>
					<Vertex X="10790" Y="7183" Z="0"/>
					<Vertex X="10787" Y="7178" Z="0"/>
					<Vertex X="10782" Y="7162" Z="0"/>
					<Vertex X="10779" Y="7151" Z="0"/>
					<Vertex X="10776" Y="7135" Z="0"/>
					<Vertex X="10776" Y="7127" Z="0"/>
					<Vertex X="10773" Y="7113" Z="0"/>
					<Vertex X="10773" Y="7111" Z="0"/>
					<Vertex X="10773" Y="7102" Z="0"/>
					<Vertex X="10773" Y="7100" Z="0"/>
					<Vertex X="10773" Y="7097" Z="0"/>
					<Vertex X="10773" Y="7092" Z="0"/>
					<Vertex X="10773" Y="7083" Z="0"/>
					<Vertex X="10776" Y="7083" Z="0"/>
					<Vertex X="10776" Y="7081" Z="0"/>
					<Vertex X="10776" Y="7078" Z="0"/>
					<Vertex X="10782" Y="7075" Z="0"/>
					<Vertex X="10784" Y="7070" Z="0"/>
					<Vertex X="10790" Y="7065" Z="0"/>
					<Vertex X="10792" Y="7062" Z="0"/>
					<Vertex X="10795" Y="7056" Z="0"/>
					<Vertex X="10798" Y="7056" Z="0"/>
					<Vertex X="10803" Y="7051" Z="0"/>
					<Vertex X="10803" Y="7048" Z="0"/>
					<Vertex X="10806" Y="7048" Z="0"/>
					<Vertex X="10809" Y="7046" Z="0"/>
					<Vertex X="10811" Y="7046" Z="0"/>
					<Vertex X="10814" Y="7040" Z="0"/>
					<Vertex X="10819" Y="7038" Z="0"/>
					<Vertex X="10822" Y="7035" Z="0"/>
					<Vertex X="10825" Y="7032" Z="0"/>
					<Vertex X="10827" Y="7029" Z="0"/>
					<Vertex X="10827" Y="7027" Z="0"/>
					<Vertex X="10827" Y="7024" Z="0"/>
					<Vertex X="10830" Y="7021" Z="0"/>
					<Vertex X="10838" Y="7000" Z="0"/>
				</Vertices>
			</Region>
			<Region Id="8" Type="0" Zoom="0.370000" Selected="0" ImageLocation="" ImageFocus="0" Length="3648.9" Area="330250.0" LengthMicrons="1829.9" AreaMicrons="83058.6" Text="SOLID" NegativeROA="0" InputRegionId="0" Analyze="1" DisplayId="8">
				<Attributes/>
				<Vertices>
					<Vertex X="10790" Y="7732" Z="0"/>
					<Vertex X="10790" Y="7729" Z="0"/>
					<Vertex X="10790" Y="7727" Z="0"/>
					<Vertex X="10790" Y="7724" Z="0"/>
					<Vertex X="10790" Y="7721" Z="0"/>
					<Vertex X="10790" Y="7719" Z="0"/>
					<Vertex X="10790" Y="7716" Z="0"/>
					<Vertex X="10790" Y="7713" Z="0"/>
					<Vertex X="10790" Y="7711" Z="0"/>
					<Vertex X="10792" Y="7708" Z="0"/>
					<Vertex X="10792" Y="7702" Z="0"/>
					<Vertex X="10795" Y="7700" Z="0"/>
					<Vertex X="10798" Y="7694" Z="0"/>
					<Vertex X="10800" Y="7689" Z="0"/>
					<Vertex X="10800" Y="7686" Z="0"/>
					<Vertex X="10803" Y="7678" Z="0"/>
					<Vertex X="10806" Y="7675" Z="0"/>
					<Vertex X="10811" Y="7670" Z="0"/>
					<Vertex X="10814" Y="7662" Z="0"/>
					<Vertex X="10814" Y="7656" Z="0"/>
					<Vertex X="10814" Y="7651" Z="0"/>
					<Vertex X="10817" Y="7648" Z="0"/>
					<Vertex X="10822" Y="7643" Z="0"/>
					<Vertex X="10827" Y="7638" Z="0"/>
					<Vertex X="10833" Y="7632" Z="0"/>
					<Vertex X="10838" Y="7629" Z="0"/>
					<Vertex X="10849" Y="7619" Z="0"/>
					<Vertex X="10857" Y="7611" Z="0"/>
					<Vertex X="10865" Y="7602" Z="0"/>
					<Vertex X="10876" Y="7592" Z="0"/>
					<Vertex X="10884" Y="7586" Z="0"/>
					<Vertex X="10892" Y="7581" Z="0"/>
					<Vertex X="10898" Y="7578" Z="0"/>
					<Vertex X="10909" Y="7573" Z="0"/>
					<Vertex X="10914" Y="7570" Z="0"/>
					<Vertex X="10917" Y="7567" Z="0"/>
					<Vertex X="10925" Y="7562" Z="0"/>
					<Vertex X="10927" Y="7562" Z="0"/>
					<Vertex X="10936" Y="7556" Z="0"/>
					<Vertex X="10941" Y="7554" Z="0"/>
					<Vertex X="10946" Y="7554" Z="0"/>
					<Vertex X="10954" Y="7548" Z="0"/>
					<Vertex X="10965" Y="7543" Z="0"/>
					<Vertex X="10971" Y="7538" Z="0"/>
					<Vertex X="10979" Y="7535" Z="0"/>
					<Vertex X="10984" Y="7532" Z="0"/>
					<Vertex X="10992" Y="7527" Z="0"/>
					<Vertex X="10995" Y="7527" Z="0"/>
					<Vertex X="11003" Y="7524" Z="0"/>
					<Vertex X="11009" Y="7524" Z="0"/>
					<Vertex X="11022" Y="7519" Z="0"/>
					<Vertex X="11027" Y="7516" Z="0"/>
					<Vertex X="11036" Y="7516" Z="0"/>
					<Vertex X="11041" Y="7511" Z="0"/>
					<Vertex X="11046" Y="7511" Z="0"/>
					<Vertex X="11049" Y="7511" Z="0"/>
					<Vertex X="11052" Y="7511" Z="0"/>
					<Vertex X="11054" Y="7511" Z="0"/>
					<Vertex X="11057" Y="7511" Z="0"/>
					<Vertex X="11060" Y="7511" Z="0"/>
					<Vertex X="11060" Y="7508" Z="0"/>
					<Vertex X="11063" Y="7508" Z="0"/>
					<Vertex X="11065" Y="7508" Z="0"/>
					<Vertex X="11073" Y="7502" Z="0"/>
					<Vertex X="11079" Y="7502" Z="0"/>
					<Vertex X="11082" Y="7500" Z="0"/>
					<Vertex X="11087" Y="7497" Z="0"/>
					<Vertex X="11092" Y="7494" Z="0"/>
					<Vertex X="11103" Y="7492" Z="0"/>
					<Vertex X="11114" Y="7486" Z="0"/>
					<Vertex X="11122" Y="7483" Z="0"/>
					<Vertex X="11127" Y="7478" Z="0"/>
					<Vertex X="11136" Y="7478" Z="0"/>
					<Vertex X="11146" Y="7473" Z="0"/>
					<Vertex X="11152" Y="7473" Z="0"/>
					<Vertex X="11157" Y="7470" Z="0"/>
					<Vertex X="11165" Y="7467" Z="0"/>
					<Vertex X="11173" Y="7467" Z="0"/>
					<Vertex X="11184" Y="7465" Z="0"/>
					<Vertex X="11190" Y="7462" Z="0"/>
					<Vertex X="11198" Y="7456" Z="0"/>
					<Vertex X="11206" Y="7456" Z="0"/>
					<Vertex X="11214" Y="7448" Z="0"/>
					<Vertex X="11222" Y="7448" Z="0"/>
					<Vertex X="11230" Y="7446" Z="0"/>
					<Vertex X="11233" Y="7443" Z="0"/>
					<Vertex X="11238" Y="7440" Z="0"/>
					<Vertex X="11249" Y="7438" Z="0"/>
					<Vertex X="11252" Y="7435" Z="0"/>
					<Vertex X="11265" Y="7429" Z="0"/>
					<Vertex X="11271" Y="7427" Z="0"/>
					<Vertex X="11273" Y="7421" Z="0"/>
					<Vertex X="11282" Y="7419" Z="0"/>
					<Vertex X="11287" Y="7413" Z="0"/>
					<Vertex X="11292" Y="7411" Z="0"/>
					<Vertex X="11298" Y="7408" Z="0"/>
					<Vertex X="11298" Y="7405" Z="0"/>
					<Vertex X="11298" Y="7402" Z="0"/>
					<Vertex X="11300" Y="7405" Z="0"/>
					<Vertex X="11314" Y="7394" Z="0"/>
					<Vertex X="11322" Y="7392" Z="0"/>
					<Vertex X="11344" Y="7375" Z="0"/>
					<Vertex X="11352" Y="7373" Z="0"/>
					<Vertex X="11365" Y="7365" Z="0"/>
					<Vertex X="11368" Y="7365" Z="0"/>
					<Vertex X="11376" Y="7362" Z="0"/>
					<Vertex X="11379" Y="7362" Z="0"/>
					<Vertex X="11390" Y="7356" Z="0"/>
					<Vertex X="11400" Y="7356" Z="0"/>
					<Vertex X="11409" Y="7356" Z="0"/>
					<Vertex X="11417" Y="7356" Z="0"/>
					<Vertex X="11425" Y="7356" Z="0"/>
					<Vertex X="11433" Y="7356" Z="0"/>
					<Vertex X="11441" Y="7354" Z="0"/>
					<Vertex X="11446" Y="7351" Z="0"/>
					<Vertex X="11460" Y="7351" Z="0"/>
					<Vertex X="11471" Y="7351" Z="0"/>
					<Vertex X="11487" Y="7351" Z="0"/>
					<Vertex X="11500" Y="7351" Z="0"/>
					<Vertex X="11511" Y="7351" Z="0"/>
					<Vertex X="11519" Y="7351" Z="0"/>
					<Vertex X="11533" Y="7356" Z="0"/>
					<Vertex X="11538" Y="7359" Z="0"/>
					<Vertex X="11549" Y="7367" Z="0"/>
					<Vertex X="11560" Y="7375" Z="0"/>
					<Vertex X="11568" Y="7381" Z="0"/>
					<Vertex X="11573" Y="7386" Z="0"/>
					<Vertex X="11584" Y="7392" Z="0"/>
					<Vertex X="11590" Y="7397" Z="0"/>
					<Vertex X="11595" Y="7402" Z="0"/>
					<Vertex X="11600" Y="7411" Z="0"/>
					<Vertex X="11609" Y="7424" Z="0"/>
					<Vertex X="11619" Y="7443" Z="0"/>
					<Vertex X="11627" Y="7451" Z="0"/>
					<Vertex X="11633" Y="7459" Z="0"/>
					<Vertex X="11638" Y="7470" Z="0"/>
					<Vertex X="11644" Y="7481" Z="0"/>
					<Vertex X="11649" Y="7489" Z="0"/>
					<Vertex X="11649" Y="7500" Z="0"/>
					<Vertex X="11652" Y="7508" Z="0"/>
					<Vertex X="11652" Y="7524" Z="0"/>
					<Vertex X="11652" Y="7532" Z="0"/>
					<Vertex X="11652" Y="7543" Z="0"/>
					<Vertex X="11652" Y="7548" Z="0"/>
					<Vertex X="11652" Y="7556" Z="0"/>
					<Vertex X="11652" Y="7565" Z="0"/>
					<Vertex X="11649" Y="7578" Z="0"/>
					<Vertex X="11646" Y="7583" Z="0"/>
					<Vertex X="11638" Y="7597" Z="0"/>
					<Vertex X="11638" Y="7602" Z="0"/>
					<Vertex X="11630" Y="7619" Z="0"/>
					<Vertex X="11627" Y="7624" Z="0"/>
					<Vertex X="11617" Y="7640" Z="0"/>
					<Vertex X="11609" Y="7654" Z="0"/>
					<Vertex X="11603" Y="7662" Z="0"/>
					<Vertex X="11592" Y="7673" Z="0"/>
					<Vertex X="11590" Y="7678" Z="0"/>
					<Vertex X="11579" Y="7692" Z="0"/>
					<Vertex X="11568" Y="7702" Z="0"/>
					<Vertex X="11563" Y="7711" Z="0"/>
					<Vertex X="11557" Y="7716" Z="0"/>
					<Vertex X="11552" Y="7724" Z="0"/>
					<Vertex X="11546" Y="7729" Z="0"/>
					<Vertex X="11541" Y="7735" Z="0"/>
					<Vertex X="11538" Y="7740" Z="0"/>
					<Vertex X="11536" Y="7748" Z="0"/>
					<Vertex X="11533" Y="7759" Z="0"/>
					<Vertex X="11527" Y="7770" Z="0"/>
					<Vertex X="11519" Y="7783" Z="0"/>
					<Vertex X="11514" Y="7794" Z="0"/>
					<Vertex X="11514" Y="7800" Z="0"/>
					<Vertex X="11509" Y="7811" Z="0"/>
					<Vertex X="11506" Y="7819" Z="0"/>
					<Vertex X="11500" Y="7838" Z="0"/>
					<Vertex X="11495" Y="7846" Z="0"/>
					<Vertex X="11487" Y="7856" Z="0"/>
					<Vertex X="11476" Y="7873" Z="0"/>
					<Vertex X="11471" Y="7881" Z="0"/>
					<Vertex X="11463" Y="7892" Z="0"/>
					<Vertex X="11460" Y="7894" Z="0"/>
					<Vertex X="11454" Y="7897" Z="0"/>
					<Vertex X="11444" Y="7902" Z="0"/>
					<Vertex X="11436" Y="7905" Z="0"/>
					<Vertex X="11427" Y="7911" Z="0"/>
					<Vertex X="11425" Y="7911" Z="0"/>
					<Vertex X="11419" Y="7911" Z="0"/>
					<Vertex X="11414" Y="7911" Z="0"/>
					<Vertex X="11409" Y="7911" Z="0"/>
					<Vertex X="11398" Y="7911" Z="0"/>
					<Vertex X="11395" Y="7911" Z="0"/>
					<Vertex X="11390" Y="7911" Z="0"/>
					<Vertex X="11382" Y="7908" Z="0"/>
					<Vertex X="11373" Y="7908" Z="0"/>
					<Vertex X="11368" Y="7908" Z="0"/>
					<Vertex X="11360" Y="7908" Z="0"/>
					<Vertex X="11354" Y="7902" Z="0"/>
					<Vertex X="11341" Y="7902" Z="0"/>
					<Vertex X="11336" Y="7902" Z="0"/>
					<Vertex X="11325" Y="7902" Z="0"/>
					<Vertex X="11319" Y="7902" Z="0"/>
					<Vertex X="11311" Y="7902" Z="0"/>
					<Vertex X="11309" Y="7905" Z="0"/>
					<Vertex X="11300" Y="7911" Z="0"/>
					<Vertex X="11298" Y="7913" Z="0"/>
					<Vertex X="11290" Y="7921" Z="0"/>
					<Vertex X="11287" Y="7927" Z="0"/>
					<Vertex X="11279" Y="7935" Z="0"/>
					<Vertex X="11279" Y="7938" Z="0"/>
					<Vertex X="11276" Y="7943" Z="0"/>
					<Vertex X="11276" Y="7946" Z="0"/>
					<Vertex X="11271" Y="7951" Z="0"/>
					<Vertex X="11268" Y="7954" Z="0"/>
					<Vertex X="11265" Y="7956" Z="0"/>
					<Vertex X="11263" Y="7959" Z="0"/>
					<Vertex X="11254" Y="7965" Z="0"/>
					<Vertex X="11252" Y="7965" Z="0"/>
					<Vertex X="11246" Y="7967" Z="0"/>
					<Vertex X="11244" Y="7967" Z="0"/>
					<Vertex X="11238" Y="7970" Z="0"/>
					<Vertex X="11233" Y="7973" Z="0"/>
					<Vertex X="11227" Y="7973" Z="0"/>
					<Vertex X="11222" Y="7973" Z="0"/>
					<Vertex X="11217" Y="7973" Z="0"/>
					<Vertex X="11206" Y="7973" Z="0"/>
					<Vertex X="11195" Y="7973" Z="0"/>
					<Vertex X="11176" Y="7973" Z="0"/>
					<Vertex X="11163" Y="7973" Z="0"/>
					<Vertex X="11157" Y="7970" Z="0"/>
					<Vertex X="11152" Y="7967" Z="0"/>
					<Vertex X="11146" Y="7967" Z="0"/>
					<Vertex X="11144" Y="7967" Z="0"/>
					<Vertex X="11133" Y="7959" Z="0"/>
					<Vertex X="11127" Y="7959" Z="0"/>
					<Vertex X="11119" Y="7956" Z="0"/>
					<Vertex X="11111" Y="7951" Z="0"/>
					<Vertex X="11100" Y="7951" Z="0"/>
					<Vertex X="11090" Y="7948" Z="0"/>
					<Vertex X="11071" Y="7946" Z="0"/>
					<Vertex X="11063" Y="7943" Z="0"/>
					<Vertex X="11049" Y="7943" Z="0"/>
					<Vertex X="11041" Y="7940" Z="0"/>
					<Vertex X="11036" Y="7938" Z="0"/>
					<Vertex X="11022" Y="7938" Z="0"/>
					<Vertex X="11014" Y="7938" Z="0"/>
					<Vertex X="11000" Y="7932" Z="0"/>
					<Vertex X="10992" Y="7932" Z="0"/>
					<Vertex X="10984" Y="7929" Z="0"/>
					<Vertex X="10973" Y="7924" Z="0"/>
					<Vertex X="10963" Y="7919" Z="0"/>
					<Vertex X="10952" Y="7919" Z="0"/>
					<Vertex X="10938" Y="7911" Z="0"/>
					<Vertex X="10930" Y="7902" Z="0"/>
					<Vertex X="10917" Y="7897" Z="0"/>
					<Vertex X="10911" Y="7894" Z="0"/>
					<Vertex X="10895" Y="7889" Z="0"/>
					<Vertex X="10884" Y="7881" Z="0"/>
					<Vertex X="10871" Y="7878" Z="0"/>
					<Vertex X="10863" Y="7873" Z="0"/>
					<Vertex X="10849" Y="7867" Z="0"/>
					<Vertex X="10836" Y="7862" Z="0"/>
					<Vertex X="10833" Y="7859" Z="0"/>
					<Vertex X="10822" Y="7851" Z="0"/>
					<Vertex X="10817" Y="7851" Z="0"/>
					<Vertex X="10814" Y="7848" Z="0"/>
					<Vertex X="10809" Y="7843" Z="0"/>
					<Vertex X="10806" Y="7840" Z="0"/>
					<Vertex X="10806" Y="7838" Z="0"/>
					<Vertex X="10798" Y="7824" Z="0"/>
					<Vertex X="10798" Y="7816" Z="0"/>
					<Vertex X="10792" Y="7805" Z="0"/>
					<Vertex X="10792" Y="7792" Z="0"/>
					<Vertex X="10792" Y="7778" Z="0"/>
					<Vertex X="10792" Y="7759" Z="0"/>
					<Vertex X="10792" Y="7754" Z="0"/>
					<Vertex X="10792" Y="7748" Z="0"/>
					<Vertex X="10792" Y="7746" Z="0"/>
					<Vertex X="10792" Y="7740" Z="0"/>
					<Vertex X="10792" Y="7735" Z="0"/>
					<Vertex X="10792" Y="7729" Z="0"/>
					<Vertex X="10792" Y="7724" Z="0"/>
					<Vertex X="10798" Y="7719" Z="0"/>
					<Vertex X="10798" Y="7713" Z="0"/>
					<Vertex X="10803" Y="7705" Z="0"/>
					<Vertex X="10806" Y="7702" Z="0"/>
					<Vertex X="10817" Y="7692" Z="0"/>
					<Vertex X="10822" Y="7686" Z="0"/>
					<Vertex X="10833" Y="7678" Z="0"/>
					<Vertex X="10841" Y="7670" Z="0"/>
					<Vertex X="10852" Y="7667" Z="0"/>
					<Vertex X="10863" Y="7659" Z="0"/>
					<Vertex X="10871" Y="7656" Z="0"/>
					<Vertex X="10879" Y="7654" Z="0"/>
					<Vertex X="10882" Y="7654" Z="0"/>
					<Vertex X="10890" Y="7648" Z="0"/>
					<Vertex X="10898" Y="7646" Z="0"/>
					<Vertex X="10906" Y="7643" Z="0"/>
					<Vertex X="10911" Y="7640" Z="0"/>
					<Vertex X="10914" Y="7640" Z="0"/>
					<Vertex X="10919" Y="7635" Z="0"/>
					<Vertex X="10925" Y="7632" Z="0"/>
					<Vertex X="10936" Y="7624" Z="0"/>
					<Vertex X="10944" Y="7621" Z="0"/>
					<Vertex X="10952" Y="7616" Z="0"/>
					<Vertex X="10957" Y="7613" Z="0"/>
					<Vertex X="10963" Y="7611" Z="0"/>
					<Vertex X="10971" Y="7608" Z="0"/>
					<Vertex X="10979" Y="7605" Z="0"/>
					<Vertex X="10995" Y="7600" Z="0"/>
					<Vertex X="11009" Y="7594" Z="0"/>
					<Vertex X="11038" Y="7586" Z="0"/>
					<Vertex X="11049" Y="7583" Z="0"/>
					<Vertex X="11068" Y="7581" Z="0"/>
					<Vertex X="11076" Y="7575" Z="0"/>
					<Vertex X="11090" Y="7573" Z="0"/>
					<Vertex X="11095" Y="7570" Z="0"/>
					<Vertex X="11109" Y="7565" Z="0"/>
					<Vertex X="11117" Y="7565" Z="0"/>
					<Vertex X="11127" Y="7562" Z="0"/>
					<Vertex X="11133" Y="7556" Z="0"/>
					<Vertex X="11138" Y="7556" Z="0"/>
					<Vertex X="11146" Y="7551" Z="0"/>
					<Vertex X="11154" Y="7546" Z="0"/>
					<Vertex X="11163" Y="7538" Z="0"/>
					<Vertex X="11168" Y="7532" Z="0"/>
					<Vertex X="11179" Y="7524" Z="0"/>
					<Vertex X="11187" Y="7516" Z="0"/>
					<Vertex X="11190" Y="7513" Z="0"/>
					<Vertex X="11198" Y="7502" Z="0"/>
					<Vertex X="11200" Y="7497" Z="0"/>
					<Vertex X="11203" Y="7489" Z="0"/>
					<Vertex X="11209" Y="7486" Z="0"/>
					<Vertex X="11214" Y="7481" Z="0"/>
					<Vertex X="11217" Y="7478" Z="0"/>
					<Vertex X="11222" Y="7475" Z="0"/>
					<Vertex X="11233" Y="7467" Z="0"/>
					<Vertex X="11233" Y="7465" Z="0"/>
					<Vertex X="11244" Y="7459" Z="0"/>
					<Vertex X="11252" Y="7456" Z="0"/>
					<Vertex X="11252" Y="7454" Z="0"/>
					<Vertex X="11254" Y="7451" Z="0"/>
					<Vertex X="11257" Y="7451" Z="0"/>
					<Vertex X="11260" Y="7448" Z="0"/>
					<Vertex X="11263" Y="7446" Z="0"/>
					<Vertex X="11265" Y="7443" Z="0"/>
					<Vertex X="11268" Y="7443" Z="0"/>
					<Vertex X="11284" Y="7421" Z="0"/>
					<Vertex X="11282" Y="7419" Z="0"/>
					<Vertex X="11273" Y="7421" Z="0"/>
					<Vertex X="11271" Y="7427" Z="0"/>
					<Vertex X="11265" Y="7429" Z="0"/>
					<Vertex X="11252" Y="7435" Z="0"/>
					<Vertex X="11249" Y="7438" Z="0"/>
					<Vertex X="11238" Y="7440" Z="0"/>
					<Vertex X="11233" Y="7443" Z="0"/>
					<Vertex X="11230" Y="7446" Z="0"/>
					<Vertex X="11222" Y="7448" Z="0"/>
					<Vertex X="11214" Y="7448" Z="0"/>
					<Vertex X="11206" Y="7456" Z="0"/>
					<Vertex X="11198" Y="7456" Z="0"/>
					<Vertex X="11190" Y="7462" Z="0"/>
					<Vertex X="11184" Y="7465" Z="0"/>
					<Vertex X="11173" Y="7467" Z="0"/>
					<Vertex X="11165" Y="7467" Z="0"/>
					<Vertex X="11157" Y="7470" Z="0"/>
					<Vertex X="11152" Y="7473" Z="0"/>
					<Vertex X="11146" Y="7473" Z="0"/>
					<Vertex X="11136" Y="7478" Z="0"/>
					<Vertex X="11127" Y="7478" Z="0"/>
					<Vertex X="11122" Y="7483" Z="0"/>
					<Vertex X="11114" Y="7486" Z="0"/>
					<Vertex X="11103" Y="7492" Z="0"/>
					<Vertex X="11092" Y="7494" Z="0"/>
					<Vertex X="11087" Y="7497" Z="0"/>
					<Vertex X="11082" Y="7500" Z="0"/>
					<Vertex X="11079" Y="7502" Z="0"/>
					<Vertex X="11073" Y="7502" Z="0"/>
					<Vertex X="11065" Y="7508" Z="0"/>
					<Vertex X="11063" Y="7508" Z="0"/>
					<Vertex X="11060" Y="7508" Z="0"/>
					<Vertex X="11060" Y="7511" Z="0"/>
					<Vertex X="11057" Y="7511" Z="0"/>
					<Vertex X="11054" Y="7511" Z="0"/>
					<Vertex X="11052" Y="7511" Z="0"/>
					<Vertex X="11049" Y="7511" Z="0"/>
					<Vertex X="11046" Y="7511" Z="0"/>
					<Vertex X="11041" Y="7511" Z="0"/>
					<Vertex X="11036" Y="7516" Z="0"/>
					<Vertex X="11027" Y="7516" Z="0"/>
					<Vertex X="11022" Y="7519" Z="0"/>
					<Vertex X="11009" Y="7524" Z="0"/>
					<Vertex X="11003" Y="7524" Z="0"/>
					<Vertex X="10995" Y="7527" Z="0"/>
					<Vertex X="10992" Y="7527" Z="0"/>
					<Vertex X="10984" Y="7532" Z="0"/>
					<Vertex X="10979" Y="7535" Z="0"/>
					<Vertex X="10971" Y="7538" Z="0"/>
					<Vertex X="10965" Y="7543" Z="0"/>
					<Vertex X="10954" Y="7548" Z="0"/>
					<Vertex X="10946" Y="7554" Z="0"/>
					<Vertex X="10941" Y="7554" Z="0"/>
					<Vertex X="10936" Y="7556" Z="0"/>
					<Vertex X="10927" Y="7562" Z="0"/>
					<Vertex X="10925" Y="7562" Z="0"/>
					<Vertex X="10917" Y="7567" Z="0"/>
					<Vertex X="10914" Y="7570" Z="0"/>
					<Vertex X="10909" Y="7573" Z="0"/>
					<Vertex X="10898" Y="7578" Z="0"/>
					<Vertex X="10892" Y="7581" Z="0"/>
					<Vertex X="10884" Y="7586" Z="0"/>
					<Vertex X="10876" Y="7592" Z="0"/>
					<Vertex X="10865" Y="7602" Z="0"/>
					<Vertex X="10857" Y="7611" Z="0"/>
					<Vertex X="10849" Y="7619" Z="0"/>
					<Vertex X="10838" Y="7629" Z="0"/>
					<Vertex X="10833" Y="7632" Z="0"/>
					<Vertex X="10827" Y="7638" Z="0"/>
					<Vertex X="10822" Y="7643" Z="0"/>
					<Vertex X="10817" Y="7648" Z="0"/>
					<Vertex X="10814" Y="7651" Z="0"/>
					<Vertex X="10814" Y="7656" Z="0"/>
					<Vertex X="10814" Y="7662" Z="0"/>
					<Vertex X="10811" Y="7670" Z="0"/>
					<Vertex X="10806" Y="7675" Z="0"/>
					<Vertex X="10803" Y="7678" Z="0"/>
					<Vertex X="10800" Y="7686" Z="0"/>
					<Vertex X="10800" Y="7689" Z="0"/>
					<Vertex X="10798" Y="7694" Z="0"/>
					<Vertex X="10795" Y="7700" Z="0"/>
					<Vertex X="10792" Y="7702" Z="0"/>
					<Vertex X="10792" Y="7708" Z="0"/>
					<Vertex X="10790" Y="7711" Z="0"/>
					<Vertex X="10790" Y="7713" Z="0"/>
					<Vertex X="10790" Y="7716" Z="0"/>
					<Vertex X="10790" Y="7719" Z="0"/>
					<Vertex X="10790" Y="7721" Z="0"/>
					<Vertex X="10790" Y="7724" Z="0"/>
					<Vertex X="10790" Y="7727" Z="0"/>
					<Vertex X="10790" Y="7729" Z="0"/>
					<Vertex X="10790" Y="7732" Z="0"/>
				</Vertices>
			</Region>
			<Region Id="9" Type="0" Zoom="0.300000" Selected="0" ImageLocation="" ImageFocus="0" Length="18937.0" Area="3028592.5" LengthMicrons="9496.9" AreaMicrons="761697.9" Text="SOLID" NegativeROA="0" InputRegionId="0" Analyze="1" DisplayId="9">
				<Attributes/>
				<Vertices>
					<Vertex X="9973" Y="3610" Z="0"/>
					<Vertex X="9976" Y="3610" Z="0"/>
					<Vertex X="9980" Y="3610" Z="0"/>
					<Vertex X="9983" Y="3610" Z="0"/>
					<Vertex X="9986" Y="3610" Z="0"/>
					<Vertex X="9990" Y="3610" Z="0"/>
					<Vertex X="9996" Y="3606" Z="0"/>
					<Vertex X="10003" Y="3600" Z="0"/>
					<Vertex X="10006" Y="3596" Z="0"/>
					<Vertex X="10010" Y="3590" Z="0"/>
					<Vertex X="10016" Y="3580" Z="0"/>
					<Vertex X="10020" Y="3570" Z="0"/>
					<Vertex X="10020" Y="3563" Z="0"/>
					<Vertex X="10023" Y="3560" Z="0"/>
					<Vertex X="10026" Y="3553" Z="0"/>
					<Vertex X="10030" Y="3550" Z="0"/>
					<Vertex X="10046" Y="3530" Z="0"/>
					<Vertex X="10056" Y="3523" Z="0"/>
					<Vertex X="10063" Y="3523" Z="0"/>
					<Vertex X="10073" Y="3523" Z="0"/>
					<Vertex X="10080" Y="3523" Z="0"/>
					<Vertex X="10093" Y="3516" Z="0"/>
					<Vertex X="10103" Y="3513" Z="0"/>
					<Vertex X="10113" Y="3513" Z="0"/>
					<Vertex X="10130" Y="3506" Z="0"/>
					<Vertex X="10140" Y="3500" Z="0"/>
					<Vertex X="10143" Y="3500" Z="0"/>
					<Vertex X="10153" Y="3493" Z="0"/>
					<Vertex X="10163" Y="3486" Z="0"/>
					<Vertex X="10180" Y="3480" Z="0"/>
					<Vertex X="10190" Y="3476" Z="0"/>
					<Vertex X="10200" Y="3473" Z="0"/>
					<Vertex X="10213" Y="3466" Z="0"/>
					<Vertex X="10233" Y="3456" Z="0"/>
					<Vertex X="10240" Y="3456" Z="0"/>
					<Vertex X="10256" Y="3453" Z="0"/>
					<Vertex X="10276" Y="3446" Z="0"/>
					<Vertex X="10296" Y="3443" Z="0"/>
					<Vertex X="10323" Y="3440" Z="0"/>
					<Vertex X="10343" Y="3440" Z="0"/>
					<Vertex X="10370" Y="3433" Z="0"/>
					<Vertex X="10393" Y="3430" Z="0"/>
					<Vertex X="10410" Y="3426" Z="0"/>
					<Vertex X="10430" Y="3426" Z="0"/>
					<Vertex X="10433" Y="3426" Z="0"/>
					<Vertex X="10446" Y="3420" Z="0"/>
					<Vertex X="10456" Y="3416" Z="0"/>
					<Vertex X="10466" Y="3416" Z="0"/>
					<Vertex X="10473" Y="3416" Z="0"/>
					<Vertex X="10483" Y="3416" Z="0"/>
					<Vertex X="10490" Y="3413" Z="0"/>
					<Vertex X="10496" Y="3413" Z="0"/>
					<Vertex X="10503" Y="3413" Z="0"/>
					<Vertex X="10516" Y="3413" Z="0"/>
					<Vertex X="10526" Y="3413" Z="0"/>
					<Vertex X="10536" Y="3413" Z="0"/>
					<Vertex X="10556" Y="3416" Z="0"/>
					<Vertex X="10573" Y="3420" Z="0"/>
					<Vertex X="10586" Y="3423" Z="0"/>
					<Vertex X="10603" Y="3433" Z="0"/>
					<Vertex X="10610" Y="3433" Z="0"/>
					<Vertex X="10626" Y="3440" Z="0"/>
					<Vertex X="10633" Y="3443" Z="0"/>
					<Vertex X="10646" Y="3446" Z="0"/>
					<Vertex X="10660" Y="3456" Z="0"/>
					<Vertex X="10666" Y="3456" Z="0"/>
					<Vertex X="10670" Y="3460" Z="0"/>
					<Vertex X="10676" Y="3466" Z="0"/>
					<Vertex X="10680" Y="3466" Z="0"/>
					<Vertex X="10686" Y="3466" Z="0"/>
					<Vertex X="10690" Y="3473" Z="0"/>
					<Vertex X="10696" Y="3476" Z="0"/>
					<Vertex X="10703" Y="3480" Z="0"/>
					<Vertex X="10706" Y="3483" Z="0"/>
					<Vertex X="10710" Y="3483" Z="0"/>
					<Vertex X="10716" Y="3490" Z="0"/>
					<Vertex X="10720" Y="3493" Z="0"/>
					<Vertex X="10726" Y="3496" Z="0"/>
					<Vertex X="10730" Y="3500" Z="0"/>
					<Vertex X="10733" Y="3506" Z="0"/>
					<Vertex X="10733" Y="3510" Z="0"/>
					<Vertex X="10736" Y="3520" Z="0"/>
					<Vertex X="10736" Y="3523" Z="0"/>
					<Vertex X="10736" Y="3530" Z="0"/>
					<Vertex X="10736" Y="3536" Z="0"/>
					<Vertex X="10736" Y="3546" Z="0"/>
					<Vertex X="10736" Y="3553" Z="0"/>
					<Vertex X="10736" Y="3556" Z="0"/>
					<Vertex X="10733" Y="3560" Z="0"/>
					<Vertex X="10730" Y="3570" Z="0"/>
					<Vertex X="10726" Y="3576" Z="0"/>
					<Vertex X="10726" Y="3580" Z="0"/>
					<Vertex X="10723" Y="3590" Z="0"/>
					<Vertex X="10723" Y="3593" Z="0"/>
					<Vertex X="10723" Y="3600" Z="0"/>
					<Vertex X="10723" Y="3610" Z="0"/>
					<Vertex X="10723" Y="3613" Z="0"/>
					<Vertex X="10723" Y="3616" Z="0"/>
					<Vertex X="10726" Y="3623" Z="0"/>
					<Vertex X="10726" Y="3626" Z="0"/>
					<Vertex X="10730" Y="3630" Z="0"/>
					<Vertex X="10730" Y="3633" Z="0"/>
					<Vertex X="10733" Y="3633" Z="0"/>
					<Vertex X="10736" Y="3633" Z="0"/>
					<Vertex X="10740" Y="3633" Z="0"/>
					<Vertex X="10746" Y="3633" Z="0"/>
					<Vertex X="10753" Y="3633" Z="0"/>
					<Vertex X="10756" Y="3633" Z="0"/>
					<Vertex X="10766" Y="3636" Z="0"/>
					<Vertex X="10773" Y="3640" Z="0"/>
					<Vertex X="10776" Y="3640" Z="0"/>
					<Vertex X="10790" Y="3643" Z="0"/>
					<Vertex X="10796" Y="3643" Z="0"/>
					<Vertex X="10810" Y="3643" Z="0"/>
					<Vertex X="10816" Y="3643" Z="0"/>
					<Vertex X="10830" Y="3643" Z="0"/>
					<Vertex X="10840" Y="3643" Z="0"/>
					<Vertex X="10853" Y="3643" Z="0"/>
					<Vertex X="10870" Y="3643" Z="0"/>
					<Vertex X="10873" Y="3643" Z="0"/>
					<Vertex X="10886" Y="3643" Z="0"/>
					<Vertex X="10896" Y="3643" Z="0"/>
					<Vertex X="10903" Y="3643" Z="0"/>
					<Vertex X="10913" Y="3643" Z="0"/>
					<Vertex X="10923" Y="3646" Z="0"/>
					<Vertex X="10936" Y="3646" Z="0"/>
					<Vertex X="10946" Y="3646" Z="0"/>
					<Vertex X="10953" Y="3646" Z="0"/>
					<Vertex X="10963" Y="3650" Z="0"/>
					<Vertex X="10976" Y="3653" Z="0"/>
					<Vertex X="10980" Y="3653" Z="0"/>
					<Vertex X="10990" Y="3656" Z="0"/>
					<Vertex X="11000" Y="3660" Z="0"/>
					<Vertex X="11010" Y="3663" Z="0"/>
					<Vertex X="11023" Y="3666" Z="0"/>
					<Vertex X="11026" Y="3670" Z="0"/>
					<Vertex X="11046" Y="3676" Z="0"/>
					<Vertex X="11056" Y="3683" Z="0"/>
					<Vertex X="11063" Y="3686" Z="0"/>
					<Vertex X="11070" Y="3693" Z="0"/>
					<Vertex X="11080" Y="3700" Z="0"/>
					<Vertex X="11090" Y="3706" Z="0"/>
					<Vertex X="11103" Y="3716" Z="0"/>
					<Vertex X="11106" Y="3723" Z="0"/>
					<Vertex X="11113" Y="3733" Z="0"/>
					<Vertex X="11116" Y="3740" Z="0"/>
					<Vertex X="11123" Y="3750" Z="0"/>
					<Vertex X="11130" Y="3763" Z="0"/>
					<Vertex X="11133" Y="3780" Z="0"/>
					<Vertex X="11136" Y="3790" Z="0"/>
					<Vertex X="11136" Y="3803" Z="0"/>
					<Vertex X="11136" Y="3810" Z="0"/>
					<Vertex X="11136" Y="3820" Z="0"/>
					<Vertex X="11136" Y="3826" Z="0"/>
					<Vertex X="11136" Y="3830" Z="0"/>
					<Vertex X="11133" Y="3836" Z="0"/>
					<Vertex X="11126" Y="3853" Z="0"/>
					<Vertex X="11123" Y="3856" Z="0"/>
					<Vertex X="11120" Y="3866" Z="0"/>
					<Vertex X="11113" Y="3873" Z="0"/>
					<Vertex X="11113" Y="3876" Z="0"/>
					<Vertex X="11106" Y="3886" Z="0"/>
					<Vertex X="11103" Y="3890" Z="0"/>
					<Vertex X="11100" Y="3893" Z="0"/>
					<Vertex X="11093" Y="3903" Z="0"/>
					<Vertex X="11093" Y="3906" Z="0"/>
					<Vertex X="11086" Y="3910" Z="0"/>
					<Vertex X="11083" Y="3913" Z="0"/>
					<Vertex X="11083" Y="3916" Z="0"/>
					<Vertex X="11080" Y="3916" Z="0"/>
					<Vertex X="11080" Y="3920" Z="0"/>
					<Vertex X="11073" Y="3920" Z="0"/>
					<Vertex X="11073" Y="3923" Z="0"/>
					<Vertex X="11070" Y="3926" Z="0"/>
					<Vertex X="11066" Y="3926" Z="0"/>
					<Vertex X="11060" Y="3930" Z="0"/>
					<Vertex X="11056" Y="3930" Z="0"/>
					<Vertex X="11053" Y="3933" Z="0"/>
					<Vertex X="11050" Y="3933" Z="0"/>
					<Vertex X="11046" Y="3936" Z="0"/>
					<Vertex X="11043" Y="3936" Z="0"/>
					<Vertex X="11040" Y="3936" Z="0"/>
					<Vertex X="11033" Y="3936" Z="0"/>
					<Vertex X="11026" Y="3936" Z="0"/>
					<Vertex X="11016" Y="3943" Z="0"/>
					<Vertex X="11003" Y="3946" Z="0"/>
					<Vertex X="10990" Y="3950" Z="0"/>
					<Vertex X="10963" Y="3956" Z="0"/>
					<Vertex X="10936" Y="3960" Z="0"/>
					<Vertex X="10916" Y="3960" Z="0"/>
					<Vertex X="10890" Y="3970" Z="0"/>
					<Vertex X="10860" Y="3970" Z="0"/>
					<Vertex X="10836" Y="3976" Z="0"/>
					<Vertex X="10813" Y="3983" Z="0"/>
					<Vertex X="10796" Y="3990" Z="0"/>
					<Vertex X="10783" Y="3996" Z="0"/>
					<Vertex X="10770" Y="4003" Z="0"/>
					<Vertex X="10760" Y="4006" Z="0"/>
					<Vertex X="10743" Y="4020" Z="0"/>
					<Vertex X="10726" Y="4026" Z="0"/>
					<Vertex X="10720" Y="4030" Z="0"/>
					<Vertex X="10716" Y="4033" Z="0"/>
					<Vertex X="10713" Y="4036" Z="0"/>
					<Vertex X="10706" Y="4036" Z="0"/>
					<Vertex X="10696" Y="4043" Z="0"/>
					<Vertex X="10686" Y="4053" Z="0"/>
					<Vertex X="10680" Y="4056" Z="0"/>
					<Vertex X="10676" Y="4060" Z="0"/>
					<Vertex X="10673" Y="4060" Z="0"/>
					<Vertex X="10666" Y="4063" Z="0"/>
					<Vertex X="10663" Y="4070" Z="0"/>
					<Vertex X="10656" Y="4073" Z="0"/>
					<Vertex X="10656" Y="4076" Z="0"/>
					<Vertex X="10656" Y="4083" Z="0"/>
					<Vertex X="10656" Y="4096" Z="0"/>
					<Vertex X="10656" Y="4110" Z="0"/>
					<Vertex X="10663" Y="4126" Z="0"/>
					<Vertex X="10676" Y="4146" Z="0"/>
					<Vertex X="10683" Y="4153" Z="0"/>
					<Vertex X="10686" Y="4160" Z="0"/>
					<Vertex X="10686" Y="4163" Z="0"/>
					<Vertex X="10696" Y="4176" Z="0"/>
					<Vertex X="10700" Y="4180" Z="0"/>
					<Vertex X="10706" Y="4186" Z="0"/>
					<Vertex X="10713" Y="4190" Z="0"/>
					<Vertex X="10723" Y="4190" Z="0"/>
					<Vertex X="10726" Y="4193" Z="0"/>
					<Vertex X="10733" Y="4193" Z="0"/>
					<Vertex X="10740" Y="4196" Z="0"/>
					<Vertex X="10750" Y="4200" Z="0"/>
					<Vertex X="10760" Y="4203" Z="0"/>
					<Vertex X="10766" Y="4203" Z="0"/>
					<Vertex X="10770" Y="4203" Z="0"/>
					<Vertex X="10780" Y="4203" Z="0"/>
					<Vertex X="10793" Y="4203" Z="0"/>
					<Vertex X="10800" Y="4203" Z="0"/>
					<Vertex X="10806" Y="4203" Z="0"/>
					<Vertex X="10816" Y="4200" Z="0"/>
					<Vertex X="10826" Y="4193" Z="0"/>
					<Vertex X="10840" Y="4180" Z="0"/>
					<Vertex X="10860" Y="4163" Z="0"/>
					<Vertex X="10866" Y="4160" Z="0"/>
					<Vertex X="10883" Y="4146" Z="0"/>
					<Vertex X="10890" Y="4140" Z="0"/>
					<Vertex X="10900" Y="4130" Z="0"/>
					<Vertex X="10910" Y="4120" Z="0"/>
					<Vertex X="10916" Y="4113" Z="0"/>
					<Vertex X="10926" Y="4106" Z="0"/>
					<Vertex X="10933" Y="4106" Z="0"/>
					<Vertex X="10936" Y="4106" Z="0"/>
					<Vertex X="10940" Y="4103" Z="0"/>
					<Vertex X="10943" Y="4103" Z="0"/>
					<Vertex X="10950" Y="4103" Z="0"/>
					<Vertex X="10956" Y="4103" Z="0"/>
					<Vertex X="10966" Y="4106" Z="0"/>
					<Vertex X="10973" Y="4106" Z="0"/>
					<Vertex X="10980" Y="4106" Z="0"/>
					<Vertex X="10990" Y="4110" Z="0"/>
					<Vertex X="10993" Y="4113" Z="0"/>
					<Vertex X="11000" Y="4116" Z="0"/>
					<Vertex X="11006" Y="4120" Z="0"/>
					<Vertex X="11010" Y="4123" Z="0"/>
					<Vertex X="11013" Y="4126" Z="0"/>
					<Vertex X="11020" Y="4130" Z="0"/>
					<Vertex X="11026" Y="4136" Z="0"/>
					<Vertex X="11030" Y="4136" Z="0"/>
					<Vertex X="11036" Y="4143" Z="0"/>
					<Vertex X="11040" Y="4146" Z="0"/>
					<Vertex X="11043" Y="4153" Z="0"/>
					<Vertex X="11043" Y="4156" Z="0"/>
					<Vertex X="11043" Y="4160" Z="0"/>
					<Vertex X="11046" Y="4163" Z="0"/>
					<Vertex X="11046" Y="4166" Z="0"/>
					<Vertex X="11046" Y="4170" Z="0"/>
					<Vertex X="11046" Y="4173" Z="0"/>
					<Vertex X="11046" Y="4180" Z="0"/>
					<Vertex X="11046" Y="4190" Z="0"/>
					<Vertex X="11043" Y="4196" Z="0"/>
					<Vertex X="11036" Y="4213" Z="0"/>
					<Vertex X="11026" Y="4226" Z="0"/>
					<Vertex X="11020" Y="4233" Z="0"/>
					<Vertex X="11010" Y="4253" Z="0"/>
					<Vertex X="11003" Y="4260" Z="0"/>
					<Vertex X="11003" Y="4270" Z="0"/>
					<Vertex X="11003" Y="4280" Z="0"/>
					<Vertex X="11003" Y="4300" Z="0"/>
					<Vertex X="11003" Y="4310" Z="0"/>
					<Vertex X="11003" Y="4320" Z="0"/>
					<Vertex X="11003" Y="4326" Z="0"/>
					<Vertex X="11003" Y="4333" Z="0"/>
					<Vertex X="11003" Y="4340" Z="0"/>
					<Vertex X="11003" Y="4343" Z="0"/>
					<Vertex X="11003" Y="4346" Z="0"/>
					<Vertex X="11006" Y="4353" Z="0"/>
					<Vertex X="11010" Y="4356" Z="0"/>
					<Vertex X="11013" Y="4360" Z="0"/>
					<Vertex X="11020" Y="4360" Z="0"/>
					<Vertex X="11033" Y="4363" Z="0"/>
					<Vertex X="11043" Y="4366" Z="0"/>
					<Vertex X="11056" Y="4370" Z="0"/>
					<Vertex X="11066" Y="4370" Z="0"/>
					<Vertex X="11076" Y="4370" Z="0"/>
					<Vertex X="11090" Y="4370" Z="0"/>
					<Vertex X="11106" Y="4370" Z="0"/>
					<Vertex X="11116" Y="4370" Z="0"/>
					<Vertex X="11133" Y="4370" Z="0"/>
					<Vertex X="11140" Y="4370" Z="0"/>
					<Vertex X="11146" Y="4370" Z="0"/>
					<Vertex X="11156" Y="4370" Z="0"/>
					<Vertex X="11163" Y="4370" Z="0"/>
					<Vertex X="11166" Y="4370" Z="0"/>
					<Vertex X="11176" Y="4363" Z="0"/>
					<Vertex X="11190" Y="4356" Z="0"/>
					<Vertex X="11196" Y="4356" Z="0"/>
					<Vertex X="11213" Y="4346" Z="0"/>
					<Vertex X="11230" Y="4336" Z="0"/>
					<Vertex X="11240" Y="4330" Z="0"/>
					<Vertex X="11253" Y="4323" Z="0"/>
					<Vertex X="11260" Y="4316" Z="0"/>
					<Vertex X="11273" Y="4303" Z="0"/>
					<Vertex X="11280" Y="4296" Z="0"/>
					<Vertex X="11293" Y="4286" Z="0"/>
					<Vertex X="11306" Y="4280" Z="0"/>
					<Vertex X="11310" Y="4273" Z="0"/>
					<Vertex X="11326" Y="4263" Z="0"/>
					<Vertex X="11336" Y="4243" Z="0"/>
					<Vertex X="11346" Y="4223" Z="0"/>
					<Vertex X="11363" Y="4200" Z="0"/>
					<Vertex X="11373" Y="4190" Z="0"/>
					<Vertex X="11380" Y="4186" Z="0"/>
					<Vertex X="11393" Y="4180" Z="0"/>
					<Vertex X="11406" Y="4176" Z="0"/>
					<Vertex X="11420" Y="4173" Z="0"/>
					<Vertex X="11433" Y="4173" Z="0"/>
					<Vertex X="11453" Y="4173" Z="0"/>
					<Vertex X="11470" Y="4173" Z="0"/>
					<Vertex X="11490" Y="4173" Z="0"/>
					<Vertex X="11516" Y="4173" Z="0"/>
					<Vertex X="11540" Y="4173" Z="0"/>
					<Vertex X="11553" Y="4173" Z="0"/>
					<Vertex X="11576" Y="4180" Z="0"/>
					<Vertex X="11603" Y="4180" Z="0"/>
					<Vertex X="11620" Y="4183" Z="0"/>
					<Vertex X="11630" Y="4186" Z="0"/>
					<Vertex X="11646" Y="4190" Z="0"/>
					<Vertex X="11666" Y="4200" Z="0"/>
					<Vertex X="11676" Y="4206" Z="0"/>
					<Vertex X="11700" Y="4216" Z="0"/>
					<Vertex X="11726" Y="4230" Z="0"/>
					<Vertex X="11743" Y="4243" Z="0"/>
					<Vertex X="11770" Y="4260" Z="0"/>
					<Vertex X="11796" Y="4273" Z="0"/>
					<Vertex X="11810" Y="4283" Z="0"/>
					<Vertex X="11833" Y="4300" Z="0"/>
					<Vertex X="11850" Y="4313" Z="0"/>
					<Vertex X="11870" Y="4326" Z="0"/>
					<Vertex X="11880" Y="4333" Z="0"/>
					<Vertex X="11893" Y="4346" Z="0"/>
					<Vertex X="11900" Y="4353" Z="0"/>
					<Vertex X="11906" Y="4360" Z="0"/>
					<Vertex X="11920" Y="4370" Z="0"/>
					<Vertex X="11930" Y="4383" Z="0"/>
					<Vertex X="11936" Y="4393" Z="0"/>
					<Vertex X="11950" Y="4406" Z="0"/>
					<Vertex X="11960" Y="4426" Z="0"/>
					<Vertex X="11963" Y="4443" Z="0"/>
					<Vertex X="11963" Y="4456" Z="0"/>
					<Vertex X="11963" Y="4490" Z="0"/>
					<Vertex X="11963" Y="4526" Z="0"/>
					<Vertex X="11963" Y="4540" Z="0"/>
					<Vertex X="11960" Y="4553" Z="0"/>
					<Vertex X="11956" Y="4563" Z="0"/>
					<Vertex X="11956" Y="4570" Z="0"/>
					<Vertex X="11956" Y="4576" Z="0"/>
					<Vertex X="11953" Y="4583" Z="0"/>
					<Vertex X="11950" Y="4586" Z="0"/>
					<Vertex X="11950" Y="4590" Z="0"/>
					<Vertex X="11946" Y="4593" Z="0"/>
					<Vertex X="11946" Y="4603" Z="0"/>
					<Vertex X="11943" Y="4613" Z="0"/>
					<Vertex X="11940" Y="4616" Z="0"/>
					<Vertex X="11936" Y="4626" Z="0"/>
					<Vertex X="11930" Y="4636" Z="0"/>
					<Vertex X="11926" Y="4646" Z="0"/>
					<Vertex X="11920" Y="4663" Z="0"/>
					<Vertex X="11913" Y="4683" Z="0"/>
					<Vertex X="11906" Y="4696" Z="0"/>
					<Vertex X="11903" Y="4703" Z="0"/>
					<Vertex X="11896" Y="4713" Z="0"/>
					<Vertex X="11893" Y="4720" Z="0"/>
					<Vertex X="11893" Y="4726" Z="0"/>
					<Vertex X="11886" Y="4733" Z="0"/>
					<Vertex X="11876" Y="4746" Z="0"/>
					<Vertex X="11870" Y="4753" Z="0"/>
					<Vertex X="11860" Y="4760" Z="0"/>
					<Vertex X="11853" Y="4763" Z="0"/>
					<Vertex X="11836" Y="4773" Z="0"/>
					<Vertex X="11830" Y="4776" Z="0"/>
					<Vertex X="11820" Y="4783" Z="0"/>
					<Vertex X="11806" Y="4786" Z="0"/>
					<Vertex X="11786" Y="4793" Z="0"/>
					<Vertex X="11773" Y="4796" Z="0"/>
					<Vertex X="11750" Y="4800" Z="0"/>
					<Vertex X="11736" Y="4806" Z="0"/>
					<Vertex X="11716" Y="4810" Z="0"/>
					<Vertex X="11693" Y="4820" Z="0"/>
					<Vertex X="11660" Y="4830" Z="0"/>
					<Vertex X="11636" Y="4833" Z="0"/>
					<Vertex X="11623" Y="4833" Z="0"/>
					<Vertex X="11610" Y="4836" Z="0"/>
					<Vertex X="11596" Y="4840" Z="0"/>
					<Vertex X="11580" Y="4846" Z="0"/>
					<Vertex X="11573" Y="4850" Z="0"/>
					<Vertex X="11556" Y="4853" Z="0"/>
					<Vertex X="11546" Y="4860" Z="0"/>
					<Vertex X="11536" Y="4866" Z="0"/>
					<Vertex X="11523" Y="4870" Z="0"/>
					<Vertex X="11513" Y="4883" Z="0"/>
					<Vertex X="11500" Y="4893" Z="0"/>
					<Vertex X="11486" Y="4903" Z="0"/>
					<Vertex X="11476" Y="4913" Z="0"/>
					<Vertex X="11463" Y="4923" Z="0"/>
					<Vertex X="11446" Y="4933" Z="0"/>
					<Vertex X="11430" Y="4940" Z="0"/>
					<Vertex X="11413" Y="4946" Z="0"/>
					<Vertex X="11390" Y="4950" Z="0"/>
					<Vertex X="11366" Y="4953" Z="0"/>
					<Vertex X="11346" Y="4956" Z="0"/>
					<Vertex X="11323" Y="4956" Z="0"/>
					<Vertex X="11303" Y="4956" Z="0"/>
					<Vertex X="11290" Y="4956" Z="0"/>
					<Vertex X="11280" Y="4956" Z="0"/>
					<Vertex X="11270" Y="4956" Z="0"/>
					<Vertex X="11263" Y="4956" Z="0"/>
					<Vertex X="11253" Y="4956" Z="0"/>
					<Vertex X="11246" Y="4956" Z="0"/>
					<Vertex X="11236" Y="4950" Z="0"/>
					<Vertex X="11220" Y="4936" Z="0"/>
					<Vertex X="11210" Y="4926" Z="0"/>
					<Vertex X="11203" Y="4923" Z="0"/>
					<Vertex X="11196" Y="4906" Z="0"/>
					<Vertex X="11190" Y="4890" Z="0"/>
					<Vertex X="11183" Y="4876" Z="0"/>
					<Vertex X="11176" Y="4856" Z="0"/>
					<Vertex X="11176" Y="4853" Z="0"/>
					<Vertex X="11173" Y="4843" Z="0"/>
					<Vertex X="11173" Y="4836" Z="0"/>
					<Vertex X="11170" Y="4826" Z="0"/>
					<Vertex X="11170" Y="4820" Z="0"/>
					<Vertex X="11170" Y="4803" Z="0"/>
					<Vertex X="11170" Y="4800" Z="0"/>
					<Vertex X="11176" Y="4790" Z="0"/>
					<Vertex X="11176" Y="4786" Z="0"/>
					<Vertex X="11183" Y="4780" Z="0"/>
					<Vertex X="11193" Y="4776" Z="0"/>
					<Vertex X="11203" Y="4770" Z="0"/>
					<Vertex X="11210" Y="4766" Z="0"/>
					<Vertex X="11216" Y="4760" Z="0"/>
					<Vertex X="11223" Y="4756" Z="0"/>
					<Vertex X="11236" Y="4750" Z="0"/>
					<Vertex X="11246" Y="4736" Z="0"/>
					<Vertex X="11253" Y="4726" Z="0"/>
					<Vertex X="11260" Y="4723" Z="0"/>
					<Vertex X="11263" Y="4716" Z="0"/>
					<Vertex X="11266" Y="4703" Z="0"/>
					<Vertex X="11266" Y="4693" Z="0"/>
					<Vertex X="11266" Y="4686" Z="0"/>
					<Vertex X="11266" Y="4676" Z="0"/>
					<Vertex X="11266" Y="4670" Z="0"/>
					<Vertex X="11260" Y="4666" Z="0"/>
					<Vertex X="11256" Y="4663" Z="0"/>
					<Vertex X="11253" Y="4663" Z="0"/>
					<Vertex X="11246" Y="4660" Z="0"/>
					<Vertex X="11240" Y="4656" Z="0"/>
					<Vertex X="11240" Y="4653" Z="0"/>
					<Vertex X="11236" Y="4653" Z="0"/>
					<Vertex X="11233" Y="4653" Z="0"/>
					<Vertex X="11230" Y="4653" Z="0"/>
					<Vertex X="11226" Y="4653" Z="0"/>
					<Vertex X="11223" Y="4663" Z="0"/>
					<Vertex X="11220" Y="4673" Z="0"/>
					<Vertex X="11210" Y="4690" Z="0"/>
					<Vertex X="11210" Y="4696" Z="0"/>
					<Vertex X="11206" Y="4700" Z="0"/>
					<Vertex X="11203" Y="4710" Z="0"/>
					<Vertex X="11200" Y="4713" Z="0"/>
					<Vertex X="11200" Y="4720" Z="0"/>
					<Vertex X="11193" Y="4730" Z="0"/>
					<Vertex X="11186" Y="4736" Z="0"/>
					<Vertex X="11183" Y="4740" Z="0"/>
					<Vertex X="11180" Y="4746" Z="0"/>
					<Vertex X="11170" Y="4753" Z="0"/>
					<Vertex X="11163" Y="4760" Z="0"/>
					<Vertex X="11160" Y="4763" Z="0"/>
					<Vertex X="11156" Y="4766" Z="0"/>
					<Vertex X="11153" Y="4770" Z="0"/>
					<Vertex X="11150" Y="4770" Z="0"/>
					<Vertex X="11143" Y="4783" Z="0"/>
					<Vertex X="11140" Y="4786" Z="0"/>
					<Vertex X="11130" Y="4793" Z="0"/>
					<Vertex X="11123" Y="4793" Z="0"/>
					<Vertex X="11116" Y="4800" Z="0"/>
					<Vertex X="11110" Y="4800" Z="0"/>
					<Vertex X="11103" Y="4800" Z="0"/>
					<Vertex X="11100" Y="4800" Z="0"/>
					<Vertex X="11090" Y="4800" Z="0"/>
					<Vertex X="11083" Y="4800" Z="0"/>
					<Vertex X="11070" Y="4800" Z="0"/>
					<Vertex X="11053" Y="4790" Z="0"/>
					<Vertex X="11050" Y="4786" Z="0"/>
					<Vertex X="11043" Y="4780" Z="0"/>
					<Vertex X="11040" Y="4766" Z="0"/>
					<Vertex X="11036" Y="4756" Z="0"/>
					<Vertex X="11033" Y="4743" Z="0"/>
					<Vertex X="11033" Y="4723" Z="0"/>
					<Vertex X="11033" Y="4710" Z="0"/>
					<Vertex X="11033" Y="4700" Z="0"/>
					<Vertex X="11033" Y="4690" Z="0"/>
					<Vertex X="11033" Y="4683" Z="0"/>
					<Vertex X="11040" Y="4676" Z="0"/>
					<Vertex X="11046" Y="4666" Z="0"/>
					<Vertex X="11050" Y="4660" Z="0"/>
					<Vertex X="11056" Y="4650" Z="0"/>
					<Vertex X="11060" Y="4640" Z="0"/>
					<Vertex X="11063" Y="4633" Z="0"/>
					<Vertex X="11070" Y="4623" Z="0"/>
					<Vertex X="11073" Y="4613" Z="0"/>
					<Vertex X="11080" Y="4596" Z="0"/>
					<Vertex X="11083" Y="4583" Z="0"/>
					<Vertex X="11083" Y="4576" Z="0"/>
					<Vertex X="11083" Y="4573" Z="0"/>
					<Vertex X="11083" Y="4563" Z="0"/>
					<Vertex X="11083" Y="4553" Z="0"/>
					<Vertex X="11080" Y="4543" Z="0"/>
					<Vertex X="11076" Y="4536" Z="0"/>
					<Vertex X="11073" Y="4536" Z="0"/>
					<Vertex X="11070" Y="4536" Z="0"/>
					<Vertex X="11066" Y="4536" Z="0"/>
					<Vertex X="11063" Y="4536" Z="0"/>
					<Vertex X="11060" Y="4536" Z="0"/>
					<Vertex X="11056" Y="4540" Z="0"/>
					<Vertex X="11046" Y="4546" Z="0"/>
					<Vertex X="11036" Y="4560" Z="0"/>
					<Vertex X="11030" Y="4566" Z="0"/>
					<Vertex X="11026" Y="4566" Z="0"/>
					<Vertex X="11023" Y="4570" Z="0"/>
					<Vertex X="11020" Y="4576" Z="0"/>
					<Vertex X="11016" Y="4583" Z="0"/>
					<Vertex X="11013" Y="4593" Z="0"/>
					<Vertex X="11006" Y="4600" Z="0"/>
					<Vertex X="11006" Y="4603" Z="0"/>
					<Vertex X="11000" Y="4613" Z="0"/>
					<Vertex X="10996" Y="4626" Z="0"/>
					<Vertex X="10993" Y="4633" Z="0"/>
					<Vertex X="10990" Y="4640" Z="0"/>
					<Vertex X="10986" Y="4650" Z="0"/>
					<Vertex X="10980" Y="4663" Z="0"/>
					<Vertex X="10976" Y="4670" Z="0"/>
					<Vertex X="10973" Y="4676" Z="0"/>
					<Vertex X="10970" Y="4683" Z="0"/>
					<Vertex X="10966" Y="4693" Z="0"/>
					<Vertex X="10960" Y="4703" Z="0"/>
					<Vertex X="10956" Y="4710" Z="0"/>
					<Vertex X="10953" Y="4716" Z="0"/>
					<Vertex X="10950" Y="4720" Z="0"/>
					<Vertex X="10950" Y="4726" Z="0"/>
					<Vertex X="10943" Y="4736" Z="0"/>
					<Vertex X="10940" Y="4743" Z="0"/>
					<Vertex X="10940" Y="4750" Z="0"/>
					<Vertex X="10936" Y="4756" Z="0"/>
					<Vertex X="10930" Y="4766" Z="0"/>
					<Vertex X="10930" Y="4773" Z="0"/>
					<Vertex X="10930" Y="4780" Z="0"/>
					<Vertex X="10930" Y="4793" Z="0"/>
					<Vertex X="10930" Y="4806" Z="0"/>
					<Vertex X="10930" Y="4820" Z="0"/>
					<Vertex X="10930" Y="4830" Z="0"/>
					<Vertex X="10930" Y="4843" Z="0"/>
					<Vertex X="10933" Y="4853" Z="0"/>
					<Vertex X="10933" Y="4860" Z="0"/>
					<Vertex X="10933" Y="4866" Z="0"/>
					<Vertex X="10933" Y="4873" Z="0"/>
					<Vertex X="10933" Y="4883" Z="0"/>
					<Vertex X="10933" Y="4890" Z="0"/>
					<Vertex X="10933" Y="4903" Z="0"/>
					<Vertex X="10933" Y="4913" Z="0"/>
					<Vertex X="10933" Y="4923" Z="0"/>
					<Vertex X="10933" Y="4936" Z="0"/>
					<Vertex X="10940" Y="4953" Z="0"/>
					<Vertex X="10943" Y="4963" Z="0"/>
					<Vertex X="10943" Y="4970" Z="0"/>
					<Vertex X="10943" Y="4983" Z="0"/>
					<Vertex X="10943" Y="4990" Z="0"/>
					<Vertex X="10943" Y="4996" Z="0"/>
					<Vertex X="10936" Y="5006" Z="0"/>
					<Vertex X="10930" Y="5016" Z="0"/>
					<Vertex X="10926" Y="5023" Z="0"/>
					<Vertex X="10920" Y="5033" Z="0"/>
					<Vertex X="10920" Y="5036" Z="0"/>
					<Vertex X="10916" Y="5040" Z="0"/>
					<Vertex X="10916" Y="5046" Z="0"/>
					<Vertex X="10910" Y="5053" Z="0"/>
					<Vertex X="10910" Y="5056" Z="0"/>
					<Vertex X="10910" Y="5066" Z="0"/>
					<Vertex X="10903" Y="5073" Z="0"/>
					<Vertex X="10900" Y="5080" Z="0"/>
					<Vertex X="10893" Y="5083" Z="0"/>
					<Vertex X="10890" Y="5090" Z="0"/>
					<Vertex X="10886" Y="5093" Z="0"/>
					<Vertex X="10880" Y="5100" Z="0"/>
					<Vertex X="10876" Y="5100" Z="0"/>
					<Vertex X="10876" Y="5103" Z="0"/>
					<Vertex X="10873" Y="5106" Z="0"/>
					<Vertex X="10870" Y="5110" Z="0"/>
					<Vertex X="10866" Y="5113" Z="0"/>
					<Vertex X="10866" Y="5116" Z="0"/>
					<Vertex X="10866" Y="5120" Z="0"/>
					<Vertex X="10866" Y="5123" Z="0"/>
					<Vertex X="10866" Y="5126" Z="0"/>
					<Vertex X="10866" Y="5130" Z="0"/>
					<Vertex X="10870" Y="5140" Z="0"/>
					<Vertex X="10873" Y="5146" Z="0"/>
					<Vertex X="10876" Y="5156" Z="0"/>
					<Vertex X="10880" Y="5166" Z="0"/>
					<Vertex X="10883" Y="5176" Z="0"/>
					<Vertex X="10890" Y="5190" Z="0"/>
					<Vertex X="10896" Y="5193" Z="0"/>
					<Vertex X="10900" Y="5206" Z="0"/>
					<Vertex X="10903" Y="5216" Z="0"/>
					<Vertex X="10903" Y="5230" Z="0"/>
					<Vertex X="10906" Y="5246" Z="0"/>
					<Vertex X="10906" Y="5260" Z="0"/>
					<Vertex X="10913" Y="5283" Z="0"/>
					<Vertex X="10913" Y="5296" Z="0"/>
					<Vertex X="10916" Y="5306" Z="0"/>
					<Vertex X="10923" Y="5320" Z="0"/>
					<Vertex X="10923" Y="5340" Z="0"/>
					<Vertex X="10923" Y="5353" Z="0"/>
					<Vertex X="10923" Y="5373" Z="0"/>
					<Vertex X="10926" Y="5390" Z="0"/>
					<Vertex X="10930" Y="5413" Z="0"/>
					<Vertex X="10936" Y="5430" Z="0"/>
					<Vertex X="10936" Y="5446" Z="0"/>
					<Vertex X="10936" Y="5460" Z="0"/>
					<Vertex X="10940" Y="5470" Z="0"/>
					<Vertex X="10943" Y="5490" Z="0"/>
					<Vertex X="10943" Y="5503" Z="0"/>
					<Vertex X="10943" Y="5520" Z="0"/>
					<Vertex X="10943" Y="5533" Z="0"/>
					<Vertex X="10943" Y="5546" Z="0"/>
					<Vertex X="10946" Y="5566" Z="0"/>
					<Vertex X="10946" Y="5593" Z="0"/>
					<Vertex X="10946" Y="5613" Z="0"/>
					<Vertex X="10946" Y="5630" Z="0"/>
					<Vertex X="10946" Y="5656" Z="0"/>
					<Vertex X="10946" Y="5676" Z="0"/>
					<Vertex X="10943" Y="5700" Z="0"/>
					<Vertex X="10933" Y="5726" Z="0"/>
					<Vertex X="10923" Y="5746" Z="0"/>
					<Vertex X="10920" Y="5763" Z="0"/>
					<Vertex X="10913" Y="5773" Z="0"/>
					<Vertex X="10913" Y="5790" Z="0"/>
					<Vertex X="10906" Y="5800" Z="0"/>
					<Vertex X="10900" Y="5816" Z="0"/>
					<Vertex X="10896" Y="5830" Z="0"/>
					<Vertex X="10890" Y="5840" Z="0"/>
					<Vertex X="10883" Y="5853" Z="0"/>
					<Vertex X="10876" Y="5863" Z="0"/>
					<Vertex X="10873" Y="5870" Z="0"/>
					<Vertex X="10863" Y="5886" Z="0"/>
					<Vertex X="10860" Y="5893" Z="0"/>
					<Vertex X="10850" Y="5913" Z="0"/>
					<Vertex X="10843" Y="5923" Z="0"/>
					<Vertex X="10836" Y="5940" Z="0"/>
					<Vertex X="10826" Y="5950" Z="0"/>
					<Vertex X="10820" Y="5960" Z="0"/>
					<Vertex X="10813" Y="5970" Z="0"/>
					<Vertex X="10810" Y="5980" Z="0"/>
					<Vertex X="10803" Y="5990" Z="0"/>
					<Vertex X="10796" Y="6000" Z="0"/>
					<Vertex X="10790" Y="6006" Z="0"/>
					<Vertex X="10776" Y="6020" Z="0"/>
					<Vertex X="10770" Y="6026" Z="0"/>
					<Vertex X="10763" Y="6036" Z="0"/>
					<Vertex X="10753" Y="6040" Z="0"/>
					<Vertex X="10743" Y="6050" Z="0"/>
					<Vertex X="10726" Y="6063" Z="0"/>
					<Vertex X="10706" Y="6076" Z="0"/>
					<Vertex X="10693" Y="6086" Z="0"/>
					<Vertex X="10680" Y="6096" Z="0"/>
					<Vertex X="10663" Y="6106" Z="0"/>
					<Vertex X="10643" Y="6116" Z="0"/>
					<Vertex X="10633" Y="6123" Z="0"/>
					<Vertex X="10606" Y="6133" Z="0"/>
					<Vertex X="10570" Y="6150" Z="0"/>
					<Vertex X="10536" Y="6166" Z="0"/>
					<Vertex X="10510" Y="6170" Z="0"/>
					<Vertex X="10486" Y="6180" Z="0"/>
					<Vertex X="10456" Y="6193" Z="0"/>
					<Vertex X="10430" Y="6200" Z="0"/>
					<Vertex X="10413" Y="6203" Z="0"/>
					<Vertex X="10386" Y="6210" Z="0"/>
					<Vertex X="10363" Y="6210" Z="0"/>
					<Vertex X="10346" Y="6210" Z="0"/>
					<Vertex X="10326" Y="6210" Z="0"/>
					<Vertex X="10306" Y="6213" Z="0"/>
					<Vertex X="10280" Y="6213" Z="0"/>
					<Vertex X="10266" Y="6213" Z="0"/>
					<Vertex X="10243" Y="6213" Z="0"/>
					<Vertex X="10226" Y="6213" Z="0"/>
					<Vertex X="10210" Y="6213" Z="0"/>
					<Vertex X="10200" Y="6213" Z="0"/>
					<Vertex X="10186" Y="6213" Z="0"/>
					<Vertex X="10180" Y="6213" Z="0"/>
					<Vertex X="10170" Y="6213" Z="0"/>
					<Vertex X="10160" Y="6213" Z="0"/>
					<Vertex X="10150" Y="6213" Z="0"/>
					<Vertex X="10140" Y="6213" Z="0"/>
					<Vertex X="10126" Y="6213" Z="0"/>
					<Vertex X="10100" Y="6206" Z="0"/>
					<Vertex X="10086" Y="6200" Z="0"/>
					<Vertex X="10070" Y="6196" Z="0"/>
					<Vertex X="10060" Y="6190" Z="0"/>
					<Vertex X="10053" Y="6186" Z="0"/>
					<Vertex X="10046" Y="6180" Z="0"/>
					<Vertex X="10036" Y="6170" Z="0"/>
					<Vertex X="10030" Y="6166" Z="0"/>
					<Vertex X="10020" Y="6160" Z="0"/>
					<Vertex X="10006" Y="6146" Z="0"/>
					<Vertex X="10000" Y="6133" Z="0"/>
					<Vertex X="9990" Y="6110" Z="0"/>
					<Vertex X="9986" Y="6100" Z="0"/>
					<Vertex X="9980" Y="6076" Z="0"/>
					<Vertex X="9973" Y="6060" Z="0"/>
					<Vertex X="9970" Y="6033" Z="0"/>
					<Vertex X="9963" Y="6013" Z="0"/>
					<Vertex X="9960" Y="5990" Z="0"/>
					<Vertex X="9956" Y="5966" Z="0"/>
					<Vertex X="9950" Y="5946" Z="0"/>
					<Vertex X="9950" Y="5930" Z="0"/>
					<Vertex X="9950" Y="5920" Z="0"/>
					<Vertex X="9950" Y="5903" Z="0"/>
					<Vertex X="9950" Y="5883" Z="0"/>
					<Vertex X="9960" Y="5863" Z="0"/>
					<Vertex X="9966" Y="5843" Z="0"/>
					<Vertex X="9973" Y="5836" Z="0"/>
					<Vertex X="9980" Y="5826" Z="0"/>
					<Vertex X="9983" Y="5816" Z="0"/>
					<Vertex X="9990" Y="5810" Z="0"/>
					<Vertex X="9993" Y="5803" Z="0"/>
					<Vertex X="10000" Y="5800" Z="0"/>
					<Vertex X="10006" Y="5793" Z="0"/>
					<Vertex X="10013" Y="5790" Z="0"/>
					<Vertex X="10026" Y="5783" Z="0"/>
					<Vertex X="10033" Y="5783" Z="0"/>
					<Vertex X="10046" Y="5776" Z="0"/>
					<Vertex X="10050" Y="5773" Z="0"/>
					<Vertex X="10060" Y="5766" Z="0"/>
					<Vertex X="10070" Y="5760" Z="0"/>
					<Vertex X="10076" Y="5756" Z="0"/>
					<Vertex X="10083" Y="5753" Z="0"/>
					<Vertex X="10090" Y="5746" Z="0"/>
					<Vertex X="10103" Y="5736" Z="0"/>
					<Vertex X="10116" Y="5730" Z="0"/>
					<Vertex X="10120" Y="5726" Z="0"/>
					<Vertex X="10130" Y="5723" Z="0"/>
					<Vertex X="10133" Y="5720" Z="0"/>
					<Vertex X="10146" Y="5713" Z="0"/>
					<Vertex X="10153" Y="5706" Z="0"/>
					<Vertex X="10156" Y="5706" Z="0"/>
					<Vertex X="10166" Y="5703" Z="0"/>
					<Vertex X="10173" Y="5696" Z="0"/>
					<Vertex X="10180" Y="5693" Z="0"/>
					<Vertex X="10186" Y="5686" Z="0"/>
					<Vertex X="10203" Y="5676" Z="0"/>
					<Vertex X="10213" Y="5673" Z="0"/>
					<Vertex X="10226" Y="5666" Z="0"/>
					<Vertex X="10230" Y="5660" Z="0"/>
					<Vertex X="10243" Y="5653" Z="0"/>
					<Vertex X="10256" Y="5643" Z="0"/>
					<Vertex X="10266" Y="5633" Z="0"/>
					<Vertex X="10273" Y="5626" Z="0"/>
					<Vertex X="10290" Y="5613" Z="0"/>
					<Vertex X="10303" Y="5600" Z="0"/>
					<Vertex X="10310" Y="5593" Z="0"/>
					<Vertex X="10316" Y="5583" Z="0"/>
					<Vertex X="10326" Y="5573" Z="0"/>
					<Vertex X="10340" Y="5563" Z="0"/>
					<Vertex X="10353" Y="5553" Z="0"/>
					<Vertex X="10363" Y="5546" Z="0"/>
					<Vertex X="10380" Y="5540" Z="0"/>
					<Vertex X="10396" Y="5530" Z="0"/>
					<Vertex X="10413" Y="5520" Z="0"/>
					<Vertex X="10430" Y="5513" Z="0"/>
					<Vertex X="10440" Y="5503" Z="0"/>
					<Vertex X="10453" Y="5496" Z="0"/>
					<Vertex X="10460" Y="5490" Z="0"/>
					<Vertex X="10476" Y="5480" Z="0"/>
					<Vertex X="10493" Y="5470" Z="0"/>
					<Vertex X="10500" Y="5463" Z="0"/>
					<Vertex X="10506" Y="5453" Z="0"/>
					<Vertex X="10523" Y="5433" Z="0"/>
					<Vertex X="10533" Y="5420" Z="0"/>
					<Vertex X="10540" Y="5400" Z="0"/>
					<Vertex X="10560" Y="5360" Z="0"/>
					<Vertex X="10566" Y="5336" Z="0"/>
					<Vertex X="10573" Y="5316" Z="0"/>
					<Vertex X="10576" Y="5300" Z="0"/>
					<Vertex X="10583" Y="5273" Z="0"/>
					<Vertex X="10583" Y="5270" Z="0"/>
					<Vertex X="10586" Y="5246" Z="0"/>
					<Vertex X="10586" Y="5236" Z="0"/>
					<Vertex X="10586" Y="5220" Z="0"/>
					<Vertex X="10586" Y="5203" Z="0"/>
					<Vertex X="10586" Y="5193" Z="0"/>
					<Vertex X="10586" Y="5176" Z="0"/>
					<Vertex X="10583" Y="5163" Z="0"/>
					<Vertex X="10573" Y="5143" Z="0"/>
					<Vertex X="10566" Y="5130" Z="0"/>
					<Vertex X="10556" Y="5116" Z="0"/>
					<Vertex X="10556" Y="5110" Z="0"/>
					<Vertex X="10553" Y="5106" Z="0"/>
					<Vertex X="10550" Y="5106" Z="0"/>
					<Vertex X="10546" Y="5100" Z="0"/>
					<Vertex X="10543" Y="5100" Z="0"/>
					<Vertex X="10536" Y="5096" Z="0"/>
					<Vertex X="10533" Y="5093" Z="0"/>
					<Vertex X="10530" Y="5090" Z="0"/>
					<Vertex X="10526" Y="5086" Z="0"/>
					<Vertex X="10523" Y="5086" Z="0"/>
					<Vertex X="10520" Y="5086" Z="0"/>
					<Vertex X="10516" Y="5083" Z="0"/>
					<Vertex X="10513" Y="5083" Z="0"/>
					<Vertex X="10510" Y="5083" Z="0"/>
					<Vertex X="10503" Y="5083" Z="0"/>
					<Vertex X="10500" Y="5083" Z="0"/>
					<Vertex X="10496" Y="5080" Z="0"/>
					<Vertex X="10493" Y="5080" Z="0"/>
					<Vertex X="10486" Y="5080" Z="0"/>
					<Vertex X="10483" Y="5080" Z="0"/>
					<Vertex X="10480" Y="5080" Z="0"/>
					<Vertex X="10476" Y="5080" Z="0"/>
					<Vertex X="10466" Y="5080" Z="0"/>
					<Vertex X="10463" Y="5080" Z="0"/>
					<Vertex X="10453" Y="5083" Z="0"/>
					<Vertex X="10443" Y="5086" Z="0"/>
					<Vertex X="10440" Y="5090" Z="0"/>
					<Vertex X="10426" Y="5100" Z="0"/>
					<Vertex X="10410" Y="5103" Z="0"/>
					<Vertex X="10400" Y="5106" Z="0"/>
					<Vertex X="10390" Y="5110" Z="0"/>
					<Vertex X="10386" Y="5110" Z="0"/>
					<Vertex X="10376" Y="5110" Z="0"/>
					<Vertex X="10363" Y="5096" Z="0"/>
					<Vertex X="10346" Y="5080" Z="0"/>
					<Vertex X="10340" Y="5066" Z="0"/>
					<Vertex X="10333" Y="5060" Z="0"/>
					<Vertex X="10330" Y="5046" Z="0"/>
					<Vertex X="10330" Y="5033" Z="0"/>
					<Vertex X="10330" Y="5006" Z="0"/>
					<Vertex X="10330" Y="4986" Z="0"/>
					<Vertex X="10330" Y="4966" Z="0"/>
					<Vertex X="10336" Y="4946" Z="0"/>
					<Vertex X="10343" Y="4926" Z="0"/>
					<Vertex X="10346" Y="4906" Z="0"/>
					<Vertex X="10353" Y="4890" Z="0"/>
					<Vertex X="10353" Y="4876" Z="0"/>
					<Vertex X="10360" Y="4866" Z="0"/>
					<Vertex X="10363" Y="4850" Z="0"/>
					<Vertex X="10370" Y="4836" Z="0"/>
					<Vertex X="10373" Y="4813" Z="0"/>
					<Vertex X="10380" Y="4796" Z="0"/>
					<Vertex X="10383" Y="4786" Z="0"/>
					<Vertex X="10390" Y="4766" Z="0"/>
					<Vertex X="10393" Y="4753" Z="0"/>
					<Vertex X="10403" Y="4733" Z="0"/>
					<Vertex X="10403" Y="4723" Z="0"/>
					<Vertex X="10406" Y="4713" Z="0"/>
					<Vertex X="10413" Y="4700" Z="0"/>
					<Vertex X="10416" Y="4690" Z="0"/>
					<Vertex X="10423" Y="4673" Z="0"/>
					<Vertex X="10426" Y="4656" Z="0"/>
					<Vertex X="10433" Y="4646" Z="0"/>
					<Vertex X="10433" Y="4630" Z="0"/>
					<Vertex X="10440" Y="4613" Z="0"/>
					<Vertex X="10446" Y="4583" Z="0"/>
					<Vertex X="10450" Y="4553" Z="0"/>
					<Vertex X="10450" Y="4520" Z="0"/>
					<Vertex X="10453" Y="4503" Z="0"/>
					<Vertex X="10453" Y="4496" Z="0"/>
					<Vertex X="10456" Y="4486" Z="0"/>
					<Vertex X="10460" Y="4480" Z="0"/>
					<Vertex X="10466" Y="4456" Z="0"/>
					<Vertex X="10473" Y="4446" Z="0"/>
					<Vertex X="10480" Y="4430" Z="0"/>
					<Vertex X="10480" Y="4426" Z="0"/>
					<Vertex X="10486" Y="4413" Z="0"/>
					<Vertex X="10493" Y="4410" Z="0"/>
					<Vertex X="10493" Y="4406" Z="0"/>
					<Vertex X="10500" Y="4396" Z="0"/>
					<Vertex X="10503" Y="4390" Z="0"/>
					<Vertex X="10510" Y="4380" Z="0"/>
					<Vertex X="10513" Y="4373" Z="0"/>
					<Vertex X="10520" Y="4356" Z="0"/>
					<Vertex X="10526" Y="4346" Z="0"/>
					<Vertex X="10533" Y="4326" Z="0"/>
					<Vertex X="10536" Y="4303" Z="0"/>
					<Vertex X="10536" Y="4276" Z="0"/>
					<Vertex X="10536" Y="4266" Z="0"/>
					<Vertex X="10530" Y="4253" Z="0"/>
					<Vertex X="10520" Y="4250" Z="0"/>
					<Vertex X="10513" Y="4246" Z="0"/>
					<Vertex X="10506" Y="4246" Z="0"/>
					<Vertex X="10493" Y="4246" Z="0"/>
					<Vertex X="10486" Y="4256" Z="0"/>
					<Vertex X="10476" Y="4270" Z="0"/>
					<Vertex X="10470" Y="4286" Z="0"/>
					<Vertex X="10460" Y="4310" Z="0"/>
					<Vertex X="10453" Y="4326" Z="0"/>
					<Vertex X="10446" Y="4340" Z="0"/>
					<Vertex X="10436" Y="4356" Z="0"/>
					<Vertex X="10426" Y="4380" Z="0"/>
					<Vertex X="10423" Y="4393" Z="0"/>
					<Vertex X="10416" Y="4410" Z="0"/>
					<Vertex X="10413" Y="4416" Z="0"/>
					<Vertex X="10413" Y="4436" Z="0"/>
					<Vertex X="10410" Y="4463" Z="0"/>
					<Vertex X="10406" Y="4473" Z="0"/>
					<Vertex X="10406" Y="4483" Z="0"/>
					<Vertex X="10406" Y="4486" Z="0"/>
					<Vertex X="10406" Y="4496" Z="0"/>
					<Vertex X="10403" Y="4503" Z="0"/>
					<Vertex X="10403" Y="4506" Z="0"/>
					<Vertex X="10400" Y="4516" Z="0"/>
					<Vertex X="10393" Y="4533" Z="0"/>
					<Vertex X="10393" Y="4543" Z="0"/>
					<Vertex X="10390" Y="4563" Z="0"/>
					<Vertex X="10386" Y="4580" Z="0"/>
					<Vertex X="10383" Y="4593" Z="0"/>
					<Vertex X="10376" Y="4620" Z="0"/>
					<Vertex X="10370" Y="4643" Z="0"/>
					<Vertex X="10366" Y="4663" Z="0"/>
					<Vertex X="10363" Y="4676" Z="0"/>
					<Vertex X="10353" Y="4700" Z="0"/>
					<Vertex X="10350" Y="4706" Z="0"/>
					<Vertex X="10346" Y="4723" Z="0"/>
					<Vertex X="10343" Y="4730" Z="0"/>
					<Vertex X="10340" Y="4740" Z="0"/>
					<Vertex X="10333" Y="4753" Z="0"/>
					<Vertex X="10326" Y="4763" Z="0"/>
					<Vertex X="10316" Y="4780" Z="0"/>
					<Vertex X="10310" Y="4793" Z="0"/>
					<Vertex X="10300" Y="4813" Z="0"/>
					<Vertex X="10290" Y="4830" Z="0"/>
					<Vertex X="10283" Y="4843" Z="0"/>
					<Vertex X="10270" Y="4870" Z="0"/>
					<Vertex X="10263" Y="4880" Z="0"/>
					<Vertex X="10260" Y="4896" Z="0"/>
					<Vertex X="10253" Y="4906" Z="0"/>
					<Vertex X="10253" Y="4916" Z="0"/>
					<Vertex X="10253" Y="4933" Z="0"/>
					<Vertex X="10250" Y="4943" Z="0"/>
					<Vertex X="10250" Y="4956" Z="0"/>
					<Vertex X="10250" Y="4970" Z="0"/>
					<Vertex X="10250" Y="4980" Z="0"/>
					<Vertex X="10250" Y="5000" Z="0"/>
					<Vertex X="10250" Y="5010" Z="0"/>
					<Vertex X="10250" Y="5023" Z="0"/>
					<Vertex X="10250" Y="5043" Z="0"/>
					<Vertex X="10253" Y="5056" Z="0"/>
					<Vertex X="10253" Y="5066" Z="0"/>
					<Vertex X="10256" Y="5083" Z="0"/>
					<Vertex X="10263" Y="5093" Z="0"/>
					<Vertex X="10263" Y="5103" Z="0"/>
					<Vertex X="10270" Y="5120" Z="0"/>
					<Vertex X="10276" Y="5126" Z="0"/>
					<Vertex X="10280" Y="5140" Z="0"/>
					<Vertex X="10283" Y="5146" Z="0"/>
					<Vertex X="10286" Y="5163" Z="0"/>
					<Vertex X="10296" Y="5173" Z="0"/>
					<Vertex X="10300" Y="5176" Z="0"/>
					<Vertex X="10303" Y="5186" Z="0"/>
					<Vertex X="10306" Y="5193" Z="0"/>
					<Vertex X="10310" Y="5203" Z="0"/>
					<Vertex X="10310" Y="5210" Z="0"/>
					<Vertex X="10316" Y="5223" Z="0"/>
					<Vertex X="10320" Y="5226" Z="0"/>
					<Vertex X="10320" Y="5233" Z="0"/>
					<Vertex X="10320" Y="5243" Z="0"/>
					<Vertex X="10326" Y="5253" Z="0"/>
					<Vertex X="10326" Y="5266" Z="0"/>
					<Vertex X="10326" Y="5276" Z="0"/>
					<Vertex X="10326" Y="5290" Z="0"/>
					<Vertex X="10320" Y="5306" Z="0"/>
					<Vertex X="10316" Y="5316" Z="0"/>
					<Vertex X="10306" Y="5326" Z="0"/>
					<Vertex X="10300" Y="5336" Z="0"/>
					<Vertex X="10293" Y="5346" Z="0"/>
					<Vertex X="10286" Y="5353" Z="0"/>
					<Vertex X="10283" Y="5353" Z="0"/>
					<Vertex X="10273" Y="5360" Z="0"/>
					<Vertex X="10260" Y="5366" Z="0"/>
					<Vertex X="10250" Y="5373" Z="0"/>
					<Vertex X="10240" Y="5376" Z="0"/>
					<Vertex X="10223" Y="5380" Z="0"/>
					<Vertex X="10210" Y="5383" Z="0"/>
					<Vertex X="10196" Y="5386" Z="0"/>
					<Vertex X="10180" Y="5390" Z="0"/>
					<Vertex X="10163" Y="5396" Z="0"/>
					<Vertex X="10150" Y="5400" Z="0"/>
					<Vertex X="10130" Y="5400" Z="0"/>
					<Vertex X="10120" Y="5400" Z="0"/>
					<Vertex X="10110" Y="5400" Z="0"/>
					<Vertex X="10100" Y="5400" Z="0"/>
					<Vertex X="10086" Y="5400" Z="0"/>
					<Vertex X="10070" Y="5400" Z="0"/>
					<Vertex X="10056" Y="5396" Z="0"/>
					<Vertex X="10050" Y="5396" Z="0"/>
					<Vertex X="10036" Y="5390" Z="0"/>
					<Vertex X="10030" Y="5386" Z="0"/>
					<Vertex X="10023" Y="5383" Z="0"/>
					<Vertex X="10013" Y="5376" Z="0"/>
					<Vertex X="10006" Y="5373" Z="0"/>
					<Vertex X="9996" Y="5363" Z="0"/>
					<Vertex X="9993" Y="5360" Z="0"/>
					<Vertex X="9980" Y="5356" Z="0"/>
					<Vertex X="9973" Y="5353" Z="0"/>
					<Vertex X="9963" Y="5353" Z="0"/>
					<Vertex X="9953" Y="5353" Z="0"/>
					<Vertex X="9943" Y="5353" Z="0"/>
					<Vertex X="9930" Y="5360" Z="0"/>
					<Vertex X="9916" Y="5366" Z="0"/>
					<Vertex X="9910" Y="5370" Z="0"/>
					<Vertex X="9906" Y="5373" Z="0"/>
					<Vertex X="9896" Y="5380" Z="0"/>
					<Vertex X="9886" Y="5383" Z="0"/>
					<Vertex X="9876" Y="5386" Z="0"/>
					<Vertex X="9863" Y="5386" Z="0"/>
					<Vertex X="9853" Y="5386" Z="0"/>
					<Vertex X="9846" Y="5386" Z="0"/>
					<Vertex X="9836" Y="5386" Z="0"/>
					<Vertex X="9823" Y="5383" Z="0"/>
					<Vertex X="9806" Y="5373" Z="0"/>
					<Vertex X="9790" Y="5373" Z="0"/>
					<Vertex X="9773" Y="5366" Z="0"/>
					<Vertex X="9763" Y="5360" Z="0"/>
					<Vertex X="9750" Y="5350" Z="0"/>
					<Vertex X="9736" Y="5343" Z="0"/>
					<Vertex X="9730" Y="5336" Z="0"/>
					<Vertex X="9720" Y="5326" Z="0"/>
					<Vertex X="9706" Y="5310" Z="0"/>
					<Vertex X="9690" Y="5286" Z="0"/>
					<Vertex X="9683" Y="5260" Z="0"/>
					<Vertex X="9680" Y="5240" Z="0"/>
					<Vertex X="9680" Y="5223" Z="0"/>
					<Vertex X="9680" Y="5203" Z="0"/>
					<Vertex X="9683" Y="5183" Z="0"/>
					<Vertex X="9693" Y="5160" Z="0"/>
					<Vertex X="9710" Y="5140" Z="0"/>
					<Vertex X="9720" Y="5123" Z="0"/>
					<Vertex X="9733" Y="5110" Z="0"/>
					<Vertex X="9746" Y="5103" Z="0"/>
					<Vertex X="9753" Y="5100" Z="0"/>
					<Vertex X="9770" Y="5086" Z="0"/>
					<Vertex X="9790" Y="5083" Z="0"/>
					<Vertex X="9810" Y="5076" Z="0"/>
					<Vertex X="9826" Y="5073" Z="0"/>
					<Vertex X="9850" Y="5070" Z="0"/>
					<Vertex X="9866" Y="5066" Z="0"/>
					<Vertex X="9880" Y="5063" Z="0"/>
					<Vertex X="9893" Y="5056" Z="0"/>
					<Vertex X="9910" Y="5050" Z="0"/>
					<Vertex X="9933" Y="5033" Z="0"/>
					<Vertex X="9956" Y="5016" Z="0"/>
					<Vertex X="9970" Y="5006" Z="0"/>
					<Vertex X="9980" Y="4993" Z="0"/>
					<Vertex X="9996" Y="4973" Z="0"/>
					<Vertex X="10003" Y="4963" Z="0"/>
					<Vertex X="10016" Y="4953" Z="0"/>
					<Vertex X="10023" Y="4940" Z="0"/>
					<Vertex X="10036" Y="4926" Z="0"/>
					<Vertex X="10046" Y="4916" Z="0"/>
					<Vertex X="10053" Y="4910" Z="0"/>
					<Vertex X="10060" Y="4903" Z="0"/>
					<Vertex X="10066" Y="4896" Z="0"/>
					<Vertex X="10076" Y="4883" Z="0"/>
					<Vertex X="10090" Y="4873" Z="0"/>
					<Vertex X="10103" Y="4860" Z="0"/>
					<Vertex X="10116" Y="4850" Z="0"/>
					<Vertex X="10130" Y="4840" Z="0"/>
					<Vertex X="10146" Y="4823" Z="0"/>
					<Vertex X="10156" Y="4803" Z="0"/>
					<Vertex X="10166" Y="4786" Z="0"/>
					<Vertex X="10183" Y="4763" Z="0"/>
					<Vertex X="10193" Y="4750" Z="0"/>
					<Vertex X="10196" Y="4736" Z="0"/>
					<Vertex X="10203" Y="4726" Z="0"/>
					<Vertex X="10213" Y="4713" Z="0"/>
					<Vertex X="10220" Y="4700" Z="0"/>
					<Vertex X="10223" Y="4686" Z="0"/>
					<Vertex X="10226" Y="4673" Z="0"/>
					<Vertex X="10233" Y="4660" Z="0"/>
					<Vertex X="10236" Y="4650" Z="0"/>
					<Vertex X="10236" Y="4640" Z="0"/>
					<Vertex X="10236" Y="4626" Z="0"/>
					<Vertex X="10236" Y="4613" Z="0"/>
					<Vertex X="10236" Y="4596" Z="0"/>
					<Vertex X="10236" Y="4580" Z="0"/>
					<Vertex X="10236" Y="4563" Z="0"/>
					<Vertex X="10236" Y="4546" Z="0"/>
					<Vertex X="10236" Y="4530" Z="0"/>
					<Vertex X="10233" Y="4510" Z="0"/>
					<Vertex X="10223" Y="4486" Z="0"/>
					<Vertex X="10213" Y="4463" Z="0"/>
					<Vertex X="10200" Y="4456" Z="0"/>
					<Vertex X="10180" Y="4446" Z="0"/>
					<Vertex X="10160" Y="4436" Z="0"/>
					<Vertex X="10126" Y="4426" Z="0"/>
					<Vertex X="10110" Y="4423" Z="0"/>
					<Vertex X="10090" Y="4416" Z="0"/>
					<Vertex X="10073" Y="4416" Z="0"/>
					<Vertex X="10053" Y="4416" Z="0"/>
					<Vertex X="10040" Y="4416" Z="0"/>
					<Vertex X="10026" Y="4416" Z="0"/>
					<Vertex X="10010" Y="4420" Z="0"/>
					<Vertex X="9993" Y="4423" Z="0"/>
					<Vertex X="9980" Y="4430" Z="0"/>
					<Vertex X="9970" Y="4430" Z="0"/>
					<Vertex X="9963" Y="4430" Z="0"/>
					<Vertex X="9953" Y="4430" Z="0"/>
					<Vertex X="9933" Y="4433" Z="0"/>
					<Vertex X="9923" Y="4433" Z="0"/>
					<Vertex X="9910" Y="4433" Z="0"/>
					<Vertex X="9893" Y="4433" Z="0"/>
					<Vertex X="9870" Y="4433" Z="0"/>
					<Vertex X="9846" Y="4430" Z="0"/>
					<Vertex X="9830" Y="4426" Z="0"/>
					<Vertex X="9813" Y="4423" Z="0"/>
					<Vertex X="9786" Y="4420" Z="0"/>
					<Vertex X="9773" Y="4413" Z="0"/>
					<Vertex X="9753" Y="4406" Z="0"/>
					<Vertex X="9740" Y="4396" Z="0"/>
					<Vertex X="9726" Y="4390" Z="0"/>
					<Vertex X="9716" Y="4383" Z="0"/>
					<Vertex X="9716" Y="4380" Z="0"/>
					<Vertex X="9710" Y="4370" Z="0"/>
					<Vertex X="9710" Y="4360" Z="0"/>
					<Vertex X="9710" Y="4350" Z="0"/>
					<Vertex X="9710" Y="4333" Z="0"/>
					<Vertex X="9710" Y="4323" Z="0"/>
					<Vertex X="9713" Y="4313" Z="0"/>
					<Vertex X="9720" Y="4306" Z="0"/>
					<Vertex X="9726" Y="4293" Z="0"/>
					<Vertex X="9740" Y="4283" Z="0"/>
					<Vertex X="9750" Y="4263" Z="0"/>
					<Vertex X="9756" Y="4260" Z="0"/>
					<Vertex X="9766" Y="4253" Z="0"/>
					<Vertex X="9786" Y="4236" Z="0"/>
					<Vertex X="9810" Y="4220" Z="0"/>
					<Vertex X="9826" Y="4206" Z="0"/>
					<Vertex X="9833" Y="4200" Z="0"/>
					<Vertex X="9846" Y="4193" Z="0"/>
					<Vertex X="9870" Y="4180" Z="0"/>
					<Vertex X="9893" Y="4163" Z="0"/>
					<Vertex X="9906" Y="4156" Z="0"/>
					<Vertex X="9930" Y="4140" Z="0"/>
					<Vertex X="9976" Y="4130" Z="0"/>
					<Vertex X="10040" Y="4106" Z="0"/>
					<Vertex X="10090" Y="4093" Z="0"/>
					<Vertex X="10106" Y="4090" Z="0"/>
					<Vertex X="10123" Y="4086" Z="0"/>
					<Vertex X="10136" Y="4083" Z="0"/>
					<Vertex X="10146" Y="4080" Z="0"/>
					<Vertex X="10160" Y="4080" Z="0"/>
					<Vertex X="10173" Y="4076" Z="0"/>
					<Vertex X="10186" Y="4073" Z="0"/>
					<Vertex X="10203" Y="4070" Z="0"/>
					<Vertex X="10223" Y="4070" Z="0"/>
					<Vertex X="10233" Y="4066" Z="0"/>
					<Vertex X="10256" Y="4060" Z="0"/>
					<Vertex X="10270" Y="4056" Z="0"/>
					<Vertex X="10280" Y="4050" Z="0"/>
					<Vertex X="10293" Y="4046" Z="0"/>
					<Vertex X="10306" Y="4040" Z="0"/>
					<Vertex X="10320" Y="4033" Z="0"/>
					<Vertex X="10326" Y="4026" Z="0"/>
					<Vertex X="10330" Y="4026" Z="0"/>
					<Vertex X="10333" Y="4016" Z="0"/>
					<Vertex X="10333" Y="3996" Z="0"/>
					<Vertex X="10333" Y="3983" Z="0"/>
					<Vertex X="10333" Y="3976" Z="0"/>
					<Vertex X="10333" Y="3973" Z="0"/>
					<Vertex X="10326" Y="3966" Z="0"/>
					<Vertex X="10320" Y="3966" Z="0"/>
					<Vertex X="10310" Y="3966" Z="0"/>
					<Vertex X="10300" Y="3966" Z="0"/>
					<Vertex X="10276" Y="3970" Z="0"/>
					<Vertex X="10256" Y="3976" Z="0"/>
					<Vertex X="10240" Y="3980" Z="0"/>
					<Vertex X="10226" Y="3990" Z="0"/>
					<Vertex X="10210" Y="3993" Z="0"/>
					<Vertex X="10196" Y="4000" Z="0"/>
					<Vertex X="10180" Y="4003" Z="0"/>
					<Vertex X="10163" Y="4010" Z="0"/>
					<Vertex X="10140" Y="4013" Z="0"/>
					<Vertex X="10116" Y="4013" Z="0"/>
					<Vertex X="10106" Y="4013" Z="0"/>
					<Vertex X="10086" Y="4023" Z="0"/>
					<Vertex X="10063" Y="4030" Z="0"/>
					<Vertex X="10043" Y="4036" Z="0"/>
					<Vertex X="10026" Y="4046" Z="0"/>
					<Vertex X="10010" Y="4053" Z="0"/>
					<Vertex X="9983" Y="4070" Z="0"/>
					<Vertex X="9956" Y="4080" Z="0"/>
					<Vertex X="9930" Y="4093" Z="0"/>
					<Vertex X="9896" Y="4110" Z="0"/>
					<Vertex X="9863" Y="4123" Z="0"/>
					<Vertex X="9840" Y="4126" Z="0"/>
					<Vertex X="9813" Y="4133" Z="0"/>
					<Vertex X="9790" Y="4140" Z="0"/>
					<Vertex X="9766" Y="4146" Z="0"/>
					<Vertex X="9753" Y="4146" Z="0"/>
					<Vertex X="9730" Y="4156" Z="0"/>
					<Vertex X="9706" Y="4163" Z="0"/>
					<Vertex X="9686" Y="4170" Z="0"/>
					<Vertex X="9663" Y="4173" Z="0"/>
					<Vertex X="9640" Y="4183" Z="0"/>
					<Vertex X="9616" Y="4186" Z="0"/>
					<Vertex X="9603" Y="4193" Z="0"/>
					<Vertex X="9580" Y="4203" Z="0"/>
					<Vertex X="9563" Y="4206" Z="0"/>
					<Vertex X="9536" Y="4216" Z="0"/>
					<Vertex X="9503" Y="4223" Z="0"/>
					<Vertex X="9473" Y="4230" Z="0"/>
					<Vertex X="9436" Y="4243" Z="0"/>
					<Vertex X="9386" Y="4253" Z="0"/>
					<Vertex X="9356" Y="4256" Z="0"/>
					<Vertex X="9333" Y="4256" Z="0"/>
					<Vertex X="9313" Y="4260" Z="0"/>
					<Vertex X="9300" Y="4263" Z="0"/>
					<Vertex X="9283" Y="4266" Z="0"/>
					<Vertex X="9266" Y="4266" Z="0"/>
					<Vertex X="9250" Y="4266" Z="0"/>
					<Vertex X="9236" Y="4266" Z="0"/>
					<Vertex X="9226" Y="4266" Z="0"/>
					<Vertex X="9220" Y="4266" Z="0"/>
					<Vertex X="9213" Y="4266" Z="0"/>
					<Vertex X="9206" Y="4266" Z="0"/>
					<Vertex X="9196" Y="4266" Z="0"/>
					<Vertex X="9193" Y="4266" Z="0"/>
					<Vertex X="9186" Y="4266" Z="0"/>
					<Vertex X="9180" Y="4266" Z="0"/>
					<Vertex X="9176" Y="4263" Z="0"/>
					<Vertex X="9173" Y="4263" Z="0"/>
					<Vertex X="9166" Y="4253" Z="0"/>
					<Vertex X="9166" Y="4236" Z="0"/>
					<Vertex X="9166" Y="4220" Z="0"/>
					<Vertex X="9166" Y="4196" Z="0"/>
					<Vertex X="9170" Y="4173" Z="0"/>
					<Vertex X="9170" Y="4156" Z="0"/>
					<Vertex X="9176" Y="4136" Z="0"/>
					<Vertex X="9180" Y="4123" Z="0"/>
					<Vertex X="9183" Y="4113" Z="0"/>
					<Vertex X="9190" Y="4103" Z="0"/>
					<Vertex X="9196" Y="4096" Z="0"/>
					<Vertex X="9203" Y="4090" Z="0"/>
					<Vertex X="9220" Y="4076" Z="0"/>
					<Vertex X="9230" Y="4073" Z="0"/>
					<Vertex X="9243" Y="4063" Z="0"/>
					<Vertex X="9250" Y="4060" Z="0"/>
					<Vertex X="9263" Y="4046" Z="0"/>
					<Vertex X="9276" Y="4030" Z="0"/>
					<Vertex X="9276" Y="4006" Z="0"/>
					<Vertex X="9286" Y="3963" Z="0"/>
					<Vertex X="9286" Y="3933" Z="0"/>
					<Vertex X="9286" Y="3920" Z="0"/>
					<Vertex X="9286" Y="3913" Z="0"/>
					<Vertex X="9286" Y="3906" Z="0"/>
					<Vertex X="9286" Y="3890" Z="0"/>
					<Vertex X="9290" Y="3870" Z="0"/>
					<Vertex X="9293" Y="3850" Z="0"/>
					<Vertex X="9296" Y="3843" Z="0"/>
					<Vertex X="9300" Y="3833" Z="0"/>
					<Vertex X="9306" Y="3823" Z="0"/>
					<Vertex X="9316" Y="3813" Z="0"/>
					<Vertex X="9330" Y="3803" Z="0"/>
					<Vertex X="9340" Y="3793" Z="0"/>
					<Vertex X="9350" Y="3783" Z="0"/>
					<Vertex X="9360" Y="3776" Z="0"/>
					<Vertex X="9373" Y="3766" Z="0"/>
					<Vertex X="9383" Y="3760" Z="0"/>
					<Vertex X="9393" Y="3750" Z="0"/>
					<Vertex X="9400" Y="3743" Z="0"/>
					<Vertex X="9410" Y="3736" Z="0"/>
					<Vertex X="9413" Y="3730" Z="0"/>
					<Vertex X="9420" Y="3723" Z="0"/>
					<Vertex X="9430" Y="3713" Z="0"/>
					<Vertex X="9436" Y="3710" Z="0"/>
					<Vertex X="9440" Y="3706" Z="0"/>
					<Vertex X="9450" Y="3700" Z="0"/>
					<Vertex X="9453" Y="3696" Z="0"/>
					<Vertex X="9463" Y="3693" Z="0"/>
					<Vertex X="9470" Y="3686" Z="0"/>
					<Vertex X="9480" Y="3683" Z="0"/>
					<Vertex X="9490" Y="3676" Z="0"/>
					<Vertex X="9500" Y="3673" Z="0"/>
					<Vertex X="9513" Y="3673" Z="0"/>
					<Vertex X="9526" Y="3673" Z="0"/>
					<Vertex X="9543" Y="3673" Z="0"/>
					<Vertex X="9560" Y="3673" Z="0"/>
					<Vertex X="9586" Y="3676" Z="0"/>
					<Vertex X="9600" Y="3683" Z="0"/>
					<Vertex X="9616" Y="3690" Z="0"/>
					<Vertex X="9626" Y="3696" Z="0"/>
					<Vertex X="9636" Y="3700" Z="0"/>
					<Vertex X="9646" Y="3703" Z="0"/>
					<Vertex X="9656" Y="3710" Z="0"/>
					<Vertex X="9666" Y="3716" Z="0"/>
					<Vertex X="9670" Y="3720" Z="0"/>
					<Vertex X="9673" Y="3723" Z="0"/>
					<Vertex X="9676" Y="3730" Z="0"/>
					<Vertex X="9680" Y="3733" Z="0"/>
					<Vertex X="9683" Y="3740" Z="0"/>
					<Vertex X="9686" Y="3750" Z="0"/>
					<Vertex X="9686" Y="3760" Z="0"/>
					<Vertex X="9686" Y="3770" Z="0"/>
					<Vertex X="9686" Y="3786" Z="0"/>
					<Vertex X="9686" Y="3790" Z="0"/>
					<Vertex X="9683" Y="3803" Z="0"/>
					<Vertex X="9673" Y="3813" Z="0"/>
					<Vertex X="9663" Y="3820" Z="0"/>
					<Vertex X="9650" Y="3830" Z="0"/>
					<Vertex X="9633" Y="3833" Z="0"/>
					<Vertex X="9620" Y="3836" Z="0"/>
					<Vertex X="9606" Y="3840" Z="0"/>
					<Vertex X="9596" Y="3840" Z="0"/>
					<Vertex X="9593" Y="3840" Z="0"/>
					<Vertex X="9583" Y="3840" Z="0"/>
					<Vertex X="9573" Y="3840" Z="0"/>
					<Vertex X="9566" Y="3840" Z="0"/>
					<Vertex X="9556" Y="3840" Z="0"/>
					<Vertex X="9546" Y="3840" Z="0"/>
					<Vertex X="9533" Y="3840" Z="0"/>
					<Vertex X="9516" Y="3843" Z="0"/>
					<Vertex X="9510" Y="3843" Z="0"/>
					<Vertex X="9503" Y="3846" Z="0"/>
					<Vertex X="9496" Y="3846" Z="0"/>
					<Vertex X="9486" Y="3846" Z="0"/>
					<Vertex X="9476" Y="3853" Z="0"/>
					<Vertex X="9463" Y="3853" Z="0"/>
					<Vertex X="9456" Y="3853" Z="0"/>
					<Vertex X="9443" Y="3860" Z="0"/>
					<Vertex X="9433" Y="3863" Z="0"/>
					<Vertex X="9426" Y="3866" Z="0"/>
					<Vertex X="9420" Y="3866" Z="0"/>
					<Vertex X="9413" Y="3870" Z="0"/>
					<Vertex X="9406" Y="3880" Z="0"/>
					<Vertex X="9400" Y="3886" Z="0"/>
					<Vertex X="9400" Y="3893" Z="0"/>
					<Vertex X="9400" Y="3906" Z="0"/>
					<Vertex X="9400" Y="3916" Z="0"/>
					<Vertex X="9400" Y="3923" Z="0"/>
					<Vertex X="9406" Y="3933" Z="0"/>
					<Vertex X="9413" Y="3940" Z="0"/>
					<Vertex X="9423" Y="3946" Z="0"/>
					<Vertex X="9433" Y="3950" Z="0"/>
					<Vertex X="9450" Y="3956" Z="0"/>
					<Vertex X="9453" Y="3960" Z="0"/>
					<Vertex X="9470" Y="3963" Z="0"/>
					<Vertex X="9483" Y="3963" Z="0"/>
					<Vertex X="9493" Y="3966" Z="0"/>
					<Vertex X="9496" Y="3966" Z="0"/>
					<Vertex X="9500" Y="3970" Z="0"/>
					<Vertex X="9503" Y="3973" Z="0"/>
					<Vertex X="9506" Y="3976" Z="0"/>
					<Vertex X="9510" Y="3980" Z="0"/>
					<Vertex X="9520" Y="3986" Z="0"/>
					<Vertex X="9523" Y="3993" Z="0"/>
					<Vertex X="9536" Y="4000" Z="0"/>
					<Vertex X="9546" Y="4003" Z="0"/>
					<Vertex X="9560" Y="4010" Z="0"/>
					<Vertex X="9570" Y="4010" Z="0"/>
					<Vertex X="9576" Y="4010" Z="0"/>
					<Vertex X="9586" Y="4010" Z="0"/>
					<Vertex X="9596" Y="4010" Z="0"/>
					<Vertex X="9606" Y="4006" Z="0"/>
					<Vertex X="9620" Y="4006" Z="0"/>
					<Vertex X="9636" Y="4003" Z="0"/>
					<Vertex X="9650" Y="3996" Z="0"/>
					<Vertex X="9663" Y="3990" Z="0"/>
					<Vertex X="9673" Y="3986" Z="0"/>
					<Vertex X="9683" Y="3980" Z="0"/>
					<Vertex X="9696" Y="3973" Z="0"/>
					<Vertex X="9706" Y="3966" Z="0"/>
					<Vertex X="9710" Y="3963" Z="0"/>
					<Vertex X="9713" Y="3963" Z="0"/>
					<Vertex X="9723" Y="3956" Z="0"/>
					<Vertex X="9726" Y="3956" Z="0"/>
					<Vertex X="9733" Y="3953" Z="0"/>
					<Vertex X="9736" Y="3953" Z="0"/>
					<Vertex X="9743" Y="3946" Z="0"/>
					<Vertex X="9746" Y="3943" Z="0"/>
					<Vertex X="9756" Y="3940" Z="0"/>
					<Vertex X="9763" Y="3936" Z="0"/>
					<Vertex X="9766" Y="3933" Z="0"/>
					<Vertex X="9770" Y="3933" Z="0"/>
					<Vertex X="9773" Y="3933" Z="0"/>
					<Vertex X="9783" Y="3930" Z="0"/>
					<Vertex X="9786" Y="3926" Z="0"/>
					<Vertex X="9796" Y="3923" Z="0"/>
					<Vertex X="9803" Y="3923" Z="0"/>
					<Vertex X="9810" Y="3916" Z="0"/>
					<Vertex X="9816" Y="3916" Z="0"/>
					<Vertex X="9823" Y="3916" Z="0"/>
					<Vertex X="9826" Y="3913" Z="0"/>
					<Vertex X="9840" Y="3906" Z="0"/>
					<Vertex X="9846" Y="3906" Z="0"/>
					<Vertex X="9853" Y="3900" Z="0"/>
					<Vertex X="9866" Y="3893" Z="0"/>
					<Vertex X="9876" Y="3886" Z="0"/>
					<Vertex X="9886" Y="3880" Z="0"/>
					<Vertex X="9896" Y="3873" Z="0"/>
					<Vertex X="9906" Y="3870" Z="0"/>
					<Vertex X="9916" Y="3863" Z="0"/>
					<Vertex X="9923" Y="3860" Z="0"/>
					<Vertex X="9933" Y="3853" Z="0"/>
					<Vertex X="9943" Y="3853" Z="0"/>
					<Vertex X="9963" Y="3843" Z="0"/>
					<Vertex X="9973" Y="3840" Z="0"/>
					<Vertex X="9983" Y="3833" Z="0"/>
					<Vertex X="9990" Y="3833" Z="0"/>
					<Vertex X="9996" Y="3830" Z="0"/>
					<Vertex X="10003" Y="3826" Z="0"/>
					<Vertex X="10013" Y="3826" Z="0"/>
					<Vertex X="10026" Y="3820" Z="0"/>
					<Vertex X="10036" Y="3820" Z="0"/>
					<Vertex X="10046" Y="3816" Z="0"/>
					<Vertex X="10063" Y="3810" Z="0"/>
					<Vertex X="10080" Y="3803" Z="0"/>
					<Vertex X="10096" Y="3796" Z="0"/>
					<Vertex X="10106" Y="3790" Z="0"/>
					<Vertex X="10116" Y="3786" Z="0"/>
					<Vertex X="10123" Y="3776" Z="0"/>
					<Vertex X="10130" Y="3760" Z="0"/>
					<Vertex X="10133" Y="3743" Z="0"/>
					<Vertex X="10140" Y="3730" Z="0"/>
					<Vertex X="10143" Y="3723" Z="0"/>
					<Vertex X="10143" Y="3716" Z="0"/>
					<Vertex X="10143" Y="3706" Z="0"/>
					<Vertex X="10143" Y="3693" Z="0"/>
					<Vertex X="10140" Y="3680" Z="0"/>
					<Vertex X="10126" Y="3663" Z="0"/>
					<Vertex X="10113" Y="3653" Z="0"/>
					<Vertex X="10100" Y="3653" Z="0"/>
					<Vertex X="10083" Y="3653" Z="0"/>
					<Vertex X="10073" Y="3653" Z="0"/>
					<Vertex X="10063" Y="3653" Z="0"/>
					<Vertex X="10056" Y="3653" Z="0"/>
					<Vertex X="10050" Y="3653" Z="0"/>
					<Vertex X="10046" Y="3653" Z="0"/>
					<Vertex X="10040" Y="3653" Z="0"/>
					<Vertex X="10030" Y="3653" Z="0"/>
					<Vertex X="10020" Y="3650" Z="0"/>
					<Vertex X="10013" Y="3646" Z="0"/>
					<Vertex X="10010" Y="3643" Z="0"/>
					<Vertex X="10006" Y="3643" Z="0"/>
					<Vertex X="10006" Y="3640" Z="0"/>
					<Vertex X="10003" Y="3633" Z="0"/>
					<Vertex X="10000" Y="3630" Z="0"/>
					<Vertex X="9996" Y="3630" Z="0"/>
					<Vertex X="9973" Y="3610" Z="0"/>
				</Vertices>
			</Region>
			<Region Id="10" Type="0" Zoom="0.540000" Selected="0" ImageLocation="" ImageFocus="0" Length="5824.5" Area="1151065.0" LengthMicrons="2921.0" AreaMicrons="289495.4" Text="SOLID" NegativeROA="0" InputRegionId="0" Analyze="1" DisplayId="10">
				<Attributes/>
				<Vertices>
					<Vertex X="7559" Y="2983" Z="0"/>
					<Vertex X="7559" Y="2981" Z="0"/>
					<Vertex X="7565" Y="2981" Z="0"/>
					<Vertex X="7576" Y="2981" Z="0"/>
					<Vertex X="7594" Y="2983" Z="0"/>
					<Vertex X="7618" Y="2985" Z="0"/>
					<Vertex X="7644" Y="2990" Z="0"/>
					<Vertex X="7676" Y="2994" Z="0"/>
					<Vertex X="7715" Y="2998" Z="0"/>
					<Vertex X="7757" Y="3003" Z="0"/>
					<Vertex X="7800" Y="3003" Z="0"/>
					<Vertex X="7835" Y="3003" Z="0"/>
					<Vertex X="7863" Y="3003" Z="0"/>
					<Vertex X="7889" Y="3003" Z="0"/>
					<Vertex X="7909" Y="3003" Z="0"/>
					<Vertex X="7922" Y="3003" Z="0"/>
					<Vertex X="7928" Y="3003" Z="0"/>
					<Vertex X="7931" Y="3003" Z="0"/>
					<Vertex X="7933" Y="3003" Z="0"/>
					<Vertex X="7935" Y="3003" Z="0"/>
					<Vertex X="7937" Y="3003" Z="0"/>
					<Vertex X="7937" Y="3005" Z="0"/>
					<Vertex X="7941" Y="3005" Z="0"/>
					<Vertex X="7943" Y="3009" Z="0"/>
					<Vertex X="7944" Y="3009" Z="0"/>
					<Vertex X="7944" Y="3011" Z="0"/>
					<Vertex X="7946" Y="3013" Z="0"/>
					<Vertex X="7952" Y="3016" Z="0"/>
					<Vertex X="7954" Y="3018" Z="0"/>
					<Vertex X="7955" Y="3018" Z="0"/>
					<Vertex X="7955" Y="3020" Z="0"/>
					<Vertex X="7959" Y="3024" Z="0"/>
					<Vertex X="7959" Y="3026" Z="0"/>
					<Vertex X="7963" Y="3029" Z="0"/>
					<Vertex X="7965" Y="3033" Z="0"/>
					<Vertex X="7972" Y="3038" Z="0"/>
					<Vertex X="7974" Y="3042" Z="0"/>
					<Vertex X="7976" Y="3046" Z="0"/>
					<Vertex X="7980" Y="3050" Z="0"/>
					<Vertex X="7985" Y="3059" Z="0"/>
					<Vertex X="7989" Y="3063" Z="0"/>
					<Vertex X="7991" Y="3068" Z="0"/>
					<Vertex X="7996" Y="3074" Z="0"/>
					<Vertex X="8002" Y="3081" Z="0"/>
					<Vertex X="8004" Y="3083" Z="0"/>
					<Vertex X="8007" Y="3090" Z="0"/>
					<Vertex X="8009" Y="3092" Z="0"/>
					<Vertex X="8013" Y="3096" Z="0"/>
					<Vertex X="8015" Y="3100" Z="0"/>
					<Vertex X="8017" Y="3100" Z="0"/>
					<Vertex X="8018" Y="3103" Z="0"/>
					<Vertex X="8018" Y="3109" Z="0"/>
					<Vertex X="8024" Y="3113" Z="0"/>
					<Vertex X="8026" Y="3116" Z="0"/>
					<Vertex X="8026" Y="3122" Z="0"/>
					<Vertex X="8031" Y="3126" Z="0"/>
					<Vertex X="8031" Y="3129" Z="0"/>
					<Vertex X="8037" Y="3137" Z="0"/>
					<Vertex X="8039" Y="3142" Z="0"/>
					<Vertex X="8039" Y="3146" Z="0"/>
					<Vertex X="8041" Y="3151" Z="0"/>
					<Vertex X="8043" Y="3155" Z="0"/>
					<Vertex X="8046" Y="3161" Z="0"/>
					<Vertex X="8046" Y="3166" Z="0"/>
					<Vertex X="8046" Y="3168" Z="0"/>
					<Vertex X="8048" Y="3172" Z="0"/>
					<Vertex X="8048" Y="3177" Z="0"/>
					<Vertex X="8050" Y="3183" Z="0"/>
					<Vertex X="8050" Y="3185" Z="0"/>
					<Vertex X="8050" Y="3188" Z="0"/>
					<Vertex X="8050" Y="3192" Z="0"/>
					<Vertex X="8050" Y="3194" Z="0"/>
					<Vertex X="8052" Y="3198" Z="0"/>
					<Vertex X="8052" Y="3201" Z="0"/>
					<Vertex X="8052" Y="3207" Z="0"/>
					<Vertex X="8052" Y="3209" Z="0"/>
					<Vertex X="8052" Y="3213" Z="0"/>
					<Vertex X="8052" Y="3214" Z="0"/>
					<Vertex X="8052" Y="3220" Z="0"/>
					<Vertex X="8052" Y="3226" Z="0"/>
					<Vertex X="8052" Y="3229" Z="0"/>
					<Vertex X="8052" Y="3233" Z="0"/>
					<Vertex X="8052" Y="3238" Z="0"/>
					<Vertex X="8050" Y="3242" Z="0"/>
					<Vertex X="8048" Y="3248" Z="0"/>
					<Vertex X="8046" Y="3251" Z="0"/>
					<Vertex X="8044" Y="3255" Z="0"/>
					<Vertex X="8041" Y="3261" Z="0"/>
					<Vertex X="8041" Y="3264" Z="0"/>
					<Vertex X="8035" Y="3268" Z="0"/>
					<Vertex X="8035" Y="3270" Z="0"/>
					<Vertex X="8030" Y="3276" Z="0"/>
					<Vertex X="8028" Y="3279" Z="0"/>
					<Vertex X="8026" Y="3285" Z="0"/>
					<Vertex X="8024" Y="3287" Z="0"/>
					<Vertex X="8022" Y="3290" Z="0"/>
					<Vertex X="8020" Y="3296" Z="0"/>
					<Vertex X="8018" Y="3300" Z="0"/>
					<Vertex X="8015" Y="3301" Z="0"/>
					<Vertex X="8013" Y="3307" Z="0"/>
					<Vertex X="8009" Y="3311" Z="0"/>
					<Vertex X="8007" Y="3313" Z="0"/>
					<Vertex X="8005" Y="3318" Z="0"/>
					<Vertex X="8002" Y="3320" Z="0"/>
					<Vertex X="8002" Y="3322" Z="0"/>
					<Vertex X="8002" Y="3324" Z="0"/>
					<Vertex X="7998" Y="3327" Z="0"/>
					<Vertex X="7996" Y="3327" Z="0"/>
					<Vertex X="7994" Y="3329" Z="0"/>
					<Vertex X="7993" Y="3331" Z="0"/>
					<Vertex X="7991" Y="3335" Z="0"/>
					<Vertex X="7989" Y="3335" Z="0"/>
					<Vertex X="7987" Y="3337" Z="0"/>
					<Vertex X="7983" Y="3338" Z="0"/>
					<Vertex X="7981" Y="3340" Z="0"/>
					<Vertex X="7980" Y="3340" Z="0"/>
					<Vertex X="7978" Y="3340" Z="0"/>
					<Vertex X="7976" Y="3340" Z="0"/>
					<Vertex X="7974" Y="3342" Z="0"/>
					<Vertex X="7972" Y="3342" Z="0"/>
					<Vertex X="7968" Y="3342" Z="0"/>
					<Vertex X="7967" Y="3342" Z="0"/>
					<Vertex X="7963" Y="3344" Z="0"/>
					<Vertex X="7961" Y="3344" Z="0"/>
					<Vertex X="7955" Y="3344" Z="0"/>
					<Vertex X="7950" Y="3346" Z="0"/>
					<Vertex X="7948" Y="3346" Z="0"/>
					<Vertex X="7944" Y="3346" Z="0"/>
					<Vertex X="7939" Y="3348" Z="0"/>
					<Vertex X="7937" Y="3348" Z="0"/>
					<Vertex X="7933" Y="3348" Z="0"/>
					<Vertex X="7930" Y="3348" Z="0"/>
					<Vertex X="7926" Y="3348" Z="0"/>
					<Vertex X="7922" Y="3348" Z="0"/>
					<Vertex X="7920" Y="3348" Z="0"/>
					<Vertex X="7915" Y="3348" Z="0"/>
					<Vertex X="7911" Y="3348" Z="0"/>
					<Vertex X="7905" Y="3348" Z="0"/>
					<Vertex X="7902" Y="3348" Z="0"/>
					<Vertex X="7898" Y="3348" Z="0"/>
					<Vertex X="7894" Y="3348" Z="0"/>
					<Vertex X="7889" Y="3348" Z="0"/>
					<Vertex X="7883" Y="3348" Z="0"/>
					<Vertex X="7880" Y="3348" Z="0"/>
					<Vertex X="7872" Y="3348" Z="0"/>
					<Vertex X="7867" Y="3348" Z="0"/>
					<Vertex X="7859" Y="3348" Z="0"/>
					<Vertex X="7854" Y="3348" Z="0"/>
					<Vertex X="7850" Y="3348" Z="0"/>
					<Vertex X="7843" Y="3346" Z="0"/>
					<Vertex X="7833" Y="3344" Z="0"/>
					<Vertex X="7828" Y="3344" Z="0"/>
					<Vertex X="7822" Y="3344" Z="0"/>
					<Vertex X="7815" Y="3340" Z="0"/>
					<Vertex X="7807" Y="3340" Z="0"/>
					<Vertex X="7804" Y="3338" Z="0"/>
					<Vertex X="7796" Y="3338" Z="0"/>
					<Vertex X="7791" Y="3338" Z="0"/>
					<Vertex X="7785" Y="3338" Z="0"/>
					<Vertex X="7780" Y="3338" Z="0"/>
					<Vertex X="7778" Y="3338" Z="0"/>
					<Vertex X="7770" Y="3338" Z="0"/>
					<Vertex X="7768" Y="3338" Z="0"/>
					<Vertex X="7765" Y="3338" Z="0"/>
					<Vertex X="7763" Y="3338" Z="0"/>
					<Vertex X="7759" Y="3338" Z="0"/>
					<Vertex X="7757" Y="3338" Z="0"/>
					<Vertex X="7752" Y="3338" Z="0"/>
					<Vertex X="7750" Y="3340" Z="0"/>
					<Vertex X="7746" Y="3340" Z="0"/>
					<Vertex X="7741" Y="3340" Z="0"/>
					<Vertex X="7730" Y="3346" Z="0"/>
					<Vertex X="7726" Y="3348" Z="0"/>
					<Vertex X="7722" Y="3350" Z="0"/>
					<Vertex X="7717" Y="3350" Z="0"/>
					<Vertex X="7711" Y="3353" Z="0"/>
					<Vertex X="7709" Y="3355" Z="0"/>
					<Vertex X="7702" Y="3357" Z="0"/>
					<Vertex X="7698" Y="3359" Z="0"/>
					<Vertex X="7696" Y="3361" Z="0"/>
					<Vertex X="7693" Y="3364" Z="0"/>
					<Vertex X="7691" Y="3366" Z="0"/>
					<Vertex X="7685" Y="3370" Z="0"/>
					<Vertex X="7683" Y="3372" Z="0"/>
					<Vertex X="7680" Y="3377" Z="0"/>
					<Vertex X="7678" Y="3379" Z="0"/>
					<Vertex X="7674" Y="3385" Z="0"/>
					<Vertex X="7672" Y="3385" Z="0"/>
					<Vertex X="7670" Y="3387" Z="0"/>
					<Vertex X="7667" Y="3390" Z="0"/>
					<Vertex X="7665" Y="3392" Z="0"/>
					<Vertex X="7663" Y="3394" Z="0"/>
					<Vertex X="7661" Y="3398" Z="0"/>
					<Vertex X="7659" Y="3400" Z="0"/>
					<Vertex X="7659" Y="3401" Z="0"/>
					<Vertex X="7657" Y="3405" Z="0"/>
					<Vertex X="7654" Y="3409" Z="0"/>
					<Vertex X="7654" Y="3413" Z="0"/>
					<Vertex X="7652" Y="3416" Z="0"/>
					<Vertex X="7650" Y="3422" Z="0"/>
					<Vertex X="7648" Y="3426" Z="0"/>
					<Vertex X="7646" Y="3429" Z="0"/>
					<Vertex X="7646" Y="3433" Z="0"/>
					<Vertex X="7646" Y="3435" Z="0"/>
					<Vertex X="7646" Y="3438" Z="0"/>
					<Vertex X="7644" Y="3442" Z="0"/>
					<Vertex X="7644" Y="3448" Z="0"/>
					<Vertex X="7644" Y="3450" Z="0"/>
					<Vertex X="7644" Y="3453" Z="0"/>
					<Vertex X="7644" Y="3457" Z="0"/>
					<Vertex X="7644" Y="3463" Z="0"/>
					<Vertex X="7644" Y="3466" Z="0"/>
					<Vertex X="7644" Y="3472" Z="0"/>
					<Vertex X="7648" Y="3476" Z="0"/>
					<Vertex X="7648" Y="3481" Z="0"/>
					<Vertex X="7648" Y="3485" Z="0"/>
					<Vertex X="7654" Y="3490" Z="0"/>
					<Vertex X="7655" Y="3498" Z="0"/>
					<Vertex X="7657" Y="3500" Z="0"/>
					<Vertex X="7663" Y="3505" Z="0"/>
					<Vertex X="7665" Y="3511" Z="0"/>
					<Vertex X="7670" Y="3516" Z="0"/>
					<Vertex X="7672" Y="3520" Z="0"/>
					<Vertex X="7678" Y="3526" Z="0"/>
					<Vertex X="7678" Y="3527" Z="0"/>
					<Vertex X="7681" Y="3535" Z="0"/>
					<Vertex X="7683" Y="3538" Z="0"/>
					<Vertex X="7687" Y="3542" Z="0"/>
					<Vertex X="7687" Y="3546" Z="0"/>
					<Vertex X="7691" Y="3551" Z="0"/>
					<Vertex X="7693" Y="3555" Z="0"/>
					<Vertex X="7694" Y="3557" Z="0"/>
					<Vertex X="7698" Y="3563" Z="0"/>
					<Vertex X="7700" Y="3564" Z="0"/>
					<Vertex X="7702" Y="3568" Z="0"/>
					<Vertex X="7702" Y="3572" Z="0"/>
					<Vertex X="7705" Y="3574" Z="0"/>
					<Vertex X="7707" Y="3576" Z="0"/>
					<Vertex X="7707" Y="3581" Z="0"/>
					<Vertex X="7711" Y="3585" Z="0"/>
					<Vertex X="7713" Y="3587" Z="0"/>
					<Vertex X="7715" Y="3592" Z="0"/>
					<Vertex X="7717" Y="3598" Z="0"/>
					<Vertex X="7720" Y="3603" Z="0"/>
					<Vertex X="7722" Y="3607" Z="0"/>
					<Vertex X="7722" Y="3609" Z="0"/>
					<Vertex X="7724" Y="3614" Z="0"/>
					<Vertex X="7726" Y="3616" Z="0"/>
					<Vertex X="7726" Y="3620" Z="0"/>
					<Vertex X="7726" Y="3622" Z="0"/>
					<Vertex X="7726" Y="3627" Z="0"/>
					<Vertex X="7728" Y="3631" Z="0"/>
					<Vertex X="7731" Y="3637" Z="0"/>
					<Vertex X="7733" Y="3642" Z="0"/>
					<Vertex X="7733" Y="3646" Z="0"/>
					<Vertex X="7735" Y="3651" Z="0"/>
					<Vertex X="7739" Y="3659" Z="0"/>
					<Vertex X="7741" Y="3664" Z="0"/>
					<Vertex X="7741" Y="3666" Z="0"/>
					<Vertex X="7743" Y="3672" Z="0"/>
					<Vertex X="7746" Y="3677" Z="0"/>
					<Vertex X="7746" Y="3681" Z="0"/>
					<Vertex X="7748" Y="3688" Z="0"/>
					<Vertex X="7750" Y="3692" Z="0"/>
					<Vertex X="7752" Y="3696" Z="0"/>
					<Vertex X="7754" Y="3701" Z="0"/>
					<Vertex X="7754" Y="3707" Z="0"/>
					<Vertex X="7755" Y="3713" Z="0"/>
					<Vertex X="7757" Y="3718" Z="0"/>
					<Vertex X="7759" Y="3724" Z="0"/>
					<Vertex X="7761" Y="3729" Z="0"/>
					<Vertex X="7763" Y="3738" Z="0"/>
					<Vertex X="7763" Y="3744" Z="0"/>
					<Vertex X="7763" Y="3746" Z="0"/>
					<Vertex X="7763" Y="3751" Z="0"/>
					<Vertex X="7763" Y="3759" Z="0"/>
					<Vertex X="7763" Y="3761" Z="0"/>
					<Vertex X="7763" Y="3768" Z="0"/>
					<Vertex X="7763" Y="3776" Z="0"/>
					<Vertex X="7763" Y="3779" Z="0"/>
					<Vertex X="7763" Y="3781" Z="0"/>
					<Vertex X="7763" Y="3787" Z="0"/>
					<Vertex X="7763" Y="3792" Z="0"/>
					<Vertex X="7765" Y="3796" Z="0"/>
					<Vertex X="7765" Y="3801" Z="0"/>
					<Vertex X="7765" Y="3803" Z="0"/>
					<Vertex X="7765" Y="3809" Z="0"/>
					<Vertex X="7765" Y="3813" Z="0"/>
					<Vertex X="7765" Y="3816" Z="0"/>
					<Vertex X="7765" Y="3822" Z="0"/>
					<Vertex X="7765" Y="3829" Z="0"/>
					<Vertex X="7765" Y="3835" Z="0"/>
					<Vertex X="7765" Y="3837" Z="0"/>
					<Vertex X="7765" Y="3840" Z="0"/>
					<Vertex X="7765" Y="3844" Z="0"/>
					<Vertex X="7765" Y="3850" Z="0"/>
					<Vertex X="7765" Y="3853" Z="0"/>
					<Vertex X="7765" Y="3857" Z="0"/>
					<Vertex X="7765" Y="3863" Z="0"/>
					<Vertex X="7765" Y="3866" Z="0"/>
					<Vertex X="7765" Y="3870" Z="0"/>
					<Vertex X="7765" Y="3874" Z="0"/>
					<Vertex X="7761" Y="3876" Z="0"/>
					<Vertex X="7761" Y="3881" Z="0"/>
					<Vertex X="7757" Y="3885" Z="0"/>
					<Vertex X="7755" Y="3888" Z="0"/>
					<Vertex X="7754" Y="3890" Z="0"/>
					<Vertex X="7752" Y="3896" Z="0"/>
					<Vertex X="7748" Y="3898" Z="0"/>
					<Vertex X="7746" Y="3901" Z="0"/>
					<Vertex X="7744" Y="3903" Z="0"/>
					<Vertex X="7743" Y="3905" Z="0"/>
					<Vertex X="7741" Y="3905" Z="0"/>
					<Vertex X="7739" Y="3907" Z="0"/>
					<Vertex X="7733" Y="3913" Z="0"/>
					<Vertex X="7731" Y="3914" Z="0"/>
					<Vertex X="7728" Y="3916" Z="0"/>
					<Vertex X="7722" Y="3922" Z="0"/>
					<Vertex X="7720" Y="3922" Z="0"/>
					<Vertex X="7717" Y="3927" Z="0"/>
					<Vertex X="7715" Y="3927" Z="0"/>
					<Vertex X="7711" Y="3931" Z="0"/>
					<Vertex X="7705" Y="3933" Z="0"/>
					<Vertex X="7702" Y="3935" Z="0"/>
					<Vertex X="7696" Y="3938" Z="0"/>
					<Vertex X="7691" Y="3940" Z="0"/>
					<Vertex X="7687" Y="3944" Z="0"/>
					<Vertex X="7685" Y="3944" Z="0"/>
					<Vertex X="7678" Y="3948" Z="0"/>
					<Vertex X="7674" Y="3950" Z="0"/>
					<Vertex X="7672" Y="3951" Z="0"/>
					<Vertex X="7667" Y="3951" Z="0"/>
					<Vertex X="7663" Y="3955" Z="0"/>
					<Vertex X="7659" Y="3957" Z="0"/>
					<Vertex X="7648" Y="3963" Z="0"/>
					<Vertex X="7644" Y="3964" Z="0"/>
					<Vertex X="7639" Y="3964" Z="0"/>
					<Vertex X="7631" Y="3968" Z="0"/>
					<Vertex X="7628" Y="3972" Z="0"/>
					<Vertex X="7624" Y="3974" Z="0"/>
					<Vertex X="7618" Y="3977" Z="0"/>
					<Vertex X="7613" Y="3977" Z="0"/>
					<Vertex X="7609" Y="3979" Z="0"/>
					<Vertex X="7598" Y="3987" Z="0"/>
					<Vertex X="7594" Y="3988" Z="0"/>
					<Vertex X="7591" Y="3988" Z="0"/>
					<Vertex X="7583" Y="3994" Z="0"/>
					<Vertex X="7580" Y="3996" Z="0"/>
					<Vertex X="7576" Y="4000" Z="0"/>
					<Vertex X="7574" Y="4000" Z="0"/>
					<Vertex X="7570" Y="4001" Z="0"/>
					<Vertex X="7567" Y="4003" Z="0"/>
					<Vertex X="7563" Y="4005" Z="0"/>
					<Vertex X="7559" Y="4009" Z="0"/>
					<Vertex X="7557" Y="4009" Z="0"/>
					<Vertex X="7554" Y="4013" Z="0"/>
					<Vertex X="7552" Y="4014" Z="0"/>
					<Vertex X="7548" Y="4016" Z="0"/>
					<Vertex X="7544" Y="4022" Z="0"/>
					<Vertex X="7543" Y="4022" Z="0"/>
					<Vertex X="7539" Y="4026" Z="0"/>
					<Vertex X="7537" Y="4029" Z="0"/>
					<Vertex X="7533" Y="4033" Z="0"/>
					<Vertex X="7526" Y="4042" Z="0"/>
					<Vertex X="7524" Y="4044" Z="0"/>
					<Vertex X="7518" Y="4050" Z="0"/>
					<Vertex X="7515" Y="4053" Z="0"/>
					<Vertex X="7511" Y="4059" Z="0"/>
					<Vertex X="7509" Y="4061" Z="0"/>
					<Vertex X="7507" Y="4064" Z="0"/>
					<Vertex X="7505" Y="4068" Z="0"/>
					<Vertex X="7504" Y="4072" Z="0"/>
					<Vertex X="7502" Y="4074" Z="0"/>
					<Vertex X="7502" Y="4076" Z="0"/>
					<Vertex X="7498" Y="4081" Z="0"/>
					<Vertex X="7496" Y="4087" Z="0"/>
					<Vertex X="7494" Y="4088" Z="0"/>
					<Vertex X="7493" Y="4094" Z="0"/>
					<Vertex X="7491" Y="4096" Z="0"/>
					<Vertex X="7491" Y="4098" Z="0"/>
					<Vertex X="7489" Y="4101" Z="0"/>
					<Vertex X="7485" Y="4107" Z="0"/>
					<Vertex X="7485" Y="4111" Z="0"/>
					<Vertex X="7485" Y="4113" Z="0"/>
					<Vertex X="7483" Y="4116" Z="0"/>
					<Vertex X="7481" Y="4120" Z="0"/>
					<Vertex X="7480" Y="4122" Z="0"/>
					<Vertex X="7478" Y="4126" Z="0"/>
					<Vertex X="7476" Y="4126" Z="0"/>
					<Vertex X="7474" Y="4127" Z="0"/>
					<Vertex X="7470" Y="4131" Z="0"/>
					<Vertex X="7467" Y="4135" Z="0"/>
					<Vertex X="7467" Y="4137" Z="0"/>
					<Vertex X="7465" Y="4138" Z="0"/>
					<Vertex X="7461" Y="4142" Z="0"/>
					<Vertex X="7459" Y="4144" Z="0"/>
					<Vertex X="7457" Y="4150" Z="0"/>
					<Vertex X="7452" Y="4153" Z="0"/>
					<Vertex X="7448" Y="4157" Z="0"/>
					<Vertex X="7444" Y="4159" Z="0"/>
					<Vertex X="7439" Y="4163" Z="0"/>
					<Vertex X="7433" Y="4164" Z="0"/>
					<Vertex X="7424" Y="4170" Z="0"/>
					<Vertex X="7417" Y="4174" Z="0"/>
					<Vertex X="7415" Y="4176" Z="0"/>
					<Vertex X="7411" Y="4177" Z="0"/>
					<Vertex X="7405" Y="4183" Z="0"/>
					<Vertex X="7404" Y="4183" Z="0"/>
					<Vertex X="7398" Y="4187" Z="0"/>
					<Vertex X="7396" Y="4188" Z="0"/>
					<Vertex X="7394" Y="4188" Z="0"/>
					<Vertex X="7387" Y="4194" Z="0"/>
					<Vertex X="7378" Y="4200" Z="0"/>
					<Vertex X="7374" Y="4201" Z="0"/>
					<Vertex X="7370" Y="4205" Z="0"/>
					<Vertex X="7368" Y="4205" Z="0"/>
					<Vertex X="7363" Y="4207" Z="0"/>
					<Vertex X="7361" Y="4209" Z="0"/>
					<Vertex X="7357" Y="4211" Z="0"/>
					<Vertex X="7354" Y="4213" Z="0"/>
					<Vertex X="7352" Y="4214" Z="0"/>
					<Vertex X="7348" Y="4216" Z="0"/>
					<Vertex X="7344" Y="4220" Z="0"/>
					<Vertex X="7337" Y="4222" Z="0"/>
					<Vertex X="7337" Y="4224" Z="0"/>
					<Vertex X="7333" Y="4224" Z="0"/>
					<Vertex X="7330" Y="4226" Z="0"/>
					<Vertex X="7328" Y="4226" Z="0"/>
					<Vertex X="7324" Y="4231" Z="0"/>
					<Vertex X="7320" Y="4231" Z="0"/>
					<Vertex X="7318" Y="4233" Z="0"/>
					<Vertex X="7317" Y="4235" Z="0"/>
					<Vertex X="7313" Y="4237" Z="0"/>
					<Vertex X="7307" Y="4240" Z="0"/>
					<Vertex X="7304" Y="4242" Z="0"/>
					<Vertex X="7298" Y="4246" Z="0"/>
					<Vertex X="7294" Y="4246" Z="0"/>
					<Vertex X="7289" Y="4250" Z="0"/>
					<Vertex X="7285" Y="4251" Z="0"/>
					<Vertex X="7283" Y="4251" Z="0"/>
					<Vertex X="7276" Y="4257" Z="0"/>
					<Vertex X="7272" Y="4259" Z="0"/>
					<Vertex X="7268" Y="4259" Z="0"/>
					<Vertex X="7265" Y="4261" Z="0"/>
					<Vertex X="7261" Y="4264" Z="0"/>
					<Vertex X="7255" Y="4264" Z="0"/>
					<Vertex X="7250" Y="4268" Z="0"/>
					<Vertex X="7248" Y="4268" Z="0"/>
					<Vertex X="7244" Y="4270" Z="0"/>
					<Vertex X="7241" Y="4270" Z="0"/>
					<Vertex X="7237" Y="4272" Z="0"/>
					<Vertex X="7233" Y="4274" Z="0"/>
					<Vertex X="7230" Y="4274" Z="0"/>
					<Vertex X="7226" Y="4274" Z="0"/>
					<Vertex X="7224" Y="4274" Z="0"/>
					<Vertex X="7220" Y="4274" Z="0"/>
					<Vertex X="7217" Y="4274" Z="0"/>
					<Vertex X="7213" Y="4274" Z="0"/>
					<Vertex X="7207" Y="4274" Z="0"/>
					<Vertex X="7205" Y="4274" Z="0"/>
					<Vertex X="7200" Y="4274" Z="0"/>
					<Vertex X="7198" Y="4274" Z="0"/>
					<Vertex X="7196" Y="4274" Z="0"/>
					<Vertex X="7193" Y="4274" Z="0"/>
					<Vertex X="7187" Y="4274" Z="0"/>
					<Vertex X="7183" Y="4272" Z="0"/>
					<Vertex X="7178" Y="4270" Z="0"/>
					<Vertex X="7172" Y="4270" Z="0"/>
					<Vertex X="7165" Y="4268" Z="0"/>
					<Vertex X="7163" Y="4268" Z="0"/>
					<Vertex X="7159" Y="4264" Z="0"/>
					<Vertex X="7155" Y="4264" Z="0"/>
					<Vertex X="7152" Y="4263" Z="0"/>
					<Vertex X="7146" Y="4261" Z="0"/>
					<Vertex X="7141" Y="4259" Z="0"/>
					<Vertex X="7133" Y="4253" Z="0"/>
					<Vertex X="7128" Y="4250" Z="0"/>
					<Vertex X="7124" Y="4248" Z="0"/>
					<Vertex X="7118" Y="4246" Z="0"/>
					<Vertex X="7113" Y="4242" Z="0"/>
					<Vertex X="7109" Y="4238" Z="0"/>
					<Vertex X="7105" Y="4238" Z="0"/>
					<Vertex X="7096" Y="4235" Z="0"/>
					<Vertex X="7094" Y="4233" Z="0"/>
					<Vertex X="7089" Y="4229" Z="0"/>
					<Vertex X="7085" Y="4227" Z="0"/>
					<Vertex X="7083" Y="4226" Z="0"/>
					<Vertex X="7074" Y="4220" Z="0"/>
					<Vertex X="7074" Y="4218" Z="0"/>
					<Vertex X="7070" Y="4214" Z="0"/>
					<Vertex X="7067" Y="4213" Z="0"/>
					<Vertex X="7063" Y="4209" Z="0"/>
					<Vertex X="7059" Y="4207" Z="0"/>
					<Vertex X="7054" Y="4201" Z="0"/>
					<Vertex X="7048" Y="4198" Z="0"/>
					<Vertex X="7048" Y="4196" Z="0"/>
					<Vertex X="7044" Y="4192" Z="0"/>
					<Vertex X="7043" Y="4187" Z="0"/>
					<Vertex X="7041" Y="4185" Z="0"/>
					<Vertex X="7033" Y="4174" Z="0"/>
					<Vertex X="7031" Y="4172" Z="0"/>
					<Vertex X="7031" Y="4168" Z="0"/>
					<Vertex X="7028" Y="4164" Z="0"/>
					<Vertex X="7024" Y="4161" Z="0"/>
					<Vertex X="7024" Y="4157" Z="0"/>
					<Vertex X="7020" Y="4151" Z="0"/>
					<Vertex X="7020" Y="4146" Z="0"/>
					<Vertex X="7018" Y="4144" Z="0"/>
					<Vertex X="7017" Y="4137" Z="0"/>
					<Vertex X="7017" Y="4133" Z="0"/>
					<Vertex X="7013" Y="4124" Z="0"/>
					<Vertex X="7013" Y="4122" Z="0"/>
					<Vertex X="7013" Y="4120" Z="0"/>
					<Vertex X="7013" Y="4116" Z="0"/>
					<Vertex X="7013" Y="4113" Z="0"/>
					<Vertex X="7013" Y="4105" Z="0"/>
					<Vertex X="7013" Y="4100" Z="0"/>
					<Vertex X="7013" Y="4098" Z="0"/>
					<Vertex X="7013" Y="4092" Z="0"/>
					<Vertex X="7013" Y="4090" Z="0"/>
					<Vertex X="7013" Y="4083" Z="0"/>
					<Vertex X="7013" Y="4079" Z="0"/>
					<Vertex X="7013" Y="4074" Z="0"/>
					<Vertex X="7013" Y="4070" Z="0"/>
					<Vertex X="7013" Y="4066" Z="0"/>
					<Vertex X="7013" Y="4055" Z="0"/>
					<Vertex X="7013" Y="4051" Z="0"/>
					<Vertex X="7013" Y="4046" Z="0"/>
					<Vertex X="7013" Y="4044" Z="0"/>
					<Vertex X="7013" Y="4040" Z="0"/>
					<Vertex X="7013" Y="4037" Z="0"/>
					<Vertex X="7013" Y="4033" Z="0"/>
					<Vertex X="7015" Y="4024" Z="0"/>
					<Vertex X="7015" Y="4020" Z="0"/>
					<Vertex X="7015" Y="4014" Z="0"/>
					<Vertex X="7015" Y="4011" Z="0"/>
					<Vertex X="7017" Y="4007" Z="0"/>
					<Vertex X="7017" Y="4000" Z="0"/>
					<Vertex X="7017" Y="3996" Z="0"/>
					<Vertex X="7017" Y="3990" Z="0"/>
					<Vertex X="7017" Y="3987" Z="0"/>
					<Vertex X="7017" Y="3979" Z="0"/>
					<Vertex X="7017" Y="3974" Z="0"/>
					<Vertex X="7017" Y="3970" Z="0"/>
					<Vertex X="7017" Y="3964" Z="0"/>
					<Vertex X="7017" Y="3959" Z="0"/>
					<Vertex X="7017" Y="3950" Z="0"/>
					<Vertex X="7017" Y="3944" Z="0"/>
					<Vertex X="7017" Y="3938" Z="0"/>
					<Vertex X="7017" Y="3935" Z="0"/>
					<Vertex X="7013" Y="3922" Z="0"/>
					<Vertex X="7011" Y="3920" Z="0"/>
					<Vertex X="7009" Y="3911" Z="0"/>
					<Vertex X="7005" Y="3905" Z="0"/>
					<Vertex X="6996" Y="3890" Z="0"/>
					<Vertex X="6996" Y="3887" Z="0"/>
					<Vertex X="6993" Y="3885" Z="0"/>
					<Vertex X="6989" Y="3881" Z="0"/>
					<Vertex X="6985" Y="3877" Z="0"/>
					<Vertex X="6983" Y="3874" Z="0"/>
					<Vertex X="6980" Y="3870" Z="0"/>
					<Vertex X="6978" Y="3868" Z="0"/>
					<Vertex X="6968" Y="3863" Z="0"/>
					<Vertex X="6965" Y="3861" Z="0"/>
					<Vertex X="6959" Y="3857" Z="0"/>
					<Vertex X="6957" Y="3855" Z="0"/>
					<Vertex X="6955" Y="3853" Z="0"/>
					<Vertex X="6950" Y="3850" Z="0"/>
					<Vertex X="6948" Y="3850" Z="0"/>
					<Vertex X="6946" Y="3848" Z="0"/>
					<Vertex X="6944" Y="3848" Z="0"/>
					<Vertex X="6941" Y="3846" Z="0"/>
					<Vertex X="6937" Y="3846" Z="0"/>
					<Vertex X="6937" Y="3844" Z="0"/>
					<Vertex X="6933" Y="3842" Z="0"/>
					<Vertex X="6931" Y="3840" Z="0"/>
					<Vertex X="6930" Y="3838" Z="0"/>
					<Vertex X="6926" Y="3837" Z="0"/>
					<Vertex X="6924" Y="3835" Z="0"/>
					<Vertex X="6920" Y="3831" Z="0"/>
					<Vertex X="6918" Y="3827" Z="0"/>
					<Vertex X="6917" Y="3824" Z="0"/>
					<Vertex X="6917" Y="3820" Z="0"/>
					<Vertex X="6913" Y="3818" Z="0"/>
					<Vertex X="6911" Y="3813" Z="0"/>
					<Vertex X="6907" Y="3805" Z="0"/>
					<Vertex X="6905" Y="3800" Z="0"/>
					<Vertex X="6904" Y="3792" Z="0"/>
					<Vertex X="6896" Y="3781" Z="0"/>
					<Vertex X="6893" Y="3770" Z="0"/>
					<Vertex X="6891" Y="3764" Z="0"/>
					<Vertex X="6889" Y="3759" Z="0"/>
					<Vertex X="6885" Y="3751" Z="0"/>
					<Vertex X="6883" Y="3746" Z="0"/>
					<Vertex X="6881" Y="3744" Z="0"/>
					<Vertex X="6881" Y="3737" Z="0"/>
					<Vertex X="6881" Y="3733" Z="0"/>
					<Vertex X="6880" Y="3733" Z="0"/>
					<Vertex X="6880" Y="3731" Z="0"/>
					<Vertex X="6878" Y="3731" Z="0"/>
					<Vertex X="6876" Y="3727" Z="0"/>
					<Vertex X="6876" Y="3726" Z="0"/>
					<Vertex X="6874" Y="3726" Z="0"/>
					<Vertex X="6872" Y="3726" Z="0"/>
					<Vertex X="6870" Y="3726" Z="0"/>
					<Vertex X="6868" Y="3726" Z="0"/>
					<Vertex X="6867" Y="3726" Z="0"/>
					<Vertex X="6863" Y="3726" Z="0"/>
					<Vertex X="6861" Y="3726" Z="0"/>
					<Vertex X="6859" Y="3726" Z="0"/>
					<Vertex X="6859" Y="3727" Z="0"/>
					<Vertex X="6857" Y="3727" Z="0"/>
					<Vertex X="6854" Y="3727" Z="0"/>
					<Vertex X="6854" Y="3729" Z="0"/>
					<Vertex X="6852" Y="3729" Z="0"/>
					<Vertex X="6850" Y="3731" Z="0"/>
					<Vertex X="6850" Y="3733" Z="0"/>
					<Vertex X="6850" Y="3735" Z="0"/>
					<Vertex X="6850" Y="3737" Z="0"/>
					<Vertex X="6848" Y="3738" Z="0"/>
					<Vertex X="6848" Y="3744" Z="0"/>
					<Vertex X="6848" Y="3746" Z="0"/>
					<Vertex X="6848" Y="3748" Z="0"/>
					<Vertex X="6848" Y="3751" Z="0"/>
					<Vertex X="6848" Y="3755" Z="0"/>
					<Vertex X="6848" Y="3759" Z="0"/>
					<Vertex X="6848" Y="3763" Z="0"/>
					<Vertex X="6848" Y="3766" Z="0"/>
					<Vertex X="6848" Y="3774" Z="0"/>
					<Vertex X="6850" Y="3776" Z="0"/>
					<Vertex X="6850" Y="3779" Z="0"/>
					<Vertex X="6854" Y="3785" Z="0"/>
					<Vertex X="6855" Y="3790" Z="0"/>
					<Vertex X="6857" Y="3792" Z="0"/>
					<Vertex X="6859" Y="3796" Z="0"/>
					<Vertex X="6861" Y="3800" Z="0"/>
					<Vertex X="6861" Y="3801" Z="0"/>
					<Vertex X="6863" Y="3809" Z="0"/>
					<Vertex X="6865" Y="3811" Z="0"/>
					<Vertex X="6865" Y="3818" Z="0"/>
					<Vertex X="6865" Y="3820" Z="0"/>
					<Vertex X="6865" Y="3826" Z="0"/>
					<Vertex X="6865" Y="3827" Z="0"/>
					<Vertex X="6865" Y="3833" Z="0"/>
					<Vertex X="6865" Y="3838" Z="0"/>
					<Vertex X="6865" Y="3844" Z="0"/>
					<Vertex X="6865" Y="3846" Z="0"/>
					<Vertex X="6865" Y="3851" Z="0"/>
					<Vertex X="6865" Y="3853" Z="0"/>
					<Vertex X="6865" Y="3861" Z="0"/>
					<Vertex X="6863" Y="3863" Z="0"/>
					<Vertex X="6861" Y="3868" Z="0"/>
					<Vertex X="6857" Y="3870" Z="0"/>
					<Vertex X="6854" Y="3876" Z="0"/>
					<Vertex X="6850" Y="3881" Z="0"/>
					<Vertex X="6844" Y="3888" Z="0"/>
					<Vertex X="6843" Y="3890" Z="0"/>
					<Vertex X="6835" Y="3898" Z="0"/>
					<Vertex X="6830" Y="3909" Z="0"/>
					<Vertex X="6828" Y="3911" Z="0"/>
					<Vertex X="6820" Y="3918" Z="0"/>
					<Vertex X="6818" Y="3920" Z="0"/>
					<Vertex X="6817" Y="3922" Z="0"/>
					<Vertex X="6815" Y="3924" Z="0"/>
					<Vertex X="6813" Y="3926" Z="0"/>
					<Vertex X="6809" Y="3927" Z="0"/>
					<Vertex X="6809" Y="3931" Z="0"/>
					<Vertex X="6807" Y="3931" Z="0"/>
					<Vertex X="6805" Y="3931" Z="0"/>
					<Vertex X="6804" Y="3931" Z="0"/>
					<Vertex X="6800" Y="3931" Z="0"/>
					<Vertex X="6798" Y="3929" Z="0"/>
					<Vertex X="6793" Y="3927" Z="0"/>
					<Vertex X="6791" Y="3926" Z="0"/>
					<Vertex X="6787" Y="3924" Z="0"/>
					<Vertex X="6781" Y="3920" Z="0"/>
					<Vertex X="6778" Y="3920" Z="0"/>
					<Vertex X="6774" Y="3916" Z="0"/>
					<Vertex X="6770" Y="3916" Z="0"/>
					<Vertex X="6770" Y="3914" Z="0"/>
					<Vertex X="6765" Y="3913" Z="0"/>
					<Vertex X="6763" Y="3909" Z="0"/>
					<Vertex X="6759" Y="3907" Z="0"/>
					<Vertex X="6757" Y="3903" Z="0"/>
					<Vertex X="6750" Y="3900" Z="0"/>
					<Vertex X="6748" Y="3896" Z="0"/>
					<Vertex X="6743" Y="3890" Z="0"/>
					<Vertex X="6737" Y="3883" Z="0"/>
					<Vertex X="6735" Y="3879" Z="0"/>
					<Vertex X="6730" Y="3868" Z="0"/>
					<Vertex X="6728" Y="3868" Z="0"/>
					<Vertex X="6724" Y="3863" Z="0"/>
					<Vertex X="6724" Y="3861" Z="0"/>
					<Vertex X="6720" Y="3857" Z="0"/>
					<Vertex X="6718" Y="3857" Z="0"/>
					<Vertex X="6717" Y="3855" Z="0"/>
					<Vertex X="6715" Y="3855" Z="0"/>
					<Vertex X="6713" Y="3855" Z="0"/>
					<Vertex X="6709" Y="3855" Z="0"/>
					<Vertex X="6707" Y="3853" Z="0"/>
					<Vertex X="6704" Y="3853" Z="0"/>
					<Vertex X="6702" Y="3853" Z="0"/>
					<Vertex X="6693" Y="3853" Z="0"/>
					<Vertex X="6689" Y="3853" Z="0"/>
					<Vertex X="6681" Y="3853" Z="0"/>
					<Vertex X="6678" Y="3853" Z="0"/>
					<Vertex X="6668" Y="3853" Z="0"/>
					<Vertex X="6667" Y="3853" Z="0"/>
					<Vertex X="6657" Y="3857" Z="0"/>
					<Vertex X="6655" Y="3857" Z="0"/>
					<Vertex X="6648" Y="3861" Z="0"/>
					<Vertex X="6646" Y="3863" Z="0"/>
					<Vertex X="6643" Y="3864" Z="0"/>
					<Vertex X="6641" Y="3864" Z="0"/>
					<Vertex X="6635" Y="3864" Z="0"/>
					<Vertex X="6631" Y="3866" Z="0"/>
					<Vertex X="6628" Y="3870" Z="0"/>
					<Vertex X="6624" Y="3870" Z="0"/>
					<Vertex X="6620" Y="3870" Z="0"/>
					<Vertex X="6617" Y="3870" Z="0"/>
					<Vertex X="6615" Y="3870" Z="0"/>
					<Vertex X="6611" Y="3870" Z="0"/>
					<Vertex X="6605" Y="3868" Z="0"/>
					<Vertex X="6598" Y="3863" Z="0"/>
					<Vertex X="6596" Y="3861" Z="0"/>
					<Vertex X="6585" Y="3846" Z="0"/>
					<Vertex X="6580" Y="3838" Z="0"/>
					<Vertex X="6561" Y="3813" Z="0"/>
					<Vertex X="6552" Y="3801" Z="0"/>
					<Vertex X="6539" Y="3774" Z="0"/>
					<Vertex X="6531" Y="3763" Z="0"/>
					<Vertex X="6524" Y="3740" Z="0"/>
					<Vertex X="6520" Y="3729" Z="0"/>
					<Vertex X="6515" Y="3718" Z="0"/>
					<Vertex X="6513" Y="3709" Z="0"/>
					<Vertex X="6509" Y="3696" Z="0"/>
					<Vertex X="6509" Y="3692" Z="0"/>
					<Vertex X="6505" Y="3681" Z="0"/>
					<Vertex X="6504" Y="3677" Z="0"/>
					<Vertex X="6504" Y="3666" Z="0"/>
					<Vertex X="6504" Y="3659" Z="0"/>
					<Vertex X="6502" Y="3646" Z="0"/>
					<Vertex X="6502" Y="3642" Z="0"/>
					<Vertex X="6500" Y="3635" Z="0"/>
					<Vertex X="6500" Y="3633" Z="0"/>
					<Vertex X="6500" Y="3629" Z="0"/>
					<Vertex X="6500" Y="3626" Z="0"/>
					<Vertex X="6500" Y="3620" Z="0"/>
					<Vertex X="6500" Y="3616" Z="0"/>
					<Vertex X="6500" Y="3611" Z="0"/>
					<Vertex X="6500" Y="3603" Z="0"/>
					<Vertex X="6500" Y="3601" Z="0"/>
					<Vertex X="6500" Y="3596" Z="0"/>
					<Vertex X="6500" Y="3594" Z="0"/>
					<Vertex X="6498" Y="3588" Z="0"/>
					<Vertex X="6498" Y="3585" Z="0"/>
					<Vertex X="6494" Y="3579" Z="0"/>
					<Vertex X="6494" Y="3577" Z="0"/>
					<Vertex X="6493" Y="3574" Z="0"/>
					<Vertex X="6491" Y="3568" Z="0"/>
					<Vertex X="6487" Y="3564" Z="0"/>
					<Vertex X="6483" Y="3559" Z="0"/>
					<Vertex X="6480" Y="3553" Z="0"/>
					<Vertex X="6472" Y="3544" Z="0"/>
					<Vertex X="6467" Y="3537" Z="0"/>
					<Vertex X="6459" Y="3527" Z="0"/>
					<Vertex X="6452" Y="3520" Z="0"/>
					<Vertex X="6446" Y="3511" Z="0"/>
					<Vertex X="6441" Y="3501" Z="0"/>
					<Vertex X="6435" Y="3494" Z="0"/>
					<Vertex X="6431" Y="3485" Z="0"/>
					<Vertex X="6426" Y="3476" Z="0"/>
					<Vertex X="6424" Y="3464" Z="0"/>
					<Vertex X="6420" Y="3453" Z="0"/>
					<Vertex X="6420" Y="3450" Z="0"/>
					<Vertex X="6418" Y="3438" Z="0"/>
					<Vertex X="6418" Y="3433" Z="0"/>
					<Vertex X="6417" Y="3418" Z="0"/>
					<Vertex X="6417" Y="3411" Z="0"/>
					<Vertex X="6417" Y="3392" Z="0"/>
					<Vertex X="6418" Y="3377" Z="0"/>
					<Vertex X="6422" Y="3368" Z="0"/>
					<Vertex X="6428" Y="3351" Z="0"/>
					<Vertex X="6430" Y="3346" Z="0"/>
					<Vertex X="6431" Y="3335" Z="0"/>
					<Vertex X="6437" Y="3322" Z="0"/>
					<Vertex X="6439" Y="3316" Z="0"/>
					<Vertex X="6446" Y="3305" Z="0"/>
					<Vertex X="6450" Y="3294" Z="0"/>
					<Vertex X="6454" Y="3287" Z="0"/>
					<Vertex X="6457" Y="3276" Z="0"/>
					<Vertex X="6459" Y="3270" Z="0"/>
					<Vertex X="6461" Y="3263" Z="0"/>
					<Vertex X="6467" Y="3253" Z="0"/>
					<Vertex X="6468" Y="3250" Z="0"/>
					<Vertex X="6468" Y="3244" Z="0"/>
					<Vertex X="6472" Y="3237" Z="0"/>
					<Vertex X="6474" Y="3235" Z="0"/>
					<Vertex X="6480" Y="3226" Z="0"/>
					<Vertex X="6481" Y="3220" Z="0"/>
					<Vertex X="6481" Y="3218" Z="0"/>
					<Vertex X="6483" Y="3214" Z="0"/>
					<Vertex X="6483" Y="3213" Z="0"/>
					<Vertex X="6489" Y="3203" Z="0"/>
					<Vertex X="6493" Y="3196" Z="0"/>
					<Vertex X="6494" Y="3194" Z="0"/>
					<Vertex X="6500" Y="3183" Z="0"/>
					<Vertex X="6505" Y="3176" Z="0"/>
					<Vertex X="6505" Y="3170" Z="0"/>
					<Vertex X="6513" Y="3159" Z="0"/>
					<Vertex X="6518" Y="3148" Z="0"/>
					<Vertex X="6520" Y="3148" Z="0"/>
					<Vertex X="6526" Y="3138" Z="0"/>
					<Vertex X="6530" Y="3131" Z="0"/>
					<Vertex X="6531" Y="3127" Z="0"/>
					<Vertex X="6537" Y="3120" Z="0"/>
					<Vertex X="6539" Y="3114" Z="0"/>
					<Vertex X="6541" Y="3111" Z="0"/>
					<Vertex X="6544" Y="3105" Z="0"/>
					<Vertex X="6550" Y="3100" Z="0"/>
					<Vertex X="6554" Y="3096" Z="0"/>
					<Vertex X="6555" Y="3094" Z="0"/>
					<Vertex X="6557" Y="3094" Z="0"/>
					<Vertex X="6565" Y="3094" Z="0"/>
					<Vertex X="6568" Y="3092" Z="0"/>
					<Vertex X="6574" Y="3092" Z="0"/>
					<Vertex X="6585" Y="3088" Z="0"/>
					<Vertex X="6596" Y="3088" Z="0"/>
					<Vertex X="6598" Y="3088" Z="0"/>
					<Vertex X="6607" Y="3088" Z="0"/>
					<Vertex X="6615" Y="3088" Z="0"/>
					<Vertex X="6622" Y="3090" Z="0"/>
					<Vertex X="6628" Y="3092" Z="0"/>
					<Vertex X="6633" Y="3094" Z="0"/>
					<Vertex X="6639" Y="3096" Z="0"/>
					<Vertex X="6646" Y="3101" Z="0"/>
					<Vertex X="6652" Y="3105" Z="0"/>
					<Vertex X="6655" Y="3109" Z="0"/>
					<Vertex X="6659" Y="3113" Z="0"/>
					<Vertex X="6663" Y="3116" Z="0"/>
					<Vertex X="6665" Y="3120" Z="0"/>
					<Vertex X="6665" Y="3122" Z="0"/>
					<Vertex X="6667" Y="3129" Z="0"/>
					<Vertex X="6668" Y="3135" Z="0"/>
					<Vertex X="6668" Y="3138" Z="0"/>
					<Vertex X="6670" Y="3148" Z="0"/>
					<Vertex X="6670" Y="3159" Z="0"/>
					<Vertex X="6672" Y="3166" Z="0"/>
					<Vertex X="6678" Y="3176" Z="0"/>
					<Vertex X="6678" Y="3177" Z="0"/>
					<Vertex X="6685" Y="3185" Z="0"/>
					<Vertex X="6704" Y="3203" Z="0"/>
					<Vertex X="6726" Y="3218" Z="0"/>
					<Vertex X="6743" Y="3229" Z="0"/>
					<Vertex X="6781" Y="3242" Z="0"/>
					<Vertex X="6818" Y="3251" Z="0"/>
					<Vertex X="6850" Y="3251" Z="0"/>
					<Vertex X="6863" Y="3251" Z="0"/>
					<Vertex X="6878" Y="3251" Z="0"/>
					<Vertex X="6885" Y="3251" Z="0"/>
					<Vertex X="6889" Y="3250" Z="0"/>
					<Vertex X="6893" Y="3250" Z="0"/>
					<Vertex X="6894" Y="3248" Z="0"/>
					<Vertex X="6896" Y="3248" Z="0"/>
					<Vertex X="6898" Y="3248" Z="0"/>
					<Vertex X="6900" Y="3248" Z="0"/>
					<Vertex X="6904" Y="3248" Z="0"/>
					<Vertex X="6904" Y="3250" Z="0"/>
					<Vertex X="6905" Y="3251" Z="0"/>
					<Vertex X="6911" Y="3257" Z="0"/>
					<Vertex X="6917" Y="3264" Z="0"/>
					<Vertex X="6920" Y="3274" Z="0"/>
					<Vertex X="6922" Y="3277" Z="0"/>
					<Vertex X="6924" Y="3283" Z="0"/>
					<Vertex X="6928" Y="3285" Z="0"/>
					<Vertex X="6931" Y="3287" Z="0"/>
					<Vertex X="6939" Y="3290" Z="0"/>
					<Vertex X="6952" Y="3292" Z="0"/>
					<Vertex X="6974" Y="3296" Z="0"/>
					<Vertex X="6996" Y="3296" Z="0"/>
					<Vertex X="7017" Y="3296" Z="0"/>
					<Vertex X="7026" Y="3296" Z="0"/>
					<Vertex X="7037" Y="3296" Z="0"/>
					<Vertex X="7044" Y="3294" Z="0"/>
					<Vertex X="7054" Y="3292" Z="0"/>
					<Vertex X="7057" Y="3290" Z="0"/>
					<Vertex X="7061" Y="3287" Z="0"/>
					<Vertex X="7063" Y="3283" Z="0"/>
					<Vertex X="7068" Y="3281" Z="0"/>
					<Vertex X="7072" Y="3277" Z="0"/>
					<Vertex X="7080" Y="3272" Z="0"/>
					<Vertex X="7089" Y="3268" Z="0"/>
					<Vertex X="7094" Y="3261" Z="0"/>
					<Vertex X="7105" Y="3253" Z="0"/>
					<Vertex X="7107" Y="3250" Z="0"/>
					<Vertex X="7117" Y="3246" Z="0"/>
					<Vertex X="7126" Y="3242" Z="0"/>
					<Vertex X="7133" Y="3237" Z="0"/>
					<Vertex X="7143" Y="3229" Z="0"/>
					<Vertex X="7152" Y="3224" Z="0"/>
					<Vertex X="7159" Y="3218" Z="0"/>
					<Vertex X="7168" Y="3211" Z="0"/>
					<Vertex X="7180" Y="3205" Z="0"/>
					<Vertex X="7183" Y="3203" Z="0"/>
					<Vertex X="7194" Y="3200" Z="0"/>
					<Vertex X="7204" Y="3196" Z="0"/>
					<Vertex X="7215" Y="3190" Z="0"/>
					<Vertex X="7220" Y="3188" Z="0"/>
					<Vertex X="7228" Y="3188" Z="0"/>
					<Vertex X="7239" Y="3188" Z="0"/>
					<Vertex X="7252" Y="3190" Z="0"/>
					<Vertex X="7265" Y="3194" Z="0"/>
					<Vertex X="7283" Y="3196" Z="0"/>
					<Vertex X="7307" Y="3203" Z="0"/>
					<Vertex X="7322" Y="3209" Z="0"/>
					<Vertex X="7331" Y="3211" Z="0"/>
					<Vertex X="7339" Y="3214" Z="0"/>
					<Vertex X="7344" Y="3216" Z="0"/>
					<Vertex X="7348" Y="3218" Z="0"/>
					<Vertex X="7355" Y="3220" Z="0"/>
					<Vertex X="7363" Y="3222" Z="0"/>
					<Vertex X="7372" Y="3222" Z="0"/>
					<Vertex X="7380" Y="3224" Z="0"/>
					<Vertex X="7387" Y="3224" Z="0"/>
					<Vertex X="7396" Y="3224" Z="0"/>
					<Vertex X="7404" Y="3224" Z="0"/>
					<Vertex X="7409" Y="3224" Z="0"/>
					<Vertex X="7415" Y="3220" Z="0"/>
					<Vertex X="7420" Y="3216" Z="0"/>
					<Vertex X="7426" Y="3211" Z="0"/>
					<Vertex X="7428" Y="3209" Z="0"/>
					<Vertex X="7431" Y="3201" Z="0"/>
					<Vertex X="7433" Y="3198" Z="0"/>
					<Vertex X="7437" Y="3192" Z="0"/>
					<Vertex X="7439" Y="3187" Z="0"/>
					<Vertex X="7441" Y="3183" Z="0"/>
					<Vertex X="7444" Y="3177" Z="0"/>
					<Vertex X="7446" Y="3172" Z="0"/>
					<Vertex X="7446" Y="3168" Z="0"/>
					<Vertex X="7450" Y="3164" Z="0"/>
					<Vertex X="7452" Y="3159" Z="0"/>
					<Vertex X="7454" Y="3153" Z="0"/>
					<Vertex X="7455" Y="3150" Z="0"/>
					<Vertex X="7457" Y="3146" Z="0"/>
					<Vertex X="7463" Y="3138" Z="0"/>
					<Vertex X="7467" Y="3135" Z="0"/>
					<Vertex X="7472" Y="3127" Z="0"/>
					<Vertex X="7474" Y="3126" Z="0"/>
					<Vertex X="7478" Y="3122" Z="0"/>
					<Vertex X="7481" Y="3116" Z="0"/>
					<Vertex X="7485" Y="3113" Z="0"/>
					<Vertex X="7498" Y="3101" Z="0"/>
					<Vertex X="7524" Y="3085" Z="0"/>
					<Vertex X="7546" Y="3070" Z="0"/>
					<Vertex X="7561" Y="3063" Z="0"/>
					<Vertex X="7568" Y="3057" Z="0"/>
					<Vertex X="7570" Y="3055" Z="0"/>
					<Vertex X="7574" Y="3053" Z="0"/>
					<Vertex X="7574" Y="3051" Z="0"/>
					<Vertex X="7576" Y="3050" Z="0"/>
					<Vertex X="7576" Y="3046" Z="0"/>
					<Vertex X="7576" Y="3040" Z="0"/>
					<Vertex X="7576" Y="3038" Z="0"/>
					<Vertex X="7578" Y="3033" Z="0"/>
					<Vertex X="7578" Y="3029" Z="0"/>
					<Vertex X="7578" Y="3026" Z="0"/>
					<Vertex X="7578" Y="3024" Z="0"/>
					<Vertex X="7574" Y="3016" Z="0"/>
					<Vertex X="7572" Y="3013" Z="0"/>
					<Vertex X="7568" Y="3007" Z="0"/>
					<Vertex X="7567" Y="3007" Z="0"/>
					<Vertex X="7567" Y="3005" Z="0"/>
					<Vertex X="7565" Y="3003" Z="0"/>
					<Vertex X="7563" Y="3001" Z="0"/>
					<Vertex X="7561" Y="3001" Z="0"/>
					<Vertex X="7561" Y="3000" Z="0"/>
					<Vertex X="7559" Y="2983" Z="0"/>
				</Vertices>
			</Region>
			<Region Id="11" Type="0" Zoom="0.370000" Selected="0" ImageLocation="" ImageFocus="0" Length="1482.7" Area="127587.0" LengthMicrons="743.6" AreaMicrons="32088.4" Text="SOLID" NegativeROA="0" InputRegionId="0" Analyze="1" DisplayId="11">
				<Attributes/>
				<Vertices>
					<Vertex X="3922" Y="4027" Z="0"/>
					<Vertex X="3922" Y="4024" Z="0"/>
					<Vertex X="3922" Y="4021" Z="0"/>
					<Vertex X="3927" Y="4016" Z="0"/>
					<Vertex X="3930" Y="4016" Z="0"/>
					<Vertex X="3933" Y="4013" Z="0"/>
					<Vertex X="3938" Y="4008" Z="0"/>
					<Vertex X="3941" Y="4005" Z="0"/>
					<Vertex X="3946" Y="4002" Z="0"/>
					<Vertex X="3949" Y="4000" Z="0"/>
					<Vertex X="3954" Y="3994" Z="0"/>
					<Vertex X="3957" Y="3989" Z="0"/>
					<Vertex X="3960" Y="3989" Z="0"/>
					<Vertex X="3962" Y="3986" Z="0"/>
					<Vertex X="3965" Y="3986" Z="0"/>
					<Vertex X="3968" Y="3986" Z="0"/>
					<Vertex X="3971" Y="3983" Z="0"/>
					<Vertex X="3979" Y="3983" Z="0"/>
					<Vertex X="3984" Y="3983" Z="0"/>
					<Vertex X="3987" Y="3983" Z="0"/>
					<Vertex X="3995" Y="3983" Z="0"/>
					<Vertex X="3998" Y="3983" Z="0"/>
					<Vertex X="4006" Y="3983" Z="0"/>
					<Vertex X="4011" Y="3983" Z="0"/>
					<Vertex X="4014" Y="3983" Z="0"/>
					<Vertex X="4022" Y="3983" Z="0"/>
					<Vertex X="4027" Y="3983" Z="0"/>
					<Vertex X="4030" Y="3983" Z="0"/>
					<Vertex X="4035" Y="3983" Z="0"/>
					<Vertex X="4041" Y="3983" Z="0"/>
					<Vertex X="4049" Y="3983" Z="0"/>
					<Vertex X="4060" Y="3983" Z="0"/>
					<Vertex X="4071" Y="3983" Z="0"/>
					<Vertex X="4076" Y="3983" Z="0"/>
					<Vertex X="4081" Y="3986" Z="0"/>
					<Vertex X="4087" Y="3986" Z="0"/>
					<Vertex X="4089" Y="3986" Z="0"/>
					<Vertex X="4100" Y="3992" Z="0"/>
					<Vertex X="4114" Y="3997" Z="0"/>
					<Vertex X="4122" Y="4002" Z="0"/>
					<Vertex X="4130" Y="4005" Z="0"/>
					<Vertex X="4135" Y="4008" Z="0"/>
					<Vertex X="4138" Y="4010" Z="0"/>
					<Vertex X="4141" Y="4010" Z="0"/>
					<Vertex X="4144" Y="4013" Z="0"/>
					<Vertex X="4152" Y="4016" Z="0"/>
					<Vertex X="4160" Y="4019" Z="0"/>
					<Vertex X="4165" Y="4021" Z="0"/>
					<Vertex X="4171" Y="4027" Z="0"/>
					<Vertex X="4173" Y="4032" Z="0"/>
					<Vertex X="4176" Y="4032" Z="0"/>
					<Vertex X="4184" Y="4040" Z="0"/>
					<Vertex X="4189" Y="4046" Z="0"/>
					<Vertex X="4195" Y="4054" Z="0"/>
					<Vertex X="4198" Y="4059" Z="0"/>
					<Vertex X="4208" Y="4070" Z="0"/>
					<Vertex X="4208" Y="4075" Z="0"/>
					<Vertex X="4211" Y="4078" Z="0"/>
					<Vertex X="4211" Y="4083" Z="0"/>
					<Vertex X="4214" Y="4086" Z="0"/>
					<Vertex X="4214" Y="4089" Z="0"/>
					<Vertex X="4214" Y="4092" Z="0"/>
					<Vertex X="4214" Y="4094" Z="0"/>
					<Vertex X="4214" Y="4100" Z="0"/>
					<Vertex X="4214" Y="4105" Z="0"/>
					<Vertex X="4214" Y="4110" Z="0"/>
					<Vertex X="4214" Y="4116" Z="0"/>
					<Vertex X="4214" Y="4119" Z="0"/>
					<Vertex X="4214" Y="4127" Z="0"/>
					<Vertex X="4211" Y="4132" Z="0"/>
					<Vertex X="4208" Y="4140" Z="0"/>
					<Vertex X="4206" Y="4143" Z="0"/>
					<Vertex X="4198" Y="4151" Z="0"/>
					<Vertex X="4192" Y="4156" Z="0"/>
					<Vertex X="4187" Y="4162" Z="0"/>
					<Vertex X="4176" Y="4173" Z="0"/>
					<Vertex X="4171" Y="4175" Z="0"/>
					<Vertex X="4171" Y="4178" Z="0"/>
					<Vertex X="4168" Y="4178" Z="0"/>
					<Vertex X="4162" Y="4183" Z="0"/>
					<Vertex X="4160" Y="4186" Z="0"/>
					<Vertex X="4157" Y="4189" Z="0"/>
					<Vertex X="4152" Y="4192" Z="0"/>
					<Vertex X="4144" Y="4194" Z="0"/>
					<Vertex X="4135" Y="4200" Z="0"/>
					<Vertex X="4133" Y="4202" Z="0"/>
					<Vertex X="4130" Y="4205" Z="0"/>
					<Vertex X="4125" Y="4208" Z="0"/>
					<Vertex X="4122" Y="4208" Z="0"/>
					<Vertex X="4117" Y="4213" Z="0"/>
					<Vertex X="4117" Y="4219" Z="0"/>
					<Vertex X="4111" Y="4227" Z="0"/>
					<Vertex X="4108" Y="4232" Z="0"/>
					<Vertex X="4106" Y="4232" Z="0"/>
					<Vertex X="4106" Y="4238" Z="0"/>
					<Vertex X="4100" Y="4238" Z="0"/>
					<Vertex X="4100" Y="4240" Z="0"/>
					<Vertex X="4098" Y="4243" Z="0"/>
					<Vertex X="4089" Y="4251" Z="0"/>
					<Vertex X="4087" Y="4259" Z="0"/>
					<Vertex X="4079" Y="4267" Z="0"/>
					<Vertex X="4076" Y="4275" Z="0"/>
					<Vertex X="4071" Y="4281" Z="0"/>
					<Vertex X="4068" Y="4283" Z="0"/>
					<Vertex X="4065" Y="4286" Z="0"/>
					<Vertex X="4062" Y="4289" Z="0"/>
					<Vertex X="4060" Y="4292" Z="0"/>
					<Vertex X="4054" Y="4297" Z="0"/>
					<Vertex X="4052" Y="4300" Z="0"/>
					<Vertex X="4046" Y="4308" Z="0"/>
					<Vertex X="4041" Y="4313" Z="0"/>
					<Vertex X="4041" Y="4319" Z="0"/>
					<Vertex X="4035" Y="4321" Z="0"/>
					<Vertex X="4033" Y="4327" Z="0"/>
					<Vertex X="4027" Y="4329" Z="0"/>
					<Vertex X="4025" Y="4332" Z="0"/>
					<Vertex X="4022" Y="4343" Z="0"/>
					<Vertex X="4017" Y="4346" Z="0"/>
					<Vertex X="4011" Y="4354" Z="0"/>
					<Vertex X="4006" Y="4359" Z="0"/>
					<Vertex X="4000" Y="4365" Z="0"/>
					<Vertex X="3998" Y="4370" Z="0"/>
					<Vertex X="3992" Y="4373" Z="0"/>
					<Vertex X="3981" Y="4381" Z="0"/>
					<Vertex X="3979" Y="4383" Z="0"/>
					<Vertex X="3971" Y="4389" Z="0"/>
					<Vertex X="3965" Y="4392" Z="0"/>
					<Vertex X="3957" Y="4394" Z="0"/>
					<Vertex X="3946" Y="4400" Z="0"/>
					<Vertex X="3941" Y="4400" Z="0"/>
					<Vertex X="3935" Y="4402" Z="0"/>
					<Vertex X="3927" Y="4402" Z="0"/>
					<Vertex X="3914" Y="4408" Z="0"/>
					<Vertex X="3908" Y="4408" Z="0"/>
					<Vertex X="3898" Y="4410" Z="0"/>
					<Vertex X="3887" Y="4410" Z="0"/>
					<Vertex X="3876" Y="4413" Z="0"/>
					<Vertex X="3857" Y="4416" Z="0"/>
					<Vertex X="3844" Y="4416" Z="0"/>
					<Vertex X="3838" Y="4416" Z="0"/>
					<Vertex X="3827" Y="4419" Z="0"/>
					<Vertex X="3819" Y="4419" Z="0"/>
					<Vertex X="3814" Y="4421" Z="0"/>
					<Vertex X="3808" Y="4421" Z="0"/>
					<Vertex X="3803" Y="4421" Z="0"/>
					<Vertex X="3798" Y="4421" Z="0"/>
					<Vertex X="3795" Y="4421" Z="0"/>
					<Vertex X="3792" Y="4421" Z="0"/>
					<Vertex X="3789" Y="4421" Z="0"/>
					<Vertex X="3787" Y="4421" Z="0"/>
					<Vertex X="3784" Y="4421" Z="0"/>
					<Vertex X="3781" Y="4421" Z="0"/>
					<Vertex X="3773" Y="4419" Z="0"/>
					<Vertex X="3762" Y="4410" Z="0"/>
					<Vertex X="3754" Y="4397" Z="0"/>
					<Vertex X="3749" Y="4381" Z="0"/>
					<Vertex X="3738" Y="4365" Z="0"/>
					<Vertex X="3738" Y="4356" Z="0"/>
					<Vertex X="3733" Y="4338" Z="0"/>
					<Vertex X="3730" Y="4329" Z="0"/>
					<Vertex X="3730" Y="4319" Z="0"/>
					<Vertex X="3730" Y="4313" Z="0"/>
					<Vertex X="3730" Y="4308" Z="0"/>
					<Vertex X="3730" Y="4300" Z="0"/>
					<Vertex X="3730" Y="4292" Z="0"/>
					<Vertex X="3730" Y="4289" Z="0"/>
					<Vertex X="3730" Y="4283" Z="0"/>
					<Vertex X="3730" Y="4278" Z="0"/>
					<Vertex X="3733" Y="4275" Z="0"/>
					<Vertex X="3733" Y="4273" Z="0"/>
					<Vertex X="3733" Y="4270" Z="0"/>
					<Vertex X="3735" Y="4267" Z="0"/>
					<Vertex X="3738" Y="4262" Z="0"/>
					<Vertex X="3741" Y="4256" Z="0"/>
					<Vertex X="3744" Y="4254" Z="0"/>
					<Vertex X="3749" Y="4248" Z="0"/>
					<Vertex X="3757" Y="4240" Z="0"/>
					<Vertex X="3760" Y="4238" Z="0"/>
					<Vertex X="3765" Y="4232" Z="0"/>
					<Vertex X="3768" Y="4229" Z="0"/>
					<Vertex X="3773" Y="4224" Z="0"/>
					<Vertex X="3776" Y="4219" Z="0"/>
					<Vertex X="3781" Y="4213" Z="0"/>
					<Vertex X="3784" Y="4210" Z="0"/>
					<Vertex X="3787" Y="4205" Z="0"/>
					<Vertex X="3792" Y="4202" Z="0"/>
[truncated: 52,941 more chars]
