# Supplementary material for: Convolutional neural networks can accurately distinguish four histologic growth patterns of lung adenocarcinoma in digital slides
Source: Sci Rep. 2019 Feb 6;9:1483. doi: 10.1038/s41598-018-37638-9 (PMC6365499; doi:10.1038/s41598-018-37638-9)
Supplement: Supplementary file 2 — Dataset 1 [file 41598_2018_37638_MOESM2_ESM.zip › TCGA-55-6975-01A-01-TS1.5904f571-40fe-4262-962c-d233ed4c6b87.xml]

<Annotations MicronsPerPixel="0.504000">
	<Annotation Id="1" Name="" ReadOnly="0" NameReadOnly="0" LineColorReadOnly="0" Incremental="0" Type="4" LineColor="65280" Visible="1" Selected="1" MarkupImagePath="" MacroName="">
		<Attributes/>
		<Regions>
			<RegionAttributeHeaders>
				<AttributeHeader Id="9999" Name="Region" ColumnWidth="-1"/>
				<AttributeHeader Id="9997" Name="Length" ColumnWidth="-1"/>
				<AttributeHeader Id="9996" Name="Area" ColumnWidth="-1"/>
				<AttributeHeader Id="9998" Name="Text" ColumnWidth="-1"/>
			</RegionAttributeHeaders>
			<Region Id="1" Type="0" Zoom="0.650000" Selected="0" ImageLocation="" ImageFocus="0" Length="3111.7" Area="433811.5" LengthMicrons="1568.3" AreaMicrons="110195.1" Text="NC" NegativeROA="0" InputRegionId="0" Analyze="1" DisplayId="1">
				<Attributes/>
				<Vertices>
					<Vertex X="8140" Y="7666" Z="0"/>
					<Vertex X="8139" Y="7666" Z="0"/>
					<Vertex X="8137" Y="7666" Z="0"/>
					<Vertex X="8134" Y="7666" Z="0"/>
					<Vertex X="8130" Y="7666" Z="0"/>
					<Vertex X="8128" Y="7666" Z="0"/>
					<Vertex X="8124" Y="7666" Z="0"/>
					<Vertex X="8120" Y="7666" Z="0"/>
					<Vertex X="8117" Y="7666" Z="0"/>
					<Vertex X="8116" Y="7666" Z="0"/>
					<Vertex X="8111" Y="7666" Z="0"/>
					<Vertex X="8108" Y="7666" Z="0"/>
					<Vertex X="8104" Y="7666" Z="0"/>
					<Vertex X="8099" Y="7666" Z="0"/>
					<Vertex X="8094" Y="7665" Z="0"/>
					<Vertex X="8090" Y="7665" Z="0"/>
					<Vertex X="8087" Y="7663" Z="0"/>
					<Vertex X="8082" Y="7663" Z="0"/>
					<Vertex X="8077" Y="7662" Z="0"/>
					<Vertex X="8073" Y="7660" Z="0"/>
					<Vertex X="8071" Y="7660" Z="0"/>
					<Vertex X="8067" Y="7660" Z="0"/>
					<Vertex X="8064" Y="7660" Z="0"/>
					<Vertex X="8060" Y="7658" Z="0"/>
					<Vertex X="8053" Y="7658" Z="0"/>
					<Vertex X="8048" Y="7657" Z="0"/>
					<Vertex X="8045" Y="7657" Z="0"/>
					<Vertex X="8040" Y="7657" Z="0"/>
					<Vertex X="8034" Y="7655" Z="0"/>
					<Vertex X="8030" Y="7655" Z="0"/>
					<Vertex X="8024" Y="7655" Z="0"/>
					<Vertex X="8016" Y="7654" Z="0"/>
					<Vertex X="8011" Y="7654" Z="0"/>
					<Vertex X="8008" Y="7654" Z="0"/>
					<Vertex X="8004" Y="7654" Z="0"/>
					<Vertex X="8000" Y="7654" Z="0"/>
					<Vertex X="7996" Y="7654" Z="0"/>
					<Vertex X="7993" Y="7654" Z="0"/>
					<Vertex X="7991" Y="7654" Z="0"/>
					<Vertex X="7988" Y="7654" Z="0"/>
					<Vertex X="7985" Y="7654" Z="0"/>
					<Vertex X="7982" Y="7654" Z="0"/>
					<Vertex X="7980" Y="7654" Z="0"/>
					<Vertex X="7979" Y="7654" Z="0"/>
					<Vertex X="7976" Y="7654" Z="0"/>
					<Vertex X="7973" Y="7654" Z="0"/>
					<Vertex X="7971" Y="7654" Z="0"/>
					<Vertex X="7970" Y="7654" Z="0"/>
					<Vertex X="7967" Y="7654" Z="0"/>
					<Vertex X="7965" Y="7654" Z="0"/>
					<Vertex X="7962" Y="7654" Z="0"/>
					<Vertex X="7959" Y="7654" Z="0"/>
					<Vertex X="7954" Y="7655" Z="0"/>
					<Vertex X="7951" Y="7655" Z="0"/>
					<Vertex X="7947" Y="7655" Z="0"/>
					<Vertex X="7944" Y="7657" Z="0"/>
					<Vertex X="7940" Y="7657" Z="0"/>
					<Vertex X="7939" Y="7657" Z="0"/>
					<Vertex X="7933" Y="7657" Z="0"/>
					<Vertex X="7933" Y="7658" Z="0"/>
					<Vertex X="7930" Y="7658" Z="0"/>
					<Vertex X="7928" Y="7658" Z="0"/>
					<Vertex X="7924" Y="7660" Z="0"/>
					<Vertex X="7922" Y="7660" Z="0"/>
					<Vertex X="7917" Y="7660" Z="0"/>
					<Vertex X="7914" Y="7662" Z="0"/>
					<Vertex X="7911" Y="7662" Z="0"/>
					<Vertex X="7907" Y="7662" Z="0"/>
					<Vertex X="7905" Y="7662" Z="0"/>
					<Vertex X="7902" Y="7662" Z="0"/>
					<Vertex X="7900" Y="7662" Z="0"/>
					<Vertex X="7894" Y="7665" Z="0"/>
					<Vertex X="7891" Y="7665" Z="0"/>
					<Vertex X="7888" Y="7666" Z="0"/>
					<Vertex X="7887" Y="7666" Z="0"/>
					<Vertex X="7885" Y="7666" Z="0"/>
					<Vertex X="7880" Y="7666" Z="0"/>
					<Vertex X="7879" Y="7666" Z="0"/>
					<Vertex X="7876" Y="7666" Z="0"/>
					<Vertex X="7874" Y="7666" Z="0"/>
					<Vertex X="7873" Y="7666" Z="0"/>
					<Vertex X="7870" Y="7668" Z="0"/>
					<Vertex X="7868" Y="7668" Z="0"/>
					<Vertex X="7867" Y="7668" Z="0"/>
					<Vertex X="7865" Y="7668" Z="0"/>
					<Vertex X="7860" Y="7668" Z="0"/>
					<Vertex X="7859" Y="7668" Z="0"/>
					<Vertex X="7856" Y="7669" Z="0"/>
					<Vertex X="7854" Y="7669" Z="0"/>
					<Vertex X="7853" Y="7671" Z="0"/>
					<Vertex X="7850" Y="7671" Z="0"/>
					<Vertex X="7845" Y="7671" Z="0"/>
					<Vertex X="7837" Y="7672" Z="0"/>
					<Vertex X="7834" Y="7675" Z="0"/>
					<Vertex X="7831" Y="7677" Z="0"/>
					<Vertex X="7828" Y="7677" Z="0"/>
					<Vertex X="7825" Y="7677" Z="0"/>
					<Vertex X="7824" Y="7677" Z="0"/>
					<Vertex X="7822" Y="7677" Z="0"/>
					<Vertex X="7820" Y="7677" Z="0"/>
					<Vertex X="7817" Y="7678" Z="0"/>
					<Vertex X="7816" Y="7678" Z="0"/>
					<Vertex X="7814" Y="7678" Z="0"/>
					<Vertex X="7810" Y="7678" Z="0"/>
					<Vertex X="7808" Y="7678" Z="0"/>
					<Vertex X="7807" Y="7678" Z="0"/>
					<Vertex X="7804" Y="7678" Z="0"/>
					<Vertex X="7800" Y="7678" Z="0"/>
					<Vertex X="7797" Y="7682" Z="0"/>
					<Vertex X="7796" Y="7682" Z="0"/>
					<Vertex X="7794" Y="7682" Z="0"/>
					<Vertex X="7793" Y="7682" Z="0"/>
					<Vertex X="7788" Y="7683" Z="0"/>
					<Vertex X="7787" Y="7683" Z="0"/>
					<Vertex X="7784" Y="7685" Z="0"/>
					<Vertex X="7782" Y="7685" Z="0"/>
					<Vertex X="7777" Y="7685" Z="0"/>
					<Vertex X="7776" Y="7685" Z="0"/>
					<Vertex X="7774" Y="7688" Z="0"/>
					<Vertex X="7770" Y="7688" Z="0"/>
					<Vertex X="7768" Y="7688" Z="0"/>
					<Vertex X="7767" Y="7688" Z="0"/>
					<Vertex X="7764" Y="7688" Z="0"/>
					<Vertex X="7760" Y="7688" Z="0"/>
					<Vertex X="7760" Y="7689" Z="0"/>
					<Vertex X="7756" Y="7691" Z="0"/>
					<Vertex X="7753" Y="7691" Z="0"/>
					<Vertex X="7750" Y="7692" Z="0"/>
					<Vertex X="7748" Y="7694" Z="0"/>
					<Vertex X="7745" Y="7694" Z="0"/>
					<Vertex X="7742" Y="7695" Z="0"/>
					<Vertex X="7740" Y="7695" Z="0"/>
					<Vertex X="7739" Y="7695" Z="0"/>
					<Vertex X="7734" Y="7695" Z="0"/>
					<Vertex X="7733" Y="7698" Z="0"/>
					<Vertex X="7731" Y="7698" Z="0"/>
					<Vertex X="7728" Y="7698" Z="0"/>
					<Vertex X="7725" Y="7698" Z="0"/>
					<Vertex X="7724" Y="7700" Z="0"/>
					<Vertex X="7722" Y="7700" Z="0"/>
					<Vertex X="7720" Y="7702" Z="0"/>
					<Vertex X="7717" Y="7703" Z="0"/>
					<Vertex X="7716" Y="7703" Z="0"/>
					<Vertex X="7713" Y="7705" Z="0"/>
					<Vertex X="7710" Y="7705" Z="0"/>
					<Vertex X="7708" Y="7705" Z="0"/>
					<Vertex X="7704" Y="7706" Z="0"/>
					<Vertex X="7697" Y="7711" Z="0"/>
					<Vertex X="7694" Y="7712" Z="0"/>
					<Vertex X="7691" Y="7712" Z="0"/>
					<Vertex X="7688" Y="7715" Z="0"/>
					<Vertex X="7684" Y="7717" Z="0"/>
					<Vertex X="7682" Y="7717" Z="0"/>
					<Vertex X="7680" Y="7717" Z="0"/>
					<Vertex X="7679" Y="7718" Z="0"/>
					<Vertex X="7676" Y="7720" Z="0"/>
					<Vertex X="7674" Y="7722" Z="0"/>
					<Vertex X="7673" Y="7723" Z="0"/>
					<Vertex X="7671" Y="7723" Z="0"/>
					<Vertex X="7668" Y="7723" Z="0"/>
					<Vertex X="7667" Y="7723" Z="0"/>
					<Vertex X="7665" Y="7723" Z="0"/>
					<Vertex X="7662" Y="7725" Z="0"/>
					<Vertex X="7660" Y="7726" Z="0"/>
					<Vertex X="7659" Y="7726" Z="0"/>
					<Vertex X="7657" Y="7726" Z="0"/>
					<Vertex X="7654" Y="7726" Z="0"/>
					<Vertex X="7653" Y="7726" Z="0"/>
					<Vertex X="7650" Y="7726" Z="0"/>
					<Vertex X="7648" Y="7726" Z="0"/>
					<Vertex X="7644" Y="7728" Z="0"/>
					<Vertex X="7640" Y="7728" Z="0"/>
					<Vertex X="7639" Y="7728" Z="0"/>
					<Vertex X="7634" Y="7728" Z="0"/>
					<Vertex X="7634" Y="7729" Z="0"/>
					<Vertex X="7631" Y="7729" Z="0"/>
					<Vertex X="7627" Y="7729" Z="0"/>
					<Vertex X="7622" Y="7731" Z="0"/>
					<Vertex X="7620" Y="7731" Z="0"/>
					<Vertex X="7617" Y="7731" Z="0"/>
					<Vertex X="7614" Y="7732" Z="0"/>
					<Vertex X="7608" Y="7732" Z="0"/>
					<Vertex X="7604" Y="7734" Z="0"/>
					<Vertex X="7600" Y="7734" Z="0"/>
					<Vertex X="7597" Y="7734" Z="0"/>
					<Vertex X="7594" Y="7734" Z="0"/>
					<Vertex X="7588" Y="7734" Z="0"/>
					<Vertex X="7582" Y="7737" Z="0"/>
					<Vertex X="7580" Y="7737" Z="0"/>
					<Vertex X="7577" Y="7737" Z="0"/>
					<Vertex X="7573" Y="7738" Z="0"/>
					<Vertex X="7568" Y="7738" Z="0"/>
					<Vertex X="7564" Y="7738" Z="0"/>
					<Vertex X="7562" Y="7740" Z="0"/>
					<Vertex X="7559" Y="7740" Z="0"/>
					<Vertex X="7556" Y="7740" Z="0"/>
					<Vertex X="7553" Y="7740" Z="0"/>
					<Vertex X="7551" Y="7740" Z="0"/>
					<Vertex X="7548" Y="7743" Z="0"/>
					<Vertex X="7544" Y="7745" Z="0"/>
					<Vertex X="7542" Y="7745" Z="0"/>
					<Vertex X="7540" Y="7745" Z="0"/>
					<Vertex X="7536" Y="7746" Z="0"/>
					<Vertex X="7531" Y="7749" Z="0"/>
					<Vertex X="7530" Y="7749" Z="0"/>
					<Vertex X="7528" Y="7749" Z="0"/>
					<Vertex X="7525" Y="7749" Z="0"/>
					<Vertex X="7524" Y="7751" Z="0"/>
					<Vertex X="7520" Y="7751" Z="0"/>
					<Vertex X="7519" Y="7751" Z="0"/>
					<Vertex X="7517" Y="7752" Z="0"/>
					<Vertex X="7516" Y="7754" Z="0"/>
					<Vertex X="7513" Y="7754" Z="0"/>
					<Vertex X="7511" Y="7754" Z="0"/>
					<Vertex X="7510" Y="7754" Z="0"/>
					<Vertex X="7508" Y="7755" Z="0"/>
					<Vertex X="7507" Y="7757" Z="0"/>
					<Vertex X="7504" Y="7757" Z="0"/>
					<Vertex X="7502" Y="7758" Z="0"/>
					<Vertex X="7499" Y="7760" Z="0"/>
					<Vertex X="7496" Y="7760" Z="0"/>
					<Vertex X="7493" Y="7762" Z="0"/>
					<Vertex X="7490" Y="7762" Z="0"/>
					<Vertex X="7488" Y="7765" Z="0"/>
					<Vertex X="7485" Y="7765" Z="0"/>
					<Vertex X="7482" Y="7765" Z="0"/>
					<Vertex X="7479" Y="7765" Z="0"/>
					<Vertex X="7477" Y="7765" Z="0"/>
					<Vertex X="7474" Y="7765" Z="0"/>
					<Vertex X="7473" Y="7765" Z="0"/>
					<Vertex X="7470" Y="7766" Z="0"/>
					<Vertex X="7467" Y="7766" Z="0"/>
					<Vertex X="7465" Y="7766" Z="0"/>
					<Vertex X="7462" Y="7768" Z="0"/>
					<Vertex X="7460" Y="7768" Z="0"/>
					<Vertex X="7456" Y="7768" Z="0"/>
					<Vertex X="7451" Y="7768" Z="0"/>
					<Vertex X="7450" Y="7769" Z="0"/>
					<Vertex X="7447" Y="7769" Z="0"/>
					<Vertex X="7444" Y="7769" Z="0"/>
					<Vertex X="7439" Y="7771" Z="0"/>
					<Vertex X="7434" Y="7771" Z="0"/>
					<Vertex X="7433" Y="7771" Z="0"/>
					<Vertex X="7428" Y="7771" Z="0"/>
					<Vertex X="7420" Y="7772" Z="0"/>
					<Vertex X="7417" Y="7772" Z="0"/>
					<Vertex X="7414" Y="7772" Z="0"/>
					<Vertex X="7411" Y="7772" Z="0"/>
					<Vertex X="7407" Y="7772" Z="0"/>
					<Vertex X="7405" Y="7772" Z="0"/>
					<Vertex X="7402" Y="7772" Z="0"/>
					<Vertex X="7399" Y="7774" Z="0"/>
					<Vertex X="7396" Y="7775" Z="0"/>
					<Vertex X="7393" Y="7775" Z="0"/>
					<Vertex X="7388" Y="7775" Z="0"/>
					<Vertex X="7385" Y="7775" Z="0"/>
					<Vertex X="7384" Y="7777" Z="0"/>
					<Vertex X="7380" Y="7777" Z="0"/>
					<Vertex X="7377" Y="7777" Z="0"/>
					<Vertex X="7374" Y="7778" Z="0"/>
					<Vertex X="7370" Y="7782" Z="0"/>
					<Vertex X="7365" Y="7782" Z="0"/>
					<Vertex X="7362" Y="7782" Z="0"/>
					<Vertex X="7357" Y="7782" Z="0"/>
					<Vertex X="7354" Y="7783" Z="0"/>
					<Vertex X="7350" Y="7783" Z="0"/>
					<Vertex X="7347" Y="7785" Z="0"/>
					<Vertex X="7345" Y="7785" Z="0"/>
					<Vertex X="7340" Y="7786" Z="0"/>
					<Vertex X="7339" Y="7786" Z="0"/>
					<Vertex X="7336" Y="7788" Z="0"/>
					<Vertex X="7334" Y="7788" Z="0"/>
					<Vertex X="7333" Y="7789" Z="0"/>
					<Vertex X="7330" Y="7789" Z="0"/>
					<Vertex X="7328" Y="7789" Z="0"/>
					<Vertex X="7325" Y="7789" Z="0"/>
					<Vertex X="7324" Y="7791" Z="0"/>
					<Vertex X="7322" Y="7792" Z="0"/>
					<Vertex X="7319" Y="7792" Z="0"/>
					<Vertex X="7317" Y="7792" Z="0"/>
					<Vertex X="7314" Y="7794" Z="0"/>
					<Vertex X="7313" Y="7795" Z="0"/>
					<Vertex X="7310" Y="7795" Z="0"/>
					<Vertex X="7308" Y="7795" Z="0"/>
					<Vertex X="7305" Y="7797" Z="0"/>
					<Vertex X="7304" Y="7798" Z="0"/>
					<Vertex X="7302" Y="7798" Z="0"/>
					<Vertex X="7299" Y="7798" Z="0"/>
					<Vertex X="7297" Y="7798" Z="0"/>
					<Vertex X="7294" Y="7798" Z="0"/>
					<Vertex X="7294" Y="7800" Z="0"/>
					<Vertex X="7293" Y="7800" Z="0"/>
					<Vertex X="7288" Y="7800" Z="0"/>
					<Vertex X="7287" Y="7802" Z="0"/>
					<Vertex X="7284" Y="7803" Z="0"/>
					<Vertex X="7282" Y="7803" Z="0"/>
					<Vertex X="7279" Y="7803" Z="0"/>
					<Vertex X="7277" Y="7805" Z="0"/>
					<Vertex X="7274" Y="7806" Z="0"/>
					<Vertex X="7273" Y="7806" Z="0"/>
					<Vertex X="7271" Y="7806" Z="0"/>
					<Vertex X="7265" Y="7808" Z="0"/>
					<Vertex X="7262" Y="7809" Z="0"/>
					<Vertex X="7257" Y="7811" Z="0"/>
					<Vertex X="7254" Y="7811" Z="0"/>
					<Vertex X="7251" Y="7811" Z="0"/>
					<Vertex X="7248" Y="7814" Z="0"/>
					<Vertex X="7244" Y="7815" Z="0"/>
					<Vertex X="7242" Y="7815" Z="0"/>
					<Vertex X="7239" Y="7815" Z="0"/>
					<Vertex X="7234" Y="7817" Z="0"/>
					<Vertex X="7233" Y="7817" Z="0"/>
					<Vertex X="7230" Y="7820" Z="0"/>
					<Vertex X="7227" Y="7820" Z="0"/>
					<Vertex X="7224" Y="7820" Z="0"/>
					<Vertex X="7220" Y="7822" Z="0"/>
					<Vertex X="7217" Y="7823" Z="0"/>
					<Vertex X="7216" Y="7823" Z="0"/>
					<Vertex X="7211" Y="7825" Z="0"/>
					<Vertex X="7207" Y="7826" Z="0"/>
					<Vertex X="7205" Y="7826" Z="0"/>
					<Vertex X="7202" Y="7828" Z="0"/>
					<Vertex X="7199" Y="7828" Z="0"/>
					<Vertex X="7197" Y="7828" Z="0"/>
					<Vertex X="7191" Y="7831" Z="0"/>
					<Vertex X="7190" Y="7832" Z="0"/>
					<Vertex X="7188" Y="7832" Z="0"/>
					<Vertex X="7185" Y="7832" Z="0"/>
					<Vertex X="7184" Y="7832" Z="0"/>
					<Vertex X="7180" Y="7832" Z="0"/>
					<Vertex X="7179" Y="7834" Z="0"/>
					<Vertex X="7177" Y="7834" Z="0"/>
					<Vertex X="7173" Y="7837" Z="0"/>
					<Vertex X="7171" Y="7837" Z="0"/>
					<Vertex X="7165" Y="7838" Z="0"/>
					<Vertex X="7162" Y="7838" Z="0"/>
					<Vertex X="7157" Y="7840" Z="0"/>
					<Vertex X="7154" Y="7842" Z="0"/>
					<Vertex X="7151" Y="7842" Z="0"/>
					<Vertex X="7150" Y="7843" Z="0"/>
					<Vertex X="7147" Y="7843" Z="0"/>
					<Vertex X="7144" Y="7845" Z="0"/>
					<Vertex X="7142" Y="7845" Z="0"/>
					<Vertex X="7140" Y="7845" Z="0"/>
					<Vertex X="7136" Y="7848" Z="0"/>
					<Vertex X="7134" Y="7848" Z="0"/>
					<Vertex X="7131" Y="7848" Z="0"/>
					<Vertex X="7130" Y="7849" Z="0"/>
					<Vertex X="7128" Y="7849" Z="0"/>
					<Vertex X="7127" Y="7849" Z="0"/>
					<Vertex X="7124" Y="7849" Z="0"/>
					<Vertex X="7122" Y="7851" Z="0"/>
					<Vertex X="7120" Y="7851" Z="0"/>
					<Vertex X="7116" Y="7852" Z="0"/>
					<Vertex X="7114" Y="7852" Z="0"/>
					<Vertex X="7113" Y="7852" Z="0"/>
					<Vertex X="7110" Y="7854" Z="0"/>
					<Vertex X="7108" Y="7855" Z="0"/>
					<Vertex X="7107" Y="7855" Z="0"/>
					<Vertex X="7102" Y="7857" Z="0"/>
					<Vertex X="7100" Y="7858" Z="0"/>
					<Vertex X="7099" Y="7858" Z="0"/>
					<Vertex X="7096" Y="7858" Z="0"/>
					<Vertex X="7093" Y="7860" Z="0"/>
					<Vertex X="7091" Y="7860" Z="0"/>
					<Vertex X="7088" Y="7860" Z="0"/>
					<Vertex X="7085" Y="7863" Z="0"/>
					<Vertex X="7084" Y="7865" Z="0"/>
					<Vertex X="7080" Y="7865" Z="0"/>
					<Vertex X="7076" Y="7868" Z="0"/>
					<Vertex X="7073" Y="7868" Z="0"/>
					<Vertex X="7070" Y="7869" Z="0"/>
					<Vertex X="7070" Y="7871" Z="0"/>
					<Vertex X="7067" Y="7871" Z="0"/>
					<Vertex X="7065" Y="7872" Z="0"/>
					<Vertex X="7060" Y="7874" Z="0"/>
					<Vertex X="7059" Y="7874" Z="0"/>
					<Vertex X="7056" Y="7875" Z="0"/>
					<Vertex X="7056" Y="7877" Z="0"/>
					<Vertex X="7054" Y="7877" Z="0"/>
					<Vertex X="7051" Y="7877" Z="0"/>
					<Vertex X="7050" Y="7877" Z="0"/>
					<Vertex X="7048" Y="7880" Z="0"/>
					<Vertex X="7047" Y="7880" Z="0"/>
					<Vertex X="7045" Y="7880" Z="0"/>
					<Vertex X="7044" Y="7882" Z="0"/>
					<Vertex X="7042" Y="7882" Z="0"/>
					<Vertex X="7040" Y="7883" Z="0"/>
					<Vertex X="7039" Y="7883" Z="0"/>
					<Vertex X="7036" Y="7885" Z="0"/>
					<Vertex X="7034" Y="7886" Z="0"/>
					<Vertex X="7031" Y="7886" Z="0"/>
					<Vertex X="7030" Y="7888" Z="0"/>
					<Vertex X="7027" Y="7888" Z="0"/>
					<Vertex X="7025" Y="7888" Z="0"/>
					<Vertex X="7020" Y="7889" Z="0"/>
					<Vertex X="7017" Y="7891" Z="0"/>
					<Vertex X="7014" Y="7891" Z="0"/>
					<Vertex X="7013" Y="7891" Z="0"/>
					<Vertex X="7010" Y="7892" Z="0"/>
					<Vertex X="7007" Y="7894" Z="0"/>
					<Vertex X="7002" Y="7895" Z="0"/>
					<Vertex X="7000" Y="7895" Z="0"/>
					<Vertex X="6997" Y="7897" Z="0"/>
					<Vertex X="6994" Y="7898" Z="0"/>
					<Vertex X="6993" Y="7898" Z="0"/>
					<Vertex X="6991" Y="7898" Z="0"/>
					<Vertex X="6988" Y="7898" Z="0"/>
					<Vertex X="6987" Y="7902" Z="0"/>
					<Vertex X="6985" Y="7902" Z="0"/>
					<Vertex X="6980" Y="7903" Z="0"/>
					<Vertex X="6977" Y="7905" Z="0"/>
					<Vertex X="6974" Y="7906" Z="0"/>
					<Vertex X="6971" Y="7908" Z="0"/>
					<Vertex X="6970" Y="7909" Z="0"/>
					<Vertex X="6967" Y="7909" Z="0"/>
					<Vertex X="6965" Y="7909" Z="0"/>
					<Vertex X="6962" Y="7912" Z="0"/>
					<Vertex X="6959" Y="7914" Z="0"/>
					<Vertex X="6956" Y="7915" Z="0"/>
					<Vertex X="6951" Y="7917" Z="0"/>
					<Vertex X="6951" Y="7918" Z="0"/>
					<Vertex X="6948" Y="7920" Z="0"/>
					<Vertex X="6947" Y="7920" Z="0"/>
					<Vertex X="6945" Y="7920" Z="0"/>
					<Vertex X="6942" Y="7923" Z="0"/>
					<Vertex X="6940" Y="7925" Z="0"/>
					<Vertex X="6939" Y="7926" Z="0"/>
					<Vertex X="6937" Y="7926" Z="0"/>
					<Vertex X="6937" Y="7928" Z="0"/>
					<Vertex X="6936" Y="7928" Z="0"/>
					<Vertex X="6936" Y="7929" Z="0"/>
					<Vertex X="6934" Y="7929" Z="0"/>
					<Vertex X="6933" Y="7932" Z="0"/>
					<Vertex X="6931" Y="7932" Z="0"/>
					<Vertex X="6931" Y="7934" Z="0"/>
					<Vertex X="6928" Y="7935" Z="0"/>
					<Vertex X="6928" Y="7937" Z="0"/>
					<Vertex X="6927" Y="7938" Z="0"/>
					<Vertex X="6927" Y="7940" Z="0"/>
					<Vertex X="6924" Y="7942" Z="0"/>
					<Vertex X="6924" Y="7943" Z="0"/>
					<Vertex X="6920" Y="7945" Z="0"/>
					<Vertex X="6920" Y="7946" Z="0"/>
					<Vertex X="6919" Y="7948" Z="0"/>
					<Vertex X="6917" Y="7949" Z="0"/>
					<Vertex X="6916" Y="7951" Z="0"/>
					<Vertex X="6914" Y="7952" Z="0"/>
					<Vertex X="6913" Y="7952" Z="0"/>
					<Vertex X="6910" Y="7955" Z="0"/>
					<Vertex X="6910" Y="7957" Z="0"/>
					<Vertex X="6908" Y="7958" Z="0"/>
					<Vertex X="6905" Y="7962" Z="0"/>
					<Vertex X="6904" Y="7965" Z="0"/>
					<Vertex X="6902" Y="7966" Z="0"/>
					<Vertex X="6902" Y="7968" Z="0"/>
					<Vertex X="6900" Y="7968" Z="0"/>
					<Vertex X="6900" Y="7969" Z="0"/>
					<Vertex X="6899" Y="7969" Z="0"/>
					<Vertex X="6897" Y="7971" Z="0"/>
					<Vertex X="6896" Y="7972" Z="0"/>
					<Vertex X="6894" Y="7975" Z="0"/>
					<Vertex X="6894" Y="7977" Z="0"/>
					<Vertex X="6893" Y="7978" Z="0"/>
					<Vertex X="6893" Y="7980" Z="0"/>
					<Vertex X="6893" Y="7982" Z="0"/>
					<Vertex X="6891" Y="7982" Z="0"/>
					<Vertex X="6890" Y="7985" Z="0"/>
					<Vertex X="6888" Y="7988" Z="0"/>
					<Vertex X="6887" Y="7988" Z="0"/>
					<Vertex X="6887" Y="7991" Z="0"/>
					<Vertex X="6887" Y="7992" Z="0"/>
					<Vertex X="6887" Y="7995" Z="0"/>
					<Vertex X="6885" Y="7997" Z="0"/>
					<Vertex X="6885" Y="8000" Z="0"/>
					<Vertex X="6885" Y="8003" Z="0"/>
					<Vertex X="6885" Y="8005" Z="0"/>
					<Vertex X="6884" Y="8006" Z="0"/>
					<Vertex X="6884" Y="8011" Z="0"/>
					<Vertex X="6884" Y="8012" Z="0"/>
					<Vertex X="6884" Y="8014" Z="0"/>
					<Vertex X="6884" Y="8015" Z="0"/>
					<Vertex X="6884" Y="8018" Z="0"/>
					<Vertex X="6884" Y="8022" Z="0"/>
					<Vertex X="6884" Y="8023" Z="0"/>
					<Vertex X="6884" Y="8026" Z="0"/>
					<Vertex X="6884" Y="8028" Z="0"/>
					<Vertex X="6884" Y="8031" Z="0"/>
					<Vertex X="6884" Y="8032" Z="0"/>
					<Vertex X="6884" Y="8035" Z="0"/>
					<Vertex X="6884" Y="8037" Z="0"/>
					<Vertex X="6884" Y="8038" Z="0"/>
					<Vertex X="6884" Y="8042" Z="0"/>
					<Vertex X="6884" Y="8043" Z="0"/>
					<Vertex X="6884" Y="8045" Z="0"/>
					<Vertex X="6884" Y="8046" Z="0"/>
					<Vertex X="6884" Y="8048" Z="0"/>
					<Vertex X="6884" Y="8049" Z="0"/>
					<Vertex X="6884" Y="8051" Z="0"/>
					<Vertex X="6884" Y="8052" Z="0"/>
					<Vertex X="6884" Y="8054" Z="0"/>
					<Vertex X="6884" Y="8055" Z="0"/>
					<Vertex X="6884" Y="8057" Z="0"/>
					<Vertex X="6884" Y="8060" Z="0"/>
					<Vertex X="6884" Y="8062" Z="0"/>
					<Vertex X="6884" Y="8065" Z="0"/>
					<Vertex X="6884" Y="8066" Z="0"/>
					<Vertex X="6885" Y="8068" Z="0"/>
					<Vertex X="6887" Y="8071" Z="0"/>
					<Vertex X="6888" Y="8072" Z="0"/>
					<Vertex X="6888" Y="8075" Z="0"/>
					<Vertex X="6891" Y="8080" Z="0"/>
					<Vertex X="6893" Y="8080" Z="0"/>
					<Vertex X="6893" Y="8082" Z="0"/>
					<Vertex X="6894" Y="8085" Z="0"/>
					<Vertex X="6897" Y="8089" Z="0"/>
					<Vertex X="6899" Y="8089" Z="0"/>
					<Vertex X="6899" Y="8091" Z="0"/>
					<Vertex X="6900" Y="8092" Z="0"/>
					<Vertex X="6900" Y="8094" Z="0"/>
					<Vertex X="6904" Y="8095" Z="0"/>
					<Vertex X="6904" Y="8097" Z="0"/>
					<Vertex X="6908" Y="8100" Z="0"/>
					<Vertex X="6910" Y="8102" Z="0"/>
					<Vertex X="6911" Y="8103" Z="0"/>
					<Vertex X="6913" Y="8103" Z="0"/>
					<Vertex X="6919" Y="8108" Z="0"/>
					<Vertex X="6920" Y="8109" Z="0"/>
					<Vertex X="6924" Y="8109" Z="0"/>
					<Vertex X="6925" Y="8111" Z="0"/>
					<Vertex X="6930" Y="8114" Z="0"/>
					<Vertex X="6931" Y="8115" Z="0"/>
					<Vertex X="6934" Y="8117" Z="0"/>
					<Vertex X="6939" Y="8118" Z="0"/>
					<Vertex X="6940" Y="8120" Z="0"/>
					<Vertex X="6945" Y="8122" Z="0"/>
					<Vertex X="6948" Y="8123" Z="0"/>
					<Vertex X="6953" Y="8123" Z="0"/>
					<Vertex X="6953" Y="8125" Z="0"/>
					<Vertex X="6956" Y="8126" Z="0"/>
					<Vertex X="6960" Y="8126" Z="0"/>
					<Vertex X="6967" Y="8128" Z="0"/>
					<Vertex X="6971" Y="8131" Z="0"/>
					<Vertex X="6976" Y="8131" Z="0"/>
					<Vertex X="6980" Y="8132" Z="0"/>
					<Vertex X="6984" Y="8132" Z="0"/>
					<Vertex X="6987" Y="8134" Z="0"/>
					<Vertex X="6990" Y="8137" Z="0"/>
					<Vertex X="6994" Y="8137" Z="0"/>
					<Vertex X="6997" Y="8138" Z="0"/>
					<Vertex X="6999" Y="8140" Z="0"/>
					<Vertex X="7000" Y="8140" Z="0"/>
					<Vertex X="7002" Y="8142" Z="0"/>
					<Vertex X="7007" Y="8143" Z="0"/>
					<Vertex X="7010" Y="8145" Z="0"/>
					<Vertex X="7013" Y="8145" Z="0"/>
					<Vertex X="7014" Y="8145" Z="0"/>
					<Vertex X="7017" Y="8148" Z="0"/>
					<Vertex X="7019" Y="8149" Z="0"/>
					<Vertex X="7020" Y="8149" Z="0"/>
					<Vertex X="7022" Y="8149" Z="0"/>
					<Vertex X="7025" Y="8151" Z="0"/>
					<Vertex X="7027" Y="8151" Z="0"/>
					<Vertex X="7028" Y="8152" Z="0"/>
					<Vertex X="7030" Y="8154" Z="0"/>
					<Vertex X="7033" Y="8154" Z="0"/>
					<Vertex X="7034" Y="8155" Z="0"/>
					<Vertex X="7036" Y="8155" Z="0"/>
					<Vertex X="7039" Y="8155" Z="0"/>
					<Vertex X="7044" Y="8160" Z="0"/>
					<Vertex X="7047" Y="8162" Z="0"/>
					<Vertex X="7057" Y="8163" Z="0"/>
					<Vertex X="7062" Y="8166" Z="0"/>
					<Vertex X="7065" Y="8166" Z="0"/>
					<Vertex X="7070" Y="8168" Z="0"/>
					<Vertex X="7076" Y="8171" Z="0"/>
					<Vertex X="7082" Y="8172" Z="0"/>
					<Vertex X="7087" Y="8174" Z="0"/>
					<Vertex X="7090" Y="8175" Z="0"/>
					<Vertex X="7096" Y="8178" Z="0"/>
					<Vertex X="7104" Y="8180" Z="0"/>
					<Vertex X="7108" Y="8182" Z="0"/>
					<Vertex X="7117" Y="8182" Z="0"/>
					<Vertex X="7122" Y="8186" Z="0"/>
					<Vertex X="7130" Y="8188" Z="0"/>
					<Vertex X="7136" Y="8189" Z="0"/>
					<Vertex X="7144" Y="8192" Z="0"/>
					<Vertex X="7150" Y="8194" Z="0"/>
					<Vertex X="7154" Y="8194" Z="0"/>
					<Vertex X="7160" Y="8194" Z="0"/>
					<Vertex X="7164" Y="8195" Z="0"/>
					<Vertex X="7170" Y="8198" Z="0"/>
					<Vertex X="7173" Y="8200" Z="0"/>
					<Vertex X="7177" Y="8200" Z="0"/>
					<Vertex X="7182" Y="8200" Z="0"/>
					<Vertex X="7185" Y="8200" Z="0"/>
					<Vertex X="7190" Y="8200" Z="0"/>
					<Vertex X="7193" Y="8202" Z="0"/>
					<Vertex X="7197" Y="8202" Z="0"/>
					<Vertex X="7202" Y="8202" Z="0"/>
					<Vertex X="7204" Y="8202" Z="0"/>
					<Vertex X="7208" Y="8203" Z="0"/>
					<Vertex X="7210" Y="8203" Z="0"/>
					<Vertex X="7213" Y="8203" Z="0"/>
					<Vertex X="7213" Y="8205" Z="0"/>
					<Vertex X="7214" Y="8205" Z="0"/>
					<Vertex X="7217" Y="8205" Z="0"/>
					<Vertex X="7219" Y="8205" Z="0"/>
					<Vertex X="7222" Y="8206" Z="0"/>
					<Vertex X="7224" Y="8206" Z="0"/>
					<Vertex X="7227" Y="8206" Z="0"/>
					<Vertex X="7230" Y="8209" Z="0"/>
					<Vertex X="7231" Y="8209" Z="0"/>
					<Vertex X="7233" Y="8209" Z="0"/>
					<Vertex X="7236" Y="8209" Z="0"/>
					<Vertex X="7239" Y="8211" Z="0"/>
					<Vertex X="7242" Y="8212" Z="0"/>
					<Vertex X="7245" Y="8212" Z="0"/>
					<Vertex X="7248" Y="8214" Z="0"/>
					<Vertex X="7251" Y="8215" Z="0"/>
					<Vertex X="7253" Y="8215" Z="0"/>
					<Vertex X="7256" Y="8215" Z="0"/>
					<Vertex X="7259" Y="8217" Z="0"/>
					<Vertex X="7264" Y="8217" Z="0"/>
					<Vertex X="7268" Y="8217" Z="0"/>
					<Vertex X="7271" Y="8217" Z="0"/>
					<Vertex X="7276" Y="8217" Z="0"/>
					<Vertex X="7279" Y="8217" Z="0"/>
					<Vertex X="7282" Y="8217" Z="0"/>
					<Vertex X="7287" Y="8217" Z="0"/>
					<Vertex X="7288" Y="8217" Z="0"/>
					<Vertex X="7293" Y="8217" Z="0"/>
					<Vertex X="7294" Y="8217" Z="0"/>
					<Vertex X="7299" Y="8217" Z="0"/>
					<Vertex X="7304" Y="8217" Z="0"/>
					<Vertex X="7305" Y="8217" Z="0"/>
					<Vertex X="7308" Y="8217" Z="0"/>
					<Vertex X="7310" Y="8217" Z="0"/>
					<Vertex X="7316" Y="8217" Z="0"/>
					<Vertex X="7317" Y="8217" Z="0"/>
					<Vertex X="7322" Y="8217" Z="0"/>
					<Vertex X="7327" Y="8217" Z="0"/>
					<Vertex X="7331" Y="8217" Z="0"/>
					<Vertex X="7334" Y="8217" Z="0"/>
					<Vertex X="7339" Y="8217" Z="0"/>
					<Vertex X="7344" Y="8217" Z="0"/>
					<Vertex X="7348" Y="8217" Z="0"/>
					<Vertex X="7353" Y="8217" Z="0"/>
					<Vertex X="7356" Y="8217" Z="0"/>
					<Vertex X="7357" Y="8217" Z="0"/>
					<Vertex X="7362" Y="8217" Z="0"/>
					<Vertex X="7365" Y="8217" Z="0"/>
					<Vertex X="7367" Y="8217" Z="0"/>
					<Vertex X="7368" Y="8217" Z="0"/>
					<Vertex X="7370" Y="8217" Z="0"/>
					<Vertex X="7373" Y="8217" Z="0"/>
					<Vertex X="7376" Y="8217" Z="0"/>
					<Vertex X="7377" Y="8217" Z="0"/>
					<Vertex X="7380" Y="8217" Z="0"/>
					<Vertex X="7384" Y="8217" Z="0"/>
					<Vertex X="7387" Y="8217" Z="0"/>
					<Vertex X="7391" Y="8215" Z="0"/>
					<Vertex X="7393" Y="8215" Z="0"/>
					<Vertex X="7394" Y="8215" Z="0"/>
					<Vertex X="7397" Y="8215" Z="0"/>
					<Vertex X="7399" Y="8214" Z="0"/>
					<Vertex X="7402" Y="8212" Z="0"/>
					<Vertex X="7405" Y="8211" Z="0"/>
					<Vertex X="7407" Y="8209" Z="0"/>
					<Vertex X="7408" Y="8208" Z="0"/>
					<Vertex X="7411" Y="8208" Z="0"/>
					<Vertex X="7414" Y="8206" Z="0"/>
					<Vertex X="7419" Y="8205" Z="0"/>
					<Vertex X="7422" Y="8203" Z="0"/>
					<Vertex X="7425" Y="8202" Z="0"/>
					<Vertex X="7427" Y="8202" Z="0"/>
					<Vertex X="7434" Y="8198" Z="0"/>
					<Vertex X="7437" Y="8197" Z="0"/>
					<Vertex X="7439" Y="8195" Z="0"/>
					<Vertex X="7451" Y="8191" Z="0"/>
					<Vertex X="7454" Y="8189" Z="0"/>
					<Vertex X="7460" Y="8188" Z="0"/>
					<Vertex X="7465" Y="8186" Z="0"/>
					<Vertex X="7468" Y="8185" Z="0"/>
					<Vertex X="7473" Y="8183" Z="0"/>
					<Vertex X="7477" Y="8182" Z="0"/>
					<Vertex X="7487" Y="8178" Z="0"/>
					<Vertex X="7490" Y="8178" Z="0"/>
					<Vertex X="7496" Y="8178" Z="0"/>
					<Vertex X="7500" Y="8177" Z="0"/>
					<Vertex X="7508" Y="8175" Z="0"/>
					<Vertex X="7511" Y="8175" Z="0"/>
					<Vertex X="7516" Y="8175" Z="0"/>
					<Vertex X="7522" Y="8172" Z="0"/>
					<Vertex X="7525" Y="8172" Z="0"/>
					<Vertex X="7528" Y="8172" Z="0"/>
					<Vertex X="7537" Y="8169" Z="0"/>
					<Vertex X="7542" Y="8166" Z="0"/>
					<Vertex X="7547" Y="8166" Z="0"/>
					<Vertex X="7550" Y="8166" Z="0"/>
					<Vertex X="7551" Y="8165" Z="0"/>
					<Vertex X="7554" Y="8165" Z="0"/>
					<Vertex X="7559" Y="8163" Z="0"/>
					<Vertex X="7562" Y="8162" Z="0"/>
					<Vertex X="7564" Y="8162" Z="0"/>
					<Vertex X="7565" Y="8160" Z="0"/>
					<Vertex X="7567" Y="8160" Z="0"/>
					<Vertex X="7570" Y="8158" Z="0"/>
					<Vertex X="7571" Y="8158" Z="0"/>
					<Vertex X="7576" Y="8158" Z="0"/>
					<Vertex X="7579" Y="8155" Z="0"/>
					<Vertex X="7580" Y="8155" Z="0"/>
					<Vertex X="7584" Y="8154" Z="0"/>
					<Vertex X="7588" Y="8152" Z="0"/>
					<Vertex X="7591" Y="8151" Z="0"/>
					<Vertex X="7593" Y="8151" Z="0"/>
					<Vertex X="7596" Y="8149" Z="0"/>
					<Vertex X="7599" Y="8148" Z="0"/>
					<Vertex X="7602" Y="8146" Z="0"/>
					<Vertex X="7604" Y="8146" Z="0"/>
					<Vertex X="7608" Y="8143" Z="0"/>
					<Vertex X="7613" Y="8142" Z="0"/>
					<Vertex X="7616" Y="8140" Z="0"/>
					<Vertex X="7620" Y="8138" Z="0"/>
					<Vertex X="7630" Y="8135" Z="0"/>
					<Vertex X="7634" Y="8135" Z="0"/>
					<Vertex X="7640" Y="8131" Z="0"/>
					<Vertex X="7644" Y="8129" Z="0"/>
					<Vertex X="7651" Y="8126" Z="0"/>
					<Vertex X="7654" Y="8125" Z="0"/>
					<Vertex X="7660" Y="8122" Z="0"/>
					<Vertex X="7668" Y="8117" Z="0"/>
					<Vertex X="7671" Y="8115" Z="0"/>
					<Vertex X="7685" Y="8108" Z="0"/>
					<Vertex X="7693" Y="8103" Z="0"/>
					<Vertex X="7699" Y="8102" Z="0"/>
					<Vertex X="7707" Y="8098" Z="0"/>
					<Vertex X="7714" Y="8095" Z="0"/>
					<Vertex X="7719" Y="8094" Z="0"/>
					<Vertex X="7724" Y="8091" Z="0"/>
					<Vertex X="7728" Y="8089" Z="0"/>
					<Vertex X="7736" Y="8089" Z="0"/>
					<Vertex X="7745" Y="8085" Z="0"/>
					<Vertex X="7750" Y="8083" Z="0"/>
					<Vertex X="7754" Y="8083" Z="0"/>
					<Vertex X="7756" Y="8082" Z="0"/>
					<Vertex X="7760" Y="8078" Z="0"/>
					<Vertex X="7764" Y="8078" Z="0"/>
					<Vertex X="7767" Y="8078" Z="0"/>
					<Vertex X="7768" Y="8077" Z="0"/>
					<Vertex X="7773" Y="8075" Z="0"/>
					<Vertex X="7779" Y="8072" Z="0"/>
					<Vertex X="7787" Y="8069" Z="0"/>
					<Vertex X="7790" Y="8068" Z="0"/>
					<Vertex X="7791" Y="8068" Z="0"/>
					<Vertex X="7796" Y="8065" Z="0"/>
					<Vertex X="7799" Y="8063" Z="0"/>
					<Vertex X="7804" Y="8062" Z="0"/>
					<Vertex X="7811" Y="8058" Z="0"/>
					<Vertex X="7817" Y="8054" Z="0"/>
					<Vertex X="7820" Y="8052" Z="0"/>
					<Vertex X="7824" Y="8051" Z="0"/>
					<Vertex X="7828" Y="8048" Z="0"/>
					<Vertex X="7831" Y="8046" Z="0"/>
					<Vertex X="7837" Y="8042" Z="0"/>
					<Vertex X="7847" Y="8038" Z="0"/>
					<Vertex X="7854" Y="8034" Z="0"/>
					<Vertex X="7857" Y="8032" Z="0"/>
					<Vertex X="7864" Y="8031" Z="0"/>
					<Vertex X="7870" Y="8028" Z="0"/>
					<Vertex X="7876" Y="8026" Z="0"/>
					<Vertex X="7880" Y="8025" Z="0"/>
					<Vertex X="7890" Y="8018" Z="0"/>
					<Vertex X="7894" Y="8018" Z="0"/>
					<Vertex X="7899" Y="8014" Z="0"/>
					<Vertex X="7904" Y="8012" Z="0"/>
					<Vertex X="7910" Y="8009" Z="0"/>
					<Vertex X="7913" Y="8006" Z="0"/>
					<Vertex X="7922" Y="8002" Z="0"/>
					<Vertex X="7927" Y="7998" Z="0"/>
					<Vertex X="7933" Y="7995" Z="0"/>
					<Vertex X="7936" Y="7992" Z="0"/>
					<Vertex X="7940" Y="7988" Z="0"/>
					<Vertex X="7945" Y="7986" Z="0"/>
					<Vertex X="7951" Y="7978" Z="0"/>
					<Vertex X="7954" Y="7977" Z="0"/>
					<Vertex X="7956" Y="7974" Z="0"/>
					<Vertex X="7960" Y="7971" Z="0"/>
					<Vertex X="7962" Y="7969" Z="0"/>
					<Vertex X="7968" Y="7965" Z="0"/>
					<Vertex X="7971" Y="7962" Z="0"/>
					<Vertex X="7973" Y="7962" Z="0"/>
					<Vertex X="7976" Y="7958" Z="0"/>
					<Vertex X="7976" Y="7957" Z="0"/>
					<Vertex X="7979" Y="7955" Z="0"/>
					<Vertex X="7985" Y="7949" Z="0"/>
					<Vertex X="7987" Y="7948" Z="0"/>
					<Vertex X="7990" Y="7943" Z="0"/>
					<Vertex X="7993" Y="7942" Z="0"/>
					<Vertex X="7997" Y="7937" Z="0"/>
					<Vertex X="8005" Y="7932" Z="0"/>
					<Vertex X="8007" Y="7931" Z="0"/>
					<Vertex X="8011" Y="7926" Z="0"/>
					<Vertex X="8013" Y="7925" Z="0"/>
					<Vertex X="8020" Y="7918" Z="0"/>
					<Vertex X="8024" Y="7917" Z="0"/>
					<Vertex X="8027" Y="7914" Z="0"/>
					<Vertex X="8031" Y="7912" Z="0"/>
					<Vertex X="8036" Y="7908" Z="0"/>
					<Vertex X="8039" Y="7905" Z="0"/>
					<Vertex X="8040" Y="7905" Z="0"/>
					<Vertex X="8044" Y="7902" Z="0"/>
					<Vertex X="8047" Y="7900" Z="0"/>
					<Vertex X="8051" Y="7895" Z="0"/>
					<Vertex X="8054" Y="7895" Z="0"/>
					<Vertex X="8056" Y="7894" Z="0"/>
					<Vertex X="8059" Y="7892" Z="0"/>
					<Vertex X="8064" Y="7888" Z="0"/>
					<Vertex X="8067" Y="7886" Z="0"/>
					<Vertex X="8070" Y="7883" Z="0"/>
					<Vertex X="8071" Y="7883" Z="0"/>
					<Vertex X="8076" Y="7878" Z="0"/>
					<Vertex X="8080" Y="7875" Z="0"/>
					<Vertex X="8082" Y="7874" Z="0"/>
					<Vertex X="8085" Y="7872" Z="0"/>
					<Vertex X="8091" Y="7868" Z="0"/>
					<Vertex X="8093" Y="7866" Z="0"/>
					<Vertex X="8097" Y="7863" Z="0"/>
					<Vertex X="8099" Y="7860" Z="0"/>
					<Vertex X="8104" Y="7857" Z="0"/>
					<Vertex X="8110" Y="7852" Z="0"/>
					<Vertex X="8111" Y="7851" Z="0"/>
					<Vertex X="8116" Y="7846" Z="0"/>
					<Vertex X="8120" Y="7843" Z="0"/>
					<Vertex X="8122" Y="7842" Z="0"/>
					<Vertex X="8125" Y="7837" Z="0"/>
					<Vertex X="8130" Y="7832" Z="0"/>
					<Vertex X="8131" Y="7829" Z="0"/>
					<Vertex X="8133" Y="7828" Z="0"/>
					<Vertex X="8136" Y="7820" Z="0"/>
					<Vertex X="8137" Y="7818" Z="0"/>
					<Vertex X="8139" Y="7817" Z="0"/>
					<Vertex X="8139" Y="7814" Z="0"/>
					<Vertex X="8144" Y="7806" Z="0"/>
					<Vertex X="8144" Y="7805" Z="0"/>
					<Vertex X="8145" Y="7802" Z="0"/>
					<Vertex X="8148" Y="7794" Z="0"/>
					<Vertex X="8150" Y="7791" Z="0"/>
					<Vertex X="8151" Y="7788" Z="0"/>
					<Vertex X="8154" Y="7782" Z="0"/>
					<Vertex X="8154" Y="7778" Z="0"/>
					<Vertex X="8154" Y="7777" Z="0"/>
					<Vertex X="8154" Y="7774" Z="0"/>
					<Vertex X="8157" Y="7768" Z="0"/>
					<Vertex X="8157" Y="7763" Z="0"/>
					<Vertex X="8159" Y="7760" Z="0"/>
					<Vertex X="8160" Y="7757" Z="0"/>
					<Vertex X="8162" Y="7754" Z="0"/>
					<Vertex X="8162" Y="7752" Z="0"/>
					<Vertex X="8162" Y="7746" Z="0"/>
					<Vertex X="8162" Y="7743" Z="0"/>
					<Vertex X="8162" Y="7742" Z="0"/>
					<Vertex X="8162" Y="7735" Z="0"/>
					<Vertex X="8162" Y="7734" Z="0"/>
					<Vertex X="8162" Y="7729" Z="0"/>
					<Vertex X="8162" Y="7725" Z="0"/>
					<Vertex X="8162" Y="7722" Z="0"/>
					<Vertex X="8162" Y="7718" Z="0"/>
					<Vertex X="8162" Y="7715" Z="0"/>
					<Vertex X="8164" Y="7711" Z="0"/>
					<Vertex X="8165" Y="7709" Z="0"/>
					<Vertex X="8165" Y="7708" Z="0"/>
					<Vertex X="8165" Y="7705" Z="0"/>
					<Vertex X="8165" Y="7703" Z="0"/>
					<Vertex X="8165" Y="7702" Z="0"/>
					<Vertex X="8165" Y="7697" Z="0"/>
					<Vertex X="8165" Y="7694" Z="0"/>
					<Vertex X="8165" Y="7692" Z="0"/>
					<Vertex X="8165" Y="7689" Z="0"/>
					<Vertex X="8165" Y="7688" Z="0"/>
					<Vertex X="8165" Y="7685" Z="0"/>
					<Vertex X="8165" Y="7683" Z="0"/>
					<Vertex X="8165" Y="7682" Z="0"/>
					<Vertex X="8165" Y="7680" Z="0"/>
					<Vertex X="8165" Y="7678" Z="0"/>
					<Vertex X="8165" Y="7677" Z="0"/>
					<Vertex X="8165" Y="7675" Z="0"/>
					<Vertex X="8165" Y="7674" Z="0"/>
					<Vertex X="8164" Y="7672" Z="0"/>
					<Vertex X="8164" Y="7671" Z="0"/>
					<Vertex X="8164" Y="7669" Z="0"/>
					<Vertex X="8162" Y="7668" Z="0"/>
					<Vertex X="8160" Y="7665" Z="0"/>
					<Vertex X="8159" Y="7663" Z="0"/>
					<Vertex X="8159" Y="7662" Z="0"/>
					<Vertex X="8156" Y="7660" Z="0"/>
					<Vertex X="8156" Y="7658" Z="0"/>
					<Vertex X="8154" Y="7658" Z="0"/>
					<Vertex X="8154" Y="7657" Z="0"/>
					<Vertex X="8153" Y="7657" Z="0"/>
					<Vertex X="8151" Y="7657" Z="0"/>
					<Vertex X="8150" Y="7657" Z="0"/>
					<Vertex X="8148" Y="7657" Z="0"/>
					<Vertex X="8147" Y="7657" Z="0"/>
					<Vertex X="8140" Y="7666" Z="0"/>
				</Vertices>
			</Region>
			<Region Id="2" Type="0" Zoom="0.750000" Selected="0" ImageLocation="" ImageFocus="0" Length="2444.5" Area="278498.5" LengthMicrons="1232.0" AreaMicrons="70743.1" Text="NC" NegativeROA="0" InputRegionId="0" Analyze="1" DisplayId="2">
				<Attributes/>
				<Vertices>
					<Vertex X="6514" Y="10699" Z="0"/>
					<Vertex X="6515" Y="10699" Z="0"/>
					<Vertex X="6516" Y="10700" Z="0"/>
					<Vertex X="6522" Y="10702" Z="0"/>
					<Vertex X="6523" Y="10703" Z="0"/>
					<Vertex X="6526" Y="10704" Z="0"/>
					<Vertex X="6527" Y="10706" Z="0"/>
					<Vertex X="6528" Y="10708" Z="0"/>
					<Vertex X="6531" Y="10711" Z="0"/>
					<Vertex X="6532" Y="10712" Z="0"/>
					<Vertex X="6535" Y="10715" Z="0"/>
					<Vertex X="6536" Y="10716" Z="0"/>
					<Vertex X="6539" Y="10719" Z="0"/>
					<Vertex X="6542" Y="10722" Z="0"/>
					<Vertex X="6544" Y="10724" Z="0"/>
					<Vertex X="6546" Y="10726" Z="0"/>
					<Vertex X="6546" Y="10727" Z="0"/>
					<Vertex X="6547" Y="10728" Z="0"/>
					<Vertex X="6550" Y="10731" Z="0"/>
					<Vertex X="6550" Y="10732" Z="0"/>
					<Vertex X="6551" Y="10734" Z="0"/>
					<Vertex X="6554" Y="10735" Z="0"/>
					<Vertex X="6555" Y="10738" Z="0"/>
					<Vertex X="6556" Y="10738" Z="0"/>
					<Vertex X="6558" Y="10742" Z="0"/>
					<Vertex X="6559" Y="10744" Z="0"/>
					<Vertex X="6560" Y="10746" Z="0"/>
					<Vertex X="6562" Y="10747" Z="0"/>
					<Vertex X="6563" Y="10751" Z="0"/>
					<Vertex X="6563" Y="10752" Z="0"/>
					<Vertex X="6564" Y="10755" Z="0"/>
					<Vertex X="6566" Y="10758" Z="0"/>
					<Vertex X="6568" Y="10760" Z="0"/>
					<Vertex X="6568" Y="10762" Z="0"/>
					<Vertex X="6571" Y="10766" Z="0"/>
					<Vertex X="6574" Y="10768" Z="0"/>
					<Vertex X="6575" Y="10771" Z="0"/>
					<Vertex X="6578" Y="10771" Z="0"/>
					<Vertex X="6580" Y="10775" Z="0"/>
					<Vertex X="6582" Y="10775" Z="0"/>
					<Vertex X="6584" Y="10776" Z="0"/>
					<Vertex X="6587" Y="10778" Z="0"/>
					<Vertex X="6588" Y="10778" Z="0"/>
					<Vertex X="6591" Y="10780" Z="0"/>
					<Vertex X="6592" Y="10780" Z="0"/>
					<Vertex X="6595" Y="10782" Z="0"/>
					<Vertex X="6596" Y="10782" Z="0"/>
					<Vertex X="6598" Y="10782" Z="0"/>
					<Vertex X="6598" Y="10783" Z="0"/>
					<Vertex X="6600" Y="10784" Z="0"/>
					<Vertex X="6602" Y="10784" Z="0"/>
					<Vertex X="6604" Y="10784" Z="0"/>
					<Vertex X="6607" Y="10784" Z="0"/>
					<Vertex X="6610" Y="10784" Z="0"/>
					<Vertex X="6611" Y="10784" Z="0"/>
					<Vertex X="6615" Y="10784" Z="0"/>
					<Vertex X="6616" Y="10784" Z="0"/>
					<Vertex X="6620" Y="10784" Z="0"/>
					<Vertex X="6623" Y="10784" Z="0"/>
					<Vertex X="6624" Y="10784" Z="0"/>
					<Vertex X="6627" Y="10784" Z="0"/>
					<Vertex X="6628" Y="10784" Z="0"/>
					<Vertex X="6631" Y="10784" Z="0"/>
					<Vertex X="6634" Y="10783" Z="0"/>
					<Vertex X="6636" Y="10783" Z="0"/>
					<Vertex X="6639" Y="10783" Z="0"/>
					<Vertex X="6644" Y="10780" Z="0"/>
					<Vertex X="6648" Y="10779" Z="0"/>
					<Vertex X="6650" Y="10779" Z="0"/>
					<Vertex X="6655" Y="10779" Z="0"/>
					<Vertex X="6659" Y="10778" Z="0"/>
					<Vertex X="6663" Y="10778" Z="0"/>
					<Vertex X="6666" Y="10778" Z="0"/>
					<Vertex X="6670" Y="10778" Z="0"/>
					<Vertex X="6672" Y="10778" Z="0"/>
					<Vertex X="6676" Y="10775" Z="0"/>
					<Vertex X="6680" Y="10775" Z="0"/>
					<Vertex X="6684" Y="10774" Z="0"/>
					<Vertex X="6688" Y="10774" Z="0"/>
					<Vertex X="6691" Y="10774" Z="0"/>
					<Vertex X="6696" Y="10772" Z="0"/>
					<Vertex X="6700" Y="10772" Z="0"/>
					<Vertex X="6704" Y="10772" Z="0"/>
					<Vertex X="6708" Y="10772" Z="0"/>
					<Vertex X="6711" Y="10772" Z="0"/>
					<Vertex X="6715" Y="10772" Z="0"/>
					<Vertex X="6719" Y="10772" Z="0"/>
					<Vertex X="6722" Y="10772" Z="0"/>
					<Vertex X="6727" Y="10772" Z="0"/>
					<Vertex X="6735" Y="10770" Z="0"/>
					<Vertex X="6739" Y="10768" Z="0"/>
					<Vertex X="6744" Y="10768" Z="0"/>
					<Vertex X="6754" Y="10767" Z="0"/>
					<Vertex X="6762" Y="10764" Z="0"/>
					<Vertex X="6768" Y="10762" Z="0"/>
					<Vertex X="6776" Y="10759" Z="0"/>
					<Vertex X="6786" Y="10756" Z="0"/>
					<Vertex X="6795" Y="10752" Z="0"/>
					<Vertex X="6807" Y="10750" Z="0"/>
					<Vertex X="6815" Y="10747" Z="0"/>
					<Vertex X="6824" Y="10743" Z="0"/>
					<Vertex X="6828" Y="10743" Z="0"/>
					<Vertex X="6832" Y="10740" Z="0"/>
					<Vertex X="6836" Y="10739" Z="0"/>
					<Vertex X="6839" Y="10738" Z="0"/>
					<Vertex X="6842" Y="10736" Z="0"/>
					<Vertex X="6844" Y="10736" Z="0"/>
					<Vertex X="6846" Y="10735" Z="0"/>
					<Vertex X="6847" Y="10735" Z="0"/>
					<Vertex X="6850" Y="10732" Z="0"/>
					<Vertex X="6851" Y="10732" Z="0"/>
					<Vertex X="6852" Y="10732" Z="0"/>
					<Vertex X="6855" Y="10731" Z="0"/>
					<Vertex X="6856" Y="10731" Z="0"/>
					<Vertex X="6859" Y="10730" Z="0"/>
					<Vertex X="6862" Y="10730" Z="0"/>
					<Vertex X="6864" Y="10728" Z="0"/>
					<Vertex X="6867" Y="10728" Z="0"/>
					<Vertex X="6871" Y="10728" Z="0"/>
					<Vertex X="6875" Y="10727" Z="0"/>
					<Vertex X="6876" Y="10727" Z="0"/>
					<Vertex X="6880" Y="10727" Z="0"/>
					<Vertex X="6883" Y="10726" Z="0"/>
					<Vertex X="6887" Y="10726" Z="0"/>
					<Vertex X="6891" Y="10726" Z="0"/>
					<Vertex X="6896" Y="10726" Z="0"/>
					<Vertex X="6899" Y="10726" Z="0"/>
					<Vertex X="6903" Y="10726" Z="0"/>
					<Vertex X="6906" Y="10726" Z="0"/>
					<Vertex X="6908" Y="10726" Z="0"/>
					<Vertex X="6911" Y="10726" Z="0"/>
					<Vertex X="6915" Y="10726" Z="0"/>
					<Vertex X="6918" Y="10726" Z="0"/>
					<Vertex X="6922" Y="10726" Z="0"/>
					<Vertex X="6923" Y="10726" Z="0"/>
					<Vertex X="6924" Y="10726" Z="0"/>
					<Vertex X="6926" Y="10726" Z="0"/>
					<Vertex X="6927" Y="10726" Z="0"/>
					<Vertex X="6930" Y="10726" Z="0"/>
					<Vertex X="6931" Y="10726" Z="0"/>
					<Vertex X="6935" Y="10726" Z="0"/>
					<Vertex X="6936" Y="10726" Z="0"/>
					<Vertex X="6939" Y="10726" Z="0"/>
					<Vertex X="6940" Y="10726" Z="0"/>
					<Vertex X="6943" Y="10726" Z="0"/>
					<Vertex X="6944" Y="10726" Z="0"/>
					<Vertex X="6947" Y="10726" Z="0"/>
					<Vertex X="6950" Y="10727" Z="0"/>
					<Vertex X="6950" Y="10728" Z="0"/>
					<Vertex X="6952" Y="10728" Z="0"/>
					<Vertex X="6955" Y="10731" Z="0"/>
					<Vertex X="6956" Y="10732" Z="0"/>
					<Vertex X="6958" Y="10734" Z="0"/>
					<Vertex X="6959" Y="10735" Z="0"/>
					<Vertex X="6960" Y="10736" Z="0"/>
					<Vertex X="6962" Y="10738" Z="0"/>
					<Vertex X="6966" Y="10740" Z="0"/>
					<Vertex X="6967" Y="10742" Z="0"/>
					<Vertex X="6970" Y="10746" Z="0"/>
					<Vertex X="6971" Y="10746" Z="0"/>
					<Vertex X="6972" Y="10748" Z="0"/>
					<Vertex X="6974" Y="10752" Z="0"/>
					<Vertex X="6975" Y="10754" Z="0"/>
					<Vertex X="6976" Y="10755" Z="0"/>
					<Vertex X="6978" Y="10758" Z="0"/>
					<Vertex X="6980" Y="10759" Z="0"/>
					<Vertex X="6980" Y="10760" Z="0"/>
					<Vertex X="6982" Y="10760" Z="0"/>
					<Vertex X="6984" Y="10763" Z="0"/>
					<Vertex X="6986" Y="10764" Z="0"/>
					<Vertex X="6986" Y="10766" Z="0"/>
					<Vertex X="6988" Y="10768" Z="0"/>
					<Vertex X="6990" Y="10770" Z="0"/>
					<Vertex X="6991" Y="10772" Z="0"/>
					<Vertex X="6992" Y="10772" Z="0"/>
					<Vertex X="6995" Y="10775" Z="0"/>
					<Vertex X="6995" Y="10776" Z="0"/>
					<Vertex X="6998" Y="10779" Z="0"/>
					<Vertex X="6999" Y="10782" Z="0"/>
					<Vertex X="7004" Y="10784" Z="0"/>
					<Vertex X="7004" Y="10786" Z="0"/>
					<Vertex X="7006" Y="10788" Z="0"/>
					<Vertex X="7008" Y="10790" Z="0"/>
					<Vertex X="7010" Y="10794" Z="0"/>
					<Vertex X="7012" Y="10796" Z="0"/>
					<Vertex X="7014" Y="10798" Z="0"/>
					<Vertex X="7015" Y="10802" Z="0"/>
					<Vertex X="7018" Y="10804" Z="0"/>
					<Vertex X="7019" Y="10806" Z="0"/>
					<Vertex X="7020" Y="10808" Z="0"/>
					<Vertex X="7024" Y="10812" Z="0"/>
					<Vertex X="7024" Y="10814" Z="0"/>
					<Vertex X="7026" Y="10815" Z="0"/>
					<Vertex X="7028" Y="10818" Z="0"/>
					<Vertex X="7028" Y="10822" Z="0"/>
					<Vertex X="7031" Y="10824" Z="0"/>
					<Vertex X="7031" Y="10826" Z="0"/>
					<Vertex X="7032" Y="10828" Z="0"/>
					<Vertex X="7034" Y="10831" Z="0"/>
					<Vertex X="7035" Y="10831" Z="0"/>
					<Vertex X="7035" Y="10834" Z="0"/>
					<Vertex X="7035" Y="10836" Z="0"/>
					<Vertex X="7038" Y="10839" Z="0"/>
					<Vertex X="7038" Y="10842" Z="0"/>
					<Vertex X="7039" Y="10844" Z="0"/>
					<Vertex X="7042" Y="10847" Z="0"/>
					<Vertex X="7043" Y="10850" Z="0"/>
					<Vertex X="7044" Y="10852" Z="0"/>
					<Vertex X="7046" Y="10852" Z="0"/>
					<Vertex X="7046" Y="10855" Z="0"/>
					<Vertex X="7047" Y="10856" Z="0"/>
					<Vertex X="7047" Y="10858" Z="0"/>
					<Vertex X="7050" Y="10859" Z="0"/>
					<Vertex X="7051" Y="10860" Z="0"/>
					<Vertex X="7052" Y="10862" Z="0"/>
					<Vertex X="7054" Y="10863" Z="0"/>
					<Vertex X="7056" Y="10866" Z="0"/>
					<Vertex X="7058" Y="10866" Z="0"/>
					<Vertex X="7060" Y="10870" Z="0"/>
					<Vertex X="7062" Y="10870" Z="0"/>
					<Vertex X="7062" Y="10871" Z="0"/>
					<Vertex X="7066" Y="10874" Z="0"/>
					<Vertex X="7067" Y="10875" Z="0"/>
					<Vertex X="7068" Y="10875" Z="0"/>
					<Vertex X="7071" Y="10878" Z="0"/>
					<Vertex X="7074" Y="10880" Z="0"/>
					<Vertex X="7075" Y="10882" Z="0"/>
					<Vertex X="7076" Y="10883" Z="0"/>
					<Vertex X="7076" Y="10886" Z="0"/>
					<Vertex X="7076" Y="10888" Z="0"/>
					<Vertex X="7080" Y="10890" Z="0"/>
					<Vertex X="7080" Y="10891" Z="0"/>
					<Vertex X="7080" Y="10892" Z="0"/>
					<Vertex X="7080" Y="10895" Z="0"/>
					<Vertex X="7080" Y="10896" Z="0"/>
					<Vertex X="7082" Y="10898" Z="0"/>
					<Vertex X="7082" Y="10899" Z="0"/>
					<Vertex X="7082" Y="10902" Z="0"/>
					<Vertex X="7082" Y="10903" Z="0"/>
					<Vertex X="7082" Y="10904" Z="0"/>
					<Vertex X="7082" Y="10906" Z="0"/>
					<Vertex X="7082" Y="10908" Z="0"/>
					<Vertex X="7082" Y="10910" Z="0"/>
					<Vertex X="7082" Y="10912" Z="0"/>
					<Vertex X="7082" Y="10915" Z="0"/>
					<Vertex X="7082" Y="10918" Z="0"/>
					<Vertex X="7082" Y="10919" Z="0"/>
					<Vertex X="7082" Y="10923" Z="0"/>
					<Vertex X="7080" Y="10927" Z="0"/>
					<Vertex X="7078" Y="10930" Z="0"/>
					<Vertex X="7076" Y="10934" Z="0"/>
					<Vertex X="7075" Y="10935" Z="0"/>
					<Vertex X="7074" Y="10938" Z="0"/>
					<Vertex X="7072" Y="10939" Z="0"/>
					<Vertex X="7070" Y="10944" Z="0"/>
					<Vertex X="7067" Y="10947" Z="0"/>
					<Vertex X="7064" Y="10948" Z="0"/>
					<Vertex X="7062" Y="10951" Z="0"/>
					<Vertex X="7059" Y="10952" Z="0"/>
					<Vertex X="7055" Y="10955" Z="0"/>
					<Vertex X="7051" Y="10958" Z="0"/>
					<Vertex X="7050" Y="10960" Z="0"/>
					<Vertex X="7046" Y="10962" Z="0"/>
					<Vertex X="7040" Y="10966" Z="0"/>
					<Vertex X="7038" Y="10967" Z="0"/>
					<Vertex X="7035" Y="10970" Z="0"/>
					<Vertex X="7032" Y="10971" Z="0"/>
					<Vertex X="7028" Y="10974" Z="0"/>
					<Vertex X="7026" Y="10976" Z="0"/>
					<Vertex X="7022" Y="10979" Z="0"/>
					<Vertex X="7019" Y="10980" Z="0"/>
					<Vertex X="7016" Y="10982" Z="0"/>
					<Vertex X="7015" Y="10983" Z="0"/>
					<Vertex X="7012" Y="10984" Z="0"/>
					<Vertex X="7011" Y="10986" Z="0"/>
					<Vertex X="7010" Y="10986" Z="0"/>
					<Vertex X="7006" Y="10987" Z="0"/>
					<Vertex X="7004" Y="10987" Z="0"/>
					<Vertex X="7003" Y="10990" Z="0"/>
					<Vertex X="7002" Y="10990" Z="0"/>
					<Vertex X="7000" Y="10990" Z="0"/>
					<Vertex X="6998" Y="10991" Z="0"/>
					<Vertex X="6996" Y="10992" Z="0"/>
					<Vertex X="6995" Y="10992" Z="0"/>
					<Vertex X="6992" Y="10994" Z="0"/>
					<Vertex X="6991" Y="10995" Z="0"/>
					<Vertex X="6990" Y="10995" Z="0"/>
					<Vertex X="6988" Y="10995" Z="0"/>
					<Vertex X="6987" Y="10996" Z="0"/>
					<Vertex X="6986" Y="10996" Z="0"/>
					<Vertex X="6984" Y="10998" Z="0"/>
					<Vertex X="6983" Y="10999" Z="0"/>
					<Vertex X="6982" Y="11000" Z="0"/>
					<Vertex X="6980" Y="11000" Z="0"/>
					<Vertex X="6978" Y="11002" Z="0"/>
					<Vertex X="6976" Y="11002" Z="0"/>
					<Vertex X="6975" Y="11003" Z="0"/>
					<Vertex X="6974" Y="11003" Z="0"/>
					<Vertex X="6971" Y="11004" Z="0"/>
					<Vertex X="6968" Y="11004" Z="0"/>
					<Vertex X="6966" Y="11004" Z="0"/>
					<Vertex X="6964" Y="11004" Z="0"/>
					<Vertex X="6960" Y="11007" Z="0"/>
					<Vertex X="6959" Y="11007" Z="0"/>
					<Vertex X="6956" Y="11007" Z="0"/>
					<Vertex X="6954" Y="11008" Z="0"/>
					<Vertex X="6950" Y="11010" Z="0"/>
					<Vertex X="6948" Y="11010" Z="0"/>
					<Vertex X="6947" Y="11011" Z="0"/>
					<Vertex X="6944" Y="11012" Z="0"/>
					<Vertex X="6942" Y="11014" Z="0"/>
					<Vertex X="6940" Y="11014" Z="0"/>
					<Vertex X="6938" Y="11016" Z="0"/>
					<Vertex X="6935" Y="11016" Z="0"/>
					<Vertex X="6934" Y="11018" Z="0"/>
					<Vertex X="6932" Y="11019" Z="0"/>
					<Vertex X="6928" Y="11020" Z="0"/>
					<Vertex X="6926" Y="11022" Z="0"/>
					<Vertex X="6923" Y="11023" Z="0"/>
					<Vertex X="6920" Y="11024" Z="0"/>
					<Vertex X="6919" Y="11024" Z="0"/>
					<Vertex X="6915" Y="11026" Z="0"/>
					<Vertex X="6915" Y="11027" Z="0"/>
					<Vertex X="6912" Y="11028" Z="0"/>
					<Vertex X="6910" Y="11028" Z="0"/>
					<Vertex X="6907" Y="11028" Z="0"/>
					<Vertex X="6906" Y="11031" Z="0"/>
					<Vertex X="6902" Y="11032" Z="0"/>
					<Vertex X="6896" Y="11032" Z="0"/>
					<Vertex X="6892" Y="11034" Z="0"/>
					<Vertex X="6887" Y="11034" Z="0"/>
					<Vertex X="6884" Y="11035" Z="0"/>
					<Vertex X="6880" Y="11038" Z="0"/>
					<Vertex X="6878" Y="11038" Z="0"/>
					<Vertex X="6874" Y="11039" Z="0"/>
					<Vertex X="6870" Y="11039" Z="0"/>
					<Vertex X="6866" Y="11042" Z="0"/>
					<Vertex X="6864" Y="11043" Z="0"/>
					<Vertex X="6862" Y="11043" Z="0"/>
					<Vertex X="6858" Y="11046" Z="0"/>
					<Vertex X="6855" Y="11047" Z="0"/>
					<Vertex X="6854" Y="11048" Z="0"/>
					<Vertex X="6850" Y="11048" Z="0"/>
					<Vertex X="6844" Y="11051" Z="0"/>
					<Vertex X="6843" Y="11052" Z="0"/>
					<Vertex X="6842" Y="11052" Z="0"/>
					<Vertex X="6840" Y="11054" Z="0"/>
					<Vertex X="6835" Y="11058" Z="0"/>
					<Vertex X="6834" Y="11058" Z="0"/>
					<Vertex X="6828" Y="11062" Z="0"/>
					<Vertex X="6826" Y="11063" Z="0"/>
					<Vertex X="6822" Y="11066" Z="0"/>
					<Vertex X="6819" Y="11068" Z="0"/>
					<Vertex X="6819" Y="11070" Z="0"/>
					<Vertex X="6818" Y="11070" Z="0"/>
					<Vertex X="6815" Y="11072" Z="0"/>
					<Vertex X="6812" Y="11075" Z="0"/>
					<Vertex X="6811" Y="11076" Z="0"/>
					<Vertex X="6810" Y="11078" Z="0"/>
					<Vertex X="6810" Y="11080" Z="0"/>
					<Vertex X="6808" Y="11082" Z="0"/>
					<Vertex X="6806" Y="11084" Z="0"/>
					<Vertex X="6804" Y="11086" Z="0"/>
					<Vertex X="6804" Y="11087" Z="0"/>
					<Vertex X="6802" Y="11091" Z="0"/>
					<Vertex X="6802" Y="11092" Z="0"/>
					<Vertex X="6802" Y="11094" Z="0"/>
					<Vertex X="6802" Y="11098" Z="0"/>
					<Vertex X="6802" Y="11099" Z="0"/>
					<Vertex X="6802" Y="11100" Z="0"/>
					<Vertex X="6802" Y="11103" Z="0"/>
					<Vertex X="6802" Y="11106" Z="0"/>
					<Vertex X="6802" Y="11108" Z="0"/>
					<Vertex X="6802" Y="11111" Z="0"/>
					<Vertex X="6803" Y="11114" Z="0"/>
					<Vertex X="6806" Y="11115" Z="0"/>
					<Vertex X="6806" Y="11116" Z="0"/>
					<Vertex X="6807" Y="11116" Z="0"/>
					<Vertex X="6807" Y="11119" Z="0"/>
					<Vertex X="6808" Y="11122" Z="0"/>
					<Vertex X="6811" Y="11123" Z="0"/>
					<Vertex X="6811" Y="11124" Z="0"/>
					<Vertex X="6812" Y="11127" Z="0"/>
					<Vertex X="6812" Y="11128" Z="0"/>
					<Vertex X="6815" Y="11132" Z="0"/>
					<Vertex X="6816" Y="11135" Z="0"/>
					<Vertex X="6818" Y="11138" Z="0"/>
					<Vertex X="6819" Y="11143" Z="0"/>
					<Vertex X="6820" Y="11144" Z="0"/>
					<Vertex X="6820" Y="11147" Z="0"/>
					<Vertex X="6822" Y="11150" Z="0"/>
					<Vertex X="6822" Y="11155" Z="0"/>
					<Vertex X="6822" Y="11156" Z="0"/>
					<Vertex X="6824" Y="11159" Z="0"/>
					<Vertex X="6826" Y="11162" Z="0"/>
					<Vertex X="6826" Y="11167" Z="0"/>
					<Vertex X="6827" Y="11170" Z="0"/>
					<Vertex X="6830" Y="11171" Z="0"/>
					<Vertex X="6830" Y="11172" Z="0"/>
					<Vertex X="6831" Y="11174" Z="0"/>
					<Vertex X="6832" Y="11176" Z="0"/>
					<Vertex X="6832" Y="11178" Z="0"/>
					<Vertex X="6835" Y="11179" Z="0"/>
					<Vertex X="6836" Y="11182" Z="0"/>
					<Vertex X="6838" Y="11184" Z="0"/>
					<Vertex X="6839" Y="11187" Z="0"/>
					<Vertex X="6840" Y="11187" Z="0"/>
					<Vertex X="6842" Y="11188" Z="0"/>
					<Vertex X="6842" Y="11190" Z="0"/>
					<Vertex X="6846" Y="11192" Z="0"/>
					<Vertex X="6846" Y="11194" Z="0"/>
					<Vertex X="6847" Y="11195" Z="0"/>
					<Vertex X="6848" Y="11196" Z="0"/>
					<Vertex X="6848" Y="11198" Z="0"/>
					<Vertex X="6850" Y="11199" Z="0"/>
					<Vertex X="6850" Y="11200" Z="0"/>
					<Vertex X="6850" Y="11202" Z="0"/>
					<Vertex X="6851" Y="11202" Z="0"/>
					<Vertex X="6851" Y="11203" Z="0"/>
					<Vertex X="6851" Y="11204" Z="0"/>
					<Vertex X="6851" Y="11206" Z="0"/>
					<Vertex X="6851" Y="11207" Z="0"/>
					<Vertex X="6851" Y="11208" Z="0"/>
					<Vertex X="6852" Y="11210" Z="0"/>
					<Vertex X="6852" Y="11212" Z="0"/>
					<Vertex X="6852" Y="11214" Z="0"/>
					<Vertex X="6852" Y="11216" Z="0"/>
					<Vertex X="6852" Y="11219" Z="0"/>
					<Vertex X="6852" Y="11223" Z="0"/>
					<Vertex X="6852" Y="11224" Z="0"/>
					<Vertex X="6852" Y="11228" Z="0"/>
					<Vertex X="6852" Y="11231" Z="0"/>
					<Vertex X="6852" Y="11234" Z="0"/>
					<Vertex X="6852" Y="11236" Z="0"/>
					<Vertex X="6851" Y="11239" Z="0"/>
					<Vertex X="6851" Y="11243" Z="0"/>
					<Vertex X="6850" Y="11246" Z="0"/>
					<Vertex X="6847" Y="11248" Z="0"/>
					<Vertex X="6847" Y="11251" Z="0"/>
					<Vertex X="6846" Y="11252" Z="0"/>
					<Vertex X="6844" Y="11254" Z="0"/>
					<Vertex X="6844" Y="11258" Z="0"/>
					<Vertex X="6843" Y="11260" Z="0"/>
					<Vertex X="6842" Y="11262" Z="0"/>
					<Vertex X="6840" Y="11263" Z="0"/>
					<Vertex X="6840" Y="11267" Z="0"/>
					<Vertex X="6839" Y="11268" Z="0"/>
					<Vertex X="6839" Y="11270" Z="0"/>
					<Vertex X="6838" Y="11271" Z="0"/>
					<Vertex X="6836" Y="11275" Z="0"/>
					<Vertex X="6836" Y="11276" Z="0"/>
					<Vertex X="6834" Y="11279" Z="0"/>
					<Vertex X="6832" Y="11282" Z="0"/>
					<Vertex X="6831" Y="11284" Z="0"/>
					<Vertex X="6830" Y="11286" Z="0"/>
					<Vertex X="6828" Y="11288" Z="0"/>
					<Vertex X="6826" Y="11290" Z="0"/>
					<Vertex X="6824" Y="11292" Z="0"/>
					<Vertex X="6823" Y="11292" Z="0"/>
					<Vertex X="6822" Y="11295" Z="0"/>
					<Vertex X="6820" Y="11296" Z="0"/>
					<Vertex X="6818" Y="11299" Z="0"/>
					<Vertex X="6818" Y="11300" Z="0"/>
					<Vertex X="6814" Y="11304" Z="0"/>
					<Vertex X="6811" Y="11307" Z="0"/>
					<Vertex X="6810" Y="11308" Z="0"/>
					<Vertex X="6808" Y="11310" Z="0"/>
					<Vertex X="6806" Y="11311" Z="0"/>
					<Vertex X="6804" Y="11312" Z="0"/>
					<Vertex X="6804" Y="11314" Z="0"/>
					<Vertex X="6800" Y="11318" Z="0"/>
					<Vertex X="6799" Y="11319" Z="0"/>
					<Vertex X="6798" Y="11320" Z="0"/>
					<Vertex X="6795" Y="11322" Z="0"/>
					<Vertex X="6792" Y="11324" Z="0"/>
					<Vertex X="6791" Y="11326" Z="0"/>
					<Vertex X="6787" Y="11328" Z="0"/>
					<Vertex X="6783" Y="11328" Z="0"/>
					<Vertex X="6782" Y="11328" Z="0"/>
					<Vertex X="6779" Y="11328" Z="0"/>
					<Vertex X="6776" Y="11328" Z="0"/>
					<Vertex X="6775" Y="11328" Z="0"/>
					<Vertex X="6774" Y="11328" Z="0"/>
					<Vertex X="6768" Y="11328" Z="0"/>
					<Vertex X="6767" Y="11328" Z="0"/>
					<Vertex X="6764" Y="11328" Z="0"/>
					<Vertex X="6763" Y="11328" Z="0"/>
					<Vertex X="6759" Y="11328" Z="0"/>
					<Vertex X="6752" Y="11327" Z="0"/>
					<Vertex X="6751" Y="11327" Z="0"/>
					<Vertex X="6748" Y="11326" Z="0"/>
					<Vertex X="6744" Y="11324" Z="0"/>
					<Vertex X="6742" Y="11324" Z="0"/>
					<Vertex X="6739" Y="11324" Z="0"/>
					<Vertex X="6735" Y="11322" Z="0"/>
					<Vertex X="6731" Y="11320" Z="0"/>
					<Vertex X="6727" Y="11319" Z="0"/>
					<Vertex X="6724" Y="11319" Z="0"/>
					<Vertex X="6722" Y="11315" Z="0"/>
					<Vertex X="6719" Y="11315" Z="0"/>
					<Vertex X="6716" Y="11314" Z="0"/>
					<Vertex X="6714" Y="11314" Z="0"/>
					<Vertex X="6711" Y="11311" Z="0"/>
					<Vertex X="6708" Y="11310" Z="0"/>
					<Vertex X="6704" Y="11308" Z="0"/>
					<Vertex X="6703" Y="11308" Z="0"/>
					<Vertex X="6702" Y="11307" Z="0"/>
					<Vertex X="6700" Y="11307" Z="0"/>
					<Vertex X="6700" Y="11306" Z="0"/>
					<Vertex X="6699" Y="11306" Z="0"/>
					<Vertex X="6696" Y="11306" Z="0"/>
					<Vertex X="6695" Y="11304" Z="0"/>
					<Vertex X="6692" Y="11304" Z="0"/>
					<Vertex X="6690" Y="11303" Z="0"/>
					<Vertex X="6690" Y="11302" Z="0"/>
					<Vertex X="6686" Y="11300" Z="0"/>
					<Vertex X="6683" Y="11300" Z="0"/>
					<Vertex X="6680" Y="11299" Z="0"/>
					<Vertex X="6680" Y="11298" Z="0"/>
					<Vertex X="6678" Y="11298" Z="0"/>
					<Vertex X="6675" Y="11296" Z="0"/>
					<Vertex X="6672" Y="11295" Z="0"/>
					<Vertex X="6671" Y="11295" Z="0"/>
					<Vertex X="6668" Y="11294" Z="0"/>
					<Vertex X="6666" Y="11292" Z="0"/>
					<Vertex X="6663" Y="11291" Z="0"/>
					<Vertex X="6662" Y="11291" Z="0"/>
					<Vertex X="6658" Y="11290" Z="0"/>
					<Vertex X="6655" Y="11288" Z="0"/>
					<Vertex X="6654" Y="11288" Z="0"/>
					<Vertex X="6651" Y="11287" Z="0"/>
					<Vertex X="6648" Y="11286" Z="0"/>
					<Vertex X="6647" Y="11286" Z="0"/>
					<Vertex X="6644" Y="11283" Z="0"/>
					<Vertex X="6643" Y="11283" Z="0"/>
					<Vertex X="6636" Y="11280" Z="0"/>
					<Vertex X="6634" Y="11278" Z="0"/>
					<Vertex X="6632" Y="11276" Z="0"/>
					<Vertex X="6627" Y="11272" Z="0"/>
					<Vertex X="6626" Y="11272" Z="0"/>
					<Vertex X="6623" Y="11271" Z="0"/>
					<Vertex X="6622" Y="11270" Z="0"/>
					<Vertex X="6616" Y="11267" Z="0"/>
					<Vertex X="6616" Y="11266" Z="0"/>
					<Vertex X="6612" Y="11266" Z="0"/>
					<Vertex X="6610" Y="11263" Z="0"/>
					<Vertex X="6607" Y="11262" Z="0"/>
					<Vertex X="6604" Y="11260" Z="0"/>
					<Vertex X="6603" Y="11259" Z="0"/>
					<Vertex X="6600" Y="11258" Z="0"/>
					<Vertex X="6599" Y="11256" Z="0"/>
					<Vertex X="6598" Y="11256" Z="0"/>
					<Vertex X="6594" Y="11255" Z="0"/>
					<Vertex X="6591" Y="11252" Z="0"/>
					<Vertex X="6587" Y="11251" Z="0"/>
					<Vertex X="6586" Y="11250" Z="0"/>
					<Vertex X="6582" Y="11248" Z="0"/>
					<Vertex X="6579" Y="11247" Z="0"/>
					<Vertex X="6578" Y="11246" Z="0"/>
					<Vertex X="6572" Y="11243" Z="0"/>
					<Vertex X="6570" Y="11242" Z="0"/>
					<Vertex X="6567" Y="11242" Z="0"/>
					<Vertex X="6563" Y="11239" Z="0"/>
					<Vertex X="6562" Y="11239" Z="0"/>
					<Vertex X="6559" Y="11238" Z="0"/>
					<Vertex X="6555" Y="11236" Z="0"/>
					<Vertex X="6551" Y="11234" Z="0"/>
					<Vertex X="6547" Y="11234" Z="0"/>
					<Vertex X="6544" Y="11234" Z="0"/>
					<Vertex X="6535" Y="11231" Z="0"/>
					<Vertex X="6531" Y="11228" Z="0"/>
					<Vertex X="6526" Y="11228" Z="0"/>
					<Vertex X="6519" Y="11227" Z="0"/>
					<Vertex X="6515" Y="11226" Z="0"/>
					<Vertex X="6508" Y="11222" Z="0"/>
					<Vertex X="6504" Y="11220" Z="0"/>
					<Vertex X="6500" Y="11219" Z="0"/>
					<Vertex X="6498" Y="11218" Z="0"/>
					<Vertex X="6488" Y="11214" Z="0"/>
					<Vertex X="6486" Y="11212" Z="0"/>
					<Vertex X="6484" Y="11212" Z="0"/>
					<Vertex X="6480" Y="11210" Z="0"/>
					<Vertex X="6478" Y="11210" Z="0"/>
					<Vertex X="6476" Y="11210" Z="0"/>
					<Vertex X="6474" Y="11208" Z="0"/>
					<Vertex X="6472" Y="11206" Z="0"/>
					<Vertex X="6466" Y="11204" Z="0"/>
					<Vertex X="6463" Y="11203" Z="0"/>
					<Vertex X="6460" Y="11202" Z="0"/>
					<Vertex X="6458" Y="11200" Z="0"/>
					<Vertex X="6455" Y="11200" Z="0"/>
					<Vertex X="6454" Y="11198" Z="0"/>
					<Vertex X="6452" Y="11198" Z="0"/>
					<Vertex X="6451" Y="11198" Z="0"/>
					<Vertex X="6450" Y="11195" Z="0"/>
					<Vertex X="6448" Y="11195" Z="0"/>
					<Vertex X="6446" Y="11195" Z="0"/>
					<Vertex X="6446" Y="11194" Z="0"/>
					<Vertex X="6443" Y="11192" Z="0"/>
					<Vertex X="6442" Y="11191" Z="0"/>
					<Vertex X="6440" Y="11191" Z="0"/>
					<Vertex X="6438" Y="11190" Z="0"/>
					<Vertex X="6436" Y="11188" Z="0"/>
					<Vertex X="6434" Y="11187" Z="0"/>
					<Vertex X="6432" Y="11186" Z="0"/>
					<Vertex X="6430" Y="11186" Z="0"/>
					<Vertex X="6427" Y="11183" Z="0"/>
					<Vertex X="6424" Y="11183" Z="0"/>
					<Vertex X="6423" Y="11183" Z="0"/>
					<Vertex X="6423" Y="11182" Z="0"/>
					<Vertex X="6422" Y="11180" Z="0"/>
					<Vertex X="6420" Y="11179" Z="0"/>
					<Vertex X="6419" Y="11179" Z="0"/>
					<Vertex X="6418" Y="11178" Z="0"/>
					<Vertex X="6416" Y="11176" Z="0"/>
					<Vertex X="6415" Y="11175" Z="0"/>
					<Vertex X="6414" Y="11174" Z="0"/>
					<Vertex X="6414" Y="11172" Z="0"/>
					<Vertex X="6411" Y="11171" Z="0"/>
					<Vertex X="6410" Y="11168" Z="0"/>
					<Vertex X="6407" Y="11166" Z="0"/>
					<Vertex X="6407" Y="11163" Z="0"/>
					<Vertex X="6404" Y="11159" Z="0"/>
					<Vertex X="6403" Y="11158" Z="0"/>
					<Vertex X="6403" Y="11154" Z="0"/>
					<Vertex X="6402" Y="11152" Z="0"/>
					<Vertex X="6400" Y="11150" Z="0"/>
					<Vertex X="6400" Y="11148" Z="0"/>
					<Vertex X="6399" Y="11148" Z="0"/>
					<Vertex X="6396" Y="11144" Z="0"/>
					<Vertex X="6396" Y="11143" Z="0"/>
					<Vertex X="6395" Y="11142" Z="0"/>
					<Vertex X="6394" Y="11139" Z="0"/>
					<Vertex X="6392" Y="11136" Z="0"/>
					<Vertex X="6391" Y="11134" Z="0"/>
					<Vertex X="6390" Y="11131" Z="0"/>
					<Vertex X="6390" Y="11130" Z="0"/>
					<Vertex X="6387" Y="11126" Z="0"/>
					<Vertex X="6387" Y="11123" Z="0"/>
					<Vertex X="6386" Y="11120" Z="0"/>
					<Vertex X="6384" Y="11118" Z="0"/>
					<Vertex X="6384" Y="11116" Z="0"/>
					<Vertex X="6383" Y="11114" Z="0"/>
					<Vertex X="6382" Y="11111" Z="0"/>
					<Vertex X="6380" Y="11110" Z="0"/>
					<Vertex X="6380" Y="11107" Z="0"/>
					<Vertex X="6379" Y="11106" Z="0"/>
					<Vertex X="6379" Y="11104" Z="0"/>
					<Vertex X="6378" Y="11103" Z="0"/>
					<Vertex X="6376" Y="11102" Z="0"/>
					<Vertex X="6376" Y="11099" Z="0"/>
					<Vertex X="6375" Y="11099" Z="0"/>
					<Vertex X="6374" Y="11098" Z="0"/>
					<Vertex X="6374" Y="11096" Z="0"/>
					<Vertex X="6374" Y="11095" Z="0"/>
					<Vertex X="6374" Y="11092" Z="0"/>
					<Vertex X="6372" Y="11091" Z="0"/>
					<Vertex X="6372" Y="11090" Z="0"/>
					<Vertex X="6372" Y="11087" Z="0"/>
					<Vertex X="6372" Y="11086" Z="0"/>
					<Vertex X="6372" Y="11083" Z="0"/>
					<Vertex X="6372" Y="11080" Z="0"/>
					<Vertex X="6372" Y="11076" Z="0"/>
					<Vertex X="6372" Y="11074" Z="0"/>
					<Vertex X="6372" Y="11070" Z="0"/>
					<Vertex X="6372" Y="11068" Z="0"/>
					<Vertex X="6372" Y="11063" Z="0"/>
					<Vertex X="6372" Y="11060" Z="0"/>
					<Vertex X="6372" Y="11058" Z="0"/>
					<Vertex X="6372" Y="11055" Z="0"/>
					<Vertex X="6375" Y="11047" Z="0"/>
					<Vertex X="6376" Y="11044" Z="0"/>
					<Vertex X="6379" Y="11042" Z="0"/>
					<Vertex X="6380" Y="11039" Z="0"/>
					<Vertex X="6384" Y="11032" Z="0"/>
					<Vertex X="6386" Y="11031" Z="0"/>
					<Vertex X="6387" Y="11028" Z="0"/>
					<Vertex X="6390" Y="11023" Z="0"/>
					<Vertex X="6391" Y="11022" Z="0"/>
					<Vertex X="6392" Y="11019" Z="0"/>
					<Vertex X="6394" Y="11015" Z="0"/>
					<Vertex X="6396" Y="11012" Z="0"/>
					<Vertex X="6398" Y="11010" Z="0"/>
					<Vertex X="6400" Y="11007" Z="0"/>
					<Vertex X="6406" Y="10996" Z="0"/>
					<Vertex X="6407" Y="10992" Z="0"/>
					<Vertex X="6407" Y="10990" Z="0"/>
					<Vertex X="6410" Y="10986" Z="0"/>
					<Vertex X="6414" Y="10976" Z="0"/>
					<Vertex X="6416" Y="10972" Z="0"/>
					<Vertex X="6418" Y="10968" Z="0"/>
					<Vertex X="6422" Y="10959" Z="0"/>
					<Vertex X="6423" Y="10955" Z="0"/>
					<Vertex X="6424" Y="10952" Z="0"/>
					<Vertex X="6424" Y="10950" Z="0"/>
					<Vertex X="6424" Y="10944" Z="0"/>
					<Vertex X="6424" Y="10943" Z="0"/>
					<Vertex X="6424" Y="10940" Z="0"/>
					<Vertex X="6427" Y="10932" Z="0"/>
					<Vertex X="6427" Y="10931" Z="0"/>
					<Vertex X="6427" Y="10928" Z="0"/>
					<Vertex X="6427" Y="10923" Z="0"/>
					<Vertex X="6428" Y="10919" Z="0"/>
					<Vertex X="6428" Y="10915" Z="0"/>
					<Vertex X="6428" Y="10914" Z="0"/>
					<Vertex X="6430" Y="10908" Z="0"/>
					<Vertex X="6430" Y="10904" Z="0"/>
					<Vertex X="6430" Y="10903" Z="0"/>
					<Vertex X="6430" Y="10900" Z="0"/>
					<Vertex X="6430" Y="10898" Z="0"/>
					<Vertex X="6432" Y="10894" Z="0"/>
					<Vertex X="6432" Y="10892" Z="0"/>
					<Vertex X="6432" Y="10891" Z="0"/>
					<Vertex X="6432" Y="10888" Z="0"/>
					<Vertex X="6432" Y="10886" Z="0"/>
					<Vertex X="6432" Y="10884" Z="0"/>
					<Vertex X="6431" Y="10882" Z="0"/>
					<Vertex X="6431" Y="10879" Z="0"/>
					<Vertex X="6431" Y="10878" Z="0"/>
					<Vertex X="6430" Y="10875" Z="0"/>
					<Vertex X="6428" Y="10874" Z="0"/>
					<Vertex X="6428" Y="10872" Z="0"/>
					<Vertex X="6427" Y="10871" Z="0"/>
					<Vertex X="6427" Y="10870" Z="0"/>
					<Vertex X="6426" Y="10868" Z="0"/>
					<Vertex X="6424" Y="10868" Z="0"/>
					<Vertex X="6423" Y="10867" Z="0"/>
					<Vertex X="6423" Y="10866" Z="0"/>
					<Vertex X="6422" Y="10866" Z="0"/>
					<Vertex X="6419" Y="10866" Z="0"/>
					<Vertex X="6419" Y="10864" Z="0"/>
					<Vertex X="6418" Y="10864" Z="0"/>
					<Vertex X="6418" Y="10863" Z="0"/>
					<Vertex X="6416" Y="10860" Z="0"/>
					<Vertex X="6415" Y="10859" Z="0"/>
					<Vertex X="6415" Y="10858" Z="0"/>
					<Vertex X="6415" Y="10856" Z="0"/>
					<Vertex X="6415" Y="10854" Z="0"/>
					<Vertex X="6415" Y="10852" Z="0"/>
					<Vertex X="6415" Y="10847" Z="0"/>
					<Vertex X="6415" Y="10844" Z="0"/>
					<Vertex X="6415" Y="10842" Z="0"/>
					<Vertex X="6415" Y="10836" Z="0"/>
					<Vertex X="6415" Y="10834" Z="0"/>
					<Vertex X="6412" Y="10831" Z="0"/>
					<Vertex X="6412" Y="10830" Z="0"/>
					<Vertex X="6412" Y="10827" Z="0"/>
					<Vertex X="6412" Y="10826" Z="0"/>
					<Vertex X="6412" Y="10824" Z="0"/>
					<Vertex X="6412" Y="10823" Z="0"/>
					<Vertex X="6412" Y="10822" Z="0"/>
					<Vertex X="6414" Y="10819" Z="0"/>
					<Vertex X="6414" Y="10818" Z="0"/>
					<Vertex X="6414" Y="10816" Z="0"/>
					<Vertex X="6414" Y="10814" Z="0"/>
					<Vertex X="6414" Y="10811" Z="0"/>
					<Vertex X="6414" Y="10810" Z="0"/>
					<Vertex X="6414" Y="10808" Z="0"/>
					<Vertex X="6414" Y="10807" Z="0"/>
					<Vertex X="6416" Y="10803" Z="0"/>
					<Vertex X="6416" Y="10800" Z="0"/>
					<Vertex X="6416" Y="10795" Z="0"/>
					<Vertex X="6416" Y="10792" Z="0"/>
					<Vertex X="6416" Y="10786" Z="0"/>
					<Vertex X="6416" Y="10782" Z="0"/>
					<Vertex X="6416" Y="10779" Z="0"/>
					<Vertex X="6418" Y="10772" Z="0"/>
					<Vertex X="6419" Y="10768" Z="0"/>
					<Vertex X="6419" Y="10762" Z="0"/>
					<Vertex X="6420" Y="10759" Z="0"/>
					<Vertex X="6420" Y="10755" Z="0"/>
					<Vertex X="6422" Y="10750" Z="0"/>
					<Vertex X="6422" Y="10746" Z="0"/>
					<Vertex X="6423" Y="10742" Z="0"/>
					<Vertex X="6423" Y="10738" Z="0"/>
					<Vertex X="6424" Y="10732" Z="0"/>
					<Vertex X="6424" Y="10730" Z="0"/>
					<Vertex X="6427" Y="10723" Z="0"/>
					<Vertex X="6428" Y="10720" Z="0"/>
					<Vertex X="6431" Y="10716" Z="0"/>
					<Vertex X="6434" Y="10710" Z="0"/>
					<Vertex X="6439" Y="10703" Z="0"/>
					<Vertex X="6440" Y="10699" Z="0"/>
					<Vertex X="6443" Y="10696" Z="0"/>
					<Vertex X="6446" Y="10691" Z="0"/>
					<Vertex X="6448" Y="10688" Z="0"/>
					<Vertex X="6451" Y="10687" Z="0"/>
					<Vertex X="6454" Y="10683" Z="0"/>
					<Vertex X="6456" Y="10683" Z="0"/>
					<Vertex X="6456" Y="10682" Z="0"/>
					<Vertex X="6458" Y="10682" Z="0"/>
					<Vertex X="6459" Y="10680" Z="0"/>
					<Vertex X="6460" Y="10680" Z="0"/>
					<Vertex X="6462" Y="10680" Z="0"/>
					<Vertex X="6464" Y="10679" Z="0"/>
					<Vertex X="6466" Y="10679" Z="0"/>
					<Vertex X="6470" Y="10679" Z="0"/>
					<Vertex X="6471" Y="10679" Z="0"/>
					<Vertex X="6475" Y="10679" Z="0"/>
					<Vertex X="6478" Y="10679" Z="0"/>
					<Vertex X="6480" Y="10679" Z="0"/>
					<Vertex X="6482" Y="10679" Z="0"/>
					<Vertex X="6483" Y="10679" Z="0"/>
					<Vertex X="6484" Y="10679" Z="0"/>
					<Vertex X="6487" Y="10679" Z="0"/>
					<Vertex X="6488" Y="10680" Z="0"/>
					<Vertex X="6490" Y="10682" Z="0"/>
					<Vertex X="6490" Y="10683" Z="0"/>
					<Vertex X="6491" Y="10683" Z="0"/>
					<Vertex X="6492" Y="10684" Z="0"/>
					<Vertex X="6494" Y="10686" Z="0"/>
					<Vertex X="6495" Y="10686" Z="0"/>
					<Vertex X="6495" Y="10687" Z="0"/>
					<Vertex X="6496" Y="10687" Z="0"/>
					<Vertex X="6496" Y="10688" Z="0"/>
					<Vertex X="6498" Y="10688" Z="0"/>
					<Vertex X="6499" Y="10691" Z="0"/>
					<Vertex X="6500" Y="10691" Z="0"/>
					<Vertex X="6500" Y="10692" Z="0"/>
					<Vertex X="6502" Y="10692" Z="0"/>
					<Vertex X="6503" Y="10694" Z="0"/>
					<Vertex X="6504" Y="10694" Z="0"/>
					<Vertex X="6506" Y="10695" Z="0"/>
					<Vertex X="6507" Y="10695" Z="0"/>
					<Vertex X="6510" Y="10695" Z="0"/>
					<Vertex X="6511" Y="10695" Z="0"/>
					<Vertex X="6514" Y="10699" Z="0"/>
				</Vertices>
			</Region>
			<Region Id="3" Type="0" Zoom="0.390000" Selected="0" ImageLocation="" ImageFocus="0" Length="8546.8" Area="1486354.0" LengthMicrons="4307.6" AreaMicrons="377557.7" Text="NC" NegativeROA="0" InputRegionId="0" Analyze="1" DisplayId="3">
				<Attributes/>
				<Vertices>
					<Vertex X="8031" Y="12469" Z="0"/>
					<Vertex X="8036" Y="12469" Z="0"/>
					<Vertex X="8041" Y="12471" Z="0"/>
					<Vertex X="8049" Y="12471" Z="0"/>
					<Vertex X="8059" Y="12479" Z="0"/>
					<Vertex X="8062" Y="12479" Z="0"/>
					<Vertex X="8067" Y="12482" Z="0"/>
					<Vertex X="8075" Y="12484" Z="0"/>
					<Vertex X="8080" Y="12487" Z="0"/>
					<Vertex X="8085" Y="12489" Z="0"/>
					<Vertex X="8090" Y="12492" Z="0"/>
					<Vertex X="8095" Y="12492" Z="0"/>
					<Vertex X="8100" Y="12495" Z="0"/>
					<Vertex X="8105" Y="12500" Z="0"/>
					<Vertex X="8108" Y="12500" Z="0"/>
					<Vertex X="8111" Y="12502" Z="0"/>
					<Vertex X="8116" Y="12505" Z="0"/>
					<Vertex X="8121" Y="12507" Z="0"/>
					<Vertex X="8126" Y="12512" Z="0"/>
					<Vertex X="8131" Y="12518" Z="0"/>
					<Vertex X="8136" Y="12520" Z="0"/>
					<Vertex X="8141" Y="12523" Z="0"/>
					<Vertex X="8146" Y="12528" Z="0"/>
					<Vertex X="8152" Y="12530" Z="0"/>
					<Vertex X="8159" Y="12536" Z="0"/>
					<Vertex X="8162" Y="12538" Z="0"/>
					<Vertex X="8170" Y="12541" Z="0"/>
					<Vertex X="8172" Y="12546" Z="0"/>
					<Vertex X="8177" Y="12546" Z="0"/>
					<Vertex X="8182" Y="12548" Z="0"/>
					<Vertex X="8188" Y="12553" Z="0"/>
					<Vertex X="8193" Y="12556" Z="0"/>
					<Vertex X="8195" Y="12556" Z="0"/>
					<Vertex X="8198" Y="12559" Z="0"/>
					<Vertex X="8203" Y="12561" Z="0"/>
					<Vertex X="8205" Y="12566" Z="0"/>
					<Vertex X="8208" Y="12566" Z="0"/>
					<Vertex X="8211" Y="12571" Z="0"/>
					<Vertex X="8216" Y="12574" Z="0"/>
					<Vertex X="8218" Y="12577" Z="0"/>
					<Vertex X="8221" Y="12579" Z="0"/>
					<Vertex X="8231" Y="12584" Z="0"/>
					<Vertex X="8234" Y="12587" Z="0"/>
					<Vertex X="8239" Y="12589" Z="0"/>
					<Vertex X="8246" Y="12595" Z="0"/>
					<Vertex X="8252" Y="12595" Z="0"/>
					<Vertex X="8257" Y="12602" Z="0"/>
					<Vertex X="8264" Y="12605" Z="0"/>
					<Vertex X="8272" Y="12605" Z="0"/>
					<Vertex X="8277" Y="12612" Z="0"/>
					<Vertex X="8282" Y="12615" Z="0"/>
					<Vertex X="8295" Y="12623" Z="0"/>
					<Vertex X="8298" Y="12625" Z="0"/>
					<Vertex X="8311" Y="12630" Z="0"/>
					<Vertex X="8316" Y="12636" Z="0"/>
					<Vertex X="8323" Y="12641" Z="0"/>
					<Vertex X="8336" Y="12646" Z="0"/>
					<Vertex X="8346" Y="12656" Z="0"/>
					<Vertex X="8357" Y="12661" Z="0"/>
					<Vertex X="8367" Y="12669" Z="0"/>
					<Vertex X="8375" Y="12671" Z="0"/>
					<Vertex X="8385" Y="12679" Z="0"/>
					<Vertex X="8400" Y="12684" Z="0"/>
					<Vertex X="8400" Y="12687" Z="0"/>
					<Vertex X="8408" Y="12689" Z="0"/>
					<Vertex X="8413" Y="12695" Z="0"/>
					<Vertex X="8416" Y="12695" Z="0"/>
					<Vertex X="8421" Y="12697" Z="0"/>
					<Vertex X="8423" Y="12700" Z="0"/>
					<Vertex X="8429" Y="12705" Z="0"/>
					<Vertex X="8431" Y="12707" Z="0"/>
					<Vertex X="8436" Y="12712" Z="0"/>
					<Vertex X="8439" Y="12715" Z="0"/>
					<Vertex X="8439" Y="12718" Z="0"/>
					<Vertex X="8441" Y="12720" Z="0"/>
					<Vertex X="8444" Y="12723" Z="0"/>
					<Vertex X="8446" Y="12728" Z="0"/>
					<Vertex X="8449" Y="12733" Z="0"/>
					<Vertex X="8452" Y="12736" Z="0"/>
					<Vertex X="8452" Y="12738" Z="0"/>
					<Vertex X="8454" Y="12741" Z="0"/>
					<Vertex X="8457" Y="12748" Z="0"/>
					<Vertex X="8457" Y="12751" Z="0"/>
					<Vertex X="8457" Y="12753" Z="0"/>
					<Vertex X="8457" Y="12759" Z="0"/>
					<Vertex X="8457" Y="12764" Z="0"/>
					<Vertex X="8462" Y="12766" Z="0"/>
					<Vertex X="8462" Y="12769" Z="0"/>
					<Vertex X="8462" Y="12771" Z="0"/>
					<Vertex X="8462" Y="12774" Z="0"/>
					<Vertex X="8462" Y="12777" Z="0"/>
					<Vertex X="8462" Y="12784" Z="0"/>
					<Vertex X="8462" Y="12787" Z="0"/>
					<Vertex X="8462" Y="12795" Z="0"/>
					<Vertex X="8462" Y="12805" Z="0"/>
					<Vertex X="8462" Y="12807" Z="0"/>
					<Vertex X="8462" Y="12812" Z="0"/>
					<Vertex X="8462" Y="12820" Z="0"/>
					<Vertex X="8462" Y="12825" Z="0"/>
					<Vertex X="8462" Y="12833" Z="0"/>
					<Vertex X="8462" Y="12841" Z="0"/>
					<Vertex X="8462" Y="12843" Z="0"/>
					<Vertex X="8462" Y="12848" Z="0"/>
					<Vertex X="8462" Y="12853" Z="0"/>
					<Vertex X="8462" Y="12856" Z="0"/>
					<Vertex X="8462" Y="12859" Z="0"/>
					<Vertex X="8462" Y="12864" Z="0"/>
					<Vertex X="8462" Y="12866" Z="0"/>
					<Vertex X="8462" Y="12869" Z="0"/>
					<Vertex X="8462" Y="12871" Z="0"/>
					<Vertex X="8459" Y="12877" Z="0"/>
					<Vertex X="8459" Y="12879" Z="0"/>
					<Vertex X="8459" Y="12882" Z="0"/>
					<Vertex X="8459" Y="12884" Z="0"/>
					<Vertex X="8459" Y="12887" Z="0"/>
					<Vertex X="8457" Y="12889" Z="0"/>
					<Vertex X="8457" Y="12892" Z="0"/>
					<Vertex X="8454" Y="12892" Z="0"/>
					<Vertex X="8454" Y="12895" Z="0"/>
					<Vertex X="8454" Y="12897" Z="0"/>
					<Vertex X="8452" Y="12902" Z="0"/>
					<Vertex X="8452" Y="12907" Z="0"/>
					<Vertex X="8452" Y="12910" Z="0"/>
					<Vertex X="8452" Y="12912" Z="0"/>
					<Vertex X="8452" Y="12915" Z="0"/>
					<Vertex X="8449" Y="12918" Z="0"/>
					<Vertex X="8446" Y="12920" Z="0"/>
					<Vertex X="8446" Y="12923" Z="0"/>
					<Vertex X="8446" Y="12925" Z="0"/>
					<Vertex X="8446" Y="12928" Z="0"/>
					<Vertex X="8446" Y="12930" Z="0"/>
					<Vertex X="8446" Y="12936" Z="0"/>
					<Vertex X="8446" Y="12938" Z="0"/>
					<Vertex X="8446" Y="12941" Z="0"/>
					<Vertex X="8446" Y="12943" Z="0"/>
					<Vertex X="8446" Y="12946" Z="0"/>
					<Vertex X="8446" Y="12948" Z="0"/>
					<Vertex X="8446" Y="12951" Z="0"/>
					<Vertex X="8446" Y="12953" Z="0"/>
					<Vertex X="8446" Y="12956" Z="0"/>
					<Vertex X="8446" Y="12961" Z="0"/>
					<Vertex X="8446" Y="12964" Z="0"/>
					<Vertex X="8446" Y="12966" Z="0"/>
					<Vertex X="8446" Y="12971" Z="0"/>
					<Vertex X="8446" Y="12974" Z="0"/>
					<Vertex X="8446" Y="12979" Z="0"/>
					<Vertex X="8446" Y="12982" Z="0"/>
					<Vertex X="8444" Y="12984" Z="0"/>
					<Vertex X="8444" Y="12987" Z="0"/>
					<Vertex X="8444" Y="12989" Z="0"/>
					<Vertex X="8444" Y="12992" Z="0"/>
					<Vertex X="8441" Y="12995" Z="0"/>
					<Vertex X="8441" Y="12997" Z="0"/>
					<Vertex X="8441" Y="13002" Z="0"/>
					<Vertex X="8441" Y="13007" Z="0"/>
					<Vertex X="8439" Y="13010" Z="0"/>
					<Vertex X="8436" Y="13015" Z="0"/>
					<Vertex X="8436" Y="13023" Z="0"/>
					<Vertex X="8431" Y="13030" Z="0"/>
					<Vertex X="8431" Y="13033" Z="0"/>
					<Vertex X="8429" Y="13038" Z="0"/>
					<Vertex X="8426" Y="13038" Z="0"/>
					<Vertex X="8426" Y="13041" Z="0"/>
					<Vertex X="8426" Y="13046" Z="0"/>
					<Vertex X="8426" Y="13048" Z="0"/>
					<Vertex X="8426" Y="13051" Z="0"/>
					<Vertex X="8426" Y="13053" Z="0"/>
					<Vertex X="8421" Y="13059" Z="0"/>
					<Vertex X="8421" Y="13064" Z="0"/>
					<Vertex X="8418" Y="13069" Z="0"/>
					<Vertex X="8418" Y="13071" Z="0"/>
					<Vertex X="8418" Y="13074" Z="0"/>
					<Vertex X="8418" Y="13077" Z="0"/>
					<Vertex X="8418" Y="13079" Z="0"/>
					<Vertex X="8418" Y="13084" Z="0"/>
					<Vertex X="8418" Y="13089" Z="0"/>
					<Vertex X="8418" Y="13092" Z="0"/>
					<Vertex X="8418" Y="13097" Z="0"/>
					<Vertex X="8416" Y="13100" Z="0"/>
					<Vertex X="8416" Y="13105" Z="0"/>
					<Vertex X="8416" Y="13107" Z="0"/>
					<Vertex X="8413" Y="13110" Z="0"/>
					<Vertex X="8413" Y="13112" Z="0"/>
					<Vertex X="8411" Y="13118" Z="0"/>
					<Vertex X="8408" Y="13123" Z="0"/>
					<Vertex X="8408" Y="13128" Z="0"/>
					<Vertex X="8405" Y="13130" Z="0"/>
					<Vertex X="8400" Y="13133" Z="0"/>
					<Vertex X="8400" Y="13136" Z="0"/>
					<Vertex X="8398" Y="13138" Z="0"/>
					<Vertex X="8393" Y="13141" Z="0"/>
					<Vertex X="8393" Y="13143" Z="0"/>
					<Vertex X="8390" Y="13146" Z="0"/>
					<Vertex X="8385" Y="13148" Z="0"/>
					<Vertex X="8385" Y="13151" Z="0"/>
					<Vertex X="8380" Y="13153" Z="0"/>
					<Vertex X="8377" Y="13156" Z="0"/>
					<Vertex X="8375" Y="13159" Z="0"/>
					<Vertex X="8370" Y="13161" Z="0"/>
					<Vertex X="8362" Y="13169" Z="0"/>
					<Vertex X="8357" Y="13169" Z="0"/>
					<Vertex X="8352" Y="13169" Z="0"/>
					<Vertex X="8349" Y="13169" Z="0"/>
					<Vertex X="8344" Y="13169" Z="0"/>
					<Vertex X="8339" Y="13169" Z="0"/>
					<Vertex X="8336" Y="13169" Z="0"/>
					<Vertex X="8329" Y="13169" Z="0"/>
					<Vertex X="8323" Y="13169" Z="0"/>
					<Vertex X="8321" Y="13169" Z="0"/>
					<Vertex X="8316" Y="13169" Z="0"/>
					<Vertex X="8311" Y="13169" Z="0"/>
					<Vertex X="8305" Y="13166" Z="0"/>
					<Vertex X="8300" Y="13164" Z="0"/>
					<Vertex X="8295" Y="13161" Z="0"/>
					<Vertex X="8288" Y="13159" Z="0"/>
					<Vertex X="8285" Y="13156" Z="0"/>
					<Vertex X="8275" Y="13148" Z="0"/>
					<Vertex X="8270" Y="13146" Z="0"/>
					<Vertex X="8259" Y="13141" Z="0"/>
					<Vertex X="8249" Y="13136" Z="0"/>
					<Vertex X="8239" Y="13133" Z="0"/>
					<Vertex X="8234" Y="13130" Z="0"/>
					<Vertex X="8221" Y="13128" Z="0"/>
					<Vertex X="8213" Y="13125" Z="0"/>
					<Vertex X="8211" Y="13123" Z="0"/>
					<Vertex X="8203" Y="13123" Z="0"/>
					<Vertex X="8200" Y="13120" Z="0"/>
					<Vertex X="8195" Y="13120" Z="0"/>
					<Vertex X="8193" Y="13118" Z="0"/>
					<Vertex X="8190" Y="13118" Z="0"/>
					<Vertex X="8188" Y="13118" Z="0"/>
					<Vertex X="8185" Y="13118" Z="0"/>
					<Vertex X="8182" Y="13118" Z="0"/>
					<Vertex X="8177" Y="13118" Z="0"/>
					<Vertex X="8175" Y="13118" Z="0"/>
					<Vertex X="8172" Y="13118" Z="0"/>
					<Vertex X="8170" Y="13118" Z="0"/>
					<Vertex X="8167" Y="13118" Z="0"/>
					<Vertex X="8164" Y="13118" Z="0"/>
					<Vertex X="8159" Y="13118" Z="0"/>
					<Vertex X="8159" Y="13120" Z="0"/>
					<Vertex X="8157" Y="13120" Z="0"/>
					<Vertex X="8157" Y="13125" Z="0"/>
					<Vertex X="8157" Y="13128" Z="0"/>
					<Vertex X="8157" Y="13133" Z="0"/>
					<Vertex X="8157" Y="13136" Z="0"/>
					<Vertex X="8157" Y="13141" Z="0"/>
					<Vertex X="8157" Y="13143" Z="0"/>
					<Vertex X="8157" Y="13148" Z="0"/>
					<Vertex X="8159" Y="13153" Z="0"/>
					<Vertex X="8162" Y="13153" Z="0"/>
					<Vertex X="8162" Y="13156" Z="0"/>
					<Vertex X="8164" Y="13159" Z="0"/>
					<Vertex X="8167" Y="13161" Z="0"/>
					<Vertex X="8170" Y="13164" Z="0"/>
					<Vertex X="8170" Y="13166" Z="0"/>
					<Vertex X="8177" Y="13171" Z="0"/>
					<Vertex X="8180" Y="13174" Z="0"/>
					<Vertex X="8182" Y="13177" Z="0"/>
					<Vertex X="8185" Y="13177" Z="0"/>
					<Vertex X="8185" Y="13179" Z="0"/>
					<Vertex X="8190" Y="13182" Z="0"/>
					<Vertex X="8190" Y="13184" Z="0"/>
					<Vertex X="8193" Y="13184" Z="0"/>
					<Vertex X="8195" Y="13189" Z="0"/>
					<Vertex X="8198" Y="13192" Z="0"/>
					<Vertex X="8200" Y="13197" Z="0"/>
					<Vertex X="8205" Y="13205" Z="0"/>
					<Vertex X="8211" Y="13212" Z="0"/>
					<Vertex X="8213" Y="13215" Z="0"/>
					<Vertex X="8218" Y="13220" Z="0"/>
					<Vertex X="8221" Y="13225" Z="0"/>
					<Vertex X="8226" Y="13230" Z="0"/>
					<Vertex X="8229" Y="13236" Z="0"/>
					<Vertex X="8234" Y="13241" Z="0"/>
					<Vertex X="8236" Y="13246" Z="0"/>
					<Vertex X="8241" Y="13251" Z="0"/>
					<Vertex X="8244" Y="13253" Z="0"/>
					<Vertex X="8246" Y="13259" Z="0"/>
					<Vertex X="8246" Y="13261" Z="0"/>
					<Vertex X="8249" Y="13264" Z="0"/>
					<Vertex X="8252" Y="13266" Z="0"/>
					<Vertex X="8254" Y="13269" Z="0"/>
					<Vertex X="8262" Y="13279" Z="0"/>
					<Vertex X="8264" Y="13284" Z="0"/>
					<Vertex X="8267" Y="13287" Z="0"/>
					<Vertex X="8270" Y="13289" Z="0"/>
					<Vertex X="8272" Y="13297" Z="0"/>
					<Vertex X="8280" Y="13300" Z="0"/>
					<Vertex X="8280" Y="13305" Z="0"/>
					<Vertex X="8293" Y="13310" Z="0"/>
					<Vertex X="8295" Y="13315" Z="0"/>
					<Vertex X="8300" Y="13318" Z="0"/>
					<Vertex X="8305" Y="13323" Z="0"/>
					<Vertex X="8308" Y="13328" Z="0"/>
					<Vertex X="8311" Y="13328" Z="0"/>
					<Vertex X="8318" Y="13333" Z="0"/>
					<Vertex X="8321" Y="13336" Z="0"/>
					<Vertex X="8326" Y="13341" Z="0"/>
					<Vertex X="8329" Y="13343" Z="0"/>
					<Vertex X="8331" Y="13346" Z="0"/>
					<Vertex X="8336" Y="13353" Z="0"/>
					<Vertex X="8339" Y="13356" Z="0"/>
					<Vertex X="8344" Y="13364" Z="0"/>
					<Vertex X="8346" Y="13364" Z="0"/>
					<Vertex X="8349" Y="13369" Z="0"/>
					<Vertex X="8352" Y="13374" Z="0"/>
					<Vertex X="8357" Y="13377" Z="0"/>
					<Vertex X="8357" Y="13379" Z="0"/>
					<Vertex X="8362" Y="13384" Z="0"/>
					<Vertex X="8364" Y="13387" Z="0"/>
					<Vertex X="8367" Y="13392" Z="0"/>
					<Vertex X="8367" Y="13395" Z="0"/>
					<Vertex X="8372" Y="13397" Z="0"/>
					<Vertex X="8372" Y="13400" Z="0"/>
					<Vertex X="8372" Y="13402" Z="0"/>
					<Vertex X="8375" Y="13405" Z="0"/>
					<Vertex X="8380" Y="13405" Z="0"/>
					<Vertex X="8380" Y="13410" Z="0"/>
					<Vertex X="8382" Y="13415" Z="0"/>
					<Vertex X="8385" Y="13418" Z="0"/>
					<Vertex X="8385" Y="13420" Z="0"/>
					<Vertex X="8385" Y="13425" Z="0"/>
					<Vertex X="8388" Y="13428" Z="0"/>
					<Vertex X="8390" Y="13430" Z="0"/>
					<Vertex X="8390" Y="13436" Z="0"/>
					<Vertex X="8395" Y="13438" Z="0"/>
					<Vertex X="8398" Y="13443" Z="0"/>
					<Vertex X="8400" Y="13446" Z="0"/>
					<Vertex X="8403" Y="13451" Z="0"/>
					<Vertex X="8408" Y="13453" Z="0"/>
					<Vertex X="8408" Y="13459" Z="0"/>
					<Vertex X="8413" Y="13461" Z="0"/>
					<Vertex X="8416" Y="13466" Z="0"/>
					<Vertex X="8418" Y="13471" Z="0"/>
					<Vertex X="8421" Y="13477" Z="0"/>
					<Vertex X="8426" Y="13479" Z="0"/>
					<Vertex X="8429" Y="13484" Z="0"/>
					<Vertex X="8434" Y="13489" Z="0"/>
					<Vertex X="8436" Y="13495" Z="0"/>
					<Vertex X="8439" Y="13495" Z="0"/>
					<Vertex X="8441" Y="13497" Z="0"/>
					<Vertex X="8446" Y="13502" Z="0"/>
					<Vertex X="8449" Y="13505" Z="0"/>
					<Vertex X="8454" Y="13507" Z="0"/>
					<Vertex X="8454" Y="13510" Z="0"/>
					<Vertex X="8462" Y="13518" Z="0"/>
					<Vertex X="8470" Y="13520" Z="0"/>
					<Vertex X="8470" Y="13523" Z="0"/>
					<Vertex X="8475" Y="13528" Z="0"/>
					<Vertex X="8477" Y="13530" Z="0"/>
					<Vertex X="8480" Y="13530" Z="0"/>
					<Vertex X="8482" Y="13536" Z="0"/>
					<Vertex X="8485" Y="13541" Z="0"/>
					<Vertex X="8488" Y="13541" Z="0"/>
					<Vertex X="8488" Y="13543" Z="0"/>
					<Vertex X="8490" Y="13546" Z="0"/>
					<Vertex X="8495" Y="13548" Z="0"/>
					<Vertex X="8495" Y="13551" Z="0"/>
					<Vertex X="8498" Y="13553" Z="0"/>
					<Vertex X="8498" Y="13556" Z="0"/>
					<Vertex X="8500" Y="13559" Z="0"/>
					<Vertex X="8503" Y="13561" Z="0"/>
					<Vertex X="8505" Y="13564" Z="0"/>
					<Vertex X="8508" Y="13566" Z="0"/>
					<Vertex X="8511" Y="13571" Z="0"/>
					<Vertex X="8513" Y="13571" Z="0"/>
					<Vertex X="8513" Y="13574" Z="0"/>
					<Vertex X="8513" Y="13577" Z="0"/>
					<Vertex X="8516" Y="13579" Z="0"/>
					<Vertex X="8518" Y="13582" Z="0"/>
					<Vertex X="8521" Y="13584" Z="0"/>
					<Vertex X="8523" Y="13587" Z="0"/>
					<Vertex X="8529" Y="13597" Z="0"/>
					<Vertex X="8531" Y="13600" Z="0"/>
					<Vertex X="8534" Y="13605" Z="0"/>
					<Vertex X="8534" Y="13610" Z="0"/>
					<Vertex X="8541" Y="13615" Z="0"/>
					<Vertex X="8544" Y="13620" Z="0"/>
					<Vertex X="8549" Y="13628" Z="0"/>
					<Vertex X="8557" Y="13633" Z="0"/>
					<Vertex X="8559" Y="13638" Z="0"/>
					<Vertex X="8567" Y="13643" Z="0"/>
					<Vertex X="8577" Y="13648" Z="0"/>
					<Vertex X="8580" Y="13653" Z="0"/>
					<Vertex X="8588" Y="13656" Z="0"/>
					<Vertex X="8590" Y="13659" Z="0"/>
					<Vertex X="8598" Y="13664" Z="0"/>
					<Vertex X="8605" Y="13666" Z="0"/>
					<Vertex X="8616" Y="13671" Z="0"/>
					<Vertex X="8621" Y="13677" Z="0"/>
					<Vertex X="8626" Y="13679" Z="0"/>
					<Vertex X="8639" Y="13684" Z="0"/>
					<Vertex X="8641" Y="13687" Z="0"/>
					<Vertex X="8649" Y="13692" Z="0"/>
					<Vertex X="8659" Y="13695" Z="0"/>
					<Vertex X="8664" Y="13700" Z="0"/>
					<Vertex X="8670" Y="13700" Z="0"/>
					<Vertex X="8677" Y="13702" Z="0"/>
					<Vertex X="8685" Y="13707" Z="0"/>
					<Vertex X="8693" Y="13710" Z="0"/>
					<Vertex X="8698" Y="13712" Z="0"/>
					<Vertex X="8705" Y="13715" Z="0"/>
					<Vertex X="8716" Y="13720" Z="0"/>
					<Vertex X="8723" Y="13725" Z="0"/>
					<Vertex X="8734" Y="13728" Z="0"/>
					<Vertex X="8741" Y="13730" Z="0"/>
					<Vertex X="8752" Y="13738" Z="0"/>
					<Vertex X="8764" Y="13738" Z="0"/>
					<Vertex X="8772" Y="13743" Z="0"/>
					<Vertex X="8788" Y="13746" Z="0"/>
					<Vertex X="8795" Y="13748" Z="0"/>
					<Vertex X="8800" Y="13748" Z="0"/>
					<Vertex X="8811" Y="13751" Z="0"/>
					<Vertex X="8816" Y="13753" Z="0"/>
					<Vertex X="8823" Y="13756" Z="0"/>
					<Vertex X="8829" Y="13759" Z="0"/>
					<Vertex X="8839" Y="13761" Z="0"/>
					<Vertex X="8849" Y="13764" Z="0"/>
					<Vertex X="8857" Y="13769" Z="0"/>
					<Vertex X="8872" Y="13769" Z="0"/>
					<Vertex X="8875" Y="13771" Z="0"/>
					<Vertex X="8885" Y="13774" Z="0"/>
					<Vertex X="8893" Y="13774" Z="0"/>
					<Vertex X="8900" Y="13779" Z="0"/>
					<Vertex X="8905" Y="13779" Z="0"/>
					<Vertex X="8913" Y="13782" Z="0"/>
					<Vertex X="8918" Y="13782" Z="0"/>
					<Vertex X="8921" Y="13784" Z="0"/>
					<Vertex X="8923" Y="13784" Z="0"/>
					<Vertex X="8929" Y="13787" Z="0"/>
					<Vertex X="8934" Y="13789" Z="0"/>
					<Vertex X="8941" Y="13789" Z="0"/>
					<Vertex X="8944" Y="13792" Z="0"/>
					<Vertex X="8952" Y="13792" Z="0"/>
					<Vertex X="8964" Y="13797" Z="0"/>
					<Vertex X="8972" Y="13800" Z="0"/>
					<Vertex X="8980" Y="13800" Z="0"/>
					<Vertex X="8988" Y="13802" Z="0"/>
					<Vertex X="9000" Y="13810" Z="0"/>
					<Vertex X="9005" Y="13810" Z="0"/>
					<Vertex X="9021" Y="13812" Z="0"/>
					<Vertex X="9029" Y="13812" Z="0"/>
					<Vertex X="9039" Y="13815" Z="0"/>
					<Vertex X="9046" Y="13815" Z="0"/>
					<Vertex X="9057" Y="13823" Z="0"/>
					<Vertex X="9059" Y="13823" Z="0"/>
					<Vertex X="9064" Y="13825" Z="0"/>
					<Vertex X="9072" Y="13825" Z="0"/>
					<Vertex X="9077" Y="13825" Z="0"/>
					<Vertex X="9085" Y="13833" Z="0"/>
					<Vertex X="9090" Y="13836" Z="0"/>
					<Vertex X="9098" Y="13836" Z="0"/>
					<Vertex X="9105" Y="13841" Z="0"/>
					<Vertex X="9113" Y="13843" Z="0"/>
					<Vertex X="9118" Y="13846" Z="0"/>
					<Vertex X="9126" Y="13846" Z="0"/>
					<Vertex X="9139" Y="13853" Z="0"/>
					<Vertex X="9144" Y="13856" Z="0"/>
					<Vertex X="9149" Y="13859" Z="0"/>
					<Vertex X="9159" Y="13861" Z="0"/>
					<Vertex X="9167" Y="13866" Z="0"/>
					<Vertex X="9175" Y="13869" Z="0"/>
					<Vertex X="9180" Y="13871" Z="0"/>
					<Vertex X="9190" Y="13877" Z="0"/>
					<Vertex X="9195" Y="13882" Z="0"/>
					<Vertex X="9200" Y="13884" Z="0"/>
					<Vertex X="9208" Y="13887" Z="0"/>
					<Vertex X="9211" Y="13889" Z="0"/>
					<Vertex X="9216" Y="13892" Z="0"/>
					<Vertex X="9221" Y="13892" Z="0"/>
					<Vertex X="9231" Y="13895" Z="0"/>
					<Vertex X="9234" Y="13895" Z="0"/>
					<Vertex X="9239" Y="13897" Z="0"/>
					<Vertex X="9246" Y="13897" Z="0"/>
					<Vertex X="9252" Y="13897" Z="0"/>
					<Vertex X="9257" Y="13897" Z="0"/>
					<Vertex X="9262" Y="13902" Z="0"/>
					<Vertex X="9267" Y="13902" Z="0"/>
					<Vertex X="9275" Y="13902" Z="0"/>
					<Vertex X="9277" Y="13902" Z="0"/>
					<Vertex X="9280" Y="13905" Z="0"/>
					<Vertex X="9288" Y="13905" Z="0"/>
					<Vertex X="9293" Y="13905" Z="0"/>
					<Vertex X="9295" Y="13907" Z="0"/>
					<Vertex X="9300" Y="13907" Z="0"/>
					<Vertex X="9311" Y="13912" Z="0"/>
					<Vertex X="9316" Y="13912" Z="0"/>
					<Vertex X="9326" Y="13912" Z="0"/>
					<Vertex X="9334" Y="13915" Z="0"/>
					<Vertex X="9362" Y="13918" Z="0"/>
					<Vertex X="9377" Y="13920" Z="0"/>
					<Vertex X="9393" Y="13920" Z="0"/>
					<Vertex X="9405" Y="13925" Z="0"/>
					<Vertex X="9413" Y="13928" Z="0"/>
					<Vertex X="9423" Y="13930" Z="0"/>
					<Vertex X="9436" Y="13936" Z="0"/>
					<Vertex X="9446" Y="13938" Z="0"/>
					<Vertex X="9459" Y="13943" Z="0"/>
					<Vertex X="9467" Y="13948" Z="0"/>
					<Vertex X="9477" Y="13951" Z="0"/>
					<Vertex X="9488" Y="13956" Z="0"/>
					<Vertex X="9495" Y="13959" Z="0"/>
					<Vertex X="9505" Y="13961" Z="0"/>
					<Vertex X="9511" Y="13966" Z="0"/>
					<Vertex X="9518" Y="13969" Z="0"/>
					<Vertex X="9531" Y="13974" Z="0"/>
					<Vertex X="9539" Y="13979" Z="0"/>
					<Vertex X="9549" Y="13984" Z="0"/>
					<Vertex X="9557" Y="13989" Z="0"/>
					<Vertex X="9567" Y="13997" Z="0"/>
					<Vertex X="9588" Y="14010" Z="0"/>
					<Vertex X="9600" Y="14015" Z="0"/>
					<Vertex X="9616" Y="14023" Z="0"/>
					<Vertex X="9629" Y="14030" Z="0"/>
					<Vertex X="9639" Y="14038" Z="0"/>
					<Vertex X="9649" Y="14043" Z="0"/>
					<Vertex X="9652" Y="14046" Z="0"/>
					<Vertex X="9657" Y="14048" Z="0"/>
					<Vertex X="9657" Y="14051" Z="0"/>
					<Vertex X="9659" Y="14051" Z="0"/>
					<Vertex X="9659" Y="14053" Z="0"/>
					<Vertex X="9659" Y="14059" Z="0"/>
					<Vertex X="9659" Y="14064" Z="0"/>
					<Vertex X="9659" Y="14066" Z="0"/>
					<Vertex X="9659" Y="14071" Z="0"/>
					<Vertex X="9659" Y="14074" Z="0"/>
					<Vertex X="9659" Y="14077" Z="0"/>
					<Vertex X="9659" Y="14079" Z="0"/>
					<Vertex X="9659" Y="14082" Z="0"/>
					<Vertex X="9657" Y="14084" Z="0"/>
					<Vertex X="9657" Y="14087" Z="0"/>
					<Vertex X="9654" Y="14087" Z="0"/>
					<Vertex X="9654" Y="14089" Z="0"/>
					<Vertex X="9652" Y="14092" Z="0"/>
					<Vertex X="9646" Y="14095" Z="0"/>
					<Vertex X="9646" Y="14097" Z="0"/>
					<Vertex X="9639" Y="14097" Z="0"/>
					<Vertex X="9631" Y="14100" Z="0"/>
					<Vertex X="9621" Y="14102" Z="0"/>
					<Vertex X="9611" Y="14107" Z="0"/>
					<Vertex X="9585" Y="14110" Z="0"/>
					<Vertex X="9577" Y="14110" Z="0"/>
					<Vertex X="9572" Y="14110" Z="0"/>
					<Vertex X="9559" Y="14112" Z="0"/>
					<Vertex X="9549" Y="14112" Z="0"/>
					<Vertex X="9544" Y="14112" Z="0"/>
					<Vertex X="9536" Y="14112" Z="0"/>
					<Vertex X="9526" Y="14112" Z="0"/>
					<Vertex X="9521" Y="14112" Z="0"/>
					<Vertex X="9508" Y="14112" Z="0"/>
					<Vertex X="9495" Y="14112" Z="0"/>
					<Vertex X="9493" Y="14112" Z="0"/>
					<Vertex X="9488" Y="14112" Z="0"/>
					<Vertex X="9482" Y="14112" Z="0"/>
					<Vertex X="9480" Y="14112" Z="0"/>
					<Vertex X="9477" Y="14112" Z="0"/>
					<Vertex X="9475" Y="14112" Z="0"/>
					<Vertex X="9475" Y="14115" Z="0"/>
					<Vertex X="9472" Y="14115" Z="0"/>
					<Vertex X="9472" Y="14118" Z="0"/>
					<Vertex X="9472" Y="14120" Z="0"/>
					<Vertex X="9472" Y="14123" Z="0"/>
					<Vertex X="9470" Y="14125" Z="0"/>
					<Vertex X="9470" Y="14128" Z="0"/>
					<Vertex X="9470" Y="14130" Z="0"/>
					<Vertex X="9467" Y="14130" Z="0"/>
					<Vertex X="9467" Y="14133" Z="0"/>
					<Vertex X="9464" Y="14133" Z="0"/>
					<Vertex X="9464" Y="14138" Z="0"/>
					<Vertex X="9462" Y="14141" Z="0"/>
					<Vertex X="9459" Y="14143" Z="0"/>
					<Vertex X="9457" Y="14148" Z="0"/>
					<Vertex X="9454" Y="14151" Z="0"/>
					<Vertex X="9452" Y="14156" Z="0"/>
					<Vertex X="9449" Y="14159" Z="0"/>
					<Vertex X="9449" Y="14161" Z="0"/>
					<Vertex X="9446" Y="14161" Z="0"/>
					<Vertex X="9444" Y="14164" Z="0"/>
					<Vertex X="9441" Y="14164" Z="0"/>
					<Vertex X="9441" Y="14166" Z="0"/>
					<Vertex X="9439" Y="14169" Z="0"/>
					<Vertex X="9436" Y="14169" Z="0"/>
					<Vertex X="9434" Y="14171" Z="0"/>
					<Vertex X="9429" Y="14177" Z="0"/>
					<Vertex X="9423" Y="14179" Z="0"/>
					<Vertex X="9421" Y="14182" Z="0"/>
					<Vertex X="9418" Y="14184" Z="0"/>
					<Vertex X="9418" Y="14187" Z="0"/>
					<Vertex X="9413" Y="14189" Z="0"/>
					<Vertex X="9411" Y="14189" Z="0"/>
					<Vertex X="9411" Y="14192" Z="0"/>
					<Vertex X="9408" Y="14195" Z="0"/>
					<Vertex X="9403" Y="14197" Z="0"/>
					<Vertex X="9400" Y="14200" Z="0"/>
					<Vertex X="9398" Y="14202" Z="0"/>
					<Vertex X="9393" Y="14205" Z="0"/>
					<Vertex X="9385" Y="14212" Z="0"/>
					<Vertex X="9380" Y="14223" Z="0"/>
					<Vertex X="9375" Y="14225" Z="0"/>
					<Vertex X="9372" Y="14230" Z="0"/>
					<Vertex X="9364" Y="14236" Z="0"/>
					<Vertex X="9359" Y="14238" Z="0"/>
					<Vertex X="9354" Y="14243" Z="0"/>
					<Vertex X="9349" Y="14248" Z="0"/>
					<Vertex X="9346" Y="14251" Z="0"/>
					<Vertex X="9344" Y="14251" Z="0"/>
					<Vertex X="9341" Y="14256" Z="0"/>
					<Vertex X="9339" Y="14256" Z="0"/>
					<Vertex X="9336" Y="14261" Z="0"/>
					<Vertex X="9331" Y="14261" Z="0"/>
					<Vertex X="9331" Y="14264" Z="0"/>
					<Vertex X="9326" Y="14266" Z="0"/>
					<Vertex X="9321" Y="14269" Z="0"/>
					<Vertex X="9318" Y="14274" Z="0"/>
					<Vertex X="9313" Y="14274" Z="0"/>
					<Vertex X="9311" Y="14277" Z="0"/>
					<Vertex X="9308" Y="14279" Z="0"/>
					<Vertex X="9305" Y="14282" Z="0"/>
					<Vertex X="9300" Y="14282" Z="0"/>
					<Vertex X="9298" Y="14287" Z="0"/>
					<Vertex X="9293" Y="14287" Z="0"/>
					<Vertex X="9288" Y="14289" Z="0"/>
					<Vertex X="9282" Y="14292" Z="0"/>
					<Vertex X="9277" Y="14295" Z="0"/>
					<Vertex X="9275" Y="14295" Z="0"/>
					<Vertex X="9272" Y="14295" Z="0"/>
					<Vertex X="9272" Y="14297" Z="0"/>
					<Vertex X="9270" Y="14297" Z="0"/>
					<Vertex X="9267" Y="14297" Z="0"/>
					<Vertex X="9264" Y="14297" Z="0"/>
					<Vertex X="9259" Y="14297" Z="0"/>
					<Vertex X="9257" Y="14300" Z="0"/>
					<Vertex X="9249" Y="14305" Z="0"/>
					<Vertex X="9246" Y="14305" Z="0"/>
					<Vertex X="9241" Y="14305" Z="0"/>
					<Vertex X="9234" Y="14307" Z="0"/>
					<Vertex X="9223" Y="14315" Z="0"/>
					<Vertex X="9218" Y="14315" Z="0"/>
					<Vertex X="9213" Y="14318" Z="0"/>
					<Vertex X="9205" Y="14320" Z="0"/>
					<Vertex X="9188" Y="14328" Z="0"/>
					<Vertex X="9185" Y="14330" Z="0"/>
					<Vertex X="9180" Y="14336" Z="0"/>
					<Vertex X="9172" Y="14336" Z="0"/>
					<Vertex X="9167" Y="14338" Z="0"/>
					<Vertex X="9162" Y="14341" Z="0"/>
					<Vertex X="9157" Y="14341" Z="0"/>
					<Vertex X="9157" Y="14343" Z="0"/>
					<Vertex X="9152" Y="14343" Z="0"/>
					<Vertex X="9149" Y="14343" Z="0"/>
					<Vertex X="9149" Y="14346" Z="0"/>
					<Vertex X="9144" Y="14346" Z="0"/>
					<Vertex X="9141" Y="14346" Z="0"/>
					<Vertex X="9139" Y="14346" Z="0"/>
					<Vertex X="9136" Y="14346" Z="0"/>
					<Vertex X="9131" Y="14346" Z="0"/>
					<Vertex X="9129" Y="14346" Z="0"/>
					<Vertex X="9126" Y="14346" Z="0"/>
					<Vertex X="9123" Y="14346" Z="0"/>
					<Vertex X="9121" Y="14346" Z="0"/>
					<Vertex X="9118" Y="14346" Z="0"/>
					<Vertex X="9116" Y="14346" Z="0"/>
					<Vertex X="9116" Y="14343" Z="0"/>
					<Vertex X="9113" Y="14343" Z="0"/>
					<Vertex X="9111" Y="14343" Z="0"/>
					<Vertex X="9108" Y="14341" Z="0"/>
					<Vertex X="9105" Y="14341" Z="0"/>
					<Vertex X="9103" Y="14341" Z="0"/>
					<Vertex X="9100" Y="14336" Z="0"/>
					<Vertex X="9095" Y="14330" Z="0"/>
					<Vertex X="9095" Y="14328" Z="0"/>
					<Vertex X="9093" Y="14325" Z="0"/>
					<Vertex X="9090" Y="14320" Z="0"/>
					<Vertex X="9088" Y="14318" Z="0"/>
					<Vertex X="9088" Y="14315" Z="0"/>
					<Vertex X="9085" Y="14312" Z="0"/>
					<Vertex X="9082" Y="14310" Z="0"/>
					<Vertex X="9077" Y="14305" Z="0"/>
					<Vertex X="9077" Y="14302" Z="0"/>
					<Vertex X="9075" Y="14297" Z="0"/>
					<Vertex X="9070" Y="14292" Z="0"/>
					<Vertex X="9067" Y="14289" Z="0"/>
					<Vertex X="9067" Y="14282" Z="0"/>
					<Vertex X="9064" Y="14277" Z="0"/>
					<Vertex X="9059" Y="14271" Z="0"/>
					<Vertex X="9057" Y="14269" Z="0"/>
					<Vertex X="9054" Y="14266" Z="0"/>
					<Vertex X="9046" Y="14259" Z="0"/>
					<Vertex X="9041" Y="14256" Z="0"/>
					<Vertex X="9039" Y="14251" Z="0"/>
					<Vertex X="9031" Y="14246" Z="0"/>
					<Vertex X="9023" Y="14241" Z="0"/>
					<Vertex X="9023" Y="14238" Z="0"/>
					<Vertex X="9018" Y="14238" Z="0"/>
					<Vertex X="9011" Y="14233" Z="0"/>
					<Vertex X="9003" Y="14228" Z="0"/>
					<Vertex X="8998" Y="14225" Z="0"/>
					<Vertex X="8995" Y="14225" Z="0"/>
					<Vertex X="8988" Y="14223" Z="0"/>
					<Vertex X="8985" Y="14223" Z="0"/>
					<Vertex X="8980" Y="14223" Z="0"/>
					<Vertex X="8977" Y="14220" Z="0"/>
					<Vertex X="8972" Y="14220" Z="0"/>
					<Vertex X="8970" Y="14220" Z="0"/>
					<Vertex X="8964" Y="14220" Z="0"/>
					<Vertex X="8949" Y="14220" Z="0"/>
					<Vertex X="8941" Y="14220" Z="0"/>
					<Vertex X="8936" Y="14220" Z="0"/>
					<Vertex X="8926" Y="14220" Z="0"/>
					<Vertex X="8911" Y="14223" Z="0"/>
					<Vertex X="8908" Y="14223" Z="0"/>
					<Vertex X="8895" Y="14225" Z="0"/>
					<Vertex X="8890" Y="14228" Z="0"/>
					<Vertex X="8885" Y="14228" Z="0"/>
					<Vertex X="8875" Y="14233" Z="0"/>
					<Vertex X="8872" Y="14233" Z="0"/>
					<Vertex X="8867" Y="14233" Z="0"/>
					<Vertex X="8864" Y="14236" Z="0"/>
					<Vertex X="8859" Y="14236" Z="0"/>
					<Vertex X="8857" Y="14236" Z="0"/>
					<Vertex X="8846" Y="14241" Z="0"/>
					<Vertex X="8841" Y="14241" Z="0"/>
					<Vertex X="8836" Y="14243" Z="0"/>
					<Vertex X="8829" Y="14243" Z="0"/>
					<Vertex X="8823" Y="14243" Z="0"/>
					<Vertex X="8821" Y="14243" Z="0"/>
					<Vertex X="8813" Y="14246" Z="0"/>
					<Vertex X="8808" Y="14248" Z="0"/>
					<Vertex X="8805" Y="14248" Z="0"/>
					<Vertex X="8803" Y="14248" Z="0"/>
					<Vertex X="8798" Y="14248" Z="0"/>
					<Vertex X="8795" Y="14248" Z="0"/>
					<Vertex X="8793" Y="14248" Z="0"/>
					<Vertex X="8788" Y="14248" Z="0"/>
					<Vertex X="8785" Y="14248" Z="0"/>
					<Vertex X="8782" Y="14248" Z="0"/>
					<Vertex X="8777" Y="14248" Z="0"/>
					<Vertex X="8772" Y="14248" Z="0"/>
					<Vertex X="8767" Y="14248" Z="0"/>
					<Vertex X="8762" Y="14243" Z="0"/>
					<Vertex X="8759" Y="14241" Z="0"/>
					<Vertex X="8754" Y="14241" Z="0"/>
					<Vertex X="8749" Y="14238" Z="0"/>
					<Vertex X="8744" Y="14236" Z="0"/>
					<Vertex X="8741" Y="14236" Z="0"/>
					<Vertex X="8734" Y="14233" Z="0"/>
					<Vertex X="8731" Y="14233" Z="0"/>
					<Vertex X="8731" Y="14230" Z="0"/>
					<Vertex X="8721" Y="14225" Z="0"/>
					<Vertex X="8718" Y="14225" Z="0"/>
					<Vertex X="8711" Y="14220" Z="0"/>
					<Vertex X="8703" Y="14218" Z="0"/>
					<Vertex X="8695" Y="14215" Z="0"/>
					<Vertex X="8682" Y="14210" Z="0"/>
					<Vertex X="8677" Y="14205" Z="0"/>
					<Vertex X="8670" Y="14202" Z="0"/>
					<Vertex X="8657" Y="14197" Z="0"/>
					<Vertex X="8652" Y="14195" Z="0"/>
					<Vertex X="8649" Y="14195" Z="0"/>
					<Vertex X="8641" Y="14192" Z="0"/>
					<Vertex X="8634" Y="14189" Z="0"/>
					<Vertex X="8626" Y="14187" Z="0"/>
					<Vertex X="8623" Y="14182" Z="0"/>
					<Vertex X="8616" Y="14182" Z="0"/>
					<Vertex X="8613" Y="14179" Z="0"/>
					<Vertex X="8611" Y="14177" Z="0"/>
					<Vertex X="8605" Y="14174" Z="0"/>
					<Vertex X="8598" Y="14171" Z="0"/>
					<Vertex X="8593" Y="14169" Z="0"/>
					<Vertex X="8590" Y="14166" Z="0"/>
					<Vertex X="8588" Y="14166" Z="0"/>
					<Vertex X="8582" Y="14161" Z="0"/>
					<Vertex X="8577" Y="14159" Z="0"/>
					<Vertex X="8575" Y="14159" Z="0"/>
					<Vertex X="8572" Y="14156" Z="0"/>
					<Vertex X="8567" Y="14153" Z="0"/>
					<Vertex X="8564" Y="14153" Z="0"/>
					<Vertex X="8557" Y="14148" Z="0"/>
					<Vertex X="8554" Y="14148" Z="0"/>
					<Vertex X="8552" Y="14143" Z="0"/>
					<Vertex X="8546" Y="14143" Z="0"/>
					<Vertex X="8544" Y="14143" Z="0"/>
					<Vertex X="8539" Y="14141" Z="0"/>
					<Vertex X="8536" Y="14138" Z="0"/>
					<Vertex X="8529" Y="14136" Z="0"/>
					<Vertex X="8521" Y="14133" Z="0"/>
					<Vertex X="8518" Y="14133" Z="0"/>
					<Vertex X="8513" Y="14130" Z="0"/>
					<Vertex X="8513" Y="14128" Z="0"/>
					<Vertex X="8511" Y="14128" Z="0"/>
					<Vertex X="8508" Y="14123" Z="0"/>
					<Vertex X="8503" Y="14120" Z="0"/>
					<Vertex X="8498" Y="14115" Z="0"/>
					<Vertex X="8493" Y="14112" Z="0"/>
					<Vertex X="8490" Y="14110" Z="0"/>
					<Vertex X="8488" Y="14107" Z="0"/>
					<Vertex X="8488" Y="14105" Z="0"/>
					<Vertex X="8485" Y="14105" Z="0"/>
					<Vertex X="8480" Y="14100" Z="0"/>
					<Vertex X="8477" Y="14095" Z="0"/>
					<Vertex X="8475" Y="14095" Z="0"/>
					<Vertex X="8475" Y="14092" Z="0"/>
					<Vertex X="8472" Y="14092" Z="0"/>
					<Vertex X="8467" Y="14087" Z="0"/>
					<Vertex X="8467" Y="14084" Z="0"/>
					<Vertex X="8462" Y="14079" Z="0"/>
					<Vertex X="8459" Y="14077" Z="0"/>
					<Vertex X="8457" Y="14071" Z="0"/>
					<Vertex X="8454" Y="14069" Z="0"/>
					<Vertex X="8452" Y="14064" Z="0"/>
					<Vertex X="8449" Y="14061" Z="0"/>
					<Vertex X="8446" Y="14059" Z="0"/>
					<Vertex X="8444" Y="14056" Z="0"/>
					<Vertex X="8444" Y="14053" Z="0"/>
					<Vertex X="8441" Y="14051" Z="0"/>
					<Vertex X="8441" Y="14048" Z="0"/>
					<Vertex X="8439" Y="14046" Z="0"/>
					<Vertex X="8434" Y="14043" Z="0"/>
					<Vertex X="8431" Y="14036" Z="0"/>
					<Vertex X="8426" Y="14028" Z="0"/>
					<Vertex X="8416" Y="14018" Z="0"/>
					<Vertex X="8411" Y="14007" Z="0"/>
					<Vertex X="8405" Y="14000" Z="0"/>
					<Vertex X="8400" Y="13997" Z="0"/>
					<Vertex X="8393" Y="13987" Z="0"/>
					<Vertex X="8390" Y="13982" Z="0"/>
					<Vertex X="8385" Y="13977" Z="0"/>
					<Vertex X="8377" Y="13969" Z="0"/>
					<Vertex X="8375" Y="13966" Z="0"/>
					<Vertex X="8370" Y="13961" Z="0"/>
					<Vertex X="8364" Y="13959" Z="0"/>
					<Vertex X="8357" Y="13951" Z="0"/>
					<Vertex X="8352" Y="13943" Z="0"/>
					<Vertex X="8349" Y="13941" Z="0"/>
					<Vertex X="8341" Y="13933" Z="0"/>
					<Vertex X="8339" Y="13928" Z="0"/>
					<Vertex X="8331" Y="13920" Z="0"/>
					<Vertex X="8326" Y="13918" Z="0"/>
					<Vertex X="8321" Y="13912" Z="0"/>
					<Vertex X="8316" Y="13910" Z="0"/>
					<Vertex X="8308" Y="13905" Z="0"/>
					<Vertex X="8303" Y="13900" Z="0"/>
					<Vertex X="8300" Y="13897" Z="0"/>
					<Vertex X="8290" Y="13892" Z="0"/>
					<Vertex X="8285" Y="13887" Z="0"/>
					<Vertex X="8282" Y="13882" Z="0"/>
					<Vertex X="8275" Y="13879" Z="0"/>
					<Vertex X="8267" Y="13874" Z="0"/>
					<Vertex X="8257" Y="13866" Z="0"/>
					<Vertex X="8252" Y="13864" Z="0"/>
					<Vertex X="8241" Y="13856" Z="0"/>
					<Vertex X="8239" Y="13853" Z="0"/>
					<Vertex X="8231" Y="13848" Z="0"/>
					<Vertex X="8221" Y="13843" Z="0"/>
					<Vertex X="8213" Y="13841" Z="0"/>
					<Vertex X="8208" Y="13836" Z="0"/>
					<Vertex X="8203" Y="13833" Z="0"/>
					<Vertex X="8198" Y="13830" Z="0"/>
					<Vertex X="8193" Y="13828" Z="0"/>
					<Vertex X="8190" Y="13825" Z="0"/>
					<Vertex X="8188" Y="13823" Z="0"/>
					<Vertex X="8180" Y="13818" Z="0"/>
					<Vertex X="8177" Y="13818" Z="0"/>
					<Vertex X="8175" Y="13815" Z="0"/>
					<Vertex X="8172" Y="13815" Z="0"/>
					<Vertex X="8167" Y="13812" Z="0"/>
					<Vertex X="8164" Y="13810" Z="0"/>
					<Vertex X="8159" Y="13807" Z="0"/>
					<Vertex X="8154" Y="13805" Z="0"/>
					<Vertex X="8146" Y="13802" Z="0"/>
					<Vertex X="8146" Y="13800" Z="0"/>
					<Vertex X="8139" Y="13800" Z="0"/>
					<Vertex X="8134" Y="13797" Z="0"/>
					<Vertex X="8131" Y="13795" Z="0"/>
					<Vertex X="8129" Y="13795" Z="0"/>
					<Vertex X="8123" Y="13792" Z="0"/>
					<Vertex X="8121" Y="13792" Z="0"/>
					<Vertex X="8113" Y="13792" Z="0"/>
					<Vertex X="8108" Y="13787" Z="0"/>
					<Vertex X="8105" Y="13787" Z="0"/>
					<Vertex X="8103" Y="13787" Z="0"/>
					<Vertex X="8098" Y="13787" Z="0"/>
					<Vertex X="8095" Y="13784" Z="0"/>
					<Vertex X="8093" Y="13784" Z="0"/>
					<Vertex X="8090" Y="13784" Z="0"/>
					<Vertex X="8088" Y="13784" Z="0"/>
					<Vertex X="8082" Y="13784" Z="0"/>
					<Vertex X="8075" Y="13784" Z="0"/>
					<Vertex X="8072" Y="13784" Z="0"/>
					<Vertex X="8064" Y="13784" Z="0"/>
					<Vertex X="8059" Y="13784" Z="0"/>
					<Vertex X="8054" Y="13784" Z="0"/>
					<Vertex X="8049" Y="13784" Z="0"/>
					<Vertex X="8046" Y="13784" Z="0"/>
					<Vertex X="8041" Y="13784" Z="0"/>
					<Vertex X="8039" Y="13784" Z="0"/>
					<Vertex X="8034" Y="13784" Z="0"/>
					<Vertex X="8026" Y="13787" Z="0"/>
					<Vertex X="8021" Y="13787" Z="0"/>
					<Vertex X="8018" Y="13787" Z="0"/>
					<Vertex X="8016" Y="13787" Z="0"/>
					<Vertex X="8011" Y="13787" Z="0"/>
					<Vertex X="8005" Y="13787" Z="0"/>
					<Vertex X="8003" Y="13787" Z="0"/>
					<Vertex X="8000" Y="13787" Z="0"/>
					<Vertex X="7998" Y="13787" Z="0"/>
					<Vertex X="7995" Y="13787" Z="0"/>
					<Vertex X="7993" Y="13787" Z="0"/>
					<Vertex X="7990" Y="13784" Z="0"/>
					<Vertex X="7985" Y="13784" Z="0"/>
					<Vertex X="7980" Y="13784" Z="0"/>
					<Vertex X="7980" Y="13782" Z="0"/>
					<Vertex X="7975" Y="13779" Z="0"/>
					<Vertex X="7972" Y="13777" Z="0"/>
					<Vertex X="7967" Y="13774" Z="0"/>
					<Vertex X="7967" Y="13771" Z="0"/>
					<Vertex X="7962" Y="13769" Z="0"/>
					<Vertex X="7959" Y="13769" Z="0"/>
					<Vertex X="7959" Y="13766" Z="0"/>
					<Vertex X="7957" Y="13764" Z="0"/>
					<Vertex X="7954" Y="13761" Z="0"/>
					<Vertex X="7952" Y="13756" Z="0"/>
					<Vertex X="7949" Y="13756" Z="0"/>
					<Vertex X="7949" Y="13748" Z="0"/>
					<Vertex X="7944" Y="13743" Z="0"/>
					<Vertex X="7941" Y="13738" Z="0"/>
					<Vertex X="7941" Y="13733" Z="0"/>
					<Vertex X="7936" Y="13728" Z="0"/>
					<Vertex X="7931" Y="13718" Z="0"/>
					<Vertex X="7929" Y="13712" Z="0"/>
					<Vertex X="7921" Y="13702" Z="0"/>
					<Vertex X="7921" Y="13695" Z="0"/>
					<Vertex X="7916" Y="13692" Z="0"/>
					<Vertex X="7908" Y="13682" Z="0"/>
					<Vertex X="7905" Y="13677" Z="0"/>
					<Vertex X="7903" Y="13671" Z="0"/>
					<Vertex X="7903" Y="13669" Z="0"/>
					<Vertex X="7900" Y="13664" Z="0"/>
					<Vertex X="7898" Y="13661" Z="0"/>
					<Vertex X="7898" Y="13659" Z="0"/>
					<Vertex X="7898" Y="13656" Z="0"/>
					<Vertex X="7895" Y="13651" Z="0"/>
					<Vertex X="7895" Y="13648" Z="0"/>
					<Vertex X="7893" Y="13641" Z="0"/>
					<Vertex X="7893" Y="13636" Z="0"/>
					<Vertex X="7890" Y="13633" Z="0"/>
					<Vertex X="7888" Y="13625" Z="0"/>
					<Vertex X="7885" Y="13618" Z="0"/>
					<Vertex X="7882" Y="13610" Z="0"/>
					<Vertex X="7880" Y="13605" Z="0"/>
					<Vertex X="7880" Y="13597" Z="0"/>
					<Vertex X="7875" Y="13589" Z="0"/>
					<Vertex X="7870" Y="13579" Z="0"/>
					<Vertex X="7867" Y="13574" Z="0"/>
					<Vertex X="7867" Y="13566" Z="0"/>
					<Vertex X="7862" Y="13553" Z="0"/>
					<Vertex X="7859" Y="13538" Z="0"/>
					<Vertex X="7857" Y="13530" Z="0"/>
					<Vertex X="7857" Y="13523" Z="0"/>
					<Vertex X="7849" Y="13512" Z="0"/>
					<Vertex X="7849" Y="13505" Z="0"/>
					<Vertex X="7849" Y="13500" Z="0"/>
					<Vertex X="7846" Y="13495" Z="0"/>
					<Vertex X="7844" Y="13489" Z="0"/>
					<Vertex X="7841" Y="13487" Z="0"/>
					<Vertex X="7839" Y="13484" Z="0"/>
					<Vertex X="7831" Y="13477" Z="0"/>
					<Vertex X="7826" Y="13474" Z="0"/>
					<Vertex X="7826" Y="13471" Z="0"/>
					<Vertex X="7818" Y="13469" Z="0"/>
					<Vertex X="7813" Y="13466" Z="0"/>
					<Vertex X="7811" Y="13466" Z="0"/>
					<Vertex X="7808" Y="13464" Z="0"/>
					<Vertex X="7805" Y="13464" Z="0"/>
					<Vertex X="7800" Y="13461" Z="0"/>
					<Vertex X="7795" Y="13461" Z="0"/>
					<Vertex X="7790" Y="13461" Z="0"/>
					<Vertex X="7780" Y="13459" Z="0"/>
					<Vertex X="7772" Y="13459" Z="0"/>
					<Vertex X="7762" Y="13459" Z="0"/>
					<Vertex X="7757" Y="13459" Z="0"/>
					<Vertex X="7757" Y="13456" Z="0"/>
					<Vertex X="7752" Y="13456" Z="0"/>
					<Vertex X="7749" Y="13456" Z="0"/>
					<Vertex X="7741" Y="13456" Z="0"/>
					<Vertex X="7736" Y="13456" Z="0"/>
					<Vertex X="7731" Y="13456" Z="0"/>
					<Vertex X="7726" Y="13453" Z="0"/>
					<Vertex X="7723" Y="13453" Z="0"/>
					<Vertex X="7721" Y="13453" Z="0"/>
					<Vertex X="7718" Y="13453" Z="0"/>
					<Vertex X="7716" Y="13453" Z="0"/>
					<Vertex X="7708" Y="13453" Z="0"/>
					<Vertex X="7700" Y="13453" Z="0"/>
					<Vertex X="7698" Y="13453" Z="0"/>
					<Vertex X="7693" Y="13453" Z="0"/>
					<Vertex X="7690" Y="13453" Z="0"/>
					<Vertex X="7688" Y="13453" Z="0"/>
					<Vertex X="7685" Y="13453" Z="0"/>
					<Vertex X="7682" Y="13453" Z="0"/>
					<Vertex X="7680" Y="13453" Z="0"/>
					<Vertex X="7677" Y="13453" Z="0"/>
					<Vertex X="7672" Y="13453" Z="0"/>
					<Vertex X="7670" Y="13451" Z="0"/>
					<Vertex X="7667" Y="13448" Z="0"/>
					<Vertex X="7664" Y="13446" Z="0"/>
					<Vertex X="7664" Y="13443" Z="0"/>
					<Vertex X="7662" Y="13438" Z="0"/>
					<Vertex X="7659" Y="13433" Z="0"/>
					<Vertex X="7659" Y="13428" Z="0"/>
					<Vertex X="7659" Y="13415" Z="0"/>
					<Vertex X="7662" Y="13410" Z="0"/>
					<Vertex X="7667" Y="13397" Z="0"/>
					<Vertex X="7670" Y="13392" Z="0"/>
					<Vertex X="7675" Y="13382" Z="0"/>
					<Vertex X="7680" Y="13374" Z="0"/>
					<Vertex X="7680" Y="13371" Z="0"/>
					<Vertex X="7682" Y="13364" Z="0"/>
					<Vertex X="7682" Y="13361" Z="0"/>
					<Vertex X="7685" Y="13353" Z="0"/>
					<Vertex X="7688" Y="13351" Z="0"/>
					<Vertex X="7690" Y="13346" Z="0"/>
					<Vertex X="7690" Y="13341" Z="0"/>
					<Vertex X="7698" Y="13333" Z="0"/>
					<Vertex X="7698" Y="13328" Z="0"/>
					<Vertex X="7698" Y="13320" Z="0"/>
					<Vertex X="7700" Y="13310" Z="0"/>
					<Vertex X="7700" Y="13302" Z="0"/>
					<Vertex X="7705" Y="13295" Z="0"/>
					<Vertex X="7708" Y="13279" Z="0"/>
					<Vertex X="7708" Y="13266" Z="0"/>
					<Vertex X="7708" Y="13256" Z="0"/>
					<Vertex X="7708" Y="13246" Z="0"/>
					<Vertex X="7708" Y="13238" Z="0"/>
					<Vertex X="7708" Y="13225" Z="0"/>
					<Vertex X="7708" Y="13215" Z="0"/>
					<Vertex X="7708" Y="13202" Z="0"/>
					<Vertex X="7703" Y="13182" Z="0"/>
					<Vertex X="7700" Y="13169" Z="0"/>
					<Vertex X="7695" Y="13153" Z="0"/>
					<Vertex X="7693" Y="13146" Z="0"/>
					<Vertex X="7685" Y="13136" Z="0"/>
					<Vertex X="7680" Y="13120" Z="0"/>
					<Vertex X="7672" Y="13107" Z="0"/>
					<Vertex X="7664" Y="13097" Z="0"/>
					<Vertex X="7654" Y="13084" Z="0"/>
					<Vertex X="7646" Y="13071" Z="0"/>
					<Vertex X="7641" Y="13064" Z="0"/>
					<Vertex X="7631" Y="13051" Z="0"/>
					<Vertex X="7623" Y="13046" Z="0"/>
					<Vertex X="7616" Y="13038" Z="0"/>
					<Vertex X="7608" Y="13030" Z="0"/>
					<Vertex X="7600" Y="13023" Z="0"/>
					<Vertex X="7595" Y="13018" Z="0"/>
					<Vertex X="7585" Y="13010" Z="0"/>
					<Vertex X="7577" Y="13007" Z="0"/>
					<Vertex X="7570" Y="13002" Z="0"/>
					<Vertex X="7562" Y="12995" Z="0"/>
					<Vertex X="7554" Y="12992" Z="0"/>
					<Vertex X="7552" Y="12992" Z="0"/>
					<Vertex X="7544" Y="12992" Z="0"/>
					<Vertex X="7536" Y="12984" Z="0"/>
					<Vertex X="7523" Y="12979" Z="0"/>
					<Vertex X="7518" Y="12977" Z="0"/>
					<Vertex X="7505" Y="12974" Z="0"/>
					<Vertex X="7498" Y="12969" Z="0"/>
					<Vertex X="7490" Y="12966" Z="0"/>
					<Vertex X="7485" Y="12966" Z="0"/>
					<Vertex X="7475" Y="12961" Z="0"/>
					<Vertex X="7472" Y="12961" Z="0"/>
					<Vertex X="7467" Y="12961" Z="0"/>
					<Vertex X="7464" Y="12959" Z="0"/>
					<Vertex X="7459" Y="12959" Z="0"/>
					<Vertex X="7457" Y="12959" Z="0"/>
					<Vertex X="7454" Y="12959" Z="0"/>
					<Vertex X="7452" Y="12959" Z="0"/>
					<Vertex X="7449" Y="12959" Z="0"/>
					<Vertex X="7446" Y="12959" Z="0"/>
					<Vertex X="7444" Y="12959" Z="0"/>
					<Vertex X="7441" Y="12959" Z="0"/>
					<Vertex X="7439" Y="12959" Z="0"/>
					<Vertex X="7436" Y="12959" Z="0"/>
					<Vertex X="7434" Y="12959" Z="0"/>
					<Vertex X="7431" Y="12959" Z="0"/>
					<Vertex X="7429" Y="12959" Z="0"/>
					<Vertex X="7423" Y="12959" Z="0"/>
					<Vertex X="7418" Y="12956" Z="0"/>
					<Vertex X="7416" Y="12956" Z="0"/>
					<Vertex X="7413" Y="12956" Z="0"/>
					<Vertex X="7411" Y="12956" Z="0"/>
					<Vertex X="7405" Y="12956" Z="0"/>
					<Vertex X="7400" Y="12959" Z="0"/>
					<Vertex X="7398" Y="12961" Z="0"/>
					<Vertex X="7395" Y="12964" Z="0"/>
					<Vertex X="7393" Y="12966" Z="0"/>
					<Vertex X="7393" Y="12969" Z="0"/>
					<Vertex X="7390" Y="12974" Z="0"/>
					<Vertex X="7385" Y="12977" Z="0"/>
					<Vertex X="7382" Y="12984" Z="0"/>
					<Vertex X="7380" Y="12987" Z="0"/>
					<Vertex X="7377" Y="12989" Z="0"/>
					<Vertex X="7370" Y="12997" Z="0"/>
					<Vertex X="7364" Y="13002" Z="0"/>
					<Vertex X="7354" Y="13007" Z="0"/>
					<Vertex X="7349" Y="13010" Z="0"/>
					<Vertex X="7339" Y="13015" Z="0"/>
					<Vertex X="7326" Y="13018" Z="0"/>
					<Vertex X="7308" Y="13020" Z="0"/>
					<Vertex X="7290" Y="13020" Z="0"/>
					<Vertex X="7270" Y="13023" Z="0"/>
					<Vertex X="7252" Y="13023" Z="0"/>
					<Vertex X="7229" Y="13023" Z="0"/>
					<Vertex X="7190" Y="13023" Z="0"/>
					<Vertex X="7164" Y="13023" Z="0"/>
					<Vertex X="7152" Y="13018" Z="0"/>
					<Vertex X="7131" Y="13018" Z="0"/>
					<Vertex X="7113" Y="13018" Z="0"/>
					<Vertex X="7095" Y="13012" Z="0"/>
					<Vertex X="7077" Y="13007" Z="0"/>
					<Vertex X="7062" Y="13007" Z="0"/>
					<Vertex X="7044" Y="13005" Z="0"/>
					<Vertex X="7031" Y="13005" Z="0"/>
					<Vertex X="7026" Y="13002" Z="0"/>
					<Vertex X="7011" Y="13000" Z="0"/>
					<Vertex X="7005" Y="13000" Z="0"/>
					<Vertex X="6998" Y="12997" Z="0"/>
					<Vertex X="6988" Y="12995" Z="0"/>
					<Vertex X="6980" Y="12995" Z="0"/>
					<Vertex X="6970" Y="12992" Z="0"/>
					<Vertex X="6957" Y="12987" Z="0"/>
					<Vertex X="6949" Y="12984" Z="0"/>
					<Vertex X="6941" Y="12979" Z="0"/>
					<Vertex X="6921" Y="12966" Z="0"/>
					<Vertex X="6911" Y="12961" Z="0"/>
					<Vertex X="6903" Y="12956" Z="0"/>
					<Vertex X="6893" Y="12948" Z="0"/>
					<Vertex X="6888" Y="12946" Z="0"/>
					<Vertex X="6885" Y="12943" Z="0"/>
					<Vertex X="6882" Y="12941" Z="0"/>
					<Vertex X="6880" Y="12936" Z="0"/>
					<Vertex X="6877" Y="12933" Z="0"/>
					<Vertex X="6877" Y="12925" Z="0"/>
					<Vertex X="6877" Y="12920" Z="0"/>
					<Vertex X="6877" Y="12915" Z="0"/>
					<Vertex X="6877" Y="12907" Z="0"/>
					<Vertex X="6877" Y="12900" Z="0"/>
					<Vertex X="6882" Y="12889" Z="0"/>
					<Vertex X="6898" Y="12879" Z="0"/>
					<Vertex X="6913" Y="12869" Z="0"/>
					<Vertex X="6939" Y="12848" Z="0"/>
					<Vertex X="6959" Y="12838" Z="0"/>
					<Vertex X="6972" Y="12833" Z="0"/>
					<Vertex X="6993" Y="12823" Z="0"/>
					<Vertex X="7021" Y="12823" Z="0"/>
					<Vertex X="7034" Y="12823" Z="0"/>
					<Vertex X="7046" Y="12823" Z="0"/>
					<Vertex X="7070" Y="12818" Z="0"/>
					<Vertex X="7077" Y="12818" Z="0"/>
					<Vertex X="7085" Y="12815" Z="0"/>
					<Vertex X="7088" Y="12815" Z="0"/>
					<Vertex X="7090" Y="12812" Z="0"/>
					<Vertex X="7095" Y="12810" Z="0"/>
					<Vertex X="7098" Y="12807" Z="0"/>
					<Vertex X="7100" Y="12807" Z="0"/>
					<Vertex X="7108" Y="12805" Z="0"/>
					<Vertex X="7113" Y="12805" Z="0"/>
					<Vertex X="7123" Y="12800" Z="0"/>
					<Vertex X="7129" Y="12797" Z="0"/>
					<Vertex X="7139" Y="12792" Z="0"/>
					<Vertex X="7144" Y="12789" Z="0"/>
					<Vertex X="7146" Y="12789" Z="0"/>
					<Vertex X="7149" Y="12789" Z="0"/>
					<Vertex X="7154" Y="12787" Z="0"/>
					<Vertex X="7157" Y="12784" Z="0"/>
					<Vertex X="7162" Y="12782" Z="0"/>
					<Vertex X="7167" Y="12779" Z="0"/>
					<Vertex X="7175" Y="12774" Z="0"/>
					<Vertex X="7177" Y="12774" Z="0"/>
					<Vertex X="7188" Y="12769" Z="0"/>
					<Vertex X="7198" Y="12764" Z="0"/>
					<Vertex X="7208" Y="12756" Z="0"/>
					<Vertex X="7216" Y="12751" Z="0"/>
					<Vertex X="7229" Y="12743" Z="0"/>
					<Vertex X="7234" Y="12738" Z="0"/>
					<Vertex X="7236" Y="12736" Z="0"/>
					<Vertex X="7244" Y="12730" Z="0"/>
					<Vertex X="7249" Y="12725" Z="0"/>
					<Vertex X="7252" Y="12723" Z="0"/>
					<Vertex X="7257" Y="12720" Z="0"/>
					<Vertex X="7257" Y="12718" Z="0"/>
					<Vertex X="7262" Y="12712" Z="0"/>
					<Vertex X="7264" Y="12712" Z="0"/>
					<Vertex X="7267" Y="12710" Z="0"/>
					<Vertex X="7270" Y="12705" Z="0"/>
					<Vertex X="7272" Y="12705" Z="0"/>
					<Vertex X="7275" Y="12702" Z="0"/>
					<Vertex X="7280" Y="12702" Z="0"/>
					<Vertex X="7288" Y="12697" Z="0"/>
					<Vertex X="7293" Y="12695" Z="0"/>
					<Vertex X="7298" Y="12695" Z="0"/>
					<Vertex X="7305" Y="12692" Z="0"/>
					<Vertex X="7316" Y="12689" Z="0"/>
					<Vertex X="7331" Y="12684" Z="0"/>
					<Vertex X="7349" Y="12684" Z="0"/>
					<Vertex X="7359" Y="12682" Z="0"/>
					<Vertex X="7367" Y="12682" Z="0"/>
					<Vertex X="7380" Y="12682" Z="0"/>
					<Vertex X="7395" Y="12682" Z="0"/>
					<Vertex X="7421" Y="12684" Z="0"/>
					<Vertex X="7446" Y="12695" Z="0"/>
					<Vertex X="7467" Y="12702" Z="0"/>
					<Vertex X="7495" Y="12707" Z="0"/>
					<Vertex X="7513" Y="12715" Z="0"/>
					<Vertex X="7534" Y="12723" Z="0"/>
					<Vertex X="7544" Y="12723" Z="0"/>
					<Vertex X="7552" Y="12725" Z="0"/>
					<Vertex X="7554" Y="12728" Z="0"/>
					<Vertex X="7559" Y="12730" Z="0"/>
					<Vertex X="7564" Y="12733" Z="0"/>
					<Vertex X="7567" Y="12736" Z="0"/>
					<Vertex X="7575" Y="12741" Z="0"/>
					<Vertex X="7580" Y="12743" Z="0"/>
					<Vertex X="7588" Y="12748" Z="0"/>
					<Vertex X="7590" Y="12748" Z="0"/>
					<Vertex X="7593" Y="12751" Z="0"/>
					<Vertex X="7603" Y="12753" Z="0"/>
					<Vertex X="7608" Y="12756" Z="0"/>
					<Vertex X="7616" Y="12761" Z="0"/>
					<Vertex X="7621" Y="12764" Z="0"/>
					<Vertex X="7623" Y="12764" Z="0"/>
					<Vertex X="7629" Y="12766" Z="0"/>
					<Vertex X="7634" Y="12766" Z="0"/>
					<Vertex X="7641" Y="12769" Z="0"/>
					<Vertex X="7652" Y="12769" Z="0"/>
					<Vertex X="7662" Y="12769" Z="0"/>
					<Vertex X="7667" Y="12769" Z="0"/>
					<Vertex X="7670" Y="12769" Z="0"/>
					<Vertex X="7677" Y="12769" Z="0"/>
					<Vertex X="7682" Y="12766" Z="0"/>
					<Vertex X="7685" Y="12764" Z="0"/>
					<Vertex X="7685" Y="12761" Z="0"/>
					<Vertex X="7688" Y="12761" Z="0"/>
					<Vertex X="7690" Y="12759" Z="0"/>
					<Vertex X="7695" Y="12753" Z="0"/>
					<Vertex X="7698" Y="12751" Z="0"/>
					<Vertex X="7703" Y="12746" Z="0"/>
					<Vertex X="7705" Y="12743" Z="0"/>
					<Vertex X="7705" Y="12741" Z="0"/>
					<Vertex X="7711" Y="12738" Z="0"/>
					<Vertex X="7711" Y="12733" Z="0"/>
					<Vertex X="7713" Y="12730" Z="0"/>
					<Vertex X="7716" Y="12730" Z="0"/>
					<Vertex X="7718" Y="12730" Z="0"/>
					<Vertex X="7729" Y="12725" Z="0"/>
					<Vertex X="7731" Y="12725" Z="0"/>
					<Vertex X="7741" Y="12723" Z="0"/>
					<Vertex X="7744" Y="12723" Z="0"/>
					<Vertex X="7749" Y="12723" Z="0"/>
					<Vertex X="7757" Y="12723" Z="0"/>
					<Vertex X="7759" Y="12723" Z="0"/>
					<Vertex X="7770" Y="12723" Z="0"/>
					<Vertex X="7772" Y="12723" Z="0"/>
					<Vertex X="7780" Y="12723" Z="0"/>
					<Vertex X="7782" Y="12723" Z="0"/>
					<Vertex X="7790" Y="12723" Z="0"/>
					<Vertex X="7795" Y="12723" Z="0"/>
					<Vertex X="7803" Y="12723" Z="0"/>
					<Vertex X="7805" Y="12723" Z="0"/>
					<Vertex X="7813" Y="12723" Z="0"/>
					<Vertex X="7829" Y="12720" Z="0"/>
					<Vertex X="7834" Y="12720" Z="0"/>
					<Vertex X="7849" Y="12718" Z="0"/>
					<Vertex X="7854" Y="12715" Z="0"/>
					<Vertex X="7859" Y="12715" Z="0"/>
					<Vertex X="7862" Y="12715" Z="0"/>
					<Vertex X="7867" Y="12712" Z="0"/>
					<Vertex X="7872" Y="12707" Z="0"/>
					<Vertex X="7875" Y="12705" Z="0"/>
					<Vertex X="7880" Y="12695" Z="0"/>
					<Vertex X="7882" Y="12687" Z="0"/>
					<Vertex X="7885" Y="12671" Z="0"/>
					<Vertex X="7893" Y="12661" Z="0"/>
					<Vertex X="7893" Y="12646" Z="0"/>
					<Vertex X="7893" Y="12625" Z="0"/>
					<Vertex X="7898" Y="12607" Z="0"/>
					<Vertex X="7900" Y="12587" Z="0"/>
					<Vertex X="7903" Y="12574" Z="0"/>
					<Vertex X="7905" Y="12569" Z="0"/>
					<Vertex X="7911" Y="12559" Z="0"/>
					<Vertex X="7913" Y="12548" Z="0"/>
					<Vertex X="7916" Y="12538" Z="0"/>
					<Vertex X="7918" Y="12528" Z="0"/>
					<Vertex X="7921" Y="12528" Z="0"/>
					<Vertex X="7923" Y="12520" Z="0"/>
					<Vertex X="7929" Y="12512" Z="0"/>
					<Vertex X="7934" Y="12507" Z="0"/>
					<Vertex X="7941" Y="12500" Z="0"/>
					<Vertex X="7949" Y="12489" Z="0"/>
					<Vertex X="7952" Y="12484" Z="0"/>
					<Vertex X="7957" Y="12482" Z="0"/>
					<Vertex X="7962" Y="12479" Z="0"/>
					<Vertex X="7964" Y="12477" Z="0"/>
					<Vertex X="7972" Y="12471" Z="0"/>
					<Vertex X="7977" Y="12471" Z="0"/>
					<Vertex X="7980" Y="12471" Z="0"/>
					<Vertex X="7985" Y="12471" Z="0"/>
					<Vertex X="7988" Y="12469" Z="0"/>
					<Vertex X="7993" Y="12469" Z="0"/>
					<Vertex X="7995" Y="12469" Z="0"/>
					<Vertex X="7998" Y="12469" Z="0"/>
					<Vertex X="8000" Y="12466" Z="0"/>
					<Vertex X="8003" Y="12464" Z="0"/>
					<Vertex X="8005" Y="12464" Z="0"/>
					<Vertex X="8008" Y="12464" Z="0"/>
					<Vertex X="8013" Y="12464" Z="0"/>
					<Vertex X="8016" Y="12464" Z="0"/>
					<Vertex X="8031" Y="12469" Z="0"/>
				</Vertices>
			</Region>
			<Region Id="4" Type="0" Zoom="0.260000" Selected="0" ImageLocation="" ImageFocus="0" Length="9738.3" Area="3071023.5" LengthMicrons="4908.1" AreaMicrons="780089.1" Text="SOLID" NegativeROA="0" InputRegionId="0" Analyze="1" DisplayId="4">
				<Attributes/>
				<Vertices>
					<Vertex X="13200" Y="7780" Z="0"/>
					<Vertex X="13281" Y="7761" Z="0"/>
					<Vertex X="13292" Y="7757" Z="0"/>
					<Vertex X="13304" Y="7754" Z="0"/>
					<Vertex X="13316" Y="7750" Z="0"/>
					<Vertex X="13331" Y="7746" Z="0"/>
					<Vertex X="13342" Y="7742" Z="0"/>
					<Vertex X="13350" Y="7738" Z="0"/>
					<Vertex X="13358" Y="7738" Z="0"/>
					<Vertex X="13366" Y="7734" Z="0"/>
					<Vertex X="13377" Y="7730" Z="0"/>
					<Vertex X="13385" Y="7727" Z="0"/>
					<Vertex X="13389" Y="7727" Z="0"/>
					<Vertex X="13392" Y="7727" Z="0"/>
					<Vertex X="13396" Y="7727" Z="0"/>
					<Vertex X="13454" Y="7704" Z="0"/>
					<Vertex X="13469" Y="7696" Z="0"/>
					<Vertex X="13477" Y="7692" Z="0"/>
					<Vertex X="13485" Y="7688" Z="0"/>
					<Vertex X="13496" Y="7688" Z="0"/>
					<Vertex X="13504" Y="7684" Z="0"/>
					<Vertex X="13512" Y="7684" Z="0"/>
					<Vertex X="13519" Y="7684" Z="0"/>
					<Vertex X="13531" Y="7684" Z="0"/>
					<Vertex X="13542" Y="7684" Z="0"/>
					<Vertex X="13550" Y="7684" Z="0"/>
					<Vertex X="13562" Y="7677" Z="0"/>
					<Vertex X="13573" Y="7677" Z="0"/>
					<Vertex X="13585" Y="7673" Z="0"/>
					<Vertex X="13596" Y="7673" Z="0"/>
					<Vertex X="13608" Y="7669" Z="0"/>
					<Vertex X="13616" Y="7669" Z="0"/>
					<Vertex X="13627" Y="7669" Z="0"/>
					<Vertex X="13631" Y="7669" Z="0"/>
					<Vertex X="13642" Y="7665" Z="0"/>
					<Vertex X="13658" Y="7657" Z="0"/>
					<Vertex X="13662" Y="7657" Z="0"/>
					<Vertex X="13673" Y="7654" Z="0"/>
					<Vertex X="13685" Y="7654" Z="0"/>
					<Vertex X="13692" Y="7654" Z="0"/>
					<Vertex X="13700" Y="7654" Z="0"/>
					<Vertex X="13712" Y="7646" Z="0"/>
					<Vertex X="13716" Y="7646" Z="0"/>
					<Vertex X="13723" Y="7646" Z="0"/>
					<Vertex X="13727" Y="7642" Z="0"/>
					<Vertex X="13731" Y="7642" Z="0"/>
					<Vertex X="13739" Y="7642" Z="0"/>
					<Vertex X="13742" Y="7642" Z="0"/>
					<Vertex X="13750" Y="7638" Z="0"/>
					<Vertex X="13754" Y="7638" Z="0"/>
					<Vertex X="13758" Y="7638" Z="0"/>
					<Vertex X="13769" Y="7630" Z="0"/>
					<Vertex X="13777" Y="7630" Z="0"/>
					<Vertex X="13862" Y="7604" Z="0"/>
					<Vertex X="13866" Y="7604" Z="0"/>
					<Vertex X="13869" Y="7604" Z="0"/>
					<Vertex X="13877" Y="7600" Z="0"/>
					<Vertex X="13881" Y="7600" Z="0"/>
					<Vertex X="13889" Y="7600" Z="0"/>
					<Vertex X="13896" Y="7600" Z="0"/>
					<Vertex X="13904" Y="7600" Z="0"/>
					<Vertex X="13908" Y="7600" Z="0"/>
					<Vertex X="13916" Y="7600" Z="0"/>
					<Vertex X="13923" Y="7600" Z="0"/>
					<Vertex X="13931" Y="7600" Z="0"/>
					<Vertex X="13935" Y="7600" Z="0"/>
					<Vertex X="13939" Y="7600" Z="0"/>
					<Vertex X="13942" Y="7600" Z="0"/>
					<Vertex X="13946" Y="7600" Z="0"/>
					<Vertex X="13950" Y="7600" Z="0"/>
					<Vertex X="13954" Y="7600" Z="0"/>
					<Vertex X="13966" Y="7600" Z="0"/>
					<Vertex X="13977" Y="7600" Z="0"/>
					<Vertex X="13981" Y="7600" Z="0"/>
					<Vertex X="13989" Y="7600" Z="0"/>
					<Vertex X="14000" Y="7600" Z="0"/>
					<Vertex X="14004" Y="7604" Z="0"/>
					<Vertex X="14008" Y="7604" Z="0"/>
					<Vertex X="14012" Y="7604" Z="0"/>
					<Vertex X="14019" Y="7607" Z="0"/>
					<Vertex X="14023" Y="7607" Z="0"/>
					<Vertex X="14031" Y="7607" Z="0"/>
					<Vertex X="14035" Y="7607" Z="0"/>
					<Vertex X="14039" Y="7607" Z="0"/>
					<Vertex X="14046" Y="7611" Z="0"/>
					<Vertex X="14073" Y="7642" Z="0"/>
					<Vertex X="14077" Y="7646" Z="0"/>
					<Vertex X="14077" Y="7650" Z="0"/>
					<Vertex X="14081" Y="7654" Z="0"/>
					<Vertex X="14085" Y="7657" Z="0"/>
					<Vertex X="14085" Y="7661" Z="0"/>
					<Vertex X="14085" Y="7665" Z="0"/>
					<Vertex X="14085" Y="7669" Z="0"/>
					<Vertex X="14085" Y="7680" Z="0"/>
					<Vertex X="14085" Y="7684" Z="0"/>
					<Vertex X="14085" Y="7761" Z="0"/>
					<Vertex X="14085" Y="7769" Z="0"/>
					<Vertex X="14085" Y="7773" Z="0"/>
					<Vertex X="14085" Y="7780" Z="0"/>
					<Vertex X="14089" Y="7784" Z="0"/>
					<Vertex X="14089" Y="7792" Z="0"/>
					<Vertex X="14089" Y="7800" Z="0"/>
					<Vertex X="14092" Y="7811" Z="0"/>
					<Vertex X="14096" Y="7819" Z="0"/>
					<Vertex X="14100" Y="7827" Z="0"/>
					<Vertex X="14100" Y="7834" Z="0"/>
					<Vertex X="14104" Y="7838" Z="0"/>
					<Vertex X="14104" Y="7842" Z="0"/>
					<Vertex X="14108" Y="7846" Z="0"/>
					<Vertex X="14112" Y="7854" Z="0"/>
					<Vertex X="14112" Y="7861" Z="0"/>
					<Vertex X="14116" Y="7865" Z="0"/>
					<Vertex X="14119" Y="7869" Z="0"/>
					<Vertex X="14123" Y="7877" Z="0"/>
					<Vertex X="14131" Y="7880" Z="0"/>
					<Vertex X="14135" Y="7896" Z="0"/>
					<Vertex X="14142" Y="7900" Z="0"/>
					<Vertex X="14142" Y="7904" Z="0"/>
					<Vertex X="14150" Y="7911" Z="0"/>
					<Vertex X="14154" Y="7915" Z="0"/>
					<Vertex X="14158" Y="7915" Z="0"/>
					<Vertex X="14162" Y="7919" Z="0"/>
					<Vertex X="14166" Y="7919" Z="0"/>
					<Vertex X="14166" Y="7923" Z="0"/>
					<Vertex X="14173" Y="7927" Z="0"/>
					<Vertex X="14258" Y="7961" Z="0"/>
					<Vertex X="14354" Y="7984" Z="0"/>
					<Vertex X="14385" Y="7988" Z="0"/>
					<Vertex X="14392" Y="7988" Z="0"/>
					<Vertex X="14396" Y="7988" Z="0"/>
					<Vertex X="14396" Y="7992" Z="0"/>
					<Vertex X="14408" Y="7992" Z="0"/>
					<Vertex X="14412" Y="7996" Z="0"/>
					<Vertex X="14416" Y="8000" Z="0"/>
					<Vertex X="14419" Y="8004" Z="0"/>
					<Vertex X="14427" Y="8007" Z="0"/>
					<Vertex X="14427" Y="8015" Z="0"/>
					<Vertex X="14431" Y="8015" Z="0"/>
					<Vertex X="14439" Y="8027" Z="0"/>
					<Vertex X="14442" Y="8030" Z="0"/>
					<Vertex X="14446" Y="8034" Z="0"/>
					<Vertex X="14454" Y="8042" Z="0"/>
					<Vertex X="14454" Y="8046" Z="0"/>
					<Vertex X="14458" Y="8050" Z="0"/>
					<Vertex X="14462" Y="8054" Z="0"/>
					<Vertex X="14466" Y="8057" Z="0"/>
					<Vertex X="14469" Y="8069" Z="0"/>
					<Vertex X="14473" Y="8073" Z="0"/>
					<Vertex X="14477" Y="8077" Z="0"/>
					<Vertex X="14481" Y="8080" Z="0"/>
					<Vertex X="14485" Y="8084" Z="0"/>
					<Vertex X="14489" Y="8092" Z="0"/>
					<Vertex X="14489" Y="8096" Z="0"/>
					<Vertex X="14492" Y="8100" Z="0"/>
					<Vertex X="14492" Y="8107" Z="0"/>
					<Vertex X="14492" Y="8111" Z="0"/>
					<Vertex X="14500" Y="8123" Z="0"/>
					<Vertex X="14504" Y="8127" Z="0"/>
					<Vertex X="14504" Y="8130" Z="0"/>
					<Vertex X="14508" Y="8142" Z="0"/>
					<Vertex X="14512" Y="8150" Z="0"/>
					<Vertex X="14512" Y="8154" Z="0"/>
					<Vertex X="14512" Y="8161" Z="0"/>
					<Vertex X="14527" Y="8280" Z="0"/>
					<Vertex X="14527" Y="8288" Z="0"/>
					<Vertex X="14527" Y="8292" Z="0"/>
					<Vertex X="14527" Y="8304" Z="0"/>
					<Vertex X="14527" Y="8307" Z="0"/>
					<Vertex X="14527" Y="8319" Z="0"/>
					<Vertex X="14527" Y="8330" Z="0"/>
					<Vertex X="14527" Y="8338" Z="0"/>
					<Vertex X="14527" Y="8346" Z="0"/>
					<Vertex X="14527" Y="8357" Z="0"/>
					<Vertex X="14527" Y="8365" Z="0"/>
					<Vertex X="14523" Y="8377" Z="0"/>
					<Vertex X="14523" Y="8388" Z="0"/>
					<Vertex X="14516" Y="8400" Z="0"/>
					<Vertex X="14516" Y="8407" Z="0"/>
					<Vertex X="14512" Y="8423" Z="0"/>
					<Vertex X="14508" Y="8427" Z="0"/>
					<Vertex X="14508" Y="8438" Z="0"/>
					<Vertex X="14508" Y="8446" Z="0"/>
					<Vertex X="14508" Y="8450" Z="0"/>
					<Vertex X="14500" Y="8461" Z="0"/>
					<Vertex X="14496" Y="8465" Z="0"/>
					<Vertex X="14496" Y="8473" Z="0"/>
					<Vertex X="14496" Y="8480" Z="0"/>
					<Vertex X="14496" Y="8484" Z="0"/>
					<Vertex X="14496" Y="8488" Z="0"/>
					<Vertex X="14492" Y="8496" Z="0"/>
					<Vertex X="14492" Y="8500" Z="0"/>
					<Vertex X="14492" Y="8504" Z="0"/>
					<Vertex X="14489" Y="8511" Z="0"/>
					<Vertex X="14489" Y="8515" Z="0"/>
					<Vertex X="14489" Y="8519" Z="0"/>
					<Vertex X="14489" Y="8527" Z="0"/>
					<Vertex X="14485" Y="8534" Z="0"/>
					<Vertex X="14485" Y="8538" Z="0"/>
					<Vertex X="14485" Y="8542" Z="0"/>
					<Vertex X="14485" Y="8546" Z="0"/>
					<Vertex X="14485" Y="8554" Z="0"/>
					<Vertex X="14485" Y="8557" Z="0"/>
					<Vertex X="14485" Y="8565" Z="0"/>
					<Vertex X="14485" Y="8573" Z="0"/>
					<Vertex X="14485" Y="8577" Z="0"/>
					<Vertex X="14485" Y="8580" Z="0"/>
					<Vertex X="14485" Y="8588" Z="0"/>
					<Vertex X="14485" Y="8592" Z="0"/>
					<Vertex X="14481" Y="8596" Z="0"/>
					<Vertex X="14477" Y="8604" Z="0"/>
					<Vertex X="14477" Y="8607" Z="0"/>
					<Vertex X="14473" Y="8611" Z="0"/>
					<Vertex X="14473" Y="8615" Z="0"/>
					<Vertex X="14473" Y="8619" Z="0"/>
					<Vertex X="14469" Y="8627" Z="0"/>
					<Vertex X="14469" Y="8630" Z="0"/>
					<Vertex X="14469" Y="8634" Z="0"/>
					<Vertex X="14469" Y="8638" Z="0"/>
					<Vertex X="14469" Y="8642" Z="0"/>
					<Vertex X="14469" Y="8646" Z="0"/>
					<Vertex X="14469" Y="8650" Z="0"/>
					<Vertex X="14469" Y="8654" Z="0"/>
					<Vertex X="14469" Y="8680" Z="0"/>
					<Vertex X="14469" Y="8684" Z="0"/>
					<Vertex X="14469" Y="8688" Z="0"/>
					<Vertex X="14473" Y="8688" Z="0"/>
					<Vertex X="14477" Y="8692" Z="0"/>
					<Vertex X="14477" Y="8696" Z="0"/>
					<Vertex X="14477" Y="8700" Z="0"/>
					<Vertex X="14481" Y="8704" Z="0"/>
					<Vertex X="14481" Y="8707" Z="0"/>
					<Vertex X="14481" Y="8711" Z="0"/>
					<Vertex X="14481" Y="8715" Z="0"/>
					<Vertex X="14485" Y="8719" Z="0"/>
					<Vertex X="14485" Y="8723" Z="0"/>
					<Vertex X="14489" Y="8727" Z="0"/>
					<Vertex X="14489" Y="8730" Z="0"/>
					<Vertex X="14489" Y="8734" Z="0"/>
					<Vertex X="14489" Y="8738" Z="0"/>
					<Vertex X="14492" Y="8746" Z="0"/>
					<Vertex X="14496" Y="8750" Z="0"/>
					<Vertex X="14496" Y="8754" Z="0"/>
					<Vertex X="14496" Y="8757" Z="0"/>
					<Vertex X="14500" Y="8761" Z="0"/>
					<Vertex X="14500" Y="8765" Z="0"/>
					<Vertex X="14500" Y="8769" Z="0"/>
					<Vertex X="14504" Y="8777" Z="0"/>
					<Vertex X="14508" Y="8780" Z="0"/>
					<Vertex X="14508" Y="8784" Z="0"/>
					<Vertex X="14508" Y="8792" Z="0"/>
					<Vertex X="14527" Y="8842" Z="0"/>
					<Vertex X="14527" Y="8846" Z="0"/>
					<Vertex X="14531" Y="8850" Z="0"/>
					<Vertex X="14531" Y="8854" Z="0"/>
					<Vertex X="14531" Y="8857" Z="0"/>
					<Vertex X="14535" Y="8865" Z="0"/>
					<Vertex X="14535" Y="8869" Z="0"/>
					<Vertex X="14535" Y="8873" Z="0"/>
					<Vertex X="14539" Y="8877" Z="0"/>
					<Vertex X="14539" Y="8884" Z="0"/>
					<Vertex X="14542" Y="8888" Z="0"/>
					<Vertex X="14542" Y="8896" Z="0"/>
					<Vertex X="14542" Y="8900" Z="0"/>
					<Vertex X="14542" Y="8904" Z="0"/>
					<Vertex X="14546" Y="8911" Z="0"/>
					<Vertex X="14546" Y="8915" Z="0"/>
					<Vertex X="14546" Y="8919" Z="0"/>
					<Vertex X="14550" Y="8923" Z="0"/>
					<Vertex X="14550" Y="8927" Z="0"/>
					<Vertex X="14554" Y="8927" Z="0"/>
					<Vertex X="14554" Y="8930" Z="0"/>
					<Vertex X="14554" Y="8934" Z="0"/>
					<Vertex X="14569" Y="8969" Z="0"/>
					<Vertex X="14569" Y="8977" Z="0"/>
					<Vertex X="14569" Y="8980" Z="0"/>
					<Vertex X="14577" Y="9004" Z="0"/>
					<Vertex X="14577" Y="9007" Z="0"/>
					<Vertex X="14581" Y="9007" Z="0"/>
					<Vertex X="14581" Y="9011" Z="0"/>
					<Vertex X="14581" Y="9015" Z="0"/>
					<Vertex X="14581" Y="9019" Z="0"/>
					<Vertex X="14581" Y="9023" Z="0"/>
					<Vertex X="14589" Y="9030" Z="0"/>
					<Vertex X="14589" Y="9034" Z="0"/>
					<Vertex X="14589" Y="9038" Z="0"/>
					<Vertex X="14589" Y="9042" Z="0"/>
					<Vertex X="14589" Y="9046" Z="0"/>
					<Vertex X="14592" Y="9050" Z="0"/>
					<Vertex X="14592" Y="9054" Z="0"/>
					<Vertex X="14592" Y="9057" Z="0"/>
					<Vertex X="14592" Y="9061" Z="0"/>
					<Vertex X="14592" Y="9069" Z="0"/>
					<Vertex X="14596" Y="9069" Z="0"/>
					<Vertex X="14596" Y="9073" Z="0"/>
					<Vertex X="14596" Y="9077" Z="0"/>
					<Vertex X="14600" Y="9080" Z="0"/>
					<Vertex X="14604" Y="9080" Z="0"/>
					<Vertex X="14604" Y="9088" Z="0"/>
					<Vertex X="14608" Y="9088" Z="0"/>
					<Vertex X="14631" Y="9134" Z="0"/>
					<Vertex X="14631" Y="9138" Z="0"/>
					<Vertex X="14631" Y="9142" Z="0"/>
					<Vertex X="14639" Y="9150" Z="0"/>
					<Vertex X="14639" Y="9157" Z="0"/>
					<Vertex X="14639" Y="9161" Z="0"/>
					<Vertex X="14639" Y="9169" Z="0"/>
					<Vertex X="14639" Y="9173" Z="0"/>
					<Vertex X="14639" Y="9177" Z="0"/>
					<Vertex X="14642" Y="9184" Z="0"/>
					<Vertex X="14642" Y="9188" Z="0"/>
					<Vertex X="14646" Y="9192" Z="0"/>
					<Vertex X="14646" Y="9196" Z="0"/>
					<Vertex X="14646" Y="9200" Z="0"/>
					<Vertex X="14650" Y="9204" Z="0"/>
					<Vertex X="14650" Y="9207" Z="0"/>
					<Vertex X="14650" Y="9211" Z="0"/>
					<Vertex X="14650" Y="9215" Z="0"/>
					<Vertex X="14650" Y="9219" Z="0"/>
					<Vertex X="14650" Y="9223" Z="0"/>
					<Vertex X="14650" Y="9227" Z="0"/>
					<Vertex X="14646" Y="9292" Z="0"/>
					<Vertex X="14679" Y="9296" Z="0"/>
					<Vertex X="14679" Y="9305" Z="0"/>
					<Vertex X="14679" Y="9309" Z="0"/>
					<Vertex X="14679" Y="9321" Z="0"/>
					<Vertex X="14679" Y="9330" Z="0"/>
					<Vertex X="14679" Y="9346" Z="0"/>
					<Vertex X="14679" Y="9359" Z="0"/>
					<Vertex X="14679" Y="9367" Z="0"/>
					<Vertex X="14679" Y="9380" Z="0"/>
					<Vertex X="14679" Y="9396" Z="0"/>
					<Vertex X="14679" Y="9413" Z="0"/>
					<Vertex X="14679" Y="9430" Z="0"/>
					<Vertex X="14679" Y="9442" Z="0"/>
					<Vertex X="14679" Y="9450" Z="0"/>
					<Vertex X="14679" Y="9463" Z="0"/>
					<Vertex X="14679" Y="9467" Z="0"/>
					<Vertex X="14679" Y="9475" Z="0"/>
					<Vertex X="14679" Y="9496" Z="0"/>
					<Vertex X="14679" Y="9513" Z="0"/>
					<Vertex X="14679" Y="9521" Z="0"/>
					<Vertex X="14679" Y="9542" Z="0"/>
					<Vertex X="14675" Y="9555" Z="0"/>
					<Vertex X="14667" Y="9571" Z="0"/>
					<Vertex X="14667" Y="9580" Z="0"/>
					<Vertex X="14667" Y="9588" Z="0"/>
					<Vertex X="14658" Y="9600" Z="0"/>
					<Vertex X="14654" Y="9609" Z="0"/>
					<Vertex X="14654" Y="9617" Z="0"/>
					<Vertex X="14650" Y="9621" Z="0"/>
					<Vertex X="14642" Y="9625" Z="0"/>
					<Vertex X="14642" Y="9630" Z="0"/>
					<Vertex X="14633" Y="9638" Z="0"/>
					<Vertex X="14633" Y="9642" Z="0"/>
					<Vertex X="14625" Y="9650" Z="0"/>
					<Vertex X="14621" Y="9655" Z="0"/>
					<Vertex X="14617" Y="9663" Z="0"/>
					<Vertex X="14612" Y="9663" Z="0"/>
					<Vertex X="14608" Y="9671" Z="0"/>
					<Vertex X="14600" Y="9675" Z="0"/>
					<Vertex X="14600" Y="9680" Z="0"/>
					<Vertex X="14596" Y="9684" Z="0"/>
					<Vertex X="14587" Y="9692" Z="0"/>
					<Vertex X="14587" Y="9696" Z="0"/>
					<Vertex X="14583" Y="9696" Z="0"/>
					<Vertex X="14571" Y="9709" Z="0"/>
					<Vertex X="14567" Y="9713" Z="0"/>
					<Vertex X="14562" Y="9725" Z="0"/>
					<Vertex X="14558" Y="9730" Z="0"/>
					<Vertex X="14554" Y="9734" Z="0"/>
					<Vertex X="14550" Y="9742" Z="0"/>
					<Vertex X="14542" Y="9750" Z="0"/>
					<Vertex X="14533" Y="9759" Z="0"/>
					<Vertex X="14525" Y="9771" Z="0"/>
					<Vertex X="14517" Y="9775" Z="0"/>
					<Vertex X="14512" Y="9780" Z="0"/>
					<Vertex X="14504" Y="9788" Z="0"/>
					<Vertex X="14500" Y="9796" Z="0"/>
					<Vertex X="14492" Y="9809" Z="0"/>
					<Vertex X="14483" Y="9817" Z="0"/>
					<Vertex X="14475" Y="9825" Z="0"/>
					<Vertex X="14467" Y="9838" Z="0"/>
					<Vertex X="14458" Y="9842" Z="0"/>
					<Vertex X="14450" Y="9850" Z="0"/>
					<Vertex X="14433" Y="9863" Z="0"/>
					<Vertex X="14429" Y="9863" Z="0"/>
					<Vertex X="14421" Y="9875" Z="0"/>
					<Vertex X="14408" Y="9884" Z="0"/>
					<Vertex X="14400" Y="9892" Z="0"/>
					<Vertex X="14379" Y="9909" Z="0"/>
					<Vertex X="14367" Y="9913" Z="0"/>
					<Vertex X="14358" Y="9917" Z="0"/>
					<Vertex X="14346" Y="9921" Z="0"/>
					<Vertex X="14337" Y="9930" Z="0"/>
					<Vertex X="14325" Y="9930" Z="0"/>
					<Vertex X="14308" Y="9942" Z="0"/>
					<Vertex X="14296" Y="9946" Z="0"/>
					<Vertex X="14287" Y="9950" Z="0"/>
					<Vertex X="14271" Y="9963" Z="0"/>
					<Vertex X="14262" Y="9967" Z="0"/>
					<Vertex X="14250" Y="9971" Z="0"/>
					<Vertex X="14242" Y="9975" Z="0"/>
					<Vertex X="14233" Y="9980" Z="0"/>
					<Vertex X="14225" Y="9980" Z="0"/>
					<Vertex X="14221" Y="9980" Z="0"/>
					<Vertex X="14212" Y="9980" Z="0"/>
					<Vertex X="14208" Y="9980" Z="0"/>
					<Vertex X="14200" Y="9980" Z="0"/>
					<Vertex X="14196" Y="9980" Z="0"/>
					<Vertex X="14187" Y="9980" Z="0"/>
					<Vertex X="14183" Y="9980" Z="0"/>
					<Vertex X="14175" Y="9980" Z="0"/>
					<Vertex X="14171" Y="9980" Z="0"/>
					<Vertex X="14162" Y="9980" Z="0"/>
					<Vertex X="14158" Y="9980" Z="0"/>
					<Vertex X="14150" Y="9980" Z="0"/>
					<Vertex X="14142" Y="9975" Z="0"/>
					<Vertex X="14133" Y="9975" Z="0"/>
					<Vertex X="14121" Y="9975" Z="0"/>
					<Vertex X="14112" Y="9975" Z="0"/>
					<Vertex X="14096" Y="9975" Z="0"/>
					<Vertex X="14083" Y="9971" Z="0"/>
					<Vertex X="14062" Y="9967" Z="0"/>
					<Vertex X="14058" Y="9963" Z="0"/>
					<Vertex X="14042" Y="9963" Z="0"/>
					<Vertex X="14021" Y="9959" Z="0"/>
					<Vertex X="14012" Y="9959" Z="0"/>
					<Vertex X="13983" Y="9946" Z="0"/>
					<Vertex X="13967" Y="9946" Z="0"/>
					<Vertex X="13958" Y="9942" Z="0"/>
					<Vertex X="13950" Y="9938" Z="0"/>
					<Vertex X="13933" Y="9934" Z="0"/>
					<Vertex X="13929" Y="9934" Z="0"/>
					<Vertex X="13912" Y="9930" Z="0"/>
					<Vertex X="13908" Y="9925" Z="0"/>
					<Vertex X="13896" Y="9925" Z="0"/>
					<Vertex X="13887" Y="9917" Z="0"/>
					<Vertex X="13883" Y="9917" Z="0"/>
					<Vertex X="13875" Y="9917" Z="0"/>
					<Vertex X="13875" Y="9913" Z="0"/>
					<Vertex X="13871" Y="9913" Z="0"/>
					<Vertex X="13867" Y="9913" Z="0"/>
					<Vertex X="13858" Y="9909" Z="0"/>
					<Vertex X="13850" Y="9905" Z="0"/>
					<Vertex X="13842" Y="9905" Z="0"/>
					<Vertex X="13837" Y="9905" Z="0"/>
					<Vertex X="13829" Y="9900" Z="0"/>
					<Vertex X="13825" Y="9896" Z="0"/>
					<Vertex X="13817" Y="9892" Z="0"/>
					<Vertex X="13812" Y="9888" Z="0"/>
					<Vertex X="13796" Y="9888" Z="0"/>
					<Vertex X="13783" Y="9884" Z="0"/>
					<Vertex X="13775" Y="9875" Z="0"/>
					<Vertex X="13767" Y="9871" Z="0"/>
					<Vertex X="13758" Y="9867" Z="0"/>
					<Vertex X="13750" Y="9863" Z="0"/>
					<Vertex X="13746" Y="9863" Z="0"/>
					<Vertex X="13737" Y="9863" Z="0"/>
					<Vertex X="13729" Y="9855" Z="0"/>
					<Vertex X="13725" Y="9855" Z="0"/>
					<Vertex X="13721" Y="9850" Z="0"/>
					<Vertex X="13712" Y="9850" Z="0"/>
					<Vertex X="13708" Y="9846" Z="0"/>
					<Vertex X="13704" Y="9846" Z="0"/>
					<Vertex X="13692" Y="9842" Z="0"/>
					<Vertex X="13687" Y="9838" Z="0"/>
					<Vertex X="13683" Y="9838" Z="0"/>
					<Vertex X="13679" Y="9830" Z="0"/>
					<Vertex X="13679" Y="9825" Z="0"/>
					<Vertex X="13679" Y="9821" Z="0"/>
					<Vertex X="13675" Y="9821" Z="0"/>
					<Vertex X="13662" Y="9809" Z="0"/>
					<Vertex X="13654" Y="9809" Z="0"/>
					<Vertex X="13650" Y="9809" Z="0"/>
					<Vertex X="13637" Y="9805" Z="0"/>
					<Vertex X="13629" Y="9796" Z="0"/>
					<Vertex X="13621" Y="9796" Z="0"/>
					<Vertex X="13612" Y="9792" Z="0"/>
					<Vertex X="13604" Y="9788" Z="0"/>
					<Vertex X="13600" Y="9788" Z="0"/>
					<Vertex X="13596" Y="9784" Z="0"/>
					<Vertex X="13583" Y="9780" Z="0"/>
					<Vertex X="13579" Y="9780" Z="0"/>
					<Vertex X="13571" Y="9775" Z="0"/>
					<Vertex X="13567" Y="9771" Z="0"/>
					<Vertex X="13562" Y="9771" Z="0"/>
					<Vertex X="13554" Y="9767" Z="0"/>
					<Vertex X="13537" Y="9763" Z="0"/>
					<Vertex X="13521" Y="9755" Z="0"/>
					<Vertex X="13517" Y="9755" Z="0"/>
					<Vertex X="13504" Y="9746" Z="0"/>
					<Vertex X="13500" Y="9742" Z="0"/>
					<Vertex X="13487" Y="9742" Z="0"/>
					<Vertex X="13487" Y="9738" Z="0"/>
					<Vertex X="13479" Y="9734" Z="0"/>
					<Vertex X="13471" Y="9730" Z="0"/>
					<Vertex X="13471" Y="9725" Z="0"/>
					<Vertex X="13462" Y="9721" Z="0"/>
					<Vertex X="13458" Y="9721" Z="0"/>
					<Vertex X="13450" Y="9721" Z="0"/>
					<Vertex X="13442" Y="9713" Z="0"/>
					<Vertex X="13429" Y="9713" Z="0"/>
					<Vertex X="13421" Y="9713" Z="0"/>
					<Vertex X="13417" Y="9709" Z="0"/>
					<Vertex X="13408" Y="9705" Z="0"/>
					<Vertex X="13404" Y="9705" Z="0"/>
					<Vertex X="13392" Y="9700" Z="0"/>
					<Vertex X="13387" Y="9700" Z="0"/>
					<Vertex X="13383" Y="9700" Z="0"/>
					<Vertex X="13379" Y="9700" Z="0"/>
					<Vertex X="13375" Y="9700" Z="0"/>
					<Vertex X="13367" Y="9700" Z="0"/>
					<Vertex X="13362" Y="9700" Z="0"/>
					<Vertex X="13354" Y="9696" Z="0"/>
					<Vertex X="13350" Y="9696" Z="0"/>
					<Vertex X="13346" Y="9696" Z="0"/>
					<Vertex X="13342" Y="9696" Z="0"/>
					<Vertex X="13337" Y="9696" Z="0"/>
					<Vertex X="13333" Y="9692" Z="0"/>
					<Vertex X="13325" Y="9688" Z="0"/>
					<Vertex X="13317" Y="9684" Z="0"/>
					<Vertex X="13312" Y="9684" Z="0"/>
					<Vertex X="13304" Y="9684" Z="0"/>
					<Vertex X="13300" Y="9680" Z="0"/>
					<Vertex X="13292" Y="9671" Z="0"/>
					<Vertex X="13287" Y="9671" Z="0"/>
					<Vertex X="13279" Y="9671" Z="0"/>
					<Vertex X="13267" Y="9663" Z="0"/>
					<Vertex X="13254" Y="9663" Z="0"/>
					<Vertex X="13225" Y="9655" Z="0"/>
					<Vertex X="13192" Y="9646" Z="0"/>
					<Vertex X="13162" Y="9638" Z="0"/>
					<Vertex X="13133" Y="9630" Z="0"/>
					<Vertex X="13117" Y="9621" Z="0"/>
					<Vertex X="13087" Y="9609" Z="0"/>
					<Vertex X="13066" Y="9615" Z="0"/>
					<Vertex X="13062" Y="9611" Z="0"/>
					<Vertex X="13062" Y="9607" Z="0"/>
					<Vertex X="13058" Y="9607" Z="0"/>
					<Vertex X="13058" Y="9604" Z="0"/>
					<Vertex X="13054" Y="9596" Z="0"/>
					<Vertex X="13054" Y="9588" Z="0"/>
					<Vertex X="13046" Y="9580" Z="0"/>
					<Vertex X="13046" Y="9573" Z="0"/>
					<Vertex X="13046" Y="9561" Z="0"/>
					<Vertex X="13046" Y="9542" Z="0"/>
					<Vertex X="13046" Y="9530" Z="0"/>
					<Vertex X="13046" Y="9523" Z="0"/>
					<Vertex X="13073" Y="9446" Z="0"/>
					<Vertex X="13077" Y="9442" Z="0"/>
					<Vertex X="13077" Y="9438" Z="0"/>
					<Vertex X="13077" Y="9430" Z="0"/>
					<Vertex X="13085" Y="9427" Z="0"/>
					<Vertex X="13089" Y="9423" Z="0"/>
					<Vertex X="13092" Y="9419" Z="0"/>
					<Vertex X="13104" Y="9407" Z="0"/>
					<Vertex X="13108" Y="9404" Z="0"/>
					<Vertex X="13112" Y="9400" Z="0"/>
					<Vertex X="13116" Y="9392" Z="0"/>
					<Vertex X="13119" Y="9384" Z="0"/>
					<Vertex X="13127" Y="9380" Z="0"/>
					<Vertex X="13127" Y="9373" Z="0"/>
					<Vertex X="13169" Y="9296" Z="0"/>
					<Vertex X="13173" Y="9288" Z="0"/>
					<Vertex X="13177" Y="9273" Z="0"/>
					<Vertex X="13181" Y="9257" Z="0"/>
					<Vertex X="13181" Y="9254" Z="0"/>
					<Vertex X="13181" Y="9246" Z="0"/>
					<Vertex X="13181" Y="9234" Z="0"/>
					<Vertex X="13181" Y="9223" Z="0"/>
					<Vertex X="13181" Y="9211" Z="0"/>
					<Vertex X="13181" Y="9204" Z="0"/>
					<Vertex X="13181" Y="9188" Z="0"/>
					<Vertex X="13177" Y="9173" Z="0"/>
					<Vertex X="13169" Y="9157" Z="0"/>
					<Vertex X="13166" Y="9150" Z="0"/>
					<Vertex X="13162" Y="9138" Z="0"/>
					<Vertex X="13135" Y="9042" Z="0"/>
					<Vertex X="13131" Y="9030" Z="0"/>
					<Vertex X="13131" Y="9027" Z="0"/>
					<Vertex X="13131" Y="9015" Z="0"/>
					<Vertex X="13131" Y="9000" Z="0"/>
					<Vertex X="13123" Y="8988" Z="0"/>
					<Vertex X="13119" Y="8984" Z="0"/>
					<Vertex X="13119" Y="8904" Z="0"/>
					<Vertex X="13119" Y="8900" Z="0"/>
					<Vertex X="13119" Y="8892" Z="0"/>
					<Vertex X="13123" Y="8888" Z="0"/>
					<Vertex X="13123" Y="8884" Z="0"/>
					<Vertex X="13127" Y="8880" Z="0"/>
					<Vertex X="13127" Y="8877" Z="0"/>
					<Vertex X="13131" Y="8877" Z="0"/>
					<Vertex X="13135" Y="8873" Z="0"/>
					<Vertex X="13139" Y="8869" Z="0"/>
					<Vertex X="13146" Y="8865" Z="0"/>
					<Vertex X="13150" Y="8861" Z="0"/>
					<Vertex X="13154" Y="8861" Z="0"/>
					<Vertex X="13158" Y="8861" Z="0"/>
					<Vertex X="13166" Y="8861" Z="0"/>
					<Vertex X="13169" Y="8861" Z="0"/>
					<Vertex X="13173" Y="8865" Z="0"/>
					<Vertex X="13181" Y="8865" Z="0"/>
					<Vertex X="13185" Y="8865" Z="0"/>
					<Vertex X="13192" Y="8869" Z="0"/>
					<Vertex X="13200" Y="8869" Z="0"/>
					<Vertex X="13208" Y="8877" Z="0"/>
					<Vertex X="13212" Y="8880" Z="0"/>
					<Vertex X="13216" Y="8884" Z="0"/>
					<Vertex X="13219" Y="8888" Z="0"/>
					<Vertex X="13227" Y="8892" Z="0"/>
					<Vertex X="13266" Y="8919" Z="0"/>
					<Vertex X="13273" Y="8923" Z="0"/>
					<Vertex X="13304" Y="8927" Z="0"/>
					<Vertex X="13312" Y="8927" Z="0"/>
					<Vertex X="13316" Y="8927" Z="0"/>
					<Vertex X="13319" Y="8927" Z="0"/>
					<Vertex X="13327" Y="8927" Z="0"/>
					<Vertex X="13335" Y="8923" Z="0"/>
					<Vertex X="13335" Y="8915" Z="0"/>
					<Vertex X="13335" Y="8907" Z="0"/>
					<Vertex X="13335" Y="8904" Z="0"/>
					<Vertex X="13339" Y="8900" Z="0"/>
					<Vertex X="13339" Y="8888" Z="0"/>
					<Vertex X="13339" Y="8880" Z="0"/>
					<Vertex X="13339" Y="8873" Z="0"/>
					<Vertex X="13339" Y="8861" Z="0"/>
					<Vertex X="13339" Y="8850" Z="0"/>
					<Vertex X="13339" Y="8830" Z="0"/>
					<Vertex X="13339" Y="8819" Z="0"/>
					<Vertex X="13339" Y="8807" Z="0"/>
					<Vertex X="13339" Y="8800" Z="0"/>
					<Vertex X="13339" Y="8792" Z="0"/>
					<Vertex X="13339" Y="8780" Z="0"/>
					<Vertex X="13335" Y="8773" Z="0"/>
					<Vertex X="13331" Y="8761" Z="0"/>
					<Vertex X="13331" Y="8757" Z="0"/>
					<Vertex X="13323" Y="8734" Z="0"/>
					<Vertex X="13316" Y="8719" Z="0"/>
					<Vertex X="13312" Y="8715" Z="0"/>
					<Vertex X="13308" Y="8704" Z="0"/>
					<Vertex X="13304" Y="8696" Z="0"/>
					<Vertex X="13304" Y="8692" Z="0"/>
					<Vertex X="13300" Y="8684" Z="0"/>
					<Vertex X="13300" Y="8677" Z="0"/>
					<Vertex X="13296" Y="8673" Z="0"/>
					<Vertex X="13296" Y="8669" Z="0"/>
					<Vertex X="13292" Y="8665" Z="0"/>
					<Vertex X="13292" Y="8661" Z="0"/>
					<Vertex X="13289" Y="8661" Z="0"/>
					<Vertex X="13289" Y="8657" Z="0"/>
					<Vertex X="13285" Y="8650" Z="0"/>
					<Vertex X="13281" Y="8642" Z="0"/>
					<Vertex X="13277" Y="8634" Z="0"/>
					<Vertex X="13277" Y="8627" Z="0"/>
					<Vertex X="13273" Y="8623" Z="0"/>
					<Vertex X="13231" Y="8565" Z="0"/>
					<Vertex X="13219" Y="8557" Z="0"/>
					<Vertex X="13216" Y="8554" Z="0"/>
					<Vertex X="13208" Y="8546" Z="0"/>
					<Vertex X="13185" Y="8527" Z="0"/>
					<Vertex X="13181" Y="8527" Z="0"/>
					<Vertex X="13177" Y="8527" Z="0"/>
					<Vertex X="13177" Y="8523" Z="0"/>
					<Vertex X="13169" Y="8519" Z="0"/>
					<Vertex X="13166" Y="8519" Z="0"/>
					<Vertex X="13162" Y="8519" Z="0"/>
					<Vertex X="13162" Y="8515" Z="0"/>
					<Vertex X="13154" Y="8515" Z="0"/>
					<Vertex X="13150" Y="8515" Z="0"/>
					<Vertex X="13146" Y="8515" Z="0"/>
					<Vertex X="13139" Y="8511" Z="0"/>
					<Vertex X="13135" Y="8511" Z="0"/>
					<Vertex X="13123" Y="8507" Z="0"/>
					<Vertex X="13119" Y="8504" Z="0"/>
					<Vertex X="13116" Y="8504" Z="0"/>
					<Vertex X="13112" Y="8504" Z="0"/>
					<Vertex X="13108" Y="8500" Z="0"/>
					<Vertex X="13100" Y="8500" Z="0"/>
					<Vertex X="13092" Y="8500" Z="0"/>
					<Vertex X="13089" Y="8500" Z="0"/>
					<Vertex X="13085" Y="8500" Z="0"/>
					<Vertex X="13081" Y="8500" Z="0"/>
					<Vertex X="13077" Y="8500" Z="0"/>
					<Vertex X="13073" Y="8496" Z="0"/>
					<Vertex X="13019" Y="8492" Z="0"/>
					<Vertex X="13016" Y="8492" Z="0"/>
					<Vertex X="13012" Y="8492" Z="0"/>
					<Vertex X="13008" Y="8492" Z="0"/>
					<Vertex X="13004" Y="8492" Z="0"/>
					<Vertex X="13000" Y="8492" Z="0"/>
					<Vertex X="12992" Y="8488" Z="0"/>
					<Vertex X="12989" Y="8488" Z="0"/>
					<Vertex X="12985" Y="8488" Z="0"/>
					<Vertex X="12981" Y="8488" Z="0"/>
					<Vertex X="12977" Y="8488" Z="0"/>
					<Vertex X="12973" Y="8488" Z="0"/>
					<Vertex X="12958" Y="8488" Z="0"/>
					<Vertex X="12954" Y="8488" Z="0"/>
					<Vertex X="12942" Y="8488" Z="0"/>
					<Vertex X="12939" Y="8484" Z="0"/>
					<Vertex X="12927" Y="8484" Z="0"/>
					<Vertex X="12916" Y="8480" Z="0"/>
					<Vertex X="12904" Y="8480" Z="0"/>
					<Vertex X="12896" Y="8477" Z="0"/>
					<Vertex X="12885" Y="8477" Z="0"/>
					<Vertex X="12873" Y="8477" Z="0"/>
					<Vertex X="12858" Y="8473" Z="0"/>
					<Vertex X="12846" Y="8473" Z="0"/>
					<Vertex X="12842" Y="8473" Z="0"/>
					<Vertex X="12835" Y="8473" Z="0"/>
					<Vertex X="12823" Y="8469" Z="0"/>
					<Vertex X="12819" Y="8465" Z="0"/>
					<Vertex X="12812" Y="8465" Z="0"/>
					<Vertex X="12804" Y="8465" Z="0"/>
					<Vertex X="12781" Y="8461" Z="0"/>
					<Vertex X="12769" Y="8461" Z="0"/>
					<Vertex X="12762" Y="8461" Z="0"/>
					<Vertex X="12758" Y="8461" Z="0"/>
					<Vertex X="12746" Y="8461" Z="0"/>
					<Vertex X="12731" Y="8461" Z="0"/>
					<Vertex X="12727" Y="8461" Z="0"/>
					<Vertex X="12716" Y="8461" Z="0"/>
					<Vertex X="12708" Y="8461" Z="0"/>
					<Vertex X="12635" Y="8461" Z="0"/>
					<Vertex X="12558" Y="8461" Z="0"/>
					<Vertex X="12554" Y="8461" Z="0"/>
					<Vertex X="12542" Y="8461" Z="0"/>
					<Vertex X="12539" Y="8461" Z="0"/>
					<Vertex X="12531" Y="8461" Z="0"/>
					<Vertex X="12527" Y="8461" Z="0"/>
					<Vertex X="12523" Y="8461" Z="0"/>
					<Vertex X="12519" Y="8461" Z="0"/>
					<Vertex X="12508" Y="8461" Z="0"/>
					<Vertex X="12504" Y="8461" Z="0"/>
					<Vertex X="12492" Y="8461" Z="0"/>
					<Vertex X="12481" Y="8461" Z="0"/>
					<Vertex X="12473" Y="8457" Z="0"/>
					<Vertex X="12466" Y="8457" Z="0"/>
					<Vertex X="12462" Y="8457" Z="0"/>
					<Vertex X="12458" Y="8454" Z="0"/>
					<Vertex X="12454" Y="8454" Z="0"/>
					<Vertex X="12450" Y="8454" Z="0"/>
					<Vertex X="12446" Y="8450" Z="0"/>
					<Vertex X="12442" Y="8450" Z="0"/>
					<Vertex X="12439" Y="8450" Z="0"/>
					<Vertex X="12439" Y="8446" Z="0"/>
					<Vertex X="12435" Y="8442" Z="0"/>
					<Vertex X="12435" Y="8438" Z="0"/>
					<Vertex X="12431" Y="8434" Z="0"/>
					<Vertex X="12431" Y="8430" Z="0"/>
					<Vertex X="12431" Y="8427" Z="0"/>
					<Vertex X="12431" Y="8419" Z="0"/>
					<Vertex X="12431" Y="8415" Z="0"/>
					<Vertex X="12431" Y="8407" Z="0"/>
					<Vertex X="12431" Y="8404" Z="0"/>
					<Vertex X="12462" Y="8361" Z="0"/>
					<Vertex X="12466" Y="8361" Z="0"/>
					<Vertex X="12473" Y="8361" Z="0"/>
					<Vertex X="12477" Y="8357" Z="0"/>
					<Vertex X="12485" Y="8357" Z="0"/>
					<Vertex X="12489" Y="8354" Z="0"/>
					<Vertex X="12492" Y="8354" Z="0"/>
					<Vertex X="12496" Y="8354" Z="0"/>
					<Vertex X="12500" Y="8354" Z="0"/>
					<Vertex X="12504" Y="8354" Z="0"/>
					<Vertex X="12508" Y="8354" Z="0"/>
					<Vertex X="12512" Y="8354" Z="0"/>
					<Vertex X="12519" Y="8354" Z="0"/>
					<Vertex X="12527" Y="8354" Z="0"/>
					<Vertex X="12527" Y="8357" Z="0"/>
					<Vertex X="12531" Y="8357" Z="0"/>
					<Vertex X="12535" Y="8357" Z="0"/>
					<Vertex X="12539" Y="8357" Z="0"/>
					<Vertex X="12546" Y="8357" Z="0"/>
					<Vertex X="12550" Y="8361" Z="0"/>
					<Vertex X="12554" Y="8361" Z="0"/>
					<Vertex X="12704" Y="8377" Z="0"/>
					<Vertex X="12708" Y="8377" Z="0"/>
					<Vertex X="12716" Y="8377" Z="0"/>
					<Vertex X="12719" Y="8377" Z="0"/>
					<Vertex X="12727" Y="8377" Z="0"/>
					<Vertex X="12731" Y="8377" Z="0"/>
					<Vertex X="12739" Y="8377" Z="0"/>
					<Vertex X="12742" Y="8377" Z="0"/>
					<Vertex X="12746" Y="8377" Z="0"/>
					<Vertex X="12750" Y="8377" Z="0"/>
					<Vertex X="12754" Y="8377" Z="0"/>
					<Vertex X="12758" Y="8377" Z="0"/>
					<Vertex X="12762" Y="8377" Z="0"/>
					<Vertex X="12766" Y="8377" Z="0"/>
					<Vertex X="12769" Y="8377" Z="0"/>
					<Vertex X="12773" Y="8377" Z="0"/>
					<Vertex X="12773" Y="8380" Z="0"/>
					<Vertex X="12777" Y="8380" Z="0"/>
					<Vertex X="12781" Y="8384" Z="0"/>
					<Vertex X="12785" Y="8384" Z="0"/>
					<Vertex X="12796" Y="8384" Z="0"/>
					<Vertex X="12800" Y="8384" Z="0"/>
					<Vertex X="12804" Y="8380" Z="0"/>
					<Vertex X="12808" Y="8377" Z="0"/>
					<Vertex X="12812" Y="8373" Z="0"/>
					<Vertex X="12816" Y="8373" Z="0"/>
					<Vertex X="12819" Y="8373" Z="0"/>
					<Vertex X="12823" Y="8373" Z="0"/>
					<Vertex X="12827" Y="8373" Z="0"/>
					<Vertex X="12831" Y="8373" Z="0"/>
					<Vertex X="12854" Y="8373" Z="0"/>
					<Vertex X="12858" Y="8373" Z="0"/>
					<Vertex X="12862" Y="8373" Z="0"/>
					<Vertex X="12866" Y="8373" Z="0"/>
					<Vertex X="12869" Y="8373" Z="0"/>
					<Vertex X="12873" Y="8373" Z="0"/>
					<Vertex X="12881" Y="8369" Z="0"/>
					<Vertex X="12885" Y="8369" Z="0"/>
					<Vertex X="12889" Y="8369" Z="0"/>
					<Vertex X="12892" Y="8365" Z="0"/>
					<Vertex X="12896" Y="8365" Z="0"/>
					<Vertex X="12900" Y="8365" Z="0"/>
					<Vertex X="12904" Y="8365" Z="0"/>
					<Vertex X="12908" Y="8365" Z="0"/>
					<Vertex X="12912" Y="8365" Z="0"/>
					<Vertex X="12919" Y="8361" Z="0"/>
					<Vertex X="12927" Y="8361" Z="0"/>
					<Vertex X="12931" Y="8361" Z="0"/>
					<Vertex X="12935" Y="8357" Z="0"/>
					<Vertex X="12977" Y="8357" Z="0"/>
					<Vertex X="12981" Y="8354" Z="0"/>
					<Vertex X="12985" Y="8354" Z="0"/>
					<Vertex X="13019" Y="8338" Z="0"/>
					<Vertex X="13023" Y="8334" Z="0"/>
					<Vertex X="13027" Y="8330" Z="0"/>
					<Vertex X="13031" Y="8330" Z="0"/>
					<Vertex X="13039" Y="8323" Z="0"/>
					<Vertex X="13039" Y="8319" Z="0"/>
					<Vertex X="13042" Y="8315" Z="0"/>
					<Vertex X="13050" Y="8307" Z="0"/>
					<Vertex X="13054" Y="8307" Z="0"/>
					<Vertex X="13058" Y="8304" Z="0"/>
					<Vertex X="13066" Y="8304" Z="0"/>
					<Vertex X="13066" Y="8300" Z="0"/>
					<Vertex X="13073" Y="8292" Z="0"/>
					<Vertex X="13077" Y="8288" Z="0"/>
					<Vertex X="13077" Y="8284" Z="0"/>
					<Vertex X="13081" Y="8280" Z="0"/>
					<Vertex X="13081" Y="8277" Z="0"/>
					<Vertex X="13100" Y="8257" Z="0"/>
					<Vertex X="13104" Y="8254" Z="0"/>
					<Vertex X="13104" Y="8250" Z="0"/>
					<Vertex X="13104" Y="8246" Z="0"/>
					<Vertex X="13108" Y="8242" Z="0"/>
					<Vertex X="13108" Y="8238" Z="0"/>
					<Vertex X="13108" Y="8230" Z="0"/>
					<Vertex X="13108" Y="8227" Z="0"/>
					<Vertex X="13108" Y="8223" Z="0"/>
					<Vertex X="13108" Y="8207" Z="0"/>
					<Vertex X="13112" Y="8204" Z="0"/>
					<Vertex X="13112" Y="8200" Z="0"/>
					<Vertex X="13112" Y="8184" Z="0"/>
					<Vertex X="13112" Y="8177" Z="0"/>
					<Vertex X="13112" Y="8165" Z="0"/>
					<Vertex X="13112" Y="8146" Z="0"/>
					<Vertex X="13112" Y="8138" Z="0"/>
					<Vertex X="13112" Y="8130" Z="0"/>
					<Vertex X="13112" Y="8115" Z="0"/>
					<Vertex X="13116" Y="8107" Z="0"/>
					<Vertex X="13116" Y="8092" Z="0"/>
					<Vertex X="13146" Y="7996" Z="0"/>
					<Vertex X="13150" Y="7988" Z="0"/>
					<Vertex X="13150" Y="7984" Z="0"/>
					<Vertex X="13150" Y="7977" Z="0"/>
					<Vertex X="13158" Y="7973" Z="0"/>
					<Vertex X="13158" Y="7969" Z="0"/>
					<Vertex X="13158" Y="7965" Z="0"/>
					<Vertex X="13162" Y="7961" Z="0"/>
					<Vertex X="13162" Y="7957" Z="0"/>
					<Vertex X="13162" Y="7954" Z="0"/>
					<Vertex X="13162" Y="7934" Z="0"/>
					<Vertex X="13162" Y="7930" Z="0"/>
					<Vertex X="13150" Y="7904" Z="0"/>
					<Vertex X="13146" Y="7900" Z="0"/>
					<Vertex X="13142" Y="7896" Z="0"/>
					<Vertex X="13135" Y="7896" Z="0"/>
					<Vertex X="13127" Y="7888" Z="0"/>
					<Vertex X="13119" Y="7888" Z="0"/>
					<Vertex X="13119" Y="7884" Z="0"/>
					<Vertex X="13112" Y="7880" Z="0"/>
					<Vertex X="13108" Y="7880" Z="0"/>
					<Vertex X="13104" Y="7877" Z="0"/>
					<Vertex X="13089" Y="7873" Z="0"/>
					<Vertex X="13081" Y="7873" Z="0"/>
					<Vertex X="13073" Y="7873" Z="0"/>
					<Vertex X="13066" Y="7869" Z="0"/>
					<Vertex X="13066" Y="7865" Z="0"/>
					<Vertex X="13058" Y="7865" Z="0"/>
					<Vertex X="13046" Y="7861" Z="0"/>
					<Vertex X="13042" Y="7857" Z="0"/>
					<Vertex X="13031" Y="7854" Z="0"/>
					<Vertex X="13027" Y="7854" Z="0"/>
					<Vertex X="13023" Y="7850" Z="0"/>
					<Vertex X="13019" Y="7850" Z="0"/>
					<Vertex X="13008" Y="7850" Z="0"/>
					<Vertex X="13008" Y="7846" Z="0"/>
					<Vertex X="12992" Y="7838" Z="0"/>
					<Vertex X="12985" Y="7834" Z="0"/>
					<Vertex X="12977" Y="7834" Z="0"/>
					<Vertex X="12969" Y="7834" Z="0"/>
					<Vertex X="12966" Y="7834" Z="0"/>
					<Vertex X="12846" Y="7788" Z="0"/>
					<Vertex X="12842" Y="7788" Z="0"/>
					<Vertex X="12835" Y="7780" Z="0"/>
					<Vertex X="12831" Y="7777" Z="0"/>
					<Vertex X="12823" Y="7773" Z="0"/>
					<Vertex X="12816" Y="7769" Z="0"/>
					<Vertex X="12808" Y="7765" Z="0"/>
					<Vertex X="12804" Y="7757" Z="0"/>
					<Vertex X="12800" Y="7757" Z="0"/>
					<Vertex X="12800" Y="7754" Z="0"/>
					<Vertex X="12796" Y="7742" Z="0"/>
					<Vertex X="12792" Y="7734" Z="0"/>
					<Vertex X="12785" Y="7719" Z="0"/>
					<Vertex X="12777" Y="7696" Z="0"/>
					<Vertex X="12773" Y="7688" Z="0"/>
					<Vertex X="12769" Y="7680" Z="0"/>
					<Vertex X="12769" Y="7677" Z="0"/>
					<Vertex X="12766" Y="7669" Z="0"/>
					<Vertex X="12766" Y="7665" Z="0"/>
					<Vertex X="12766" Y="7657" Z="0"/>
					<Vertex X="12766" Y="7654" Z="0"/>
					<Vertex X="12766" Y="7646" Z="0"/>
					<Vertex X="12766" Y="7642" Z="0"/>
					<Vertex X="12766" Y="7634" Z="0"/>
					<Vertex X="12766" Y="7627" Z="0"/>
					<Vertex X="12766" Y="7623" Z="0"/>
					<Vertex X="12769" Y="7611" Z="0"/>
					<Vertex X="12773" Y="7607" Z="0"/>
					<Vertex X="12777" Y="7604" Z="0"/>
					<Vertex X="12854" Y="7588" Z="0"/>
					<Vertex X="12858" Y="7588" Z="0"/>
					<Vertex X="12869" Y="7588" Z="0"/>
					<Vertex X="12877" Y="7588" Z="0"/>
					<Vertex X="12889" Y="7588" Z="0"/>
					<Vertex X="12892" Y="7588" Z="0"/>
					<Vertex X="12904" Y="7588" Z="0"/>
					<Vertex X="12908" Y="7588" Z="0"/>
					<Vertex X="12916" Y="7592" Z="0"/>
					<Vertex X="12923" Y="7592" Z="0"/>
					<Vertex X="12935" Y="7592" Z="0"/>
					<Vertex X="12946" Y="7596" Z="0"/>
					<Vertex X="12966" Y="7596" Z="0"/>
					<Vertex X="12985" Y="7607" Z="0"/>
					<Vertex X="12996" Y="7607" Z="0"/>
					<Vertex X="13016" Y="7611" Z="0"/>
					<Vertex X="13019" Y="7611" Z="0"/>
					<Vertex X="13023" Y="7611" Z="0"/>
					<Vertex X="13039" Y="7611" Z="0"/>
					<Vertex X="13050" Y="7615" Z="0"/>
					<Vertex X="13054" Y="7615" Z="0"/>
					<Vertex X="13062" Y="7615" Z="0"/>
					<Vertex X="13069" Y="7615" Z="0"/>
					<Vertex X="13073" Y="7619" Z="0"/>
					<Vertex X="13077" Y="7619" Z="0"/>
					<Vertex X="13081" Y="7619" Z="0"/>
					<Vertex X="13085" Y="7623" Z="0"/>
					<Vertex X="13123" Y="7634" Z="0"/>
					<Vertex X="13127" Y="7634" Z="0"/>
					<Vertex X="13135" Y="7638" Z="0"/>
					<Vertex X="13142" Y="7638" Z="0"/>
					<Vertex X="13154" Y="7646" Z="0"/>
					<Vertex X="13158" Y="7646" Z="0"/>
					<Vertex X="13166" Y="7646" Z="0"/>
					<Vertex X="13181" Y="7661" Z="0"/>
					<Vertex X="13181" Y="7665" Z="0"/>
					<Vertex X="13185" Y="7669" Z="0"/>
					<Vertex X="13185" Y="7673" Z="0"/>
					<Vertex X="13185" Y="7677" Z="0"/>
					<Vertex X="13185" Y="7680" Z="0"/>
					<Vertex X="13185" Y="7684" Z="0"/>
					<Vertex X="13192" Y="7696" Z="0"/>
					<Vertex X="13192" Y="7700" Z="0"/>
					<Vertex X="13192" Y="7707" Z="0"/>
					<Vertex X="13192" Y="7715" Z="0"/>
					<Vertex X="13192" Y="7719" Z="0"/>
					<Vertex X="13192" Y="7727" Z="0"/>
					<Vertex X="13192" Y="7730" Z="0"/>
					<Vertex X="13200" Y="7754" Z="0"/>
					<Vertex X="13200" Y="7780" Z="0"/>
				</Vertices>
			</Region>
			<Region Id="5" Type="0" Zoom="0.240000" Selected="0" ImageLocation="" ImageFocus="0" Length="8697.2" Area="3374650.5" LengthMicrons="4383.4" AreaMicrons="857215.2" Text="SOLID" NegativeROA="0" InputRegionId="0" Analyze="1" DisplayId="5">
				<Attributes/>
				<Vertices>
					<Vertex X="12204" Y="8546" Z="0"/>
					<Vertex X="12196" Y="8567" Z="0"/>
					<Vertex X="12175" Y="8601" Z="0"/>
					<Vertex X="12158" Y="8638" Z="0"/>
					<Vertex X="12150" Y="8651" Z="0"/>
					<Vertex X="12142" Y="8663" Z="0"/>
					<Vertex X="12137" Y="8676" Z="0"/>
					<Vertex X="12125" Y="8705" Z="0"/>
					<Vertex X="12121" Y="8713" Z="0"/>
					<Vertex X="12117" Y="8726" Z="0"/>
					<Vertex X="12108" Y="8734" Z="0"/>
					<Vertex X="12104" Y="8751" Z="0"/>
					<Vertex X="12100" Y="8751" Z="0"/>
					<Vertex X="12096" Y="8759" Z="0"/>
					<Vertex X="12092" Y="8759" Z="0"/>
					<Vertex X="12087" Y="8763" Z="0"/>
					<Vertex X="12083" Y="8763" Z="0"/>
					<Vertex X="12079" Y="8767" Z="0"/>
					<Vertex X="12058" Y="8776" Z="0"/>
					<Vertex X="12050" Y="8776" Z="0"/>
					<Vertex X="12037" Y="8776" Z="0"/>
					<Vertex X="12033" Y="8776" Z="0"/>
					<Vertex X="12021" Y="8776" Z="0"/>
					<Vertex X="12008" Y="8776" Z="0"/>
					<Vertex X="11983" Y="8780" Z="0"/>
					<Vertex X="11971" Y="8780" Z="0"/>
					<Vertex X="11958" Y="8784" Z="0"/>
					<Vertex X="11942" Y="8784" Z="0"/>
					<Vertex X="11933" Y="8788" Z="0"/>
					<Vertex X="11912" Y="8788" Z="0"/>
					<Vertex X="11883" Y="8788" Z="0"/>
					<Vertex X="11871" Y="8788" Z="0"/>
					<Vertex X="11854" Y="8788" Z="0"/>
					<Vertex X="11837" Y="8788" Z="0"/>
					<Vertex X="11821" Y="8788" Z="0"/>
					<Vertex X="11796" Y="8788" Z="0"/>
					<Vertex X="11779" Y="8788" Z="0"/>
					<Vertex X="11767" Y="8788" Z="0"/>
					<Vertex X="11754" Y="8788" Z="0"/>
					<Vertex X="11737" Y="8788" Z="0"/>
					<Vertex X="11712" Y="8788" Z="0"/>
					<Vertex X="11692" Y="8788" Z="0"/>
					<Vertex X="11675" Y="8788" Z="0"/>
					<Vertex X="11654" Y="8788" Z="0"/>
					<Vertex X="11646" Y="8788" Z="0"/>
					<Vertex X="11633" Y="8788" Z="0"/>
					<Vertex X="11612" Y="8788" Z="0"/>
					<Vertex X="11604" Y="8788" Z="0"/>
					<Vertex X="11592" Y="8788" Z="0"/>
					<Vertex X="11583" Y="8788" Z="0"/>
					<Vertex X="11571" Y="8788" Z="0"/>
					<Vertex X="11558" Y="8788" Z="0"/>
					<Vertex X="11537" Y="8788" Z="0"/>
					<Vertex X="11525" Y="8788" Z="0"/>
					<Vertex X="11512" Y="8788" Z="0"/>
					<Vertex X="11500" Y="8792" Z="0"/>
					<Vertex X="11492" Y="8792" Z="0"/>
					<Vertex X="11483" Y="8796" Z="0"/>
					<Vertex X="11471" Y="8796" Z="0"/>
					<Vertex X="11462" Y="8796" Z="0"/>
					<Vertex X="11450" Y="8796" Z="0"/>
					<Vertex X="11446" Y="8796" Z="0"/>
					<Vertex X="11429" Y="8796" Z="0"/>
					<Vertex X="11417" Y="8796" Z="0"/>
					<Vertex X="11412" Y="8796" Z="0"/>
					<Vertex X="11404" Y="8796" Z="0"/>
					<Vertex X="11396" Y="8796" Z="0"/>
					<Vertex X="11387" Y="8796" Z="0"/>
					<Vertex X="11375" Y="8796" Z="0"/>
					<Vertex X="11367" Y="8796" Z="0"/>
					<Vertex X="11358" Y="8796" Z="0"/>
					<Vertex X="11342" Y="8796" Z="0"/>
					<Vertex X="11333" Y="8796" Z="0"/>
					<Vertex X="11325" Y="8796" Z="0"/>
					<Vertex X="11300" Y="8796" Z="0"/>
					<Vertex X="11283" Y="8796" Z="0"/>
					<Vertex X="11271" Y="8796" Z="0"/>
					<Vertex X="11258" Y="8796" Z="0"/>
					<Vertex X="11250" Y="8796" Z="0"/>
					<Vertex X="11242" Y="8801" Z="0"/>
					<Vertex X="11225" Y="8805" Z="0"/>
					<Vertex X="11212" Y="8805" Z="0"/>
					<Vertex X="11204" Y="8805" Z="0"/>
					<Vertex X="11200" Y="8805" Z="0"/>
					<Vertex X="11192" Y="8805" Z="0"/>
					<Vertex X="11175" Y="8805" Z="0"/>
					<Vertex X="11171" Y="8805" Z="0"/>
					<Vertex X="11162" Y="8805" Z="0"/>
					<Vertex X="11154" Y="8805" Z="0"/>
					<Vertex X="11150" Y="8805" Z="0"/>
					<Vertex X="11142" Y="8805" Z="0"/>
					<Vertex X="11129" Y="8805" Z="0"/>
					<Vertex X="11121" Y="8805" Z="0"/>
					<Vertex X="11100" Y="8801" Z="0"/>
					<Vertex X="11092" Y="8792" Z="0"/>
					<Vertex X="11083" Y="8788" Z="0"/>
					<Vertex X="11071" Y="8784" Z="0"/>
					<Vertex X="11054" Y="8771" Z="0"/>
					<Vertex X="11029" Y="8755" Z="0"/>
					<Vertex X="11017" Y="8746" Z="0"/>
					<Vertex X="10996" Y="8730" Z="0"/>
					<Vertex X="10987" Y="8726" Z="0"/>
					<Vertex X="10975" Y="8717" Z="0"/>
					<Vertex X="10958" Y="8705" Z="0"/>
					<Vertex X="10942" Y="8692" Z="0"/>
					<Vertex X="10933" Y="8684" Z="0"/>
					<Vertex X="10921" Y="8671" Z="0"/>
					<Vertex X="10917" Y="8667" Z="0"/>
					<Vertex X="10912" Y="8663" Z="0"/>
					<Vertex X="10900" Y="8646" Z="0"/>
					<Vertex X="10883" Y="8634" Z="0"/>
					<Vertex X="10871" Y="8621" Z="0"/>
					<Vertex X="10862" Y="8613" Z="0"/>
					<Vertex X="10854" Y="8601" Z="0"/>
					<Vertex X="10846" Y="8592" Z="0"/>
					<Vertex X="10837" Y="8580" Z="0"/>
					<Vertex X="10825" Y="8559" Z="0"/>
					<Vertex X="10821" Y="8555" Z="0"/>
					<Vertex X="10804" Y="8538" Z="0"/>
					<Vertex X="10792" Y="8526" Z="0"/>
					<Vertex X="10779" Y="8513" Z="0"/>
					<Vertex X="10758" Y="8492" Z="0"/>
					<Vertex X="10754" Y="8488" Z="0"/>
					<Vertex X="10750" Y="8488" Z="0"/>
					<Vertex X="10742" Y="8480" Z="0"/>
					<Vertex X="10742" Y="8476" Z="0"/>
					<Vertex X="10737" Y="8471" Z="0"/>
					<Vertex X="10725" Y="8455" Z="0"/>
					<Vertex X="10721" Y="8451" Z="0"/>
					<Vertex X="10712" Y="8434" Z="0"/>
					<Vertex X="10708" Y="8430" Z="0"/>
					<Vertex X="10687" Y="8405" Z="0"/>
					<Vertex X="10683" Y="8388" Z="0"/>
					<Vertex X="10671" Y="8371" Z="0"/>
					<Vertex X="10662" Y="8359" Z="0"/>
					<Vertex X="10658" Y="8351" Z="0"/>
					<Vertex X="10654" Y="8342" Z="0"/>
					<Vertex X="10646" Y="8334" Z="0"/>
					<Vertex X="10646" Y="8326" Z="0"/>
					<Vertex X="10637" Y="8313" Z="0"/>
					<Vertex X="10633" Y="8305" Z="0"/>
					<Vertex X="10629" Y="8301" Z="0"/>
					<Vertex X="10625" Y="8296" Z="0"/>
					<Vertex X="10625" Y="8288" Z="0"/>
					<Vertex X="10617" Y="8280" Z="0"/>
					<Vertex X="10612" Y="8276" Z="0"/>
					<Vertex X="10604" Y="8267" Z="0"/>
					<Vertex X="10604" Y="8263" Z="0"/>
					<Vertex X="10600" Y="8259" Z="0"/>
					<Vertex X="10596" Y="8251" Z="0"/>
					<Vertex X="10592" Y="8251" Z="0"/>
					<Vertex X="10587" Y="8242" Z="0"/>
					<Vertex X="10583" Y="8242" Z="0"/>
					<Vertex X="10583" Y="8238" Z="0"/>
					<Vertex X="10575" Y="8238" Z="0"/>
					<Vertex X="10571" Y="8230" Z="0"/>
					<Vertex X="10567" Y="8230" Z="0"/>
					<Vertex X="10562" Y="8230" Z="0"/>
					<Vertex X="10558" Y="8226" Z="0"/>
					<Vertex X="10554" Y="8226" Z="0"/>
					<Vertex X="10550" Y="8226" Z="0"/>
					<Vertex X="10542" Y="8226" Z="0"/>
					<Vertex X="10533" Y="8221" Z="0"/>
					<Vertex X="10529" Y="8221" Z="0"/>
					<Vertex X="10521" Y="8217" Z="0"/>
					<Vertex X="10512" Y="8217" Z="0"/>
					<Vertex X="10508" Y="8213" Z="0"/>
					<Vertex X="10504" Y="8213" Z="0"/>
					<Vertex X="10483" Y="8213" Z="0"/>
					<Vertex X="10479" Y="8213" Z="0"/>
					<Vertex X="10475" Y="8209" Z="0"/>
					<Vertex X="10462" Y="8209" Z="0"/>
					<Vertex X="10454" Y="8209" Z="0"/>
					<Vertex X="10450" Y="8209" Z="0"/>
					<Vertex X="10442" Y="8209" Z="0"/>
					<Vertex X="10437" Y="8209" Z="0"/>
					<Vertex X="10429" Y="8209" Z="0"/>
					<Vertex X="10425" Y="8209" Z="0"/>
					<Vertex X="10412" Y="8209" Z="0"/>
					<Vertex X="10408" Y="8209" Z="0"/>
					<Vertex X="10400" Y="8209" Z="0"/>
					<Vertex X="10392" Y="8209" Z="0"/>
					<Vertex X="10387" Y="8209" Z="0"/>
					<Vertex X="10367" Y="8209" Z="0"/>
					<Vertex X="10362" Y="8209" Z="0"/>
					<Vertex X="10354" Y="8209" Z="0"/>
					<Vertex X="10346" Y="8201" Z="0"/>
					<Vertex X="10337" Y="8201" Z="0"/>
					<Vertex X="10325" Y="8196" Z="0"/>
					<Vertex X="10317" Y="8196" Z="0"/>
					<Vertex X="10308" Y="8196" Z="0"/>
					<Vertex X="10304" Y="8196" Z="0"/>
					<Vertex X="10296" Y="8196" Z="0"/>
					<Vertex X="10271" Y="8192" Z="0"/>
					<Vertex X="10258" Y="8192" Z="0"/>
					<Vertex X="10246" Y="8188" Z="0"/>
					<Vertex X="10242" Y="8188" Z="0"/>
					<Vertex X="10233" Y="8188" Z="0"/>
					<Vertex X="10229" Y="8184" Z="0"/>
					<Vertex X="10221" Y="8184" Z="0"/>
					<Vertex X="10200" Y="8176" Z="0"/>
					<Vertex X="10187" Y="8176" Z="0"/>
					<Vertex X="10179" Y="8176" Z="0"/>
					<Vertex X="10167" Y="8167" Z="0"/>
					<Vertex X="10154" Y="8167" Z="0"/>
					<Vertex X="10129" Y="8159" Z="0"/>
					<Vertex X="10112" Y="8155" Z="0"/>
					<Vertex X="10104" Y="8151" Z="0"/>
					<Vertex X="10100" Y="8146" Z="0"/>
					<Vertex X="10092" Y="8142" Z="0"/>
					<Vertex X="10079" Y="8134" Z="0"/>
					<Vertex X="10075" Y="8134" Z="0"/>
					<Vertex X="10062" Y="8126" Z="0"/>
					<Vertex X="10054" Y="8121" Z="0"/>
					<Vertex X="10054" Y="8117" Z="0"/>
					<Vertex X="10025" Y="8105" Z="0"/>
					<Vertex X="10021" Y="8101" Z="0"/>
					<Vertex X="10012" Y="8096" Z="0"/>
					<Vertex X="10004" Y="8092" Z="0"/>
					<Vertex X="10000" Y="8088" Z="0"/>
					<Vertex X="9996" Y="8084" Z="0"/>
					<Vertex X="9987" Y="8084" Z="0"/>
					<Vertex X="9979" Y="8076" Z="0"/>
					<Vertex X="9975" Y="8076" Z="0"/>
					<Vertex X="9975" Y="8071" Z="0"/>
					<Vertex X="9967" Y="8063" Z="0"/>
					<Vertex X="9962" Y="8063" Z="0"/>
					<Vertex X="9962" Y="8059" Z="0"/>
					<Vertex X="9962" Y="8055" Z="0"/>
					<Vertex X="9962" Y="8051" Z="0"/>
					<Vertex X="9962" Y="8042" Z="0"/>
					<Vertex X="9962" Y="8038" Z="0"/>
					<Vertex X="9962" Y="8034" Z="0"/>
					<Vertex X="9962" Y="8021" Z="0"/>
					<Vertex X="9967" Y="8017" Z="0"/>
					<Vertex X="9967" Y="8013" Z="0"/>
					<Vertex X="9967" Y="8009" Z="0"/>
					<Vertex X="9971" Y="7996" Z="0"/>
					<Vertex X="9971" Y="7988" Z="0"/>
					<Vertex X="9975" Y="7980" Z="0"/>
					<Vertex X="9979" Y="7971" Z="0"/>
					<Vertex X="9983" Y="7967" Z="0"/>
					<Vertex X="9987" Y="7963" Z="0"/>
					<Vertex X="9987" Y="7955" Z="0"/>
					<Vertex X="9992" Y="7951" Z="0"/>
					<Vertex X="9992" Y="7946" Z="0"/>
					<Vertex X="9996" Y="7942" Z="0"/>
					<Vertex X="10000" Y="7938" Z="0"/>
					<Vertex X="10008" Y="7930" Z="0"/>
					<Vertex X="10008" Y="7921" Z="0"/>
					<Vertex X="10012" Y="7921" Z="0"/>
					<Vertex X="10012" Y="7917" Z="0"/>
					<Vertex X="10017" Y="7913" Z="0"/>
					<Vertex X="10017" Y="7905" Z="0"/>
					<Vertex X="10025" Y="7901" Z="0"/>
					<Vertex X="10025" Y="7896" Z="0"/>
					<Vertex X="10033" Y="7892" Z="0"/>
					<Vertex X="10050" Y="7880" Z="0"/>
					<Vertex X="10058" Y="7876" Z="0"/>
					<Vertex X="10071" Y="7867" Z="0"/>
					<Vertex X="10075" Y="7863" Z="0"/>
					<Vertex X="10087" Y="7859" Z="0"/>
					<Vertex X="10104" Y="7851" Z="0"/>
					<Vertex X="10117" Y="7851" Z="0"/>
					<Vertex X="10129" Y="7846" Z="0"/>
					<Vertex X="10142" Y="7842" Z="0"/>
					<Vertex X="10150" Y="7842" Z="0"/>
					<Vertex X="10171" Y="7838" Z="0"/>
					<Vertex X="10175" Y="7838" Z="0"/>
					<Vertex X="10183" Y="7838" Z="0"/>
					<Vertex X="10192" Y="7834" Z="0"/>
					<Vertex X="10196" Y="7834" Z="0"/>
					<Vertex X="10204" Y="7830" Z="0"/>
					<Vertex X="10212" Y="7830" Z="0"/>
					<Vertex X="10217" Y="7830" Z="0"/>
					<Vertex X="10221" Y="7830" Z="0"/>
					<Vertex X="10229" Y="7830" Z="0"/>
					<Vertex X="10237" Y="7830" Z="0"/>
					<Vertex X="10250" Y="7830" Z="0"/>
					<Vertex X="10262" Y="7830" Z="0"/>
					<Vertex X="10271" Y="7830" Z="0"/>
					<Vertex X="10283" Y="7821" Z="0"/>
					<Vertex X="10292" Y="7817" Z="0"/>
					<Vertex X="10308" Y="7817" Z="0"/>
					<Vertex X="10312" Y="7817" Z="0"/>
					<Vertex X="10317" Y="7817" Z="0"/>
					<Vertex X="10321" Y="7817" Z="0"/>
					<Vertex X="10325" Y="7817" Z="0"/>
					<Vertex X="10329" Y="7817" Z="0"/>
					<Vertex X="10333" Y="7817" Z="0"/>
					<Vertex X="10337" Y="7813" Z="0"/>
					<Vertex X="10350" Y="7809" Z="0"/>
					<Vertex X="10354" Y="7809" Z="0"/>
					<Vertex X="10362" Y="7805" Z="0"/>
					<Vertex X="10367" Y="7805" Z="0"/>
					<Vertex X="10371" Y="7805" Z="0"/>
					<Vertex X="10383" Y="7796" Z="0"/>
					<Vertex X="10383" Y="7792" Z="0"/>
					<Vertex X="10392" Y="7792" Z="0"/>
					<Vertex X="10392" Y="7788" Z="0"/>
					<Vertex X="10396" Y="7788" Z="0"/>
					<Vertex X="10408" Y="7784" Z="0"/>
					<Vertex X="10421" Y="7776" Z="0"/>
					<Vertex X="10425" Y="7771" Z="0"/>
					<Vertex X="10429" Y="7763" Z="0"/>
					<Vertex X="10437" Y="7763" Z="0"/>
					<Vertex X="10446" Y="7759" Z="0"/>
					<Vertex X="10454" Y="7751" Z="0"/>
					<Vertex X="10454" Y="7746" Z="0"/>
					<Vertex X="10462" Y="7746" Z="0"/>
					<Vertex X="10471" Y="7738" Z="0"/>
					<Vertex X="10475" Y="7730" Z="0"/>
					<Vertex X="10479" Y="7730" Z="0"/>
					<Vertex X="10492" Y="7717" Z="0"/>
					<Vertex X="10496" Y="7713" Z="0"/>
					<Vertex X="10500" Y="7709" Z="0"/>
					<Vertex X="10508" Y="7705" Z="0"/>
					<Vertex X="10512" Y="7701" Z="0"/>
					<Vertex X="10517" Y="7696" Z="0"/>
					<Vertex X="10525" Y="7696" Z="0"/>
					<Vertex X="10529" Y="7692" Z="0"/>
					<Vertex X="10529" Y="7688" Z="0"/>
					<Vertex X="10537" Y="7684" Z="0"/>
					<Vertex X="10542" Y="7680" Z="0"/>
					<Vertex X="10546" Y="7676" Z="0"/>
					<Vertex X="10550" Y="7676" Z="0"/>
					<Vertex X="10558" Y="7667" Z="0"/>
					<Vertex X="10558" Y="7663" Z="0"/>
					<Vertex X="10562" Y="7663" Z="0"/>
					<Vertex X="10571" Y="7655" Z="0"/>
					<Vertex X="10575" Y="7651" Z="0"/>
					<Vertex X="10579" Y="7642" Z="0"/>
					<Vertex X="10583" Y="7642" Z="0"/>
					<Vertex X="10587" Y="7638" Z="0"/>
					<Vertex X="10587" Y="7630" Z="0"/>
					<Vertex X="10592" Y="7630" Z="0"/>
					<Vertex X="10592" Y="7621" Z="0"/>
					<Vertex X="10600" Y="7617" Z="0"/>
					<Vertex X="10604" Y="7605" Z="0"/>
					<Vertex X="10612" Y="7601" Z="0"/>
					<Vertex X="10612" Y="7596" Z="0"/>
					<Vertex X="10621" Y="7584" Z="0"/>
					<Vertex X="10625" Y="7576" Z="0"/>
					<Vertex X="10629" Y="7571" Z="0"/>
					<Vertex X="10629" Y="7567" Z="0"/>
					<Vertex X="10642" Y="7551" Z="0"/>
					<Vertex X="10646" Y="7546" Z="0"/>
					<Vertex X="10650" Y="7538" Z="0"/>
					<Vertex X="10654" Y="7526" Z="0"/>
					<Vertex X="10662" Y="7517" Z="0"/>
					<Vertex X="10667" Y="7509" Z="0"/>
					<Vertex X="10671" Y="7505" Z="0"/>
					<Vertex X="10675" Y="7501" Z="0"/>
					<Vertex X="10679" Y="7488" Z="0"/>
					<Vertex X="10683" Y="7480" Z="0"/>
					<Vertex X="10683" Y="7476" Z="0"/>
					<Vertex X="10692" Y="7467" Z="0"/>
					<Vertex X="10692" Y="7455" Z="0"/>
					<Vertex X="10700" Y="7451" Z="0"/>
					<Vertex X="10700" Y="7446" Z="0"/>
					<Vertex X="10704" Y="7438" Z="0"/>
					<Vertex X="10708" Y="7430" Z="0"/>
					<Vertex X="10712" Y="7426" Z="0"/>
					<Vertex X="10717" Y="7417" Z="0"/>
					<Vertex X="10725" Y="7413" Z="0"/>
					<Vertex X="10725" Y="7409" Z="0"/>
					<Vertex X="10729" Y="7401" Z="0"/>
					<Vertex X="10737" Y="7392" Z="0"/>
					<Vertex X="10742" Y="7388" Z="0"/>
					<Vertex X="10746" Y="7380" Z="0"/>
					<Vertex X="10750" Y="7371" Z="0"/>
					<Vertex X="10758" Y="7367" Z="0"/>
					<Vertex X="10767" Y="7359" Z="0"/>
					<Vertex X="10775" Y="7351" Z="0"/>
					<Vertex X="10775" Y="7346" Z="0"/>
					<Vertex X="10779" Y="7342" Z="0"/>
					<Vertex X="10792" Y="7342" Z="0"/>
					<Vertex X="10800" Y="7334" Z="0"/>
					<Vertex X="10800" Y="7330" Z="0"/>
					<Vertex X="10808" Y="7321" Z="0"/>
					<Vertex X="10812" Y="7317" Z="0"/>
					<Vertex X="10812" Y="7313" Z="0"/>
					<Vertex X="10821" Y="7305" Z="0"/>
					<Vertex X="10825" Y="7301" Z="0"/>
					<Vertex X="10829" Y="7296" Z="0"/>
					<Vertex X="10833" Y="7288" Z="0"/>
					<Vertex X="10837" Y="7284" Z="0"/>
					<Vertex X="10837" Y="7280" Z="0"/>
					<Vertex X="10837" Y="7276" Z="0"/>
					<Vertex X="10837" Y="7271" Z="0"/>
					<Vertex X="10837" Y="7267" Z="0"/>
					<Vertex X="10842" Y="7259" Z="0"/>
					<Vertex X="10842" Y="7255" Z="0"/>
					<Vertex X="10846" Y="7246" Z="0"/>
					<Vertex X="10846" Y="7242" Z="0"/>
					<Vertex X="10846" Y="7238" Z="0"/>
					<Vertex X="10850" Y="7226" Z="0"/>
					<Vertex X="10854" Y="7217" Z="0"/>
					<Vertex X="10854" Y="7209" Z="0"/>
					<Vertex X="10854" Y="7201" Z="0"/>
					<Vertex X="10854" Y="7196" Z="0"/>
					<Vertex X="10854" Y="7188" Z="0"/>
					<Vertex X="10854" Y="7184" Z="0"/>
					<Vertex X="10854" Y="7176" Z="0"/>
					<Vertex X="10854" Y="7163" Z="0"/>
					<Vertex X="10854" Y="7159" Z="0"/>
					<Vertex X="10854" Y="7155" Z="0"/>
					<Vertex X="10854" Y="7138" Z="0"/>
					<Vertex X="10854" Y="7134" Z="0"/>
					<Vertex X="10854" Y="7121" Z="0"/>
					<Vertex X="10854" Y="7113" Z="0"/>
					<Vertex X="10854" Y="7105" Z="0"/>
					<Vertex X="10854" Y="7092" Z="0"/>
					<Vertex X="10854" Y="7084" Z="0"/>
					<Vertex X="10854" Y="7076" Z="0"/>
					<Vertex X="10854" Y="7063" Z="0"/>
					<Vertex X="10854" Y="7055" Z="0"/>
					<Vertex X="10854" Y="7046" Z="0"/>
					<Vertex X="10854" Y="7034" Z="0"/>
					<Vertex X="10854" Y="7026" Z="0"/>
					<Vertex X="10854" Y="7017" Z="0"/>
					<Vertex X="10862" Y="7005" Z="0"/>
					<Vertex X="10862" Y="7001" Z="0"/>
					<Vertex X="10862" Y="6996" Z="0"/>
					<Vertex X="10862" Y="6992" Z="0"/>
					<Vertex X="10862" Y="6988" Z="0"/>
					<Vertex X="10862" Y="6984" Z="0"/>
					<Vertex X="10862" Y="6976" Z="0"/>
					<Vertex X="10862" Y="6971" Z="0"/>
					<Vertex X="10862" Y="6967" Z="0"/>
					<Vertex X="10862" Y="6959" Z="0"/>
					<Vertex X="10862" Y="6955" Z="0"/>
					<Vertex X="10862" Y="6951" Z="0"/>
					<Vertex X="10862" Y="6938" Z="0"/>
					<Vertex X="10862" Y="6934" Z="0"/>
					<Vertex X="10862" Y="6926" Z="0"/>
					<Vertex X="10862" Y="6921" Z="0"/>
					<Vertex X="10862" Y="6909" Z="0"/>
					<Vertex X="10862" Y="6901" Z="0"/>
					<Vertex X="10862" Y="6896" Z="0"/>
					<Vertex X="10862" Y="6892" Z="0"/>
					<Vertex X="10862" Y="6880" Z="0"/>
					<Vertex X="10862" Y="6867" Z="0"/>
					<Vertex X="10862" Y="6859" Z="0"/>
					<Vertex X="10862" Y="6855" Z="0"/>
					<Vertex X="10858" Y="6851" Z="0"/>
					<Vertex X="10858" Y="6842" Z="0"/>
					<Vertex X="10858" Y="6838" Z="0"/>
					<Vertex X="10858" Y="6830" Z="0"/>
					<Vertex X="10858" Y="6826" Z="0"/>
					<Vertex X="10858" Y="6821" Z="0"/>
					<Vertex X="10858" Y="6817" Z="0"/>
					<Vertex X="10858" Y="6813" Z="0"/>
					<Vertex X="10858" Y="6809" Z="0"/>
					<Vertex X="10858" Y="6805" Z="0"/>
					<Vertex X="10858" Y="6801" Z="0"/>
					<Vertex X="10858" Y="6792" Z="0"/>
					<Vertex X="10858" Y="6788" Z="0"/>
					<Vertex X="10862" Y="6780" Z="0"/>
					<Vertex X="10867" Y="6776" Z="0"/>
					<Vertex X="10875" Y="6767" Z="0"/>
					<Vertex X="10879" Y="6763" Z="0"/>
					<Vertex X="10883" Y="6759" Z="0"/>
					<Vertex X="10887" Y="6759" Z="0"/>
					<Vertex X="10892" Y="6751" Z="0"/>
					<Vertex X="10896" Y="6746" Z="0"/>
					<Vertex X="10900" Y="6746" Z="0"/>
					<Vertex X="10908" Y="6742" Z="0"/>
					<Vertex X="10908" Y="6738" Z="0"/>
					<Vertex X="10912" Y="6738" Z="0"/>
					<Vertex X="10917" Y="6734" Z="0"/>
					<Vertex X="10925" Y="6734" Z="0"/>
					<Vertex X="10933" Y="6730" Z="0"/>
					<Vertex X="10933" Y="6726" Z="0"/>
					<Vertex X="10942" Y="6721" Z="0"/>
					<Vertex X="10946" Y="6717" Z="0"/>
					<Vertex X="10954" Y="6709" Z="0"/>
					<Vertex X="10958" Y="6709" Z="0"/>
					<Vertex X="10971" Y="6705" Z="0"/>
					<Vertex X="10979" Y="6701" Z="0"/>
					<Vertex X="10983" Y="6692" Z="0"/>
					<Vertex X="10992" Y="6684" Z="0"/>
					<Vertex X="11000" Y="6680" Z="0"/>
					<Vertex X="11008" Y="6667" Z="0"/>
					<Vertex X="11012" Y="6667" Z="0"/>
					<Vertex X="11025" Y="6659" Z="0"/>
					<Vertex X="11025" Y="6655" Z="0"/>
					<Vertex X="11029" Y="6655" Z="0"/>
					<Vertex X="11029" Y="6646" Z="0"/>
					<Vertex X="11037" Y="6642" Z="0"/>
					<Vertex X="11042" Y="6638" Z="0"/>
					<Vertex X="11046" Y="6638" Z="0"/>
					<Vertex X="11050" Y="6634" Z="0"/>
					<Vertex X="11054" Y="6630" Z="0"/>
					<Vertex X="11062" Y="6630" Z="0"/>
					<Vertex X="11067" Y="6626" Z="0"/>
					<Vertex X="11075" Y="6626" Z="0"/>
					<Vertex X="11079" Y="6626" Z="0"/>
					<Vertex X="11092" Y="6626" Z="0"/>
					<Vertex X="11100" Y="6626" Z="0"/>
					<Vertex X="11108" Y="6626" Z="0"/>
					<Vertex X="11121" Y="6626" Z="0"/>
					<Vertex X="11142" Y="6626" Z="0"/>
					<Vertex X="11154" Y="6626" Z="0"/>
					<Vertex X="11167" Y="6626" Z="0"/>
					<Vertex X="11179" Y="6626" Z="0"/>
					<Vertex X="11187" Y="6630" Z="0"/>
					<Vertex X="11192" Y="6630" Z="0"/>
					<Vertex X="11204" Y="6638" Z="0"/>
					<Vertex X="11212" Y="6642" Z="0"/>
					<Vertex X="11221" Y="6651" Z="0"/>
					<Vertex X="11233" Y="6659" Z="0"/>
					<Vertex X="11237" Y="6667" Z="0"/>
					<Vertex X="11258" Y="6684" Z="0"/>
					<Vertex X="11267" Y="6688" Z="0"/>
					<Vertex X="11279" Y="6701" Z="0"/>
					<Vertex X="11283" Y="6709" Z="0"/>
					<Vertex X="11300" Y="6721" Z="0"/>
					<Vertex X="11308" Y="6730" Z="0"/>
					<Vertex X="11321" Y="6746" Z="0"/>
					<Vertex X="11325" Y="6755" Z="0"/>
					<Vertex X="11342" Y="6784" Z="0"/>
					<Vertex X="11354" Y="6792" Z="0"/>
					<Vertex X="11371" Y="6813" Z="0"/>
					<Vertex X="11379" Y="6821" Z="0"/>
					<Vertex X="11387" Y="6834" Z="0"/>
					<Vertex X="11396" Y="6838" Z="0"/>
					<Vertex X="11396" Y="6851" Z="0"/>
					<Vertex X="11408" Y="6863" Z="0"/>
					<Vertex X="11408" Y="6867" Z="0"/>
					<Vertex X="11417" Y="6884" Z="0"/>
					<Vertex X="11425" Y="6892" Z="0"/>
					<Vertex X="11433" Y="6905" Z="0"/>
					<Vertex X="11437" Y="6913" Z="0"/>
					<Vertex X="11450" Y="6926" Z="0"/>
					<Vertex X="11454" Y="6938" Z="0"/>
					<Vertex X="11467" Y="6955" Z="0"/>
					<Vertex X="11475" Y="6959" Z="0"/>
					<Vertex X="11487" Y="6971" Z="0"/>
					<Vertex X="11492" Y="6976" Z="0"/>
					<Vertex X="11504" Y="6984" Z="0"/>
					<Vertex X="11508" Y="6988" Z="0"/>
					<Vertex X="11512" Y="6992" Z="0"/>
					<Vertex X="11521" Y="6996" Z="0"/>
					<Vertex X="11521" Y="7001" Z="0"/>
					<Vertex X="11529" Y="7009" Z="0"/>
					<Vertex X="11533" Y="7009" Z="0"/>
					<Vertex X="11546" Y="7017" Z="0"/>
					<Vertex X="11554" Y="7021" Z="0"/>
					<Vertex X="11558" Y="7021" Z="0"/>
					<Vertex X="11558" Y="7026" Z="0"/>
					<Vertex X="11567" Y="7026" Z="0"/>
					<Vertex X="11571" Y="7030" Z="0"/>
					<Vertex X="11579" Y="7034" Z="0"/>
					<Vertex X="11583" Y="7038" Z="0"/>
					<Vertex X="11587" Y="7038" Z="0"/>
					<Vertex X="11596" Y="7042" Z="0"/>
					<Vertex X="11604" Y="7051" Z="0"/>
					<Vertex X="11608" Y="7051" Z="0"/>
					<Vertex X="11612" Y="7051" Z="0"/>
					<Vertex X="11621" Y="7051" Z="0"/>
					<Vertex X="11633" Y="7055" Z="0"/>
					<Vertex X="11633" Y="7059" Z="0"/>
					<Vertex X="11650" Y="7067" Z="0"/>
					<Vertex X="11667" Y="7067" Z="0"/>
					<Vertex X="11679" Y="7071" Z="0"/>
					<Vertex X="11700" Y="7071" Z="0"/>
					<Vertex X="11708" Y="7071" Z="0"/>
					<Vertex X="11725" Y="7080" Z="0"/>
					<Vertex X="11733" Y="7080" Z="0"/>
					<Vertex X="11754" Y="7080" Z="0"/>
					<Vertex X="11775" Y="7084" Z="0"/>
					<Vertex X="11787" Y="7084" Z="0"/>
					<Vertex X="11808" Y="7084" Z="0"/>
					<Vertex X="11817" Y="7084" Z="0"/>
					<Vertex X="11821" Y="7084" Z="0"/>
					<Vertex X="11829" Y="7084" Z="0"/>
					<Vertex X="11833" Y="7084" Z="0"/>
					<Vertex X="11842" Y="7084" Z="0"/>
					<Vertex X="11846" Y="7084" Z="0"/>
					<Vertex X="11854" Y="7084" Z="0"/>
					<Vertex X="11858" Y="7084" Z="0"/>
					<Vertex X="11867" Y="7084" Z="0"/>
					<Vertex X="11867" Y="7088" Z="0"/>
					<Vertex X="11879" Y="7088" Z="0"/>
					<Vertex X="11887" Y="7088" Z="0"/>
					<Vertex X="11892" Y="7088" Z="0"/>
					<Vertex X="11900" Y="7092" Z="0"/>
					<Vertex X="11912" Y="7096" Z="0"/>
					<Vertex X="11921" Y="7096" Z="0"/>
					<Vertex X="11929" Y="7101" Z="0"/>
					<Vertex X="11942" Y="7101" Z="0"/>
					<Vertex X="11958" Y="7101" Z="0"/>
					<Vertex X="11967" Y="7101" Z="0"/>
					<Vertex X="11983" Y="7113" Z="0"/>
					<Vertex X="11996" Y="7113" Z="0"/>
					<Vertex X="12004" Y="7117" Z="0"/>
					<Vertex X="12017" Y="7121" Z="0"/>
					<Vertex X="12025" Y="7121" Z="0"/>
					<Vertex X="12046" Y="7130" Z="0"/>
					<Vertex X="12054" Y="7130" Z="0"/>
					<Vertex X="12058" Y="7134" Z="0"/>
					<Vertex X="12067" Y="7138" Z="0"/>
					<Vertex X="12071" Y="7138" Z="0"/>
					<Vertex X="12071" Y="7142" Z="0"/>
					<Vertex X="12075" Y="7146" Z="0"/>
					<Vertex X="12079" Y="7151" Z="0"/>
					<Vertex X="12083" Y="7151" Z="0"/>
					<Vertex X="12083" Y="7155" Z="0"/>
					<Vertex X="12087" Y="7159" Z="0"/>
					<Vertex X="12096" Y="7167" Z="0"/>
					<Vertex X="12100" Y="7171" Z="0"/>
					<Vertex X="12104" Y="7180" Z="0"/>
					<Vertex X="12121" Y="7196" Z="0"/>
					<Vertex X="12129" Y="7201" Z="0"/>
					<Vertex X="12133" Y="7209" Z="0"/>
					<Vertex X="12137" Y="7209" Z="0"/>
					<Vertex X="12146" Y="7213" Z="0"/>
					<Vertex X="12154" Y="7226" Z="0"/>
					<Vertex X="12158" Y="7230" Z="0"/>
					<Vertex X="12167" Y="7242" Z="0"/>
					<Vertex X="12183" Y="7259" Z="0"/>
					<Vertex X="12196" Y="7267" Z="0"/>
					<Vertex X="12208" Y="7288" Z="0"/>
					<Vertex X="12225" Y="7313" Z="0"/>
					<Vertex X="12233" Y="7321" Z="0"/>
					<Vertex X="12242" Y="7338" Z="0"/>
					<Vertex X="12267" Y="7363" Z="0"/>
					<Vertex X="12275" Y="7367" Z="0"/>
					<Vertex X="12296" Y="7396" Z="0"/>
					<Vertex X="12308" Y="7409" Z="0"/>
					<Vertex X="12317" Y="7417" Z="0"/>
					<Vertex X="12333" Y="7430" Z="0"/>
					<Vertex X="12350" Y="7442" Z="0"/>
					<Vertex X="12358" Y="7451" Z="0"/>
					<Vertex X="12379" Y="7463" Z="0"/>
					<Vertex X="12396" Y="7476" Z="0"/>
					<Vertex X="12400" Y="7480" Z="0"/>
					<Vertex X="12421" Y="7492" Z="0"/>
					<Vertex X="12437" Y="7496" Z="0"/>
					<Vertex X="12450" Y="7505" Z="0"/>
					<Vertex X="12471" Y="7526" Z="0"/>
					<Vertex X="12487" Y="7530" Z="0"/>
					<Vertex X="12512" Y="7551" Z="0"/>
					<Vertex X="12525" Y="7551" Z="0"/>
					<Vertex X="12537" Y="7563" Z="0"/>
					<Vertex X="12550" Y="7571" Z="0"/>
					<Vertex X="12554" Y="7576" Z="0"/>
					<Vertex X="12558" Y="7580" Z="0"/>
					<Vertex X="12558" Y="7584" Z="0"/>
					<Vertex X="12567" Y="7588" Z="0"/>
					<Vertex X="12567" Y="7592" Z="0"/>
					<Vertex X="12571" Y="7601" Z="0"/>
					<Vertex X="12571" Y="7609" Z="0"/>
					<Vertex X="12575" Y="7617" Z="0"/>
					<Vertex X="12579" Y="7621" Z="0"/>
					<Vertex X="12579" Y="7626" Z="0"/>
					<Vertex X="12583" Y="7642" Z="0"/>
					<Vertex X="12587" Y="7646" Z="0"/>
					<Vertex X="12592" Y="7651" Z="0"/>
					<Vertex X="12596" Y="7663" Z="0"/>
					<Vertex X="12596" Y="7667" Z="0"/>
					<Vertex X="12600" Y="7671" Z="0"/>
					<Vertex X="12600" Y="7676" Z="0"/>
					<Vertex X="12604" Y="7684" Z="0"/>
					<Vertex X="12608" Y="7692" Z="0"/>
					<Vertex X="12608" Y="7696" Z="0"/>
					<Vertex X="12612" Y="7701" Z="0"/>
					<Vertex X="12612" Y="7709" Z="0"/>
					<Vertex X="12612" Y="7717" Z="0"/>
					<Vertex X="12612" Y="7721" Z="0"/>
					<Vertex X="12612" Y="7730" Z="0"/>
					<Vertex X="12612" Y="7734" Z="0"/>
					<Vertex X="12612" Y="7742" Z="0"/>
					<Vertex X="12612" Y="7746" Z="0"/>
					<Vertex X="12612" Y="7755" Z="0"/>
					<Vertex X="12612" Y="7759" Z="0"/>
					<Vertex X="12612" Y="7771" Z="0"/>
					<Vertex X="12612" Y="7776" Z="0"/>
					<Vertex X="12612" Y="7788" Z="0"/>
					<Vertex X="12612" Y="7801" Z="0"/>
					<Vertex X="12604" Y="7817" Z="0"/>
					<Vertex X="12604" Y="7826" Z="0"/>
					<Vertex X="12604" Y="7834" Z="0"/>
					<Vertex X="12600" Y="7855" Z="0"/>
					<Vertex X="12592" Y="7867" Z="0"/>
					<Vertex X="12592" Y="7884" Z="0"/>
					<Vertex X="12592" Y="7888" Z="0"/>
					<Vertex X="12592" Y="7901" Z="0"/>
					<Vertex X="12592" Y="7909" Z="0"/>
					<Vertex X="12592" Y="7917" Z="0"/>
					<Vertex X="12592" Y="7921" Z="0"/>
					<Vertex X="12596" Y="7930" Z="0"/>
					<Vertex X="12604" Y="7938" Z="0"/>
					<Vertex X="12608" Y="7942" Z="0"/>
					<Vertex X="12608" Y="7946" Z="0"/>
					<Vertex X="12617" Y="7951" Z="0"/>
					<Vertex X="12629" Y="7959" Z="0"/>
					<Vertex X="12633" Y="7959" Z="0"/>
					<Vertex X="12642" Y="7967" Z="0"/>
					<Vertex X="12658" Y="7976" Z="0"/>
					<Vertex X="12671" Y="7980" Z="0"/>
					<Vertex X="12687" Y="7992" Z="0"/>
					<Vertex X="12696" Y="8001" Z="0"/>
					<Vertex X="12704" Y="8001" Z="0"/>
					<Vertex X="12712" Y="8005" Z="0"/>
					<Vertex X="12721" Y="8013" Z="0"/>
					<Vertex X="12737" Y="8021" Z="0"/>
					<Vertex X="12746" Y="8026" Z="0"/>
					<Vertex X="12750" Y="8026" Z="0"/>
					<Vertex X="12758" Y="8030" Z="0"/>
					<Vertex X="12762" Y="8030" Z="0"/>
					<Vertex X="12771" Y="8034" Z="0"/>
					<Vertex X="12779" Y="8038" Z="0"/>
					<Vertex X="12787" Y="8046" Z="0"/>
					<Vertex X="12796" Y="8046" Z="0"/>
					<Vertex X="12808" Y="8055" Z="0"/>
					<Vertex X="12821" Y="8059" Z="0"/>
					<Vertex X="12829" Y="8063" Z="0"/>
					<Vertex X="12846" Y="8071" Z="0"/>
					<Vertex X="12854" Y="8076" Z="0"/>
					<Vertex X="12858" Y="8076" Z="0"/>
					<Vertex X="12875" Y="8088" Z="0"/>
					<Vertex X="12879" Y="8088" Z="0"/>
					<Vertex X="12892" Y="8092" Z="0"/>
					<Vertex X="12896" Y="8096" Z="0"/>
					<Vertex X="12904" Y="8105" Z="0"/>
					<Vertex X="12917" Y="8113" Z="0"/>
					<Vertex X="12917" Y="8117" Z="0"/>
					<Vertex X="12933" Y="8126" Z="0"/>
					<Vertex X="12950" Y="8138" Z="0"/>
					<Vertex X="12962" Y="8151" Z="0"/>
					<Vertex X="12975" Y="8163" Z="0"/>
					<Vertex X="12979" Y="8171" Z="0"/>
					<Vertex X="12983" Y="8180" Z="0"/>
					<Vertex X="12987" Y="8184" Z="0"/>
					<Vertex X="12987" Y="8188" Z="0"/>
					<Vertex X="12987" Y="8192" Z="0"/>
					<Vertex X="12987" Y="8196" Z="0"/>
					<Vertex X="12987" Y="8205" Z="0"/>
					<Vertex X="12987" Y="8213" Z="0"/>
					<Vertex X="12987" Y="8221" Z="0"/>
					<Vertex X="12975" Y="8238" Z="0"/>
					<Vertex X="12967" Y="8242" Z="0"/>
					<Vertex X="12958" Y="8255" Z="0"/>
					<Vertex X="12937" Y="8263" Z="0"/>
					<Vertex X="12929" Y="8267" Z="0"/>
					<Vertex X="12921" Y="8267" Z="0"/>
					<Vertex X="12917" Y="8267" Z="0"/>
					<Vertex X="12908" Y="8271" Z="0"/>
					<Vertex X="12896" Y="8271" Z="0"/>
					<Vertex X="12883" Y="8271" Z="0"/>
					<Vertex X="12867" Y="8271" Z="0"/>
					<Vertex X="12846" Y="8271" Z="0"/>
					<Vertex X="12829" Y="8271" Z="0"/>
					<Vertex X="12792" Y="8267" Z="0"/>
					<Vertex X="12742" Y="8259" Z="0"/>
					<Vertex X="12700" Y="8255" Z="0"/>
					<Vertex X="12687" Y="8251" Z="0"/>
					<Vertex X="12662" Y="8251" Z="0"/>
					<Vertex X="12637" Y="8246" Z="0"/>
					<Vertex X="12625" Y="8242" Z="0"/>
					<Vertex X="12608" Y="8242" Z="0"/>
					<Vertex X="12596" Y="8242" Z="0"/>
					<Vertex X="12579" Y="8242" Z="0"/>
					<Vertex X="12562" Y="8238" Z="0"/>
					<Vertex X="12542" Y="8234" Z="0"/>
					<Vertex X="12525" Y="8230" Z="0"/>
					<Vertex X="12504" Y="8230" Z="0"/>
					<Vertex X="12496" Y="8230" Z="0"/>
					<Vertex X="12483" Y="8230" Z="0"/>
					<Vertex X="12475" Y="8230" Z="0"/>
					<Vertex X="12471" Y="8230" Z="0"/>
					<Vertex X="12462" Y="8230" Z="0"/>
					<Vertex X="12458" Y="8230" Z="0"/>
					<Vertex X="12450" Y="8230" Z="0"/>
					<Vertex X="12442" Y="8230" Z="0"/>
					<Vertex X="12433" Y="8234" Z="0"/>
					<Vertex X="12421" Y="8234" Z="0"/>
					<Vertex X="12412" Y="8234" Z="0"/>
					<Vertex X="12396" Y="8238" Z="0"/>
					<Vertex X="12387" Y="8246" Z="0"/>
					<Vertex X="12379" Y="8246" Z="0"/>
					<Vertex X="12375" Y="8251" Z="0"/>
					<Vertex X="12367" Y="8255" Z="0"/>
					<Vertex X="12362" Y="8259" Z="0"/>
					<Vertex X="12350" Y="8271" Z="0"/>
					<Vertex X="12346" Y="8271" Z="0"/>
					<Vertex X="12333" Y="8284" Z="0"/>
					<Vertex X="12325" Y="8288" Z="0"/>
					<Vertex X="12317" Y="8296" Z="0"/>
					<Vertex X="12304" Y="8301" Z="0"/>
					<Vertex X="12287" Y="8313" Z="0"/>
					<Vertex X="12271" Y="8321" Z="0"/>
					<Vertex X="12254" Y="8334" Z="0"/>
					<Vertex X="12246" Y="8342" Z="0"/>
					<Vertex X="12237" Y="8351" Z="0"/>
					<Vertex X="12225" Y="8359" Z="0"/>
					<Vertex X="12217" Y="8367" Z="0"/>
					<Vertex X="12204" Y="8376" Z="0"/>
					<Vertex X="12204" Y="8380" Z="0"/>
					<Vertex X="12200" Y="8388" Z="0"/>
					<Vertex X="12196" Y="8396" Z="0"/>
					<Vertex X="12192" Y="8405" Z="0"/>
					<Vertex X="12192" Y="8409" Z="0"/>
					<Vertex X="12187" Y="8417" Z="0"/>
					<Vertex X="12187" Y="8426" Z="0"/>
					<Vertex X="12179" Y="8438" Z="0"/>
					<Vertex X="12179" Y="8442" Z="0"/>
					<Vertex X="12179" Y="8455" Z="0"/>
					<Vertex X="12179" Y="8459" Z="0"/>
					<Vertex X="12179" Y="8467" Z="0"/>
					<Vertex X="12179" Y="8476" Z="0"/>
					<Vertex X="12179" Y="8480" Z="0"/>
					<Vertex X="12179" Y="8484" Z="0"/>
					<Vertex X="12179" Y="8492" Z="0"/>
					<Vertex X="12179" Y="8496" Z="0"/>
					<Vertex X="12179" Y="8505" Z="0"/>
					<Vertex X="12183" Y="8505" Z="0"/>
					<Vertex X="12187" Y="8513" Z="0"/>
					<Vertex X="12192" Y="8517" Z="0"/>
					<Vertex X="12192" Y="8521" Z="0"/>
					<Vertex X="12192" Y="8530" Z="0"/>
					<Vertex X="12196" Y="8534" Z="0"/>
					<Vertex X="12196" Y="8538" Z="0"/>
					<Vertex X="12200" Y="8542" Z="0"/>
					<Vertex X="12200" Y="8546" Z="0"/>
					<Vertex X="12204" Y="8546" Z="0"/>
				</Vertices>
			</Region>
			<Region Id="6" Type="0" Zoom="0.320000" Selected="1" ImageLocation="" ImageFocus="0" Length="4344.6" Area="1062177.0" LengthMicrons="2189.7" AreaMicrons="269810.0" Text="SOLID" NegativeROA="0" InputRegionId="0" Analyze="1" DisplayId="6">
				<Attributes/>
				<Vertices>
					<Vertex X="9091" Y="9084" Z="0"/>
					<Vertex X="9091" Y="9094" Z="0"/>
					<Vertex X="9091" Y="9103" Z="0"/>
					<Vertex X="9091" Y="9109" Z="0"/>
					<Vertex X="9091" Y="9119" Z="0"/>
					<Vertex X="9091" Y="9131" Z="0"/>
					<Vertex X="9091" Y="9150" Z="0"/>
					<Vertex X="9091" Y="9166" Z="0"/>
					<Vertex X="9091" Y="9184" Z="0"/>
					<Vertex X="9094" Y="9203" Z="0"/>
					<Vertex X="9094" Y="9219" Z="0"/>
					<Vertex X="9094" Y="9250" Z="0"/>
					<Vertex X="9094" Y="9263" Z="0"/>
					<Vertex X="9094" Y="9278" Z="0"/>
					<Vertex X="9094" Y="9291" Z="0"/>
					<Vertex X="9094" Y="9303" Z="0"/>
					<Vertex X="9094" Y="9313" Z="0"/>
					<Vertex X="9097" Y="9325" Z="0"/>
					<Vertex X="9097" Y="9334" Z="0"/>
					<Vertex X="9103" Y="9359" Z="0"/>
					<Vertex X="9103" Y="9366" Z="0"/>
					<Vertex X="9106" Y="9378" Z="0"/>
					<Vertex X="9109" Y="9388" Z="0"/>
					<Vertex X="9112" Y="9400" Z="0"/>
					<Vertex X="9116" Y="9409" Z="0"/>
					<Vertex X="9200" Y="9569" Z="0"/>
					<Vertex X="9203" Y="9578" Z="0"/>
					<Vertex X="9209" Y="9581" Z="0"/>
					<Vertex X="9212" Y="9591" Z="0"/>
					<Vertex X="9222" Y="9597" Z="0"/>
					<Vertex X="9225" Y="9600" Z="0"/>
					<Vertex X="9234" Y="9613" Z="0"/>
					<Vertex X="9241" Y="9619" Z="0"/>
					<Vertex X="9247" Y="9628" Z="0"/>
					<Vertex X="9259" Y="9638" Z="0"/>
					<Vertex X="9266" Y="9644" Z="0"/>
					<Vertex X="9269" Y="9647" Z="0"/>
					<Vertex X="9272" Y="9653" Z="0"/>
					<Vertex X="9281" Y="9666" Z="0"/>
					<Vertex X="9281" Y="9672" Z="0"/>
					<Vertex X="9287" Y="9678" Z="0"/>
					<Vertex X="9291" Y="9688" Z="0"/>
					<Vertex X="9294" Y="9691" Z="0"/>
					<Vertex X="9297" Y="9697" Z="0"/>
					<Vertex X="9297" Y="9700" Z="0"/>
					<Vertex X="9303" Y="9706" Z="0"/>
					<Vertex X="9306" Y="9713" Z="0"/>
					<Vertex X="9306" Y="9719" Z="0"/>
					<Vertex X="9309" Y="9722" Z="0"/>
					<Vertex X="9316" Y="9731" Z="0"/>
					<Vertex X="9316" Y="9734" Z="0"/>
					<Vertex X="9322" Y="9747" Z="0"/>
					<Vertex X="9328" Y="9763" Z="0"/>
					<Vertex X="9331" Y="9778" Z="0"/>
					<Vertex X="9331" Y="9788" Z="0"/>
					<Vertex X="9334" Y="9797" Z="0"/>
					<Vertex X="9334" Y="9806" Z="0"/>
					<Vertex X="9344" Y="9816" Z="0"/>
					<Vertex X="9347" Y="9822" Z="0"/>
					<Vertex X="9369" Y="9897" Z="0"/>
					<Vertex X="9372" Y="9903" Z="0"/>
					<Vertex X="9381" Y="9909" Z="0"/>
					<Vertex X="9381" Y="9922" Z="0"/>
					<Vertex X="9381" Y="9928" Z="0"/>
					<Vertex X="9403" Y="9994" Z="0"/>
					<Vertex X="9409" Y="10003" Z="0"/>
					<Vertex X="9416" Y="10016" Z="0"/>
					<Vertex X="9419" Y="10022" Z="0"/>
					<Vertex X="9422" Y="10025" Z="0"/>
					<Vertex X="9425" Y="10034" Z="0"/>
					<Vertex X="9431" Y="10038" Z="0"/>
					<Vertex X="9431" Y="10041" Z="0"/>
					<Vertex X="9437" Y="10047" Z="0"/>
					<Vertex X="9478" Y="10075" Z="0"/>
					<Vertex X="9484" Y="10081" Z="0"/>
					<Vertex X="9491" Y="10091" Z="0"/>
					<Vertex X="9494" Y="10091" Z="0"/>
					<Vertex X="9509" Y="10103" Z="0"/>
					<Vertex X="9512" Y="10109" Z="0"/>
					<Vertex X="9516" Y="10109" Z="0"/>
					<Vertex X="9516" Y="10113" Z="0"/>
					<Vertex X="9519" Y="10116" Z="0"/>
					<Vertex X="9522" Y="10122" Z="0"/>
					<Vertex X="9522" Y="10125" Z="0"/>
					<Vertex X="9522" Y="10128" Z="0"/>
					<Vertex X="9544" Y="10184" Z="0"/>
					<Vertex X="9547" Y="10191" Z="0"/>
					<Vertex X="9547" Y="10194" Z="0"/>
					<Vertex X="9553" Y="10197" Z="0"/>
					<Vertex X="9553" Y="10200" Z="0"/>
					<Vertex X="9556" Y="10200" Z="0"/>
					<Vertex X="9559" Y="10206" Z="0"/>
					<Vertex X="9562" Y="10206" Z="0"/>
					<Vertex X="9566" Y="10213" Z="0"/>
					<Vertex X="9569" Y="10216" Z="0"/>
					<Vertex X="9572" Y="10219" Z="0"/>
					<Vertex X="9572" Y="10222" Z="0"/>
					<Vertex X="9575" Y="10225" Z="0"/>
					<Vertex X="9578" Y="10228" Z="0"/>
					<Vertex X="9581" Y="10231" Z="0"/>
					<Vertex X="9584" Y="10231" Z="0"/>
					<Vertex X="9587" Y="10234" Z="0"/>
					<Vertex X="9594" Y="10241" Z="0"/>
					<Vertex X="9597" Y="10241" Z="0"/>
					<Vertex X="9597" Y="10244" Z="0"/>
					<Vertex X="9600" Y="10244" Z="0"/>
					<Vertex X="9619" Y="10244" Z="0"/>
					<Vertex X="9653" Y="10241" Z="0"/>
					<Vertex X="9659" Y="10241" Z="0"/>
					<Vertex X="9672" Y="10238" Z="0"/>
					<Vertex X="9675" Y="10234" Z="0"/>
					<Vertex X="9684" Y="10231" Z="0"/>
					<Vertex X="9691" Y="10228" Z="0"/>
					<Vertex X="9700" Y="10225" Z="0"/>
					<Vertex X="9712" Y="10222" Z="0"/>
					<Vertex X="9728" Y="10219" Z="0"/>
					<Vertex X="9728" Y="10216" Z="0"/>
					<Vertex X="9737" Y="10216" Z="0"/>
					<Vertex X="9741" Y="10213" Z="0"/>
					<Vertex X="9750" Y="10213" Z="0"/>
					<Vertex X="9756" Y="10206" Z="0"/>
					<Vertex X="9762" Y="10203" Z="0"/>
					<Vertex X="9769" Y="10203" Z="0"/>
					<Vertex X="9772" Y="10203" Z="0"/>
					<Vertex X="9781" Y="10200" Z="0"/>
					<Vertex X="9787" Y="10197" Z="0"/>
					<Vertex X="9794" Y="10194" Z="0"/>
					<Vertex X="9825" Y="10178" Z="0"/>
					<Vertex X="9834" Y="10175" Z="0"/>
					<Vertex X="9847" Y="10172" Z="0"/>
					<Vertex X="9859" Y="10166" Z="0"/>
					<Vertex X="9872" Y="10163" Z="0"/>
					<Vertex X="9878" Y="10159" Z="0"/>
					<Vertex X="9891" Y="10153" Z="0"/>
					<Vertex X="9900" Y="10150" Z="0"/>
					<Vertex X="9903" Y="10150" Z="0"/>
					<Vertex X="9912" Y="10147" Z="0"/>
					<Vertex X="9919" Y="10141" Z="0"/>
					<Vertex X="9925" Y="10138" Z="0"/>
					<Vertex X="10006" Y="10088" Z="0"/>
					<Vertex X="10006" Y="10084" Z="0"/>
					<Vertex X="10012" Y="10084" Z="0"/>
					<Vertex X="10016" Y="10081" Z="0"/>
					<Vertex X="10022" Y="10075" Z="0"/>
					<Vertex X="10025" Y="10072" Z="0"/>
					<Vertex X="10028" Y="10072" Z="0"/>
					<Vertex X="10037" Y="10066" Z="0"/>
					<Vertex X="10041" Y="10066" Z="0"/>
					<Vertex X="10047" Y="10063" Z="0"/>
					<Vertex X="10053" Y="10059" Z="0"/>
					<Vertex X="10056" Y="10056" Z="0"/>
					<Vertex X="10066" Y="10050" Z="0"/>
					<Vertex X="10078" Y="10041" Z="0"/>
					<Vertex X="10087" Y="10034" Z="0"/>
					<Vertex X="10097" Y="10028" Z="0"/>
					<Vertex X="10100" Y="10025" Z="0"/>
					<Vertex X="10109" Y="10019" Z="0"/>
					<Vertex X="10109" Y="10016" Z="0"/>
					<Vertex X="10116" Y="10009" Z="0"/>
					<Vertex X="10122" Y="10006" Z="0"/>
					<Vertex X="10128" Y="10000" Z="0"/>
					<Vertex X="10134" Y="9994" Z="0"/>
					<Vertex X="10141" Y="9991" Z="0"/>
					<Vertex X="10153" Y="9978" Z="0"/>
					<Vertex X="10159" Y="9972" Z="0"/>
					<Vertex X="10162" Y="9969" Z="0"/>
					<Vertex X="10169" Y="9966" Z="0"/>
					<Vertex X="10172" Y="9959" Z="0"/>
					<Vertex X="10178" Y="9953" Z="0"/>
					<Vertex X="10262" Y="9872" Z="0"/>
					<Vertex X="10269" Y="9866" Z="0"/>
					<Vertex X="10275" Y="9863" Z="0"/>
					<Vertex X="10281" Y="9859" Z="0"/>
					<Vertex X="10291" Y="9853" Z="0"/>
					<Vertex X="10300" Y="9847" Z="0"/>
					<Vertex X="10303" Y="9844" Z="0"/>
					<Vertex X="10306" Y="9841" Z="0"/>
					<Vertex X="10309" Y="9838" Z="0"/>
					<Vertex X="10312" Y="9831" Z="0"/>
					<Vertex X="10319" Y="9828" Z="0"/>
					<Vertex X="10322" Y="9825" Z="0"/>
					<Vertex X="10328" Y="9813" Z="0"/>
					<Vertex X="10334" Y="9809" Z="0"/>
					<Vertex X="10337" Y="9800" Z="0"/>
					<Vertex X="10337" Y="9797" Z="0"/>
					<Vertex X="10344" Y="9791" Z="0"/>
					<Vertex X="10347" Y="9784" Z="0"/>
					<Vertex X="10350" Y="9778" Z="0"/>
					<Vertex X="10356" Y="9766" Z="0"/>
					<Vertex X="10359" Y="9759" Z="0"/>
					<Vertex X="10362" Y="9753" Z="0"/>
					<Vertex X="10362" Y="9747" Z="0"/>
					<Vertex X="10369" Y="9741" Z="0"/>
					<Vertex X="10369" Y="9734" Z="0"/>
					<Vertex X="10375" Y="9728" Z="0"/>
					<Vertex X="10375" Y="9722" Z="0"/>
					<Vertex X="10378" Y="9719" Z="0"/>
					<Vertex X="10381" Y="9713" Z="0"/>
					<Vertex X="10403" Y="9625" Z="0"/>
					<Vertex X="10403" Y="9622" Z="0"/>
					<Vertex X="10406" Y="9609" Z="0"/>
					<Vertex X="10406" Y="9606" Z="0"/>
					<Vertex X="10406" Y="9600" Z="0"/>
					<Vertex X="10400" Y="9591" Z="0"/>
					<Vertex X="10400" Y="9588" Z="0"/>
					<Vertex X="10397" Y="9578" Z="0"/>
					<Vertex X="10387" Y="9572" Z="0"/>
					<Vertex X="10384" Y="9566" Z="0"/>
					<Vertex X="10378" Y="9559" Z="0"/>
					<Vertex X="10375" Y="9556" Z="0"/>
					<Vertex X="10369" Y="9553" Z="0"/>
					<Vertex X="10362" Y="9550" Z="0"/>
					<Vertex X="10356" Y="9544" Z="0"/>
					<Vertex X="10350" Y="9541" Z="0"/>
					<Vertex X="10344" Y="9534" Z="0"/>
					<Vertex X="10325" Y="9525" Z="0"/>
					<Vertex X="10322" Y="9522" Z="0"/>
					<Vertex X="10309" Y="9516" Z="0"/>
					<Vertex X="10300" Y="9513" Z="0"/>
					<Vertex X="10294" Y="9506" Z="0"/>
					<Vertex X="10284" Y="9503" Z="0"/>
					<Vertex X="10200" Y="9428" Z="0"/>
					<Vertex X="10194" Y="9422" Z="0"/>
					<Vertex X="10181" Y="9406" Z="0"/>
					<Vertex X="10178" Y="9403" Z="0"/>
					<Vertex X="10178" Y="9400" Z="0"/>
					<Vertex X="10169" Y="9391" Z="0"/>
					<Vertex X="10166" Y="9384" Z="0"/>
					<Vertex X="10166" Y="9381" Z="0"/>
					<Vertex X="10162" Y="9375" Z="0"/>
					<Vertex X="10159" Y="9369" Z="0"/>
					<Vertex X="10156" Y="9363" Z="0"/>
					<Vertex X="10153" Y="9350" Z="0"/>
					<Vertex X="10150" Y="9344" Z="0"/>
					<Vertex X="10150" Y="9338" Z="0"/>
					<Vertex X="10150" Y="9328" Z="0"/>
					<Vertex X="10150" Y="9325" Z="0"/>
					<Vertex X="10147" Y="9313" Z="0"/>
					<Vertex X="10141" Y="9256" Z="0"/>
					<Vertex X="10141" Y="9253" Z="0"/>
					<Vertex X="10141" Y="9244" Z="0"/>
					<Vertex X="10141" Y="9238" Z="0"/>
					<Vertex X="10141" Y="9234" Z="0"/>
					<Vertex X="10134" Y="9228" Z="0"/>
					<Vertex X="10134" Y="9225" Z="0"/>
					<Vertex X="10134" Y="9219" Z="0"/>
					<Vertex X="10134" Y="9216" Z="0"/>
					<Vertex X="10131" Y="9213" Z="0"/>
					<Vertex X="10100" Y="9191" Z="0"/>
					<Vertex X="10097" Y="9191" Z="0"/>
					<Vertex X="10091" Y="9188" Z="0"/>
					<Vertex X="10084" Y="9188" Z="0"/>
					<Vertex X="10072" Y="9184" Z="0"/>
					<Vertex X="10062" Y="9184" Z="0"/>
					<Vertex X="10053" Y="9181" Z="0"/>
					<Vertex X="10041" Y="9181" Z="0"/>
					<Vertex X="10031" Y="9181" Z="0"/>
					<Vertex X="10016" Y="9181" Z="0"/>
					<Vertex X="9991" Y="9181" Z="0"/>
					<Vertex X="9969" Y="9181" Z="0"/>
					<Vertex X="9962" Y="9181" Z="0"/>
					<Vertex X="9825" Y="9188" Z="0"/>
					<Vertex X="9812" Y="9188" Z="0"/>
					<Vertex X="9803" Y="9194" Z="0"/>
					<Vertex X="9797" Y="9194" Z="0"/>
					<Vertex X="9784" Y="9197" Z="0"/>
					<Vertex X="9769" Y="9197" Z="0"/>
					<Vertex X="9759" Y="9200" Z="0"/>
					<Vertex X="9750" Y="9200" Z="0"/>
					<Vertex X="9737" Y="9206" Z="0"/>
					<Vertex X="9731" Y="9206" Z="0"/>
					<Vertex X="9725" Y="9206" Z="0"/>
					<Vertex X="9703" Y="9209" Z="0"/>
					<Vertex X="9697" Y="9209" Z="0"/>
					<Vertex X="9691" Y="9209" Z="0"/>
					<Vertex X="9681" Y="9209" Z="0"/>
					<Vertex X="9672" Y="9209" Z="0"/>
					<Vertex X="9666" Y="9209" Z="0"/>
					<Vertex X="9653" Y="9209" Z="0"/>
					<Vertex X="9650" Y="9209" Z="0"/>
					<Vertex X="9644" Y="9209" Z="0"/>
					<Vertex X="9641" Y="9206" Z="0"/>
					<Vertex X="9637" Y="9203" Z="0"/>
					<Vertex X="9628" Y="9194" Z="0"/>
					<Vertex X="9616" Y="9184" Z="0"/>
					<Vertex X="9550" Y="9063" Z="0"/>
					<Vertex X="9544" Y="9041" Z="0"/>
					<Vertex X="9537" Y="9034" Z="0"/>
					<Vertex X="9534" Y="9025" Z="0"/>
					<Vertex X="9528" Y="9009" Z="0"/>
					<Vertex X="9522" Y="9003" Z="0"/>
					<Vertex X="9516" Y="8981" Z="0"/>
					<Vertex X="9509" Y="8975" Z="0"/>
					<Vertex X="9509" Y="8966" Z="0"/>
					<Vertex X="9506" Y="8959" Z="0"/>
					<Vertex X="9500" Y="8950" Z="0"/>
					<Vertex X="9494" Y="8938" Z="0"/>
					<Vertex X="9487" Y="8928" Z="0"/>
					<Vertex X="9487" Y="8925" Z="0"/>
					<Vertex X="9481" Y="8919" Z="0"/>
					<Vertex X="9478" Y="8913" Z="0"/>
					<Vertex X="9475" Y="8909" Z="0"/>
					<Vertex X="9472" Y="8906" Z="0"/>
					<Vertex X="9469" Y="8903" Z="0"/>
					<Vertex X="9469" Y="8900" Z="0"/>
					<Vertex X="9459" Y="8897" Z="0"/>
					<Vertex X="9459" Y="8894" Z="0"/>
					<Vertex X="9453" Y="8891" Z="0"/>
					<Vertex X="9450" Y="8891" Z="0"/>
					<Vertex X="9447" Y="8891" Z="0"/>
					<Vertex X="9441" Y="8891" Z="0"/>
					<Vertex X="9359" Y="8881" Z="0"/>
					<Vertex X="9350" Y="8881" Z="0"/>
					<Vertex X="9341" Y="8881" Z="0"/>
					<Vertex X="9337" Y="8881" Z="0"/>
					<Vertex X="9328" Y="8878" Z="0"/>
					<Vertex X="9325" Y="8878" Z="0"/>
					<Vertex X="9316" Y="8878" Z="0"/>
					<Vertex X="9309" Y="8878" Z="0"/>
					<Vertex X="9306" Y="8878" Z="0"/>
					<Vertex X="9303" Y="8878" Z="0"/>
					<Vertex X="9297" Y="8878" Z="0"/>
					<Vertex X="9291" Y="8878" Z="0"/>
					<Vertex X="9284" Y="8878" Z="0"/>
					<Vertex X="9272" Y="8878" Z="0"/>
					<Vertex X="9272" Y="8881" Z="0"/>
					<Vertex X="9266" Y="8884" Z="0"/>
					<Vertex X="9262" Y="8884" Z="0"/>
					<Vertex X="9253" Y="8888" Z="0"/>
					<Vertex X="9250" Y="8894" Z="0"/>
					<Vertex X="9247" Y="8894" Z="0"/>
					<Vertex X="9237" Y="8897" Z="0"/>
					<Vertex X="9228" Y="8903" Z="0"/>
					<Vertex X="9228" Y="8906" Z="0"/>
					<Vertex X="9222" Y="8913" Z="0"/>
					<Vertex X="9219" Y="8913" Z="0"/>
					<Vertex X="9209" Y="8922" Z="0"/>
					<Vertex X="9209" Y="8925" Z="0"/>
					<Vertex X="9159" Y="8991" Z="0"/>
					<Vertex X="9156" Y="8994" Z="0"/>
					<Vertex X="9150" Y="9000" Z="0"/>
					<Vertex X="9147" Y="9000" Z="0"/>
					<Vertex X="9144" Y="9003" Z="0"/>
					<Vertex X="9141" Y="9006" Z="0"/>
					<Vertex X="9134" Y="9013" Z="0"/>
					<Vertex X="9134" Y="9016" Z="0"/>
					<Vertex X="9125" Y="9019" Z="0"/>
					<Vertex X="9122" Y="9022" Z="0"/>
					<Vertex X="9119" Y="9022" Z="0"/>
					<Vertex X="9116" Y="9025" Z="0"/>
					<Vertex X="9116" Y="9028" Z="0"/>
					<Vertex X="9112" Y="9031" Z="0"/>
					<Vertex X="9109" Y="9034" Z="0"/>
					<Vertex X="9106" Y="9034" Z="0"/>
					<Vertex X="9106" Y="9038" Z="0"/>
					<Vertex X="9103" Y="9041" Z="0"/>
					<Vertex X="9103" Y="9044" Z="0"/>
					<Vertex X="9100" Y="9047" Z="0"/>
					<Vertex X="9100" Y="9050" Z="0"/>
					<Vertex X="9097" Y="9050" Z="0"/>
					<Vertex X="9087" Y="9075" Z="0"/>
					<Vertex X="9087" Y="9081" Z="0"/>
					<Vertex X="9087" Y="9084" Z="0"/>
					<Vertex X="9084" Y="9084" Z="0"/>
					<Vertex X="9091" Y="9084" Z="0"/>
				</Vertices>
			</Region>
		</Regions>
		<Plots/>
	</Annotation>
</Annotations>
