# Supplementary material for: Convolutional neural networks can accurately distinguish four histologic growth patterns of lung adenocarcinoma in digital slides
Source: Sci Rep. 2019 Feb 6;9:1483. doi: 10.1038/s41598-018-37638-9 (PMC6365499; doi:10.1038/s41598-018-37638-9)
Supplement: Supplementary file 2 — Dataset 1 [file 41598_2018_37638_MOESM2_ESM.zip › TCGA-62-8394-01A-01-TS1.13349af3-80d7-4983-958e-6769819c5484.xml]

<Annotations MicronsPerPixel="0.245700">
	<Annotation Id="1" Name="" ReadOnly="0" NameReadOnly="0" LineColorReadOnly="0" Incremental="0" Type="4" LineColor="65280" Visible="1" Selected="1" MarkupImagePath="" MacroName="">
		<Attributes/>
		<Regions>
			<RegionAttributeHeaders>
				<AttributeHeader Id="9999" Name="Region" ColumnWidth="-1"/>
				<AttributeHeader Id="9997" Name="Length" ColumnWidth="-1"/>
				<AttributeHeader Id="9996" Name="Area" ColumnWidth="-1"/>
				<AttributeHeader Id="9998" Name="Text" ColumnWidth="-1"/>
			</RegionAttributeHeaders>
			<Region Id="2" Type="0" Zoom="0.123181" Selected="0" ImageLocation="" ImageFocus="0" Length="16999.5" Area="10437691.0" LengthMicrons="4176.8" AreaMicrons="630107.7" Text="SOLID" NegativeROA="0" InputRegionId="0" Analyze="1" DisplayId="2">
				<Attributes/>
				<Vertices>
					<Vertex X="4148" Y="11893" Z="0"/>
					<Vertex X="4164" Y="11893" Z="0"/>
					<Vertex X="4172" Y="11893" Z="0"/>
					<Vertex X="4189" Y="11893" Z="0"/>
					<Vertex X="4197" Y="11893" Z="0"/>
					<Vertex X="4205" Y="11893" Z="0"/>
					<Vertex X="4213" Y="11893" Z="0"/>
					<Vertex X="4221" Y="11893" Z="0"/>
					<Vertex X="4237" Y="11885" Z="0"/>
					<Vertex X="4245" Y="11885" Z="0"/>
					<Vertex X="4262" Y="11877" Z="0"/>
					<Vertex X="4278" Y="11877" Z="0"/>
					<Vertex X="4302" Y="11869" Z="0"/>
					<Vertex X="4335" Y="11861" Z="0"/>
					<Vertex X="4351" Y="11861" Z="0"/>
					<Vertex X="4383" Y="11836" Z="0"/>
					<Vertex X="4465" Y="11820" Z="0"/>
					<Vertex X="4481" Y="11820" Z="0"/>
					<Vertex X="4521" Y="11796" Z="0"/>
					<Vertex X="4554" Y="11780" Z="0"/>
					<Vertex X="4586" Y="11780" Z="0"/>
					<Vertex X="4627" Y="11755" Z="0"/>
					<Vertex X="4667" Y="11747" Z="0"/>
					<Vertex X="4684" Y="11747" Z="0"/>
					<Vertex X="4716" Y="11731" Z="0"/>
					<Vertex X="4741" Y="11723" Z="0"/>
					<Vertex X="4773" Y="11706" Z="0"/>
					<Vertex X="4797" Y="11698" Z="0"/>
					<Vertex X="4814" Y="11682" Z="0"/>
					<Vertex X="4822" Y="11674" Z="0"/>
					<Vertex X="4838" Y="11666" Z="0"/>
					<Vertex X="4862" Y="11658" Z="0"/>
					<Vertex X="4879" Y="11650" Z="0"/>
					<Vertex X="4895" Y="11650" Z="0"/>
					<Vertex X="4911" Y="11633" Z="0"/>
					<Vertex X="4927" Y="11633" Z="0"/>
					<Vertex X="4935" Y="11633" Z="0"/>
					<Vertex X="4960" Y="11625" Z="0"/>
					<Vertex X="4992" Y="11609" Z="0"/>
					<Vertex X="5000" Y="11601" Z="0"/>
					<Vertex X="5033" Y="11593" Z="0"/>
					<Vertex X="5065" Y="11585" Z="0"/>
					<Vertex X="5098" Y="11568" Z="0"/>
					<Vertex X="5122" Y="11560" Z="0"/>
					<Vertex X="5155" Y="11560" Z="0"/>
					<Vertex X="5171" Y="11552" Z="0"/>
					<Vertex X="5203" Y="11544" Z="0"/>
					<Vertex X="5211" Y="11536" Z="0"/>
					<Vertex X="5236" Y="11536" Z="0"/>
					<Vertex X="5268" Y="11528" Z="0"/>
					<Vertex X="5293" Y="11520" Z="0"/>
					<Vertex X="5317" Y="11504" Z="0"/>
					<Vertex X="5333" Y="11504" Z="0"/>
					<Vertex X="5358" Y="11495" Z="0"/>
					<Vertex X="5406" Y="11471" Z="0"/>
					<Vertex X="5422" Y="11463" Z="0"/>
					<Vertex X="5463" Y="11447" Z="0"/>
					<Vertex X="5487" Y="11439" Z="0"/>
					<Vertex X="5528" Y="11422" Z="0"/>
					<Vertex X="5560" Y="11414" Z="0"/>
					<Vertex X="5593" Y="11390" Z="0"/>
					<Vertex X="5609" Y="11382" Z="0"/>
					<Vertex X="5642" Y="11374" Z="0"/>
					<Vertex X="5658" Y="11357" Z="0"/>
					<Vertex X="5674" Y="11357" Z="0"/>
					<Vertex X="5698" Y="11349" Z="0"/>
					<Vertex X="5715" Y="11333" Z="0"/>
					<Vertex X="5731" Y="11333" Z="0"/>
					<Vertex X="5739" Y="11333" Z="0"/>
					<Vertex X="5763" Y="11325" Z="0"/>
					<Vertex X="5772" Y="11317" Z="0"/>
					<Vertex X="5780" Y="11317" Z="0"/>
					<Vertex X="5788" Y="11317" Z="0"/>
					<Vertex X="5812" Y="11309" Z="0"/>
					<Vertex X="5820" Y="11301" Z="0"/>
					<Vertex X="5853" Y="11292" Z="0"/>
					<Vertex X="5861" Y="11292" Z="0"/>
					<Vertex X="5885" Y="11284" Z="0"/>
					<Vertex X="5910" Y="11284" Z="0"/>
					<Vertex X="5926" Y="11276" Z="0"/>
					<Vertex X="5934" Y="11276" Z="0"/>
					<Vertex X="5958" Y="11276" Z="0"/>
					<Vertex X="5966" Y="11268" Z="0"/>
					<Vertex X="5974" Y="11268" Z="0"/>
					<Vertex X="5991" Y="11268" Z="0"/>
					<Vertex X="6007" Y="11268" Z="0"/>
					<Vertex X="6023" Y="11268" Z="0"/>
					<Vertex X="6039" Y="11260" Z="0"/>
					<Vertex X="6048" Y="11260" Z="0"/>
					<Vertex X="6072" Y="11260" Z="0"/>
					<Vertex X="6088" Y="11260" Z="0"/>
					<Vertex X="6112" Y="11260" Z="0"/>
					<Vertex X="6129" Y="11260" Z="0"/>
					<Vertex X="6145" Y="11260" Z="0"/>
					<Vertex X="6169" Y="11260" Z="0"/>
					<Vertex X="6177" Y="11260" Z="0"/>
					<Vertex X="6194" Y="11260" Z="0"/>
					<Vertex X="6202" Y="11260" Z="0"/>
					<Vertex X="6218" Y="11260" Z="0"/>
					<Vertex X="6234" Y="11260" Z="0"/>
					<Vertex X="6242" Y="11260" Z="0"/>
					<Vertex X="6251" Y="11260" Z="0"/>
					<Vertex X="6267" Y="11260" Z="0"/>
					<Vertex X="6283" Y="11260" Z="0"/>
					<Vertex X="6299" Y="11260" Z="0"/>
					<Vertex X="6307" Y="11260" Z="0"/>
					<Vertex X="6315" Y="11268" Z="0"/>
					<Vertex X="6324" Y="11268" Z="0"/>
					<Vertex X="6332" Y="11276" Z="0"/>
					<Vertex X="6356" Y="11284" Z="0"/>
					<Vertex X="6372" Y="11301" Z="0"/>
					<Vertex X="6380" Y="11309" Z="0"/>
					<Vertex X="6397" Y="11309" Z="0"/>
					<Vertex X="6413" Y="11333" Z="0"/>
					<Vertex X="6421" Y="11333" Z="0"/>
					<Vertex X="6421" Y="11341" Z="0"/>
					<Vertex X="6429" Y="11349" Z="0"/>
					<Vertex X="6437" Y="11366" Z="0"/>
					<Vertex X="6445" Y="11374" Z="0"/>
					<Vertex X="6445" Y="11382" Z="0"/>
					<Vertex X="6445" Y="11390" Z="0"/>
					<Vertex X="6445" Y="11406" Z="0"/>
					<Vertex X="6453" Y="11422" Z="0"/>
					<Vertex X="6462" Y="11447" Z="0"/>
					<Vertex X="6462" Y="11455" Z="0"/>
					<Vertex X="6470" Y="11471" Z="0"/>
					<Vertex X="6478" Y="11487" Z="0"/>
					<Vertex X="6478" Y="11495" Z="0"/>
					<Vertex X="6486" Y="11512" Z="0"/>
					<Vertex X="6486" Y="11528" Z="0"/>
					<Vertex X="6486" Y="11544" Z="0"/>
					<Vertex X="6486" Y="11552" Z="0"/>
					<Vertex X="6486" Y="11568" Z="0"/>
					<Vertex X="6486" Y="11585" Z="0"/>
					<Vertex X="6486" Y="11609" Z="0"/>
					<Vertex X="6486" Y="11617" Z="0"/>
					<Vertex X="6486" Y="11642" Z="0"/>
					<Vertex X="6486" Y="11666" Z="0"/>
					<Vertex X="6486" Y="11698" Z="0"/>
					<Vertex X="6486" Y="11715" Z="0"/>
					<Vertex X="6486" Y="11739" Z="0"/>
					<Vertex X="6486" Y="11755" Z="0"/>
					<Vertex X="6478" Y="11771" Z="0"/>
					<Vertex X="6478" Y="11796" Z="0"/>
					<Vertex X="6478" Y="11820" Z="0"/>
					<Vertex X="6478" Y="11836" Z="0"/>
					<Vertex X="6478" Y="11861" Z="0"/>
					<Vertex X="6470" Y="11877" Z="0"/>
					<Vertex X="6470" Y="11885" Z="0"/>
					<Vertex X="6470" Y="11909" Z="0"/>
					<Vertex X="6470" Y="11926" Z="0"/>
					<Vertex X="6462" Y="11950" Z="0"/>
					<Vertex X="6462" Y="11966" Z="0"/>
					<Vertex X="6453" Y="11983" Z="0"/>
					<Vertex X="6453" Y="12007" Z="0"/>
					<Vertex X="6453" Y="12023" Z="0"/>
					<Vertex X="6453" Y="12047" Z="0"/>
					<Vertex X="6453" Y="12064" Z="0"/>
					<Vertex X="6453" Y="12072" Z="0"/>
					<Vertex X="6445" Y="12096" Z="0"/>
					<Vertex X="6445" Y="12112" Z="0"/>
					<Vertex X="6437" Y="12137" Z="0"/>
					<Vertex X="6437" Y="12153" Z="0"/>
					<Vertex X="6429" Y="12177" Z="0"/>
					<Vertex X="6429" Y="12194" Z="0"/>
					<Vertex X="6429" Y="12218" Z="0"/>
					<Vertex X="6421" Y="12242" Z="0"/>
					<Vertex X="6413" Y="12259" Z="0"/>
					<Vertex X="6413" Y="12283" Z="0"/>
					<Vertex X="6405" Y="12307" Z="0"/>
					<Vertex X="6397" Y="12315" Z="0"/>
					<Vertex X="6397" Y="12340" Z="0"/>
					<Vertex X="6389" Y="12364" Z="0"/>
					<Vertex X="6389" Y="12372" Z="0"/>
					<Vertex X="6389" Y="12397" Z="0"/>
					<Vertex X="6389" Y="12405" Z="0"/>
					<Vertex X="6389" Y="12437" Z="0"/>
					<Vertex X="6389" Y="12453" Z="0"/>
					<Vertex X="6380" Y="12461" Z="0"/>
					<Vertex X="6372" Y="12494" Z="0"/>
					<Vertex X="6372" Y="12502" Z="0"/>
					<Vertex X="6372" Y="12518" Z="0"/>
					<Vertex X="6372" Y="12543" Z="0"/>
					<Vertex X="6372" Y="12551" Z="0"/>
					<Vertex X="6372" Y="12575" Z="0"/>
					<Vertex X="6372" Y="12583" Z="0"/>
					<Vertex X="6372" Y="12599" Z="0"/>
					<Vertex X="6372" Y="12608" Z="0"/>
					<Vertex X="6372" Y="12624" Z="0"/>
					<Vertex X="6372" Y="12648" Z="0"/>
					<Vertex X="6372" Y="12664" Z="0"/>
					<Vertex X="6372" Y="12673" Z="0"/>
					<Vertex X="6372" Y="12697" Z="0"/>
					<Vertex X="6372" Y="12721" Z="0"/>
					<Vertex X="6372" Y="12737" Z="0"/>
					<Vertex X="6372" Y="12762" Z="0"/>
					<Vertex X="6372" Y="12778" Z="0"/>
					<Vertex X="6372" Y="12794" Z="0"/>
					<Vertex X="6372" Y="12819" Z="0"/>
					<Vertex X="6372" Y="12835" Z="0"/>
					<Vertex X="6372" Y="12851" Z="0"/>
					<Vertex X="6372" Y="12884" Z="0"/>
					<Vertex X="6372" Y="12900" Z="0"/>
					<Vertex X="6372" Y="12916" Z="0"/>
					<Vertex X="6372" Y="12940" Z="0"/>
					<Vertex X="6372" Y="12957" Z="0"/>
					<Vertex X="6372" Y="12973" Z="0"/>
					<Vertex X="6372" Y="12997" Z="0"/>
					<Vertex X="6372" Y="13022" Z="0"/>
					<Vertex X="6356" Y="13046" Z="0"/>
					<Vertex X="6356" Y="13054" Z="0"/>
					<Vertex X="6356" Y="13062" Z="0"/>
					<Vertex X="6356" Y="13087" Z="0"/>
					<Vertex X="6348" Y="13111" Z="0"/>
					<Vertex X="6348" Y="13119" Z="0"/>
					<Vertex X="6340" Y="13135" Z="0"/>
					<Vertex X="6340" Y="13152" Z="0"/>
					<Vertex X="6340" Y="13168" Z="0"/>
					<Vertex X="6340" Y="13176" Z="0"/>
					<Vertex X="6340" Y="13192" Z="0"/>
					<Vertex X="6324" Y="13216" Z="0"/>
					<Vertex X="6324" Y="13225" Z="0"/>
					<Vertex X="6324" Y="13233" Z="0"/>
					<Vertex X="6315" Y="13241" Z="0"/>
					<Vertex X="6315" Y="13257" Z="0"/>
					<Vertex X="6315" Y="13265" Z="0"/>
					<Vertex X="6307" Y="13281" Z="0"/>
					<Vertex X="6299" Y="13298" Z="0"/>
					<Vertex X="6299" Y="13314" Z="0"/>
					<Vertex X="6291" Y="13322" Z="0"/>
					<Vertex X="6283" Y="13338" Z="0"/>
					<Vertex X="6283" Y="13346" Z="0"/>
					<Vertex X="6275" Y="13363" Z="0"/>
					<Vertex X="6267" Y="13371" Z="0"/>
					<Vertex X="6259" Y="13395" Z="0"/>
					<Vertex X="6251" Y="13403" Z="0"/>
					<Vertex X="6242" Y="13419" Z="0"/>
					<Vertex X="6234" Y="13428" Z="0"/>
					<Vertex X="6226" Y="13436" Z="0"/>
					<Vertex X="6210" Y="13452" Z="0"/>
					<Vertex X="6210" Y="13460" Z="0"/>
					<Vertex X="6194" Y="13492" Z="0"/>
					<Vertex X="6186" Y="13501" Z="0"/>
					<Vertex X="6169" Y="13509" Z="0"/>
					<Vertex X="6153" Y="13533" Z="0"/>
					<Vertex X="6145" Y="13533" Z="0"/>
					<Vertex X="6145" Y="13541" Z="0"/>
					<Vertex X="6121" Y="13557" Z="0"/>
					<Vertex X="6121" Y="13566" Z="0"/>
					<Vertex X="6112" Y="13574" Z="0"/>
					<Vertex X="6112" Y="13582" Z="0"/>
					<Vertex X="6096" Y="13598" Z="0"/>
					<Vertex X="6088" Y="13606" Z="0"/>
					<Vertex X="6080" Y="13606" Z="0"/>
					<Vertex X="6080" Y="13614" Z="0"/>
					<Vertex X="6072" Y="13622" Z="0"/>
					<Vertex X="6064" Y="13622" Z="0"/>
					<Vertex X="6056" Y="13639" Z="0"/>
					<Vertex X="6048" Y="13647" Z="0"/>
					<Vertex X="6039" Y="13647" Z="0"/>
					<Vertex X="6039" Y="13663" Z="0"/>
					<Vertex X="6031" Y="13663" Z="0"/>
					<Vertex X="6031" Y="13671" Z="0"/>
					<Vertex X="6023" Y="13671" Z="0"/>
					<Vertex X="6015" Y="13679" Z="0"/>
					<Vertex X="6007" Y="13687" Z="0"/>
					<Vertex X="5991" Y="13695" Z="0"/>
					<Vertex X="5983" Y="13704" Z="0"/>
					<Vertex X="5974" Y="13704" Z="0"/>
					<Vertex X="5966" Y="13712" Z="0"/>
					<Vertex X="5958" Y="13712" Z="0"/>
					<Vertex X="5950" Y="13712" Z="0"/>
					<Vertex X="5942" Y="13720" Z="0"/>
					<Vertex X="5934" Y="13728" Z="0"/>
					<Vertex X="5918" Y="13728" Z="0"/>
					<Vertex X="5910" Y="13736" Z="0"/>
					<Vertex X="5901" Y="13744" Z="0"/>
					<Vertex X="5885" Y="13744" Z="0"/>
					<Vertex X="5877" Y="13760" Z="0"/>
					<Vertex X="5861" Y="13760" Z="0"/>
					<Vertex X="5845" Y="13768" Z="0"/>
					<Vertex X="5828" Y="13777" Z="0"/>
					<Vertex X="5820" Y="13777" Z="0"/>
					<Vertex X="5812" Y="13777" Z="0"/>
					<Vertex X="5804" Y="13785" Z="0"/>
					<Vertex X="5788" Y="13793" Z="0"/>
					<Vertex X="5780" Y="13793" Z="0"/>
					<Vertex X="5763" Y="13809" Z="0"/>
					<Vertex X="5755" Y="13809" Z="0"/>
					<Vertex X="5747" Y="13817" Z="0"/>
					<Vertex X="5723" Y="13817" Z="0"/>
					<Vertex X="5707" Y="13825" Z="0"/>
					<Vertex X="5690" Y="13842" Z="0"/>
					<Vertex X="5674" Y="13842" Z="0"/>
					<Vertex X="5666" Y="13850" Z="0"/>
					<Vertex X="5634" Y="13858" Z="0"/>
					<Vertex X="5617" Y="13866" Z="0"/>
					<Vertex X="5609" Y="13874" Z="0"/>
					<Vertex X="5585" Y="13882" Z="0"/>
					<Vertex X="5577" Y="13882" Z="0"/>
					<Vertex X="5552" Y="13882" Z="0"/>
					<Vertex X="5536" Y="13890" Z="0"/>
					<Vertex X="5528" Y="13898" Z="0"/>
					<Vertex X="5520" Y="13898" Z="0"/>
					<Vertex X="5512" Y="13898" Z="0"/>
					<Vertex X="5496" Y="13906" Z="0"/>
					<Vertex X="5487" Y="13906" Z="0"/>
					<Vertex X="5471" Y="13915" Z="0"/>
					<Vertex X="5455" Y="13923" Z="0"/>
					<Vertex X="5447" Y="13931" Z="0"/>
					<Vertex X="5431" Y="13931" Z="0"/>
					<Vertex X="5414" Y="13931" Z="0"/>
					<Vertex X="5406" Y="13939" Z="0"/>
					<Vertex X="5382" Y="13939" Z="0"/>
					<Vertex X="5366" Y="13955" Z="0"/>
					<Vertex X="5349" Y="13963" Z="0"/>
					<Vertex X="5341" Y="13963" Z="0"/>
					<Vertex X="5317" Y="13971" Z="0"/>
					<Vertex X="5284" Y="13996" Z="0"/>
					<Vertex X="5276" Y="13996" Z="0"/>
					<Vertex X="5252" Y="14012" Z="0"/>
					<Vertex X="5236" Y="14020" Z="0"/>
					<Vertex X="5220" Y="14028" Z="0"/>
					<Vertex X="5187" Y="14045" Z="0"/>
					<Vertex X="5163" Y="14061" Z="0"/>
					<Vertex X="5155" Y="14069" Z="0"/>
					<Vertex X="5122" Y="14085" Z="0"/>
					<Vertex X="5106" Y="14101" Z="0"/>
					<Vertex X="5082" Y="14118" Z="0"/>
					<Vertex X="5057" Y="14126" Z="0"/>
					<Vertex X="5041" Y="14142" Z="0"/>
					<Vertex X="5025" Y="14150" Z="0"/>
					<Vertex X="5017" Y="14158" Z="0"/>
					<Vertex X="5000" Y="14158" Z="0"/>
					<Vertex X="4992" Y="14166" Z="0"/>
					<Vertex X="4968" Y="14183" Z="0"/>
					<Vertex X="4960" Y="14191" Z="0"/>
					<Vertex X="4935" Y="14199" Z="0"/>
					<Vertex X="4935" Y="14207" Z="0"/>
					<Vertex X="4919" Y="14215" Z="0"/>
					<Vertex X="4903" Y="14231" Z="0"/>
					<Vertex X="4887" Y="14231" Z="0"/>
					<Vertex X="4879" Y="14239" Z="0"/>
					<Vertex X="4870" Y="14247" Z="0"/>
					<Vertex X="4854" Y="14256" Z="0"/>
					<Vertex X="4854" Y="14264" Z="0"/>
					<Vertex X="4838" Y="14264" Z="0"/>
					<Vertex X="4830" Y="14272" Z="0"/>
					<Vertex X="4814" Y="14288" Z="0"/>
					<Vertex X="4805" Y="14288" Z="0"/>
					<Vertex X="4805" Y="14296" Z="0"/>
					<Vertex X="4781" Y="14304" Z="0"/>
					<Vertex X="4765" Y="14312" Z="0"/>
					<Vertex X="4741" Y="14337" Z="0"/>
					<Vertex X="4732" Y="14337" Z="0"/>
					<Vertex X="4724" Y="14345" Z="0"/>
					<Vertex X="4716" Y="14353" Z="0"/>
					<Vertex X="4708" Y="14361" Z="0"/>
					<Vertex X="4700" Y="14369" Z="0"/>
					<Vertex X="4676" Y="14377" Z="0"/>
					<Vertex X="4667" Y="14385" Z="0"/>
					<Vertex X="4659" Y="14385" Z="0"/>
					<Vertex X="4651" Y="14394" Z="0"/>
					<Vertex X="4643" Y="14402" Z="0"/>
					<Vertex X="4627" Y="14410" Z="0"/>
					<Vertex X="4627" Y="14418" Z="0"/>
					<Vertex X="4611" Y="14426" Z="0"/>
					<Vertex X="4594" Y="14434" Z="0"/>
					<Vertex X="4578" Y="14442" Z="0"/>
					<Vertex X="4570" Y="14459" Z="0"/>
					<Vertex X="4562" Y="14459" Z="0"/>
					<Vertex X="4554" Y="14467" Z="0"/>
					<Vertex X="4546" Y="14467" Z="0"/>
					<Vertex X="4538" Y="14467" Z="0"/>
					<Vertex X="4529" Y="14467" Z="0"/>
					<Vertex X="4513" Y="14483" Z="0"/>
					<Vertex X="4505" Y="14483" Z="0"/>
					<Vertex X="4497" Y="14491" Z="0"/>
					<Vertex X="4481" Y="14507" Z="0"/>
					<Vertex X="4473" Y="14507" Z="0"/>
					<Vertex X="4465" Y="14515" Z="0"/>
					<Vertex X="4456" Y="14523" Z="0"/>
					<Vertex X="4440" Y="14523" Z="0"/>
					<Vertex X="4432" Y="14540" Z="0"/>
					<Vertex X="4424" Y="14540" Z="0"/>
					<Vertex X="4416" Y="14548" Z="0"/>
					<Vertex X="4400" Y="14556" Z="0"/>
					<Vertex X="4391" Y="14556" Z="0"/>
					<Vertex X="4383" Y="14564" Z="0"/>
					<Vertex X="4375" Y="14572" Z="0"/>
					<Vertex X="4359" Y="14572" Z="0"/>
					<Vertex X="4351" Y="14580" Z="0"/>
					<Vertex X="4343" Y="14580" Z="0"/>
					<Vertex X="4327" Y="14588" Z="0"/>
					<Vertex X="4327" Y="14597" Z="0"/>
					<Vertex X="4310" Y="14597" Z="0"/>
					<Vertex X="4302" Y="14605" Z="0"/>
					<Vertex X="4294" Y="14605" Z="0"/>
					<Vertex X="4286" Y="14605" Z="0"/>
					<Vertex X="4278" Y="14621" Z="0"/>
					<Vertex X="4270" Y="14621" Z="0"/>
					<Vertex X="4253" Y="14629" Z="0"/>
					<Vertex X="4253" Y="14637" Z="0"/>
					<Vertex X="4237" Y="14645" Z="0"/>
					<Vertex X="4229" Y="14653" Z="0"/>
					<Vertex X="4221" Y="14653" Z="0"/>
					<Vertex X="4197" Y="14661" Z="0"/>
					<Vertex X="4189" Y="14670" Z="0"/>
					<Vertex X="4180" Y="14678" Z="0"/>
					<Vertex X="4156" Y="14694" Z="0"/>
					<Vertex X="4140" Y="14710" Z="0"/>
					<Vertex X="4124" Y="14718" Z="0"/>
					<Vertex X="4107" Y="14743" Z="0"/>
					<Vertex X="4099" Y="14743" Z="0"/>
					<Vertex X="4075" Y="14759" Z="0"/>
					<Vertex X="4075" Y="14767" Z="0"/>
					<Vertex X="4051" Y="14775" Z="0"/>
					<Vertex X="4034" Y="14791" Z="0"/>
					<Vertex X="4026" Y="14799" Z="0"/>
					<Vertex X="4002" Y="14824" Z="0"/>
					<Vertex X="3986" Y="14832" Z="0"/>
					<Vertex X="3977" Y="14848" Z="0"/>
					<Vertex X="3961" Y="14864" Z="0"/>
					<Vertex X="3953" Y="14873" Z="0"/>
					<Vertex X="3945" Y="14889" Z="0"/>
					<Vertex X="3937" Y="14889" Z="0"/>
					<Vertex X="3937" Y="14897" Z="0"/>
					<Vertex X="3921" Y="14913" Z="0"/>
					<Vertex X="3921" Y="14921" Z="0"/>
					<Vertex X="3904" Y="14937" Z="0"/>
					<Vertex X="3896" Y="14937" Z="0"/>
					<Vertex X="3880" Y="14954" Z="0"/>
					<Vertex X="3880" Y="14962" Z="0"/>
					<Vertex X="3872" Y="14962" Z="0"/>
					<Vertex X="3864" Y="14986" Z="0"/>
					<Vertex X="3848" Y="14994" Z="0"/>
					<Vertex X="3848" Y="15002" Z="0"/>
					<Vertex X="3831" Y="15027" Z="0"/>
					<Vertex X="3823" Y="15035" Z="0"/>
					<Vertex X="3815" Y="15043" Z="0"/>
					<Vertex X="3799" Y="15067" Z="0"/>
					<Vertex X="3791" Y="15075" Z="0"/>
					<Vertex X="3783" Y="15084" Z="0"/>
					<Vertex X="3766" Y="15108" Z="0"/>
					<Vertex X="3766" Y="15116" Z="0"/>
					<Vertex X="3758" Y="15124" Z="0"/>
					<Vertex X="3742" Y="15140" Z="0"/>
					<Vertex X="3734" Y="15165" Z="0"/>
					<Vertex X="3726" Y="15165" Z="0"/>
					<Vertex X="3726" Y="15173" Z="0"/>
					<Vertex X="3710" Y="15189" Z="0"/>
					<Vertex X="3701" Y="15205" Z="0"/>
					<Vertex X="3693" Y="15214" Z="0"/>
					<Vertex X="3693" Y="15230" Z="0"/>
					<Vertex X="3677" Y="15238" Z="0"/>
					<Vertex X="3669" Y="15254" Z="0"/>
					<Vertex X="3653" Y="15270" Z="0"/>
					<Vertex X="3653" Y="15278" Z="0"/>
					<Vertex X="3645" Y="15287" Z="0"/>
					<Vertex X="3636" Y="15295" Z="0"/>
					<Vertex X="3628" Y="15311" Z="0"/>
					<Vertex X="3612" Y="15327" Z="0"/>
					<Vertex X="3596" Y="15352" Z="0"/>
					<Vertex X="3580" Y="15368" Z="0"/>
					<Vertex X="3563" Y="15384" Z="0"/>
					<Vertex X="3555" Y="15392" Z="0"/>
					<Vertex X="3547" Y="15400" Z="0"/>
					<Vertex X="3539" Y="15408" Z="0"/>
					<Vertex X="3531" Y="15425" Z="0"/>
					<Vertex X="3515" Y="15425" Z="0"/>
					<Vertex X="3498" Y="15441" Z="0"/>
					<Vertex X="3482" Y="15449" Z="0"/>
					<Vertex X="3458" Y="15465" Z="0"/>
					<Vertex X="3450" Y="15473" Z="0"/>
					<Vertex X="3417" Y="15490" Z="0"/>
					<Vertex X="3401" Y="15498" Z="0"/>
					<Vertex X="3377" Y="15506" Z="0"/>
					<Vertex X="3360" Y="15514" Z="0"/>
					<Vertex X="3320" Y="15530" Z="0"/>
					<Vertex X="3312" Y="15538" Z="0"/>
					<Vertex X="3287" Y="15546" Z="0"/>
					<Vertex X="3263" Y="15554" Z="0"/>
					<Vertex X="3247" Y="15563" Z="0"/>
					<Vertex X="3231" Y="15571" Z="0"/>
					<Vertex X="3206" Y="15579" Z="0"/>
					<Vertex X="3182" Y="15587" Z="0"/>
					<Vertex X="3166" Y="15587" Z="0"/>
					<Vertex X="3149" Y="15587" Z="0"/>
					<Vertex X="3125" Y="15595" Z="0"/>
					<Vertex X="3101" Y="15611" Z="0"/>
					<Vertex X="3093" Y="15611" Z="0"/>
					<Vertex X="3076" Y="15611" Z="0"/>
					<Vertex X="3052" Y="15619" Z="0"/>
					<Vertex X="3044" Y="15619" Z="0"/>
					<Vertex X="3011" Y="15619" Z="0"/>
					<Vertex X="3003" Y="15619" Z="0"/>
					<Vertex X="2979" Y="15636" Z="0"/>
					<Vertex X="2963" Y="15636" Z="0"/>
					<Vertex X="2946" Y="15644" Z="0"/>
					<Vertex X="2922" Y="15644" Z="0"/>
					<Vertex X="2914" Y="15644" Z="0"/>
					<Vertex X="2890" Y="15644" Z="0"/>
					<Vertex X="2881" Y="15644" Z="0"/>
					<Vertex X="2857" Y="15644" Z="0"/>
					<Vertex X="2849" Y="15644" Z="0"/>
					<Vertex X="2841" Y="15644" Z="0"/>
					<Vertex X="2833" Y="15644" Z="0"/>
					<Vertex X="2817" Y="15644" Z="0"/>
					<Vertex X="2808" Y="15644" Z="0"/>
					<Vertex X="2792" Y="15644" Z="0"/>
					<Vertex X="2784" Y="15644" Z="0"/>
					<Vertex X="2776" Y="15628" Z="0"/>
					<Vertex X="2776" Y="15619" Z="0"/>
					<Vertex X="2776" Y="15611" Z="0"/>
					<Vertex X="2776" Y="15595" Z="0"/>
					<Vertex X="2776" Y="15579" Z="0"/>
					<Vertex X="2776" Y="15563" Z="0"/>
					<Vertex X="2776" Y="15522" Z="0"/>
					<Vertex X="2792" Y="15506" Z="0"/>
					<Vertex X="2817" Y="15473" Z="0"/>
					<Vertex X="2833" Y="15441" Z="0"/>
					<Vertex X="2865" Y="15408" Z="0"/>
					<Vertex X="2898" Y="15376" Z="0"/>
					<Vertex X="2914" Y="15352" Z="0"/>
					<Vertex X="2946" Y="15311" Z="0"/>
					<Vertex X="2963" Y="15278" Z="0"/>
					<Vertex X="2987" Y="15246" Z="0"/>
					<Vertex X="3003" Y="15230" Z="0"/>
					<Vertex X="3036" Y="15197" Z="0"/>
					<Vertex X="3060" Y="15165" Z="0"/>
					<Vertex X="3125" Y="15108" Z="0"/>
					<Vertex X="3141" Y="15084" Z="0"/>
					<Vertex X="3158" Y="15075" Z="0"/>
					<Vertex X="3174" Y="15059" Z="0"/>
					<Vertex X="3190" Y="15043" Z="0"/>
					<Vertex X="3206" Y="15027" Z="0"/>
					<Vertex X="3214" Y="15011" Z="0"/>
					<Vertex X="3231" Y="14994" Z="0"/>
					<Vertex X="3239" Y="14986" Z="0"/>
					<Vertex X="3263" Y="14962" Z="0"/>
					<Vertex X="3279" Y="14946" Z="0"/>
					<Vertex X="3287" Y="14929" Z="0"/>
					<Vertex X="3304" Y="14921" Z="0"/>
					<Vertex X="3336" Y="14889" Z="0"/>
					<Vertex X="3344" Y="14873" Z="0"/>
					<Vertex X="3369" Y="14856" Z="0"/>
					<Vertex X="3369" Y="14848" Z="0"/>
					<Vertex X="3369" Y="14840" Z="0"/>
					<Vertex X="3377" Y="14832" Z="0"/>
					<Vertex X="3377" Y="14824" Z="0"/>
					<Vertex X="3385" Y="14808" Z="0"/>
					<Vertex X="3385" Y="14783" Z="0"/>
					<Vertex X="3393" Y="14759" Z="0"/>
					<Vertex X="3401" Y="14735" Z="0"/>
					<Vertex X="3401" Y="14718" Z="0"/>
					<Vertex X="3401" Y="14670" Z="0"/>
					<Vertex X="3401" Y="14637" Z="0"/>
					<Vertex X="3401" Y="14605" Z="0"/>
					<Vertex X="3401" Y="14588" Z="0"/>
					<Vertex X="3401" Y="14564" Z="0"/>
					<Vertex X="3385" Y="14532" Z="0"/>
					<Vertex X="3385" Y="14507" Z="0"/>
					<Vertex X="3360" Y="14475" Z="0"/>
					<Vertex X="3352" Y="14459" Z="0"/>
					<Vertex X="3328" Y="14410" Z="0"/>
					<Vertex X="3312" Y="14385" Z="0"/>
					<Vertex X="3296" Y="14353" Z="0"/>
					<Vertex X="3279" Y="14329" Z="0"/>
					<Vertex X="3255" Y="14296" Z="0"/>
					<Vertex X="3239" Y="14256" Z="0"/>
					<Vertex X="3206" Y="14223" Z="0"/>
					<Vertex X="3174" Y="14183" Z="0"/>
					<Vertex X="3174" Y="14174" Z="0"/>
					<Vertex X="3158" Y="14142" Z="0"/>
					<Vertex X="3158" Y="14134" Z="0"/>
					<Vertex X="3149" Y="14126" Z="0"/>
					<Vertex X="3141" Y="14126" Z="0"/>
					<Vertex X="3141" Y="14109" Z="0"/>
					<Vertex X="3125" Y="14093" Z="0"/>
					<Vertex X="3125" Y="14085" Z="0"/>
					<Vertex X="3109" Y="14077" Z="0"/>
					<Vertex X="3101" Y="14077" Z="0"/>
					<Vertex X="3084" Y="14069" Z="0"/>
					<Vertex X="3076" Y="14069" Z="0"/>
					<Vertex X="3060" Y="14069" Z="0"/>
					<Vertex X="3052" Y="14069" Z="0"/>
					<Vertex X="3036" Y="14069" Z="0"/>
					<Vertex X="3028" Y="14069" Z="0"/>
					<Vertex X="3020" Y="14069" Z="0"/>
					<Vertex X="3003" Y="14069" Z="0"/>
					<Vertex X="2995" Y="14069" Z="0"/>
					<Vertex X="2987" Y="14069" Z="0"/>
					<Vertex X="2979" Y="14069" Z="0"/>
					<Vertex X="2963" Y="14069" Z="0"/>
					<Vertex X="2955" Y="14069" Z="0"/>
					<Vertex X="2938" Y="14069" Z="0"/>
					<Vertex X="2922" Y="14069" Z="0"/>
					<Vertex X="2906" Y="14069" Z="0"/>
					<Vertex X="2898" Y="14069" Z="0"/>
					<Vertex X="2881" Y="14069" Z="0"/>
					<Vertex X="2873" Y="14069" Z="0"/>
					<Vertex X="2865" Y="14069" Z="0"/>
					<Vertex X="2857" Y="14069" Z="0"/>
					<Vertex X="2849" Y="14077" Z="0"/>
					<Vertex X="2841" Y="14077" Z="0"/>
					<Vertex X="2833" Y="14077" Z="0"/>
					<Vertex X="2817" Y="14077" Z="0"/>
					<Vertex X="2817" Y="14085" Z="0"/>
					<Vertex X="2800" Y="14093" Z="0"/>
					<Vertex X="2792" Y="14101" Z="0"/>
					<Vertex X="2768" Y="14109" Z="0"/>
					<Vertex X="2768" Y="14118" Z="0"/>
					<Vertex X="2760" Y="14126" Z="0"/>
					<Vertex X="2752" Y="14134" Z="0"/>
					<Vertex X="2727" Y="14150" Z="0"/>
					<Vertex X="2727" Y="14158" Z="0"/>
					<Vertex X="2719" Y="14158" Z="0"/>
					<Vertex X="2719" Y="14166" Z="0"/>
					<Vertex X="2711" Y="14174" Z="0"/>
					<Vertex X="2703" Y="14183" Z="0"/>
					<Vertex X="2695" Y="14199" Z="0"/>
					<Vertex X="2687" Y="14207" Z="0"/>
					<Vertex X="2679" Y="14215" Z="0"/>
					<Vertex X="2670" Y="14215" Z="0"/>
					<Vertex X="2654" Y="14231" Z="0"/>
					<Vertex X="2638" Y="14247" Z="0"/>
					<Vertex X="2630" Y="14256" Z="0"/>
					<Vertex X="2622" Y="14264" Z="0"/>
					<Vertex X="2614" Y="14280" Z="0"/>
					<Vertex X="2605" Y="14288" Z="0"/>
					<Vertex X="2589" Y="14304" Z="0"/>
					<Vertex X="2589" Y="14312" Z="0"/>
					<Vertex X="2581" Y="14312" Z="0"/>
					<Vertex X="2581" Y="14329" Z="0"/>
					<Vertex X="2565" Y="14329" Z="0"/>
					<Vertex X="2557" Y="14345" Z="0"/>
					<Vertex X="2549" Y="14353" Z="0"/>
					<Vertex X="2541" Y="14353" Z="0"/>
					<Vertex X="2532" Y="14361" Z="0"/>
					<Vertex X="2524" Y="14369" Z="0"/>
					<Vertex X="2508" Y="14385" Z="0"/>
					<Vertex X="2500" Y="14394" Z="0"/>
					<Vertex X="2492" Y="14402" Z="0"/>
					<Vertex X="2476" Y="14410" Z="0"/>
					<Vertex X="2459" Y="14426" Z="0"/>
					<Vertex X="2451" Y="14434" Z="0"/>
					<Vertex X="2435" Y="14442" Z="0"/>
					<Vertex X="2427" Y="14450" Z="0"/>
					<Vertex X="2419" Y="14450" Z="0"/>
					<Vertex X="2403" Y="14475" Z="0"/>
					<Vertex X="2386" Y="14483" Z="0"/>
					<Vertex X="2378" Y="14499" Z="0"/>
					<Vertex X="2370" Y="14507" Z="0"/>
					<Vertex X="2346" Y="14523" Z="0"/>
					<Vertex X="2321" Y="14532" Z="0"/>
					<Vertex X="2321" Y="14540" Z="0"/>
					<Vertex X="2305" Y="14556" Z="0"/>
					<Vertex X="2289" Y="14556" Z="0"/>
					<Vertex X="2281" Y="14564" Z="0"/>
					<Vertex X="2281" Y="14572" Z="0"/>
					<Vertex X="2256" Y="14588" Z="0"/>
					<Vertex X="2240" Y="14597" Z="0"/>
					<Vertex X="2232" Y="14597" Z="0"/>
					<Vertex X="2216" Y="14613" Z="0"/>
					<Vertex X="2200" Y="14629" Z="0"/>
					<Vertex X="2191" Y="14629" Z="0"/>
					<Vertex X="2183" Y="14637" Z="0"/>
					<Vertex X="2159" Y="14661" Z="0"/>
					<Vertex X="2151" Y="14670" Z="0"/>
					<Vertex X="2127" Y="14686" Z="0"/>
					<Vertex X="2118" Y="14694" Z="0"/>
					<Vertex X="2102" Y="14710" Z="0"/>
					<Vertex X="2086" Y="14718" Z="0"/>
					<Vertex X="2086" Y="14726" Z="0"/>
					<Vertex X="2062" Y="14743" Z="0"/>
					<Vertex X="2053" Y="14743" Z="0"/>
					<Vertex X="2053" Y="14751" Z="0"/>
					<Vertex X="2029" Y="14775" Z="0"/>
					<Vertex X="2021" Y="14791" Z="0"/>
					<Vertex X="2013" Y="14808" Z="0"/>
					<Vertex X="1997" Y="14816" Z="0"/>
					<Vertex X="1989" Y="14824" Z="0"/>
					<Vertex X="1980" Y="14840" Z="0"/>
					<Vertex X="1972" Y="14840" Z="0"/>
					<Vertex X="1964" Y="14856" Z="0"/>
					<Vertex X="1956" Y="14864" Z="0"/>
					<Vertex X="1948" Y="14864" Z="0"/>
					<Vertex X="1932" Y="14881" Z="0"/>
					<Vertex X="1924" Y="14881" Z="0"/>
					<Vertex X="1907" Y="14889" Z="0"/>
					<Vertex X="1899" Y="14897" Z="0"/>
					<Vertex X="1891" Y="14897" Z="0"/>
					<Vertex X="1883" Y="14897" Z="0"/>
					<Vertex X="1875" Y="14897" Z="0"/>
					<Vertex X="1867" Y="14897" Z="0"/>
					<Vertex X="1859" Y="14897" Z="0"/>
					<Vertex X="1850" Y="14897" Z="0"/>
					<Vertex X="1842" Y="14897" Z="0"/>
					<Vertex X="1826" Y="14881" Z="0"/>
					<Vertex X="1826" Y="14873" Z="0"/>
					<Vertex X="1818" Y="14856" Z="0"/>
					<Vertex X="1794" Y="14816" Z="0"/>
					<Vertex X="1786" Y="14791" Z="0"/>
					<Vertex X="1769" Y="14775" Z="0"/>
					<Vertex X="1769" Y="14726" Z="0"/>
					<Vertex X="1769" Y="14718" Z="0"/>
					<Vertex X="1769" Y="14694" Z="0"/>
					<Vertex X="1761" Y="14645" Z="0"/>
					<Vertex X="1761" Y="14613" Z="0"/>
					<Vertex X="1761" Y="14572" Z="0"/>
					<Vertex X="1761" Y="14523" Z="0"/>
					<Vertex X="1761" Y="14491" Z="0"/>
					<Vertex X="1761" Y="14442" Z="0"/>
					<Vertex X="1761" Y="14418" Z="0"/>
					<Vertex X="1761" Y="14394" Z="0"/>
					<Vertex X="1761" Y="14345" Z="0"/>
					<Vertex X="1761" Y="14337" Z="0"/>
					<Vertex X="1761" Y="14312" Z="0"/>
					<Vertex X="1761" Y="14296" Z="0"/>
					<Vertex X="1761" Y="14256" Z="0"/>
					<Vertex X="1761" Y="14223" Z="0"/>
					<Vertex X="1761" Y="14215" Z="0"/>
					<Vertex X="1761" Y="14207" Z="0"/>
					<Vertex X="1761" Y="14174" Z="0"/>
					<Vertex X="1761" Y="14158" Z="0"/>
					<Vertex X="1761" Y="14142" Z="0"/>
					<Vertex X="1761" Y="14118" Z="0"/>
					<Vertex X="1761" Y="14109" Z="0"/>
					<Vertex X="1761" Y="14069" Z="0"/>
					<Vertex X="1761" Y="14053" Z="0"/>
					<Vertex X="1761" Y="14045" Z="0"/>
					<Vertex X="1761" Y="14004" Z="0"/>
					<Vertex X="1761" Y="13971" Z="0"/>
					<Vertex X="1761" Y="13955" Z="0"/>
					<Vertex X="1769" Y="13931" Z="0"/>
					<Vertex X="1769" Y="13906" Z="0"/>
					<Vertex X="1777" Y="13858" Z="0"/>
					<Vertex X="1786" Y="13833" Z="0"/>
					<Vertex X="1786" Y="13817" Z="0"/>
					<Vertex X="1794" Y="13768" Z="0"/>
					<Vertex X="1802" Y="13744" Z="0"/>
					<Vertex X="1810" Y="13720" Z="0"/>
					<Vertex X="1818" Y="13704" Z="0"/>
					<Vertex X="1834" Y="13679" Z="0"/>
					<Vertex X="1842" Y="13655" Z="0"/>
					<Vertex X="1859" Y="13622" Z="0"/>
					<Vertex X="1859" Y="13614" Z="0"/>
					<Vertex X="1867" Y="13598" Z="0"/>
					<Vertex X="1899" Y="13557" Z="0"/>
					<Vertex X="1907" Y="13517" Z="0"/>
					<Vertex X="1956" Y="13460" Z="0"/>
					<Vertex X="1972" Y="13444" Z="0"/>
					<Vertex X="1980" Y="13419" Z="0"/>
					<Vertex X="2029" Y="13387" Z="0"/>
					<Vertex X="2045" Y="13387" Z="0"/>
					<Vertex X="2078" Y="13354" Z="0"/>
					<Vertex X="2102" Y="13346" Z="0"/>
					<Vertex X="2143" Y="13322" Z="0"/>
					<Vertex X="2167" Y="13306" Z="0"/>
					<Vertex X="2216" Y="13281" Z="0"/>
					<Vertex X="2224" Y="13273" Z="0"/>
					<Vertex X="2256" Y="13257" Z="0"/>
					<Vertex X="2297" Y="13233" Z="0"/>
					<Vertex X="2313" Y="13216" Z="0"/>
					<Vertex X="2354" Y="13192" Z="0"/>
					<Vertex X="2378" Y="13184" Z="0"/>
					<Vertex X="2411" Y="13168" Z="0"/>
					<Vertex X="2427" Y="13160" Z="0"/>
					<Vertex X="2467" Y="13152" Z="0"/>
					<Vertex X="2476" Y="13135" Z="0"/>
					<Vertex X="2492" Y="13135" Z="0"/>
					<Vertex X="2524" Y="13111" Z="0"/>
					<Vertex X="2532" Y="13095" Z="0"/>
					<Vertex X="2549" Y="13087" Z="0"/>
					<Vertex X="2581" Y="13070" Z="0"/>
					<Vertex X="2589" Y="13062" Z="0"/>
					<Vertex X="2597" Y="13054" Z="0"/>
					<Vertex X="2630" Y="13022" Z="0"/>
					<Vertex X="2638" Y="13005" Z="0"/>
					<Vertex X="2662" Y="12981" Z="0"/>
					<Vertex X="2670" Y="12957" Z="0"/>
					<Vertex X="2711" Y="12916" Z="0"/>
					<Vertex X="2727" Y="12900" Z="0"/>
					<Vertex X="2743" Y="12875" Z="0"/>
					<Vertex X="2760" Y="12859" Z="0"/>
					<Vertex X="2776" Y="12835" Z="0"/>
					<Vertex X="2800" Y="12819" Z="0"/>
					<Vertex X="2808" Y="12802" Z="0"/>
					<Vertex X="2833" Y="12770" Z="0"/>
					<Vertex X="2849" Y="12754" Z="0"/>
					<Vertex X="2857" Y="12746" Z="0"/>
					<Vertex X="2873" Y="12729" Z="0"/>
					<Vertex X="2890" Y="12721" Z="0"/>
					<Vertex X="2898" Y="12713" Z="0"/>
					<Vertex X="2930" Y="12681" Z="0"/>
					<Vertex X="2938" Y="12673" Z="0"/>
					<Vertex X="2963" Y="12664" Z="0"/>
					<Vertex X="2971" Y="12656" Z="0"/>
					<Vertex X="2987" Y="12640" Z="0"/>
					<Vertex X="2995" Y="12640" Z="0"/>
					<Vertex X="3028" Y="12608" Z="0"/>
					<Vertex X="3044" Y="12608" Z="0"/>
					<Vertex X="3076" Y="12583" Z="0"/>
					<Vertex X="3117" Y="12567" Z="0"/>
					<Vertex X="3141" Y="12551" Z="0"/>
					<Vertex X="3166" Y="12535" Z="0"/>
					<Vertex X="3198" Y="12518" Z="0"/>
					<Vertex X="3231" Y="12502" Z="0"/>
					<Vertex X="3239" Y="12502" Z="0"/>
					<Vertex X="3271" Y="12486" Z="0"/>
					<Vertex X="3287" Y="12478" Z="0"/>
					<Vertex X="3328" Y="12453" Z="0"/>
					<Vertex X="3352" Y="12445" Z="0"/>
					<Vertex X="3369" Y="12429" Z="0"/>
					<Vertex X="3409" Y="12413" Z="0"/>
					<Vertex X="3425" Y="12397" Z="0"/>
					<Vertex X="3458" Y="12380" Z="0"/>
					<Vertex X="3474" Y="12372" Z="0"/>
					<Vertex X="3490" Y="12356" Z="0"/>
					<Vertex X="3523" Y="12332" Z="0"/>
					<Vertex X="3539" Y="12323" Z="0"/>
					<Vertex X="3580" Y="12291" Z="0"/>
					<Vertex X="3612" Y="12275" Z="0"/>
					<Vertex X="3628" Y="12259" Z="0"/>
					<Vertex X="3661" Y="12234" Z="0"/>
					<Vertex X="3677" Y="12218" Z="0"/>
					<Vertex X="3701" Y="12202" Z="0"/>
					<Vertex X="3726" Y="12177" Z="0"/>
					<Vertex X="3742" Y="12169" Z="0"/>
					<Vertex X="3774" Y="12145" Z="0"/>
					<Vertex X="3783" Y="12137" Z="0"/>
					<Vertex X="3807" Y="12121" Z="0"/>
					<Vertex X="3848" Y="12112" Z="0"/>
					<Vertex X="3856" Y="12104" Z="0"/>
					<Vertex X="3872" Y="12088" Z="0"/>
					<Vertex X="3896" Y="12080" Z="0"/>
					<Vertex X="3904" Y="12064" Z="0"/>
					<Vertex X="3929" Y="12056" Z="0"/>
					<Vertex X="3953" Y="12047" Z="0"/>
					<Vertex X="3961" Y="12039" Z="0"/>
					<Vertex X="3986" Y="12031" Z="0"/>
					<Vertex X="4002" Y="12031" Z="0"/>
					<Vertex X="4034" Y="12031" Z="0"/>
					<Vertex X="4051" Y="12015" Z="0"/>
					<Vertex X="4059" Y="12007" Z="0"/>
					<Vertex X="4075" Y="12007" Z="0"/>
					<Vertex X="4075" Y="11999" Z="0"/>
					<Vertex X="4083" Y="11999" Z="0"/>
					<Vertex X="4099" Y="11999" Z="0"/>
					<Vertex X="4107" Y="11999" Z="0"/>
					<Vertex X="4115" Y="11999" Z="0"/>
					<Vertex X="4124" Y="11991" Z="0"/>
					<Vertex X="4132" Y="11991" Z="0"/>
					<Vertex X="4148" Y="11893" Z="0"/>
				</Vertices>
			</Region>
			<Region Id="3" Type="0" Zoom="0.123181" Selected="0" ImageLocation="" ImageFocus="0" Length="34723.8" Area="20614948.5" LengthMicrons="8531.6" AreaMicrons="1244493.3" Text="SOLID" NegativeROA="0" InputRegionId="0" Analyze="1" DisplayId="3">
				<Attributes/>
				<Vertices>
					<Vertex X="2508" Y="9295" Z="0"/>
					<Vertex X="2500" Y="9295" Z="0"/>
					<Vertex X="2500" Y="9304" Z="0"/>
					<Vertex X="2500" Y="9320" Z="0"/>
					<Vertex X="2508" Y="9328" Z="0"/>
					<Vertex X="2516" Y="9336" Z="0"/>
					<Vertex X="2532" Y="9352" Z="0"/>
					<Vertex X="2549" Y="9360" Z="0"/>
					<Vertex X="2565" Y="9377" Z="0"/>
					<Vertex X="2581" Y="9385" Z="0"/>
					<Vertex X="2630" Y="9425" Z="0"/>
					<Vertex X="2646" Y="9442" Z="0"/>
					<Vertex X="2670" Y="9450" Z="0"/>
					<Vertex X="2703" Y="9482" Z="0"/>
					<Vertex X="2719" Y="9490" Z="0"/>
					<Vertex X="2727" Y="9498" Z="0"/>
					<Vertex X="2760" Y="9515" Z="0"/>
					<Vertex X="2776" Y="9523" Z="0"/>
					<Vertex X="2792" Y="9523" Z="0"/>
					<Vertex X="2817" Y="9539" Z="0"/>
					<Vertex X="2833" Y="9539" Z="0"/>
					<Vertex X="2849" Y="9547" Z="0"/>
					<Vertex X="2857" Y="9563" Z="0"/>
					<Vertex X="2865" Y="9563" Z="0"/>
					<Vertex X="2898" Y="9580" Z="0"/>
					<Vertex X="2914" Y="9588" Z="0"/>
					<Vertex X="2930" Y="9596" Z="0"/>
					<Vertex X="2955" Y="9604" Z="0"/>
					<Vertex X="2987" Y="9612" Z="0"/>
					<Vertex X="3011" Y="9612" Z="0"/>
					<Vertex X="3028" Y="9628" Z="0"/>
					<Vertex X="3068" Y="9636" Z="0"/>
					<Vertex X="3093" Y="9653" Z="0"/>
					<Vertex X="3117" Y="9653" Z="0"/>
					<Vertex X="3149" Y="9661" Z="0"/>
					<Vertex X="3166" Y="9661" Z="0"/>
					<Vertex X="3190" Y="9661" Z="0"/>
					<Vertex X="3222" Y="9661" Z="0"/>
					<Vertex X="3231" Y="9661" Z="0"/>
					<Vertex X="3247" Y="9661" Z="0"/>
					<Vertex X="3271" Y="9661" Z="0"/>
					<Vertex X="3296" Y="9661" Z="0"/>
					<Vertex X="3320" Y="9661" Z="0"/>
					<Vertex X="3336" Y="9661" Z="0"/>
					<Vertex X="3352" Y="9661" Z="0"/>
					<Vertex X="3369" Y="9661" Z="0"/>
					<Vertex X="3401" Y="9661" Z="0"/>
					<Vertex X="3434" Y="9653" Z="0"/>
					<Vertex X="3458" Y="9653" Z="0"/>
					<Vertex X="3474" Y="9644" Z="0"/>
					<Vertex X="3498" Y="9636" Z="0"/>
					<Vertex X="3507" Y="9636" Z="0"/>
					<Vertex X="3531" Y="9620" Z="0"/>
					<Vertex X="3555" Y="9612" Z="0"/>
					<Vertex X="3588" Y="9596" Z="0"/>
					<Vertex X="3604" Y="9580" Z="0"/>
					<Vertex X="3628" Y="9563" Z="0"/>
					<Vertex X="3645" Y="9547" Z="0"/>
					<Vertex X="3701" Y="9506" Z="0"/>
					<Vertex X="3726" Y="9490" Z="0"/>
					<Vertex X="3734" Y="9474" Z="0"/>
					<Vertex X="3774" Y="9442" Z="0"/>
					<Vertex X="3791" Y="9417" Z="0"/>
					<Vertex X="3799" Y="9401" Z="0"/>
					<Vertex X="3807" Y="9385" Z="0"/>
					<Vertex X="3815" Y="9352" Z="0"/>
					<Vertex X="3815" Y="9336" Z="0"/>
					<Vertex X="3815" Y="9328" Z="0"/>
					<Vertex X="3815" Y="9295" Z="0"/>
					<Vertex X="3815" Y="9287" Z="0"/>
					<Vertex X="3815" Y="9247" Z="0"/>
					<Vertex X="3807" Y="9222" Z="0"/>
					<Vertex X="3791" Y="9198" Z="0"/>
					<Vertex X="3766" Y="9166" Z="0"/>
					<Vertex X="3750" Y="9166" Z="0"/>
					<Vertex X="3750" Y="9141" Z="0"/>
					<Vertex X="3726" Y="9125" Z="0"/>
					<Vertex X="3718" Y="9117" Z="0"/>
					<Vertex X="3718" Y="9109" Z="0"/>
					<Vertex X="3718" Y="9101" Z="0"/>
					<Vertex X="3718" Y="9084" Z="0"/>
					<Vertex X="3718" Y="9060" Z="0"/>
					<Vertex X="3718" Y="9044" Z="0"/>
					<Vertex X="3718" Y="9036" Z="0"/>
					<Vertex X="3726" Y="8995" Z="0"/>
					<Vertex X="3742" Y="8979" Z="0"/>
					<Vertex X="3758" Y="8963" Z="0"/>
					<Vertex X="3783" Y="8922" Z="0"/>
					<Vertex X="3799" Y="8898" Z="0"/>
					<Vertex X="3848" Y="8873" Z="0"/>
					<Vertex X="3929" Y="8833" Z="0"/>
					<Vertex X="3969" Y="8825" Z="0"/>
					<Vertex X="4018" Y="8792" Z="0"/>
					<Vertex X="4067" Y="8784" Z="0"/>
					<Vertex X="4156" Y="8751" Z="0"/>
					<Vertex X="4163" Y="8765" Z="0"/>
					<Vertex X="4176" Y="8765" Z="0"/>
					<Vertex X="4182" Y="8765" Z="0"/>
					<Vertex X="4189" Y="8765" Z="0"/>
					<Vertex X="4195" Y="8759" Z="0"/>
					<Vertex X="4201" Y="8759" Z="0"/>
					<Vertex X="4207" Y="8752" Z="0"/>
					<Vertex X="4220" Y="8740" Z="0"/>
					<Vertex X="4226" Y="8740" Z="0"/>
					<Vertex X="4226" Y="8727" Z="0"/>
					<Vertex X="4226" Y="8721" Z="0"/>
					<Vertex X="4239" Y="8708" Z="0"/>
					<Vertex X="4239" Y="8702" Z="0"/>
					<Vertex X="4245" Y="8690" Z="0"/>
					<Vertex X="4251" Y="8677" Z="0"/>
					<Vertex X="4251" Y="8671" Z="0"/>
					<Vertex X="4257" Y="8665" Z="0"/>
					<Vertex X="4264" Y="8658" Z="0"/>
					<Vertex X="4264" Y="8652" Z="0"/>
					<Vertex X="4264" Y="8640" Z="0"/>
					<Vertex X="4264" Y="8633" Z="0"/>
					<Vertex X="4264" Y="8621" Z="0"/>
					<Vertex X="4264" Y="8615" Z="0"/>
					<Vertex X="4264" Y="8608" Z="0"/>
					<Vertex X="4264" Y="8602" Z="0"/>
					<Vertex X="4264" Y="8596" Z="0"/>
					<Vertex X="4264" Y="8589" Z="0"/>
					<Vertex X="4257" Y="8583" Z="0"/>
					<Vertex X="4257" Y="8577" Z="0"/>
					<Vertex X="4257" Y="8571" Z="0"/>
					<Vertex X="4257" Y="8558" Z="0"/>
					<Vertex X="4257" Y="8546" Z="0"/>
					<Vertex X="4257" Y="8539" Z="0"/>
					<Vertex X="4257" Y="8527" Z="0"/>
					<Vertex X="4257" Y="8521" Z="0"/>
					<Vertex X="4257" Y="8508" Z="0"/>
					<Vertex X="4257" Y="8502" Z="0"/>
					<Vertex X="4257" Y="8496" Z="0"/>
					<Vertex X="4257" Y="8477" Z="0"/>
					<Vertex X="4257" Y="8471" Z="0"/>
					<Vertex X="4257" Y="8458" Z="0"/>
					<Vertex X="4257" Y="8445" Z="0"/>
					<Vertex X="4264" Y="8433" Z="0"/>
					<Vertex X="4264" Y="8427" Z="0"/>
					<Vertex X="4264" Y="8414" Z="0"/>
					<Vertex X="4264" Y="8402" Z="0"/>
					<Vertex X="4264" Y="8395" Z="0"/>
					<Vertex X="4264" Y="8389" Z="0"/>
					<Vertex X="4264" Y="8377" Z="0"/>
					<Vertex X="4270" Y="8370" Z="0"/>
					<Vertex X="4270" Y="8364" Z="0"/>
					<Vertex X="4270" Y="8358" Z="0"/>
					<Vertex X="4270" Y="8352" Z="0"/>
					<Vertex X="4270" Y="8345" Z="0"/>
					<Vertex X="4276" Y="8339" Z="0"/>
					<Vertex X="4276" Y="8333" Z="0"/>
					<Vertex X="4276" Y="8327" Z="0"/>
					<Vertex X="4276" Y="8320" Z="0"/>
					<Vertex X="4282" Y="8308" Z="0"/>
					<Vertex X="4282" Y="8301" Z="0"/>
					<Vertex X="4289" Y="8295" Z="0"/>
					<Vertex X="4289" Y="8289" Z="0"/>
					<Vertex X="4289" Y="8283" Z="0"/>
					<Vertex X="4301" Y="8270" Z="0"/>
					<Vertex X="4307" Y="8258" Z="0"/>
					<Vertex X="4307" Y="8251" Z="0"/>
					<Vertex X="4320" Y="8239" Z="0"/>
					<Vertex X="4326" Y="8226" Z="0"/>
					<Vertex X="4326" Y="8208" Z="0"/>
					<Vertex X="4333" Y="8201" Z="0"/>
					<Vertex X="4345" Y="8189" Z="0"/>
					<Vertex X="4351" Y="8176" Z="0"/>
					<Vertex X="4358" Y="8164" Z="0"/>
					<Vertex X="4364" Y="8151" Z="0"/>
					<Vertex X="4370" Y="8139" Z="0"/>
					<Vertex X="4376" Y="8132" Z="0"/>
					<Vertex X="4383" Y="8114" Z="0"/>
					<Vertex X="4383" Y="8107" Z="0"/>
					<Vertex X="4389" Y="8101" Z="0"/>
					<Vertex X="4395" Y="8095" Z="0"/>
					<Vertex X="4395" Y="8089" Z="0"/>
					<Vertex X="4408" Y="8076" Z="0"/>
					<Vertex X="4408" Y="8064" Z="0"/>
					<Vertex X="4414" Y="8051" Z="0"/>
					<Vertex X="4420" Y="8051" Z="0"/>
					<Vertex X="4433" Y="8026" Z="0"/>
					<Vertex X="4451" Y="8014" Z="0"/>
					<Vertex X="4451" Y="8007" Z="0"/>
					<Vertex X="4464" Y="8001" Z="0"/>
					<Vertex X="4477" Y="7988" Z="0"/>
					<Vertex X="4495" Y="7982" Z="0"/>
					<Vertex X="4502" Y="7976" Z="0"/>
					<Vertex X="4539" Y="7963" Z="0"/>
					<Vertex X="4570" Y="7951" Z="0"/>
					<Vertex X="4583" Y="7938" Z="0"/>
					<Vertex X="4627" Y="7913" Z="0"/>
					<Vertex X="4633" Y="7913" Z="0"/>
					<Vertex X="4671" Y="7901" Z="0"/>
					<Vertex X="4689" Y="7888" Z="0"/>
					<Vertex X="4708" Y="7882" Z="0"/>
					<Vertex X="4733" Y="7876" Z="0"/>
					<Vertex X="4752" Y="7870" Z="0"/>
					<Vertex X="4777" Y="7863" Z="0"/>
					<Vertex X="4790" Y="7857" Z="0"/>
					<Vertex X="4821" Y="7844" Z="0"/>
					<Vertex X="4846" Y="7832" Z="0"/>
					<Vertex X="4852" Y="7832" Z="0"/>
					<Vertex X="4877" Y="7813" Z="0"/>
					<Vertex X="4890" Y="7813" Z="0"/>
					<Vertex X="4921" Y="7801" Z="0"/>
					<Vertex X="4927" Y="7794" Z="0"/>
					<Vertex X="4946" Y="7788" Z="0"/>
					<Vertex X="4971" Y="7776" Z="0"/>
					<Vertex X="4984" Y="7769" Z="0"/>
					<Vertex X="4996" Y="7769" Z="0"/>
					<Vertex X="5015" Y="7763" Z="0"/>
					<Vertex X="5027" Y="7757" Z="0"/>
					<Vertex X="5059" Y="7744" Z="0"/>
					<Vertex X="5090" Y="7726" Z="0"/>
					<Vertex X="5109" Y="7719" Z="0"/>
					<Vertex X="5140" Y="7707" Z="0"/>
					<Vertex X="5146" Y="7700" Z="0"/>
					<Vertex X="5171" Y="7694" Z="0"/>
					<Vertex X="5203" Y="7675" Z="0"/>
					<Vertex X="5222" Y="7669" Z="0"/>
					<Vertex X="5253" Y="7650" Z="0"/>
					<Vertex X="5278" Y="7644" Z="0"/>
					<Vertex X="5303" Y="7625" Z="0"/>
					<Vertex X="5322" Y="7613" Z="0"/>
					<Vertex X="5340" Y="7600" Z="0"/>
					<Vertex X="5353" Y="7594" Z="0"/>
					<Vertex X="5372" Y="7575" Z="0"/>
					<Vertex X="5384" Y="7563" Z="0"/>
					<Vertex X="5409" Y="7550" Z="0"/>
					<Vertex X="5428" Y="7538" Z="0"/>
					<Vertex X="5434" Y="7531" Z="0"/>
					<Vertex X="5466" Y="7513" Z="0"/>
					<Vertex X="5472" Y="7506" Z="0"/>
					<Vertex X="5503" Y="7488" Z="0"/>
					<Vertex X="5535" Y="7469" Z="0"/>
					<Vertex X="5553" Y="7456" Z="0"/>
					<Vertex X="5591" Y="7431" Z="0"/>
					<Vertex X="5603" Y="7425" Z="0"/>
					<Vertex X="5641" Y="7400" Z="0"/>
					<Vertex X="5672" Y="7387" Z="0"/>
					<Vertex X="5710" Y="7350" Z="0"/>
					<Vertex X="5766" Y="7319" Z="0"/>
					<Vertex X="5791" Y="7300" Z="0"/>
					<Vertex X="5848" Y="7262" Z="0"/>
					<Vertex X="5904" Y="7237" Z="0"/>
					<Vertex X="5929" Y="7218" Z="0"/>
					<Vertex X="5973" Y="7187" Z="0"/>
					<Vertex X="6029" Y="7156" Z="0"/>
					<Vertex X="6054" Y="7143" Z="0"/>
					<Vertex X="6110" Y="7118" Z="0"/>
					<Vertex X="6154" Y="7087" Z="0"/>
					<Vertex X="6192" Y="7074" Z="0"/>
					<Vertex X="6229" Y="7062" Z="0"/>
					<Vertex X="6280" Y="7043" Z="0"/>
					<Vertex X="6305" Y="7037" Z="0"/>
					<Vertex X="6342" Y="7024" Z="0"/>
					<Vertex X="6392" Y="7006" Z="0"/>
					<Vertex X="6417" Y="6999" Z="0"/>
					<Vertex X="6480" Y="6968" Z="0"/>
					<Vertex X="6542" Y="6949" Z="0"/>
					<Vertex X="6574" Y="6937" Z="0"/>
					<Vertex X="6636" Y="6912" Z="0"/>
					<Vertex X="6686" Y="6893" Z="0"/>
					<Vertex X="6749" Y="6862" Z="0"/>
					<Vertex X="6762" Y="6849" Z="0"/>
					<Vertex X="6799" Y="6837" Z="0"/>
					<Vertex X="6818" Y="6830" Z="0"/>
					<Vertex X="6843" Y="6818" Z="0"/>
					<Vertex X="6881" Y="6805" Z="0"/>
					<Vertex X="6893" Y="6799" Z="0"/>
					<Vertex X="6918" Y="6793" Z="0"/>
					<Vertex X="6949" Y="6774" Z="0"/>
					<Vertex X="6962" Y="6768" Z="0"/>
					<Vertex X="6981" Y="6761" Z="0"/>
					<Vertex X="6993" Y="6749" Z="0"/>
					<Vertex X="7018" Y="6736" Z="0"/>
					<Vertex X="7025" Y="6730" Z="0"/>
					<Vertex X="7043" Y="6718" Z="0"/>
					<Vertex X="7062" Y="6705" Z="0"/>
					<Vertex X="7075" Y="6693" Z="0"/>
					<Vertex X="7093" Y="6686" Z="0"/>
					<Vertex X="7106" Y="6674" Z="0"/>
					<Vertex X="7125" Y="6661" Z="0"/>
					<Vertex X="7137" Y="6649" Z="0"/>
					<Vertex X="7156" Y="6642" Z="0"/>
					<Vertex X="7181" Y="6617" Z="0"/>
					<Vertex X="7206" Y="6605" Z="0"/>
					<Vertex X="7225" Y="6592" Z="0"/>
					<Vertex X="7244" Y="6574" Z="0"/>
					<Vertex X="7262" Y="6555" Z="0"/>
					<Vertex X="7294" Y="6530" Z="0"/>
					<Vertex X="7306" Y="6524" Z="0"/>
					<Vertex X="7331" Y="6498" Z="0"/>
					<Vertex X="7369" Y="6473" Z="0"/>
					<Vertex X="7406" Y="6448" Z="0"/>
					<Vertex X="7425" Y="6436" Z="0"/>
					<Vertex X="7488" Y="6405" Z="0"/>
					<Vertex X="7519" Y="6380" Z="0"/>
					<Vertex X="7563" Y="6361" Z="0"/>
					<Vertex X="7588" Y="6342" Z="0"/>
					<Vertex X="7626" Y="6323" Z="0"/>
					<Vertex X="7682" Y="6286" Z="0"/>
					<Vertex X="7732" Y="6261" Z="0"/>
					<Vertex X="7751" Y="6248" Z="0"/>
					<Vertex X="7788" Y="6223" Z="0"/>
					<Vertex X="7838" Y="6198" Z="0"/>
					<Vertex X="7876" Y="6173" Z="0"/>
					<Vertex X="7888" Y="6173" Z="0"/>
					<Vertex X="7920" Y="6148" Z="0"/>
					<Vertex X="7951" Y="6142" Z="0"/>
					<Vertex X="7976" Y="6123" Z="0"/>
					<Vertex X="7989" Y="6110" Z="0"/>
					<Vertex X="8014" Y="6098" Z="0"/>
					<Vertex X="8032" Y="6085" Z="0"/>
					<Vertex X="8058" Y="6079" Z="0"/>
					<Vertex X="8064" Y="6073" Z="0"/>
					<Vertex X="8095" Y="6060" Z="0"/>
					<Vertex X="8108" Y="6054" Z="0"/>
					<Vertex X="8126" Y="6048" Z="0"/>
					<Vertex X="8139" Y="6035" Z="0"/>
					<Vertex X="8158" Y="6029" Z="0"/>
					<Vertex X="8189" Y="6016" Z="0"/>
					<Vertex X="8202" Y="6016" Z="0"/>
					<Vertex X="8220" Y="6004" Z="0"/>
					<Vertex X="8233" Y="5998" Z="0"/>
					<Vertex X="8245" Y="5991" Z="0"/>
					<Vertex X="8264" Y="5985" Z="0"/>
					<Vertex X="8270" Y="5985" Z="0"/>
					<Vertex X="8283" Y="5979" Z="0"/>
					<Vertex X="8283" Y="5973" Z="0"/>
					<Vertex X="8295" Y="5973" Z="0"/>
					<Vertex X="8308" Y="5966" Z="0"/>
					<Vertex X="8314" Y="5966" Z="0"/>
					<Vertex X="8327" Y="5966" Z="0"/>
					<Vertex X="8333" Y="5966" Z="0"/>
					<Vertex X="8345" Y="5966" Z="0"/>
					<Vertex X="8358" Y="5960" Z="0"/>
					<Vertex X="8364" Y="5954" Z="0"/>
					<Vertex X="8371" Y="5954" Z="0"/>
					<Vertex X="8389" Y="5948" Z="0"/>
					<Vertex X="8396" Y="5948" Z="0"/>
					<Vertex X="8408" Y="5948" Z="0"/>
					<Vertex X="8421" Y="5935" Z="0"/>
					<Vertex X="8427" Y="5935" Z="0"/>
					<Vertex X="8433" Y="5929" Z="0"/>
					<Vertex X="8446" Y="5923" Z="0"/>
					<Vertex X="8452" Y="5923" Z="0"/>
					<Vertex X="8458" Y="5916" Z="0"/>
					<Vertex X="8464" Y="5916" Z="0"/>
					<Vertex X="8471" Y="5910" Z="0"/>
					<Vertex X="8496" Y="5910" Z="0"/>
					<Vertex X="8502" Y="5910" Z="0"/>
					<Vertex X="8508" Y="5904" Z="0"/>
					<Vertex X="8521" Y="5904" Z="0"/>
					<Vertex X="8546" Y="5891" Z="0"/>
					<Vertex X="8558" Y="5885" Z="0"/>
					<Vertex X="8571" Y="5879" Z="0"/>
					<Vertex X="8590" Y="5872" Z="0"/>
					<Vertex X="8596" Y="5866" Z="0"/>
					<Vertex X="8608" Y="5866" Z="0"/>
					<Vertex X="8615" Y="5866" Z="0"/>
					<Vertex X="8627" Y="5860" Z="0"/>
					<Vertex X="8646" Y="5854" Z="0"/>
					<Vertex X="8659" Y="5854" Z="0"/>
					<Vertex X="8671" Y="5847" Z="0"/>
					<Vertex X="8684" Y="5847" Z="0"/>
					<Vertex X="8696" Y="5847" Z="0"/>
					<Vertex X="8715" Y="5841" Z="0"/>
					<Vertex X="8740" Y="5841" Z="0"/>
					<Vertex X="8759" Y="5841" Z="0"/>
					<Vertex X="8784" Y="5841" Z="0"/>
					<Vertex X="8796" Y="5841" Z="0"/>
					<Vertex X="8821" Y="5841" Z="0"/>
					<Vertex X="8834" Y="5841" Z="0"/>
					<Vertex X="8871" Y="5841" Z="0"/>
					<Vertex X="8903" Y="5854" Z="0"/>
					<Vertex X="8928" Y="5854" Z="0"/>
					<Vertex X="8972" Y="5866" Z="0"/>
					<Vertex X="8978" Y="5872" Z="0"/>
					<Vertex X="8997" Y="5872" Z="0"/>
					<Vertex X="9003" Y="5872" Z="0"/>
					<Vertex X="9015" Y="5872" Z="0"/>
					<Vertex X="9028" Y="5872" Z="0"/>
					<Vertex X="9034" Y="5872" Z="0"/>
					<Vertex X="9034" Y="5879" Z="0"/>
					<Vertex X="9047" Y="5879" Z="0"/>
					<Vertex X="9053" Y="5879" Z="0"/>
					<Vertex X="9065" Y="5879" Z="0"/>
					<Vertex X="9072" Y="5879" Z="0"/>
					<Vertex X="9084" Y="5879" Z="0"/>
					<Vertex X="9090" Y="5879" Z="0"/>
					<Vertex X="9103" Y="5879" Z="0"/>
					<Vertex X="9109" Y="5879" Z="0"/>
					<Vertex X="9122" Y="5885" Z="0"/>
					<Vertex X="9134" Y="5891" Z="0"/>
					<Vertex X="9134" Y="5897" Z="0"/>
					<Vertex X="9147" Y="5904" Z="0"/>
					<Vertex X="9153" Y="5910" Z="0"/>
					<Vertex X="9166" Y="5923" Z="0"/>
					<Vertex X="9178" Y="5935" Z="0"/>
					<Vertex X="9197" Y="5954" Z="0"/>
					<Vertex X="9209" Y="5966" Z="0"/>
					<Vertex X="9216" Y="5973" Z="0"/>
					<Vertex X="9216" Y="5979" Z="0"/>
					<Vertex X="9222" Y="5991" Z="0"/>
					<Vertex X="9228" Y="5998" Z="0"/>
					<Vertex X="9234" Y="6010" Z="0"/>
					<Vertex X="9247" Y="6029" Z="0"/>
					<Vertex X="9253" Y="6041" Z="0"/>
					<Vertex X="9266" Y="6067" Z="0"/>
					<Vertex X="9272" Y="6073" Z="0"/>
					<Vertex X="9285" Y="6085" Z="0"/>
					<Vertex X="9291" Y="6092" Z="0"/>
					<Vertex X="9291" Y="6098" Z="0"/>
					<Vertex X="9297" Y="6104" Z="0"/>
					<Vertex X="9297" Y="6110" Z="0"/>
					<Vertex X="9297" Y="6117" Z="0"/>
					<Vertex X="9303" Y="6123" Z="0"/>
					<Vertex X="9303" Y="6129" Z="0"/>
					<Vertex X="9316" Y="6135" Z="0"/>
					<Vertex X="9322" Y="6142" Z="0"/>
					<Vertex X="9335" Y="6148" Z="0"/>
					<Vertex X="9341" Y="6154" Z="0"/>
					<Vertex X="9347" Y="6154" Z="0"/>
					<Vertex X="9353" Y="6160" Z="0"/>
					<Vertex X="11144" Y="7087" Z="0"/>
					<Vertex X="11138" Y="7087" Z="0"/>
					<Vertex X="11125" Y="7093" Z="0"/>
					<Vertex X="11119" Y="7093" Z="0"/>
					<Vertex X="11113" Y="7099" Z="0"/>
					<Vertex X="11100" Y="7106" Z="0"/>
					<Vertex X="11081" Y="7112" Z="0"/>
					<Vertex X="11069" Y="7118" Z="0"/>
					<Vertex X="11050" Y="7125" Z="0"/>
					<Vertex X="11038" Y="7131" Z="0"/>
					<Vertex X="11019" Y="7143" Z="0"/>
					<Vertex X="11012" Y="7143" Z="0"/>
					<Vertex X="11000" Y="7156" Z="0"/>
					<Vertex X="10987" Y="7162" Z="0"/>
					<Vertex X="10975" Y="7162" Z="0"/>
					<Vertex X="10969" Y="7175" Z="0"/>
					<Vertex X="10962" Y="7175" Z="0"/>
					<Vertex X="10950" Y="7193" Z="0"/>
					<Vertex X="10931" Y="7206" Z="0"/>
					<Vertex X="10925" Y="7225" Z="0"/>
					<Vertex X="10906" Y="7250" Z="0"/>
					<Vertex X="10881" Y="7281" Z="0"/>
					<Vertex X="10831" Y="7331" Z="0"/>
					<Vertex X="10800" Y="7369" Z="0"/>
					<Vertex X="10793" Y="7400" Z="0"/>
					<Vertex X="10793" Y="7406" Z="0"/>
					<Vertex X="10806" Y="7394" Z="0"/>
					<Vertex X="10806" Y="7387" Z="0"/>
					<Vertex X="10812" Y="7375" Z="0"/>
					<Vertex X="10818" Y="7369" Z="0"/>
					<Vertex X="10825" Y="7362" Z="0"/>
					<Vertex X="10825" Y="7350" Z="0"/>
					<Vertex X="10831" Y="7344" Z="0"/>
					<Vertex X="10831" Y="7331" Z="0"/>
					<Vertex X="10831" Y="7325" Z="0"/>
					<Vertex X="10831" Y="7319" Z="0"/>
					<Vertex X="10837" Y="7306" Z="0"/>
					<Vertex X="10837" Y="7300" Z="0"/>
					<Vertex X="10837" Y="7294" Z="0"/>
					<Vertex X="10837" Y="7287" Z="0"/>
					<Vertex X="10837" Y="7275" Z="0"/>
					<Vertex X="10831" Y="7269" Z="0"/>
					<Vertex X="10831" Y="7262" Z="0"/>
					<Vertex X="10831" Y="7256" Z="0"/>
					<Vertex X="10831" Y="7250" Z="0"/>
					<Vertex X="10825" Y="7250" Z="0"/>
					<Vertex X="10818" Y="7250" Z="0"/>
					<Vertex X="10812" Y="7250" Z="0"/>
					<Vertex X="10806" Y="7250" Z="0"/>
					<Vertex X="10800" Y="7250" Z="0"/>
					<Vertex X="10793" Y="7250" Z="0"/>
					<Vertex X="10787" Y="7250" Z="0"/>
					<Vertex X="10781" Y="7250" Z="0"/>
					<Vertex X="10775" Y="7250" Z="0"/>
					<Vertex X="10762" Y="7256" Z="0"/>
					<Vertex X="10750" Y="7256" Z="0"/>
					<Vertex X="10737" Y="7256" Z="0"/>
					<Vertex X="10718" Y="7256" Z="0"/>
					<Vertex X="10712" Y="7256" Z="0"/>
					<Vertex X="10706" Y="7262" Z="0"/>
					<Vertex X="10699" Y="7262" Z="0"/>
					<Vertex X="10693" Y="7262" Z="0"/>
					<Vertex X="10674" Y="7262" Z="0"/>
					<Vertex X="10668" Y="7262" Z="0"/>
					<Vertex X="10662" Y="7262" Z="0"/>
					<Vertex X="10656" Y="7269" Z="0"/>
					<Vertex X="10637" Y="7269" Z="0"/>
					<Vertex X="10624" Y="7275" Z="0"/>
					<Vertex X="10599" Y="7287" Z="0"/>
					<Vertex X="10593" Y="7294" Z="0"/>
					<Vertex X="10562" Y="7306" Z="0"/>
					<Vertex X="10543" Y="7312" Z="0"/>
					<Vertex X="10537" Y="7319" Z="0"/>
					<Vertex X="10524" Y="7331" Z="0"/>
					<Vertex X="10518" Y="7331" Z="0"/>
					<Vertex X="10518" Y="7337" Z="0"/>
					<Vertex X="10505" Y="7344" Z="0"/>
					<Vertex X="10505" Y="7350" Z="0"/>
					<Vertex X="10499" Y="7350" Z="0"/>
					<Vertex X="10499" Y="7356" Z="0"/>
					<Vertex X="10493" Y="7362" Z="0"/>
					<Vertex X="10487" Y="7369" Z="0"/>
					<Vertex X="10480" Y="7369" Z="0"/>
					<Vertex X="10474" Y="7375" Z="0"/>
					<Vertex X="10462" Y="7387" Z="0"/>
					<Vertex X="10455" Y="7387" Z="0"/>
					<Vertex X="10430" Y="7413" Z="0"/>
					<Vertex X="10399" Y="7431" Z="0"/>
					<Vertex X="10374" Y="7456" Z="0"/>
					<Vertex X="10330" Y="7481" Z="0"/>
					<Vertex X="10286" Y="7513" Z="0"/>
					<Vertex X="10255" Y="7531" Z="0"/>
					<Vertex X="10211" Y="7563" Z="0"/>
					<Vertex X="10174" Y="7582" Z="0"/>
					<Vertex X="10142" Y="7600" Z="0"/>
					<Vertex X="10111" Y="7619" Z="0"/>
					<Vertex X="10098" Y="7625" Z="0"/>
					<Vertex X="10086" Y="7638" Z="0"/>
					<Vertex X="10073" Y="7644" Z="0"/>
					<Vertex X="10061" Y="7657" Z="0"/>
					<Vertex X="10042" Y="7669" Z="0"/>
					<Vertex X="10030" Y="7688" Z="0"/>
					<Vertex X="10011" Y="7700" Z="0"/>
					<Vertex X="9979" Y="7726" Z="0"/>
					<Vertex X="9961" Y="7738" Z="0"/>
					<Vertex X="9948" Y="7763" Z="0"/>
					<Vertex X="9929" Y="7769" Z="0"/>
					<Vertex X="9904" Y="7807" Z="0"/>
					<Vertex X="9873" Y="7826" Z="0"/>
					<Vertex X="9867" Y="7832" Z="0"/>
					<Vertex X="9835" Y="7851" Z="0"/>
					<Vertex X="9823" Y="7857" Z="0"/>
					<Vertex X="9798" Y="7876" Z="0"/>
					<Vertex X="9773" Y="7895" Z="0"/>
					<Vertex X="9767" Y="7895" Z="0"/>
					<Vertex X="9754" Y="7901" Z="0"/>
					<Vertex X="9735" Y="7913" Z="0"/>
					<Vertex X="9723" Y="7920" Z="0"/>
					<Vertex X="9691" Y="7938" Z="0"/>
					<Vertex X="9679" Y="7945" Z="0"/>
					<Vertex X="9660" Y="7951" Z="0"/>
					<Vertex X="9648" Y="7963" Z="0"/>
					<Vertex X="9623" Y="7982" Z="0"/>
					<Vertex X="9591" Y="8001" Z="0"/>
					<Vertex X="9579" Y="8007" Z="0"/>
					<Vertex X="9554" Y="8020" Z="0"/>
					<Vertex X="9529" Y="8032" Z="0"/>
					<Vertex X="9504" Y="8051" Z="0"/>
					<Vertex X="9485" Y="8064" Z="0"/>
					<Vertex X="9460" Y="8076" Z="0"/>
					<Vertex X="9416" Y="8101" Z="0"/>
					<Vertex X="9391" Y="8114" Z="0"/>
					<Vertex X="9353" Y="8132" Z="0"/>
					<Vertex X="9303" Y="8164" Z="0"/>
					<Vertex X="9278" Y="8176" Z="0"/>
					<Vertex X="9234" Y="8208" Z="0"/>
					<Vertex X="9209" Y="8220" Z="0"/>
					<Vertex X="9191" Y="8245" Z="0"/>
					<Vertex X="9166" Y="8264" Z="0"/>
					<Vertex X="9141" Y="8276" Z="0"/>
					<Vertex X="9116" Y="8295" Z="0"/>
					<Vertex X="9097" Y="8301" Z="0"/>
					<Vertex X="9078" Y="8314" Z="0"/>
					<Vertex X="9053" Y="8333" Z="0"/>
					<Vertex X="9034" Y="8345" Z="0"/>
					<Vertex X="9015" Y="8364" Z="0"/>
					<Vertex X="8997" Y="8377" Z="0"/>
					<Vertex X="8972" Y="8395" Z="0"/>
					<Vertex X="8959" Y="8402" Z="0"/>
					<Vertex X="8947" Y="8414" Z="0"/>
					<Vertex X="8940" Y="8420" Z="0"/>
					<Vertex X="8928" Y="8433" Z="0"/>
					<Vertex X="8903" Y="8445" Z="0"/>
					<Vertex X="8884" Y="8445" Z="0"/>
					<Vertex X="8853" Y="8464" Z="0"/>
					<Vertex X="8821" Y="8483" Z="0"/>
					<Vertex X="8790" Y="8508" Z="0"/>
					<Vertex X="8777" Y="8514" Z="0"/>
					<Vertex X="8752" Y="8533" Z="0"/>
					<Vertex X="8721" Y="8552" Z="0"/>
					<Vertex X="8696" Y="8571" Z="0"/>
					<Vertex X="8665" Y="8589" Z="0"/>
					<Vertex X="8652" Y="8596" Z="0"/>
					<Vertex X="8615" Y="8615" Z="0"/>
					<Vertex X="8583" Y="8633" Z="0"/>
					<Vertex X="8565" Y="8646" Z="0"/>
					<Vertex X="8540" Y="8658" Z="0"/>
					<Vertex X="8521" Y="8677" Z="0"/>
					<Vertex X="8508" Y="8683" Z="0"/>
					<Vertex X="8477" Y="8702" Z="0"/>
					<Vertex X="8452" Y="8715" Z="0"/>
					<Vertex X="8433" Y="8721" Z="0"/>
					<Vertex X="8414" Y="8727" Z="0"/>
					<Vertex X="8383" Y="8752" Z="0"/>
					<Vertex X="8364" Y="8759" Z="0"/>
					<Vertex X="8333" Y="8771" Z="0"/>
					<Vertex X="8295" Y="8790" Z="0"/>
					<Vertex X="8277" Y="8802" Z="0"/>
					<Vertex X="8252" Y="8821" Z="0"/>
					<Vertex X="8239" Y="8821" Z="0"/>
					<Vertex X="8214" Y="8840" Z="0"/>
					<Vertex X="8195" Y="8852" Z="0"/>
					<Vertex X="8176" Y="8859" Z="0"/>
					<Vertex X="8151" Y="8871" Z="0"/>
					<Vertex X="8126" Y="8877" Z="0"/>
					<Vertex X="8114" Y="8884" Z="0"/>
					<Vertex X="8089" Y="8903" Z="0"/>
					<Vertex X="8076" Y="8903" Z="0"/>
					<Vertex X="8064" Y="8909" Z="0"/>
					<Vertex X="8039" Y="8921" Z="0"/>
					<Vertex X="8026" Y="8928" Z="0"/>
					<Vertex X="8014" Y="8928" Z="0"/>
					<Vertex X="8001" Y="8940" Z="0"/>
					<Vertex X="7995" Y="8940" Z="0"/>
					<Vertex X="7982" Y="8940" Z="0"/>
					<Vertex X="7976" Y="8946" Z="0"/>
					<Vertex X="7970" Y="8946" Z="0"/>
					<Vertex X="7964" Y="8946" Z="0"/>
					<Vertex X="7957" Y="8946" Z="0"/>
					<Vertex X="7945" Y="8946" Z="0"/>
					<Vertex X="7939" Y="8959" Z="0"/>
					<Vertex X="7932" Y="8959" Z="0"/>
					<Vertex X="7926" Y="8959" Z="0"/>
					<Vertex X="7920" Y="8959" Z="0"/>
					<Vertex X="7914" Y="8959" Z="0"/>
					<Vertex X="7907" Y="8953" Z="0"/>
					<Vertex X="7901" Y="8946" Z="0"/>
					<Vertex X="7901" Y="8940" Z="0"/>
					<Vertex X="7901" Y="8934" Z="0"/>
					<Vertex X="7901" Y="8928" Z="0"/>
					<Vertex X="7895" Y="8921" Z="0"/>
					<Vertex X="7895" Y="8915" Z="0"/>
					<Vertex X="7888" Y="8915" Z="0"/>
					<Vertex X="7882" Y="8915" Z="0"/>
					<Vertex X="7876" Y="8909" Z="0"/>
					<Vertex X="7870" Y="8896" Z="0"/>
					<Vertex X="7863" Y="8896" Z="0"/>
					<Vertex X="7857" Y="8890" Z="0"/>
					<Vertex X="7851" Y="8884" Z="0"/>
					<Vertex X="7845" Y="8877" Z="0"/>
					<Vertex X="7838" Y="8871" Z="0"/>
					<Vertex X="7832" Y="8865" Z="0"/>
					<Vertex X="7832" Y="8859" Z="0"/>
					<Vertex X="7832" Y="8852" Z="0"/>
					<Vertex X="7820" Y="8846" Z="0"/>
					<Vertex X="7813" Y="8840" Z="0"/>
					<Vertex X="7813" Y="8834" Z="0"/>
					<Vertex X="7807" Y="8834" Z="0"/>
					<Vertex X="7807" Y="8821" Z="0"/>
					<Vertex X="7801" Y="8815" Z="0"/>
					<Vertex X="7801" Y="8796" Z="0"/>
					<Vertex X="7795" Y="8790" Z="0"/>
					<Vertex X="7788" Y="8765" Z="0"/>
					<Vertex X="7782" Y="8759" Z="0"/>
					<Vertex X="7776" Y="8752" Z="0"/>
					<Vertex X="7776" Y="8733" Z="0"/>
					<Vertex X="7776" Y="8727" Z="0"/>
					<Vertex X="7770" Y="8708" Z="0"/>
					<Vertex X="7763" Y="8690" Z="0"/>
					<Vertex X="7757" Y="8671" Z="0"/>
					<Vertex X="7757" Y="8665" Z="0"/>
					<Vertex X="7751" Y="8658" Z="0"/>
					<Vertex X="7744" Y="8652" Z="0"/>
					<Vertex X="7738" Y="8646" Z="0"/>
					<Vertex X="7738" Y="8640" Z="0"/>
					<Vertex X="7732" Y="8633" Z="0"/>
					<Vertex X="7726" Y="8621" Z="0"/>
					<Vertex X="7713" Y="8608" Z="0"/>
					<Vertex X="7713" Y="8596" Z="0"/>
					<Vertex X="7707" Y="8589" Z="0"/>
					<Vertex X="7694" Y="8571" Z="0"/>
					<Vertex X="7682" Y="8558" Z="0"/>
					<Vertex X="7669" Y="8533" Z="0"/>
					<Vertex X="7663" Y="8527" Z="0"/>
					<Vertex X="7657" Y="8514" Z="0"/>
					<Vertex X="7651" Y="8514" Z="0"/>
					<Vertex X="7644" Y="8496" Z="0"/>
					<Vertex X="7638" Y="8496" Z="0"/>
					<Vertex X="7632" Y="8483" Z="0"/>
					<Vertex X="7626" Y="8477" Z="0"/>
					<Vertex X="7619" Y="8464" Z="0"/>
					<Vertex X="7613" Y="8458" Z="0"/>
					<Vertex X="7607" Y="8458" Z="0"/>
					<Vertex X="7600" Y="8445" Z="0"/>
					<Vertex X="7588" Y="8445" Z="0"/>
					<Vertex X="7588" Y="8433" Z="0"/>
					<Vertex X="7575" Y="8427" Z="0"/>
					<Vertex X="7569" Y="8414" Z="0"/>
					<Vertex X="7563" Y="8414" Z="0"/>
					<Vertex X="7563" Y="8408" Z="0"/>
					<Vertex X="7557" Y="8402" Z="0"/>
					<Vertex X="7550" Y="8395" Z="0"/>
					<Vertex X="7544" Y="8389" Z="0"/>
					<Vertex X="7538" Y="8389" Z="0"/>
					<Vertex X="7532" Y="8377" Z="0"/>
					<Vertex X="7519" Y="8377" Z="0"/>
					<Vertex X="7513" Y="8370" Z="0"/>
					<Vertex X="7500" Y="8364" Z="0"/>
					<Vertex X="7494" Y="8358" Z="0"/>
					<Vertex X="7475" Y="8352" Z="0"/>
					<Vertex X="7463" Y="8352" Z="0"/>
					<Vertex X="7450" Y="8352" Z="0"/>
					<Vertex X="7431" Y="8352" Z="0"/>
					<Vertex X="7406" Y="8345" Z="0"/>
					<Vertex X="7388" Y="8345" Z="0"/>
					<Vertex X="7369" Y="8345" Z="0"/>
					<Vertex X="7344" Y="8345" Z="0"/>
					<Vertex X="7319" Y="8339" Z="0"/>
					<Vertex X="7306" Y="8339" Z="0"/>
					<Vertex X="7287" Y="8333" Z="0"/>
					<Vertex X="7275" Y="8333" Z="0"/>
					<Vertex X="7269" Y="8333" Z="0"/>
					<Vertex X="7244" Y="8320" Z="0"/>
					<Vertex X="7237" Y="8320" Z="0"/>
					<Vertex X="7225" Y="8320" Z="0"/>
					<Vertex X="7212" Y="8320" Z="0"/>
					<Vertex X="7200" Y="8320" Z="0"/>
					<Vertex X="7181" Y="8320" Z="0"/>
					<Vertex X="7175" Y="8314" Z="0"/>
					<Vertex X="7162" Y="8314" Z="0"/>
					<Vertex X="7156" Y="8314" Z="0"/>
					<Vertex X="7143" Y="8301" Z="0"/>
					<Vertex X="7137" Y="8301" Z="0"/>
					<Vertex X="7125" Y="8301" Z="0"/>
					<Vertex X="7118" Y="8301" Z="0"/>
					<Vertex X="7106" Y="8301" Z="0"/>
					<Vertex X="7100" Y="8301" Z="0"/>
					<Vertex X="7093" Y="8301" Z="0"/>
					<Vertex X="7087" Y="8301" Z="0"/>
					<Vertex X="7081" Y="8301" Z="0"/>
					<Vertex X="7068" Y="8301" Z="0"/>
					<Vertex X="7056" Y="8301" Z="0"/>
					<Vertex X="7050" Y="8301" Z="0"/>
					<Vertex X="7037" Y="8301" Z="0"/>
					<Vertex X="7031" Y="8301" Z="0"/>
					<Vertex X="7018" Y="8301" Z="0"/>
					<Vertex X="7006" Y="8301" Z="0"/>
					<Vertex X="6993" Y="8301" Z="0"/>
					<Vertex X="6981" Y="8301" Z="0"/>
					<Vertex X="6968" Y="8308" Z="0"/>
					<Vertex X="6949" Y="8314" Z="0"/>
					<Vertex X="6943" Y="8314" Z="0"/>
					<Vertex X="6931" Y="8320" Z="0"/>
					<Vertex X="6924" Y="8320" Z="0"/>
					<Vertex X="6912" Y="8320" Z="0"/>
					<Vertex X="6906" Y="8327" Z="0"/>
					<Vertex X="6893" Y="8333" Z="0"/>
					<Vertex X="6887" Y="8333" Z="0"/>
					<Vertex X="6887" Y="8339" Z="0"/>
					<Vertex X="6874" Y="8339" Z="0"/>
					<Vertex X="6868" Y="8345" Z="0"/>
					<Vertex X="6855" Y="8345" Z="0"/>
					<Vertex X="6849" Y="8345" Z="0"/>
					<Vertex X="6837" Y="8345" Z="0"/>
					<Vertex X="6830" Y="8345" Z="0"/>
					<Vertex X="6818" Y="8352" Z="0"/>
					<Vertex X="6812" Y="8352" Z="0"/>
					<Vertex X="6799" Y="8352" Z="0"/>
					<Vertex X="6787" Y="8352" Z="0"/>
					<Vertex X="6780" Y="8352" Z="0"/>
					<Vertex X="6774" Y="8352" Z="0"/>
					<Vertex X="6768" Y="8352" Z="0"/>
					<Vertex X="6755" Y="8339" Z="0"/>
					<Vertex X="6749" Y="8339" Z="0"/>
					<Vertex X="6737" Y="8333" Z="0"/>
					<Vertex X="6730" Y="8327" Z="0"/>
					<Vertex X="6718" Y="8320" Z="0"/>
					<Vertex X="6712" Y="8314" Z="0"/>
					<Vertex X="6699" Y="8308" Z="0"/>
					<Vertex X="6686" Y="8301" Z="0"/>
					<Vertex X="6680" Y="8301" Z="0"/>
					<Vertex X="6674" Y="8295" Z="0"/>
					<Vertex X="6668" Y="8295" Z="0"/>
					<Vertex X="6661" Y="8295" Z="0"/>
					<Vertex X="6655" Y="8289" Z="0"/>
					<Vertex X="6649" Y="8283" Z="0"/>
					<Vertex X="6643" Y="8283" Z="0"/>
					<Vertex X="6636" Y="8276" Z="0"/>
					<Vertex X="6630" Y="8270" Z="0"/>
					<Vertex X="6624" Y="8264" Z="0"/>
					<Vertex X="6618" Y="8258" Z="0"/>
					<Vertex X="6611" Y="8245" Z="0"/>
					<Vertex X="6605" Y="8226" Z="0"/>
					<Vertex X="6605" Y="8214" Z="0"/>
					<Vertex X="6599" Y="8195" Z="0"/>
					<Vertex X="6593" Y="8176" Z="0"/>
					<Vertex X="6586" Y="8164" Z="0"/>
					<Vertex X="6580" Y="8151" Z="0"/>
					<Vertex X="6568" Y="8132" Z="0"/>
					<Vertex X="6568" Y="8126" Z="0"/>
					<Vertex X="6555" Y="8114" Z="0"/>
					<Vertex X="6549" Y="8107" Z="0"/>
					<Vertex X="6542" Y="8095" Z="0"/>
					<Vertex X="6530" Y="8089" Z="0"/>
					<Vertex X="6517" Y="8076" Z="0"/>
					<Vertex X="6505" Y="8070" Z="0"/>
					<Vertex X="6492" Y="8057" Z="0"/>
					<Vertex X="6480" Y="8045" Z="0"/>
					<Vertex X="6467" Y="8039" Z="0"/>
					<Vertex X="6455" Y="8020" Z="0"/>
					<Vertex X="6455" Y="8014" Z="0"/>
					<Vertex X="6449" Y="8007" Z="0"/>
					<Vertex X="6442" Y="8001" Z="0"/>
					<Vertex X="6430" Y="7988" Z="0"/>
					<Vertex X="6430" Y="7982" Z="0"/>
					<Vertex X="6424" Y="7970" Z="0"/>
					<Vertex X="6417" Y="7970" Z="0"/>
					<Vertex X="6411" Y="7957" Z="0"/>
					<Vertex X="6398" Y="7945" Z="0"/>
					<Vertex X="6392" Y="7938" Z="0"/>
					<Vertex X="6380" Y="7926" Z="0"/>
					<Vertex X="6367" Y="7913" Z="0"/>
					<Vertex X="6355" Y="7907" Z="0"/>
					<Vertex X="6336" Y="7888" Z="0"/>
					<Vertex X="6330" Y="7882" Z="0"/>
					<Vertex X="6317" Y="7876" Z="0"/>
					<Vertex X="6311" Y="7870" Z="0"/>
					<Vertex X="6292" Y="7863" Z="0"/>
					<Vertex X="6267" Y="7851" Z="0"/>
					<Vertex X="6261" Y="7844" Z="0"/>
					<Vertex X="6248" Y="7844" Z="0"/>
					<Vertex X="6236" Y="7844" Z="0"/>
					<Vertex X="6211" Y="7838" Z="0"/>
					<Vertex X="6192" Y="7838" Z="0"/>
					<Vertex X="6173" Y="7832" Z="0"/>
					<Vertex X="6148" Y="7832" Z="0"/>
					<Vertex X="6129" Y="7832" Z="0"/>
					<Vertex X="6110" Y="7832" Z="0"/>
					<Vertex X="6098" Y="7832" Z="0"/>
					<Vertex X="6092" Y="7832" Z="0"/>
					<Vertex X="6079" Y="7832" Z="0"/>
					<Vertex X="6067" Y="7832" Z="0"/>
					<Vertex X="6054" Y="7832" Z="0"/>
					<Vertex X="6035" Y="7844" Z="0"/>
					<Vertex X="6029" Y="7844" Z="0"/>
					<Vertex X="6023" Y="7851" Z="0"/>
					<Vertex X="6017" Y="7851" Z="0"/>
					<Vertex X="6010" Y="7857" Z="0"/>
					<Vertex X="5998" Y="7863" Z="0"/>
					<Vertex X="5992" Y="7870" Z="0"/>
					<Vertex X="5979" Y="7870" Z="0"/>
					<Vertex X="5973" Y="7870" Z="0"/>
					<Vertex X="5954" Y="7876" Z="0"/>
					<Vertex X="5941" Y="7876" Z="0"/>
					<Vertex X="5935" Y="7876" Z="0"/>
					<Vertex X="5929" Y="7888" Z="0"/>
					<Vertex X="5923" Y="7888" Z="0"/>
					<Vertex X="5904" Y="7895" Z="0"/>
					<Vertex X="5891" Y="7901" Z="0"/>
					<Vertex X="5891" Y="7907" Z="0"/>
					<Vertex X="5879" Y="7907" Z="0"/>
					<Vertex X="5854" Y="7920" Z="0"/>
					<Vertex X="5841" Y="7926" Z="0"/>
					<Vertex X="5835" Y="7932" Z="0"/>
					<Vertex X="5829" Y="7938" Z="0"/>
					<Vertex X="5816" Y="7945" Z="0"/>
					<Vertex X="5816" Y="7957" Z="0"/>
					<Vertex X="5810" Y="7963" Z="0"/>
					<Vertex X="5804" Y="7982" Z="0"/>
					<Vertex X="5797" Y="7995" Z="0"/>
					<Vertex X="5797" Y="8007" Z="0"/>
					<Vertex X="5785" Y="8026" Z="0"/>
					<Vertex X="5779" Y="8032" Z="0"/>
					<Vertex X="5766" Y="8045" Z="0"/>
					<Vertex X="5760" Y="8045" Z="0"/>
					<Vertex X="5747" Y="8064" Z="0"/>
					<Vertex X="5741" Y="8064" Z="0"/>
					<Vertex X="5741" Y="8076" Z="0"/>
					<Vertex X="5729" Y="8082" Z="0"/>
					<Vertex X="5722" Y="8095" Z="0"/>
					<Vertex X="5716" Y="8101" Z="0"/>
					<Vertex X="5710" Y="8107" Z="0"/>
					<Vertex X="5704" Y="8114" Z="0"/>
					<Vertex X="5691" Y="8120" Z="0"/>
					<Vertex X="5691" Y="8126" Z="0"/>
					<Vertex X="5685" Y="8139" Z="0"/>
					<Vertex X="5679" Y="8158" Z="0"/>
					<Vertex X="5672" Y="8164" Z="0"/>
					<Vertex X="5666" Y="8170" Z="0"/>
					<Vertex X="5660" Y="8176" Z="0"/>
					<Vertex X="5653" Y="8189" Z="0"/>
					<Vertex X="5647" Y="8195" Z="0"/>
					<Vertex X="5641" Y="8201" Z="0"/>
					<Vertex X="5628" Y="8220" Z="0"/>
					<Vertex X="5622" Y="8220" Z="0"/>
					<Vertex X="5622" Y="8226" Z="0"/>
					<Vertex X="5610" Y="8233" Z="0"/>
					<Vertex X="5610" Y="8239" Z="0"/>
					<Vertex X="5603" Y="8245" Z="0"/>
					<Vertex X="5603" Y="8251" Z="0"/>
					<Vertex X="5591" Y="8258" Z="0"/>
					<Vertex X="5591" Y="8264" Z="0"/>
					<Vertex X="5591" Y="8270" Z="0"/>
					<Vertex X="5585" Y="8283" Z="0"/>
					<Vertex X="5585" Y="8289" Z="0"/>
					<Vertex X="5578" Y="8295" Z="0"/>
					<Vertex X="5572" Y="8295" Z="0"/>
					<Vertex X="5572" Y="8301" Z="0"/>
					<Vertex X="5572" Y="8308" Z="0"/>
					<Vertex X="5572" Y="8314" Z="0"/>
					<Vertex X="5572" Y="8320" Z="0"/>
					<Vertex X="5572" Y="8327" Z="0"/>
					<Vertex X="5572" Y="8339" Z="0"/>
					<Vertex X="5572" Y="8345" Z="0"/>
					<Vertex X="5578" Y="8345" Z="0"/>
					<Vertex X="5578" Y="8364" Z="0"/>
					<Vertex X="5578" Y="8370" Z="0"/>
					<Vertex X="5578" Y="8383" Z="0"/>
					<Vertex X="5578" Y="8389" Z="0"/>
					<Vertex X="5578" Y="8402" Z="0"/>
					<Vertex X="5578" Y="8408" Z="0"/>
					<Vertex X="5578" Y="8420" Z="0"/>
					<Vertex X="5578" Y="8427" Z="0"/>
					<Vertex X="5578" Y="8433" Z="0"/>
					<Vertex X="5591" Y="8445" Z="0"/>
					<Vertex X="5591" Y="8452" Z="0"/>
					<Vertex X="5597" Y="8458" Z="0"/>
					<Vertex X="5597" Y="8464" Z="0"/>
					<Vertex X="5597" Y="8471" Z="0"/>
					<Vertex X="5597" Y="8477" Z="0"/>
					<Vertex X="5597" Y="8489" Z="0"/>
					<Vertex X="5610" Y="8496" Z="0"/>
					<Vertex X="5610" Y="8508" Z="0"/>
					<Vertex X="5610" Y="8514" Z="0"/>
					<Vertex X="5616" Y="8521" Z="0"/>
					<Vertex X="5616" Y="8527" Z="0"/>
					<Vertex X="5616" Y="8533" Z="0"/>
					<Vertex X="5616" Y="8539" Z="0"/>
					<Vertex X="5616" Y="8546" Z="0"/>
					<Vertex X="5622" Y="8558" Z="0"/>
					<Vertex X="5628" Y="8558" Z="0"/>
					<Vertex X="5635" Y="8564" Z="0"/>
					<Vertex X="5635" Y="8571" Z="0"/>
					<Vertex X="5635" Y="8583" Z="0"/>
					<Vertex X="5635" Y="8589" Z="0"/>
					<Vertex X="5635" Y="8602" Z="0"/>
					<Vertex X="5635" Y="8608" Z="0"/>
					<Vertex X="5635" Y="8621" Z="0"/>
					<Vertex X="5635" Y="8627" Z="0"/>
					<Vertex X="5647" Y="8640" Z="0"/>
					<Vertex X="5647" Y="8646" Z="0"/>
					<Vertex X="5647" Y="8658" Z="0"/>
					<Vertex X="5647" Y="8665" Z="0"/>
					<Vertex X="5647" Y="8671" Z="0"/>
					<Vertex X="5647" Y="8677" Z="0"/>
					<Vertex X="5653" Y="8683" Z="0"/>
					<Vertex X="5666" Y="8696" Z="0"/>
					<Vertex X="5672" Y="8696" Z="0"/>
					<Vertex X="5679" Y="8708" Z="0"/>
					<Vertex X="5679" Y="8715" Z="0"/>
					<Vertex X="5679" Y="8721" Z="0"/>
					<Vertex X="5679" Y="8727" Z="0"/>
					<Vertex X="5672" Y="8733" Z="0"/>
					<Vertex X="5666" Y="8740" Z="0"/>
					<Vertex X="5660" Y="8740" Z="0"/>
					<Vertex X="5647" Y="8740" Z="0"/>
					<Vertex X="5641" Y="8746" Z="0"/>
					<Vertex X="5628" Y="8759" Z="0"/>
					<Vertex X="5622" Y="8759" Z="0"/>
					<Vertex X="5610" Y="8759" Z="0"/>
					<Vertex X="5603" Y="8765" Z="0"/>
					<Vertex X="5591" Y="8765" Z="0"/>
					<Vertex X="5585" Y="8771" Z="0"/>
					<Vertex X="5585" Y="8777" Z="0"/>
					<Vertex X="5585" Y="8784" Z="0"/>
					<Vertex X="5585" Y="8790" Z="0"/>
					<Vertex X="5591" Y="8790" Z="0"/>
					<Vertex X="5591" Y="8796" Z="0"/>
					<Vertex X="5597" Y="8802" Z="0"/>
					<Vertex X="5603" Y="8802" Z="0"/>
					<Vertex X="5610" Y="8802" Z="0"/>
					<Vertex X="5610" Y="8809" Z="0"/>
					<Vertex X="5616" Y="8809" Z="0"/>
					<Vertex X="5622" Y="8815" Z="0"/>
					<Vertex X="5628" Y="8821" Z="0"/>
					<Vertex X="5635" Y="8821" Z="0"/>
					<Vertex X="5641" Y="8827" Z="0"/>
					<Vertex X="5647" Y="8834" Z="0"/>
					<Vertex X="5653" Y="8846" Z="0"/>
					<Vertex X="5666" Y="8852" Z="0"/>
					<Vertex X="5679" Y="8859" Z="0"/>
					<Vertex X="5697" Y="8871" Z="0"/>
					<Vertex X="5704" Y="8877" Z="0"/>
					<Vertex X="5716" Y="8884" Z="0"/>
					<Vertex X="5722" Y="8890" Z="0"/>
					<Vertex X="5735" Y="8896" Z="0"/>
					<Vertex X="5741" Y="8896" Z="0"/>
					<Vertex X="5747" Y="8909" Z="0"/>
					<Vertex X="5760" Y="8909" Z="0"/>
					<Vertex X="5760" Y="8915" Z="0"/>
					<Vertex X="5779" Y="8928" Z="0"/>
					<Vertex X="5804" Y="8946" Z="0"/>
					<Vertex X="5829" Y="8959" Z="0"/>
					<Vertex X="5848" Y="8965" Z="0"/>
					<Vertex X="5854" Y="8965" Z="0"/>
					<Vertex X="5860" Y="8971" Z="0"/>
					<Vertex X="5860" Y="8978" Z="0"/>
					<Vertex X="5866" Y="8978" Z="0"/>
					<Vertex X="5873" Y="8978" Z="0"/>
					<Vertex X="5879" Y="8978" Z="0"/>
					<Vertex X="5885" Y="8990" Z="0"/>
					<Vertex X="5898" Y="8996" Z="0"/>
					<Vertex X="5910" Y="9003" Z="0"/>
					<Vertex X="5916" Y="9009" Z="0"/>
					<Vertex X="5916" Y="9015" Z="0"/>
					<Vertex X="5929" Y="9015" Z="0"/>
					<Vertex X="5941" Y="9028" Z="0"/>
					<Vertex X="5948" Y="9034" Z="0"/>
					<Vertex X="5954" Y="9034" Z="0"/>
					<Vertex X="5954" Y="9040" Z="0"/>
					<Vertex X="5960" Y="9040" Z="0"/>
					<Vertex X="5967" Y="9046" Z="0"/>
					<Vertex X="5973" Y="9053" Z="0"/>
					<Vertex X="5979" Y="9059" Z="0"/>
					<Vertex X="5985" Y="9065" Z="0"/>
					<Vertex X="5992" Y="9065" Z="0"/>
					<Vertex X="5998" Y="9065" Z="0"/>
					<Vertex X="6004" Y="9065" Z="0"/>
					<Vertex X="6010" Y="9065" Z="0"/>
					<Vertex X="6023" Y="9065" Z="0"/>
					<Vertex X="6029" Y="9065" Z="0"/>
					<Vertex X="6035" Y="9065" Z="0"/>
					<Vertex X="6042" Y="9065" Z="0"/>
					<Vertex X="6048" Y="9065" Z="0"/>
					<Vertex X="6060" Y="9065" Z="0"/>
					<Vertex X="6067" Y="9065" Z="0"/>
					<Vertex X="6079" Y="9065" Z="0"/>
					<Vertex X="6085" Y="9065" Z="0"/>
					<Vertex X="6098" Y="9065" Z="0"/>
					<Vertex X="6104" Y="9065" Z="0"/>
					<Vertex X="6110" Y="9065" Z="0"/>
					<Vertex X="6123" Y="9065" Z="0"/>
					<Vertex X="6129" Y="9065" Z="0"/>
					<Vertex X="6136" Y="9065" Z="0"/>
					<Vertex X="6142" Y="9065" Z="0"/>
					<Vertex X="6154" Y="9065" Z="0"/>
					<Vertex X="6161" Y="9065" Z="0"/>
					<Vertex X="6173" Y="9059" Z="0"/>
					<Vertex X="6179" Y="9059" Z="0"/>
					<Vertex X="6186" Y="9053" Z="0"/>
					<Vertex X="6192" Y="9053" Z="0"/>
					<Vertex X="6204" Y="9046" Z="0"/>
					<Vertex X="6211" Y="9046" Z="0"/>
					<Vertex X="6223" Y="9040" Z="0"/>
					<Vertex X="6242" Y="9034" Z="0"/>
					<Vertex X="6248" Y="9034" Z="0"/>
					<Vertex X="6261" Y="9021" Z="0"/>
					<Vertex X="6267" Y="9021" Z="0"/>
					<Vertex X="6273" Y="9021" Z="0"/>
					<Vertex X="6280" Y="9015" Z="0"/>
					<Vertex X="6286" Y="9015" Z="0"/>
					<Vertex X="6292" Y="9003" Z="0"/>
					<Vertex X="6305" Y="8996" Z="0"/>
					<Vertex X="6311" Y="8996" Z="0"/>
					<Vertex X="6317" Y="8990" Z="0"/>
					<Vertex X="6323" Y="8984" Z="0"/>
					<Vertex X="6342" Y="8971" Z="0"/>
					<Vertex X="6348" Y="8965" Z="0"/>
					<Vertex X="6355" Y="8959" Z="0"/>
					<Vertex X="6361" Y="8953" Z="0"/>
					<Vertex X="6373" Y="8946" Z="0"/>
					<Vertex X="6380" Y="8934" Z="0"/>
					<Vertex X="6386" Y="8928" Z="0"/>
					<Vertex X="6392" Y="8921" Z="0"/>
					<Vertex X="6398" Y="8915" Z="0"/>
					<Vertex X="6398" Y="8909" Z="0"/>
					<Vertex X="6411" Y="8896" Z="0"/>
					<Vertex X="6417" Y="8890" Z="0"/>
					<Vertex X="6424" Y="8865" Z="0"/>
					<Vertex X="6430" Y="8859" Z="0"/>
					<Vertex X="6442" Y="8834" Z="0"/>
					<Vertex X="6449" Y="8821" Z="0"/>
					<Vertex X="6455" Y="8802" Z="0"/>
					<Vertex X="6461" Y="8790" Z="0"/>
					<Vertex X="6474" Y="8777" Z="0"/>
					<Vertex X="6480" Y="8765" Z="0"/>
					<Vertex X="6492" Y="8746" Z="0"/>
					<Vertex X="6499" Y="8740" Z="0"/>
					<Vertex X="6511" Y="8721" Z="0"/>
					<Vertex X="6524" Y="8708" Z="0"/>
					<Vertex X="6536" Y="8690" Z="0"/>
					<Vertex X="6549" Y="8671" Z="0"/>
					<Vertex X="6555" Y="8658" Z="0"/>
					<Vertex X="6568" Y="8646" Z="0"/>
					<Vertex X="6574" Y="8640" Z="0"/>
					<Vertex X="6580" Y="8627" Z="0"/>
					<Vertex X="6586" Y="8615" Z="0"/>
					<Vertex X="6593" Y="8596" Z="0"/>
					<Vertex X="6599" Y="8589" Z="0"/>
					<Vertex X="6605" Y="8583" Z="0"/>
					<Vertex X="6605" Y="8571" Z="0"/>
					<Vertex X="6605" Y="8564" Z="0"/>
					<Vertex X="6605" Y="8558" Z="0"/>
					<Vertex X="6611" Y="8546" Z="0"/>
					<Vertex X="6611" Y="8539" Z="0"/>
					<Vertex X="6611" Y="8533" Z="0"/>
					<Vertex X="6611" Y="8527" Z="0"/>
					<Vertex X="6611" Y="8521" Z="0"/>
					<Vertex X="6605" Y="8508" Z="0"/>
					<Vertex X="6605" Y="8496" Z="0"/>
					<Vertex X="6605" Y="8483" Z="0"/>
					<Vertex X="6599" Y="8471" Z="0"/>
					<Vertex X="6599" Y="8452" Z="0"/>
					<Vertex X="6599" Y="8439" Z="0"/>
					<Vertex X="6586" Y="8420" Z="0"/>
					<Vertex X="6586" Y="8414" Z="0"/>
					<Vertex X="6586" Y="8408" Z="0"/>
					<Vertex X="6586" Y="8402" Z="0"/>
					<Vertex X="6586" Y="8395" Z="0"/>
					<Vertex X="6586" Y="8389" Z="0"/>
					<Vertex X="6586" Y="8377" Z="0"/>
					<Vertex X="6586" Y="8370" Z="0"/>
					<Vertex X="6586" Y="8364" Z="0"/>
					<Vertex X="6593" Y="8352" Z="0"/>
					<Vertex X="6593" Y="8345" Z="0"/>
					<Vertex X="6599" Y="8345" Z="0"/>
					<Vertex X="6605" Y="8345" Z="0"/>
					<Vertex X="6618" Y="8345" Z="0"/>
					<Vertex X="6624" Y="8345" Z="0"/>
					<Vertex X="6636" Y="8345" Z="0"/>
					<Vertex X="6643" Y="8345" Z="0"/>
					<Vertex X="6655" Y="8345" Z="0"/>
					<Vertex X="6661" Y="8345" Z="0"/>
					<Vertex X="6674" Y="8345" Z="0"/>
					<Vertex X="6680" Y="8352" Z="0"/>
					<Vertex X="6686" Y="8358" Z="0"/>
					<Vertex X="6693" Y="8358" Z="0"/>
					<Vertex X="6699" Y="8358" Z="0"/>
					<Vertex X="6705" Y="8358" Z="0"/>
					<Vertex X="6712" Y="8364" Z="0"/>
					<Vertex X="6718" Y="8370" Z="0"/>
					<Vertex X="6724" Y="8377" Z="0"/>
					<Vertex X="6730" Y="8377" Z="0"/>
					<Vertex X="6737" Y="8377" Z="0"/>
					<Vertex X="6749" Y="8377" Z="0"/>
					<Vertex X="6755" Y="8383" Z="0"/>
					<Vertex X="6768" Y="8389" Z="0"/>
					<Vertex X="6774" Y="8389" Z="0"/>
					<Vertex X="6787" Y="8389" Z="0"/>
					<Vertex X="6793" Y="8389" Z="0"/>
					<Vertex X="6805" Y="8389" Z="0"/>
					<Vertex X="6812" Y="8395" Z="0"/>
					<Vertex X="6824" Y="8395" Z="0"/>
					<Vertex X="6830" Y="8395" Z="0"/>
					<Vertex X="6837" Y="8389" Z="0"/>
					<Vertex X="6849" Y="8389" Z="0"/>
					<Vertex X="6862" Y="8383" Z="0"/>
					<Vertex X="6868" Y="8377" Z="0"/>
					<Vertex X="6881" Y="8370" Z="0"/>
					<Vertex X="6893" Y="8364" Z="0"/>
					<Vertex X="6899" Y="8364" Z="0"/>
					<Vertex X="6906" Y="8364" Z="0"/>
					<Vertex X="6912" Y="8364" Z="0"/>
					<Vertex X="6918" Y="8364" Z="0"/>
					<Vertex X="6924" Y="8364" Z="0"/>
					<Vertex X="6931" Y="8364" Z="0"/>
					<Vertex X="6943" Y="8364" Z="0"/>
					<Vertex X="6949" Y="8364" Z="0"/>
					<Vertex X="6962" Y="8358" Z="0"/>
					<Vertex X="6968" Y="8358" Z="0"/>
					<Vertex X="6981" Y="8352" Z="0"/>
					<Vertex X="6987" Y="8352" Z="0"/>
					<Vertex X="6993" Y="8345" Z="0"/>
					<Vertex X="6999" Y="8345" Z="0"/>
					<Vertex X="7006" Y="8345" Z="0"/>
					<Vertex X="7018" Y="8345" Z="0"/>
					<Vertex X="7025" Y="8345" Z="0"/>
					<Vertex X="7031" Y="8345" Z="0"/>
					<Vertex X="7037" Y="8345" Z="0"/>
					<Vertex X="7050" Y="8345" Z="0"/>
					<Vertex X="7056" Y="8345" Z="0"/>
					<Vertex X="7062" Y="8345" Z="0"/>
					<Vertex X="7075" Y="8345" Z="0"/>
					<Vertex X="7087" Y="8345" Z="0"/>
					<Vertex X="7093" Y="8345" Z="0"/>
					<Vertex X="7106" Y="8345" Z="0"/>
					<Vertex X="7112" Y="8345" Z="0"/>
					<Vertex X="7125" Y="8345" Z="0"/>
					<Vertex X="7131" Y="8345" Z="0"/>
					<Vertex X="7143" Y="8345" Z="0"/>
					<Vertex X="7156" Y="8345" Z="0"/>
					<Vertex X="7169" Y="8345" Z="0"/>
					<Vertex X="7175" Y="8345" Z="0"/>
					<Vertex X="7181" Y="8345" Z="0"/>
					<Vertex X="7187" Y="8345" Z="0"/>
					<Vertex X="7200" Y="8345" Z="0"/>
					<Vertex X="7212" Y="8345" Z="0"/>
					<Vertex X="7225" Y="8352" Z="0"/>
					<Vertex X="7231" Y="8352" Z="0"/>
					<Vertex X="7244" Y="8352" Z="0"/>
					<Vertex X="7250" Y="8352" Z="0"/>
					<Vertex X="7256" Y="8352" Z="0"/>
					<Vertex X="7269" Y="8358" Z="0"/>
					<Vertex X="7275" Y="8364" Z="0"/>
					<Vertex X="7265" Y="8362" Z="0"/>
					<Vertex X="7298" Y="8362" Z="0"/>
					<Vertex X="7338" Y="8378" Z="0"/>
					<Vertex X="7363" Y="8378" Z="0"/>
					<Vertex X="7387" Y="8378" Z="0"/>
					<Vertex X="7411" Y="8378" Z="0"/>
					<Vertex X="7444" Y="8386" Z="0"/>
					<Vertex X="7476" Y="8386" Z="0"/>
					<Vertex X="7493" Y="8386" Z="0"/>
					<Vertex X="7517" Y="8402" Z="0"/>
					<Vertex X="7549" Y="8411" Z="0"/>
					<Vertex X="7566" Y="8419" Z="0"/>
					<Vertex X="7582" Y="8427" Z="0"/>
					<Vertex X="7606" Y="8435" Z="0"/>
					<Vertex X="7606" Y="8443" Z="0"/>
					<Vertex X="7622" Y="8443" Z="0"/>
					<Vertex X="7631" Y="8451" Z="0"/>
					<Vertex X="7639" Y="8459" Z="0"/>
					<Vertex X="7655" Y="8467" Z="0"/>
					<Vertex X="7663" Y="8484" Z="0"/>
					<Vertex X="7679" Y="8500" Z="0"/>
					<Vertex X="7687" Y="8508" Z="0"/>
					<Vertex X="7687" Y="8524" Z="0"/>
					<Vertex X="7687" Y="8549" Z="0"/>
					<Vertex X="7696" Y="8557" Z="0"/>
					<Vertex X="7696" Y="8581" Z="0"/>
					<Vertex X="7712" Y="8605" Z="0"/>
					<Vertex X="7712" Y="8622" Z="0"/>
					<Vertex X="7712" Y="8646" Z="0"/>
					<Vertex X="7720" Y="8670" Z="0"/>
					<Vertex X="7720" Y="8703" Z="0"/>
					<Vertex X="7720" Y="8719" Z="0"/>
					<Vertex X="7720" Y="8727" Z="0"/>
					<Vertex X="7720" Y="8751" Z="0"/>
					<Vertex X="7720" Y="8760" Z="0"/>
					<Vertex X="7720" Y="8776" Z="0"/>
					<Vertex X="7720" Y="8792" Z="0"/>
					<Vertex X="7720" Y="8808" Z="0"/>
					<Vertex X="7712" Y="8825" Z="0"/>
					<Vertex X="7704" Y="8841" Z="0"/>
					<Vertex X="7704" Y="8857" Z="0"/>
					<Vertex X="7687" Y="8873" Z="0"/>
					<Vertex X="7679" Y="8890" Z="0"/>
					<Vertex X="7671" Y="8898" Z="0"/>
					<Vertex X="7671" Y="8906" Z="0"/>
					<Vertex X="7671" Y="8914" Z="0"/>
					<Vertex X="7655" Y="8930" Z="0"/>
					<Vertex X="7647" Y="8938" Z="0"/>
					<Vertex X="7639" Y="8946" Z="0"/>
					<Vertex X="7622" Y="8963" Z="0"/>
					<Vertex X="7614" Y="8971" Z="0"/>
					<Vertex X="7606" Y="8987" Z="0"/>
					<Vertex X="7598" Y="8995" Z="0"/>
					<Vertex X="7574" Y="9028" Z="0"/>
					<Vertex X="7549" Y="9044" Z="0"/>
					<Vertex X="7541" Y="9052" Z="0"/>
					<Vertex X="7525" Y="9060" Z="0"/>
					<Vertex X="7493" Y="9092" Z="0"/>
					<Vertex X="7468" Y="9117" Z="0"/>
					<Vertex X="7444" Y="9133" Z="0"/>
					<Vertex X="7420" Y="9149" Z="0"/>
					<Vertex X="7403" Y="9157" Z="0"/>
					<Vertex X="7371" Y="9182" Z="0"/>
					<Vertex X="7363" Y="9190" Z="0"/>
					<Vertex X="7346" Y="9206" Z="0"/>
					<Vertex X="7330" Y="9222" Z="0"/>
					<Vertex X="7306" Y="9230" Z="0"/>
					<Vertex X="7298" Y="9247" Z="0"/>
					<Vertex X="7257" Y="9271" Z="0"/>
					<Vertex X="7241" Y="9287" Z="0"/>
					<Vertex X="7208" Y="9312" Z="0"/>
					<Vertex X="7184" Y="9320" Z="0"/>
					<Vertex X="7152" Y="9336" Z="0"/>
					<Vertex X="7135" Y="9352" Z="0"/>
					<Vertex X="7119" Y="9360" Z="0"/>
					<Vertex X="7070" Y="9393" Z="0"/>
					<Vertex X="7046" Y="9401" Z="0"/>
					<Vertex X="6997" Y="9433" Z="0"/>
					<Vertex X="6949" Y="9458" Z="0"/>
					<Vertex X="6932" Y="9466" Z="0"/>
					<Vertex X="6876" Y="9498" Z="0"/>
					<Vertex X="6835" Y="9523" Z="0"/>
					<Vertex X="6794" Y="9547" Z="0"/>
					<Vertex X="6770" Y="9563" Z="0"/>
					<Vertex X="6746" Y="9580" Z="0"/>
					<Vertex X="6689" Y="9612" Z="0"/>
					<Vertex X="6673" Y="9628" Z="0"/>
					<Vertex X="6640" Y="9644" Z="0"/>
					<Vertex X="6608" Y="9669" Z="0"/>
					<Vertex X="6583" Y="9677" Z="0"/>
					<Vertex X="6510" Y="9709" Z="0"/>
					<Vertex X="6494" Y="9734" Z="0"/>
					<Vertex X="6486" Y="9734" Z="0"/>
					<Vertex X="6437" Y="9766" Z="0"/>
					<Vertex X="6405" Y="9791" Z="0"/>
					<Vertex X="6380" Y="9807" Z="0"/>
					<Vertex X="6348" Y="9815" Z="0"/>
					<Vertex X="6340" Y="9831" Z="0"/>
					<Vertex X="6283" Y="9847" Z="0"/>
					<Vertex X="6275" Y="9864" Z="0"/>
					<Vertex X="6234" Y="9888" Z="0"/>
					<Vertex X="6218" Y="9896" Z="0"/>
					<Vertex X="6161" Y="9937" Z="0"/>
					<Vertex X="6145" Y="9953" Z="0"/>
					<Vertex X="6112" Y="9961" Z="0"/>
					<Vertex X="6088" Y="9994" Z="0"/>
					<Vertex X="6048" Y="10010" Z="0"/>
					<Vertex X="6015" Y="10034" Z="0"/>
					<Vertex X="5999" Y="10050" Z="0"/>
					<Vertex X="5974" Y="10059" Z="0"/>
					<Vertex X="5942" Y="10083" Z="0"/>
					<Vertex X="5934" Y="10083" Z="0"/>
					<Vertex X="5893" Y="10107" Z="0"/>
					<Vertex X="5885" Y="10107" Z="0"/>
					<Vertex X="5869" Y="10123" Z="0"/>
					<Vertex X="5828" Y="10148" Z="0"/>
					<Vertex X="5812" Y="10156" Z="0"/>
					<Vertex X="5763" Y="10188" Z="0"/>
					<Vertex X="5747" Y="10205" Z="0"/>
					<Vertex X="5698" Y="10237" Z="0"/>
					<Vertex X="5674" Y="10245" Z="0"/>
					<Vertex X="5634" Y="10270" Z="0"/>
					<Vertex X="5593" Y="10294" Z="0"/>
					<Vertex X="5569" Y="10310" Z="0"/>
					<Vertex X="5504" Y="10351" Z="0"/>
					<Vertex X="5471" Y="10359" Z="0"/>
					<Vertex X="5447" Y="10383" Z="0"/>
					<Vertex X="5406" Y="10416" Z="0"/>
					<Vertex X="5382" Y="10432" Z="0"/>
					<Vertex X="5341" Y="10456" Z="0"/>
					<Vertex X="5325" Y="10456" Z="0"/>
					<Vertex X="5293" Y="10489" Z="0"/>
					<Vertex X="5252" Y="10513" Z="0"/>
					<Vertex X="5236" Y="10521" Z="0"/>
					<Vertex X="5187" Y="10554" Z="0"/>
					<Vertex X="5155" Y="10570" Z="0"/>
					<Vertex X="5098" Y="10619" Z="0"/>
					<Vertex X="5090" Y="10619" Z="0"/>
					<Vertex X="5049" Y="10643" Z="0"/>
					<Vertex X="5017" Y="10667" Z="0"/>
					<Vertex X="4992" Y="10684" Z="0"/>
					<Vertex X="4952" Y="10724" Z="0"/>
					<Vertex X="4927" Y="10724" Z="0"/>
					<Vertex X="4854" Y="10781" Z="0"/>
					<Vertex X="4830" Y="10789" Z="0"/>
					<Vertex X="4797" Y="10813" Z="0"/>
					<Vertex X="4732" Y="10854" Z="0"/>
					<Vertex X="4708" Y="10862" Z="0"/>
					<Vertex X="4667" Y="10887" Z="0"/>
					<Vertex X="4651" Y="10895" Z="0"/>
					<Vertex X="4611" Y="10927" Z="0"/>
					<Vertex X="4578" Y="10952" Z="0"/>
					<Vertex X="4562" Y="10952" Z="0"/>
					<Vertex X="4513" Y="10992" Z="0"/>
					<Vertex X="4481" Y="11016" Z="0"/>
					<Vertex X="4432" Y="11049" Z="0"/>
					<Vertex X="4408" Y="11065" Z="0"/>
					<Vertex X="4351" Y="11098" Z="0"/>
					<Vertex X="4327" Y="11122" Z="0"/>
					<Vertex X="4262" Y="11163" Z="0"/>
					<Vertex X="4245" Y="11179" Z="0"/>
					<Vertex X="4205" Y="11203" Z="0"/>
					<Vertex X="4172" Y="11211" Z="0"/>
					<Vertex X="4156" Y="11228" Z="0"/>
					<Vertex X="4107" Y="11252" Z="0"/>
					<Vertex X="4091" Y="11268" Z="0"/>
					<Vertex X="4051" Y="11292" Z="0"/>
					<Vertex X="4034" Y="11309" Z="0"/>
					<Vertex X="3977" Y="11341" Z="0"/>
					<Vertex X="3945" Y="11366" Z="0"/>
					<Vertex X="3888" Y="11398" Z="0"/>
					<Vertex X="3864" Y="11414" Z="0"/>
					<Vertex X="3839" Y="11430" Z="0"/>
					<Vertex X="3791" Y="11455" Z="0"/>
					<Vertex X="3766" Y="11471" Z="0"/>
					<Vertex X="3726" Y="11495" Z="0"/>
					<Vertex X="3710" Y="11504" Z="0"/>
					<Vertex X="3669" Y="11528" Z="0"/>
					<Vertex X="3645" Y="11544" Z="0"/>
					<Vertex X="3620" Y="11560" Z="0"/>
					<Vertex X="3596" Y="11577" Z="0"/>
					<Vertex X="3555" Y="11601" Z="0"/>
					<Vertex X="3539" Y="11609" Z="0"/>
					<Vertex X="3507" Y="11633" Z="0"/>
					<Vertex X="3458" Y="11658" Z="0"/>
					<Vertex X="3450" Y="11666" Z="0"/>
					<Vertex X="3409" Y="11698" Z="0"/>
					<Vertex X="3393" Y="11698" Z="0"/>
					<Vertex X="3344" Y="11731" Z="0"/>
					<Vertex X="3320" Y="11755" Z="0"/>
					<Vertex X="3287" Y="11780" Z="0"/>
					<Vertex X="3279" Y="11788" Z="0"/>
					<Vertex X="3239" Y="11812" Z="0"/>
					<Vertex X="3231" Y="11820" Z="0"/>
					<Vertex X="3190" Y="11853" Z="0"/>
					<Vertex X="3174" Y="11861" Z="0"/>
					<Vertex X="3158" Y="11877" Z="0"/>
					<Vertex X="3125" Y="11909" Z="0"/>
					<Vertex X="3117" Y="11918" Z="0"/>
					<Vertex X="3076" Y="11942" Z="0"/>
					<Vertex X="3044" Y="11966" Z="0"/>
					<Vertex X="3020" Y="11974" Z="0"/>
					<Vertex X="3011" Y="11974" Z="0"/>
					<Vertex X="2995" Y="11991" Z="0"/>
					<Vertex X="2963" Y="12007" Z="0"/>
					<Vertex X="2955" Y="12015" Z="0"/>
					<Vertex X="2922" Y="12031" Z="0"/>
					<Vertex X="2898" Y="12047" Z="0"/>
					<Vertex X="2873" Y="12064" Z="0"/>
					<Vertex X="2849" Y="12080" Z="0"/>
					<Vertex X="2833" Y="12088" Z="0"/>
					<Vertex X="2792" Y="12112" Z="0"/>
					<Vertex X="2776" Y="12121" Z="0"/>
					<Vertex X="2735" Y="12145" Z="0"/>
					<Vertex X="2711" Y="12161" Z="0"/>
					<Vertex X="2679" Y="12177" Z="0"/>
					<Vertex X="2654" Y="12194" Z="0"/>
					<Vertex X="2622" Y="12210" Z="0"/>
					<Vertex X="2614" Y="12218" Z="0"/>
					<Vertex X="2597" Y="12202" Z="0"/>
					<Vertex X="2597" Y="12210" Z="0"/>
					<Vertex X="2597" Y="12218" Z="0"/>
					<Vertex X="2597" Y="12226" Z="0"/>
					<Vertex X="2589" Y="12234" Z="0"/>
					<Vertex X="2589" Y="12250" Z="0"/>
					<Vertex X="2581" Y="12259" Z="0"/>
					<Vertex X="2573" Y="12267" Z="0"/>
					<Vertex X="2557" Y="12283" Z="0"/>
					<Vertex X="2549" Y="12283" Z="0"/>
					<Vertex X="2549" Y="12291" Z="0"/>
					<Vertex X="2549" Y="12307" Z="0"/>
					<Vertex X="2541" Y="12307" Z="0"/>
					<Vertex X="2541" Y="12315" Z="0"/>
					<Vertex X="2532" Y="12332" Z="0"/>
					<Vertex X="2524" Y="12340" Z="0"/>
					<Vertex X="2516" Y="12356" Z="0"/>
					<Vertex X="2500" Y="12372" Z="0"/>
					<Vertex X="2484" Y="12421" Z="0"/>
					<Vertex X="2467" Y="12437" Z="0"/>
					<Vertex X="2467" Y="12445" Z="0"/>
					<Vertex X="2451" Y="12470" Z="0"/>
					<Vertex X="2435" Y="12478" Z="0"/>
					<Vertex X="2435" Y="12494" Z="0"/>
					<Vertex X="2427" Y="12494" Z="0"/>
					<Vertex X="2419" Y="12510" Z="0"/>
					<Vertex X="2411" Y="12526" Z="0"/>
					<Vertex X="2403" Y="12535" Z="0"/>
					<Vertex X="2394" Y="12535" Z="0"/>
					<Vertex X="2386" Y="12543" Z="0"/>
					<Vertex X="2386" Y="12551" Z="0"/>
					<Vertex X="2378" Y="12551" Z="0"/>
					<Vertex X="2370" Y="12551" Z="0"/>
					<Vertex X="2362" Y="12551" Z="0"/>
					<Vertex X="2362" Y="12559" Z="0"/>
					<Vertex X="2354" Y="12559" Z="0"/>
					<Vertex X="2346" Y="12567" Z="0"/>
					<Vertex X="2329" Y="12567" Z="0"/>
					<Vertex X="2321" Y="12575" Z="0"/>
					<Vertex X="2305" Y="12575" Z="0"/>
					<Vertex X="2297" Y="12575" Z="0"/>
					<Vertex X="2281" Y="12583" Z="0"/>
					<Vertex X="2256" Y="12591" Z="0"/>
					<Vertex X="2224" Y="12591" Z="0"/>
					<Vertex X="2216" Y="12591" Z="0"/>
					<Vertex X="2175" Y="12591" Z="0"/>
					<Vertex X="2159" Y="12591" Z="0"/>
					<Vertex X="2127" Y="12591" Z="0"/>
					<Vertex X="2118" Y="12591" Z="0"/>
					<Vertex X="2102" Y="12591" Z="0"/>
					<Vertex X="2094" Y="12591" Z="0"/>
					<Vertex X="2078" Y="12583" Z="0"/>
					<Vertex X="2070" Y="12583" Z="0"/>
					<Vertex X="2062" Y="12583" Z="0"/>
					<Vertex X="2053" Y="12575" Z="0"/>
					<Vertex X="2045" Y="12567" Z="0"/>
					<Vertex X="2037" Y="12567" Z="0"/>
					<Vertex X="2021" Y="12559" Z="0"/>
					<Vertex X="2013" Y="12559" Z="0"/>
					<Vertex X="2005" Y="12559" Z="0"/>
					<Vertex X="1997" Y="12559" Z="0"/>
					<Vertex X="1989" Y="12551" Z="0"/>
					<Vertex X="1980" Y="12551" Z="0"/>
					<Vertex X="1972" Y="12543" Z="0"/>
					<Vertex X="1964" Y="12543" Z="0"/>
					<Vertex X="1956" Y="12535" Z="0"/>
					<Vertex X="1948" Y="12535" Z="0"/>
					<Vertex X="1940" Y="12535" Z="0"/>
					<Vertex X="1924" Y="12526" Z="0"/>
					<Vertex X="1907" Y="12526" Z="0"/>
					<Vertex X="1899" Y="12518" Z="0"/>
					<Vertex X="1891" Y="12518" Z="0"/>
					<Vertex X="1883" Y="12518" Z="0"/>
					<Vertex X="1875" Y="12510" Z="0"/>
					<Vertex X="1859" Y="12510" Z="0"/>
					<Vertex X="1850" Y="12494" Z="0"/>
					<Vertex X="1842" Y="12494" Z="0"/>
					<Vertex X="1834" Y="12486" Z="0"/>
					<Vertex X="1826" Y="12478" Z="0"/>
					<Vertex X="1818" Y="12470" Z="0"/>
					<Vertex X="1810" Y="12461" Z="0"/>
					<Vertex X="1802" Y="12453" Z="0"/>
					<Vertex X="1794" Y="12437" Z="0"/>
					<Vertex X="1777" Y="12421" Z="0"/>
					<Vertex X="1769" Y="12413" Z="0"/>
					<Vertex X="1753" Y="12388" Z="0"/>
					<Vertex X="1745" Y="12380" Z="0"/>
					<Vertex X="1729" Y="12372" Z="0"/>
					<Vertex X="1721" Y="12348" Z="0"/>
					<Vertex X="1704" Y="12332" Z="0"/>
					<Vertex X="1704" Y="12323" Z="0"/>
					<Vertex X="1696" Y="12307" Z="0"/>
					<Vertex X="1696" Y="12299" Z="0"/>
					<Vertex X="1688" Y="12291" Z="0"/>
					<Vertex X="1680" Y="12283" Z="0"/>
					<Vertex X="1672" Y="12259" Z="0"/>
					<Vertex X="1672" Y="12250" Z="0"/>
					<Vertex X="1664" Y="12226" Z="0"/>
					<Vertex X="1664" Y="12218" Z="0"/>
					<Vertex X="1656" Y="12194" Z="0"/>
					<Vertex X="1656" Y="12169" Z="0"/>
					<Vertex X="1656" Y="12153" Z="0"/>
					<Vertex X="1656" Y="12137" Z="0"/>
					<Vertex X="1656" Y="12121" Z="0"/>
					<Vertex X="1656" Y="12104" Z="0"/>
					<Vertex X="1656" Y="12088" Z="0"/>
					<Vertex X="1656" Y="12064" Z="0"/>
					<Vertex X="1656" Y="12056" Z="0"/>
					<Vertex X="1656" Y="12047" Z="0"/>
					<Vertex X="1656" Y="12031" Z="0"/>
					<Vertex X="1656" Y="12023" Z="0"/>
					<Vertex X="1664" Y="11991" Z="0"/>
					<Vertex X="1672" Y="11974" Z="0"/>
					<Vertex X="1672" Y="11958" Z="0"/>
					<Vertex X="1672" Y="11934" Z="0"/>
					<Vertex X="1672" Y="11926" Z="0"/>
					<Vertex X="1672" Y="11893" Z="0"/>
					<Vertex X="1672" Y="11885" Z="0"/>
					<Vertex X="1680" Y="11869" Z="0"/>
					<Vertex X="1680" Y="11844" Z="0"/>
					<Vertex X="1680" Y="11836" Z="0"/>
					<Vertex X="1680" Y="11812" Z="0"/>
					<Vertex X="1680" Y="11796" Z="0"/>
					<Vertex X="1680" Y="11771" Z="0"/>
					<Vertex X="1680" Y="11755" Z="0"/>
					<Vertex X="1680" Y="11731" Z="0"/>
					<Vertex X="1680" Y="11706" Z="0"/>
					<Vertex X="1680" Y="11682" Z="0"/>
					<Vertex X="1688" Y="11658" Z="0"/>
					<Vertex X="1696" Y="11633" Z="0"/>
					<Vertex X="1696" Y="11609" Z="0"/>
					<Vertex X="1696" Y="11593" Z="0"/>
					<Vertex X="1696" Y="11585" Z="0"/>
					<Vertex X="1696" Y="11552" Z="0"/>
					<Vertex X="1712" Y="11520" Z="0"/>
					<Vertex X="1712" Y="11504" Z="0"/>
					<Vertex X="1712" Y="11487" Z="0"/>
					<Vertex X="1712" Y="11463" Z="0"/>
					<Vertex X="1721" Y="11447" Z="0"/>
					<Vertex X="1721" Y="11439" Z="0"/>
					<Vertex X="1721" Y="11422" Z="0"/>
					<Vertex X="1721" Y="11414" Z="0"/>
					<Vertex X="1721" Y="11398" Z="0"/>
					<Vertex X="1721" Y="11374" Z="0"/>
					<Vertex X="1721" Y="11366" Z="0"/>
					<Vertex X="1721" Y="11349" Z="0"/>
					<Vertex X="1721" Y="11341" Z="0"/>
					<Vertex X="1721" Y="11325" Z="0"/>
					<Vertex X="1721" Y="11317" Z="0"/>
					<Vertex X="1721" Y="11301" Z="0"/>
					<Vertex X="1721" Y="11276" Z="0"/>
					<Vertex X="1729" Y="11260" Z="0"/>
					<Vertex X="1729" Y="11228" Z="0"/>
					<Vertex X="1737" Y="11211" Z="0"/>
					<Vertex X="1737" Y="11187" Z="0"/>
					<Vertex X="1745" Y="11171" Z="0"/>
					<Vertex X="1745" Y="11154" Z="0"/>
					<Vertex X="1761" Y="11122" Z="0"/>
					<Vertex X="1769" Y="11122" Z="0"/>
					<Vertex X="1777" Y="11114" Z="0"/>
					<Vertex X="1777" Y="11106" Z="0"/>
					<Vertex X="1786" Y="11098" Z="0"/>
					<Vertex X="1802" Y="11098" Z="0"/>
					<Vertex X="1802" Y="11090" Z="0"/>
					<Vertex X="1818" Y="11090" Z="0"/>
					<Vertex X="1826" Y="11081" Z="0"/>
					<Vertex X="1842" Y="11081" Z="0"/>
					<Vertex X="1859" Y="11073" Z="0"/>
					<Vertex X="1867" Y="11073" Z="0"/>
					<Vertex X="1875" Y="11073" Z="0"/>
					<Vertex X="1883" Y="11073" Z="0"/>
					<Vertex X="1891" Y="11081" Z="0"/>
					<Vertex X="1891" Y="11090" Z="0"/>
					<Vertex X="1899" Y="11098" Z="0"/>
					<Vertex X="1907" Y="11114" Z="0"/>
					<Vertex X="1915" Y="11130" Z="0"/>
					<Vertex X="1924" Y="11138" Z="0"/>
					<Vertex X="1924" Y="11146" Z="0"/>
					<Vertex X="1932" Y="11154" Z="0"/>
					<Vertex X="1940" Y="11163" Z="0"/>
					<Vertex X="1948" Y="11171" Z="0"/>
					<Vertex X="1956" Y="11171" Z="0"/>
					<Vertex X="1964" Y="11179" Z="0"/>
					<Vertex X="1972" Y="11187" Z="0"/>
					<Vertex X="1980" Y="11195" Z="0"/>
					<Vertex X="1997" Y="11203" Z="0"/>
					<Vertex X="2021" Y="11219" Z="0"/>
					<Vertex X="2021" Y="11228" Z="0"/>
					<Vertex X="2029" Y="11228" Z="0"/>
					<Vertex X="2037" Y="11252" Z="0"/>
					<Vertex X="2045" Y="11252" Z="0"/>
					<Vertex X="2053" Y="11268" Z="0"/>
					<Vertex X="2062" Y="11276" Z="0"/>
					<Vertex X="2070" Y="11284" Z="0"/>
					<Vertex X="2078" Y="11292" Z="0"/>
					<Vertex X="2086" Y="11309" Z="0"/>
					<Vertex X="2094" Y="11317" Z="0"/>
					<Vertex X="2110" Y="11325" Z="0"/>
					<Vertex X="2110" Y="11333" Z="0"/>
					<Vertex X="2118" Y="11341" Z="0"/>
					<Vertex X="2118" Y="11349" Z="0"/>
					<Vertex X="2135" Y="11357" Z="0"/>
					<Vertex X="2135" Y="11366" Z="0"/>
					<Vertex X="2135" Y="11374" Z="0"/>
					<Vertex X="2143" Y="11374" Z="0"/>
					<Vertex X="2143" Y="11382" Z="0"/>
					<Vertex X="2159" Y="11390" Z="0"/>
					<Vertex X="2167" Y="11398" Z="0"/>
					<Vertex X="2175" Y="11406" Z="0"/>
					<Vertex X="2183" Y="11406" Z="0"/>
					<Vertex X="2191" Y="11406" Z="0"/>
					<Vertex X="2200" Y="11422" Z="0"/>
					<Vertex X="2208" Y="11422" Z="0"/>
					<Vertex X="2216" Y="11422" Z="0"/>
					<Vertex X="2224" Y="11422" Z="0"/>
					<Vertex X="2232" Y="11422" Z="0"/>
					<Vertex X="2240" Y="11430" Z="0"/>
					<Vertex X="2248" Y="11430" Z="0"/>
					<Vertex X="2256" Y="11430" Z="0"/>
					<Vertex X="2265" Y="11430" Z="0"/>
					<Vertex X="2273" Y="11430" Z="0"/>
					<Vertex X="2273" Y="11439" Z="0"/>
					<Vertex X="2281" Y="11439" Z="0"/>
					<Vertex X="2289" Y="11439" Z="0"/>
					<Vertex X="2297" Y="11439" Z="0"/>
					<Vertex X="2305" Y="11439" Z="0"/>
					<Vertex X="2313" Y="11439" Z="0"/>
					<Vertex X="2321" Y="11439" Z="0"/>
					<Vertex X="2329" Y="11439" Z="0"/>
					<Vertex X="2338" Y="11439" Z="0"/>
					<Vertex X="2346" Y="11439" Z="0"/>
					<Vertex X="2354" Y="11439" Z="0"/>
					<Vertex X="2362" Y="11439" Z="0"/>
					<Vertex X="2370" Y="11439" Z="0"/>
					<Vertex X="2378" Y="11439" Z="0"/>
					<Vertex X="2386" Y="11439" Z="0"/>
					<Vertex X="2394" Y="11439" Z="0"/>
					<Vertex X="2394" Y="11430" Z="0"/>
					<Vertex X="2403" Y="11422" Z="0"/>
					<Vertex X="2411" Y="11422" Z="0"/>
					<Vertex X="2411" Y="11414" Z="0"/>
					<Vertex X="2419" Y="11414" Z="0"/>
					<Vertex X="2419" Y="11406" Z="0"/>
					<Vertex X="2435" Y="11398" Z="0"/>
					<Vertex X="2435" Y="11382" Z="0"/>
					<Vertex X="2443" Y="11382" Z="0"/>
					<Vertex X="2459" Y="11366" Z="0"/>
					<Vertex X="2467" Y="11349" Z="0"/>
					<Vertex X="2467" Y="11341" Z="0"/>
					<Vertex X="2476" Y="11325" Z="0"/>
					<Vertex X="2476" Y="11309" Z="0"/>
					<Vertex X="2476" Y="11301" Z="0"/>
					<Vertex X="2476" Y="11292" Z="0"/>
					<Vertex X="2476" Y="11284" Z="0"/>
					<Vertex X="2476" Y="11276" Z="0"/>
					<Vertex X="2476" Y="11268" Z="0"/>
					<Vertex X="2476" Y="11260" Z="0"/>
					<Vertex X="2476" Y="11252" Z="0"/>
					<Vertex X="2476" Y="11244" Z="0"/>
					<Vertex X="2476" Y="11236" Z="0"/>
					<Vertex X="2467" Y="11236" Z="0"/>
					<Vertex X="2459" Y="11219" Z="0"/>
					<Vertex X="2459" Y="11211" Z="0"/>
					<Vertex X="2459" Y="11203" Z="0"/>
					<Vertex X="2451" Y="11203" Z="0"/>
					<Vertex X="2443" Y="11187" Z="0"/>
					<Vertex X="2443" Y="11179" Z="0"/>
					<Vertex X="2435" Y="11171" Z="0"/>
					<Vertex X="2427" Y="11163" Z="0"/>
					<Vertex X="2419" Y="11154" Z="0"/>
					<Vertex X="2411" Y="11146" Z="0"/>
					<Vertex X="2403" Y="11138" Z="0"/>
					<Vertex X="2386" Y="11130" Z="0"/>
					<Vertex X="2386" Y="11122" Z="0"/>
					<Vertex X="2370" Y="11106" Z="0"/>
					<Vertex X="2354" Y="11098" Z="0"/>
					<Vertex X="2338" Y="11081" Z="0"/>
					<Vertex X="2321" Y="11073" Z="0"/>
					<Vertex X="2305" Y="11057" Z="0"/>
					<Vertex X="2297" Y="11049" Z="0"/>
					<Vertex X="2281" Y="11041" Z="0"/>
					<Vertex X="2273" Y="11033" Z="0"/>
					<Vertex X="2273" Y="11025" Z="0"/>
					<Vertex X="2265" Y="11025" Z="0"/>
					<Vertex X="2248" Y="11008" Z="0"/>
					<Vertex X="2240" Y="11000" Z="0"/>
					<Vertex X="2232" Y="10992" Z="0"/>
					<Vertex X="2216" Y="10984" Z="0"/>
					<Vertex X="2200" Y="10968" Z="0"/>
					<Vertex X="2191" Y="10960" Z="0"/>
					<Vertex X="2183" Y="10952" Z="0"/>
					<Vertex X="2175" Y="10943" Z="0"/>
					<Vertex X="2167" Y="10935" Z="0"/>
					<Vertex X="2159" Y="10935" Z="0"/>
					<Vertex X="2151" Y="10927" Z="0"/>
					<Vertex X="2143" Y="10927" Z="0"/>
					<Vertex X="2135" Y="10911" Z="0"/>
					<Vertex X="2118" Y="10911" Z="0"/>
					<Vertex X="2118" Y="10903" Z="0"/>
					<Vertex X="2110" Y="10895" Z="0"/>
					<Vertex X="2102" Y="10887" Z="0"/>
					<Vertex X="2094" Y="10887" Z="0"/>
					<Vertex X="2086" Y="10878" Z="0"/>
					<Vertex X="2078" Y="10870" Z="0"/>
					<Vertex X="2070" Y="10862" Z="0"/>
					<Vertex X="2062" Y="10862" Z="0"/>
					<Vertex X="2053" Y="10854" Z="0"/>
					<Vertex X="2037" Y="10846" Z="0"/>
					<Vertex X="2029" Y="10838" Z="0"/>
					<Vertex X="2021" Y="10838" Z="0"/>
					<Vertex X="2021" Y="10830" Z="0"/>
					<Vertex X="2005" Y="10813" Z="0"/>
					<Vertex X="1997" Y="10805" Z="0"/>
					<Vertex X="1980" Y="10789" Z="0"/>
					<Vertex X="1980" Y="10781" Z="0"/>
					<Vertex X="1972" Y="10773" Z="0"/>
					<Vertex X="1956" Y="10757" Z="0"/>
					<Vertex X="1948" Y="10749" Z="0"/>
					<Vertex X="1940" Y="10740" Z="0"/>
					<Vertex X="1932" Y="10724" Z="0"/>
					<Vertex X="1924" Y="10724" Z="0"/>
					<Vertex X="1915" Y="10716" Z="0"/>
					<Vertex X="1907" Y="10700" Z="0"/>
					<Vertex X="1899" Y="10692" Z="0"/>
					<Vertex X="1891" Y="10675" Z="0"/>
					<Vertex X="1883" Y="10675" Z="0"/>
					<Vertex X="1883" Y="10651" Z="0"/>
					<Vertex X="1875" Y="10643" Z="0"/>
					<Vertex X="1875" Y="10627" Z="0"/>
					<Vertex X="1875" Y="10619" Z="0"/>
					<Vertex X="1875" Y="10611" Z="0"/>
					<Vertex X="1875" Y="10602" Z="0"/>
					<Vertex X="1875" Y="10594" Z="0"/>
					<Vertex X="1875" Y="10586" Z="0"/>
					<Vertex X="1875" Y="10578" Z="0"/>
					<Vertex X="1875" Y="10562" Z="0"/>
					<Vertex X="1867" Y="10529" Z="0"/>
					<Vertex X="1875" Y="10497" Z="0"/>
					<Vertex X="1891" Y="10464" Z="0"/>
					<Vertex X="1899" Y="10424" Z="0"/>
					<Vertex X="1940" Y="10351" Z="0"/>
					<Vertex X="1948" Y="10335" Z="0"/>
					<Vertex X="1972" Y="10294" Z="0"/>
					<Vertex X="2005" Y="10245" Z="0"/>
					<Vertex X="2013" Y="10221" Z="0"/>
					<Vertex X="2045" Y="10180" Z="0"/>
					<Vertex X="2062" Y="10148" Z="0"/>
					<Vertex X="2070" Y="10123" Z="0"/>
					<Vertex X="2086" Y="10091" Z="0"/>
					<Vertex X="2102" Y="10059" Z="0"/>
					<Vertex X="2118" Y="10042" Z="0"/>
					<Vertex X="2135" Y="10010" Z="0"/>
					<Vertex X="2159" Y="9969" Z="0"/>
					<Vertex X="2167" Y="9953" Z="0"/>
					<Vertex X="2175" Y="9937" Z="0"/>
					<Vertex X="2183" Y="9912" Z="0"/>
					<Vertex X="2183" Y="9896" Z="0"/>
					<Vertex X="2208" Y="9856" Z="0"/>
					<Vertex X="2216" Y="9831" Z="0"/>
					<Vertex X="2232" Y="9815" Z="0"/>
					<Vertex X="2240" Y="9799" Z="0"/>
					<Vertex X="2248" Y="9774" Z="0"/>
					<Vertex X="2256" Y="9742" Z="0"/>
					<Vertex X="2265" Y="9734" Z="0"/>
					<Vertex X="2281" Y="9709" Z="0"/>
					<Vertex X="2289" Y="9677" Z="0"/>
					<Vertex X="2297" Y="9669" Z="0"/>
					<Vertex X="2305" Y="9653" Z="0"/>
					<Vertex X="2321" Y="9620" Z="0"/>
					<Vertex X="2321" Y="9604" Z="0"/>
					<Vertex X="2321" Y="9596" Z="0"/>
					<Vertex X="2338" Y="9571" Z="0"/>
					<Vertex X="2338" Y="9555" Z="0"/>
					<Vertex X="2346" Y="9539" Z="0"/>
					<Vertex X="2346" Y="9531" Z="0"/>
					<Vertex X="2354" Y="9515" Z="0"/>
					<Vertex X="2362" Y="9490" Z="0"/>
					<Vertex X="2386" Y="9458" Z="0"/>
					<Vertex X="2386" Y="9442" Z="0"/>
					<Vertex X="2394" Y="9417" Z="0"/>
					<Vertex X="2411" Y="9393" Z="0"/>
					<Vertex X="2411" Y="9385" Z="0"/>
					<Vertex X="2411" Y="9368" Z="0"/>
					<Vertex X="2419" Y="9352" Z="0"/>
					<Vertex X="2427" Y="9336" Z="0"/>
					<Vertex X="2435" Y="9320" Z="0"/>
					<Vertex X="2443" Y="9312" Z="0"/>
					<Vertex X="2443" Y="9304" Z="0"/>
					<Vertex X="2443" Y="9295" Z="0"/>
					<Vertex X="2451" Y="9287" Z="0"/>
					<Vertex X="2459" Y="9271" Z="0"/>
					<Vertex X="2508" Y="9295" Z="0"/>
				</Vertices>
			</Region>
			<Region Id="4" Type="0" Zoom="0.089592" Selected="0" ImageLocation="" ImageFocus="0" Length="16509.2" Area="8366907.0" LengthMicrons="4056.3" AreaMicrons="505097.5" Text="SOLID" NegativeROA="0" InputRegionId="0" Analyze="1" DisplayId="4">
				<Attributes/>
				<Vertices>
					<Vertex X="4688" Y="21620" Z="0"/>
					<Vertex X="4699" Y="21620" Z="0"/>
					<Vertex X="4721" Y="21620" Z="0"/>
					<Vertex X="4732" Y="21620" Z="0"/>
					<Vertex X="4754" Y="21620" Z="0"/>
					<Vertex X="4766" Y="21620" Z="0"/>
					<Vertex X="4788" Y="21620" Z="0"/>
					<Vertex X="4799" Y="21620" Z="0"/>
					<Vertex X="4810" Y="21620" Z="0"/>
					<Vertex X="4833" Y="21620" Z="0"/>
					<Vertex X="4833" Y="21609" Z="0"/>
					<Vertex X="4866" Y="21598" Z="0"/>
					<Vertex X="4888" Y="21575" Z="0"/>
					<Vertex X="4911" Y="21575" Z="0"/>
					<Vertex X="4922" Y="21564" Z="0"/>
					<Vertex X="4944" Y="21553" Z="0"/>
					<Vertex X="4967" Y="21542" Z="0"/>
					<Vertex X="4978" Y="21531" Z="0"/>
					<Vertex X="5000" Y="21520" Z="0"/>
					<Vertex X="5045" Y="21497" Z="0"/>
					<Vertex X="5056" Y="21486" Z="0"/>
					<Vertex X="5098" Y="21451" Z="0"/>
					<Vertex X="5114" Y="21451" Z="0"/>
					<Vertex X="5122" Y="21451" Z="0"/>
					<Vertex X="5130" Y="21451" Z="0"/>
					<Vertex X="5138" Y="21451" Z="0"/>
					<Vertex X="5146" Y="21459" Z="0"/>
					<Vertex X="5154" Y="21459" Z="0"/>
					<Vertex X="5170" Y="21467" Z="0"/>
					<Vertex X="5178" Y="21483" Z="0"/>
					<Vertex X="5186" Y="21483" Z="0"/>
					<Vertex X="5186" Y="21491" Z="0"/>
					<Vertex X="5202" Y="21507" Z="0"/>
					<Vertex X="5226" Y="21515" Z="0"/>
					<Vertex X="5242" Y="21531" Z="0"/>
					<Vertex X="5250" Y="21538" Z="0"/>
					<Vertex X="5258" Y="21538" Z="0"/>
					<Vertex X="5274" Y="21554" Z="0"/>
					<Vertex X="5289" Y="21562" Z="0"/>
					<Vertex X="5313" Y="21586" Z="0"/>
					<Vertex X="5329" Y="21602" Z="0"/>
					<Vertex X="5377" Y="21634" Z="0"/>
					<Vertex X="5401" Y="21642" Z="0"/>
					<Vertex X="5401" Y="21650" Z="0"/>
					<Vertex X="5417" Y="21658" Z="0"/>
					<Vertex X="5425" Y="21666" Z="0"/>
					<Vertex X="5441" Y="21666" Z="0"/>
					<Vertex X="5449" Y="21674" Z="0"/>
					<Vertex X="5465" Y="21690" Z="0"/>
					<Vertex X="5473" Y="21698" Z="0"/>
					<Vertex X="5489" Y="21714" Z="0"/>
					<Vertex X="5497" Y="21722" Z="0"/>
					<Vertex X="5513" Y="21730" Z="0"/>
					<Vertex X="5513" Y="21738" Z="0"/>
					<Vertex X="5536" Y="21746" Z="0"/>
					<Vertex X="5536" Y="21754" Z="0"/>
					<Vertex X="5544" Y="21754" Z="0"/>
					<Vertex X="5560" Y="21769" Z="0"/>
					<Vertex X="5584" Y="21777" Z="0"/>
					<Vertex X="5592" Y="21785" Z="0"/>
					<Vertex X="5608" Y="21793" Z="0"/>
					<Vertex X="5632" Y="21801" Z="0"/>
					<Vertex X="5656" Y="21817" Z="0"/>
					<Vertex X="5672" Y="21825" Z="0"/>
					<Vertex X="5696" Y="21825" Z="0"/>
					<Vertex X="5720" Y="21841" Z="0"/>
					<Vertex X="5736" Y="21849" Z="0"/>
					<Vertex X="5751" Y="21857" Z="0"/>
					<Vertex X="5783" Y="21873" Z="0"/>
					<Vertex X="5799" Y="21881" Z="0"/>
					<Vertex X="5815" Y="21881" Z="0"/>
					<Vertex X="5831" Y="21889" Z="0"/>
					<Vertex X="5855" Y="21897" Z="0"/>
					<Vertex X="5863" Y="21905" Z="0"/>
					<Vertex X="5879" Y="21921" Z="0"/>
					<Vertex X="5903" Y="21929" Z="0"/>
					<Vertex X="5911" Y="21937" Z="0"/>
					<Vertex X="5927" Y="21937" Z="0"/>
					<Vertex X="5943" Y="21953" Z="0"/>
					<Vertex X="5951" Y="21953" Z="0"/>
					<Vertex X="5959" Y="21961" Z="0"/>
					<Vertex X="5975" Y="21961" Z="0"/>
					<Vertex X="5982" Y="21961" Z="0"/>
					<Vertex X="5990" Y="21977" Z="0"/>
					<Vertex X="6006" Y="21977" Z="0"/>
					<Vertex X="6022" Y="21985" Z="0"/>
					<Vertex X="6038" Y="21993" Z="0"/>
					<Vertex X="6054" Y="22000" Z="0"/>
					<Vertex X="6078" Y="22008" Z="0"/>
					<Vertex X="6110" Y="22016" Z="0"/>
					<Vertex X="6134" Y="22024" Z="0"/>
					<Vertex X="6142" Y="22032" Z="0"/>
					<Vertex X="6166" Y="22040" Z="0"/>
					<Vertex X="6182" Y="22048" Z="0"/>
					<Vertex X="6190" Y="22048" Z="0"/>
					<Vertex X="6206" Y="22056" Z="0"/>
					<Vertex X="6221" Y="22064" Z="0"/>
					<Vertex X="6237" Y="22064" Z="0"/>
					<Vertex X="6261" Y="22080" Z="0"/>
					<Vertex X="6269" Y="22088" Z="0"/>
					<Vertex X="6277" Y="22088" Z="0"/>
					<Vertex X="6293" Y="22096" Z="0"/>
					<Vertex X="6309" Y="22096" Z="0"/>
					<Vertex X="6309" Y="22104" Z="0"/>
					<Vertex X="6317" Y="22104" Z="0"/>
					<Vertex X="6325" Y="22104" Z="0"/>
					<Vertex X="6349" Y="22112" Z="0"/>
					<Vertex X="6357" Y="22112" Z="0"/>
					<Vertex X="6373" Y="22120" Z="0"/>
					<Vertex X="6389" Y="22120" Z="0"/>
					<Vertex X="6397" Y="22128" Z="0"/>
					<Vertex X="6405" Y="22128" Z="0"/>
					<Vertex X="6413" Y="22136" Z="0"/>
					<Vertex X="6421" Y="22136" Z="0"/>
					<Vertex X="6437" Y="22136" Z="0"/>
					<Vertex X="6444" Y="22144" Z="0"/>
					<Vertex X="6452" Y="22144" Z="0"/>
					<Vertex X="6468" Y="22152" Z="0"/>
					<Vertex X="6476" Y="22160" Z="0"/>
					<Vertex X="6492" Y="22168" Z="0"/>
					<Vertex X="6500" Y="22168" Z="0"/>
					<Vertex X="6508" Y="22168" Z="0"/>
					<Vertex X="6516" Y="22168" Z="0"/>
					<Vertex X="6524" Y="22176" Z="0"/>
					<Vertex X="6540" Y="22176" Z="0"/>
					<Vertex X="6548" Y="22184" Z="0"/>
					<Vertex X="6556" Y="22192" Z="0"/>
					<Vertex X="6564" Y="22192" Z="0"/>
					<Vertex X="6572" Y="22192" Z="0"/>
					<Vertex X="6580" Y="22192" Z="0"/>
					<Vertex X="6588" Y="22200" Z="0"/>
					<Vertex X="6596" Y="22200" Z="0"/>
					<Vertex X="6604" Y="22200" Z="0"/>
					<Vertex X="6612" Y="22200" Z="0"/>
					<Vertex X="6620" Y="22200" Z="0"/>
					<Vertex X="6636" Y="22200" Z="0"/>
					<Vertex X="6644" Y="22200" Z="0"/>
					<Vertex X="6660" Y="22200" Z="0"/>
					<Vertex X="6668" Y="22200" Z="0"/>
					<Vertex X="6683" Y="22200" Z="0"/>
					<Vertex X="6691" Y="22200" Z="0"/>
					<Vertex X="6707" Y="22184" Z="0"/>
					<Vertex X="6723" Y="22176" Z="0"/>
					<Vertex X="6731" Y="22176" Z="0"/>
					<Vertex X="6739" Y="22168" Z="0"/>
					<Vertex X="6755" Y="22160" Z="0"/>
					<Vertex X="6763" Y="22160" Z="0"/>
					<Vertex X="6763" Y="22152" Z="0"/>
					<Vertex X="6771" Y="22152" Z="0"/>
					<Vertex X="6795" Y="22152" Z="0"/>
					<Vertex X="6803" Y="22144" Z="0"/>
					<Vertex X="6811" Y="22144" Z="0"/>
					<Vertex X="6819" Y="22136" Z="0"/>
					<Vertex X="6843" Y="22128" Z="0"/>
					<Vertex X="6851" Y="22128" Z="0"/>
					<Vertex X="6859" Y="22120" Z="0"/>
					<Vertex X="6875" Y="22120" Z="0"/>
					<Vertex X="6891" Y="22112" Z="0"/>
					<Vertex X="6899" Y="22104" Z="0"/>
					<Vertex X="6922" Y="22096" Z="0"/>
					<Vertex X="6930" Y="22096" Z="0"/>
					<Vertex X="6946" Y="22080" Z="0"/>
					<Vertex X="6954" Y="22080" Z="0"/>
					<Vertex X="6970" Y="22072" Z="0"/>
					<Vertex X="6978" Y="22056" Z="0"/>
					<Vertex X="6994" Y="22040" Z="0"/>
					<Vertex X="7002" Y="22040" Z="0"/>
					<Vertex X="7002" Y="22032" Z="0"/>
					<Vertex X="7018" Y="22024" Z="0"/>
					<Vertex X="7026" Y="22008" Z="0"/>
					<Vertex X="7034" Y="22000" Z="0"/>
					<Vertex X="7050" Y="21993" Z="0"/>
					<Vertex X="7066" Y="21977" Z="0"/>
					<Vertex X="7082" Y="21977" Z="0"/>
					<Vertex X="7082" Y="21969" Z="0"/>
					<Vertex X="7098" Y="21961" Z="0"/>
					<Vertex X="7098" Y="21953" Z="0"/>
					<Vertex X="7106" Y="21945" Z="0"/>
					<Vertex X="7122" Y="21937" Z="0"/>
					<Vertex X="7122" Y="21929" Z="0"/>
					<Vertex X="7137" Y="21913" Z="0"/>
					<Vertex X="7145" Y="21905" Z="0"/>
					<Vertex X="7145" Y="21897" Z="0"/>
					<Vertex X="7153" Y="21889" Z="0"/>
					<Vertex X="7169" Y="21873" Z="0"/>
					<Vertex X="7177" Y="21857" Z="0"/>
					<Vertex X="7185" Y="21857" Z="0"/>
					<Vertex X="7185" Y="21849" Z="0"/>
					<Vertex X="7193" Y="21841" Z="0"/>
					<Vertex X="7193" Y="21833" Z="0"/>
					<Vertex X="7201" Y="21825" Z="0"/>
					<Vertex X="7209" Y="21817" Z="0"/>
					<Vertex X="7217" Y="21809" Z="0"/>
					<Vertex X="7225" Y="21809" Z="0"/>
					<Vertex X="7225" Y="21801" Z="0"/>
					<Vertex X="7233" Y="21793" Z="0"/>
					<Vertex X="7241" Y="21785" Z="0"/>
					<Vertex X="7249" Y="21785" Z="0"/>
					<Vertex X="7249" Y="21777" Z="0"/>
					<Vertex X="7257" Y="21769" Z="0"/>
					<Vertex X="7265" Y="21762" Z="0"/>
					<Vertex X="7273" Y="21762" Z="0"/>
					<Vertex X="7281" Y="21762" Z="0"/>
					<Vertex X="7289" Y="21754" Z="0"/>
					<Vertex X="7297" Y="21754" Z="0"/>
					<Vertex X="7305" Y="21754" Z="0"/>
					<Vertex X="7305" Y="21746" Z="0"/>
					<Vertex X="7313" Y="21746" Z="0"/>
					<Vertex X="7321" Y="21746" Z="0"/>
					<Vertex X="7329" Y="21738" Z="0"/>
					<Vertex X="7345" Y="21730" Z="0"/>
					<Vertex X="7361" Y="21722" Z="0"/>
					<Vertex X="7368" Y="21714" Z="0"/>
					<Vertex X="7384" Y="21706" Z="0"/>
					<Vertex X="7392" Y="21698" Z="0"/>
					<Vertex X="7408" Y="21698" Z="0"/>
					<Vertex X="7416" Y="21690" Z="0"/>
					<Vertex X="7432" Y="21682" Z="0"/>
					<Vertex X="7440" Y="21674" Z="0"/>
					<Vertex X="7448" Y="21666" Z="0"/>
					<Vertex X="7456" Y="21658" Z="0"/>
					<Vertex X="7464" Y="21658" Z="0"/>
					<Vertex X="7464" Y="21650" Z="0"/>
					<Vertex X="7480" Y="21634" Z="0"/>
					<Vertex X="7488" Y="21634" Z="0"/>
					<Vertex X="7488" Y="21626" Z="0"/>
					<Vertex X="7496" Y="21618" Z="0"/>
					<Vertex X="7504" Y="21610" Z="0"/>
					<Vertex X="7512" Y="21602" Z="0"/>
					<Vertex X="7536" Y="21594" Z="0"/>
					<Vertex X="7544" Y="21586" Z="0"/>
					<Vertex X="7560" Y="21578" Z="0"/>
					<Vertex X="7568" Y="21570" Z="0"/>
					<Vertex X="7576" Y="21562" Z="0"/>
					<Vertex X="7584" Y="21562" Z="0"/>
					<Vertex X="7592" Y="21546" Z="0"/>
					<Vertex X="7599" Y="21538" Z="0"/>
					<Vertex X="7607" Y="21531" Z="0"/>
					<Vertex X="7623" Y="21531" Z="0"/>
					<Vertex X="7631" Y="21523" Z="0"/>
					<Vertex X="7639" Y="21515" Z="0"/>
					<Vertex X="7647" Y="21507" Z="0"/>
					<Vertex X="7655" Y="21507" Z="0"/>
					<Vertex X="7663" Y="21499" Z="0"/>
					<Vertex X="7671" Y="21499" Z="0"/>
					<Vertex X="7679" Y="21483" Z="0"/>
					<Vertex X="7687" Y="21483" Z="0"/>
					<Vertex X="7695" Y="21475" Z="0"/>
					<Vertex X="7703" Y="21467" Z="0"/>
					<Vertex X="7703" Y="21459" Z="0"/>
					<Vertex X="7711" Y="21459" Z="0"/>
					<Vertex X="7719" Y="21451" Z="0"/>
					<Vertex X="7727" Y="21443" Z="0"/>
					<Vertex X="7743" Y="21435" Z="0"/>
					<Vertex X="7759" Y="21427" Z="0"/>
					<Vertex X="7767" Y="21419" Z="0"/>
					<Vertex X="7767" Y="21411" Z="0"/>
					<Vertex X="7783" Y="21411" Z="0"/>
					<Vertex X="7791" Y="21395" Z="0"/>
					<Vertex X="7799" Y="21387" Z="0"/>
					<Vertex X="7807" Y="21379" Z="0"/>
					<Vertex X="7815" Y="21371" Z="0"/>
					<Vertex X="7830" Y="21355" Z="0"/>
					<Vertex X="7838" Y="21355" Z="0"/>
					<Vertex X="7854" Y="21339" Z="0"/>
					<Vertex X="7862" Y="21339" Z="0"/>
					<Vertex X="7878" Y="21323" Z="0"/>
					<Vertex X="7878" Y="21315" Z="0"/>
					<Vertex X="7894" Y="21315" Z="0"/>
					<Vertex X="7894" Y="21307" Z="0"/>
					<Vertex X="7902" Y="21307" Z="0"/>
					<Vertex X="7910" Y="21300" Z="0"/>
					<Vertex X="7918" Y="21292" Z="0"/>
					<Vertex X="7926" Y="21292" Z="0"/>
					<Vertex X="7857" Y="21319" Z="0"/>
					<Vertex X="7824" Y="21352" Z="0"/>
					<Vertex X="7802" Y="21375" Z="0"/>
					<Vertex X="7768" Y="21408" Z="0"/>
					<Vertex X="7735" Y="21430" Z="0"/>
					<Vertex X="7701" Y="21453" Z="0"/>
					<Vertex X="7679" Y="21486" Z="0"/>
					<Vertex X="7634" Y="21508" Z="0"/>
					<Vertex X="7601" Y="21542" Z="0"/>
					<Vertex X="7545" Y="21575" Z="0"/>
					<Vertex X="7511" Y="21598" Z="0"/>
					<Vertex X="7489" Y="21620" Z="0"/>
					<Vertex X="7456" Y="21654" Z="0"/>
					<Vertex X="7411" Y="21698" Z="0"/>
					<Vertex X="7377" Y="21709" Z="0"/>
					<Vertex X="7333" Y="21743" Z="0"/>
					<Vertex X="7311" Y="21765" Z="0"/>
					<Vertex X="7266" Y="21788" Z="0"/>
					<Vertex X="7232" Y="21810" Z="0"/>
					<Vertex X="7210" Y="21832" Z="0"/>
					<Vertex X="7165" Y="21854" Z="0"/>
					<Vertex X="7143" Y="21877" Z="0"/>
					<Vertex X="7121" Y="21899" Z="0"/>
					<Vertex X="7098" Y="21910" Z="0"/>
					<Vertex X="7076" Y="21933" Z="0"/>
					<Vertex X="7054" Y="21944" Z="0"/>
					<Vertex X="7043" Y="21955" Z="0"/>
					<Vertex X="7020" Y="21977" Z="0"/>
					<Vertex X="6998" Y="21977" Z="0"/>
					<Vertex X="6976" Y="22011" Z="0"/>
					<Vertex X="6953" Y="22022" Z="0"/>
					<Vertex X="6909" Y="22055" Z="0"/>
					<Vertex X="6886" Y="22067" Z="0"/>
					<Vertex X="6842" Y="22100" Z="0"/>
					<Vertex X="6831" Y="22100" Z="0"/>
					<Vertex X="6797" Y="22134" Z="0"/>
					<Vertex X="6764" Y="22145" Z="0"/>
					<Vertex X="6730" Y="22156" Z="0"/>
					<Vertex X="6674" Y="22200" Z="0"/>
					<Vertex X="6674" Y="22212" Z="0"/>
					<Vertex X="6641" Y="22234" Z="0"/>
					<Vertex X="6596" Y="22245" Z="0"/>
					<Vertex X="6585" Y="22256" Z="0"/>
					<Vertex X="6563" Y="22290" Z="0"/>
					<Vertex X="6540" Y="22301" Z="0"/>
					<Vertex X="6507" Y="22346" Z="0"/>
					<Vertex X="6462" Y="22368" Z="0"/>
					<Vertex X="6451" Y="22379" Z="0"/>
					<Vertex X="6395" Y="22413" Z="0"/>
					<Vertex X="6384" Y="22424" Z="0"/>
					<Vertex X="6362" Y="22435" Z="0"/>
					<Vertex X="6328" Y="22457" Z="0"/>
					<Vertex X="6317" Y="22468" Z="0"/>
					<Vertex X="6295" Y="22491" Z="0"/>
					<Vertex X="6295" Y="22502" Z="0"/>
					<Vertex X="6272" Y="22502" Z="0"/>
					<Vertex X="6250" Y="22513" Z="0"/>
					<Vertex X="6228" Y="22524" Z="0"/>
					<Vertex X="6206" Y="22558" Z="0"/>
					<Vertex X="6172" Y="22580" Z="0"/>
					<Vertex X="6161" Y="22591" Z="0"/>
					<Vertex X="6150" Y="22602" Z="0"/>
					<Vertex X="6116" Y="22625" Z="0"/>
					<Vertex X="6094" Y="22636" Z="0"/>
					<Vertex X="6072" Y="22658" Z="0"/>
					<Vertex X="6060" Y="22669" Z="0"/>
					<Vertex X="6038" Y="22680" Z="0"/>
					<Vertex X="6005" Y="22703" Z="0"/>
					<Vertex X="5949" Y="22736" Z="0"/>
					<Vertex X="5938" Y="22759" Z="0"/>
					<Vertex X="5915" Y="22759" Z="0"/>
					<Vertex X="5871" Y="22792" Z="0"/>
					<Vertex X="5859" Y="22803" Z="0"/>
					<Vertex X="5804" Y="22814" Z="0"/>
					<Vertex X="5781" Y="22837" Z="0"/>
					<Vertex X="5759" Y="22848" Z="0"/>
					<Vertex X="5737" Y="22859" Z="0"/>
					<Vertex X="5703" Y="22881" Z="0"/>
					<Vertex X="5681" Y="22893" Z="0"/>
					<Vertex X="5636" Y="22926" Z="0"/>
					<Vertex X="5614" Y="22937" Z="0"/>
					<Vertex X="5580" Y="22948" Z="0"/>
					<Vertex X="5536" Y="22982" Z="0"/>
					<Vertex X="5491" Y="23004" Z="0"/>
					<Vertex X="5447" Y="23026" Z="0"/>
					<Vertex X="5413" Y="23049" Z="0"/>
					<Vertex X="5368" Y="23082" Z="0"/>
					<Vertex X="5346" Y="23082" Z="0"/>
					<Vertex X="5301" Y="23105" Z="0"/>
					<Vertex X="5290" Y="23127" Z="0"/>
					<Vertex X="5246" Y="23149" Z="0"/>
					<Vertex X="5223" Y="23172" Z="0"/>
					<Vertex X="5212" Y="23172" Z="0"/>
					<Vertex X="5167" Y="23216" Z="0"/>
					<Vertex X="5156" Y="23216" Z="0"/>
					<Vertex X="5123" Y="23239" Z="0"/>
					<Vertex X="5089" Y="23261" Z="0"/>
					<Vertex X="5078" Y="23261" Z="0"/>
					<Vertex X="5056" Y="23272" Z="0"/>
					<Vertex X="5034" Y="23294" Z="0"/>
					<Vertex X="5011" Y="23294" Z="0"/>
					<Vertex X="4989" Y="23317" Z="0"/>
					<Vertex X="4967" Y="23328" Z="0"/>
					<Vertex X="4955" Y="23350" Z="0"/>
					<Vertex X="4933" Y="23361" Z="0"/>
					<Vertex X="4900" Y="23372" Z="0"/>
					<Vertex X="4888" Y="23395" Z="0"/>
					<Vertex X="4866" Y="23395" Z="0"/>
					<Vertex X="4844" Y="23417" Z="0"/>
					<Vertex X="4821" Y="23428" Z="0"/>
					<Vertex X="4799" Y="23428" Z="0"/>
					<Vertex X="4788" Y="23462" Z="0"/>
					<Vertex X="4777" Y="23462" Z="0"/>
					<Vertex X="4754" Y="23473" Z="0"/>
					<Vertex X="4732" Y="23495" Z="0"/>
					<Vertex X="4710" Y="23518" Z="0"/>
					<Vertex X="4699" Y="23518" Z="0"/>
					<Vertex X="4676" Y="23540" Z="0"/>
					<Vertex X="4643" Y="23562" Z="0"/>
					<Vertex X="4609" Y="23573" Z="0"/>
					<Vertex X="4587" Y="23596" Z="0"/>
					<Vertex X="4565" Y="23629" Z="0"/>
					<Vertex X="4531" Y="23652" Z="0"/>
					<Vertex X="4509" Y="23663" Z="0"/>
					<Vertex X="4487" Y="23685" Z="0"/>
					<Vertex X="4442" Y="23707" Z="0"/>
					<Vertex X="4420" Y="23730" Z="0"/>
					<Vertex X="4408" Y="23741" Z="0"/>
					<Vertex X="4364" Y="23763" Z="0"/>
					<Vertex X="4353" Y="23785" Z="0"/>
					<Vertex X="4297" Y="23808" Z="0"/>
					<Vertex X="4263" Y="23830" Z="0"/>
					<Vertex X="4241" Y="23841" Z="0"/>
					<Vertex X="4208" Y="23864" Z="0"/>
					<Vertex X="4163" Y="23886" Z="0"/>
					<Vertex X="4141" Y="23897" Z="0"/>
					<Vertex X="4107" Y="23931" Z="0"/>
					<Vertex X="4085" Y="23953" Z="0"/>
					<Vertex X="4062" Y="23964" Z="0"/>
					<Vertex X="4029" Y="23986" Z="0"/>
					<Vertex X="4018" Y="23998" Z="0"/>
					<Vertex X="3995" Y="24009" Z="0"/>
					<Vertex X="3973" Y="24031" Z="0"/>
					<Vertex X="3940" Y="24042" Z="0"/>
					<Vertex X="3917" Y="24064" Z="0"/>
					<Vertex X="3895" Y="24076" Z="0"/>
					<Vertex X="3862" Y="24098" Z="0"/>
					<Vertex X="3850" Y="24120" Z="0"/>
					<Vertex X="3828" Y="24131" Z="0"/>
					<Vertex X="3795" Y="24154" Z="0"/>
					<Vertex X="3772" Y="24165" Z="0"/>
					<Vertex X="3772" Y="24176" Z="0"/>
					<Vertex X="3750" Y="24187" Z="0"/>
					<Vertex X="3728" Y="24210" Z="0"/>
					<Vertex X="3705" Y="24232" Z="0"/>
					<Vertex X="3694" Y="24243" Z="0"/>
					<Vertex X="3683" Y="24243" Z="0"/>
					<Vertex X="3649" Y="24277" Z="0"/>
					<Vertex X="3638" Y="24277" Z="0"/>
					<Vertex X="3627" Y="24299" Z="0"/>
					<Vertex X="3605" Y="24310" Z="0"/>
					<Vertex X="3583" Y="24332" Z="0"/>
					<Vertex X="3538" Y="24355" Z="0"/>
					<Vertex X="3538" Y="24366" Z="0"/>
					<Vertex X="3504" Y="24377" Z="0"/>
					<Vertex X="3493" Y="24399" Z="0"/>
					<Vertex X="3471" Y="24411" Z="0"/>
					<Vertex X="3437" Y="24411" Z="0"/>
					<Vertex X="3415" Y="24444" Z="0"/>
					<Vertex X="3393" Y="24444" Z="0"/>
					<Vertex X="3359" Y="24477" Z="0"/>
					<Vertex X="3337" Y="24500" Z="0"/>
					<Vertex X="3326" Y="24500" Z="0"/>
					<Vertex X="3303" Y="24522" Z="0"/>
					<Vertex X="3281" Y="24533" Z="0"/>
					<Vertex X="3236" Y="24556" Z="0"/>
					<Vertex X="3214" Y="24578" Z="0"/>
					<Vertex X="3203" Y="24589" Z="0"/>
					<Vertex X="3181" Y="24600" Z="0"/>
					<Vertex X="3170" Y="24611" Z="0"/>
					<Vertex X="3147" Y="24611" Z="0"/>
					<Vertex X="3136" Y="24623" Z="0"/>
					<Vertex X="3125" Y="24634" Z="0"/>
					<Vertex X="3103" Y="24656" Z="0"/>
					<Vertex X="3069" Y="24667" Z="0"/>
					<Vertex X="3058" Y="24690" Z="0"/>
					<Vertex X="3036" Y="24701" Z="0"/>
					<Vertex X="3002" Y="24723" Z="0"/>
					<Vertex X="2991" Y="24734" Z="0"/>
					<Vertex X="2980" Y="24734" Z="0"/>
					<Vertex X="2946" Y="24768" Z="0"/>
					<Vertex X="2924" Y="24768" Z="0"/>
					<Vertex X="2924" Y="24779" Z="0"/>
					<Vertex X="2902" Y="24790" Z="0"/>
					<Vertex X="2879" Y="24801" Z="0"/>
					<Vertex X="2879" Y="24812" Z="0"/>
					<Vertex X="2868" Y="24812" Z="0"/>
					<Vertex X="2857" Y="24823" Z="0"/>
					<Vertex X="2835" Y="24835" Z="0"/>
					<Vertex X="2835" Y="24846" Z="0"/>
					<Vertex X="2824" Y="24857" Z="0"/>
					<Vertex X="2801" Y="24857" Z="0"/>
					<Vertex X="2801" Y="24868" Z="0"/>
					<Vertex X="2779" Y="24879" Z="0"/>
					<Vertex X="2779" Y="24890" Z="0"/>
					<Vertex X="2768" Y="24890" Z="0"/>
					<Vertex X="2745" Y="24902" Z="0"/>
					<Vertex X="2734" Y="24913" Z="0"/>
					<Vertex X="2712" Y="24924" Z="0"/>
					<Vertex X="2690" Y="24935" Z="0"/>
					<Vertex X="2656" Y="24957" Z="0"/>
					<Vertex X="2645" Y="24969" Z="0"/>
					<Vertex X="2623" Y="24980" Z="0"/>
					<Vertex X="2611" Y="24980" Z="0"/>
					<Vertex X="2600" Y="24991" Z="0"/>
					<Vertex X="2589" Y="24991" Z="0"/>
					<Vertex X="2567" Y="25002" Z="0"/>
					<Vertex X="2556" Y="25002" Z="0"/>
					<Vertex X="2544" Y="25002" Z="0"/>
					<Vertex X="2522" Y="25002" Z="0"/>
					<Vertex X="2511" Y="25002" Z="0"/>
					<Vertex X="2489" Y="25002" Z="0"/>
					<Vertex X="2477" Y="25002" Z="0"/>
					<Vertex X="2466" Y="25002" Z="0"/>
					<Vertex X="2455" Y="25002" Z="0"/>
					<Vertex X="2444" Y="25002" Z="0"/>
					<Vertex X="2433" Y="25002" Z="0"/>
					<Vertex X="2422" Y="25002" Z="0"/>
					<Vertex X="2399" Y="25002" Z="0"/>
					<Vertex X="2399" Y="24991" Z="0"/>
					<Vertex X="2388" Y="24991" Z="0"/>
					<Vertex X="2377" Y="24991" Z="0"/>
					<Vertex X="2366" Y="24980" Z="0"/>
					<Vertex X="2366" Y="24969" Z="0"/>
					<Vertex X="2355" Y="24969" Z="0"/>
					<Vertex X="2344" Y="24957" Z="0"/>
					<Vertex X="2344" Y="24946" Z="0"/>
					<Vertex X="2344" Y="24935" Z="0"/>
					<Vertex X="2344" Y="24924" Z="0"/>
					<Vertex X="2344" Y="24902" Z="0"/>
					<Vertex X="2344" Y="24890" Z="0"/>
					<Vertex X="2344" Y="24879" Z="0"/>
					<Vertex X="2344" Y="24857" Z="0"/>
					<Vertex X="2332" Y="24846" Z="0"/>
					<Vertex X="2332" Y="24812" Z="0"/>
					<Vertex X="2321" Y="24801" Z="0"/>
					<Vertex X="2321" Y="24790" Z="0"/>
					<Vertex X="2321" Y="24757" Z="0"/>
					<Vertex X="2321" Y="24745" Z="0"/>
					<Vertex X="2321" Y="24734" Z="0"/>
					<Vertex X="2321" Y="24723" Z="0"/>
					<Vertex X="2321" Y="24690" Z="0"/>
					<Vertex X="2321" Y="24678" Z="0"/>
					<Vertex X="2321" Y="24656" Z="0"/>
					<Vertex X="2321" Y="24634" Z="0"/>
					<Vertex X="2321" Y="24623" Z="0"/>
					<Vertex X="2321" Y="24611" Z="0"/>
					<Vertex X="2321" Y="24589" Z="0"/>
					<Vertex X="2299" Y="24567" Z="0"/>
					<Vertex X="2299" Y="24544" Z="0"/>
					<Vertex X="2299" Y="24522" Z="0"/>
					<Vertex X="2299" Y="24511" Z="0"/>
					<Vertex X="2299" Y="24477" Z="0"/>
					<Vertex X="2299" Y="24466" Z="0"/>
					<Vertex X="2299" Y="24422" Z="0"/>
					<Vertex X="2299" Y="24388" Z="0"/>
					<Vertex X="2299" Y="24366" Z="0"/>
					<Vertex X="2299" Y="24355" Z="0"/>
					<Vertex X="2299" Y="24321" Z="0"/>
					<Vertex X="2299" Y="24299" Z="0"/>
					<Vertex X="2299" Y="24277" Z="0"/>
					<Vertex X="2299" Y="24265" Z="0"/>
					<Vertex X="2299" Y="24232" Z="0"/>
					<Vertex X="2299" Y="24210" Z="0"/>
					<Vertex X="2299" Y="24176" Z="0"/>
					<Vertex X="2299" Y="24143" Z="0"/>
					<Vertex X="2299" Y="24109" Z="0"/>
					<Vertex X="2288" Y="24098" Z="0"/>
					<Vertex X="2288" Y="24064" Z="0"/>
					<Vertex X="2288" Y="24042" Z="0"/>
					<Vertex X="2288" Y="24020" Z="0"/>
					<Vertex X="2288" Y="23986" Z="0"/>
					<Vertex X="2288" Y="23975" Z="0"/>
					<Vertex X="2288" Y="23942" Z="0"/>
					<Vertex X="2288" Y="23919" Z="0"/>
					<Vertex X="2288" Y="23886" Z="0"/>
					<Vertex X="2288" Y="23852" Z="0"/>
					<Vertex X="2288" Y="23808" Z="0"/>
					<Vertex X="2288" Y="23785" Z="0"/>
					<Vertex X="2288" Y="23752" Z="0"/>
					<Vertex X="2288" Y="23730" Z="0"/>
					<Vertex X="2288" Y="23696" Z="0"/>
					<Vertex X="2288" Y="23663" Z="0"/>
					<Vertex X="2288" Y="23652" Z="0"/>
					<Vertex X="2299" Y="23629" Z="0"/>
					<Vertex X="2299" Y="23607" Z="0"/>
					<Vertex X="2299" Y="23585" Z="0"/>
					<Vertex X="2299" Y="23573" Z="0"/>
					<Vertex X="2310" Y="23551" Z="0"/>
					<Vertex X="2310" Y="23529" Z="0"/>
					<Vertex X="2310" Y="23506" Z="0"/>
					<Vertex X="2310" Y="23495" Z="0"/>
					<Vertex X="2310" Y="23473" Z="0"/>
					<Vertex X="2310" Y="23451" Z="0"/>
					<Vertex X="2310" Y="23439" Z="0"/>
					<Vertex X="2310" Y="23428" Z="0"/>
					<Vertex X="2310" Y="23395" Z="0"/>
					<Vertex X="2310" Y="23384" Z="0"/>
					<Vertex X="2310" Y="23361" Z="0"/>
					<Vertex X="2310" Y="23350" Z="0"/>
					<Vertex X="2310" Y="23339" Z="0"/>
					<Vertex X="2321" Y="23317" Z="0"/>
					<Vertex X="2321" Y="23305" Z="0"/>
					<Vertex X="2321" Y="23294" Z="0"/>
					<Vertex X="2321" Y="23272" Z="0"/>
					<Vertex X="2332" Y="23261" Z="0"/>
					<Vertex X="2332" Y="23250" Z="0"/>
					<Vertex X="2332" Y="23227" Z="0"/>
					<Vertex X="2332" Y="23205" Z="0"/>
					<Vertex X="2332" Y="23183" Z="0"/>
					<Vertex X="2332" Y="23172" Z="0"/>
					<Vertex X="2344" Y="23138" Z="0"/>
					<Vertex X="2344" Y="23127" Z="0"/>
					<Vertex X="2355" Y="23116" Z="0"/>
					<Vertex X="2355" Y="23093" Z="0"/>
					<Vertex X="2377" Y="23049" Z="0"/>
					<Vertex X="2377" Y="23038" Z="0"/>
					<Vertex X="2377" Y="23015" Z="0"/>
					<Vertex X="2388" Y="22993" Z="0"/>
					<Vertex X="2399" Y="22971" Z="0"/>
					<Vertex X="2399" Y="22948" Z="0"/>
					<Vertex X="2411" Y="22926" Z="0"/>
					<Vertex X="2411" Y="22915" Z="0"/>
					<Vertex X="2411" Y="22904" Z="0"/>
					<Vertex X="2422" Y="22904" Z="0"/>
					<Vertex X="2422" Y="22881" Z="0"/>
					<Vertex X="2422" Y="22859" Z="0"/>
					<Vertex X="2422" Y="22848" Z="0"/>
					<Vertex X="2422" Y="22826" Z="0"/>
					<Vertex X="2422" Y="22814" Z="0"/>
					<Vertex X="2422" Y="22803" Z="0"/>
					<Vertex X="2422" Y="22781" Z="0"/>
					<Vertex X="2422" Y="22770" Z="0"/>
					<Vertex X="2422" Y="22747" Z="0"/>
					<Vertex X="2422" Y="22736" Z="0"/>
					<Vertex X="2422" Y="22714" Z="0"/>
					<Vertex X="2422" Y="22692" Z="0"/>
					<Vertex X="2422" Y="22680" Z="0"/>
					<Vertex X="2422" Y="22669" Z="0"/>
					<Vertex X="2422" Y="22647" Z="0"/>
					<Vertex X="2422" Y="22636" Z="0"/>
					<Vertex X="2422" Y="22613" Z="0"/>
					<Vertex X="2422" Y="22602" Z="0"/>
					<Vertex X="2422" Y="22580" Z="0"/>
					<Vertex X="2422" Y="22535" Z="0"/>
					<Vertex X="2422" Y="22524" Z="0"/>
					<Vertex X="2433" Y="22491" Z="0"/>
					<Vertex X="2433" Y="22468" Z="0"/>
					<Vertex X="2444" Y="22446" Z="0"/>
					<Vertex X="2444" Y="22413" Z="0"/>
					<Vertex X="2466" Y="22390" Z="0"/>
					<Vertex X="2466" Y="22357" Z="0"/>
					<Vertex X="2489" Y="22312" Z="0"/>
					<Vertex X="2489" Y="22290" Z="0"/>
					<Vertex X="2500" Y="22256" Z="0"/>
					<Vertex X="2511" Y="22234" Z="0"/>
					<Vertex X="2522" Y="22212" Z="0"/>
					<Vertex X="2533" Y="22189" Z="0"/>
					<Vertex X="2544" Y="22145" Z="0"/>
					<Vertex X="2567" Y="22122" Z="0"/>
					<Vertex X="2567" Y="22089" Z="0"/>
					<Vertex X="2589" Y="22067" Z="0"/>
					<Vertex X="2600" Y="22055" Z="0"/>
					<Vertex X="2611" Y="22011" Z="0"/>
					<Vertex X="2634" Y="22000" Z="0"/>
					<Vertex X="2645" Y="21966" Z="0"/>
					<Vertex X="2656" Y="21944" Z="0"/>
					<Vertex X="2667" Y="21933" Z="0"/>
					<Vertex X="2678" Y="21933" Z="0"/>
					<Vertex X="2690" Y="21910" Z="0"/>
					<Vertex X="2712" Y="21877" Z="0"/>
					<Vertex X="2734" Y="21843" Z="0"/>
					<Vertex X="2745" Y="21832" Z="0"/>
					<Vertex X="2757" Y="21821" Z="0"/>
					<Vertex X="2790" Y="21788" Z="0"/>
					<Vertex X="2812" Y="21765" Z="0"/>
					<Vertex X="2824" Y="21765" Z="0"/>
					<Vertex X="2846" Y="21732" Z="0"/>
					<Vertex X="2857" Y="21732" Z="0"/>
					<Vertex X="2879" Y="21721" Z="0"/>
					<Vertex X="2935" Y="21687" Z="0"/>
					<Vertex X="2957" Y="21676" Z="0"/>
					<Vertex X="2991" Y="21654" Z="0"/>
					<Vertex X="3024" Y="21642" Z="0"/>
					<Vertex X="3091" Y="21609" Z="0"/>
					<Vertex X="3114" Y="21598" Z="0"/>
					<Vertex X="3147" Y="21587" Z="0"/>
					<Vertex X="3192" Y="21564" Z="0"/>
					<Vertex X="3214" Y="21564" Z="0"/>
					<Vertex X="3281" Y="21520" Z="0"/>
					<Vertex X="3315" Y="21520" Z="0"/>
					<Vertex X="3337" Y="21520" Z="0"/>
					<Vertex X="3359" Y="21508" Z="0"/>
					<Vertex X="3437" Y="21475" Z="0"/>
					<Vertex X="3471" Y="21464" Z="0"/>
					<Vertex X="3504" Y="21464" Z="0"/>
					<Vertex X="3538" Y="21464" Z="0"/>
					<Vertex X="3605" Y="21464" Z="0"/>
					<Vertex X="3649" Y="21464" Z="0"/>
					<Vertex X="3672" Y="21464" Z="0"/>
					<Vertex X="3705" Y="21464" Z="0"/>
					<Vertex X="3739" Y="21464" Z="0"/>
					<Vertex X="3783" Y="21464" Z="0"/>
					<Vertex X="3795" Y="21464" Z="0"/>
					<Vertex X="3817" Y="21464" Z="0"/>
					<Vertex X="3828" Y="21464" Z="0"/>
					<Vertex X="3862" Y="21464" Z="0"/>
					<Vertex X="3873" Y="21475" Z="0"/>
					<Vertex X="3906" Y="21486" Z="0"/>
					<Vertex X="3906" Y="21497" Z="0"/>
					<Vertex X="3929" Y="21508" Z="0"/>
					<Vertex X="3940" Y="21520" Z="0"/>
					<Vertex X="3984" Y="21542" Z="0"/>
					<Vertex X="3984" Y="21553" Z="0"/>
					<Vertex X="4007" Y="21553" Z="0"/>
					<Vertex X="4040" Y="21575" Z="0"/>
					<Vertex X="4062" Y="21587" Z="0"/>
					<Vertex X="4074" Y="21598" Z="0"/>
					<Vertex X="4085" Y="21598" Z="0"/>
					<Vertex X="4107" Y="21620" Z="0"/>
					<Vertex X="4118" Y="21620" Z="0"/>
					<Vertex X="4129" Y="21620" Z="0"/>
					<Vertex X="4141" Y="21620" Z="0"/>
					<Vertex X="4163" Y="21620" Z="0"/>
					<Vertex X="4174" Y="21620" Z="0"/>
					<Vertex X="4185" Y="21620" Z="0"/>
					<Vertex X="4196" Y="21620" Z="0"/>
					<Vertex X="4219" Y="21620" Z="0"/>
					<Vertex X="4230" Y="21620" Z="0"/>
					<Vertex X="4252" Y="21620" Z="0"/>
					<Vertex X="4275" Y="21620" Z="0"/>
					<Vertex X="4297" Y="21620" Z="0"/>
					<Vertex X="4308" Y="21620" Z="0"/>
					<Vertex X="4319" Y="21620" Z="0"/>
					<Vertex X="4330" Y="21620" Z="0"/>
					<Vertex X="4353" Y="21620" Z="0"/>
					<Vertex X="4375" Y="21620" Z="0"/>
					<Vertex X="4397" Y="21620" Z="0"/>
					<Vertex X="4408" Y="21620" Z="0"/>
					<Vertex X="4431" Y="21620" Z="0"/>
					<Vertex X="4442" Y="21620" Z="0"/>
					<Vertex X="4453" Y="21620" Z="0"/>
					<Vertex X="4464" Y="21620" Z="0"/>
					<Vertex X="4487" Y="21620" Z="0"/>
					<Vertex X="4498" Y="21620" Z="0"/>
					<Vertex X="4509" Y="21620" Z="0"/>
					<Vertex X="4520" Y="21620" Z="0"/>
					<Vertex X="4531" Y="21620" Z="0"/>
					<Vertex X="4542" Y="21620" Z="0"/>
					<Vertex X="4554" Y="21620" Z="0"/>
					<Vertex X="4565" Y="21620" Z="0"/>
					<Vertex X="4576" Y="21620" Z="0"/>
					<Vertex X="4598" Y="21620" Z="0"/>
					<Vertex X="4621" Y="21620" Z="0"/>
					<Vertex X="4643" Y="21620" Z="0"/>
					<Vertex X="4654" Y="21620" Z="0"/>
					<Vertex X="4676" Y="21620" Z="0"/>
					<Vertex X="4688" Y="21620" Z="0"/>
					<Vertex X="4710" Y="21620" Z="0"/>
					<Vertex X="4688" Y="21620" Z="0"/>
				</Vertices>
			</Region>
			<Region Id="6" Type="0" Zoom="0.089592" Selected="1" ImageLocation="" ImageFocus="0" Length="20400.6" Area="10599837.0" LengthMicrons="5012.4" AreaMicrons="639896.2" Text="SOLID" NegativeROA="0" InputRegionId="0" Analyze="1" DisplayId="6">
				<Attributes/>
				<Vertices>
					<Vertex X="12311" Y="25515" Z="0"/>
					<Vertex X="12323" Y="25515" Z="0"/>
					<Vertex X="12334" Y="25515" Z="0"/>
					<Vertex X="12356" Y="25515" Z="0"/>
					<Vertex X="12367" Y="25515" Z="0"/>
					<Vertex X="12390" Y="25515" Z="0"/>
					<Vertex X="12412" Y="25515" Z="0"/>
					<Vertex X="12434" Y="25504" Z="0"/>
					<Vertex X="12457" Y="25504" Z="0"/>
					<Vertex X="12512" Y="25482" Z="0"/>
					<Vertex X="12557" Y="25471" Z="0"/>
					<Vertex X="12579" Y="25448" Z="0"/>
					<Vertex X="12646" Y="25426" Z="0"/>
					<Vertex X="12657" Y="25415" Z="0"/>
					<Vertex X="12691" Y="25404" Z="0"/>
					<Vertex X="12736" Y="25381" Z="0"/>
					<Vertex X="12769" Y="25359" Z="0"/>
					<Vertex X="12791" Y="25348" Z="0"/>
					<Vertex X="12847" Y="25303" Z="0"/>
					<Vertex X="12869" Y="25281" Z="0"/>
					<Vertex X="12925" Y="25270" Z="0"/>
					<Vertex X="12959" Y="25236" Z="0"/>
					<Vertex X="13003" Y="25225" Z="0"/>
					<Vertex X="13037" Y="25203" Z="0"/>
					<Vertex X="13093" Y="25192" Z="0"/>
					<Vertex X="13126" Y="25180" Z="0"/>
					<Vertex X="13171" Y="25180" Z="0"/>
					<Vertex X="13216" Y="25158" Z="0"/>
					<Vertex X="13260" Y="25136" Z="0"/>
					<Vertex X="13282" Y="25136" Z="0"/>
					<Vertex X="13372" Y="25080" Z="0"/>
					<Vertex X="13439" Y="25046" Z="0"/>
					<Vertex X="13483" Y="25024" Z="0"/>
					<Vertex X="13573" Y="24991" Z="0"/>
					<Vertex X="13606" Y="24979" Z="0"/>
					<Vertex X="13662" Y="24946" Z="0"/>
					<Vertex X="13729" Y="24935" Z="0"/>
					<Vertex X="13774" Y="24901" Z="0"/>
					<Vertex X="13807" Y="24890" Z="0"/>
					<Vertex X="13885" Y="24868" Z="0"/>
					<Vertex X="13930" Y="24845" Z="0"/>
					<Vertex X="13963" Y="24812" Z="0"/>
					<Vertex X="14041" Y="24790" Z="0"/>
					<Vertex X="14108" Y="24767" Z="0"/>
					<Vertex X="14187" Y="24745" Z="0"/>
					<Vertex X="14220" Y="24745" Z="0"/>
					<Vertex X="14242" Y="24745" Z="0"/>
					<Vertex X="14321" Y="24712" Z="0"/>
					<Vertex X="14354" Y="24700" Z="0"/>
					<Vertex X="14365" Y="24689" Z="0"/>
					<Vertex X="14410" Y="24667" Z="0"/>
					<Vertex X="14443" Y="24656" Z="0"/>
					<Vertex X="14466" Y="24633" Z="0"/>
					<Vertex X="14521" Y="24611" Z="0"/>
					<Vertex X="14544" Y="24611" Z="0"/>
					<Vertex X="14600" Y="24600" Z="0"/>
					<Vertex X="14622" Y="24578" Z="0"/>
					<Vertex X="14655" Y="24578" Z="0"/>
					<Vertex X="14667" Y="24578" Z="0"/>
					<Vertex X="14700" Y="24555" Z="0"/>
					<Vertex X="14711" Y="24555" Z="0"/>
					<Vertex X="14745" Y="24533" Z="0"/>
					<Vertex X="14789" Y="24522" Z="0"/>
					<Vertex X="14823" Y="24499" Z="0"/>
					<Vertex X="14845" Y="24488" Z="0"/>
					<Vertex X="14901" Y="24466" Z="0"/>
					<Vertex X="14923" Y="24455" Z="0"/>
					<Vertex X="14946" Y="24455" Z="0"/>
					<Vertex X="15001" Y="24421" Z="0"/>
					<Vertex X="15035" Y="24410" Z="0"/>
					<Vertex X="15068" Y="24399" Z="0"/>
					<Vertex X="15091" Y="24388" Z="0"/>
					<Vertex X="15113" Y="24377" Z="0"/>
					<Vertex X="15146" Y="24354" Z="0"/>
					<Vertex X="15158" Y="24343" Z="0"/>
					<Vertex X="15180" Y="24332" Z="0"/>
					<Vertex X="15236" Y="24321" Z="0"/>
					<Vertex X="15258" Y="24299" Z="0"/>
					<Vertex X="15280" Y="24299" Z="0"/>
					<Vertex X="15314" Y="24287" Z="0"/>
					<Vertex X="15325" Y="24276" Z="0"/>
					<Vertex X="15392" Y="24265" Z="0"/>
					<Vertex X="15403" Y="24254" Z="0"/>
					<Vertex X="15414" Y="24254" Z="0"/>
					<Vertex X="15470" Y="24243" Z="0"/>
					<Vertex X="15492" Y="24243" Z="0"/>
					<Vertex X="15537" Y="24232" Z="0"/>
					<Vertex X="15582" Y="24232" Z="0"/>
					<Vertex X="15615" Y="24232" Z="0"/>
					<Vertex X="15682" Y="24220" Z="0"/>
					<Vertex X="15716" Y="24220" Z="0"/>
					<Vertex X="15749" Y="24220" Z="0"/>
					<Vertex X="15794" Y="24220" Z="0"/>
					<Vertex X="15816" Y="24220" Z="0"/>
					<Vertex X="15850" Y="24220" Z="0"/>
					<Vertex X="15917" Y="24220" Z="0"/>
					<Vertex X="15961" Y="24220" Z="0"/>
					<Vertex X="16039" Y="24220" Z="0"/>
					<Vertex X="16051" Y="24220" Z="0"/>
					<Vertex X="16084" Y="24220" Z="0"/>
					<Vertex X="16129" Y="24220" Z="0"/>
					<Vertex X="16151" Y="24220" Z="0"/>
					<Vertex X="16173" Y="24220" Z="0"/>
					<Vertex X="16207" Y="24220" Z="0"/>
					<Vertex X="16229" Y="24220" Z="0"/>
					<Vertex X="16240" Y="24232" Z="0"/>
					<Vertex X="16285" Y="24243" Z="0"/>
					<Vertex X="16307" Y="24243" Z="0"/>
					<Vertex X="16307" Y="24254" Z="0"/>
					<Vertex X="16330" Y="24254" Z="0"/>
					<Vertex X="16352" Y="24265" Z="0"/>
					<Vertex X="16363" Y="24276" Z="0"/>
					<Vertex X="16385" Y="24287" Z="0"/>
					<Vertex X="16358" Y="24322" Z="0"/>
					<Vertex X="16367" Y="24322" Z="0"/>
					<Vertex X="16376" Y="24322" Z="0"/>
					<Vertex X="16384" Y="24322" Z="0"/>
					<Vertex X="16401" Y="24331" Z="0"/>
					<Vertex X="16410" Y="24331" Z="0"/>
					<Vertex X="16419" Y="24339" Z="0"/>
					<Vertex X="16427" Y="24339" Z="0"/>
					<Vertex X="16436" Y="24339" Z="0"/>
					<Vertex X="16444" Y="24348" Z="0"/>
					<Vertex X="16453" Y="24348" Z="0"/>
					<Vertex X="16462" Y="24348" Z="0"/>
					<Vertex X="16470" Y="24348" Z="0"/>
					<Vertex X="16479" Y="24348" Z="0"/>
					<Vertex X="16479" Y="24357" Z="0"/>
					<Vertex X="16496" Y="24357" Z="0"/>
					<Vertex X="16505" Y="24365" Z="0"/>
					<Vertex X="16513" Y="24365" Z="0"/>
					<Vertex X="16522" Y="24374" Z="0"/>
					<Vertex X="16530" Y="24374" Z="0"/>
					<Vertex X="16548" Y="24374" Z="0"/>
					<Vertex X="16556" Y="24374" Z="0"/>
					<Vertex X="16565" Y="24374" Z="0"/>
					<Vertex X="16573" Y="24374" Z="0"/>
					<Vertex X="16582" Y="24374" Z="0"/>
					<Vertex X="16599" Y="24391" Z="0"/>
					<Vertex X="16616" Y="24391" Z="0"/>
					<Vertex X="16634" Y="24391" Z="0"/>
					<Vertex X="16651" Y="24391" Z="0"/>
					<Vertex X="16668" Y="24391" Z="0"/>
					<Vertex X="16677" Y="24391" Z="0"/>
					<Vertex X="16685" Y="24391" Z="0"/>
					<Vertex X="16702" Y="24391" Z="0"/>
					<Vertex X="16711" Y="24391" Z="0"/>
					<Vertex X="16737" Y="24391" Z="0"/>
					<Vertex X="16745" Y="24391" Z="0"/>
					<Vertex X="16763" Y="24391" Z="0"/>
					<Vertex X="16780" Y="24391" Z="0"/>
					<Vertex X="16788" Y="24391" Z="0"/>
					<Vertex X="16797" Y="24391" Z="0"/>
					<Vertex X="16814" Y="24391" Z="0"/>
					<Vertex X="16823" Y="24391" Z="0"/>
					<Vertex X="16840" Y="24391" Z="0"/>
					<Vertex X="16849" Y="24391" Z="0"/>
					<Vertex X="16857" Y="24391" Z="0"/>
					<Vertex X="16866" Y="24391" Z="0"/>
					<Vertex X="16874" Y="24391" Z="0"/>
					<Vertex X="16883" Y="24391" Z="0"/>
					<Vertex X="16900" Y="24400" Z="0"/>
					<Vertex X="16926" Y="24400" Z="0"/>
					<Vertex X="16935" Y="24400" Z="0"/>
					<Vertex X="16952" Y="24408" Z="0"/>
					<Vertex X="16960" Y="24408" Z="0"/>
					<Vertex X="16969" Y="24408" Z="0"/>
					<Vertex X="16995" Y="24408" Z="0"/>
					<Vertex X="17021" Y="24417" Z="0"/>
					<Vertex X="17029" Y="24417" Z="0"/>
					<Vertex X="17055" Y="24425" Z="0"/>
					<Vertex X="17072" Y="24425" Z="0"/>
					<Vertex X="17098" Y="24425" Z="0"/>
					<Vertex X="17107" Y="24434" Z="0"/>
					<Vertex X="17132" Y="24434" Z="0"/>
					<Vertex X="17150" Y="24434" Z="0"/>
					<Vertex X="17158" Y="24434" Z="0"/>
					<Vertex X="17175" Y="24434" Z="0"/>
					<Vertex X="17184" Y="24434" Z="0"/>
					<Vertex X="17201" Y="24443" Z="0"/>
					<Vertex X="17218" Y="24443" Z="0"/>
					<Vertex X="17227" Y="24443" Z="0"/>
					<Vertex X="17253" Y="24443" Z="0"/>
					<Vertex X="17270" Y="24443" Z="0"/>
					<Vertex X="17304" Y="24443" Z="0"/>
					<Vertex X="17313" Y="24443" Z="0"/>
					<Vertex X="17330" Y="24443" Z="0"/>
					<Vertex X="17373" Y="24443" Z="0"/>
					<Vertex X="17382" Y="24443" Z="0"/>
					<Vertex X="17399" Y="24443" Z="0"/>
					<Vertex X="17433" Y="24443" Z="0"/>
					<Vertex X="17451" Y="24443" Z="0"/>
					<Vertex X="17468" Y="24443" Z="0"/>
					<Vertex X="17485" Y="24443" Z="0"/>
					<Vertex X="17511" Y="24443" Z="0"/>
					<Vertex X="17545" Y="24443" Z="0"/>
					<Vertex X="17554" Y="24443" Z="0"/>
					<Vertex X="17571" Y="24443" Z="0"/>
					<Vertex X="17588" Y="24443" Z="0"/>
					<Vertex X="17605" Y="24443" Z="0"/>
					<Vertex X="17631" Y="24443" Z="0"/>
					<Vertex X="17640" Y="24443" Z="0"/>
					<Vertex X="17657" Y="24443" Z="0"/>
					<Vertex X="17674" Y="24443" Z="0"/>
					<Vertex X="17691" Y="24451" Z="0"/>
					<Vertex X="17726" Y="24451" Z="0"/>
					<Vertex X="17726" Y="24460" Z="0"/>
					<Vertex X="17734" Y="24460" Z="0"/>
					<Vertex X="17769" Y="24477" Z="0"/>
					<Vertex X="17786" Y="24486" Z="0"/>
					<Vertex X="17795" Y="24494" Z="0"/>
					<Vertex X="17838" Y="24520" Z="0"/>
					<Vertex X="17846" Y="24537" Z="0"/>
					<Vertex X="17863" Y="24546" Z="0"/>
					<Vertex X="17872" Y="24554" Z="0"/>
					<Vertex X="17898" Y="24572" Z="0"/>
					<Vertex X="17906" Y="24589" Z="0"/>
					<Vertex X="17924" Y="24606" Z="0"/>
					<Vertex X="17941" Y="24632" Z="0"/>
					<Vertex X="17949" Y="24640" Z="0"/>
					<Vertex X="17958" Y="24649" Z="0"/>
					<Vertex X="17975" Y="24675" Z="0"/>
					<Vertex X="17984" Y="24701" Z="0"/>
					<Vertex X="17984" Y="24735" Z="0"/>
					<Vertex X="17984" Y="24744" Z="0"/>
					<Vertex X="17984" Y="24761" Z="0"/>
					<Vertex X="17984" Y="24795" Z="0"/>
					<Vertex X="17984" Y="24804" Z="0"/>
					<Vertex X="17984" Y="24838" Z="0"/>
					<Vertex X="17984" Y="24855" Z="0"/>
					<Vertex X="17984" Y="24890" Z="0"/>
					<Vertex X="17984" Y="24916" Z="0"/>
					<Vertex X="17984" Y="24924" Z="0"/>
					<Vertex X="17984" Y="24941" Z="0"/>
					<Vertex X="17984" Y="24976" Z="0"/>
					<Vertex X="17984" Y="24984" Z="0"/>
					<Vertex X="17984" Y="25002" Z="0"/>
					<Vertex X="17984" Y="25045" Z="0"/>
					<Vertex X="17984" Y="25053" Z="0"/>
					<Vertex X="17984" Y="25070" Z="0"/>
					<Vertex X="17984" Y="25088" Z="0"/>
					<Vertex X="17984" Y="25105" Z="0"/>
					<Vertex X="17975" Y="25122" Z="0"/>
					<Vertex X="17975" Y="25139" Z="0"/>
					<Vertex X="17975" Y="25156" Z="0"/>
					<Vertex X="17975" Y="25165" Z="0"/>
					<Vertex X="17975" Y="25182" Z="0"/>
					<Vertex X="17975" Y="25191" Z="0"/>
					<Vertex X="17975" Y="25199" Z="0"/>
					<Vertex X="17967" Y="25208" Z="0"/>
					<Vertex X="17958" Y="25208" Z="0"/>
					<Vertex X="17958" Y="25217" Z="0"/>
					<Vertex X="17958" Y="25225" Z="0"/>
					<Vertex X="17949" Y="25234" Z="0"/>
					<Vertex X="17949" Y="25242" Z="0"/>
					<Vertex X="17941" Y="25260" Z="0"/>
					<Vertex X="17941" Y="25268" Z="0"/>
					<Vertex X="17932" Y="25268" Z="0"/>
					<Vertex X="17932" Y="25285" Z="0"/>
					<Vertex X="17924" Y="25294" Z="0"/>
					<Vertex X="17915" Y="25303" Z="0"/>
					<Vertex X="17915" Y="25320" Z="0"/>
					<Vertex X="17898" Y="25328" Z="0"/>
					<Vertex X="17898" Y="25346" Z="0"/>
					<Vertex X="17889" Y="25354" Z="0"/>
					<Vertex X="17881" Y="25371" Z="0"/>
					<Vertex X="17872" Y="25389" Z="0"/>
					<Vertex X="17863" Y="25406" Z="0"/>
					<Vertex X="17855" Y="25423" Z="0"/>
					<Vertex X="17846" Y="25432" Z="0"/>
					<Vertex X="17838" Y="25440" Z="0"/>
					<Vertex X="17829" Y="25449" Z="0"/>
					<Vertex X="17812" Y="25475" Z="0"/>
					<Vertex X="17803" Y="25483" Z="0"/>
					<Vertex X="17795" Y="25492" Z="0"/>
					<Vertex X="17786" Y="25509" Z="0"/>
					<Vertex X="17769" Y="25518" Z="0"/>
					<Vertex X="17752" Y="25535" Z="0"/>
					<Vertex X="17743" Y="25543" Z="0"/>
					<Vertex X="17717" Y="25552" Z="0"/>
					<Vertex X="17717" Y="25561" Z="0"/>
					<Vertex X="17709" Y="25561" Z="0"/>
					<Vertex X="17691" Y="25569" Z="0"/>
					<Vertex X="17683" Y="25578" Z="0"/>
					<Vertex X="17674" Y="25578" Z="0"/>
					<Vertex X="17657" Y="25586" Z="0"/>
					<Vertex X="17640" Y="25604" Z="0"/>
					<Vertex X="17623" Y="25604" Z="0"/>
					<Vertex X="17623" Y="25612" Z="0"/>
					<Vertex X="17605" Y="25612" Z="0"/>
					<Vertex X="17597" Y="25621" Z="0"/>
					<Vertex X="17571" Y="25629" Z="0"/>
					<Vertex X="17554" Y="25638" Z="0"/>
					<Vertex X="17545" Y="25647" Z="0"/>
					<Vertex X="17537" Y="25647" Z="0"/>
					<Vertex X="17519" Y="25664" Z="0"/>
					<Vertex X="17511" Y="25664" Z="0"/>
					<Vertex X="17502" Y="25664" Z="0"/>
					<Vertex X="17494" Y="25664" Z="0"/>
					<Vertex X="17485" Y="25664" Z="0"/>
					<Vertex X="17468" Y="25672" Z="0"/>
					<Vertex X="17459" Y="25672" Z="0"/>
					<Vertex X="17451" Y="25672" Z="0"/>
					<Vertex X="17433" Y="25681" Z="0"/>
					<Vertex X="17425" Y="25681" Z="0"/>
					<Vertex X="17416" Y="25681" Z="0"/>
					<Vertex X="17408" Y="25681" Z="0"/>
					<Vertex X="17399" Y="25681" Z="0"/>
					<Vertex X="17399" Y="25690" Z="0"/>
					<Vertex X="17382" Y="25690" Z="0"/>
					<Vertex X="17373" Y="25690" Z="0"/>
					<Vertex X="17356" Y="25690" Z="0"/>
					<Vertex X="17347" Y="25690" Z="0"/>
					<Vertex X="17339" Y="25690" Z="0"/>
					<Vertex X="17330" Y="25690" Z="0"/>
					<Vertex X="17313" Y="25690" Z="0"/>
					<Vertex X="17304" Y="25690" Z="0"/>
					<Vertex X="17287" Y="25690" Z="0"/>
					<Vertex X="17270" Y="25690" Z="0"/>
					<Vertex X="17261" Y="25690" Z="0"/>
					<Vertex X="17244" Y="25690" Z="0"/>
					<Vertex X="17244" Y="25698" Z="0"/>
					<Vertex X="17236" Y="25698" Z="0"/>
					<Vertex X="17218" Y="25698" Z="0"/>
					<Vertex X="17201" Y="25707" Z="0"/>
					<Vertex X="17193" Y="25707" Z="0"/>
					<Vertex X="17184" Y="25707" Z="0"/>
					<Vertex X="17175" Y="25715" Z="0"/>
					<Vertex X="17167" Y="25715" Z="0"/>
					<Vertex X="17158" Y="25715" Z="0"/>
					<Vertex X="17150" Y="25715" Z="0"/>
					<Vertex X="17141" Y="25715" Z="0"/>
					<Vertex X="17132" Y="25724" Z="0"/>
					<Vertex X="17124" Y="25724" Z="0"/>
					<Vertex X="17115" Y="25724" Z="0"/>
					<Vertex X="17107" Y="25724" Z="0"/>
					<Vertex X="17098" Y="25724" Z="0"/>
					<Vertex X="17089" Y="25724" Z="0"/>
					<Vertex X="17081" Y="25724" Z="0"/>
					<Vertex X="17072" Y="25724" Z="0"/>
					<Vertex X="17055" Y="25724" Z="0"/>
					<Vertex X="17046" Y="25724" Z="0"/>
					<Vertex X="17038" Y="25724" Z="0"/>
					<Vertex X="17029" Y="25724" Z="0"/>
					<Vertex X="17012" Y="25724" Z="0"/>
					<Vertex X="17003" Y="25724" Z="0"/>
					<Vertex X="16995" Y="25724" Z="0"/>
					<Vertex X="16986" Y="25724" Z="0"/>
					<Vertex X="16978" Y="25724" Z="0"/>
					<Vertex X="16969" Y="25724" Z="0"/>
					<Vertex X="16960" Y="25724" Z="0"/>
					<Vertex X="16952" Y="25724" Z="0"/>
					<Vertex X="16943" Y="25724" Z="0"/>
					<Vertex X="16935" Y="25724" Z="0"/>
					<Vertex X="16926" Y="25724" Z="0"/>
					<Vertex X="16917" Y="25724" Z="0"/>
					<Vertex X="16900" Y="25724" Z="0"/>
					<Vertex X="16892" Y="25724" Z="0"/>
					<Vertex X="16874" Y="25724" Z="0"/>
					<Vertex X="16857" Y="25724" Z="0"/>
					<Vertex X="16849" Y="25724" Z="0"/>
					<Vertex X="16840" Y="25724" Z="0"/>
					<Vertex X="16831" Y="25724" Z="0"/>
					<Vertex X="16823" Y="25724" Z="0"/>
					<Vertex X="16806" Y="25741" Z="0"/>
					<Vertex X="16788" Y="25741" Z="0"/>
					<Vertex X="16780" Y="25741" Z="0"/>
					<Vertex X="16763" Y="25741" Z="0"/>
					<Vertex X="16763" Y="25750" Z="0"/>
					<Vertex X="16754" Y="25750" Z="0"/>
					<Vertex X="16737" Y="25750" Z="0"/>
					<Vertex X="16728" Y="25758" Z="0"/>
					<Vertex X="16720" Y="25758" Z="0"/>
					<Vertex X="16711" Y="25758" Z="0"/>
					<Vertex X="16694" Y="25767" Z="0"/>
					<Vertex X="16677" Y="25767" Z="0"/>
					<Vertex X="16668" Y="25767" Z="0"/>
					<Vertex X="16651" Y="25776" Z="0"/>
					<Vertex X="16642" Y="25784" Z="0"/>
					<Vertex X="16625" Y="25793" Z="0"/>
					<Vertex X="16616" Y="25793" Z="0"/>
					<Vertex X="16599" Y="25801" Z="0"/>
					<Vertex X="16591" Y="25801" Z="0"/>
					<Vertex X="16582" Y="25810" Z="0"/>
					<Vertex X="16573" Y="25819" Z="0"/>
					<Vertex X="16556" Y="25819" Z="0"/>
					<Vertex X="16548" Y="25819" Z="0"/>
					<Vertex X="16539" Y="25827" Z="0"/>
					<Vertex X="16522" Y="25836" Z="0"/>
					<Vertex X="16513" Y="25836" Z="0"/>
					<Vertex X="16487" Y="25853" Z="0"/>
					<Vertex X="16479" Y="25853" Z="0"/>
					<Vertex X="16470" Y="25853" Z="0"/>
					<Vertex X="16453" Y="25853" Z="0"/>
					<Vertex X="16444" Y="25853" Z="0"/>
					<Vertex X="16427" Y="25862" Z="0"/>
					<Vertex X="16419" Y="25870" Z="0"/>
					<Vertex X="16410" Y="25870" Z="0"/>
					<Vertex X="16401" Y="25870" Z="0"/>
					<Vertex X="16384" Y="25879" Z="0"/>
					<Vertex X="16367" Y="25879" Z="0"/>
					<Vertex X="16358" Y="25879" Z="0"/>
					<Vertex X="16350" Y="25879" Z="0"/>
					<Vertex X="16333" Y="25879" Z="0"/>
					<Vertex X="16307" Y="25879" Z="0"/>
					<Vertex X="16298" Y="25879" Z="0"/>
					<Vertex X="16290" Y="25887" Z="0"/>
					<Vertex X="16272" Y="25887" Z="0"/>
					<Vertex X="16255" Y="25887" Z="0"/>
					<Vertex X="16247" Y="25887" Z="0"/>
					<Vertex X="16229" Y="25887" Z="0"/>
					<Vertex X="16221" Y="25887" Z="0"/>
					<Vertex X="16204" Y="25887" Z="0"/>
					<Vertex X="16186" Y="25896" Z="0"/>
					<Vertex X="16169" Y="25896" Z="0"/>
					<Vertex X="16143" Y="25896" Z="0"/>
					<Vertex X="16135" Y="25896" Z="0"/>
					<Vertex X="16126" Y="25896" Z="0"/>
					<Vertex X="16118" Y="25905" Z="0"/>
					<Vertex X="16109" Y="25905" Z="0"/>
					<Vertex X="16100" Y="25905" Z="0"/>
					<Vertex X="16083" Y="25905" Z="0"/>
					<Vertex X="16075" Y="25913" Z="0"/>
					<Vertex X="16066" Y="25913" Z="0"/>
					<Vertex X="16057" Y="25913" Z="0"/>
					<Vertex X="16049" Y="25913" Z="0"/>
					<Vertex X="16040" Y="25913" Z="0"/>
					<Vertex X="16032" Y="25913" Z="0"/>
					<Vertex X="16023" Y="25913" Z="0"/>
					<Vertex X="16014" Y="25913" Z="0"/>
					<Vertex X="16006" Y="25913" Z="0"/>
					<Vertex X="15997" Y="25913" Z="0"/>
					<Vertex X="15989" Y="25913" Z="0"/>
					<Vertex X="15980" Y="25913" Z="0"/>
					<Vertex X="15980" Y="25922" Z="0"/>
					<Vertex X="15971" Y="25922" Z="0"/>
					<Vertex X="15963" Y="25922" Z="0"/>
					<Vertex X="15954" Y="25922" Z="0"/>
					<Vertex X="15946" Y="25922" Z="0"/>
					<Vertex X="15937" Y="25922" Z="0"/>
					<Vertex X="15928" Y="25930" Z="0"/>
					<Vertex X="15920" Y="25930" Z="0"/>
					<Vertex X="15911" Y="25930" Z="0"/>
					<Vertex X="15903" Y="25930" Z="0"/>
					<Vertex X="15894" Y="25939" Z="0"/>
					<Vertex X="15877" Y="25939" Z="0"/>
					<Vertex X="15868" Y="25939" Z="0"/>
					<Vertex X="15851" Y="25948" Z="0"/>
					<Vertex X="15842" Y="25948" Z="0"/>
					<Vertex X="15834" Y="25948" Z="0"/>
					<Vertex X="15817" Y="25948" Z="0"/>
					<Vertex X="15817" Y="25956" Z="0"/>
					<Vertex X="15799" Y="25965" Z="0"/>
					<Vertex X="15782" Y="25965" Z="0"/>
					<Vertex X="15765" Y="25965" Z="0"/>
					<Vertex X="15756" Y="25973" Z="0"/>
					<Vertex X="15731" Y="25982" Z="0"/>
					<Vertex X="15722" Y="25982" Z="0"/>
					<Vertex X="15705" Y="25991" Z="0"/>
					<Vertex X="15696" Y="25991" Z="0"/>
					<Vertex X="15688" Y="25991" Z="0"/>
					<Vertex X="15670" Y="25999" Z="0"/>
					<Vertex X="15653" Y="25999" Z="0"/>
					<Vertex X="15636" Y="25999" Z="0"/>
					<Vertex X="15627" Y="26008" Z="0"/>
					<Vertex X="15619" Y="26008" Z="0"/>
					<Vertex X="15610" Y="26016" Z="0"/>
					<Vertex X="15593" Y="26016" Z="0"/>
					<Vertex X="15584" Y="26016" Z="0"/>
					<Vertex X="15567" Y="26025" Z="0"/>
					<Vertex X="15567" Y="26034" Z="0"/>
					<Vertex X="15559" Y="26034" Z="0"/>
					<Vertex X="15541" Y="26034" Z="0"/>
					<Vertex X="15507" Y="26051" Z="0"/>
					<Vertex X="15498" Y="26051" Z="0"/>
					<Vertex X="15490" Y="26051" Z="0"/>
					<Vertex X="15481" Y="26051" Z="0"/>
					<Vertex X="15473" Y="26059" Z="0"/>
					<Vertex X="15455" Y="26059" Z="0"/>
					<Vertex X="15447" Y="26068" Z="0"/>
					<Vertex X="15438" Y="26068" Z="0"/>
					<Vertex X="15421" Y="26077" Z="0"/>
					<Vertex X="15412" Y="26077" Z="0"/>
					<Vertex X="15395" Y="26085" Z="0"/>
					<Vertex X="15361" Y="26094" Z="0"/>
					<Vertex X="15352" Y="26094" Z="0"/>
					<Vertex X="15335" Y="26094" Z="0"/>
					<Vertex X="15326" Y="26111" Z="0"/>
					<Vertex X="15318" Y="26111" Z="0"/>
					<Vertex X="15301" Y="26111" Z="0"/>
					<Vertex X="15275" Y="26111" Z="0"/>
					<Vertex X="15249" Y="26120" Z="0"/>
					<Vertex X="15223" Y="26128" Z="0"/>
					<Vertex X="15197" Y="26145" Z="0"/>
					<Vertex X="15189" Y="26145" Z="0"/>
					<Vertex X="15163" Y="26154" Z="0"/>
					<Vertex X="15103" Y="26163" Z="0"/>
					<Vertex X="15094" Y="26171" Z="0"/>
					<Vertex X="15077" Y="26180" Z="0"/>
					<Vertex X="15051" Y="26180" Z="0"/>
					<Vertex X="15043" Y="26188" Z="0"/>
					<Vertex X="15025" Y="26188" Z="0"/>
					<Vertex X="15008" Y="26188" Z="0"/>
					<Vertex X="14974" Y="26206" Z="0"/>
					<Vertex X="14957" Y="26206" Z="0"/>
					<Vertex X="14948" Y="26214" Z="0"/>
					<Vertex X="14931" Y="26214" Z="0"/>
					<Vertex X="14913" Y="26214" Z="0"/>
					<Vertex X="14905" Y="26223" Z="0"/>
					<Vertex X="14888" Y="26223" Z="0"/>
					<Vertex X="14853" Y="26240" Z="0"/>
					<Vertex X="14836" Y="26240" Z="0"/>
					<Vertex X="14819" Y="26249" Z="0"/>
					<Vertex X="14810" Y="26249" Z="0"/>
					<Vertex X="14793" Y="26257" Z="0"/>
					<Vertex X="14750" Y="26266" Z="0"/>
					<Vertex X="14733" Y="26274" Z="0"/>
					<Vertex X="14698" Y="26283" Z="0"/>
					<Vertex X="14673" Y="26292" Z="0"/>
					<Vertex X="14664" Y="26292" Z="0"/>
					<Vertex X="14630" Y="26309" Z="0"/>
					<Vertex X="14612" Y="26309" Z="0"/>
					<Vertex X="14595" Y="26317" Z="0"/>
					<Vertex X="14569" Y="26335" Z="0"/>
					<Vertex X="14561" Y="26335" Z="0"/>
					<Vertex X="14552" Y="26343" Z="0"/>
					<Vertex X="14526" Y="26343" Z="0"/>
					<Vertex X="14526" Y="26352" Z="0"/>
					<Vertex X="14501" Y="26369" Z="0"/>
					<Vertex X="14492" Y="26369" Z="0"/>
					<Vertex X="14458" Y="26378" Z="0"/>
					<Vertex X="14449" Y="26386" Z="0"/>
					<Vertex X="14432" Y="26395" Z="0"/>
					<Vertex X="14415" Y="26395" Z="0"/>
					<Vertex X="14406" Y="26403" Z="0"/>
					<Vertex X="14397" Y="26403" Z="0"/>
					<Vertex X="14380" Y="26403" Z="0"/>
					<Vertex X="14372" Y="26412" Z="0"/>
					<Vertex X="14363" Y="26421" Z="0"/>
					<Vertex X="14346" Y="26429" Z="0"/>
					<Vertex X="14337" Y="26429" Z="0"/>
					<Vertex X="14329" Y="26429" Z="0"/>
					<Vertex X="14311" Y="26429" Z="0"/>
					<Vertex X="14303" Y="26438" Z="0"/>
					<Vertex X="14294" Y="26438" Z="0"/>
					<Vertex X="14286" Y="26446" Z="0"/>
					<Vertex X="14277" Y="26446" Z="0"/>
					<Vertex X="14277" Y="26455" Z="0"/>
					<Vertex X="14268" Y="26455" Z="0"/>
					<Vertex X="14251" Y="26455" Z="0"/>
					<Vertex X="14234" Y="26464" Z="0"/>
					<Vertex X="14225" Y="26464" Z="0"/>
					<Vertex X="14217" Y="26472" Z="0"/>
					<Vertex X="14200" Y="26472" Z="0"/>
					<Vertex X="14191" Y="26472" Z="0"/>
					<Vertex X="14182" Y="26472" Z="0"/>
					<Vertex X="14174" Y="26472" Z="0"/>
					<Vertex X="14165" Y="26472" Z="0"/>
					<Vertex X="14148" Y="26472" Z="0"/>
					<Vertex X="14139" Y="26472" Z="0"/>
					<Vertex X="14131" Y="26472" Z="0"/>
					<Vertex X="14122" Y="26472" Z="0"/>
					<Vertex X="14114" Y="26472" Z="0"/>
					<Vertex X="14105" Y="26472" Z="0"/>
					<Vertex X="14096" Y="26472" Z="0"/>
					<Vertex X="14079" Y="26472" Z="0"/>
					<Vertex X="14053" Y="26472" Z="0"/>
					<Vertex X="14045" Y="26472" Z="0"/>
					<Vertex X="14028" Y="26472" Z="0"/>
					<Vertex X="14019" Y="26472" Z="0"/>
					<Vertex X="13976" Y="26464" Z="0"/>
					<Vertex X="13959" Y="26464" Z="0"/>
					<Vertex X="13933" Y="26464" Z="0"/>
					<Vertex X="13924" Y="26464" Z="0"/>
					<Vertex X="13899" Y="26455" Z="0"/>
					<Vertex X="13890" Y="26455" Z="0"/>
					<Vertex X="13881" Y="26455" Z="0"/>
					<Vertex X="13847" Y="26446" Z="0"/>
					<Vertex X="13838" Y="26438" Z="0"/>
					<Vertex X="13830" Y="26438" Z="0"/>
					<Vertex X="13804" Y="26438" Z="0"/>
					<Vertex X="13795" Y="26438" Z="0"/>
					<Vertex X="13787" Y="26438" Z="0"/>
					<Vertex X="13761" Y="26429" Z="0"/>
					<Vertex X="13752" Y="26429" Z="0"/>
					<Vertex X="13718" Y="26412" Z="0"/>
					<Vertex X="13701" Y="26412" Z="0"/>
					<Vertex X="13684" Y="26412" Z="0"/>
					<Vertex X="13675" Y="26412" Z="0"/>
					<Vertex X="13649" Y="26403" Z="0"/>
					<Vertex X="13641" Y="26403" Z="0"/>
					<Vertex X="13623" Y="26403" Z="0"/>
					<Vertex X="13615" Y="26403" Z="0"/>
					<Vertex X="13598" Y="26395" Z="0"/>
					<Vertex X="13589" Y="26395" Z="0"/>
					<Vertex X="13572" Y="26395" Z="0"/>
					<Vertex X="13563" Y="26395" Z="0"/>
					<Vertex X="13546" Y="26395" Z="0"/>
					<Vertex X="13537" Y="26395" Z="0"/>
					<Vertex X="13529" Y="26395" Z="0"/>
					<Vertex X="13520" Y="26395" Z="0"/>
					<Vertex X="13512" Y="26395" Z="0"/>
					<Vertex X="13503" Y="26395" Z="0"/>
					<Vertex X="13486" Y="26395" Z="0"/>
					<Vertex X="13469" Y="26395" Z="0"/>
					<Vertex X="13460" Y="26395" Z="0"/>
					<Vertex X="13426" Y="26378" Z="0"/>
					<Vertex X="13400" Y="26378" Z="0"/>
					<Vertex X="13391" Y="26378" Z="0"/>
					<Vertex X="13374" Y="26369" Z="0"/>
					<Vertex X="13357" Y="26369" Z="0"/>
					<Vertex X="13331" Y="26352" Z="0"/>
					<Vertex X="13322" Y="26352" Z="0"/>
					<Vertex X="13305" Y="26352" Z="0"/>
					<Vertex X="13297" Y="26352" Z="0"/>
					<Vertex X="13279" Y="26352" Z="0"/>
					<Vertex X="13271" Y="26352" Z="0"/>
					<Vertex X="13262" Y="26352" Z="0"/>
					<Vertex X="13254" Y="26352" Z="0"/>
					<Vertex X="13245" Y="26352" Z="0"/>
					<Vertex X="13236" Y="26352" Z="0"/>
					<Vertex X="13228" Y="26352" Z="0"/>
					<Vertex X="13219" Y="26352" Z="0"/>
					<Vertex X="13211" Y="26352" Z="0"/>
					<Vertex X="13202" Y="26352" Z="0"/>
					<Vertex X="13193" Y="26352" Z="0"/>
					<Vertex X="13185" Y="26352" Z="0"/>
					<Vertex X="13176" Y="26360" Z="0"/>
					<Vertex X="13168" Y="26360" Z="0"/>
					<Vertex X="13150" Y="26369" Z="0"/>
					<Vertex X="13142" Y="26369" Z="0"/>
					<Vertex X="13133" Y="26369" Z="0"/>
					<Vertex X="13125" Y="26386" Z="0"/>
					<Vertex X="13116" Y="26386" Z="0"/>
					<Vertex X="13107" Y="26386" Z="0"/>
					<Vertex X="13099" Y="26386" Z="0"/>
					<Vertex X="13082" Y="26395" Z="0"/>
					<Vertex X="13064" Y="26403" Z="0"/>
					<Vertex X="13047" Y="26412" Z="0"/>
					<Vertex X="13039" Y="26412" Z="0"/>
					<Vertex X="13021" Y="26421" Z="0"/>
					<Vertex X="13015" Y="26419" Z="0"/>
					<Vertex X="12925" Y="26464" Z="0"/>
					<Vertex X="12914" Y="26464" Z="0"/>
					<Vertex X="12892" Y="26475" Z="0"/>
					<Vertex X="12814" Y="26509" Z="0"/>
					<Vertex X="12791" Y="26520" Z="0"/>
					<Vertex X="12758" Y="26531" Z="0"/>
					<Vertex X="12691" Y="26553" Z="0"/>
					<Vertex X="12657" Y="26564" Z="0"/>
					<Vertex X="12613" Y="26576" Z="0"/>
					<Vertex X="12579" Y="26587" Z="0"/>
					<Vertex X="12557" Y="26598" Z="0"/>
					<Vertex X="12523" Y="26609" Z="0"/>
					<Vertex X="12501" Y="26609" Z="0"/>
					<Vertex X="12457" Y="26631" Z="0"/>
					<Vertex X="12445" Y="26631" Z="0"/>
					<Vertex X="12423" Y="26643" Z="0"/>
					<Vertex X="12378" Y="26654" Z="0"/>
					<Vertex X="12367" Y="26654" Z="0"/>
					<Vertex X="12345" Y="26654" Z="0"/>
					<Vertex X="12311" Y="26676" Z="0"/>
					<Vertex X="12300" Y="26676" Z="0"/>
					<Vertex X="12278" Y="26676" Z="0"/>
					<Vertex X="12256" Y="26687" Z="0"/>
					<Vertex X="12222" Y="26698" Z="0"/>
					<Vertex X="12189" Y="26709" Z="0"/>
					<Vertex X="12155" Y="26709" Z="0"/>
					<Vertex X="12122" Y="26732" Z="0"/>
					<Vertex X="12111" Y="26732" Z="0"/>
					<Vertex X="12077" Y="26754" Z="0"/>
					<Vertex X="12055" Y="26765" Z="0"/>
					<Vertex X="12021" Y="26765" Z="0"/>
					<Vertex X="11977" Y="26788" Z="0"/>
					<Vertex X="11954" Y="26799" Z="0"/>
					<Vertex X="11910" Y="26810" Z="0"/>
					<Vertex X="11876" Y="26843" Z="0"/>
					<Vertex X="11843" Y="26843" Z="0"/>
					<Vertex X="11776" Y="26866" Z="0"/>
					<Vertex X="11753" Y="26877" Z="0"/>
					<Vertex X="11698" Y="26899" Z="0"/>
					<Vertex X="11686" Y="26910" Z="0"/>
					<Vertex X="11642" Y="26922" Z="0"/>
					<Vertex X="11597" Y="26944" Z="0"/>
					<Vertex X="11552" Y="26955" Z="0"/>
					<Vertex X="11519" Y="26977" Z="0"/>
					<Vertex X="11485" Y="26989" Z="0"/>
					<Vertex X="11463" Y="26989" Z="0"/>
					<Vertex X="11430" Y="27022" Z="0"/>
					<Vertex X="11407" Y="27022" Z="0"/>
					<Vertex X="11374" Y="27033" Z="0"/>
					<Vertex X="11352" Y="27044" Z="0"/>
					<Vertex X="11340" Y="27044" Z="0"/>
					<Vertex X="11307" Y="27056" Z="0"/>
					<Vertex X="11285" Y="27056" Z="0"/>
					<Vertex X="11262" Y="27067" Z="0"/>
					<Vertex X="11240" Y="27067" Z="0"/>
					<Vertex X="11229" Y="27067" Z="0"/>
					<Vertex X="11184" Y="27100" Z="0"/>
					<Vertex X="11173" Y="27100" Z="0"/>
					<Vertex X="11128" Y="27100" Z="0"/>
					<Vertex X="11117" Y="27100" Z="0"/>
					<Vertex X="11106" Y="27100" Z="0"/>
					<Vertex X="11072" Y="27100" Z="0"/>
					<Vertex X="11061" Y="27111" Z="0"/>
					<Vertex X="11039" Y="27111" Z="0"/>
					<Vertex X="11005" Y="27134" Z="0"/>
					<Vertex X="10972" Y="27145" Z="0"/>
					<Vertex X="10939" Y="27156" Z="0"/>
					<Vertex X="10927" Y="27156" Z="0"/>
					<Vertex X="10894" Y="27167" Z="0"/>
					<Vertex X="10872" Y="27189" Z="0"/>
					<Vertex X="10860" Y="27189" Z="0"/>
					<Vertex X="10816" Y="27212" Z="0"/>
					<Vertex X="10793" Y="27223" Z="0"/>
					<Vertex X="10771" Y="27223" Z="0"/>
					<Vertex X="10738" Y="27223" Z="0"/>
					<Vertex X="10726" Y="27234" Z="0"/>
					<Vertex X="10693" Y="27245" Z="0"/>
					<Vertex X="10682" Y="27256" Z="0"/>
					<Vertex X="10659" Y="27268" Z="0"/>
					<Vertex X="10637" Y="27290" Z="0"/>
					<Vertex X="10615" Y="27301" Z="0"/>
					<Vertex X="10581" Y="27301" Z="0"/>
					<Vertex X="10570" Y="27301" Z="0"/>
					<Vertex X="10537" Y="27312" Z="0"/>
					<Vertex X="10503" Y="27312" Z="0"/>
					<Vertex X="10492" Y="27323" Z="0"/>
					<Vertex X="10459" Y="27335" Z="0"/>
					<Vertex X="10436" Y="27346" Z="0"/>
					<Vertex X="10403" Y="27368" Z="0"/>
					<Vertex X="10392" Y="27368" Z="0"/>
					<Vertex X="10380" Y="27379" Z="0"/>
					<Vertex X="10336" Y="27390" Z="0"/>
					<Vertex X="10313" Y="27390" Z="0"/>
					<Vertex X="10269" Y="27413" Z="0"/>
					<Vertex X="10258" Y="27413" Z="0"/>
					<Vertex X="10235" Y="27424" Z="0"/>
					<Vertex X="10213" Y="27424" Z="0"/>
					<Vertex X="10180" Y="27435" Z="0"/>
					<Vertex X="10157" Y="27446" Z="0"/>
					<Vertex X="10135" Y="27446" Z="0"/>
					<Vertex X="10090" Y="27468" Z="0"/>
					<Vertex X="10068" Y="27468" Z="0"/>
					<Vertex X="10057" Y="27468" Z="0"/>
					<Vertex X="10023" Y="27491" Z="0"/>
					<Vertex X="10012" Y="27491" Z="0"/>
					<Vertex X="9990" Y="27502" Z="0"/>
					<Vertex X="9967" Y="27502" Z="0"/>
					<Vertex X="9945" Y="27513" Z="0"/>
					<Vertex X="9923" Y="27524" Z="0"/>
					<Vertex X="9900" Y="27535" Z="0"/>
					<Vertex X="9878" Y="27535" Z="0"/>
					<Vertex X="9867" Y="27547" Z="0"/>
					<Vertex X="9834" Y="27558" Z="0"/>
					<Vertex X="9811" Y="27569" Z="0"/>
					<Vertex X="9789" Y="27580" Z="0"/>
					<Vertex X="9767" Y="27591" Z="0"/>
					<Vertex X="9744" Y="27591" Z="0"/>
					<Vertex X="9711" Y="27602" Z="0"/>
					<Vertex X="9711" Y="27614" Z="0"/>
					<Vertex X="9688" Y="27625" Z="0"/>
					<Vertex X="9666" Y="27625" Z="0"/>
					<Vertex X="9655" Y="27625" Z="0"/>
					<Vertex X="9621" Y="27647" Z="0"/>
					<Vertex X="9610" Y="27658" Z="0"/>
					<Vertex X="9577" Y="27669" Z="0"/>
					<Vertex X="9566" Y="27669" Z="0"/>
					<Vertex X="9566" Y="27681" Z="0"/>
					<Vertex X="9543" Y="27681" Z="0"/>
					<Vertex X="9532" Y="27681" Z="0"/>
					<Vertex X="9521" Y="27681" Z="0"/>
					<Vertex X="9510" Y="27681" Z="0"/>
					<Vertex X="9488" Y="27681" Z="0"/>
					<Vertex X="9465" Y="27681" Z="0"/>
					<Vertex X="9454" Y="27669" Z="0"/>
					<Vertex X="9432" Y="27647" Z="0"/>
					<Vertex X="9409" Y="27636" Z="0"/>
					<Vertex X="9387" Y="27625" Z="0"/>
					<Vertex X="9376" Y="27602" Z="0"/>
					<Vertex X="9365" Y="27569" Z="0"/>
					<Vertex X="9354" Y="27558" Z="0"/>
					<Vertex X="9354" Y="27547" Z="0"/>
					<Vertex X="9331" Y="27491" Z="0"/>
					<Vertex X="9331" Y="27480" Z="0"/>
					<Vertex X="9331" Y="27446" Z="0"/>
					<Vertex X="9331" Y="27413" Z="0"/>
					<Vertex X="9309" Y="27368" Z="0"/>
					<Vertex X="9309" Y="27346" Z="0"/>
					<Vertex X="9309" Y="27323" Z="0"/>
					<Vertex X="9309" Y="27301" Z="0"/>
					<Vertex X="9309" Y="27279" Z="0"/>
					<Vertex X="9309" Y="27256" Z="0"/>
					<Vertex X="9309" Y="27245" Z="0"/>
					<Vertex X="9309" Y="27212" Z="0"/>
					<Vertex X="9309" Y="27201" Z="0"/>
					<Vertex X="9309" Y="27178" Z="0"/>
					<Vertex X="9309" Y="27167" Z="0"/>
					<Vertex X="9320" Y="27156" Z="0"/>
					<Vertex X="9331" Y="27134" Z="0"/>
					<Vertex X="9376" Y="27111" Z="0"/>
					<Vertex X="9376" Y="27100" Z="0"/>
					<Vertex X="9421" Y="27078" Z="0"/>
					<Vertex X="9443" Y="27056" Z="0"/>
					<Vertex X="9488" Y="27033" Z="0"/>
					<Vertex X="9499" Y="27022" Z="0"/>
					<Vertex X="9532" Y="27022" Z="0"/>
					<Vertex X="9577" Y="27011" Z="0"/>
					<Vertex X="9610" Y="26989" Z="0"/>
					<Vertex X="9677" Y="26989" Z="0"/>
					<Vertex X="9711" Y="26977" Z="0"/>
					<Vertex X="9789" Y="26944" Z="0"/>
					<Vertex X="9822" Y="26922" Z="0"/>
					<Vertex X="9878" Y="26922" Z="0"/>
					<Vertex X="9956" Y="26888" Z="0"/>
					<Vertex X="9990" Y="26877" Z="0"/>
					<Vertex X="10057" Y="26855" Z="0"/>
					<Vertex X="10090" Y="26855" Z="0"/>
					<Vertex X="10146" Y="26832" Z="0"/>
					<Vertex X="10180" Y="26821" Z="0"/>
					<Vertex X="10258" Y="26799" Z="0"/>
					<Vertex X="10280" Y="26788" Z="0"/>
					<Vertex X="10369" Y="26743" Z="0"/>
					<Vertex X="10392" Y="26743" Z="0"/>
					<Vertex X="10470" Y="26698" Z="0"/>
					<Vertex X="10492" Y="26687" Z="0"/>
					<Vertex X="10581" Y="26643" Z="0"/>
					<Vertex X="10604" Y="26643" Z="0"/>
					<Vertex X="10671" Y="26598" Z="0"/>
					<Vertex X="10682" Y="26598" Z="0"/>
					<Vertex X="10704" Y="26598" Z="0"/>
					<Vertex X="10760" Y="26553" Z="0"/>
					<Vertex X="10782" Y="26542" Z="0"/>
					<Vertex X="10827" Y="26497" Z="0"/>
					<Vertex X="10860" Y="26475" Z="0"/>
					<Vertex X="10894" Y="26430" Z="0"/>
					<Vertex X="10916" Y="26419" Z="0"/>
					<Vertex X="10961" Y="26397" Z="0"/>
					<Vertex X="10972" Y="26397" Z="0"/>
					<Vertex X="11017" Y="26363" Z="0"/>
					<Vertex X="11017" Y="26352" Z="0"/>
					<Vertex X="11050" Y="26319" Z="0"/>
					<Vertex X="11072" Y="26319" Z="0"/>
					<Vertex X="11117" Y="26274" Z="0"/>
					<Vertex X="11128" Y="26274" Z="0"/>
					<Vertex X="11173" Y="26252" Z="0"/>
					<Vertex X="11184" Y="26241" Z="0"/>
					<Vertex X="11229" Y="26218" Z="0"/>
					<Vertex X="11251" Y="26207" Z="0"/>
					<Vertex X="11307" Y="26185" Z="0"/>
					<Vertex X="11318" Y="26163" Z="0"/>
					<Vertex X="11352" Y="26151" Z="0"/>
					<Vertex X="11374" Y="26140" Z="0"/>
					<Vertex X="11418" Y="26107" Z="0"/>
					<Vertex X="11441" Y="26096" Z="0"/>
					<Vertex X="11485" Y="26073" Z="0"/>
					<Vertex X="11508" Y="26062" Z="0"/>
					<Vertex X="11541" Y="26040" Z="0"/>
					<Vertex X="11552" Y="26029" Z="0"/>
					<Vertex X="11597" Y="26017" Z="0"/>
					<Vertex X="11608" Y="25995" Z="0"/>
					<Vertex X="11642" Y="25984" Z="0"/>
					<Vertex X="11653" Y="25973" Z="0"/>
					<Vertex X="11686" Y="25950" Z="0"/>
					<Vertex X="11709" Y="25950" Z="0"/>
					<Vertex X="11731" Y="25939" Z="0"/>
					<Vertex X="11753" Y="25928" Z="0"/>
					<Vertex X="11776" Y="25917" Z="0"/>
					<Vertex X="11787" Y="25917" Z="0"/>
					<Vertex X="11820" Y="25895" Z="0"/>
					<Vertex X="11831" Y="25884" Z="0"/>
					<Vertex X="11854" Y="25872" Z="0"/>
					<Vertex X="11887" Y="25861" Z="0"/>
					<Vertex X="11898" Y="25850" Z="0"/>
					<Vertex X="11910" Y="25850" Z="0"/>
					<Vertex X="11921" Y="25839" Z="0"/>
					<Vertex X="11932" Y="25817" Z="0"/>
					<Vertex X="11954" Y="25805" Z="0"/>
					<Vertex X="11954" Y="25794" Z="0"/>
					<Vertex X="11977" Y="25783" Z="0"/>
					<Vertex X="11988" Y="25772" Z="0"/>
					<Vertex X="12010" Y="25772" Z="0"/>
					<Vertex X="12010" Y="25761" Z="0"/>
					<Vertex X="12044" Y="25750" Z="0"/>
					<Vertex X="12044" Y="25738" Z="0"/>
					<Vertex X="12066" Y="25727" Z="0"/>
					<Vertex X="12077" Y="25716" Z="0"/>
					<Vertex X="12088" Y="25705" Z="0"/>
					<Vertex X="12099" Y="25705" Z="0"/>
					<Vertex X="12111" Y="25694" Z="0"/>
					<Vertex X="12122" Y="25683" Z="0"/>
					<Vertex X="12133" Y="25683" Z="0"/>
					<Vertex X="12144" Y="25671" Z="0"/>
					<Vertex X="12144" Y="25660" Z="0"/>
					<Vertex X="12166" Y="25649" Z="0"/>
					<Vertex X="12177" Y="25649" Z="0"/>
					<Vertex X="12189" Y="25638" Z="0"/>
					<Vertex X="12189" Y="25627" Z="0"/>
					<Vertex X="12200" Y="25627" Z="0"/>
					<Vertex X="12211" Y="25627" Z="0"/>
					<Vertex X="12222" Y="25627" Z="0"/>
					<Vertex X="12244" Y="25604" Z="0"/>
					<Vertex X="12267" Y="25604" Z="0"/>
					<Vertex X="12278" Y="25593" Z="0"/>
					<Vertex X="12311" Y="25515" Z="0"/>
				</Vertices>
			</Region>
			<Region Id="7" Type="0" Zoom="0.210000" Selected="0" ImageLocation="" ImageFocus="0" Length="5676.9" Area="1541383.5" LengthMicrons="1394.8" AreaMicrons="93051.0" Text="SOLID" NegativeROA="0" InputRegionId="0" Analyze="1" DisplayId="7">
				<Attributes/>
				<Vertices>
					<Vertex X="19462" Y="16324" Z="0"/>
					<Vertex X="19462" Y="16319" Z="0"/>
					<Vertex X="19462" Y="16315" Z="0"/>
					<Vertex X="19462" Y="16305" Z="0"/>
					<Vertex X="19452" Y="16291" Z="0"/>
					<Vertex X="19448" Y="16281" Z="0"/>
					<Vertex X="19448" Y="16267" Z="0"/>
					<Vertex X="19443" Y="16253" Z="0"/>
					<Vertex X="19438" Y="16238" Z="0"/>
					<Vertex X="19429" Y="16215" Z="0"/>
					<Vertex X="19424" Y="16186" Z="0"/>
					<Vertex X="19424" Y="16177" Z="0"/>
					<Vertex X="19414" Y="16153" Z="0"/>
					<Vertex X="19410" Y="16134" Z="0"/>
					<Vertex X="19400" Y="16115" Z="0"/>
					<Vertex X="19395" Y="16091" Z="0"/>
					<Vertex X="19390" Y="16077" Z="0"/>
					<Vertex X="19386" Y="16067" Z="0"/>
					<Vertex X="19386" Y="16058" Z="0"/>
					<Vertex X="19381" Y="16043" Z="0"/>
					<Vertex X="19376" Y="16024" Z="0"/>
					<Vertex X="19371" Y="16019" Z="0"/>
					<Vertex X="19367" Y="16010" Z="0"/>
					<Vertex X="19357" Y="15996" Z="0"/>
					<Vertex X="19352" Y="15986" Z="0"/>
					<Vertex X="19348" Y="15981" Z="0"/>
					<Vertex X="19343" Y="15967" Z="0"/>
					<Vertex X="19338" Y="15953" Z="0"/>
					<Vertex X="19333" Y="15948" Z="0"/>
					<Vertex X="19324" Y="15934" Z="0"/>
					<Vertex X="19310" Y="15915" Z="0"/>
					<Vertex X="19305" Y="15905" Z="0"/>
					<Vertex X="19290" Y="15886" Z="0"/>
					<Vertex X="19281" Y="15872" Z="0"/>
					<Vertex X="19271" Y="15862" Z="0"/>
					<Vertex X="19267" Y="15848" Z="0"/>
					<Vertex X="19252" Y="15843" Z="0"/>
					<Vertex X="19248" Y="15834" Z="0"/>
					<Vertex X="19238" Y="15829" Z="0"/>
					<Vertex X="19224" Y="15815" Z="0"/>
					<Vertex X="19219" Y="15815" Z="0"/>
					<Vertex X="19205" Y="15810" Z="0"/>
					<Vertex X="19195" Y="15800" Z="0"/>
					<Vertex X="19190" Y="15800" Z="0"/>
					<Vertex X="19186" Y="15796" Z="0"/>
					<Vertex X="19176" Y="15791" Z="0"/>
					<Vertex X="19176" Y="15786" Z="0"/>
					<Vertex X="19171" Y="15786" Z="0"/>
					<Vertex X="19167" Y="15781" Z="0"/>
					<Vertex X="19152" Y="15777" Z="0"/>
					<Vertex X="19143" Y="15772" Z="0"/>
					<Vertex X="19133" Y="15767" Z="0"/>
					<Vertex X="19124" Y="15767" Z="0"/>
					<Vertex X="19114" Y="15762" Z="0"/>
					<Vertex X="19105" Y="15762" Z="0"/>
					<Vertex X="19090" Y="15762" Z="0"/>
					<Vertex X="19081" Y="15762" Z="0"/>
					<Vertex X="19067" Y="15762" Z="0"/>
					<Vertex X="19052" Y="15762" Z="0"/>
					<Vertex X="19048" Y="15762" Z="0"/>
					<Vertex X="19043" Y="15762" Z="0"/>
					<Vertex X="19038" Y="15762" Z="0"/>
					<Vertex X="19033" Y="15762" Z="0"/>
					<Vertex X="19029" Y="15762" Z="0"/>
					<Vertex X="19019" Y="15762" Z="0"/>
					<Vertex X="19010" Y="15772" Z="0"/>
					<Vertex X="19000" Y="15777" Z="0"/>
					<Vertex X="18986" Y="15796" Z="0"/>
					<Vertex X="18981" Y="15796" Z="0"/>
					<Vertex X="18967" Y="15810" Z="0"/>
					<Vertex X="18957" Y="15810" Z="0"/>
					<Vertex X="18952" Y="15815" Z="0"/>
					<Vertex X="18943" Y="15819" Z="0"/>
					<Vertex X="18943" Y="15824" Z="0"/>
					<Vertex X="18943" Y="15838" Z="0"/>
					<Vertex X="18938" Y="15853" Z="0"/>
					<Vertex X="18938" Y="15862" Z="0"/>
					<Vertex X="18938" Y="15881" Z="0"/>
					<Vertex X="18938" Y="15900" Z="0"/>
					<Vertex X="18938" Y="15915" Z="0"/>
					<Vertex X="18938" Y="15934" Z="0"/>
					<Vertex X="18938" Y="15953" Z="0"/>
					<Vertex X="18938" Y="15958" Z="0"/>
					<Vertex X="18938" Y="15972" Z="0"/>
					<Vertex X="18938" Y="15981" Z="0"/>
					<Vertex X="18938" Y="15986" Z="0"/>
					<Vertex X="18938" Y="16005" Z="0"/>
					<Vertex X="18938" Y="16010" Z="0"/>
					<Vertex X="18938" Y="16015" Z="0"/>
					<Vertex X="18938" Y="16024" Z="0"/>
					<Vertex X="18938" Y="16034" Z="0"/>
					<Vertex X="18938" Y="16043" Z="0"/>
					<Vertex X="18938" Y="16053" Z="0"/>
					<Vertex X="18938" Y="16058" Z="0"/>
					<Vertex X="18938" Y="16072" Z="0"/>
					<Vertex X="18938" Y="16091" Z="0"/>
					<Vertex X="18938" Y="16105" Z="0"/>
					<Vertex X="18938" Y="16124" Z="0"/>
					<Vertex X="18938" Y="16143" Z="0"/>
					<Vertex X="18938" Y="16162" Z="0"/>
					<Vertex X="18938" Y="16191" Z="0"/>
					<Vertex X="18938" Y="16210" Z="0"/>
					<Vertex X="18938" Y="16224" Z="0"/>
					<Vertex X="18938" Y="16243" Z="0"/>
					<Vertex X="18938" Y="16253" Z="0"/>
					<Vertex X="18938" Y="16267" Z="0"/>
					<Vertex X="18938" Y="16291" Z="0"/>
					<Vertex X="18929" Y="16305" Z="0"/>
					<Vertex X="18919" Y="16319" Z="0"/>
					<Vertex X="18919" Y="16334" Z="0"/>
					<Vertex X="18910" Y="16353" Z="0"/>
					<Vertex X="18905" Y="16367" Z="0"/>
					<Vertex X="18895" Y="16381" Z="0"/>
					<Vertex X="18886" Y="16400" Z="0"/>
					<Vertex X="18876" Y="16410" Z="0"/>
					<Vertex X="18871" Y="16419" Z="0"/>
					<Vertex X="18862" Y="16434" Z="0"/>
					<Vertex X="18852" Y="16443" Z="0"/>
					<Vertex X="18843" Y="16453" Z="0"/>
					<Vertex X="18838" Y="16462" Z="0"/>
					<Vertex X="18829" Y="16467" Z="0"/>
					<Vertex X="18829" Y="16477" Z="0"/>
					<Vertex X="18824" Y="16481" Z="0"/>
					<Vertex X="18814" Y="16496" Z="0"/>
					<Vertex X="18810" Y="16496" Z="0"/>
					<Vertex X="18800" Y="16500" Z="0"/>
					<Vertex X="18795" Y="16500" Z="0"/>
					<Vertex X="18776" Y="16505" Z="0"/>
					<Vertex X="18776" Y="16510" Z="0"/>
					<Vertex X="18771" Y="16510" Z="0"/>
					<Vertex X="18757" Y="16515" Z="0"/>
					<Vertex X="18748" Y="16519" Z="0"/>
					<Vertex X="18743" Y="16524" Z="0"/>
					<Vertex X="18733" Y="16534" Z="0"/>
					<Vertex X="18719" Y="16548" Z="0"/>
					<Vertex X="18710" Y="16553" Z="0"/>
					<Vertex X="18705" Y="16562" Z="0"/>
					<Vertex X="18695" Y="16567" Z="0"/>
					<Vertex X="18686" Y="16577" Z="0"/>
					<Vertex X="18676" Y="16586" Z="0"/>
					<Vertex X="18657" Y="16600" Z="0"/>
					<Vertex X="18652" Y="16605" Z="0"/>
					<Vertex X="18629" Y="16619" Z="0"/>
					<Vertex X="18619" Y="16629" Z="0"/>
					<Vertex X="18610" Y="16638" Z="0"/>
					<Vertex X="18595" Y="16658" Z="0"/>
					<Vertex X="18586" Y="16662" Z="0"/>
					<Vertex X="18571" Y="16681" Z="0"/>
					<Vertex X="18562" Y="16691" Z="0"/>
					<Vertex X="18548" Y="16700" Z="0"/>
					<Vertex X="18529" Y="16719" Z="0"/>
					<Vertex X="18519" Y="16729" Z="0"/>
					<Vertex X="18510" Y="16738" Z="0"/>
					<Vertex X="18500" Y="16748" Z="0"/>
					<Vertex X="18486" Y="16753" Z="0"/>
					<Vertex X="18471" Y="16762" Z="0"/>
					<Vertex X="18462" Y="16762" Z="0"/>
					<Vertex X="18448" Y="16772" Z="0"/>
					<Vertex X="18443" Y="16772" Z="0"/>
					<Vertex X="18433" Y="16781" Z="0"/>
					<Vertex X="18424" Y="16781" Z="0"/>
					<Vertex X="18414" Y="16791" Z="0"/>
					<Vertex X="18410" Y="16791" Z="0"/>
					<Vertex X="18410" Y="16796" Z="0"/>
					<Vertex X="18400" Y="16796" Z="0"/>
					<Vertex X="18395" Y="16800" Z="0"/>
					<Vertex X="18390" Y="16810" Z="0"/>
					<Vertex X="18381" Y="16810" Z="0"/>
					<Vertex X="18376" Y="16819" Z="0"/>
					<Vertex X="18362" Y="16824" Z="0"/>
					<Vertex X="18357" Y="16834" Z="0"/>
					<Vertex X="18348" Y="16838" Z="0"/>
					<Vertex X="18343" Y="16848" Z="0"/>
					<Vertex X="18333" Y="16853" Z="0"/>
					<Vertex X="18333" Y="16858" Z="0"/>
					<Vertex X="18329" Y="16872" Z="0"/>
					<Vertex X="18324" Y="16881" Z="0"/>
					<Vertex X="18314" Y="16896" Z="0"/>
					<Vertex X="18314" Y="16910" Z="0"/>
					<Vertex X="18310" Y="16919" Z="0"/>
					<Vertex X="18305" Y="16934" Z="0"/>
					<Vertex X="18300" Y="16948" Z="0"/>
					<Vertex X="18300" Y="16953" Z="0"/>
					<Vertex X="18300" Y="16967" Z="0"/>
					<Vertex X="18300" Y="16972" Z="0"/>
					<Vertex X="18300" Y="16986" Z="0"/>
					<Vertex X="18300" Y="17000" Z="0"/>
					<Vertex X="18300" Y="17015" Z="0"/>
					<Vertex X="18300" Y="17024" Z="0"/>
					<Vertex X="18300" Y="17038" Z="0"/>
					<Vertex X="18300" Y="17043" Z="0"/>
					<Vertex X="18300" Y="17053" Z="0"/>
					<Vertex X="18300" Y="17058" Z="0"/>
					<Vertex X="18300" Y="17077" Z="0"/>
					<Vertex X="18305" Y="17086" Z="0"/>
					<Vertex X="18314" Y="17096" Z="0"/>
					<Vertex X="18314" Y="17105" Z="0"/>
					<Vertex X="18324" Y="17110" Z="0"/>
					<Vertex X="18329" Y="17119" Z="0"/>
					<Vertex X="18343" Y="17134" Z="0"/>
					<Vertex X="18348" Y="17148" Z="0"/>
					<Vertex X="18352" Y="17158" Z="0"/>
					<Vertex X="18352" Y="17167" Z="0"/>
					<Vertex X="18362" Y="17172" Z="0"/>
					<Vertex X="18367" Y="17181" Z="0"/>
					<Vertex X="18367" Y="17186" Z="0"/>
					<Vertex X="18371" Y="17191" Z="0"/>
					<Vertex X="18376" Y="17196" Z="0"/>
					<Vertex X="18376" Y="17200" Z="0"/>
					<Vertex X="18381" Y="17200" Z="0"/>
					<Vertex X="18381" Y="17205" Z="0"/>
					<Vertex X="18381" Y="17210" Z="0"/>
					<Vertex X="18386" Y="17210" Z="0"/>
					<Vertex X="18386" Y="17215" Z="0"/>
					<Vertex X="18386" Y="17219" Z="0"/>
					<Vertex X="18390" Y="17219" Z="0"/>
					<Vertex X="18395" Y="17224" Z="0"/>
					<Vertex X="18405" Y="17234" Z="0"/>
					<Vertex X="18410" Y="17243" Z="0"/>
					<Vertex X="18414" Y="17248" Z="0"/>
					<Vertex X="18419" Y="17258" Z="0"/>
					<Vertex X="18424" Y="17258" Z="0"/>
					<Vertex X="18424" Y="17267" Z="0"/>
					<Vertex X="18429" Y="17277" Z="0"/>
					<Vertex X="18438" Y="17286" Z="0"/>
					<Vertex X="18443" Y="17296" Z="0"/>
					<Vertex X="18443" Y="17305" Z="0"/>
					<Vertex X="18448" Y="17310" Z="0"/>
					<Vertex X="18448" Y="17319" Z="0"/>
					<Vertex X="18452" Y="17329" Z="0"/>
					<Vertex X="18452" Y="17343" Z="0"/>
					<Vertex X="18457" Y="17358" Z="0"/>
					<Vertex X="18462" Y="17372" Z="0"/>
					<Vertex X="18462" Y="17377" Z="0"/>
					<Vertex X="18471" Y="17400" Z="0"/>
					<Vertex X="18471" Y="17410" Z="0"/>
					<Vertex X="18471" Y="17419" Z="0"/>
					<Vertex X="18476" Y="17429" Z="0"/>
					<Vertex X="18476" Y="17438" Z="0"/>
					<Vertex X="18476" Y="17448" Z="0"/>
					<Vertex X="18476" Y="17453" Z="0"/>
					<Vertex X="18476" Y="17462" Z="0"/>
					<Vertex X="18481" Y="17472" Z="0"/>
					<Vertex X="18481" Y="17481" Z="0"/>
					<Vertex X="18486" Y="17481" Z="0"/>
					<Vertex X="18486" Y="17496" Z="0"/>
					<Vertex X="18490" Y="17500" Z="0"/>
					<Vertex X="18500" Y="17524" Z="0"/>
					<Vertex X="18505" Y="17534" Z="0"/>
					<Vertex X="18510" Y="17538" Z="0"/>
					<Vertex X="18514" Y="17548" Z="0"/>
					<Vertex X="18524" Y="17558" Z="0"/>
					<Vertex X="18529" Y="17562" Z="0"/>
					<Vertex X="18533" Y="17572" Z="0"/>
					<Vertex X="18538" Y="17577" Z="0"/>
					<Vertex X="18548" Y="17581" Z="0"/>
					<Vertex X="18552" Y="17591" Z="0"/>
					<Vertex X="18562" Y="17605" Z="0"/>
					<Vertex X="18562" Y="17610" Z="0"/>
					<Vertex X="18567" Y="17615" Z="0"/>
					<Vertex X="18571" Y="17619" Z="0"/>
					<Vertex X="18581" Y="17634" Z="0"/>
					<Vertex X="18586" Y="17638" Z="0"/>
					<Vertex X="18586" Y="17648" Z="0"/>
					<Vertex X="18595" Y="17658" Z="0"/>
					<Vertex X="18600" Y="17662" Z="0"/>
					<Vertex X="18605" Y="17672" Z="0"/>
					<Vertex X="18610" Y="17677" Z="0"/>
					<Vertex X="18614" Y="17681" Z="0"/>
					<Vertex X="18624" Y="17691" Z="0"/>
					<Vertex X="18633" Y="17696" Z="0"/>
					<Vertex X="18638" Y="17705" Z="0"/>
					<Vertex X="18643" Y="17710" Z="0"/>
					<Vertex X="18648" Y="17715" Z="0"/>
					<Vertex X="18652" Y="17715" Z="0"/>
					<Vertex X="18657" Y="17724" Z="0"/>
					<Vertex X="18662" Y="17729" Z="0"/>
					<Vertex X="18667" Y="17734" Z="0"/>
					<Vertex X="18671" Y="17738" Z="0"/>
					<Vertex X="18681" Y="17748" Z="0"/>
					<Vertex X="18681" Y="17753" Z="0"/>
					<Vertex X="18686" Y="17758" Z="0"/>
					<Vertex X="18695" Y="17767" Z="0"/>
					<Vertex X="18705" Y="17777" Z="0"/>
					<Vertex X="18710" Y="17781" Z="0"/>
					<Vertex X="18719" Y="17791" Z="0"/>
					<Vertex X="18724" Y="17796" Z="0"/>
					<Vertex X="18729" Y="17800" Z="0"/>
					<Vertex X="18733" Y="17805" Z="0"/>
					<Vertex X="18733" Y="17810" Z="0"/>
					<Vertex X="18743" Y="17810" Z="0"/>
					<Vertex X="18748" Y="17819" Z="0"/>
					<Vertex X="18762" Y="17824" Z="0"/>
					<Vertex X="18762" Y="17829" Z="0"/>
					<Vertex X="18767" Y="17834" Z="0"/>
					<Vertex X="18771" Y="17838" Z="0"/>
					<Vertex X="18776" Y="17838" Z="0"/>
					<Vertex X="18781" Y="17843" Z="0"/>
					<Vertex X="18786" Y="17843" Z="0"/>
					<Vertex X="18790" Y="17848" Z="0"/>
					<Vertex X="18795" Y="17853" Z="0"/>
					<Vertex X="18805" Y="17853" Z="0"/>
					<Vertex X="18810" Y="17858" Z="0"/>
					<Vertex X="18819" Y="17858" Z="0"/>
					<Vertex X="18824" Y="17858" Z="0"/>
					<Vertex X="18833" Y="17858" Z="0"/>
					<Vertex X="18838" Y="17858" Z="0"/>
					<Vertex X="18843" Y="17858" Z="0"/>
					<Vertex X="18852" Y="17858" Z="0"/>
					<Vertex X="18857" Y="17858" Z="0"/>
					<Vertex X="18862" Y="17858" Z="0"/>
					<Vertex X="18871" Y="17858" Z="0"/>
					<Vertex X="18881" Y="17858" Z="0"/>
					<Vertex X="18886" Y="17858" Z="0"/>
					<Vertex X="18895" Y="17858" Z="0"/>
					<Vertex X="18905" Y="17858" Z="0"/>
					<Vertex X="18919" Y="17858" Z="0"/>
					<Vertex X="18929" Y="17853" Z="0"/>
					<Vertex X="18938" Y="17848" Z="0"/>
					<Vertex X="18948" Y="17848" Z="0"/>
					<Vertex X="18962" Y="17848" Z="0"/>
					<Vertex X="18967" Y="17848" Z="0"/>
					<Vertex X="18981" Y="17829" Z="0"/>
					<Vertex X="18986" Y="17829" Z="0"/>
					<Vertex X="18995" Y="17824" Z="0"/>
					<Vertex X="19010" Y="17815" Z="0"/>
					<Vertex X="19014" Y="17815" Z="0"/>
					<Vertex X="19024" Y="17810" Z="0"/>
					<Vertex X="19029" Y="17810" Z="0"/>
					<Vertex X="19038" Y="17805" Z="0"/>
					<Vertex X="19048" Y="17800" Z="0"/>
					<Vertex X="19048" Y="17796" Z="0"/>
					<Vertex X="19057" Y="17791" Z="0"/>
					<Vertex X="19067" Y="17777" Z="0"/>
					<Vertex X="19071" Y="17772" Z="0"/>
					<Vertex X="19086" Y="17753" Z="0"/>
					<Vertex X="19095" Y="17743" Z="0"/>
					<Vertex X="19105" Y="17738" Z="0"/>
					<Vertex X="19114" Y="17724" Z="0"/>
					<Vertex X="19119" Y="17724" Z="0"/>
					<Vertex X="19129" Y="17715" Z="0"/>
					<Vertex X="19129" Y="17710" Z="0"/>
					<Vertex X="19138" Y="17705" Z="0"/>
					<Vertex X="19148" Y="17700" Z="0"/>
					<Vertex X="19148" Y="17696" Z="0"/>
					<Vertex X="19157" Y="17686" Z="0"/>
					<Vertex X="19162" Y="17686" Z="0"/>
					<Vertex X="19167" Y="17677" Z="0"/>
					<Vertex X="19176" Y="17672" Z="0"/>
					<Vertex X="19176" Y="17667" Z="0"/>
					<Vertex X="19186" Y="17667" Z="0"/>
					<Vertex X="19186" Y="17653" Z="0"/>
					<Vertex X="19195" Y="17653" Z="0"/>
					<Vertex X="19205" Y="17643" Z="0"/>
					<Vertex X="19210" Y="17643" Z="0"/>
					<Vertex X="19214" Y="17638" Z="0"/>
					<Vertex X="19219" Y="17638" Z="0"/>
					<Vertex X="19229" Y="17638" Z="0"/>
					<Vertex X="19238" Y="17638" Z="0"/>
					<Vertex X="19248" Y="17629" Z="0"/>
					<Vertex X="19252" Y="17629" Z="0"/>
					<Vertex X="19262" Y="17624" Z="0"/>
					<Vertex X="19271" Y="17624" Z="0"/>
					<Vertex X="19276" Y="17624" Z="0"/>
					<Vertex X="19286" Y="17624" Z="0"/>
					<Vertex X="19295" Y="17619" Z="0"/>
					<Vertex X="19310" Y="17615" Z="0"/>
					<Vertex X="19324" Y="17610" Z="0"/>
					<Vertex X="19333" Y="17610" Z="0"/>
					<Vertex X="19338" Y="17605" Z="0"/>
					<Vertex X="19352" Y="17605" Z="0"/>
					<Vertex X="19357" Y="17605" Z="0"/>
					<Vertex X="19367" Y="17596" Z="0"/>
					<Vertex X="19376" Y="17591" Z="0"/>
					<Vertex X="19390" Y="17591" Z="0"/>
					<Vertex X="19395" Y="17591" Z="0"/>
					<Vertex X="19405" Y="17586" Z="0"/>
					<Vertex X="19414" Y="17577" Z="0"/>
					<Vertex X="19424" Y="17572" Z="0"/>
					<Vertex X="19433" Y="17567" Z="0"/>
					<Vertex X="19438" Y="17562" Z="0"/>
					<Vertex X="19443" Y="17558" Z="0"/>
					<Vertex X="19462" Y="17548" Z="0"/>
					<Vertex X="19467" Y="17543" Z="0"/>
					<Vertex X="19476" Y="17534" Z="0"/>
					<Vertex X="19481" Y="17534" Z="0"/>
					<Vertex X="19486" Y="17524" Z="0"/>
					<Vertex X="19495" Y="17519" Z="0"/>
					<Vertex X="19495" Y="17515" Z="0"/>
					<Vertex X="19510" Y="17505" Z="0"/>
					<Vertex X="19514" Y="17500" Z="0"/>
					<Vertex X="19524" Y="17486" Z="0"/>
					<Vertex X="19524" Y="17481" Z="0"/>
					<Vertex X="19533" Y="17472" Z="0"/>
					<Vertex X="19533" Y="17462" Z="0"/>
					<Vertex X="19538" Y="17453" Z="0"/>
					<Vertex X="19548" Y="17438" Z="0"/>
					<Vertex X="19548" Y="17434" Z="0"/>
					<Vertex X="19548" Y="17429" Z="0"/>
					<Vertex X="19548" Y="17419" Z="0"/>
					<Vertex X="19548" Y="17410" Z="0"/>
					<Vertex X="19548" Y="17400" Z="0"/>
					<Vertex X="19548" Y="17391" Z="0"/>
					<Vertex X="19548" Y="17377" Z="0"/>
					<Vertex X="19548" Y="17367" Z="0"/>
					<Vertex X="19548" Y="17358" Z="0"/>
					<Vertex X="19543" Y="17348" Z="0"/>
					<Vertex X="19533" Y="17329" Z="0"/>
					<Vertex X="19529" Y="17319" Z="0"/>
					<Vertex X="19514" Y="17296" Z="0"/>
					<Vertex X="19510" Y="17286" Z="0"/>
					<Vertex X="19500" Y="17277" Z="0"/>
					<Vertex X="19495" Y="17267" Z="0"/>
					<Vertex X="19490" Y="17262" Z="0"/>
					<Vertex X="19486" Y="17258" Z="0"/>
					<Vertex X="19486" Y="17248" Z="0"/>
					<Vertex X="19486" Y="17243" Z="0"/>
					<Vertex X="19476" Y="17234" Z="0"/>
					<Vertex X="19471" Y="17229" Z="0"/>
					<Vertex X="19471" Y="17224" Z="0"/>
					<Vertex X="19467" Y="17215" Z="0"/>
					<Vertex X="19462" Y="17205" Z="0"/>
					<Vertex X="19452" Y="17200" Z="0"/>
					<Vertex X="19448" Y="17191" Z="0"/>
					<Vertex X="19438" Y="17181" Z="0"/>
					<Vertex X="19433" Y="17177" Z="0"/>
					<Vertex X="19433" Y="17162" Z="0"/>
					<Vertex X="19424" Y="17158" Z="0"/>
					<Vertex X="19419" Y="17148" Z="0"/>
					<Vertex X="19414" Y="17143" Z="0"/>
					<Vertex X="19410" Y="17134" Z="0"/>
					<Vertex X="19395" Y="17119" Z="0"/>
					<Vertex X="19390" Y="17105" Z="0"/>
					<Vertex X="19381" Y="17096" Z="0"/>
					<Vertex X="19376" Y="17086" Z="0"/>
					<Vertex X="19371" Y="17081" Z="0"/>
					<Vertex X="19367" Y="17072" Z="0"/>
					<Vertex X="19367" Y="17058" Z="0"/>
					<Vertex X="19362" Y="17053" Z="0"/>
					<Vertex X="19362" Y="17038" Z="0"/>
					<Vertex X="19362" Y="17029" Z="0"/>
					<Vertex X="19362" Y="17015" Z="0"/>
					<Vertex X="19362" Y="17005" Z="0"/>
					<Vertex X="19362" Y="16996" Z="0"/>
					<Vertex X="19352" Y="16981" Z="0"/>
					<Vertex X="19352" Y="16962" Z="0"/>
					<Vertex X="19348" Y="16958" Z="0"/>
					<Vertex X="19348" Y="16953" Z="0"/>
					<Vertex X="19348" Y="16943" Z="0"/>
					<Vertex X="19348" Y="16934" Z="0"/>
					<Vertex X="19348" Y="16929" Z="0"/>
					<Vertex X="19348" Y="16919" Z="0"/>
					<Vertex X="19348" Y="16910" Z="0"/>
					<Vertex X="19348" Y="16905" Z="0"/>
					<Vertex X="19348" Y="16900" Z="0"/>
					<Vertex X="19348" Y="16886" Z="0"/>
					<Vertex X="19348" Y="16877" Z="0"/>
					<Vertex X="19348" Y="16867" Z="0"/>
					<Vertex X="19348" Y="16858" Z="0"/>
					<Vertex X="19352" Y="16848" Z="0"/>
					<Vertex X="19352" Y="16843" Z="0"/>
					<Vertex X="19357" Y="16829" Z="0"/>
					<Vertex X="19362" Y="16819" Z="0"/>
					<Vertex X="19367" Y="16815" Z="0"/>
					<Vertex X="19367" Y="16805" Z="0"/>
					<Vertex X="19371" Y="16796" Z="0"/>
					<Vertex X="19376" Y="16791" Z="0"/>
					<Vertex X="19386" Y="16777" Z="0"/>
					<Vertex X="19390" Y="16772" Z="0"/>
					<Vertex X="19395" Y="16762" Z="0"/>
					<Vertex X="19405" Y="16753" Z="0"/>
					<Vertex X="19405" Y="16748" Z="0"/>
					<Vertex X="19410" Y="16743" Z="0"/>
					<Vertex X="19414" Y="16724" Z="0"/>
					<Vertex X="19419" Y="16719" Z="0"/>
					<Vertex X="19419" Y="16715" Z="0"/>
					<Vertex X="19424" Y="16710" Z="0"/>
					<Vertex X="19429" Y="16700" Z="0"/>
					<Vertex X="19429" Y="16686" Z="0"/>
					<Vertex X="19438" Y="16681" Z="0"/>
					<Vertex X="19438" Y="16677" Z="0"/>
					<Vertex X="19443" Y="16672" Z="0"/>
					<Vertex X="19443" Y="16662" Z="0"/>
					<Vertex X="19443" Y="16653" Z="0"/>
					<Vertex X="19452" Y="16638" Z="0"/>
					<Vertex X="19452" Y="16634" Z="0"/>
					<Vertex X="19457" Y="16624" Z="0"/>
					<Vertex X="19462" Y="16619" Z="0"/>
					<Vertex X="19462" Y="16615" Z="0"/>
					<Vertex X="19462" Y="16610" Z="0"/>
					<Vertex X="19462" Y="16596" Z="0"/>
					<Vertex X="19462" Y="16581" Z="0"/>
					<Vertex X="19467" Y="16572" Z="0"/>
					<Vertex X="19467" Y="16567" Z="0"/>
					<Vertex X="19471" Y="16558" Z="0"/>
					<Vertex X="19471" Y="16548" Z="0"/>
					<Vertex X="19471" Y="16543" Z="0"/>
					<Vertex X="19471" Y="16534" Z="0"/>
					<Vertex X="19476" Y="16515" Z="0"/>
					<Vertex X="19476" Y="16505" Z="0"/>
					<Vertex X="19476" Y="16496" Z="0"/>
					<Vertex X="19476" Y="16486" Z="0"/>
					<Vertex X="19476" Y="16472" Z="0"/>
					<Vertex X="19476" Y="16462" Z="0"/>
					<Vertex X="19476" Y="16458" Z="0"/>
					<Vertex X="19476" Y="16438" Z="0"/>
					<Vertex X="19481" Y="16424" Z="0"/>
					<Vertex X="19481" Y="16419" Z="0"/>
					<Vertex X="19481" Y="16410" Z="0"/>
					<Vertex X="19481" Y="16400" Z="0"/>
					<Vertex X="19481" Y="16396" Z="0"/>
					<Vertex X="19481" Y="16391" Z="0"/>
					<Vertex X="19481" Y="16381" Z="0"/>
					<Vertex X="19481" Y="16372" Z="0"/>
					<Vertex X="19481" Y="16367" Z="0"/>
					<Vertex X="19481" Y="16362" Z="0"/>
					<Vertex X="19481" Y="16358" Z="0"/>
					<Vertex X="19481" Y="16353" Z="0"/>
					<Vertex X="19481" Y="16348" Z="0"/>
					<Vertex X="19481" Y="16343" Z="0"/>
					<Vertex X="19481" Y="16338" Z="0"/>
					<Vertex X="19481" Y="16334" Z="0"/>
					<Vertex X="19462" Y="16324" Z="0"/>
				</Vertices>
			</Region>
			<Region Id="8" Type="0" Zoom="0.121064" Selected="0" ImageLocation="" ImageFocus="0" Length="21919.6" Area="10188833.5" LengthMicrons="5385.6" AreaMicrons="615084.5" Text="SOLID" NegativeROA="0" InputRegionId="0" Analyze="1" DisplayId="8">
				<Attributes/>
				<Vertices>
					<Vertex X="2098" Y="17139" Z="0"/>
					<Vertex X="2131" Y="17139" Z="0"/>
					<Vertex X="2156" Y="17139" Z="0"/>
					<Vertex X="2164" Y="17139" Z="0"/>
					<Vertex X="2197" Y="17139" Z="0"/>
					<Vertex X="2222" Y="17139" Z="0"/>
					<Vertex X="2238" Y="17139" Z="0"/>
					<Vertex X="2255" Y="17139" Z="0"/>
					<Vertex X="2271" Y="17156" Z="0"/>
					<Vertex X="2280" Y="17156" Z="0"/>
					<Vertex X="2321" Y="17164" Z="0"/>
					<Vertex X="2338" Y="17172" Z="0"/>
					<Vertex X="2362" Y="17197" Z="0"/>
					<Vertex X="2404" Y="17214" Z="0"/>
					<Vertex X="2412" Y="17222" Z="0"/>
					<Vertex X="2437" Y="17238" Z="0"/>
					<Vertex X="2453" Y="17255" Z="0"/>
					<Vertex X="2470" Y="17263" Z="0"/>
					<Vertex X="2478" Y="17263" Z="0"/>
					<Vertex X="2494" Y="17280" Z="0"/>
					<Vertex X="2511" Y="17280" Z="0"/>
					<Vertex X="2519" Y="17288" Z="0"/>
					<Vertex X="2528" Y="17296" Z="0"/>
					<Vertex X="2536" Y="17296" Z="0"/>
					<Vertex X="2544" Y="17304" Z="0"/>
					<Vertex X="2552" Y="17304" Z="0"/>
					<Vertex X="2561" Y="17313" Z="0"/>
					<Vertex X="2577" Y="17321" Z="0"/>
					<Vertex X="2594" Y="17329" Z="0"/>
					<Vertex X="2602" Y="17338" Z="0"/>
					<Vertex X="2618" Y="17346" Z="0"/>
					<Vertex X="2635" Y="17354" Z="0"/>
					<Vertex X="2643" Y="17362" Z="0"/>
					<Vertex X="2651" Y="17362" Z="0"/>
					<Vertex X="2676" Y="17371" Z="0"/>
					<Vertex X="2693" Y="17395" Z="0"/>
					<Vertex X="2701" Y="17395" Z="0"/>
					<Vertex X="2709" Y="17395" Z="0"/>
					<Vertex X="2734" Y="17404" Z="0"/>
					<Vertex X="2751" Y="17412" Z="0"/>
					<Vertex X="2759" Y="17412" Z="0"/>
					<Vertex X="2775" Y="17412" Z="0"/>
					<Vertex X="2784" Y="17412" Z="0"/>
					<Vertex X="2792" Y="17412" Z="0"/>
					<Vertex X="2800" Y="17412" Z="0"/>
					<Vertex X="2817" Y="17412" Z="0"/>
					<Vertex X="2833" Y="17404" Z="0"/>
					<Vertex X="2841" Y="17395" Z="0"/>
					<Vertex X="2850" Y="17387" Z="0"/>
					<Vertex X="2874" Y="17379" Z="0"/>
					<Vertex X="2899" Y="17362" Z="0"/>
					<Vertex X="2907" Y="17362" Z="0"/>
					<Vertex X="2932" Y="17354" Z="0"/>
					<Vertex X="2957" Y="17354" Z="0"/>
					<Vertex X="2974" Y="17346" Z="0"/>
					<Vertex X="2998" Y="17329" Z="0"/>
					<Vertex X="3015" Y="17329" Z="0"/>
					<Vertex X="3023" Y="17329" Z="0"/>
					<Vertex X="3048" Y="17321" Z="0"/>
					<Vertex X="3064" Y="17321" Z="0"/>
					<Vertex X="3081" Y="17304" Z="0"/>
					<Vertex X="3106" Y="17296" Z="0"/>
					<Vertex X="3122" Y="17288" Z="0"/>
					<Vertex X="3139" Y="17280" Z="0"/>
					<Vertex X="3164" Y="17263" Z="0"/>
					<Vertex X="3172" Y="17263" Z="0"/>
					<Vertex X="3188" Y="17255" Z="0"/>
					<Vertex X="3213" Y="17238" Z="0"/>
					<Vertex X="3221" Y="17230" Z="0"/>
					<Vertex X="3238" Y="17222" Z="0"/>
					<Vertex X="3254" Y="17222" Z="0"/>
					<Vertex X="3263" Y="17205" Z="0"/>
					<Vertex X="3279" Y="17197" Z="0"/>
					<Vertex X="3296" Y="17189" Z="0"/>
					<Vertex X="3304" Y="17181" Z="0"/>
					<Vertex X="3320" Y="17172" Z="0"/>
					<Vertex X="3337" Y="17156" Z="0"/>
					<Vertex X="3345" Y="17156" Z="0"/>
					<Vertex X="3345" Y="17148" Z="0"/>
					<Vertex X="3354" Y="17148" Z="0"/>
					<Vertex X="3370" Y="17131" Z="0"/>
					<Vertex X="3378" Y="17131" Z="0"/>
					<Vertex X="3387" Y="17123" Z="0"/>
					<Vertex X="3395" Y="17123" Z="0"/>
					<Vertex X="3403" Y="17123" Z="0"/>
					<Vertex X="3420" Y="17114" Z="0"/>
					<Vertex X="3428" Y="17106" Z="0"/>
					<Vertex X="3436" Y="17106" Z="0"/>
					<Vertex X="3444" Y="17098" Z="0"/>
					<Vertex X="3453" Y="17090" Z="0"/>
					<Vertex X="3469" Y="17090" Z="0"/>
					<Vertex X="3486" Y="17090" Z="0"/>
					<Vertex X="3494" Y="17090" Z="0"/>
					<Vertex X="3502" Y="17090" Z="0"/>
					<Vertex X="3510" Y="17090" Z="0"/>
					<Vertex X="3519" Y="17090" Z="0"/>
					<Vertex X="3535" Y="17090" Z="0"/>
					<Vertex X="3544" Y="17090" Z="0"/>
					<Vertex X="3560" Y="17090" Z="0"/>
					<Vertex X="3568" Y="17090" Z="0"/>
					<Vertex X="3601" Y="17090" Z="0"/>
					<Vertex X="3618" Y="17090" Z="0"/>
					<Vertex X="3634" Y="17090" Z="0"/>
					<Vertex X="3651" Y="17090" Z="0"/>
					<Vertex X="3676" Y="17090" Z="0"/>
					<Vertex X="3684" Y="17090" Z="0"/>
					<Vertex X="3709" Y="17090" Z="0"/>
					<Vertex X="3734" Y="17090" Z="0"/>
					<Vertex X="3750" Y="17090" Z="0"/>
					<Vertex X="3767" Y="17090" Z="0"/>
					<Vertex X="3800" Y="17090" Z="0"/>
					<Vertex X="3816" Y="17090" Z="0"/>
					<Vertex X="3833" Y="17090" Z="0"/>
					<Vertex X="3857" Y="17090" Z="0"/>
					<Vertex X="3874" Y="17090" Z="0"/>
					<Vertex X="3890" Y="17090" Z="0"/>
					<Vertex X="3915" Y="17090" Z="0"/>
					<Vertex X="3932" Y="17090" Z="0"/>
					<Vertex X="3973" Y="17090" Z="0"/>
					<Vertex X="3981" Y="17090" Z="0"/>
					<Vertex X="3998" Y="17090" Z="0"/>
					<Vertex X="4047" Y="17090" Z="0"/>
					<Vertex X="4080" Y="17090" Z="0"/>
					<Vertex X="4105" Y="17090" Z="0"/>
					<Vertex X="4138" Y="17090" Z="0"/>
					<Vertex X="4163" Y="17090" Z="0"/>
					<Vertex X="4188" Y="17090" Z="0"/>
					<Vertex X="4229" Y="17090" Z="0"/>
					<Vertex X="4246" Y="17090" Z="0"/>
					<Vertex X="4262" Y="17090" Z="0"/>
					<Vertex X="4303" Y="17090" Z="0"/>
					<Vertex X="4312" Y="17090" Z="0"/>
					<Vertex X="4353" Y="17090" Z="0"/>
					<Vertex X="4370" Y="17090" Z="0"/>
					<Vertex X="4394" Y="17090" Z="0"/>
					<Vertex X="4427" Y="17090" Z="0"/>
					<Vertex X="4460" Y="17090" Z="0"/>
					<Vertex X="4477" Y="17090" Z="0"/>
					<Vertex X="4518" Y="17090" Z="0"/>
					<Vertex X="4526" Y="17090" Z="0"/>
					<Vertex X="4551" Y="17090" Z="0"/>
					<Vertex X="4601" Y="17090" Z="0"/>
					<Vertex X="4626" Y="17090" Z="0"/>
					<Vertex X="4650" Y="17090" Z="0"/>
					<Vertex X="4675" Y="17090" Z="0"/>
					<Vertex X="4683" Y="17090" Z="0"/>
					<Vertex X="4716" Y="17098" Z="0"/>
					<Vertex X="4725" Y="17106" Z="0"/>
					<Vertex X="4741" Y="17114" Z="0"/>
					<Vertex X="4783" Y="17131" Z="0"/>
					<Vertex X="4799" Y="17139" Z="0"/>
					<Vertex X="4807" Y="17139" Z="0"/>
					<Vertex X="4849" Y="17164" Z="0"/>
					<Vertex X="4857" Y="17172" Z="0"/>
					<Vertex X="4890" Y="17197" Z="0"/>
					<Vertex X="4931" Y="17214" Z="0"/>
					<Vertex X="4964" Y="17238" Z="0"/>
					<Vertex X="5006" Y="17255" Z="0"/>
					<Vertex X="5022" Y="17271" Z="0"/>
					<Vertex X="5030" Y="17271" Z="0"/>
					<Vertex X="5063" Y="17296" Z="0"/>
					<Vertex X="5072" Y="17304" Z="0"/>
					<Vertex X="5088" Y="17313" Z="0"/>
					<Vertex X="5105" Y="17329" Z="0"/>
					<Vertex X="5113" Y="17338" Z="0"/>
					<Vertex X="5129" Y="17354" Z="0"/>
					<Vertex X="5154" Y="17371" Z="0"/>
					<Vertex X="5179" Y="17379" Z="0"/>
					<Vertex X="5196" Y="17395" Z="0"/>
					<Vertex X="5212" Y="17412" Z="0"/>
					<Vertex X="5237" Y="17420" Z="0"/>
					<Vertex X="5245" Y="17428" Z="0"/>
					<Vertex X="5262" Y="17445" Z="0"/>
					<Vertex X="5270" Y="17445" Z="0"/>
					<Vertex X="5286" Y="17461" Z="0"/>
					<Vertex X="5295" Y="17461" Z="0"/>
					<Vertex X="5295" Y="17478" Z="0"/>
					<Vertex X="5311" Y="17486" Z="0"/>
					<Vertex X="5319" Y="17494" Z="0"/>
					<Vertex X="5319" Y="17503" Z="0"/>
					<Vertex X="5319" Y="17511" Z="0"/>
					<Vertex X="5328" Y="17519" Z="0"/>
					<Vertex X="5328" Y="17527" Z="0"/>
					<Vertex X="5336" Y="17527" Z="0"/>
					<Vertex X="5336" Y="17536" Z="0"/>
					<Vertex X="5336" Y="17544" Z="0"/>
					<Vertex X="5344" Y="17552" Z="0"/>
					<Vertex X="5344" Y="17561" Z="0"/>
					<Vertex X="5344" Y="17577" Z="0"/>
					<Vertex X="5344" Y="17602" Z="0"/>
					<Vertex X="5344" Y="17610" Z="0"/>
					<Vertex X="5344" Y="17627" Z="0"/>
					<Vertex X="5344" Y="17643" Z="0"/>
					<Vertex X="5344" Y="17651" Z="0"/>
					<Vertex X="5344" Y="17668" Z="0"/>
					<Vertex X="5344" Y="17684" Z="0"/>
					<Vertex X="5344" Y="17693" Z="0"/>
					<Vertex X="5344" Y="17701" Z="0"/>
					<Vertex X="5344" Y="17717" Z="0"/>
					<Vertex X="5344" Y="17726" Z="0"/>
					<Vertex X="5344" Y="17734" Z="0"/>
					<Vertex X="5336" Y="17759" Z="0"/>
					<Vertex X="5336" Y="17775" Z="0"/>
					<Vertex X="5336" Y="17784" Z="0"/>
					<Vertex X="5328" Y="17800" Z="0"/>
					<Vertex X="5328" Y="17817" Z="0"/>
					<Vertex X="5319" Y="17825" Z="0"/>
					<Vertex X="5319" Y="17833" Z="0"/>
					<Vertex X="5303" Y="17858" Z="0"/>
					<Vertex X="5303" Y="17866" Z="0"/>
					<Vertex X="5295" Y="17874" Z="0"/>
					<Vertex X="5278" Y="17891" Z="0"/>
					<Vertex X="5278" Y="17899" Z="0"/>
					<Vertex X="5253" Y="17916" Z="0"/>
					<Vertex X="5237" Y="17932" Z="0"/>
					<Vertex X="5229" Y="17932" Z="0"/>
					<Vertex X="5204" Y="17949" Z="0"/>
					<Vertex X="5202" Y="17955" Z="0"/>
					<Vertex X="5202" Y="17971" Z="0"/>
					<Vertex X="5218" Y="18018" Z="0"/>
					<Vertex X="5250" Y="18074" Z="0"/>
					<Vertex X="5266" Y="18098" Z="0"/>
					<Vertex X="5282" Y="18114" Z="0"/>
					<Vertex X="5290" Y="18138" Z="0"/>
					<Vertex X="5313" Y="18170" Z="0"/>
					<Vertex X="5321" Y="18186" Z="0"/>
					<Vertex X="5337" Y="18218" Z="0"/>
					<Vertex X="5345" Y="18226" Z="0"/>
					<Vertex X="5361" Y="18249" Z="0"/>
					<Vertex X="5377" Y="18273" Z="0"/>
					<Vertex X="5393" Y="18297" Z="0"/>
					<Vertex X="5401" Y="18313" Z="0"/>
					<Vertex X="5401" Y="18321" Z="0"/>
					<Vertex X="5417" Y="18353" Z="0"/>
					<Vertex X="5433" Y="18377" Z="0"/>
					<Vertex X="5433" Y="18409" Z="0"/>
					<Vertex X="5457" Y="18441" Z="0"/>
					<Vertex X="5457" Y="18473" Z="0"/>
					<Vertex X="5465" Y="18504" Z="0"/>
					<Vertex X="5465" Y="18512" Z="0"/>
					<Vertex X="5481" Y="18536" Z="0"/>
					<Vertex X="5489" Y="18560" Z="0"/>
					<Vertex X="5505" Y="18592" Z="0"/>
					<Vertex X="5505" Y="18600" Z="0"/>
					<Vertex X="5505" Y="18616" Z="0"/>
					<Vertex X="5513" Y="18616" Z="0"/>
					<Vertex X="5513" Y="18640" Z="0"/>
					<Vertex X="5521" Y="18656" Z="0"/>
					<Vertex X="5521" Y="18672" Z="0"/>
					<Vertex X="5521" Y="18688" Z="0"/>
					<Vertex X="5521" Y="18696" Z="0"/>
					<Vertex X="5521" Y="18711" Z="0"/>
					<Vertex X="5521" Y="18735" Z="0"/>
					<Vertex X="5521" Y="18743" Z="0"/>
					<Vertex X="5521" Y="18759" Z="0"/>
					<Vertex X="5521" Y="18767" Z="0"/>
					<Vertex X="5521" Y="18783" Z="0"/>
					<Vertex X="5521" Y="18807" Z="0"/>
					<Vertex X="5521" Y="18815" Z="0"/>
					<Vertex X="5521" Y="18823" Z="0"/>
					<Vertex X="5521" Y="18839" Z="0"/>
					<Vertex X="5521" Y="18847" Z="0"/>
					<Vertex X="5521" Y="18863" Z="0"/>
					<Vertex X="5521" Y="18911" Z="0"/>
					<Vertex X="5513" Y="18927" Z="0"/>
					<Vertex X="5497" Y="18950" Z="0"/>
					<Vertex X="5497" Y="18974" Z="0"/>
					<Vertex X="5481" Y="18982" Z="0"/>
					<Vertex X="5465" Y="19006" Z="0"/>
					<Vertex X="5449" Y="19022" Z="0"/>
					<Vertex X="5441" Y="19030" Z="0"/>
					<Vertex X="5425" Y="19046" Z="0"/>
					<Vertex X="5417" Y="19054" Z="0"/>
					<Vertex X="5393" Y="19070" Z="0"/>
					<Vertex X="5377" Y="19078" Z="0"/>
					<Vertex X="5345" Y="19102" Z="0"/>
					<Vertex X="5329" Y="19110" Z="0"/>
					<Vertex X="5321" Y="19110" Z="0"/>
					<Vertex X="5313" Y="19110" Z="0"/>
					<Vertex X="5298" Y="19126" Z="0"/>
					<Vertex X="5282" Y="19126" Z="0"/>
					<Vertex X="5266" Y="19134" Z="0"/>
					<Vertex X="5250" Y="19142" Z="0"/>
					<Vertex X="5226" Y="19150" Z="0"/>
					<Vertex X="5210" Y="19158" Z="0"/>
					<Vertex X="5194" Y="19166" Z="0"/>
					<Vertex X="5186" Y="19174" Z="0"/>
					<Vertex X="5162" Y="19189" Z="0"/>
					<Vertex X="5130" Y="19189" Z="0"/>
					<Vertex X="5106" Y="19205" Z="0"/>
					<Vertex X="5075" Y="19213" Z="0"/>
					<Vertex X="5067" Y="19213" Z="0"/>
					<Vertex X="5051" Y="19221" Z="0"/>
					<Vertex X="5027" Y="19229" Z="0"/>
					<Vertex X="5019" Y="19229" Z="0"/>
					<Vertex X="5003" Y="19237" Z="0"/>
					<Vertex X="4995" Y="19237" Z="0"/>
					<Vertex X="4979" Y="19237" Z="0"/>
					<Vertex X="4963" Y="19245" Z="0"/>
					<Vertex X="4947" Y="19245" Z="0"/>
					<Vertex X="4931" Y="19245" Z="0"/>
					<Vertex X="4907" Y="19245" Z="0"/>
					<Vertex X="4899" Y="19245" Z="0"/>
					<Vertex X="4883" Y="19245" Z="0"/>
					<Vertex X="4851" Y="19245" Z="0"/>
					<Vertex X="4836" Y="19245" Z="0"/>
					<Vertex X="4820" Y="19245" Z="0"/>
					<Vertex X="4796" Y="19245" Z="0"/>
					<Vertex X="4780" Y="19261" Z="0"/>
					<Vertex X="4772" Y="19261" Z="0"/>
					<Vertex X="4748" Y="19261" Z="0"/>
					<Vertex X="4724" Y="19269" Z="0"/>
					<Vertex X="4692" Y="19285" Z="0"/>
					<Vertex X="4668" Y="19285" Z="0"/>
					<Vertex X="4660" Y="19293" Z="0"/>
					<Vertex X="4644" Y="19293" Z="0"/>
					<Vertex X="4597" Y="19317" Z="0"/>
					<Vertex X="4581" Y="19325" Z="0"/>
					<Vertex X="4565" Y="19325" Z="0"/>
					<Vertex X="4549" Y="19341" Z="0"/>
					<Vertex X="4533" Y="19349" Z="0"/>
					<Vertex X="4501" Y="19373" Z="0"/>
					<Vertex X="4493" Y="19381" Z="0"/>
					<Vertex X="4485" Y="19389" Z="0"/>
					<Vertex X="4477" Y="19397" Z="0"/>
					<Vertex X="4461" Y="19412" Z="0"/>
					<Vertex X="4461" Y="19420" Z="0"/>
					<Vertex X="4453" Y="19420" Z="0"/>
					<Vertex X="4445" Y="19428" Z="0"/>
					<Vertex X="4437" Y="19436" Z="0"/>
					<Vertex X="4421" Y="19397" Z="0"/>
					<Vertex X="4389" Y="19436" Z="0"/>
					<Vertex X="4366" Y="19468" Z="0"/>
					<Vertex X="4358" Y="19484" Z="0"/>
					<Vertex X="4334" Y="19516" Z="0"/>
					<Vertex X="4318" Y="19556" Z="0"/>
					<Vertex X="4302" Y="19580" Z="0"/>
					<Vertex X="4286" Y="19604" Z="0"/>
					<Vertex X="4286" Y="19612" Z="0"/>
					<Vertex X="4270" Y="19628" Z="0"/>
					<Vertex X="4254" Y="19643" Z="0"/>
					<Vertex X="4246" Y="19651" Z="0"/>
					<Vertex X="4238" Y="19659" Z="0"/>
					<Vertex X="4222" Y="19675" Z="0"/>
					<Vertex X="4206" Y="19699" Z="0"/>
					<Vertex X="4198" Y="19715" Z="0"/>
					<Vertex X="4174" Y="19739" Z="0"/>
					<Vertex X="4174" Y="19747" Z="0"/>
					<Vertex X="4151" Y="19771" Z="0"/>
					<Vertex X="4127" Y="19811" Z="0"/>
					<Vertex X="4095" Y="19835" Z="0"/>
					<Vertex X="4079" Y="19859" Z="0"/>
					<Vertex X="4063" Y="19874" Z="0"/>
					<Vertex X="4047" Y="19906" Z="0"/>
					<Vertex X="4031" Y="19922" Z="0"/>
					<Vertex X="4007" Y="19954" Z="0"/>
					<Vertex X="3959" Y="19994" Z="0"/>
					<Vertex X="3951" Y="20010" Z="0"/>
					<Vertex X="3912" Y="20050" Z="0"/>
					<Vertex X="3872" Y="20082" Z="0"/>
					<Vertex X="3832" Y="20121" Z="0"/>
					<Vertex X="3792" Y="20161" Z="0"/>
					<Vertex X="3760" Y="20193" Z="0"/>
					<Vertex X="3744" Y="20209" Z="0"/>
					<Vertex X="3720" Y="20225" Z="0"/>
					<Vertex X="3696" Y="20241" Z="0"/>
					<Vertex X="3681" Y="20257" Z="0"/>
					<Vertex X="3657" Y="20273" Z="0"/>
					<Vertex X="3657" Y="20281" Z="0"/>
					<Vertex X="3633" Y="20297" Z="0"/>
					<Vertex X="3609" Y="20313" Z="0"/>
					<Vertex X="3577" Y="20336" Z="0"/>
					<Vertex X="3553" Y="20352" Z="0"/>
					<Vertex X="3521" Y="20376" Z="0"/>
					<Vertex X="3497" Y="20400" Z="0"/>
					<Vertex X="3442" Y="20432" Z="0"/>
					<Vertex X="3402" Y="20464" Z="0"/>
					<Vertex X="3386" Y="20480" Z="0"/>
					<Vertex X="3362" Y="20496" Z="0"/>
					<Vertex X="3330" Y="20512" Z="0"/>
					<Vertex X="3306" Y="20528" Z="0"/>
					<Vertex X="3274" Y="20552" Z="0"/>
					<Vertex X="3242" Y="20567" Z="0"/>
					<Vertex X="3219" Y="20583" Z="0"/>
					<Vertex X="3203" Y="20591" Z="0"/>
					<Vertex X="3187" Y="20607" Z="0"/>
					<Vertex X="3155" Y="20623" Z="0"/>
					<Vertex X="3139" Y="20639" Z="0"/>
					<Vertex X="3115" Y="20655" Z="0"/>
					<Vertex X="3099" Y="20663" Z="0"/>
					<Vertex X="3083" Y="20671" Z="0"/>
					<Vertex X="3075" Y="20679" Z="0"/>
					<Vertex X="3059" Y="20695" Z="0"/>
					<Vertex X="3043" Y="20703" Z="0"/>
					<Vertex X="3027" Y="20719" Z="0"/>
					<Vertex X="3019" Y="20727" Z="0"/>
					<Vertex X="3019" Y="20735" Z="0"/>
					<Vertex X="3003" Y="20751" Z="0"/>
					<Vertex X="2996" Y="20751" Z="0"/>
					<Vertex X="2972" Y="20767" Z="0"/>
					<Vertex X="2972" Y="20775" Z="0"/>
					<Vertex X="2948" Y="20791" Z="0"/>
					<Vertex X="2940" Y="20798" Z="0"/>
					<Vertex X="2924" Y="20806" Z="0"/>
					<Vertex X="2908" Y="20814" Z="0"/>
					<Vertex X="2900" Y="20822" Z="0"/>
					<Vertex X="2892" Y="20830" Z="0"/>
					<Vertex X="2876" Y="20846" Z="0"/>
					<Vertex X="2868" Y="20846" Z="0"/>
					<Vertex X="2852" Y="20854" Z="0"/>
					<Vertex X="2844" Y="20854" Z="0"/>
					<Vertex X="2828" Y="20870" Z="0"/>
					<Vertex X="2820" Y="20878" Z="0"/>
					<Vertex X="2804" Y="20894" Z="0"/>
					<Vertex X="2788" Y="20902" Z="0"/>
					<Vertex X="2780" Y="20902" Z="0"/>
					<Vertex X="2765" Y="20918" Z="0"/>
					<Vertex X="2757" Y="20934" Z="0"/>
					<Vertex X="2741" Y="20942" Z="0"/>
					<Vertex X="2733" Y="20950" Z="0"/>
					<Vertex X="2725" Y="20958" Z="0"/>
					<Vertex X="2709" Y="20974" Z="0"/>
					<Vertex X="2701" Y="20974" Z="0"/>
					<Vertex X="2693" Y="20982" Z="0"/>
					<Vertex X="2677" Y="20998" Z="0"/>
					<Vertex X="2661" Y="21006" Z="0"/>
					<Vertex X="2645" Y="21022" Z="0"/>
					<Vertex X="2645" Y="21029" Z="0"/>
					<Vertex X="2629" Y="21029" Z="0"/>
					<Vertex X="2613" Y="21045" Z="0"/>
					<Vertex X="2605" Y="21045" Z="0"/>
					<Vertex X="2597" Y="21053" Z="0"/>
					<Vertex X="2589" Y="21053" Z="0"/>
					<Vertex X="2581" Y="21069" Z="0"/>
					<Vertex X="2573" Y="21069" Z="0"/>
					<Vertex X="2557" Y="21077" Z="0"/>
					<Vertex X="2557" Y="21085" Z="0"/>
					<Vertex X="2541" Y="21093" Z="0"/>
					<Vertex X="2534" Y="21101" Z="0"/>
					<Vertex X="2526" Y="21101" Z="0"/>
					<Vertex X="2518" Y="21109" Z="0"/>
					<Vertex X="2510" Y="21117" Z="0"/>
					<Vertex X="2502" Y="21125" Z="0"/>
					<Vertex X="2494" Y="21125" Z="0"/>
					<Vertex X="2486" Y="21133" Z="0"/>
					<Vertex X="2478" Y="21141" Z="0"/>
					<Vertex X="2470" Y="21149" Z="0"/>
					<Vertex X="2462" Y="21149" Z="0"/>
					<Vertex X="2454" Y="21165" Z="0"/>
					<Vertex X="2438" Y="21181" Z="0"/>
					<Vertex X="2430" Y="21181" Z="0"/>
					<Vertex X="2414" Y="21189" Z="0"/>
					<Vertex X="2414" Y="21197" Z="0"/>
					<Vertex X="2398" Y="21205" Z="0"/>
					<Vertex X="2390" Y="21213" Z="0"/>
					<Vertex X="2374" Y="21229" Z="0"/>
					<Vertex X="2358" Y="21237" Z="0"/>
					<Vertex X="2358" Y="21245" Z="0"/>
					<Vertex X="2350" Y="21253" Z="0"/>
					<Vertex X="2334" Y="21253" Z="0"/>
					<Vertex X="2326" Y="21268" Z="0"/>
					<Vertex X="2310" Y="21276" Z="0"/>
					<Vertex X="2303" Y="21284" Z="0"/>
					<Vertex X="2287" Y="21292" Z="0"/>
					<Vertex X="2279" Y="21300" Z="0"/>
					<Vertex X="2271" Y="21300" Z="0"/>
					<Vertex X="2263" Y="21300" Z="0"/>
					<Vertex X="2247" Y="21308" Z="0"/>
					<Vertex X="2231" Y="21316" Z="0"/>
					<Vertex X="2215" Y="21324" Z="0"/>
					<Vertex X="2207" Y="21324" Z="0"/>
					<Vertex X="2199" Y="21324" Z="0"/>
					<Vertex X="2191" Y="21324" Z="0"/>
					<Vertex X="2183" Y="21332" Z="0"/>
					<Vertex X="2175" Y="21332" Z="0"/>
					<Vertex X="2167" Y="21332" Z="0"/>
					<Vertex X="2159" Y="21340" Z="0"/>
					<Vertex X="2151" Y="21340" Z="0"/>
					<Vertex X="2143" Y="21348" Z="0"/>
					<Vertex X="2135" Y="21348" Z="0"/>
					<Vertex X="2119" Y="21348" Z="0"/>
					<Vertex X="2111" Y="21348" Z="0"/>
					<Vertex X="2095" Y="21348" Z="0"/>
					<Vertex X="2087" Y="21356" Z="0"/>
					<Vertex X="2079" Y="21356" Z="0"/>
					<Vertex X="2072" Y="21356" Z="0"/>
					<Vertex X="2064" Y="21356" Z="0"/>
					<Vertex X="2040" Y="21356" Z="0"/>
					<Vertex X="2024" Y="21356" Z="0"/>
					<Vertex X="2016" Y="21356" Z="0"/>
					<Vertex X="2008" Y="21356" Z="0"/>
					<Vertex X="2000" Y="21356" Z="0"/>
					<Vertex X="1992" Y="21356" Z="0"/>
					<Vertex X="1984" Y="21356" Z="0"/>
					<Vertex X="1976" Y="21356" Z="0"/>
					<Vertex X="1968" Y="21364" Z="0"/>
					<Vertex X="2131" Y="18568" Z="0"/>
					<Vertex X="2048" Y="19110" Z="0"/>
					<Vertex X="2064" Y="19110" Z="0"/>
					<Vertex X="2072" Y="19110" Z="0"/>
					<Vertex X="2079" Y="19110" Z="0"/>
					<Vertex X="2087" Y="19118" Z="0"/>
					<Vertex X="2111" Y="19134" Z="0"/>
					<Vertex X="2119" Y="19142" Z="0"/>
					<Vertex X="2135" Y="19150" Z="0"/>
					<Vertex X="2167" Y="19166" Z="0"/>
					<Vertex X="2191" Y="19181" Z="0"/>
					<Vertex X="2199" Y="19189" Z="0"/>
					<Vertex X="2215" Y="19197" Z="0"/>
					<Vertex X="2231" Y="19213" Z="0"/>
					<Vertex X="2247" Y="19221" Z="0"/>
					<Vertex X="2263" Y="19237" Z="0"/>
					<Vertex X="2271" Y="19245" Z="0"/>
					<Vertex X="2287" Y="19245" Z="0"/>
					<Vertex X="2295" Y="19261" Z="0"/>
					<Vertex X="2303" Y="19261" Z="0"/>
					<Vertex X="2303" Y="19269" Z="0"/>
					<Vertex X="2310" Y="19269" Z="0"/>
					<Vertex X="2318" Y="19277" Z="0"/>
					<Vertex X="2318" Y="19285" Z="0"/>
					<Vertex X="2326" Y="19285" Z="0"/>
					<Vertex X="2342" Y="19293" Z="0"/>
					<Vertex X="2350" Y="19301" Z="0"/>
					<Vertex X="2358" Y="19309" Z="0"/>
					<Vertex X="2366" Y="19317" Z="0"/>
					<Vertex X="2374" Y="19325" Z="0"/>
					<Vertex X="2390" Y="19341" Z="0"/>
					<Vertex X="2398" Y="19349" Z="0"/>
					<Vertex X="2414" Y="19357" Z="0"/>
					<Vertex X="2422" Y="19357" Z="0"/>
					<Vertex X="2430" Y="19365" Z="0"/>
					<Vertex X="2438" Y="19373" Z="0"/>
					<Vertex X="2454" Y="19405" Z="0"/>
					<Vertex X="2470" Y="19420" Z="0"/>
					<Vertex X="2494" Y="19460" Z="0"/>
					<Vertex X="2518" Y="19508" Z="0"/>
					<Vertex X="2526" Y="19516" Z="0"/>
					<Vertex X="2534" Y="19540" Z="0"/>
					<Vertex X="2541" Y="19548" Z="0"/>
					<Vertex X="2549" Y="19564" Z="0"/>
					<Vertex X="2557" Y="19588" Z="0"/>
					<Vertex X="2565" Y="19604" Z="0"/>
					<Vertex X="2573" Y="19620" Z="0"/>
					<Vertex X="2581" Y="19636" Z="0"/>
					<Vertex X="2597" Y="19659" Z="0"/>
					<Vertex X="2605" Y="19675" Z="0"/>
					<Vertex X="2629" Y="19699" Z="0"/>
					<Vertex X="2637" Y="19715" Z="0"/>
					<Vertex X="2653" Y="19723" Z="0"/>
					<Vertex X="2661" Y="19739" Z="0"/>
					<Vertex X="2677" Y="19755" Z="0"/>
					<Vertex X="2685" Y="19771" Z="0"/>
					<Vertex X="2701" Y="19795" Z="0"/>
					<Vertex X="2733" Y="19819" Z="0"/>
					<Vertex X="2741" Y="19835" Z="0"/>
					<Vertex X="2749" Y="19843" Z="0"/>
					<Vertex X="2765" Y="19851" Z="0"/>
					<Vertex X="2772" Y="19859" Z="0"/>
					<Vertex X="2780" Y="19867" Z="0"/>
					<Vertex X="2796" Y="19874" Z="0"/>
					<Vertex X="2804" Y="19874" Z="0"/>
					<Vertex X="2812" Y="19874" Z="0"/>
					<Vertex X="2820" Y="19882" Z="0"/>
					<Vertex X="2828" Y="19882" Z="0"/>
					<Vertex X="2836" Y="19882" Z="0"/>
					<Vertex X="2852" Y="19890" Z="0"/>
					<Vertex X="2868" Y="19890" Z="0"/>
					<Vertex X="2876" Y="19890" Z="0"/>
					<Vertex X="2884" Y="19890" Z="0"/>
					<Vertex X="2900" Y="19890" Z="0"/>
					<Vertex X="2908" Y="19890" Z="0"/>
					<Vertex X="2916" Y="19890" Z="0"/>
					<Vertex X="2924" Y="19890" Z="0"/>
					<Vertex X="2932" Y="19890" Z="0"/>
					<Vertex X="2948" Y="19890" Z="0"/>
					<Vertex X="2964" Y="19890" Z="0"/>
					<Vertex X="2972" Y="19882" Z="0"/>
					<Vertex X="2980" Y="19882" Z="0"/>
					<Vertex X="2988" Y="19882" Z="0"/>
					<Vertex X="2996" Y="19882" Z="0"/>
					<Vertex X="3003" Y="19874" Z="0"/>
					<Vertex X="3011" Y="19867" Z="0"/>
					<Vertex X="3019" Y="19867" Z="0"/>
					<Vertex X="3035" Y="19859" Z="0"/>
					<Vertex X="3043" Y="19859" Z="0"/>
					<Vertex X="3051" Y="19851" Z="0"/>
					<Vertex X="3067" Y="19843" Z="0"/>
					<Vertex X="3067" Y="19835" Z="0"/>
					<Vertex X="3075" Y="19827" Z="0"/>
					<Vertex X="3083" Y="19819" Z="0"/>
					<Vertex X="3091" Y="19819" Z="0"/>
					<Vertex X="3099" Y="19811" Z="0"/>
					<Vertex X="3099" Y="19803" Z="0"/>
					<Vertex X="3107" Y="19803" Z="0"/>
					<Vertex X="3115" Y="19795" Z="0"/>
					<Vertex X="3123" Y="19779" Z="0"/>
					<Vertex X="3131" Y="19779" Z="0"/>
					<Vertex X="3139" Y="19771" Z="0"/>
					<Vertex X="3147" Y="19763" Z="0"/>
					<Vertex X="3163" Y="19747" Z="0"/>
					<Vertex X="3171" Y="19739" Z="0"/>
					<Vertex X="3179" Y="19731" Z="0"/>
					<Vertex X="3179" Y="19723" Z="0"/>
					<Vertex X="3187" Y="19723" Z="0"/>
					<Vertex X="3195" Y="19715" Z="0"/>
					<Vertex X="3211" Y="19707" Z="0"/>
					<Vertex X="3219" Y="19683" Z="0"/>
					<Vertex X="3234" Y="19675" Z="0"/>
					<Vertex X="3242" Y="19659" Z="0"/>
					<Vertex X="3250" Y="19628" Z="0"/>
					<Vertex X="3258" Y="19620" Z="0"/>
					<Vertex X="3266" Y="19596" Z="0"/>
					<Vertex X="3266" Y="19588" Z="0"/>
					<Vertex X="3282" Y="19572" Z="0"/>
					<Vertex X="3290" Y="19548" Z="0"/>
					<Vertex X="3290" Y="19524" Z="0"/>
					<Vertex X="3298" Y="19516" Z="0"/>
					<Vertex X="3306" Y="19492" Z="0"/>
					<Vertex X="3306" Y="19476" Z="0"/>
					<Vertex X="3314" Y="19452" Z="0"/>
					<Vertex X="3314" Y="19444" Z="0"/>
					<Vertex X="3314" Y="19420" Z="0"/>
					<Vertex X="3314" Y="19412" Z="0"/>
					<Vertex X="3314" Y="19397" Z="0"/>
					<Vertex X="3314" Y="19389" Z="0"/>
					<Vertex X="3314" Y="19373" Z="0"/>
					<Vertex X="3314" Y="19357" Z="0"/>
					<Vertex X="3314" Y="19341" Z="0"/>
					<Vertex X="3314" Y="19333" Z="0"/>
					<Vertex X="3314" Y="19317" Z="0"/>
					<Vertex X="3314" Y="19309" Z="0"/>
					<Vertex X="3314" Y="19293" Z="0"/>
					<Vertex X="3314" Y="19285" Z="0"/>
					<Vertex X="3314" Y="19261" Z="0"/>
					<Vertex X="3314" Y="19245" Z="0"/>
					<Vertex X="3314" Y="19229" Z="0"/>
					<Vertex X="3314" Y="19221" Z="0"/>
					<Vertex X="3314" Y="19205" Z="0"/>
					<Vertex X="3314" Y="19197" Z="0"/>
					<Vertex X="3306" Y="19197" Z="0"/>
					<Vertex X="3306" Y="19181" Z="0"/>
					<Vertex X="3290" Y="19174" Z="0"/>
					<Vertex X="3290" Y="19166" Z="0"/>
					<Vertex X="3282" Y="19158" Z="0"/>
					<Vertex X="3274" Y="19150" Z="0"/>
					<Vertex X="3266" Y="19134" Z="0"/>
					<Vertex X="3250" Y="19110" Z="0"/>
					<Vertex X="3234" Y="19094" Z="0"/>
					<Vertex X="3227" Y="19078" Z="0"/>
					<Vertex X="3219" Y="19070" Z="0"/>
					<Vertex X="3211" Y="19070" Z="0"/>
					<Vertex X="3195" Y="19054" Z="0"/>
					<Vertex X="3179" Y="19046" Z="0"/>
					<Vertex X="3155" Y="19022" Z="0"/>
					<Vertex X="3131" Y="19014" Z="0"/>
					<Vertex X="3107" Y="18998" Z="0"/>
					<Vertex X="3083" Y="18982" Z="0"/>
					<Vertex X="3075" Y="18966" Z="0"/>
					<Vertex X="3035" Y="18958" Z="0"/>
					<Vertex X="3011" Y="18935" Z="0"/>
					<Vertex X="2980" Y="18911" Z="0"/>
					<Vertex X="2956" Y="18895" Z="0"/>
					<Vertex X="2940" Y="18895" Z="0"/>
					<Vertex X="2924" Y="18879" Z="0"/>
					<Vertex X="2908" Y="18879" Z="0"/>
					<Vertex X="2876" Y="18871" Z="0"/>
					<Vertex X="2844" Y="18855" Z="0"/>
					<Vertex X="2820" Y="18847" Z="0"/>
					<Vertex X="2812" Y="18847" Z="0"/>
					<Vertex X="2796" Y="18839" Z="0"/>
					<Vertex X="2741" Y="18823" Z="0"/>
					<Vertex X="2725" Y="18823" Z="0"/>
					<Vertex X="2701" Y="18815" Z="0"/>
					<Vertex X="2685" Y="18791" Z="0"/>
					<Vertex X="2661" Y="18791" Z="0"/>
					<Vertex X="2621" Y="18775" Z="0"/>
					<Vertex X="2589" Y="18759" Z="0"/>
					<Vertex X="2565" Y="18751" Z="0"/>
					<Vertex X="2541" Y="18743" Z="0"/>
					<Vertex X="2518" Y="18735" Z="0"/>
					<Vertex X="2494" Y="18727" Z="0"/>
					<Vertex X="2478" Y="18727" Z="0"/>
					<Vertex X="2462" Y="18711" Z="0"/>
					<Vertex X="2438" Y="18704" Z="0"/>
					<Vertex X="2422" Y="18704" Z="0"/>
					<Vertex X="2406" Y="18696" Z="0"/>
					<Vertex X="2398" Y="18696" Z="0"/>
					<Vertex X="2366" Y="18688" Z="0"/>
					<Vertex X="2342" Y="18680" Z="0"/>
					<Vertex X="2326" Y="18672" Z="0"/>
					<Vertex X="2287" Y="18656" Z="0"/>
					<Vertex X="2263" Y="18648" Z="0"/>
					<Vertex X="2247" Y="18640" Z="0"/>
					<Vertex X="2215" Y="18632" Z="0"/>
					<Vertex X="2183" Y="18616" Z="0"/>
					<Vertex X="2167" Y="18608" Z="0"/>
					<Vertex X="2135" Y="18600" Z="0"/>
					<Vertex X="2119" Y="18584" Z="0"/>
					<Vertex X="2103" Y="18576" Z="0"/>
					<Vertex X="2090" Y="18552" Z="0"/>
					<Vertex X="2081" Y="18552" Z="0"/>
					<Vertex X="2048" Y="18527" Z="0"/>
					<Vertex X="2040" Y="18527" Z="0"/>
					<Vertex X="2015" Y="18510" Z="0"/>
					<Vertex X="2007" Y="18510" Z="0"/>
					<Vertex X="1991" Y="18494" Z="0"/>
					<Vertex X="1974" Y="18486" Z="0"/>
					<Vertex X="1949" Y="18461" Z="0"/>
					<Vertex X="1933" Y="18461" Z="0"/>
					<Vertex X="1925" Y="18453" Z="0"/>
					<Vertex X="1900" Y="18436" Z="0"/>
					<Vertex X="1892" Y="18420" Z="0"/>
					<Vertex X="1875" Y="18420" Z="0"/>
					<Vertex X="1850" Y="18411" Z="0"/>
					<Vertex X="1825" Y="18403" Z="0"/>
					<Vertex X="1817" Y="18403" Z="0"/>
					<Vertex X="1801" Y="18387" Z="0"/>
					<Vertex X="1792" Y="18387" Z="0"/>
					<Vertex X="1768" Y="18370" Z="0"/>
					<Vertex X="1759" Y="18362" Z="0"/>
					<Vertex X="1751" Y="18354" Z="0"/>
					<Vertex X="1743" Y="18345" Z="0"/>
					<Vertex X="1735" Y="18337" Z="0"/>
					<Vertex X="1718" Y="18329" Z="0"/>
					<Vertex X="1718" Y="18312" Z="0"/>
					<Vertex X="1718" Y="18296" Z="0"/>
					<Vertex X="1710" Y="18279" Z="0"/>
					<Vertex X="1710" Y="18263" Z="0"/>
					<Vertex X="1710" Y="18221" Z="0"/>
					<Vertex X="1710" Y="18197" Z="0"/>
					<Vertex X="1710" Y="18172" Z="0"/>
					<Vertex X="1710" Y="18147" Z="0"/>
					<Vertex X="1710" Y="18106" Z="0"/>
					<Vertex X="1710" Y="18081" Z="0"/>
					<Vertex X="1710" Y="18056" Z="0"/>
					<Vertex X="1710" Y="18048" Z="0"/>
					<Vertex X="1710" Y="18023" Z="0"/>
					<Vertex X="1710" Y="17998" Z="0"/>
					<Vertex X="1710" Y="17990" Z="0"/>
					<Vertex X="1718" Y="17965" Z="0"/>
					<Vertex X="1718" Y="17957" Z="0"/>
					<Vertex X="1735" Y="17907" Z="0"/>
					<Vertex X="1735" Y="17899" Z="0"/>
					<Vertex X="1751" Y="17866" Z="0"/>
					<Vertex X="1751" Y="17850" Z="0"/>
					<Vertex X="1759" Y="17817" Z="0"/>
					<Vertex X="1776" Y="17784" Z="0"/>
					<Vertex X="1784" Y="17759" Z="0"/>
					<Vertex X="1809" Y="17742" Z="0"/>
					<Vertex X="1817" Y="17717" Z="0"/>
					<Vertex X="1825" Y="17701" Z="0"/>
					<Vertex X="1842" Y="17668" Z="0"/>
					<Vertex X="1850" Y="17660" Z="0"/>
					<Vertex X="1850" Y="17635" Z="0"/>
					<Vertex X="1867" Y="17618" Z="0"/>
					<Vertex X="1875" Y="17610" Z="0"/>
					<Vertex X="1883" Y="17602" Z="0"/>
					<Vertex X="1887" Y="17591" Z="0"/>
					<Vertex X="1887" Y="17585" Z="0"/>
					<Vertex X="1894" Y="17552" Z="0"/>
					<Vertex X="1894" Y="17526" Z="0"/>
					<Vertex X="1894" Y="17513" Z="0"/>
					<Vertex X="1894" Y="17506" Z="0"/>
					<Vertex X="1894" Y="17487" Z="0"/>
					<Vertex X="1894" Y="17480" Z="0"/>
					<Vertex X="1894" Y="17454" Z="0"/>
					<Vertex X="1894" Y="17441" Z="0"/>
					<Vertex X="1894" Y="17434" Z="0"/>
					<Vertex X="1894" Y="17415" Z="0"/>
					<Vertex X="1894" Y="17408" Z="0"/>
					<Vertex X="1894" Y="17402" Z="0"/>
					<Vertex X="1894" Y="17395" Z="0"/>
					<Vertex X="1894" Y="17389" Z="0"/>
					<Vertex X="1894" Y="17376" Z="0"/>
					<Vertex X="1894" Y="17369" Z="0"/>
					<Vertex X="1881" Y="17350" Z="0"/>
					<Vertex X="1881" Y="17343" Z="0"/>
					<Vertex X="1881" Y="17336" Z="0"/>
					<Vertex X="1881" Y="17330" Z="0"/>
					<Vertex X="1881" Y="17317" Z="0"/>
					<Vertex X="1874" Y="17310" Z="0"/>
					<Vertex X="1861" Y="17297" Z="0"/>
					<Vertex X="1861" Y="17291" Z="0"/>
					<Vertex X="1861" Y="17284" Z="0"/>
					<Vertex X="1854" Y="17278" Z="0"/>
					<Vertex X="1854" Y="17271" Z="0"/>
					<Vertex X="1854" Y="17258" Z="0"/>
					<Vertex X="1848" Y="17245" Z="0"/>
					<Vertex X="1835" Y="17245" Z="0"/>
					<Vertex X="1835" Y="17232" Z="0"/>
					<Vertex X="1828" Y="17225" Z="0"/>
					<Vertex X="1822" Y="17212" Z="0"/>
					<Vertex X="1815" Y="17199" Z="0"/>
					<Vertex X="1809" Y="17186" Z="0"/>
					<Vertex X="1809" Y="17180" Z="0"/>
					<Vertex X="1802" Y="17173" Z="0"/>
					<Vertex X="1796" Y="17160" Z="0"/>
					<Vertex X="1789" Y="17154" Z="0"/>
					<Vertex X="1789" Y="17147" Z="0"/>
					<Vertex X="1789" Y="17141" Z="0"/>
					<Vertex X="1783" Y="17134" Z="0"/>
					<Vertex X="1776" Y="17128" Z="0"/>
					<Vertex X="1776" Y="17121" Z="0"/>
					<Vertex X="1776" Y="17114" Z="0"/>
					<Vertex X="1770" Y="17101" Z="0"/>
					<Vertex X="1770" Y="17095" Z="0"/>
					<Vertex X="1763" Y="17082" Z="0"/>
					<Vertex X="1763" Y="17075" Z="0"/>
					<Vertex X="1763" Y="17062" Z="0"/>
					<Vertex X="1756" Y="17056" Z="0"/>
					<Vertex X="1756" Y="17049" Z="0"/>
					<Vertex X="1756" Y="17043" Z="0"/>
					<Vertex X="1750" Y="17036" Z="0"/>
					<Vertex X="1750" Y="17030" Z="0"/>
					<Vertex X="1750" Y="17023" Z="0"/>
					<Vertex X="1743" Y="17003" Z="0"/>
					<Vertex X="1737" Y="16990" Z="0"/>
					<Vertex X="1730" Y="16984" Z="0"/>
					<Vertex X="1730" Y="16977" Z="0"/>
					<Vertex X="1724" Y="16964" Z="0"/>
					<Vertex X="1724" Y="16958" Z="0"/>
					<Vertex X="1717" Y="16951" Z="0"/>
					<Vertex X="1717" Y="16945" Z="0"/>
					<Vertex X="1711" Y="16938" Z="0"/>
					<Vertex X="1711" Y="16932" Z="0"/>
					<Vertex X="1704" Y="16925" Z="0"/>
					<Vertex X="1704" Y="16919" Z="0"/>
					<Vertex X="1704" Y="16912" Z="0"/>
					<Vertex X="1704" Y="16899" Z="0"/>
					<Vertex X="1704" Y="16892" Z="0"/>
					<Vertex X="1698" Y="16879" Z="0"/>
					<Vertex X="1698" Y="16873" Z="0"/>
					<Vertex X="1698" Y="16866" Z="0"/>
					<Vertex X="1698" Y="16860" Z="0"/>
					<Vertex X="1691" Y="16853" Z="0"/>
					<Vertex X="1691" Y="16840" Z="0"/>
					<Vertex X="1685" Y="16827" Z="0"/>
					<Vertex X="1685" Y="16821" Z="0"/>
					<Vertex X="1685" Y="16808" Z="0"/>
					<Vertex X="1685" Y="16801" Z="0"/>
					<Vertex X="1685" Y="16795" Z="0"/>
					<Vertex X="1685" Y="16788" Z="0"/>
					<Vertex X="1685" Y="16775" Z="0"/>
					<Vertex X="1672" Y="16755" Z="0"/>
					<Vertex X="1672" Y="16749" Z="0"/>
					<Vertex X="1672" Y="16742" Z="0"/>
					<Vertex X="1665" Y="16723" Z="0"/>
					<Vertex X="1665" Y="16716" Z="0"/>
					<Vertex X="1665" Y="16703" Z="0"/>
					<Vertex X="1665" Y="16690" Z="0"/>
					<Vertex X="1665" Y="16684" Z="0"/>
					<Vertex X="1665" Y="16670" Z="0"/>
					<Vertex X="1665" Y="16664" Z="0"/>
					<Vertex X="1665" Y="16651" Z="0"/>
					<Vertex X="1672" Y="16651" Z="0"/>
					<Vertex X="1672" Y="16638" Z="0"/>
					<Vertex X="1678" Y="16631" Z="0"/>
					<Vertex X="1685" Y="16625" Z="0"/>
					<Vertex X="1691" Y="16618" Z="0"/>
					<Vertex X="1698" Y="16612" Z="0"/>
					<Vertex X="1704" Y="16612" Z="0"/>
					<Vertex X="1711" Y="16612" Z="0"/>
					<Vertex X="1717" Y="16612" Z="0"/>
					<Vertex X="1724" Y="16605" Z="0"/>
					<Vertex X="1730" Y="16605" Z="0"/>
					<Vertex X="1737" Y="16605" Z="0"/>
					<Vertex X="1743" Y="16605" Z="0"/>
					<Vertex X="1750" Y="16605" Z="0"/>
					<Vertex X="1756" Y="16605" Z="0"/>
					<Vertex X="1763" Y="16605" Z="0"/>
					<Vertex X="1770" Y="16605" Z="0"/>
					<Vertex X="1776" Y="16605" Z="0"/>
					<Vertex X="1783" Y="16605" Z="0"/>
					<Vertex X="1789" Y="16605" Z="0"/>
					<Vertex X="1796" Y="16605" Z="0"/>
					<Vertex X="1802" Y="16605" Z="0"/>
					<Vertex X="1809" Y="16605" Z="0"/>
					<Vertex X="1822" Y="16605" Z="0"/>
					<Vertex X="1835" Y="16605" Z="0"/>
					<Vertex X="1854" Y="16612" Z="0"/>
					<Vertex X="1867" Y="16612" Z="0"/>
					<Vertex X="1900" Y="16612" Z="0"/>
					<Vertex X="1907" Y="16612" Z="0"/>
					<Vertex X="1920" Y="16612" Z="0"/>
					<Vertex X="1926" Y="16612" Z="0"/>
					<Vertex X="1939" Y="16625" Z="0"/>
					<Vertex X="1946" Y="16625" Z="0"/>
					<Vertex X="1965" Y="16631" Z="0"/>
					<Vertex X="1972" Y="16631" Z="0"/>
					<Vertex X="2005" Y="16631" Z="0"/>
					<Vertex X="2011" Y="16638" Z="0"/>
					<Vertex X="2037" Y="16644" Z="0"/>
					<Vertex X="2057" Y="16651" Z="0"/>
					<Vertex X="2083" Y="16657" Z="0"/>
					<Vertex X="2096" Y="16657" Z="0"/>
					<Vertex X="2109" Y="16657" Z="0"/>
					<Vertex X="2116" Y="16657" Z="0"/>
					<Vertex X="2135" Y="16670" Z="0"/>
					<Vertex X="2148" Y="16677" Z="0"/>
					<Vertex X="2155" Y="16677" Z="0"/>
					<Vertex X="2168" Y="16677" Z="0"/>
					<Vertex X="2194" Y="16684" Z="0"/>
					<Vertex X="2200" Y="16684" Z="0"/>
					<Vertex X="2214" Y="16690" Z="0"/>
					<Vertex X="2220" Y="16690" Z="0"/>
					<Vertex X="2240" Y="16697" Z="0"/>
					<Vertex X="2246" Y="16703" Z="0"/>
					<Vertex X="2259" Y="16703" Z="0"/>
					<Vertex X="2266" Y="16703" Z="0"/>
					<Vertex X="2285" Y="16710" Z="0"/>
					<Vertex X="2292" Y="16716" Z="0"/>
					<Vertex X="2305" Y="16716" Z="0"/>
					<Vertex X="2311" Y="16716" Z="0"/>
					<Vertex X="2325" Y="16716" Z="0"/>
					<Vertex X="2331" Y="16716" Z="0"/>
					<Vertex X="2351" Y="16716" Z="0"/>
					<Vertex X="2351" Y="16723" Z="0"/>
					<Vertex X="2364" Y="16723" Z="0"/>
					<Vertex X="2370" Y="16723" Z="0"/>
					<Vertex X="2390" Y="16723" Z="0"/>
					<Vertex X="2403" Y="16729" Z="0"/>
					<Vertex X="2409" Y="16729" Z="0"/>
					<Vertex X="2422" Y="16729" Z="0"/>
					<Vertex X="2429" Y="16729" Z="0"/>
					<Vertex X="2442" Y="16729" Z="0"/>
					<Vertex X="2455" Y="16729" Z="0"/>
					<Vertex X="2468" Y="16729" Z="0"/>
					<Vertex X="2475" Y="16729" Z="0"/>
					<Vertex X="2488" Y="16729" Z="0"/>
					<Vertex X="2494" Y="16729" Z="0"/>
					<Vertex X="2507" Y="16729" Z="0"/>
					<Vertex X="2514" Y="16729" Z="0"/>
					<Vertex X="2527" Y="16729" Z="0"/>
					<Vertex X="2533" Y="16729" Z="0"/>
					<Vertex X="2540" Y="16729" Z="0"/>
					<Vertex X="2553" Y="16729" Z="0"/>
					<Vertex X="2560" Y="16729" Z="0"/>
					<Vertex X="2566" Y="16729" Z="0"/>
					<Vertex X="2579" Y="16729" Z="0"/>
					<Vertex X="2586" Y="16729" Z="0"/>
					<Vertex X="2592" Y="16729" Z="0"/>
					<Vertex X="2605" Y="16729" Z="0"/>
					<Vertex X="2612" Y="16729" Z="0"/>
					<Vertex X="2618" Y="16729" Z="0"/>
					<Vertex X="2625" Y="16736" Z="0"/>
					<Vertex X="2631" Y="16736" Z="0"/>
					<Vertex X="2638" Y="16736" Z="0"/>
					<Vertex X="2645" Y="16736" Z="0"/>
					<Vertex X="2651" Y="16736" Z="0"/>
					<Vertex X="2664" Y="16742" Z="0"/>
					<Vertex X="2671" Y="16742" Z="0"/>
					<Vertex X="2677" Y="16742" Z="0"/>
					<Vertex X="2684" Y="16749" Z="0"/>
					<Vertex X="2690" Y="16749" Z="0"/>
					<Vertex X="2697" Y="16755" Z="0"/>
					<Vertex X="2710" Y="16755" Z="0"/>
					<Vertex X="2736" Y="16762" Z="0"/>
					<Vertex X="2749" Y="16762" Z="0"/>
					<Vertex X="2756" Y="16762" Z="0"/>
					<Vertex X="2762" Y="16762" Z="0"/>
					<Vertex X="2769" Y="16762" Z="0"/>
					<Vertex X="2775" Y="16762" Z="0"/>
					<Vertex X="2782" Y="16768" Z="0"/>
					<Vertex X="2788" Y="16768" Z="0"/>
					<Vertex X="2795" Y="16768" Z="0"/>
					<Vertex X="2808" Y="16768" Z="0"/>
					<Vertex X="2814" Y="16768" Z="0"/>
					<Vertex X="2821" Y="16768" Z="0"/>
					<Vertex X="2827" Y="16768" Z="0"/>
					<Vertex X="2840" Y="16775" Z="0"/>
					<Vertex X="2853" Y="16775" Z="0"/>
					<Vertex X="2860" Y="16775" Z="0"/>
					<Vertex X="2873" Y="16775" Z="0"/>
					<Vertex X="2880" Y="16775" Z="0"/>
					<Vertex X="2893" Y="16775" Z="0"/>
					<Vertex X="2899" Y="16775" Z="0"/>
					<Vertex X="2912" Y="16775" Z="0"/>
					<Vertex X="2919" Y="16775" Z="0"/>
					<Vertex X="2932" Y="16775" Z="0"/>
					<Vertex X="2945" Y="16775" Z="0"/>
					<Vertex X="2951" Y="16775" Z="0"/>
					<Vertex X="2958" Y="16775" Z="0"/>
					<Vertex X="2964" Y="16775" Z="0"/>
					<Vertex X="2984" Y="16775" Z="0"/>
					<Vertex X="2991" Y="16775" Z="0"/>
					<Vertex X="3010" Y="16775" Z="0"/>
					<Vertex X="3023" Y="16775" Z="0"/>
					<Vertex X="3043" Y="16775" Z="0"/>
					<Vertex X="3049" Y="16775" Z="0"/>
					<Vertex X="3069" Y="16775" Z="0"/>
					<Vertex X="3082" Y="16775" Z="0"/>
					<Vertex X="3095" Y="16775" Z="0"/>
					<Vertex X="3108" Y="16775" Z="0"/>
					<Vertex X="3121" Y="16775" Z="0"/>
					<Vertex X="3134" Y="16775" Z="0"/>
					<Vertex X="3147" Y="16775" Z="0"/>
					<Vertex X="3154" Y="16775" Z="0"/>
					<Vertex X="3167" Y="16775" Z="0"/>
					<Vertex X="3173" Y="16775" Z="0"/>
					<Vertex X="3186" Y="16775" Z="0"/>
					<Vertex X="3200" Y="16781" Z="0"/>
					<Vertex X="3206" Y="16781" Z="0"/>
					<Vertex X="3219" Y="16788" Z="0"/>
					<Vertex X="3226" Y="16788" Z="0"/>
					<Vertex X="3232" Y="16788" Z="0"/>
					<Vertex X="3239" Y="16788" Z="0"/>
					<Vertex X="3271" Y="16795" Z="0"/>
					<Vertex X="3278" Y="16795" Z="0"/>
					<Vertex X="3284" Y="16795" Z="0"/>
					<Vertex X="3304" Y="16795" Z="0"/>
					<Vertex X="3311" Y="16795" Z="0"/>
					<Vertex X="3317" Y="16795" Z="0"/>
					<Vertex X="3324" Y="16795" Z="0"/>
					<Vertex X="3330" Y="16795" Z="0"/>
					<Vertex X="3343" Y="16801" Z="0"/>
					<Vertex X="3356" Y="16801" Z="0"/>
					<Vertex X="3363" Y="16801" Z="0"/>
					<Vertex X="3376" Y="16801" Z="0"/>
					<Vertex X="3382" Y="16801" Z="0"/>
					<Vertex X="3389" Y="16801" Z="0"/>
					<Vertex X="3395" Y="16801" Z="0"/>
					<Vertex X="3408" Y="16808" Z="0"/>
					<Vertex X="3415" Y="16808" Z="0"/>
					<Vertex X="3422" Y="16808" Z="0"/>
					<Vertex X="3428" Y="16808" Z="0"/>
					<Vertex X="3435" Y="16808" Z="0"/>
					<Vertex X="3441" Y="16808" Z="0"/>
					<Vertex X="3448" Y="16808" Z="0"/>
					<Vertex X="3454" Y="16808" Z="0"/>
					<Vertex X="3461" Y="16808" Z="0"/>
					<Vertex X="3467" Y="16808" Z="0"/>
					<Vertex X="3474" Y="16808" Z="0"/>
					<Vertex X="3480" Y="16808" Z="0"/>
					<Vertex X="3500" Y="16808" Z="0"/>
					<Vertex X="3519" Y="16808" Z="0"/>
					<Vertex X="3526" Y="16808" Z="0"/>
					<Vertex X="3533" Y="16808" Z="0"/>
					<Vertex X="3552" Y="16808" Z="0"/>
					<Vertex X="3565" Y="16808" Z="0"/>
					<Vertex X="3572" Y="16808" Z="0"/>
					<Vertex X="3585" Y="16808" Z="0"/>
					<Vertex X="3591" Y="16808" Z="0"/>
					<Vertex X="3604" Y="16808" Z="0"/>
					<Vertex X="3617" Y="16808" Z="0"/>
					<Vertex X="3624" Y="16808" Z="0"/>
					<Vertex X="3630" Y="16808" Z="0"/>
					<Vertex X="3644" Y="16808" Z="0"/>
					<Vertex X="3663" Y="16808" Z="0"/>
					<Vertex X="3670" Y="16808" Z="0"/>
					<Vertex X="3683" Y="16808" Z="0"/>
					<Vertex X="3689" Y="16808" Z="0"/>
					<Vertex X="3702" Y="16808" Z="0"/>
					<Vertex X="3709" Y="16808" Z="0"/>
					<Vertex X="3715" Y="16808" Z="0"/>
					<Vertex X="3741" Y="16808" Z="0"/>
					<Vertex X="3768" Y="16808" Z="0"/>
					<Vertex X="3781" Y="16814" Z="0"/>
					<Vertex X="3807" Y="16821" Z="0"/>
					<Vertex X="3813" Y="16821" Z="0"/>
					<Vertex X="3826" Y="16821" Z="0"/>
					<Vertex X="3833" Y="16821" Z="0"/>
					<Vertex X="3853" Y="16827" Z="0"/>
					<Vertex X="3872" Y="16834" Z="0"/>
					<Vertex X="3885" Y="16834" Z="0"/>
					<Vertex X="3905" Y="16847" Z="0"/>
					<Vertex X="3911" Y="16847" Z="0"/>
					<Vertex X="3924" Y="16853" Z="0"/>
					<Vertex X="3937" Y="16853" Z="0"/>
					<Vertex X="3957" Y="16866" Z="0"/>
					<Vertex X="3970" Y="16873" Z="0"/>
					<Vertex X="3977" Y="16873" Z="0"/>
					<Vertex X="3990" Y="16886" Z="0"/>
					<Vertex X="3990" Y="16892" Z="0"/>
					<Vertex X="4009" Y="16899" Z="0"/>
					<Vertex X="4029" Y="16912" Z="0"/>
					<Vertex X="4042" Y="16919" Z="0"/>
					<Vertex X="4042" Y="16925" Z="0"/>
					<Vertex X="4048" Y="16925" Z="0"/>
					<Vertex X="4061" Y="16938" Z="0"/>
					<Vertex X="4075" Y="16945" Z="0"/>
					<Vertex X="4094" Y="16958" Z="0"/>
					<Vertex X="4107" Y="16964" Z="0"/>
					<Vertex X="4127" Y="16977" Z="0"/>
					<Vertex X="4140" Y="16984" Z="0"/>
					<Vertex X="4153" Y="16990" Z="0"/>
					<Vertex X="4159" Y="16990" Z="0"/>
					<Vertex X="4172" Y="17003" Z="0"/>
					<Vertex X="4179" Y="17003" Z="0"/>
					<Vertex X="4199" Y="17010" Z="0"/>
					<Vertex X="4218" Y="17023" Z="0"/>
					<Vertex X="4225" Y="17023" Z="0"/>
					<Vertex X="4231" Y="17023" Z="0"/>
					<Vertex X="4238" Y="17030" Z="0"/>
					<Vertex X="4244" Y="17030" Z="0"/>
					<Vertex X="4251" Y="17030" Z="0"/>
					<Vertex X="4257" Y="17036" Z="0"/>
					<Vertex X="4257" Y="17043" Z="0"/>
					<Vertex X="4264" Y="17043" Z="0"/>
					<Vertex X="4270" Y="17043" Z="0"/>
					<Vertex X="4277" Y="17049" Z="0"/>
					<Vertex X="4283" Y="17049" Z="0"/>
					<Vertex X="4290" Y="17062" Z="0"/>
					<Vertex X="4297" Y="17062" Z="0"/>
					<Vertex X="4303" Y="17069" Z="0"/>
					<Vertex X="4310" Y="17069" Z="0"/>
					<Vertex X="4316" Y="17069" Z="0"/>
					<Vertex X="4316" Y="17075" Z="0"/>
					<Vertex X="4329" Y="17075" Z="0"/>
					<Vertex X="4329" Y="17082" Z="0"/>
					<Vertex X="4336" Y="17082" Z="0"/>
					<Vertex X="4336" Y="17088" Z="0"/>
					<Vertex X="4336" Y="17095" Z="0"/>
				</Vertices>
			</Region>
			<Region Id="9" Type="0" Zoom="0.198142" Selected="0" ImageLocation="" ImageFocus="0" Length="4432.2" Area="1160027.5" LengthMicrons="1089.0" AreaMicrons="70029.1" Text="CRIB" NegativeROA="0" InputRegionId="0" Analyze="1" DisplayId="9">
				<Attributes/>
				<Vertices>
					<Vertex X="14505" Y="6647" Z="0"/>
					<Vertex X="14505" Y="6642" Z="0"/>
					<Vertex X="14505" Y="6636" Z="0"/>
					<Vertex X="14500" Y="6636" Z="0"/>
					<Vertex X="14490" Y="6636" Z="0"/>
					<Vertex X="14485" Y="6636" Z="0"/>
					<Vertex X="14474" Y="6636" Z="0"/>
					<Vertex X="14464" Y="6636" Z="0"/>
					<Vertex X="14454" Y="6636" Z="0"/>
					<Vertex X="14449" Y="6636" Z="0"/>
					<Vertex X="14444" Y="6636" Z="0"/>
					<Vertex X="14434" Y="6636" Z="0"/>
					<Vertex X="14429" Y="6636" Z="0"/>
					<Vertex X="14419" Y="6636" Z="0"/>
					<Vertex X="14409" Y="6636" Z="0"/>
					<Vertex X="14399" Y="6636" Z="0"/>
					<Vertex X="14394" Y="6636" Z="0"/>
					<Vertex X="14384" Y="6636" Z="0"/>
					<Vertex X="14374" Y="6636" Z="0"/>
					<Vertex X="14363" Y="6642" Z="0"/>
					<Vertex X="14358" Y="6642" Z="0"/>
					<Vertex X="14353" Y="6642" Z="0"/>
					<Vertex X="14343" Y="6642" Z="0"/>
					<Vertex X="14333" Y="6642" Z="0"/>
					<Vertex X="14328" Y="6642" Z="0"/>
					<Vertex X="14313" Y="6647" Z="0"/>
					<Vertex X="14303" Y="6657" Z="0"/>
					<Vertex X="14298" Y="6657" Z="0"/>
					<Vertex X="14293" Y="6657" Z="0"/>
					<Vertex X="14283" Y="6657" Z="0"/>
					<Vertex X="14273" Y="6662" Z="0"/>
					<Vertex X="14262" Y="6662" Z="0"/>
					<Vertex X="14257" Y="6667" Z="0"/>
					<Vertex X="14242" Y="6672" Z="0"/>
					<Vertex X="14237" Y="6677" Z="0"/>
					<Vertex X="14227" Y="6682" Z="0"/>
					<Vertex X="14217" Y="6682" Z="0"/>
					<Vertex X="14202" Y="6697" Z="0"/>
					<Vertex X="14192" Y="6702" Z="0"/>
					<Vertex X="14177" Y="6702" Z="0"/>
					<Vertex X="14167" Y="6717" Z="0"/>
					<Vertex X="14156" Y="6722" Z="0"/>
					<Vertex X="14136" Y="6732" Z="0"/>
					<Vertex X="14126" Y="6737" Z="0"/>
					<Vertex X="14121" Y="6742" Z="0"/>
					<Vertex X="14101" Y="6758" Z="0"/>
					<Vertex X="14096" Y="6763" Z="0"/>
					<Vertex X="14091" Y="6773" Z="0"/>
					<Vertex X="14081" Y="6783" Z="0"/>
					<Vertex X="14076" Y="6788" Z="0"/>
					<Vertex X="14056" Y="6813" Z="0"/>
					<Vertex X="14056" Y="6818" Z="0"/>
					<Vertex X="14045" Y="6833" Z="0"/>
					<Vertex X="14035" Y="6848" Z="0"/>
					<Vertex X="14020" Y="6864" Z="0"/>
					<Vertex X="14015" Y="6879" Z="0"/>
					<Vertex X="14010" Y="6894" Z="0"/>
					<Vertex X="13995" Y="6909" Z="0"/>
					<Vertex X="13985" Y="6934" Z="0"/>
					<Vertex X="13980" Y="6944" Z="0"/>
					<Vertex X="13965" Y="6965" Z="0"/>
					<Vertex X="13955" Y="6980" Z="0"/>
					<Vertex X="13950" Y="7000" Z="0"/>
					<Vertex X="13939" Y="7015" Z="0"/>
					<Vertex X="13929" Y="7030" Z="0"/>
					<Vertex X="13924" Y="7055" Z="0"/>
					<Vertex X="13914" Y="7070" Z="0"/>
					<Vertex X="13909" Y="7091" Z="0"/>
					<Vertex X="13899" Y="7106" Z="0"/>
					<Vertex X="13889" Y="7131" Z="0"/>
					<Vertex X="13889" Y="7141" Z="0"/>
					<Vertex X="13879" Y="7161" Z="0"/>
					<Vertex X="13869" Y="7182" Z="0"/>
					<Vertex X="13864" Y="7197" Z="0"/>
					<Vertex X="13859" Y="7217" Z="0"/>
					<Vertex X="13844" Y="7237" Z="0"/>
					<Vertex X="13839" Y="7247" Z="0"/>
					<Vertex X="13839" Y="7262" Z="0"/>
					<Vertex X="13823" Y="7293" Z="0"/>
					<Vertex X="13818" Y="7313" Z="0"/>
					<Vertex X="13813" Y="7328" Z="0"/>
					<Vertex X="13798" Y="7343" Z="0"/>
					<Vertex X="13793" Y="7358" Z="0"/>
					<Vertex X="13788" Y="7378" Z="0"/>
					<Vertex X="13778" Y="7388" Z="0"/>
					<Vertex X="13773" Y="7404" Z="0"/>
					<Vertex X="13768" Y="7424" Z="0"/>
					<Vertex X="13758" Y="7439" Z="0"/>
					<Vertex X="13753" Y="7449" Z="0"/>
					<Vertex X="13753" Y="7464" Z="0"/>
					<Vertex X="13743" Y="7479" Z="0"/>
					<Vertex X="13738" Y="7489" Z="0"/>
					<Vertex X="13738" Y="7494" Z="0"/>
					<Vertex X="13738" Y="7505" Z="0"/>
					<Vertex X="13733" Y="7520" Z="0"/>
					<Vertex X="13722" Y="7535" Z="0"/>
					<Vertex X="13717" Y="7540" Z="0"/>
					<Vertex X="13717" Y="7555" Z="0"/>
					<Vertex X="13712" Y="7565" Z="0"/>
					<Vertex X="13702" Y="7580" Z="0"/>
					<Vertex X="13702" Y="7585" Z="0"/>
					<Vertex X="13697" Y="7600" Z="0"/>
					<Vertex X="13692" Y="7611" Z="0"/>
					<Vertex X="13692" Y="7621" Z="0"/>
					<Vertex X="13687" Y="7631" Z="0"/>
					<Vertex X="13682" Y="7646" Z="0"/>
					<Vertex X="13677" Y="7656" Z="0"/>
					<Vertex X="13677" Y="7661" Z="0"/>
					<Vertex X="13672" Y="7676" Z="0"/>
					<Vertex X="13672" Y="7681" Z="0"/>
					<Vertex X="13667" Y="7691" Z="0"/>
					<Vertex X="13662" Y="7701" Z="0"/>
					<Vertex X="13662" Y="7711" Z="0"/>
					<Vertex X="13662" Y="7716" Z="0"/>
					<Vertex X="13657" Y="7732" Z="0"/>
					<Vertex X="13657" Y="7742" Z="0"/>
					<Vertex X="13657" Y="7747" Z="0"/>
					<Vertex X="13657" Y="7752" Z="0"/>
					<Vertex X="13657" Y="7762" Z="0"/>
					<Vertex X="13657" Y="7772" Z="0"/>
					<Vertex X="13657" Y="7782" Z="0"/>
					<Vertex X="13657" Y="7792" Z="0"/>
					<Vertex X="13657" Y="7802" Z="0"/>
					<Vertex X="13657" Y="7812" Z="0"/>
					<Vertex X="13657" Y="7822" Z="0"/>
					<Vertex X="13657" Y="7833" Z="0"/>
					<Vertex X="13657" Y="7838" Z="0"/>
					<Vertex X="13657" Y="7853" Z="0"/>
					<Vertex X="13657" Y="7858" Z="0"/>
					<Vertex X="13657" Y="7868" Z="0"/>
					<Vertex X="13657" Y="7873" Z="0"/>
					<Vertex X="13657" Y="7888" Z="0"/>
					<Vertex X="13657" Y="7903" Z="0"/>
					<Vertex X="13662" Y="7908" Z="0"/>
					<Vertex X="13662" Y="7913" Z="0"/>
					<Vertex X="13667" Y="7923" Z="0"/>
					<Vertex X="13672" Y="7928" Z="0"/>
					<Vertex X="13672" Y="7939" Z="0"/>
					<Vertex X="13677" Y="7949" Z="0"/>
					<Vertex X="13682" Y="7954" Z="0"/>
					<Vertex X="13682" Y="7959" Z="0"/>
					<Vertex X="13692" Y="7979" Z="0"/>
					<Vertex X="13697" Y="7984" Z="0"/>
					<Vertex X="13702" Y="7994" Z="0"/>
					<Vertex X="13702" Y="7999" Z="0"/>
					<Vertex X="13702" Y="8009" Z="0"/>
					<Vertex X="13712" Y="8019" Z="0"/>
					<Vertex X="13717" Y="8034" Z="0"/>
					<Vertex X="13722" Y="8034" Z="0"/>
					<Vertex X="13728" Y="8045" Z="0"/>
					<Vertex X="13733" Y="8055" Z="0"/>
					<Vertex X="13738" Y="8065" Z="0"/>
					<Vertex X="13743" Y="8070" Z="0"/>
					<Vertex X="13743" Y="8080" Z="0"/>
					<Vertex X="13743" Y="8090" Z="0"/>
					<Vertex X="13753" Y="8095" Z="0"/>
					<Vertex X="13758" Y="8110" Z="0"/>
					<Vertex X="13763" Y="8115" Z="0"/>
					<Vertex X="13768" Y="8125" Z="0"/>
					<Vertex X="13778" Y="8140" Z="0"/>
					<Vertex X="13778" Y="8145" Z="0"/>
					<Vertex X="13788" Y="8151" Z="0"/>
					<Vertex X="13793" Y="8161" Z="0"/>
					<Vertex X="13798" Y="8161" Z="0"/>
					<Vertex X="13798" Y="8166" Z="0"/>
					<Vertex X="13808" Y="8176" Z="0"/>
					<Vertex X="13823" Y="8186" Z="0"/>
					<Vertex X="13839" Y="8191" Z="0"/>
					<Vertex X="13844" Y="8201" Z="0"/>
					<Vertex X="13849" Y="8201" Z="0"/>
					<Vertex X="13864" Y="8216" Z="0"/>
					<Vertex X="13874" Y="8221" Z="0"/>
					<Vertex X="13879" Y="8221" Z="0"/>
					<Vertex X="13889" Y="8226" Z="0"/>
					<Vertex X="13894" Y="8231" Z="0"/>
					<Vertex X="13909" Y="8236" Z="0"/>
					<Vertex X="13919" Y="8241" Z="0"/>
					<Vertex X="13924" Y="8241" Z="0"/>
					<Vertex X="13934" Y="8246" Z="0"/>
					<Vertex X="13945" Y="8246" Z="0"/>
					<Vertex X="13950" Y="8246" Z="0"/>
					<Vertex X="13960" Y="8251" Z="0"/>
					<Vertex X="13965" Y="8251" Z="0"/>
					<Vertex X="13975" Y="8251" Z="0"/>
					<Vertex X="13980" Y="8257" Z="0"/>
					<Vertex X="13990" Y="8257" Z="0"/>
					<Vertex X="13995" Y="8257" Z="0"/>
					<Vertex X="14005" Y="8262" Z="0"/>
					<Vertex X="14015" Y="8262" Z="0"/>
					<Vertex X="14025" Y="8267" Z="0"/>
					<Vertex X="14030" Y="8267" Z="0"/>
					<Vertex X="14035" Y="8267" Z="0"/>
					<Vertex X="14040" Y="8272" Z="0"/>
					<Vertex X="14045" Y="8272" Z="0"/>
					<Vertex X="14051" Y="8272" Z="0"/>
					<Vertex X="14061" Y="8272" Z="0"/>
					<Vertex X="14071" Y="8282" Z="0"/>
					<Vertex X="14076" Y="8282" Z="0"/>
					<Vertex X="14081" Y="8282" Z="0"/>
					<Vertex X="14091" Y="8282" Z="0"/>
					<Vertex X="14096" Y="8282" Z="0"/>
					<Vertex X="14101" Y="8282" Z="0"/>
					<Vertex X="14111" Y="8282" Z="0"/>
					<Vertex X="14121" Y="8282" Z="0"/>
					<Vertex X="14131" Y="8282" Z="0"/>
					<Vertex X="14141" Y="8282" Z="0"/>
					<Vertex X="14151" Y="8282" Z="0"/>
					<Vertex X="14156" Y="8282" Z="0"/>
					<Vertex X="14162" Y="8282" Z="0"/>
					<Vertex X="14167" Y="8282" Z="0"/>
					<Vertex X="14177" Y="8282" Z="0"/>
					<Vertex X="14187" Y="8282" Z="0"/>
					<Vertex X="14192" Y="8277" Z="0"/>
					<Vertex X="14197" Y="8277" Z="0"/>
					<Vertex X="14202" Y="8272" Z="0"/>
					<Vertex X="14212" Y="8267" Z="0"/>
					<Vertex X="14217" Y="8267" Z="0"/>
					<Vertex X="14222" Y="8262" Z="0"/>
					<Vertex X="14227" Y="8262" Z="0"/>
					<Vertex X="14232" Y="8262" Z="0"/>
					<Vertex X="14242" Y="8257" Z="0"/>
					<Vertex X="14247" Y="8251" Z="0"/>
					<Vertex X="14252" Y="8251" Z="0"/>
					<Vertex X="14262" Y="8246" Z="0"/>
					<Vertex X="14262" Y="8241" Z="0"/>
					<Vertex X="14268" Y="8241" Z="0"/>
					<Vertex X="14268" Y="8236" Z="0"/>
					<Vertex X="14278" Y="8236" Z="0"/>
					<Vertex X="14278" Y="8231" Z="0"/>
					<Vertex X="14283" Y="8226" Z="0"/>
					<Vertex X="14293" Y="8221" Z="0"/>
					<Vertex X="14293" Y="8216" Z="0"/>
					<Vertex X="14298" Y="8216" Z="0"/>
					<Vertex X="14303" Y="8211" Z="0"/>
					<Vertex X="14308" Y="8211" Z="0"/>
					<Vertex X="14308" Y="8206" Z="0"/>
					<Vertex X="14313" Y="8201" Z="0"/>
					<Vertex X="14328" Y="8191" Z="0"/>
					<Vertex X="14333" Y="8191" Z="0"/>
					<Vertex X="14333" Y="8186" Z="0"/>
					<Vertex X="14338" Y="8181" Z="0"/>
					<Vertex X="14343" Y="8171" Z="0"/>
					<Vertex X="14348" Y="8161" Z="0"/>
					<Vertex X="14348" Y="8156" Z="0"/>
					<Vertex X="14353" Y="8151" Z="0"/>
					<Vertex X="14358" Y="8145" Z="0"/>
					<Vertex X="14358" Y="8140" Z="0"/>
					<Vertex X="14358" Y="8135" Z="0"/>
					<Vertex X="14363" Y="8125" Z="0"/>
					<Vertex X="14368" Y="8115" Z="0"/>
					<Vertex X="14368" Y="8105" Z="0"/>
					<Vertex X="14368" Y="8095" Z="0"/>
					<Vertex X="14368" Y="8090" Z="0"/>
					<Vertex X="14374" Y="8085" Z="0"/>
					<Vertex X="14379" Y="8080" Z="0"/>
					<Vertex X="14379" Y="8075" Z="0"/>
					<Vertex X="14379" Y="8070" Z="0"/>
					<Vertex X="14379" Y="8065" Z="0"/>
					<Vertex X="14379" Y="8055" Z="0"/>
					<Vertex X="14379" Y="8045" Z="0"/>
					<Vertex X="14379" Y="8039" Z="0"/>
					<Vertex X="14379" Y="8029" Z="0"/>
					<Vertex X="14384" Y="8019" Z="0"/>
					<Vertex X="14389" Y="8009" Z="0"/>
					<Vertex X="14389" Y="8004" Z="0"/>
					<Vertex X="14389" Y="7999" Z="0"/>
					<Vertex X="14394" Y="7984" Z="0"/>
					<Vertex X="14399" Y="7974" Z="0"/>
					<Vertex X="14404" Y="7959" Z="0"/>
					<Vertex X="14404" Y="7949" Z="0"/>
					<Vertex X="14404" Y="7944" Z="0"/>
					<Vertex X="14414" Y="7928" Z="0"/>
					<Vertex X="14419" Y="7923" Z="0"/>
					<Vertex X="14419" Y="7918" Z="0"/>
					<Vertex X="14419" Y="7913" Z="0"/>
					<Vertex X="14419" Y="7908" Z="0"/>
					<Vertex X="14419" Y="7903" Z="0"/>
					<Vertex X="14419" Y="7893" Z="0"/>
					<Vertex X="14424" Y="7883" Z="0"/>
					<Vertex X="14424" Y="7878" Z="0"/>
					<Vertex X="14429" Y="7868" Z="0"/>
					<Vertex X="14429" Y="7863" Z="0"/>
					<Vertex X="14434" Y="7858" Z="0"/>
					<Vertex X="14439" Y="7843" Z="0"/>
					<Vertex X="14439" Y="7833" Z="0"/>
					<Vertex X="14439" Y="7828" Z="0"/>
					<Vertex X="14439" Y="7822" Z="0"/>
					<Vertex X="14449" Y="7807" Z="0"/>
					<Vertex X="14454" Y="7797" Z="0"/>
					<Vertex X="14454" Y="7787" Z="0"/>
					<Vertex X="14454" Y="7777" Z="0"/>
					<Vertex X="14459" Y="7772" Z="0"/>
					<Vertex X="14459" Y="7767" Z="0"/>
					<Vertex X="14459" Y="7757" Z="0"/>
					<Vertex X="14469" Y="7752" Z="0"/>
					<Vertex X="14469" Y="7742" Z="0"/>
					<Vertex X="14474" Y="7727" Z="0"/>
					<Vertex X="14474" Y="7722" Z="0"/>
					<Vertex X="14485" Y="7711" Z="0"/>
					<Vertex X="14485" Y="7701" Z="0"/>
					<Vertex X="14490" Y="7691" Z="0"/>
					<Vertex X="14495" Y="7691" Z="0"/>
					<Vertex X="14495" Y="7681" Z="0"/>
					<Vertex X="14500" Y="7671" Z="0"/>
					<Vertex X="14505" Y="7666" Z="0"/>
					<Vertex X="14510" Y="7656" Z="0"/>
					<Vertex X="14510" Y="7646" Z="0"/>
					<Vertex X="14510" Y="7641" Z="0"/>
					<Vertex X="14515" Y="7631" Z="0"/>
					<Vertex X="14520" Y="7626" Z="0"/>
					<Vertex X="14520" Y="7621" Z="0"/>
					<Vertex X="14525" Y="7621" Z="0"/>
					<Vertex X="14530" Y="7616" Z="0"/>
					<Vertex X="14535" Y="7600" Z="0"/>
					<Vertex X="14540" Y="7595" Z="0"/>
					<Vertex X="14540" Y="7590" Z="0"/>
					<Vertex X="14545" Y="7580" Z="0"/>
					<Vertex X="14545" Y="7570" Z="0"/>
					<Vertex X="14555" Y="7560" Z="0"/>
					<Vertex X="14560" Y="7550" Z="0"/>
					<Vertex X="14560" Y="7545" Z="0"/>
					<Vertex X="14560" Y="7535" Z="0"/>
					<Vertex X="14565" Y="7530" Z="0"/>
					<Vertex X="14570" Y="7525" Z="0"/>
					<Vertex X="14575" Y="7515" Z="0"/>
					<Vertex X="14580" Y="7505" Z="0"/>
					<Vertex X="14580" Y="7499" Z="0"/>
					<Vertex X="14580" Y="7494" Z="0"/>
					<Vertex X="14591" Y="7489" Z="0"/>
					<Vertex X="14596" Y="7474" Z="0"/>
					<Vertex X="14596" Y="7469" Z="0"/>
					<Vertex X="14601" Y="7459" Z="0"/>
					<Vertex X="14601" Y="7449" Z="0"/>
					<Vertex X="14611" Y="7439" Z="0"/>
					<Vertex X="14611" Y="7429" Z="0"/>
					<Vertex X="14616" Y="7419" Z="0"/>
					<Vertex X="14621" Y="7409" Z="0"/>
					<Vertex X="14626" Y="7399" Z="0"/>
					<Vertex X="14626" Y="7388" Z="0"/>
					<Vertex X="14631" Y="7383" Z="0"/>
					<Vertex X="14631" Y="7373" Z="0"/>
					<Vertex X="14636" Y="7363" Z="0"/>
					<Vertex X="14636" Y="7348" Z="0"/>
					<Vertex X="14646" Y="7328" Z="0"/>
					<Vertex X="14646" Y="7323" Z="0"/>
					<Vertex X="14651" Y="7313" Z="0"/>
					<Vertex X="14651" Y="7303" Z="0"/>
					<Vertex X="14651" Y="7293" Z="0"/>
					<Vertex X="14656" Y="7282" Z="0"/>
					<Vertex X="14656" Y="7272" Z="0"/>
					<Vertex X="14666" Y="7262" Z="0"/>
					<Vertex X="14666" Y="7252" Z="0"/>
					<Vertex X="14666" Y="7242" Z="0"/>
					<Vertex X="14671" Y="7227" Z="0"/>
					<Vertex X="14676" Y="7217" Z="0"/>
					<Vertex X="14676" Y="7207" Z="0"/>
					<Vertex X="14681" Y="7197" Z="0"/>
					<Vertex X="14686" Y="7182" Z="0"/>
					<Vertex X="14686" Y="7176" Z="0"/>
					<Vertex X="14686" Y="7161" Z="0"/>
					<Vertex X="14691" Y="7151" Z="0"/>
					<Vertex X="14691" Y="7141" Z="0"/>
					<Vertex X="14707" Y="7116" Z="0"/>
					<Vertex X="14707" Y="7111" Z="0"/>
					<Vertex X="14707" Y="7106" Z="0"/>
					<Vertex X="14707" Y="7091" Z="0"/>
					<Vertex X="14707" Y="7086" Z="0"/>
					<Vertex X="14707" Y="7070" Z="0"/>
					<Vertex X="14707" Y="7065" Z="0"/>
					<Vertex X="14707" Y="7050" Z="0"/>
					<Vertex X="14707" Y="7045" Z="0"/>
					<Vertex X="14707" Y="7030" Z="0"/>
					<Vertex X="14707" Y="7020" Z="0"/>
					<Vertex X="14707" Y="7015" Z="0"/>
					<Vertex X="14707" Y="7010" Z="0"/>
					<Vertex X="14707" Y="7000" Z="0"/>
					<Vertex X="14707" Y="6995" Z="0"/>
					<Vertex X="14707" Y="6980" Z="0"/>
					<Vertex X="14707" Y="6965" Z="0"/>
					<Vertex X="14707" Y="6959" Z="0"/>
					<Vertex X="14707" Y="6949" Z="0"/>
					<Vertex X="14707" Y="6939" Z="0"/>
					<Vertex X="14707" Y="6929" Z="0"/>
					<Vertex X="14697" Y="6919" Z="0"/>
					<Vertex X="14697" Y="6909" Z="0"/>
					<Vertex X="14691" Y="6899" Z="0"/>
					<Vertex X="14691" Y="6889" Z="0"/>
					<Vertex X="14686" Y="6884" Z="0"/>
					<Vertex X="14686" Y="6874" Z="0"/>
					<Vertex X="14686" Y="6864" Z="0"/>
					<Vertex X="14686" Y="6859" Z="0"/>
					<Vertex X="14681" Y="6853" Z="0"/>
					<Vertex X="14681" Y="6848" Z="0"/>
					<Vertex X="14671" Y="6833" Z="0"/>
					<Vertex X="14666" Y="6823" Z="0"/>
					<Vertex X="14661" Y="6818" Z="0"/>
					<Vertex X="14661" Y="6813" Z="0"/>
					<Vertex X="14656" Y="6798" Z="0"/>
					<Vertex X="14651" Y="6798" Z="0"/>
					<Vertex X="14651" Y="6793" Z="0"/>
					<Vertex X="14646" Y="6783" Z="0"/>
					<Vertex X="14641" Y="6778" Z="0"/>
					<Vertex X="14631" Y="6763" Z="0"/>
					<Vertex X="14621" Y="6758" Z="0"/>
					<Vertex X="14621" Y="6753" Z="0"/>
					<Vertex X="14616" Y="6747" Z="0"/>
					<Vertex X="14611" Y="6747" Z="0"/>
					<Vertex X="14606" Y="6742" Z="0"/>
					<Vertex X="14601" Y="6732" Z="0"/>
					<Vertex X="14596" Y="6727" Z="0"/>
					<Vertex X="14591" Y="6722" Z="0"/>
					<Vertex X="14585" Y="6717" Z="0"/>
					<Vertex X="14585" Y="6712" Z="0"/>
					<Vertex X="14580" Y="6712" Z="0"/>
					<Vertex X="14580" Y="6707" Z="0"/>
					<Vertex X="14575" Y="6702" Z="0"/>
					<Vertex X="14570" Y="6697" Z="0"/>
					<Vertex X="14560" Y="6697" Z="0"/>
					<Vertex X="14550" Y="6687" Z="0"/>
					<Vertex X="14545" Y="6682" Z="0"/>
					<Vertex X="14540" Y="6682" Z="0"/>
					<Vertex X="14535" Y="6677" Z="0"/>
					<Vertex X="14535" Y="6672" Z="0"/>
					<Vertex X="14530" Y="6667" Z="0"/>
					<Vertex X="14520" Y="6657" Z="0"/>
					<Vertex X="14505" Y="6647" Z="0"/>
				</Vertices>
			</Region>
			<Region Id="10" Type="0" Zoom="0.115216" Selected="0" ImageLocation="" ImageFocus="0" Length="8209.4" Area="3365054.5" LengthMicrons="2017.1" AreaMicrons="203143.3" Text="CRIB" NegativeROA="0" InputRegionId="0" Analyze="1" DisplayId="10">
				<Attributes/>
				<Vertices>
					<Vertex X="11839" Y="11917" Z="0"/>
					<Vertex X="11769" Y="11917" Z="0"/>
					<Vertex X="11709" Y="11917" Z="0"/>
					<Vertex X="11648" Y="11917" Z="0"/>
					<Vertex X="11578" Y="11917" Z="0"/>
					<Vertex X="11500" Y="11917" Z="0"/>
					<Vertex X="11431" Y="11934" Z="0"/>
					<Vertex X="11387" Y="11943" Z="0"/>
					<Vertex X="11361" Y="11951" Z="0"/>
					<Vertex X="11344" Y="11960" Z="0"/>
					<Vertex X="11335" Y="11969" Z="0"/>
					<Vertex X="11309" Y="12004" Z="0"/>
					<Vertex X="11292" Y="12021" Z="0"/>
					<Vertex X="11283" Y="12021" Z="0"/>
					<Vertex X="11266" Y="12056" Z="0"/>
					<Vertex X="11257" Y="12073" Z="0"/>
					<Vertex X="11249" Y="12099" Z="0"/>
					<Vertex X="11240" Y="12125" Z="0"/>
					<Vertex X="11231" Y="12160" Z="0"/>
					<Vertex X="11231" Y="12168" Z="0"/>
					<Vertex X="11231" Y="12194" Z="0"/>
					<Vertex X="11223" Y="12212" Z="0"/>
					<Vertex X="11223" Y="12238" Z="0"/>
					<Vertex X="11223" Y="12264" Z="0"/>
					<Vertex X="11223" Y="12290" Z="0"/>
					<Vertex X="11223" Y="12307" Z="0"/>
					<Vertex X="11223" Y="12351" Z="0"/>
					<Vertex X="11223" Y="12385" Z="0"/>
					<Vertex X="11223" Y="12411" Z="0"/>
					<Vertex X="11223" Y="12438" Z="0"/>
					<Vertex X="11223" Y="12455" Z="0"/>
					<Vertex X="11223" Y="12490" Z="0"/>
					<Vertex X="11223" Y="12516" Z="0"/>
					<Vertex X="11223" Y="12533" Z="0"/>
					<Vertex X="11231" Y="12559" Z="0"/>
					<Vertex X="11249" Y="12585" Z="0"/>
					<Vertex X="11257" Y="12602" Z="0"/>
					<Vertex X="11275" Y="12637" Z="0"/>
					<Vertex X="11301" Y="12663" Z="0"/>
					<Vertex X="11309" Y="12698" Z="0"/>
					<Vertex X="11327" Y="12715" Z="0"/>
					<Vertex X="11344" Y="12741" Z="0"/>
					<Vertex X="11370" Y="12767" Z="0"/>
					<Vertex X="11387" Y="12793" Z="0"/>
					<Vertex X="11413" Y="12819" Z="0"/>
					<Vertex X="11431" Y="12837" Z="0"/>
					<Vertex X="11457" Y="12863" Z="0"/>
					<Vertex X="11492" Y="12889" Z="0"/>
					<Vertex X="11509" Y="12898" Z="0"/>
					<Vertex X="11535" Y="12924" Z="0"/>
					<Vertex X="11561" Y="12950" Z="0"/>
					<Vertex X="11587" Y="12976" Z="0"/>
					<Vertex X="11604" Y="12976" Z="0"/>
					<Vertex X="11630" Y="12993" Z="0"/>
					<Vertex X="11648" Y="13010" Z="0"/>
					<Vertex X="11683" Y="13010" Z="0"/>
					<Vertex X="11717" Y="13028" Z="0"/>
					<Vertex X="11743" Y="13028" Z="0"/>
					<Vertex X="11769" Y="13036" Z="0"/>
					<Vertex X="11795" Y="13045" Z="0"/>
					<Vertex X="11830" Y="13062" Z="0"/>
					<Vertex X="11865" Y="13062" Z="0"/>
					<Vertex X="11900" Y="13071" Z="0"/>
					<Vertex X="11917" Y="13071" Z="0"/>
					<Vertex X="11934" Y="13071" Z="0"/>
					<Vertex X="11960" Y="13071" Z="0"/>
					<Vertex X="11978" Y="13071" Z="0"/>
					<Vertex X="12004" Y="13071" Z="0"/>
					<Vertex X="12047" Y="13071" Z="0"/>
					<Vertex X="12082" Y="13071" Z="0"/>
					<Vertex X="12116" Y="13071" Z="0"/>
					<Vertex X="12169" Y="13071" Z="0"/>
					<Vertex X="12195" Y="13071" Z="0"/>
					<Vertex X="12229" Y="13071" Z="0"/>
					<Vertex X="12255" Y="13071" Z="0"/>
					<Vertex X="12273" Y="13071" Z="0"/>
					<Vertex X="12299" Y="13054" Z="0"/>
					<Vertex X="12325" Y="13036" Z="0"/>
					<Vertex X="12368" Y="13019" Z="0"/>
					<Vertex X="12394" Y="13002" Z="0"/>
					<Vertex X="12438" Y="12984" Z="0"/>
					<Vertex X="12455" Y="12984" Z="0"/>
					<Vertex X="12516" Y="12967" Z="0"/>
					<Vertex X="12585" Y="12941" Z="0"/>
					<Vertex X="12629" Y="12932" Z="0"/>
					<Vertex X="12655" Y="12932" Z="0"/>
					<Vertex X="12689" Y="12932" Z="0"/>
					<Vertex X="12750" Y="12924" Z="0"/>
					<Vertex X="12776" Y="12915" Z="0"/>
					<Vertex X="12828" Y="12915" Z="0"/>
					<Vertex X="12872" Y="12915" Z="0"/>
					<Vertex X="12898" Y="12915" Z="0"/>
					<Vertex X="12958" Y="12915" Z="0"/>
					<Vertex X="12993" Y="12915" Z="0"/>
					<Vertex X="13028" Y="12915" Z="0"/>
					<Vertex X="13080" Y="12915" Z="0"/>
					<Vertex X="13106" Y="12915" Z="0"/>
					<Vertex X="13132" Y="12915" Z="0"/>
					<Vertex X="13149" Y="12915" Z="0"/>
					<Vertex X="13167" Y="12906" Z="0"/>
					<Vertex X="13184" Y="12898" Z="0"/>
					<Vertex X="13210" Y="12898" Z="0"/>
					<Vertex X="13227" Y="12880" Z="0"/>
					<Vertex X="13245" Y="12863" Z="0"/>
					<Vertex X="13271" Y="12845" Z="0"/>
					<Vertex X="13280" Y="12837" Z="0"/>
					<Vertex X="13280" Y="12819" Z="0"/>
					<Vertex X="13288" Y="12793" Z="0"/>
					<Vertex X="13297" Y="12767" Z="0"/>
					<Vertex X="13306" Y="12741" Z="0"/>
					<Vertex X="13314" Y="12724" Z="0"/>
					<Vertex X="13314" Y="12698" Z="0"/>
					<Vertex X="13314" Y="12681" Z="0"/>
					<Vertex X="13332" Y="12637" Z="0"/>
					<Vertex X="13332" Y="12611" Z="0"/>
					<Vertex X="13332" Y="12576" Z="0"/>
					<Vertex X="13332" Y="12550" Z="0"/>
					<Vertex X="13332" Y="12524" Z="0"/>
					<Vertex X="13332" Y="12490" Z="0"/>
					<Vertex X="13314" Y="12438" Z="0"/>
					<Vertex X="13288" Y="12385" Z="0"/>
					<Vertex X="13271" Y="12333" Z="0"/>
					<Vertex X="13253" Y="12281" Z="0"/>
					<Vertex X="13236" Y="12238" Z="0"/>
					<Vertex X="13236" Y="12194" Z="0"/>
					<Vertex X="13227" Y="12160" Z="0"/>
					<Vertex X="13227" Y="12142" Z="0"/>
					<Vertex X="13219" Y="12090" Z="0"/>
					<Vertex X="13210" Y="12038" Z="0"/>
					<Vertex X="13210" Y="12004" Z="0"/>
					<Vertex X="13210" Y="11978" Z="0"/>
					<Vertex X="13210" Y="11934" Z="0"/>
					<Vertex X="13210" Y="11899" Z="0"/>
					<Vertex X="13210" Y="11882" Z="0"/>
					<Vertex X="13210" Y="11856" Z="0"/>
					<Vertex X="13210" Y="11839" Z="0"/>
					<Vertex X="13210" Y="11813" Z="0"/>
					<Vertex X="13210" Y="11795" Z="0"/>
					<Vertex X="13210" Y="11769" Z="0"/>
					<Vertex X="13210" Y="11761" Z="0"/>
					<Vertex X="13236" Y="11734" Z="0"/>
					<Vertex X="13245" Y="11717" Z="0"/>
					<Vertex X="13253" Y="11708" Z="0"/>
					<Vertex X="13271" Y="11691" Z="0"/>
					<Vertex X="13280" Y="11674" Z="0"/>
					<Vertex X="13306" Y="11648" Z="0"/>
					<Vertex X="13314" Y="11639" Z="0"/>
					<Vertex X="13340" Y="11622" Z="0"/>
					<Vertex X="13358" Y="11596" Z="0"/>
					<Vertex X="13375" Y="11587" Z="0"/>
					<Vertex X="13392" Y="11570" Z="0"/>
					<Vertex X="13427" Y="11552" Z="0"/>
					<Vertex X="13436" Y="11535" Z="0"/>
					<Vertex X="13462" Y="11509" Z="0"/>
					<Vertex X="13479" Y="11491" Z="0"/>
					<Vertex X="13497" Y="11474" Z="0"/>
					<Vertex X="13505" Y="11465" Z="0"/>
					<Vertex X="13523" Y="11439" Z="0"/>
					<Vertex X="13531" Y="11422" Z="0"/>
					<Vertex X="13549" Y="11396" Z="0"/>
					<Vertex X="13566" Y="11379" Z="0"/>
					<Vertex X="13583" Y="11344" Z="0"/>
					<Vertex X="13592" Y="11327" Z="0"/>
					<Vertex X="13618" Y="11301" Z="0"/>
					<Vertex X="13635" Y="11274" Z="0"/>
					<Vertex X="13644" Y="11248" Z="0"/>
					<Vertex X="13661" Y="11231" Z="0"/>
					<Vertex X="13687" Y="11196" Z="0"/>
					<Vertex X="13705" Y="11170" Z="0"/>
					<Vertex X="13740" Y="11127" Z="0"/>
					<Vertex X="13757" Y="11092" Z="0"/>
					<Vertex X="13783" Y="11049" Z="0"/>
					<Vertex X="13792" Y="11005" Z="0"/>
					<Vertex X="13800" Y="10988" Z="0"/>
					<Vertex X="13809" Y="10962" Z="0"/>
					<Vertex X="13818" Y="10936" Z="0"/>
					<Vertex X="13818" Y="10910" Z="0"/>
					<Vertex X="13818" Y="10884" Z="0"/>
					<Vertex X="13818" Y="10849" Z="0"/>
					<Vertex X="13809" Y="10823" Z="0"/>
					<Vertex X="13783" Y="10780" Z="0"/>
					<Vertex X="13774" Y="10771" Z="0"/>
					<Vertex X="13748" Y="10754" Z="0"/>
					<Vertex X="13722" Y="10728" Z="0"/>
					<Vertex X="13687" Y="10728" Z="0"/>
					<Vertex X="13661" Y="10710" Z="0"/>
					<Vertex X="13635" Y="10710" Z="0"/>
					<Vertex X="13583" Y="10710" Z="0"/>
					<Vertex X="13540" Y="10710" Z="0"/>
					<Vertex X="13505" Y="10710" Z="0"/>
					<Vertex X="13444" Y="10719" Z="0"/>
					<Vertex X="13392" Y="10736" Z="0"/>
					<Vertex X="13340" Y="10754" Z="0"/>
					<Vertex X="13297" Y="10788" Z="0"/>
					<Vertex X="13245" Y="10823" Z="0"/>
					<Vertex X="13210" Y="10832" Z="0"/>
					<Vertex X="13158" Y="10858" Z="0"/>
					<Vertex X="13106" Y="10884" Z="0"/>
					<Vertex X="13045" Y="10919" Z="0"/>
					<Vertex X="13002" Y="10945" Z="0"/>
					<Vertex X="12941" Y="10979" Z="0"/>
					<Vertex X="12872" Y="11014" Z="0"/>
					<Vertex X="12828" Y="11040" Z="0"/>
					<Vertex X="12793" Y="11066" Z="0"/>
					<Vertex X="12741" Y="11110" Z="0"/>
					<Vertex X="12707" Y="11127" Z="0"/>
					<Vertex X="12663" Y="11144" Z="0"/>
					<Vertex X="12637" Y="11170" Z="0"/>
					<Vertex X="12594" Y="11188" Z="0"/>
					<Vertex X="12559" Y="11205" Z="0"/>
					<Vertex X="12524" Y="11231" Z="0"/>
					<Vertex X="12498" Y="11240" Z="0"/>
					<Vertex X="12472" Y="11257" Z="0"/>
					<Vertex X="12420" Y="11292" Z="0"/>
					<Vertex X="12394" Y="11318" Z="0"/>
					<Vertex X="12386" Y="11327" Z="0"/>
					<Vertex X="12360" Y="11353" Z="0"/>
					<Vertex X="12325" Y="11370" Z="0"/>
					<Vertex X="12307" Y="11387" Z="0"/>
					<Vertex X="12299" Y="11405" Z="0"/>
					<Vertex X="12264" Y="11431" Z="0"/>
					<Vertex X="12247" Y="11448" Z="0"/>
					<Vertex X="12229" Y="11465" Z="0"/>
					<Vertex X="12212" Y="11491" Z="0"/>
					<Vertex X="12195" Y="11517" Z="0"/>
					<Vertex X="12177" Y="11552" Z="0"/>
					<Vertex X="12160" Y="11570" Z="0"/>
					<Vertex X="12134" Y="11596" Z="0"/>
					<Vertex X="12125" Y="11613" Z="0"/>
					<Vertex X="12099" Y="11648" Z="0"/>
					<Vertex X="12082" Y="11674" Z="0"/>
					<Vertex X="12047" Y="11708" Z="0"/>
					<Vertex X="12030" Y="11743" Z="0"/>
					<Vertex X="12012" Y="11769" Z="0"/>
					<Vertex X="11995" Y="11787" Z="0"/>
					<Vertex X="11986" Y="11795" Z="0"/>
					<Vertex X="11978" Y="11804" Z="0"/>
					<Vertex X="11969" Y="11813" Z="0"/>
					<Vertex X="11952" Y="11830" Z="0"/>
					<Vertex X="11943" Y="11839" Z="0"/>
					<Vertex X="11934" Y="11847" Z="0"/>
					<Vertex X="11926" Y="11856" Z="0"/>
					<Vertex X="11917" Y="11865" Z="0"/>
					<Vertex X="11908" Y="11873" Z="0"/>
					<Vertex X="11891" Y="11882" Z="0"/>
					<Vertex X="11882" Y="11891" Z="0"/>
					<Vertex X="11839" Y="11917" Z="0"/>
				</Vertices>
			</Region>
			<Region Id="11" Type="0" Zoom="0.198142" Selected="0" ImageLocation="" ImageFocus="0" Length="3645.0" Area="917836.5" LengthMicrons="895.6" AreaMicrons="55408.4" Text="CRIB" NegativeROA="0" InputRegionId="0" Analyze="1" DisplayId="11">
				<Attributes/>
				<Vertices>
					<Vertex X="18664" Y="1539" Z="0"/>
					<Vertex X="18659" Y="1539" Z="0"/>
					<Vertex X="18654" Y="1539" Z="0"/>
					<Vertex X="18649" Y="1544" Z="0"/>
					<Vertex X="18638" Y="1550" Z="0"/>
					<Vertex X="18633" Y="1555" Z="0"/>
					<Vertex X="18628" Y="1555" Z="0"/>
					<Vertex X="18618" Y="1565" Z="0"/>
					<Vertex X="18608" Y="1565" Z="0"/>
					<Vertex X="18598" Y="1570" Z="0"/>
					<Vertex X="18583" Y="1575" Z="0"/>
					<Vertex X="18568" Y="1580" Z="0"/>
					<Vertex X="18558" Y="1585" Z="0"/>
					<Vertex X="18548" Y="1590" Z="0"/>
					<Vertex X="18522" Y="1600" Z="0"/>
					<Vertex X="18512" Y="1605" Z="0"/>
					<Vertex X="18502" Y="1605" Z="0"/>
					<Vertex X="18492" Y="1610" Z="0"/>
					<Vertex X="18477" Y="1615" Z="0"/>
					<Vertex X="18452" Y="1620" Z="0"/>
					<Vertex X="18442" Y="1620" Z="0"/>
					<Vertex X="18437" Y="1620" Z="0"/>
					<Vertex X="18416" Y="1625" Z="0"/>
					<Vertex X="18396" Y="1625" Z="0"/>
					<Vertex X="18391" Y="1630" Z="0"/>
					<Vertex X="18371" Y="1630" Z="0"/>
					<Vertex X="18356" Y="1635" Z="0"/>
					<Vertex X="18346" Y="1635" Z="0"/>
					<Vertex X="18336" Y="1640" Z="0"/>
					<Vertex X="18326" Y="1645" Z="0"/>
					<Vertex X="18321" Y="1650" Z="0"/>
					<Vertex X="18315" Y="1650" Z="0"/>
					<Vertex X="18300" Y="1656" Z="0"/>
					<Vertex X="18295" Y="1661" Z="0"/>
					<Vertex X="18290" Y="1661" Z="0"/>
					<Vertex X="18280" Y="1666" Z="0"/>
					<Vertex X="18265" Y="1671" Z="0"/>
					<Vertex X="18255" Y="1676" Z="0"/>
					<Vertex X="18250" Y="1681" Z="0"/>
					<Vertex X="18245" Y="1681" Z="0"/>
					<Vertex X="18230" Y="1681" Z="0"/>
					<Vertex X="18220" Y="1696" Z="0"/>
					<Vertex X="18215" Y="1701" Z="0"/>
					<Vertex X="18204" Y="1701" Z="0"/>
					<Vertex X="18189" Y="1706" Z="0"/>
					<Vertex X="18179" Y="1716" Z="0"/>
					<Vertex X="18169" Y="1716" Z="0"/>
					<Vertex X="18169" Y="1721" Z="0"/>
					<Vertex X="18154" Y="1726" Z="0"/>
					<Vertex X="18149" Y="1736" Z="0"/>
					<Vertex X="18144" Y="1736" Z="0"/>
					<Vertex X="18134" Y="1746" Z="0"/>
					<Vertex X="18129" Y="1746" Z="0"/>
					<Vertex X="18124" Y="1751" Z="0"/>
					<Vertex X="18119" Y="1751" Z="0"/>
					<Vertex X="18119" Y="1756" Z="0"/>
					<Vertex X="18114" Y="1761" Z="0"/>
					<Vertex X="18109" Y="1767" Z="0"/>
					<Vertex X="18104" Y="1772" Z="0"/>
					<Vertex X="18093" Y="1782" Z="0"/>
					<Vertex X="18088" Y="1787" Z="0"/>
					<Vertex X="18083" Y="1792" Z="0"/>
					<Vertex X="18073" Y="1802" Z="0"/>
					<Vertex X="18068" Y="1807" Z="0"/>
					<Vertex X="18063" Y="1812" Z="0"/>
					<Vertex X="18058" Y="1822" Z="0"/>
					<Vertex X="18053" Y="1822" Z="0"/>
					<Vertex X="18053" Y="1832" Z="0"/>
					<Vertex X="18048" Y="1842" Z="0"/>
					<Vertex X="18043" Y="1847" Z="0"/>
					<Vertex X="18038" Y="1852" Z="0"/>
					<Vertex X="18033" Y="1867" Z="0"/>
					<Vertex X="18033" Y="1873" Z="0"/>
					<Vertex X="18018" Y="1883" Z="0"/>
					<Vertex X="18018" Y="1888" Z="0"/>
					<Vertex X="18018" Y="1898" Z="0"/>
					<Vertex X="18013" Y="1908" Z="0"/>
					<Vertex X="18003" Y="1923" Z="0"/>
					<Vertex X="18003" Y="1928" Z="0"/>
					<Vertex X="18003" Y="1933" Z="0"/>
					<Vertex X="18003" Y="1938" Z="0"/>
					<Vertex X="17998" Y="1948" Z="0"/>
					<Vertex X="17998" Y="1953" Z="0"/>
					<Vertex X="17992" Y="1958" Z="0"/>
					<Vertex X="17992" Y="1968" Z="0"/>
					<Vertex X="17992" Y="1973" Z="0"/>
					<Vertex X="17992" Y="1984" Z="0"/>
					<Vertex X="17987" Y="1994" Z="0"/>
					<Vertex X="17987" Y="2009" Z="0"/>
					<Vertex X="17987" Y="2014" Z="0"/>
					<Vertex X="17987" Y="2019" Z="0"/>
					<Vertex X="17987" Y="2029" Z="0"/>
					<Vertex X="17987" Y="2034" Z="0"/>
					<Vertex X="17987" Y="2044" Z="0"/>
					<Vertex X="17987" Y="2054" Z="0"/>
					<Vertex X="17987" Y="2059" Z="0"/>
					<Vertex X="17987" Y="2074" Z="0"/>
					<Vertex X="17987" Y="2084" Z="0"/>
					<Vertex X="17987" Y="2090" Z="0"/>
					<Vertex X="17987" Y="2110" Z="0"/>
					<Vertex X="17992" Y="2120" Z="0"/>
					<Vertex X="17992" Y="2125" Z="0"/>
					<Vertex X="18003" Y="2135" Z="0"/>
					<Vertex X="18003" Y="2150" Z="0"/>
					<Vertex X="18008" Y="2155" Z="0"/>
					<Vertex X="18013" Y="2165" Z="0"/>
					<Vertex X="18018" Y="2175" Z="0"/>
					<Vertex X="18023" Y="2185" Z="0"/>
					<Vertex X="18028" Y="2190" Z="0"/>
					<Vertex X="18028" Y="2201" Z="0"/>
					<Vertex X="18033" Y="2206" Z="0"/>
					<Vertex X="18043" Y="2216" Z="0"/>
					<Vertex X="18043" Y="2221" Z="0"/>
					<Vertex X="18048" Y="2231" Z="0"/>
					<Vertex X="18053" Y="2236" Z="0"/>
					<Vertex X="18058" Y="2246" Z="0"/>
					<Vertex X="18063" Y="2251" Z="0"/>
					<Vertex X="18068" Y="2256" Z="0"/>
					<Vertex X="18073" Y="2261" Z="0"/>
					<Vertex X="18078" Y="2271" Z="0"/>
					<Vertex X="18083" Y="2276" Z="0"/>
					<Vertex X="18083" Y="2281" Z="0"/>
					<Vertex X="18093" Y="2286" Z="0"/>
					<Vertex X="18093" Y="2291" Z="0"/>
					<Vertex X="18098" Y="2291" Z="0"/>
					<Vertex X="18109" Y="2302" Z="0"/>
					<Vertex X="18114" Y="2312" Z="0"/>
					<Vertex X="18114" Y="2317" Z="0"/>
					<Vertex X="18124" Y="2322" Z="0"/>
					<Vertex X="18124" Y="2327" Z="0"/>
					<Vertex X="18139" Y="2332" Z="0"/>
					<Vertex X="18149" Y="2337" Z="0"/>
					<Vertex X="18159" Y="2347" Z="0"/>
					<Vertex X="18174" Y="2357" Z="0"/>
					<Vertex X="18179" Y="2362" Z="0"/>
					<Vertex X="18189" Y="2372" Z="0"/>
					<Vertex X="18199" Y="2382" Z="0"/>
					<Vertex X="18209" Y="2382" Z="0"/>
					<Vertex X="18220" Y="2397" Z="0"/>
					<Vertex X="18225" Y="2397" Z="0"/>
					<Vertex X="18240" Y="2407" Z="0"/>
					<Vertex X="18245" Y="2413" Z="0"/>
					<Vertex X="18255" Y="2418" Z="0"/>
					<Vertex X="18265" Y="2423" Z="0"/>
					<Vertex X="18270" Y="2428" Z="0"/>
					<Vertex X="18280" Y="2438" Z="0"/>
					<Vertex X="18285" Y="2443" Z="0"/>
					<Vertex X="18295" Y="2453" Z="0"/>
					<Vertex X="18300" Y="2453" Z="0"/>
					<Vertex X="18310" Y="2458" Z="0"/>
					<Vertex X="18315" Y="2468" Z="0"/>
					<Vertex X="18321" Y="2468" Z="0"/>
					<Vertex X="18326" Y="2473" Z="0"/>
					<Vertex X="18331" Y="2473" Z="0"/>
					<Vertex X="18341" Y="2478" Z="0"/>
					<Vertex X="18346" Y="2483" Z="0"/>
					<Vertex X="18356" Y="2488" Z="0"/>
					<Vertex X="18361" Y="2493" Z="0"/>
					<Vertex X="18371" Y="2498" Z="0"/>
					<Vertex X="18376" Y="2503" Z="0"/>
					<Vertex X="18381" Y="2503" Z="0"/>
					<Vertex X="18386" Y="2503" Z="0"/>
					<Vertex X="18391" Y="2503" Z="0"/>
					<Vertex X="18396" Y="2508" Z="0"/>
					<Vertex X="18411" Y="2513" Z="0"/>
					<Vertex X="18416" Y="2519" Z="0"/>
					<Vertex X="18427" Y="2519" Z="0"/>
					<Vertex X="18427" Y="2524" Z="0"/>
					<Vertex X="18432" Y="2524" Z="0"/>
					<Vertex X="18437" Y="2524" Z="0"/>
					<Vertex X="18442" Y="2529" Z="0"/>
					<Vertex X="18442" Y="2534" Z="0"/>
					<Vertex X="18457" Y="2534" Z="0"/>
					<Vertex X="18462" Y="2534" Z="0"/>
					<Vertex X="18462" Y="2539" Z="0"/>
					<Vertex X="18467" Y="2539" Z="0"/>
					<Vertex X="18482" Y="2549" Z="0"/>
					<Vertex X="18482" Y="2554" Z="0"/>
					<Vertex X="18492" Y="2554" Z="0"/>
					<Vertex X="18492" Y="2559" Z="0"/>
					<Vertex X="18502" Y="2564" Z="0"/>
					<Vertex X="18507" Y="2564" Z="0"/>
					<Vertex X="18507" Y="2569" Z="0"/>
					<Vertex X="18517" Y="2569" Z="0"/>
					<Vertex X="18527" Y="2574" Z="0"/>
					<Vertex X="18538" Y="2579" Z="0"/>
					<Vertex X="18543" Y="2579" Z="0"/>
					<Vertex X="18543" Y="2584" Z="0"/>
					<Vertex X="18553" Y="2584" Z="0"/>
					<Vertex X="18553" Y="2589" Z="0"/>
					<Vertex X="18558" Y="2589" Z="0"/>
					<Vertex X="18563" Y="2589" Z="0"/>
					<Vertex X="18568" Y="2589" Z="0"/>
					<Vertex X="18578" Y="2599" Z="0"/>
					<Vertex X="18588" Y="2599" Z="0"/>
					<Vertex X="18593" Y="2599" Z="0"/>
					<Vertex X="18598" Y="2599" Z="0"/>
					<Vertex X="18608" Y="2599" Z="0"/>
					<Vertex X="18613" Y="2599" Z="0"/>
					<Vertex X="18623" Y="2604" Z="0"/>
					<Vertex X="18633" Y="2604" Z="0"/>
					<Vertex X="18638" Y="2604" Z="0"/>
					<Vertex X="18649" Y="2604" Z="0"/>
					<Vertex X="18659" Y="2604" Z="0"/>
					<Vertex X="18664" Y="2604" Z="0"/>
					<Vertex X="18669" Y="2604" Z="0"/>
					<Vertex X="18674" Y="2604" Z="0"/>
					<Vertex X="18679" Y="2604" Z="0"/>
					<Vertex X="18684" Y="2604" Z="0"/>
					<Vertex X="18689" Y="2604" Z="0"/>
					<Vertex X="18699" Y="2604" Z="0"/>
					<Vertex X="18704" Y="2604" Z="0"/>
					<Vertex X="18709" Y="2604" Z="0"/>
					<Vertex X="18719" Y="2604" Z="0"/>
					<Vertex X="18729" Y="2604" Z="0"/>
					<Vertex X="18734" Y="2604" Z="0"/>
					<Vertex X="18744" Y="2604" Z="0"/>
					<Vertex X="18755" Y="2604" Z="0"/>
					<Vertex X="18765" Y="2604" Z="0"/>
					<Vertex X="18770" Y="2604" Z="0"/>
					<Vertex X="18775" Y="2604" Z="0"/>
					<Vertex X="18785" Y="2604" Z="0"/>
					<Vertex X="18795" Y="2604" Z="0"/>
					<Vertex X="18800" Y="2604" Z="0"/>
					<Vertex X="18810" Y="2604" Z="0"/>
					<Vertex X="18815" Y="2604" Z="0"/>
					<Vertex X="18825" Y="2604" Z="0"/>
					<Vertex X="18835" Y="2604" Z="0"/>
					<Vertex X="18845" Y="2604" Z="0"/>
					<Vertex X="18850" Y="2604" Z="0"/>
					<Vertex X="18861" Y="2604" Z="0"/>
					<Vertex X="18866" Y="2604" Z="0"/>
					<Vertex X="18881" Y="2604" Z="0"/>
					<Vertex X="18886" Y="2604" Z="0"/>
					<Vertex X="18891" Y="2604" Z="0"/>
					<Vertex X="18896" Y="2604" Z="0"/>
					<Vertex X="18901" Y="2599" Z="0"/>
					<Vertex X="18911" Y="2594" Z="0"/>
					<Vertex X="18916" Y="2594" Z="0"/>
					<Vertex X="18921" Y="2594" Z="0"/>
					<Vertex X="18931" Y="2584" Z="0"/>
					<Vertex X="18941" Y="2584" Z="0"/>
					<Vertex X="18946" Y="2579" Z="0"/>
					<Vertex X="18956" Y="2574" Z="0"/>
					<Vertex X="18972" Y="2564" Z="0"/>
					<Vertex X="18977" Y="2564" Z="0"/>
					<Vertex X="18977" Y="2559" Z="0"/>
					<Vertex X="18987" Y="2554" Z="0"/>
					<Vertex X="18992" Y="2549" Z="0"/>
					<Vertex X="19002" Y="2544" Z="0"/>
					<Vertex X="19007" Y="2534" Z="0"/>
					<Vertex X="19012" Y="2529" Z="0"/>
					<Vertex X="19017" Y="2524" Z="0"/>
					<Vertex X="19027" Y="2513" Z="0"/>
					<Vertex X="19037" Y="2498" Z="0"/>
					<Vertex X="19042" Y="2493" Z="0"/>
					<Vertex X="19042" Y="2483" Z="0"/>
					<Vertex X="19052" Y="2463" Z="0"/>
					<Vertex X="19067" Y="2453" Z="0"/>
					<Vertex X="19067" Y="2448" Z="0"/>
					<Vertex X="19073" Y="2433" Z="0"/>
					<Vertex X="19078" Y="2433" Z="0"/>
					<Vertex X="19083" Y="2418" Z="0"/>
					<Vertex X="19083" Y="2413" Z="0"/>
					<Vertex X="19093" Y="2397" Z="0"/>
					<Vertex X="19093" Y="2387" Z="0"/>
					<Vertex X="19098" Y="2382" Z="0"/>
					<Vertex X="19103" Y="2372" Z="0"/>
					<Vertex X="19103" Y="2362" Z="0"/>
					<Vertex X="19113" Y="2352" Z="0"/>
					<Vertex X="19118" Y="2342" Z="0"/>
					<Vertex X="19118" Y="2332" Z="0"/>
					<Vertex X="19123" Y="2327" Z="0"/>
					<Vertex X="19133" Y="2317" Z="0"/>
					<Vertex X="19133" Y="2312" Z="0"/>
					<Vertex X="19133" Y="2291" Z="0"/>
					<Vertex X="19138" Y="2281" Z="0"/>
					<Vertex X="19138" Y="2276" Z="0"/>
					<Vertex X="19143" Y="2256" Z="0"/>
					<Vertex X="19143" Y="2246" Z="0"/>
					<Vertex X="19143" Y="2241" Z="0"/>
					<Vertex X="19143" Y="2236" Z="0"/>
					<Vertex X="19143" Y="2231" Z="0"/>
					<Vertex X="19143" Y="2221" Z="0"/>
					<Vertex X="19143" Y="2211" Z="0"/>
					<Vertex X="19143" Y="2201" Z="0"/>
					<Vertex X="19143" Y="2190" Z="0"/>
					<Vertex X="19143" Y="2185" Z="0"/>
					<Vertex X="19143" Y="2175" Z="0"/>
					<Vertex X="19143" Y="2165" Z="0"/>
					<Vertex X="19143" Y="2150" Z="0"/>
					<Vertex X="19143" Y="2140" Z="0"/>
					<Vertex X="19143" Y="2135" Z="0"/>
					<Vertex X="19143" Y="2120" Z="0"/>
					<Vertex X="19143" Y="2115" Z="0"/>
					<Vertex X="19143" Y="2100" Z="0"/>
					<Vertex X="19143" Y="2090" Z="0"/>
					<Vertex X="19143" Y="2079" Z="0"/>
					<Vertex X="19143" Y="2069" Z="0"/>
					<Vertex X="19143" Y="2064" Z="0"/>
					<Vertex X="19143" Y="2054" Z="0"/>
					<Vertex X="19143" Y="2044" Z="0"/>
					<Vertex X="19143" Y="2034" Z="0"/>
					<Vertex X="19143" Y="2029" Z="0"/>
					<Vertex X="19143" Y="2019" Z="0"/>
					<Vertex X="19143" Y="2014" Z="0"/>
					<Vertex X="19143" Y="2004" Z="0"/>
					<Vertex X="19143" Y="1999" Z="0"/>
					<Vertex X="19133" Y="1989" Z="0"/>
					<Vertex X="19133" Y="1979" Z="0"/>
					<Vertex X="19133" Y="1968" Z="0"/>
					<Vertex X="19133" Y="1963" Z="0"/>
					<Vertex X="19128" Y="1948" Z="0"/>
					<Vertex X="19128" Y="1943" Z="0"/>
					<Vertex X="19118" Y="1933" Z="0"/>
					<Vertex X="19118" Y="1923" Z="0"/>
					<Vertex X="19108" Y="1918" Z="0"/>
					<Vertex X="19103" Y="1908" Z="0"/>
					<Vertex X="19098" Y="1893" Z="0"/>
					<Vertex X="19088" Y="1883" Z="0"/>
					<Vertex X="19088" Y="1873" Z="0"/>
					<Vertex X="19073" Y="1862" Z="0"/>
					<Vertex X="19052" Y="1842" Z="0"/>
					<Vertex X="19047" Y="1832" Z="0"/>
					<Vertex X="19037" Y="1817" Z="0"/>
					<Vertex X="19027" Y="1807" Z="0"/>
					<Vertex X="19022" Y="1802" Z="0"/>
					<Vertex X="19012" Y="1792" Z="0"/>
					<Vertex X="19007" Y="1782" Z="0"/>
					<Vertex X="18997" Y="1772" Z="0"/>
					<Vertex X="18987" Y="1767" Z="0"/>
					<Vertex X="18977" Y="1756" Z="0"/>
					<Vertex X="18972" Y="1751" Z="0"/>
					<Vertex X="18961" Y="1746" Z="0"/>
					<Vertex X="18951" Y="1731" Z="0"/>
					<Vertex X="18941" Y="1731" Z="0"/>
					<Vertex X="18936" Y="1721" Z="0"/>
					<Vertex X="18931" Y="1716" Z="0"/>
					<Vertex X="18921" Y="1706" Z="0"/>
					<Vertex X="18906" Y="1701" Z="0"/>
					<Vertex X="18896" Y="1691" Z="0"/>
					<Vertex X="18886" Y="1681" Z="0"/>
					<Vertex X="18881" Y="1681" Z="0"/>
					<Vertex X="18871" Y="1671" Z="0"/>
					<Vertex X="18861" Y="1666" Z="0"/>
					<Vertex X="18861" Y="1661" Z="0"/>
					<Vertex X="18850" Y="1656" Z="0"/>
					<Vertex X="18840" Y="1645" Z="0"/>
					<Vertex X="18835" Y="1640" Z="0"/>
					<Vertex X="18820" Y="1625" Z="0"/>
					<Vertex X="18815" Y="1620" Z="0"/>
					<Vertex X="18810" Y="1615" Z="0"/>
					<Vertex X="18805" Y="1610" Z="0"/>
					<Vertex X="18800" Y="1605" Z="0"/>
					<Vertex X="18795" Y="1605" Z="0"/>
					<Vertex X="18790" Y="1600" Z="0"/>
					<Vertex X="18780" Y="1595" Z="0"/>
					<Vertex X="18775" Y="1590" Z="0"/>
					<Vertex X="18770" Y="1590" Z="0"/>
					<Vertex X="18765" Y="1585" Z="0"/>
					<Vertex X="18760" Y="1580" Z="0"/>
					<Vertex X="18755" Y="1575" Z="0"/>
					<Vertex X="18750" Y="1570" Z="0"/>
					<Vertex X="18744" Y="1570" Z="0"/>
					<Vertex X="18734" Y="1565" Z="0"/>
					<Vertex X="18729" Y="1560" Z="0"/>
					<Vertex X="18724" Y="1560" Z="0"/>
					<Vertex X="18719" Y="1560" Z="0"/>
					<Vertex X="18719" Y="1555" Z="0"/>
					<Vertex X="18714" Y="1555" Z="0"/>
					<Vertex X="18709" Y="1555" Z="0"/>
					<Vertex X="18704" Y="1555" Z="0"/>
					<Vertex X="18699" Y="1555" Z="0"/>
					<Vertex X="18694" Y="1544" Z="0"/>
					<Vertex X="18689" Y="1544" Z="0"/>
					<Vertex X="18684" Y="1544" Z="0"/>
					<Vertex X="18679" Y="1544" Z="0"/>
					<Vertex X="18669" Y="1544" Z="0"/>
					<Vertex X="18664" Y="1539" Z="0"/>
				</Vertices>
			</Region>
			<Region Id="12" Type="0" Zoom="0.194734" Selected="0" ImageLocation="" ImageFocus="0" Length="4827.2" Area="1624551.0" LengthMicrons="1186.1" AreaMicrons="98071.7" Text="ACINAR" NegativeROA="0" InputRegionId="0" Analyze="1" DisplayId="12">
				<Attributes/>
				<Vertices>
					<Vertex X="16294" Y="2460" Z="0"/>
					<Vertex X="16289" Y="2460" Z="0"/>
					<Vertex X="16279" Y="2460" Z="0"/>
					<Vertex X="16269" Y="2460" Z="0"/>
					<Vertex X="16258" Y="2460" Z="0"/>
					<Vertex X="16243" Y="2455" Z="0"/>
					<Vertex X="16238" Y="2455" Z="0"/>
					<Vertex X="16222" Y="2455" Z="0"/>
					<Vertex X="16217" Y="2455" Z="0"/>
					<Vertex X="16207" Y="2455" Z="0"/>
					<Vertex X="16192" Y="2455" Z="0"/>
					<Vertex X="16186" Y="2455" Z="0"/>
					<Vertex X="16181" Y="2444" Z="0"/>
					<Vertex X="16166" Y="2444" Z="0"/>
					<Vertex X="16151" Y="2444" Z="0"/>
					<Vertex X="16140" Y="2444" Z="0"/>
					<Vertex X="16125" Y="2444" Z="0"/>
					<Vertex X="16115" Y="2444" Z="0"/>
					<Vertex X="16099" Y="2444" Z="0"/>
					<Vertex X="16089" Y="2444" Z="0"/>
					<Vertex X="16073" Y="2444" Z="0"/>
					<Vertex X="16058" Y="2444" Z="0"/>
					<Vertex X="16048" Y="2444" Z="0"/>
					<Vertex X="16032" Y="2444" Z="0"/>
					<Vertex X="16022" Y="2444" Z="0"/>
					<Vertex X="16017" Y="2444" Z="0"/>
					<Vertex X="16002" Y="2444" Z="0"/>
					<Vertex X="15991" Y="2444" Z="0"/>
					<Vertex X="15981" Y="2444" Z="0"/>
					<Vertex X="15971" Y="2444" Z="0"/>
					<Vertex X="15966" Y="2444" Z="0"/>
					<Vertex X="15955" Y="2444" Z="0"/>
					<Vertex X="15945" Y="2444" Z="0"/>
					<Vertex X="15930" Y="2444" Z="0"/>
					<Vertex X="15925" Y="2444" Z="0"/>
					<Vertex X="15919" Y="2444" Z="0"/>
					<Vertex X="15914" Y="2444" Z="0"/>
					<Vertex X="15904" Y="2450" Z="0"/>
					<Vertex X="15889" Y="2450" Z="0"/>
					<Vertex X="15878" Y="2460" Z="0"/>
					<Vertex X="15863" Y="2460" Z="0"/>
					<Vertex X="15848" Y="2465" Z="0"/>
					<Vertex X="15837" Y="2470" Z="0"/>
					<Vertex X="15827" Y="2475" Z="0"/>
					<Vertex X="15817" Y="2480" Z="0"/>
					<Vertex X="15812" Y="2485" Z="0"/>
					<Vertex X="15801" Y="2485" Z="0"/>
					<Vertex X="15791" Y="2501" Z="0"/>
					<Vertex X="15781" Y="2501" Z="0"/>
					<Vertex X="15776" Y="2511" Z="0"/>
					<Vertex X="15760" Y="2516" Z="0"/>
					<Vertex X="15755" Y="2527" Z="0"/>
					<Vertex X="15750" Y="2532" Z="0"/>
					<Vertex X="15740" Y="2542" Z="0"/>
					<Vertex X="15735" Y="2547" Z="0"/>
					<Vertex X="15735" Y="2552" Z="0"/>
					<Vertex X="15724" Y="2563" Z="0"/>
					<Vertex X="15714" Y="2568" Z="0"/>
					<Vertex X="15704" Y="2578" Z="0"/>
					<Vertex X="15699" Y="2578" Z="0"/>
					<Vertex X="15699" Y="2588" Z="0"/>
					<Vertex X="15688" Y="2593" Z="0"/>
					<Vertex X="15683" Y="2604" Z="0"/>
					<Vertex X="15678" Y="2609" Z="0"/>
					<Vertex X="15678" Y="2614" Z="0"/>
					<Vertex X="15668" Y="2624" Z="0"/>
					<Vertex X="15668" Y="2629" Z="0"/>
					<Vertex X="15663" Y="2640" Z="0"/>
					<Vertex X="15658" Y="2650" Z="0"/>
					<Vertex X="15658" Y="2660" Z="0"/>
					<Vertex X="15647" Y="2670" Z="0"/>
					<Vertex X="15647" Y="2676" Z="0"/>
					<Vertex X="15642" Y="2696" Z="0"/>
					<Vertex X="15642" Y="2701" Z="0"/>
					<Vertex X="15637" Y="2717" Z="0"/>
					<Vertex X="15637" Y="2722" Z="0"/>
					<Vertex X="15632" Y="2737" Z="0"/>
					<Vertex X="15632" Y="2742" Z="0"/>
					<Vertex X="15632" Y="2758" Z="0"/>
					<Vertex X="15632" Y="2773" Z="0"/>
					<Vertex X="15632" Y="2788" Z="0"/>
					<Vertex X="15632" Y="2799" Z="0"/>
					<Vertex X="15632" Y="2814" Z="0"/>
					<Vertex X="15632" Y="2830" Z="0"/>
					<Vertex X="15632" Y="2845" Z="0"/>
					<Vertex X="15632" Y="2855" Z="0"/>
					<Vertex X="15632" Y="2871" Z="0"/>
					<Vertex X="15632" Y="2886" Z="0"/>
					<Vertex X="15632" Y="2896" Z="0"/>
					<Vertex X="15637" Y="2917" Z="0"/>
					<Vertex X="15652" Y="2937" Z="0"/>
					<Vertex X="15658" Y="2958" Z="0"/>
					<Vertex X="15658" Y="2973" Z="0"/>
					<Vertex X="15658" Y="2994" Z="0"/>
					<Vertex X="15668" Y="3014" Z="0"/>
					<Vertex X="15673" Y="3025" Z="0"/>
					<Vertex X="15678" Y="3045" Z="0"/>
					<Vertex X="15678" Y="3056" Z="0"/>
					<Vertex X="15683" Y="3066" Z="0"/>
					<Vertex X="15693" Y="3091" Z="0"/>
					<Vertex X="15699" Y="3107" Z="0"/>
					<Vertex X="15714" Y="3133" Z="0"/>
					<Vertex X="15719" Y="3148" Z="0"/>
					<Vertex X="15729" Y="3168" Z="0"/>
					<Vertex X="15729" Y="3194" Z="0"/>
					<Vertex X="15735" Y="3199" Z="0"/>
					<Vertex X="15745" Y="3215" Z="0"/>
					<Vertex X="15750" Y="3235" Z="0"/>
					<Vertex X="15755" Y="3251" Z="0"/>
					<Vertex X="15760" Y="3261" Z="0"/>
					<Vertex X="15765" Y="3281" Z="0"/>
					<Vertex X="15765" Y="3297" Z="0"/>
					<Vertex X="15776" Y="3312" Z="0"/>
					<Vertex X="15781" Y="3323" Z="0"/>
					<Vertex X="15786" Y="3338" Z="0"/>
					<Vertex X="15801" Y="3364" Z="0"/>
					<Vertex X="15806" Y="3374" Z="0"/>
					<Vertex X="15812" Y="3389" Z="0"/>
					<Vertex X="15822" Y="3400" Z="0"/>
					<Vertex X="15827" Y="3410" Z="0"/>
					<Vertex X="15832" Y="3420" Z="0"/>
					<Vertex X="15837" Y="3436" Z="0"/>
					<Vertex X="15842" Y="3441" Z="0"/>
					<Vertex X="15848" Y="3451" Z="0"/>
					<Vertex X="15848" Y="3456" Z="0"/>
					<Vertex X="15863" Y="3471" Z="0"/>
					<Vertex X="15868" Y="3482" Z="0"/>
					<Vertex X="15868" Y="3492" Z="0"/>
					<Vertex X="15883" Y="3502" Z="0"/>
					<Vertex X="15889" Y="3523" Z="0"/>
					<Vertex X="15899" Y="3528" Z="0"/>
					<Vertex X="15904" Y="3538" Z="0"/>
					<Vertex X="15909" Y="3543" Z="0"/>
					<Vertex X="15919" Y="3559" Z="0"/>
					<Vertex X="15930" Y="3569" Z="0"/>
					<Vertex X="15935" Y="3584" Z="0"/>
					<Vertex X="15945" Y="3590" Z="0"/>
					<Vertex X="15945" Y="3595" Z="0"/>
					<Vertex X="15960" Y="3610" Z="0"/>
					<Vertex X="15966" Y="3620" Z="0"/>
					<Vertex X="15981" Y="3631" Z="0"/>
					<Vertex X="15986" Y="3646" Z="0"/>
					<Vertex X="15996" Y="3656" Z="0"/>
					<Vertex X="16002" Y="3667" Z="0"/>
					<Vertex X="16012" Y="3682" Z="0"/>
					<Vertex X="16022" Y="3692" Z="0"/>
					<Vertex X="16032" Y="3697" Z="0"/>
					<Vertex X="16043" Y="3713" Z="0"/>
					<Vertex X="16048" Y="3718" Z="0"/>
					<Vertex X="16058" Y="3723" Z="0"/>
					<Vertex X="16063" Y="3728" Z="0"/>
					<Vertex X="16079" Y="3738" Z="0"/>
					<Vertex X="16079" Y="3744" Z="0"/>
					<Vertex X="16099" Y="3754" Z="0"/>
					<Vertex X="16109" Y="3759" Z="0"/>
					<Vertex X="16120" Y="3769" Z="0"/>
					<Vertex X="16130" Y="3774" Z="0"/>
					<Vertex X="16145" Y="3780" Z="0"/>
					<Vertex X="16156" Y="3790" Z="0"/>
					<Vertex X="16176" Y="3790" Z="0"/>
					<Vertex X="16186" Y="3795" Z="0"/>
					<Vertex X="16202" Y="3810" Z="0"/>
					<Vertex X="16212" Y="3810" Z="0"/>
					<Vertex X="16233" Y="3816" Z="0"/>
					<Vertex X="16238" Y="3821" Z="0"/>
					<Vertex X="16253" Y="3831" Z="0"/>
					<Vertex X="16263" Y="3831" Z="0"/>
					<Vertex X="16289" Y="3836" Z="0"/>
					<Vertex X="16299" Y="3841" Z="0"/>
					<Vertex X="16325" Y="3846" Z="0"/>
					<Vertex X="16346" Y="3857" Z="0"/>
					<Vertex X="16361" Y="3857" Z="0"/>
					<Vertex X="16382" Y="3862" Z="0"/>
					<Vertex X="16397" Y="3862" Z="0"/>
					<Vertex X="16418" Y="3872" Z="0"/>
					<Vertex X="16423" Y="3877" Z="0"/>
					<Vertex X="16433" Y="3877" Z="0"/>
					<Vertex X="16443" Y="3877" Z="0"/>
					<Vertex X="16453" Y="3882" Z="0"/>
					<Vertex X="16464" Y="3882" Z="0"/>
					<Vertex X="16479" Y="3893" Z="0"/>
					<Vertex X="16484" Y="3893" Z="0"/>
					<Vertex X="16500" Y="3893" Z="0"/>
					<Vertex X="16515" Y="3893" Z="0"/>
					<Vertex X="16525" Y="3893" Z="0"/>
					<Vertex X="16531" Y="3893" Z="0"/>
					<Vertex X="16536" Y="3893" Z="0"/>
					<Vertex X="16541" Y="3893" Z="0"/>
					<Vertex X="16546" Y="3893" Z="0"/>
					<Vertex X="16551" Y="3893" Z="0"/>
					<Vertex X="16556" Y="3893" Z="0"/>
					<Vertex X="16561" Y="3893" Z="0"/>
					<Vertex X="16566" Y="3893" Z="0"/>
					<Vertex X="16577" Y="3893" Z="0"/>
					<Vertex X="16582" Y="3893" Z="0"/>
					<Vertex X="16587" Y="3893" Z="0"/>
					<Vertex X="16592" Y="3893" Z="0"/>
					<Vertex X="16602" Y="3893" Z="0"/>
					<Vertex X="16613" Y="3893" Z="0"/>
					<Vertex X="16623" Y="3893" Z="0"/>
					<Vertex X="16633" Y="3893" Z="0"/>
					<Vertex X="16638" Y="3887" Z="0"/>
					<Vertex X="16643" Y="3887" Z="0"/>
					<Vertex X="16649" Y="3887" Z="0"/>
					<Vertex X="16659" Y="3887" Z="0"/>
					<Vertex X="16669" Y="3877" Z="0"/>
					<Vertex X="16685" Y="3872" Z="0"/>
					<Vertex X="16690" Y="3872" Z="0"/>
					<Vertex X="16700" Y="3872" Z="0"/>
					<Vertex X="16705" Y="3872" Z="0"/>
					<Vertex X="16721" Y="3867" Z="0"/>
					<Vertex X="16731" Y="3867" Z="0"/>
					<Vertex X="16741" Y="3862" Z="0"/>
					<Vertex X="16741" Y="3857" Z="0"/>
					<Vertex X="16751" Y="3851" Z="0"/>
					<Vertex X="16767" Y="3851" Z="0"/>
					<Vertex X="16772" Y="3851" Z="0"/>
					<Vertex X="16777" Y="3841" Z="0"/>
					<Vertex X="16787" Y="3836" Z="0"/>
					<Vertex X="16792" Y="3836" Z="0"/>
					<Vertex X="16798" Y="3831" Z="0"/>
					<Vertex X="16803" Y="3831" Z="0"/>
					<Vertex X="16808" Y="3826" Z="0"/>
					<Vertex X="16813" Y="3821" Z="0"/>
					<Vertex X="16823" Y="3821" Z="0"/>
					<Vertex X="16823" Y="3816" Z="0"/>
					<Vertex X="16828" Y="3810" Z="0"/>
					<Vertex X="16833" Y="3810" Z="0"/>
					<Vertex X="16839" Y="3800" Z="0"/>
					<Vertex X="16844" Y="3795" Z="0"/>
					<Vertex X="16844" Y="3790" Z="0"/>
					<Vertex X="16844" Y="3785" Z="0"/>
					<Vertex X="16849" Y="3780" Z="0"/>
					<Vertex X="16854" Y="3769" Z="0"/>
					<Vertex X="16859" Y="3769" Z="0"/>
					<Vertex X="16864" Y="3759" Z="0"/>
					<Vertex X="16864" Y="3754" Z="0"/>
					<Vertex X="16869" Y="3749" Z="0"/>
					<Vertex X="16869" Y="3744" Z="0"/>
					<Vertex X="16875" Y="3744" Z="0"/>
					<Vertex X="16875" Y="3738" Z="0"/>
					<Vertex X="16880" Y="3733" Z="0"/>
					<Vertex X="16880" Y="3728" Z="0"/>
					<Vertex X="16890" Y="3718" Z="0"/>
					<Vertex X="16895" Y="3708" Z="0"/>
					<Vertex X="16900" Y="3697" Z="0"/>
					<Vertex X="16911" Y="3687" Z="0"/>
					<Vertex X="16916" Y="3677" Z="0"/>
					<Vertex X="16916" Y="3672" Z="0"/>
					<Vertex X="16921" Y="3667" Z="0"/>
					<Vertex X="16926" Y="3661" Z="0"/>
					<Vertex X="16931" Y="3656" Z="0"/>
					<Vertex X="16931" Y="3651" Z="0"/>
					<Vertex X="16941" Y="3641" Z="0"/>
					<Vertex X="16941" Y="3636" Z="0"/>
					<Vertex X="16946" Y="3626" Z="0"/>
					<Vertex X="16952" Y="3626" Z="0"/>
					<Vertex X="16952" Y="3620" Z="0"/>
					<Vertex X="16957" Y="3620" Z="0"/>
					<Vertex X="16957" Y="3615" Z="0"/>
					<Vertex X="16962" Y="3610" Z="0"/>
					<Vertex X="16967" Y="3605" Z="0"/>
					<Vertex X="16977" Y="3595" Z="0"/>
					<Vertex X="16977" Y="3590" Z="0"/>
					<Vertex X="16977" Y="3584" Z="0"/>
					<Vertex X="16982" Y="3579" Z="0"/>
					<Vertex X="16988" Y="3569" Z="0"/>
					<Vertex X="16993" Y="3564" Z="0"/>
					<Vertex X="17008" Y="3554" Z="0"/>
					<Vertex X="17008" Y="3548" Z="0"/>
					<Vertex X="17008" Y="3543" Z="0"/>
					<Vertex X="17013" Y="3538" Z="0"/>
					<Vertex X="17013" Y="3533" Z="0"/>
					<Vertex X="17018" Y="3533" Z="0"/>
					<Vertex X="17023" Y="3528" Z="0"/>
					<Vertex X="17023" Y="3523" Z="0"/>
					<Vertex X="17029" Y="3518" Z="0"/>
					<Vertex X="17029" Y="3513" Z="0"/>
					<Vertex X="17034" Y="3502" Z="0"/>
					<Vertex X="17039" Y="3502" Z="0"/>
					<Vertex X="17039" Y="3492" Z="0"/>
					<Vertex X="17044" Y="3482" Z="0"/>
					<Vertex X="17049" Y="3471" Z="0"/>
					<Vertex X="17049" Y="3461" Z="0"/>
					<Vertex X="17054" Y="3451" Z="0"/>
					<Vertex X="17054" Y="3441" Z="0"/>
					<Vertex X="17059" Y="3436" Z="0"/>
					<Vertex X="17059" Y="3425" Z="0"/>
					<Vertex X="17065" Y="3420" Z="0"/>
					<Vertex X="17065" Y="3405" Z="0"/>
					<Vertex X="17065" Y="3394" Z="0"/>
					<Vertex X="17065" Y="3384" Z="0"/>
					<Vertex X="17075" Y="3374" Z="0"/>
					<Vertex X="17075" Y="3369" Z="0"/>
					<Vertex X="17080" Y="3358" Z="0"/>
					<Vertex X="17080" Y="3348" Z="0"/>
					<Vertex X="17080" Y="3338" Z="0"/>
					<Vertex X="17080" Y="3333" Z="0"/>
					<Vertex X="17080" Y="3317" Z="0"/>
					<Vertex X="17085" Y="3307" Z="0"/>
					<Vertex X="17085" Y="3297" Z="0"/>
					<Vertex X="17085" Y="3281" Z="0"/>
					<Vertex X="17090" Y="3276" Z="0"/>
					<Vertex X="17090" Y="3256" Z="0"/>
					<Vertex X="17090" Y="3251" Z="0"/>
					<Vertex X="17095" Y="3235" Z="0"/>
					<Vertex X="17101" Y="3220" Z="0"/>
					<Vertex X="17101" Y="3215" Z="0"/>
					<Vertex X="17101" Y="3194" Z="0"/>
					<Vertex X="17101" Y="3184" Z="0"/>
					<Vertex X="17101" Y="3179" Z="0"/>
					<Vertex X="17101" Y="3168" Z="0"/>
					<Vertex X="17101" Y="3158" Z="0"/>
					<Vertex X="17101" Y="3143" Z="0"/>
					<Vertex X="17101" Y="3127" Z="0"/>
					<Vertex X="17101" Y="3122" Z="0"/>
					<Vertex X="17101" Y="3107" Z="0"/>
					<Vertex X="17101" Y="3097" Z="0"/>
					<Vertex X="17101" Y="3086" Z="0"/>
					<Vertex X="17101" Y="3076" Z="0"/>
					<Vertex X="17101" Y="3071" Z="0"/>
					<Vertex X="17101" Y="3061" Z="0"/>
					<Vertex X="17101" Y="3050" Z="0"/>
					<Vertex X="17095" Y="3035" Z="0"/>
					<Vertex X="17095" Y="3030" Z="0"/>
					<Vertex X="17090" Y="3009" Z="0"/>
					<Vertex X="17090" Y="2999" Z="0"/>
					<Vertex X="17085" Y="2989" Z="0"/>
					<Vertex X="17075" Y="2973" Z="0"/>
					<Vertex X="17075" Y="2958" Z="0"/>
					<Vertex X="17065" Y="2943" Z="0"/>
					<Vertex X="17054" Y="2927" Z="0"/>
					<Vertex X="17049" Y="2907" Z="0"/>
					<Vertex X="17044" Y="2896" Z="0"/>
					<Vertex X="17034" Y="2886" Z="0"/>
					<Vertex X="17034" Y="2876" Z="0"/>
					<Vertex X="17023" Y="2860" Z="0"/>
					<Vertex X="17018" Y="2845" Z="0"/>
					<Vertex X="17008" Y="2835" Z="0"/>
					<Vertex X="17003" Y="2824" Z="0"/>
					<Vertex X="16993" Y="2804" Z="0"/>
					<Vertex X="16988" Y="2799" Z="0"/>
					<Vertex X="16977" Y="2783" Z="0"/>
					<Vertex X="16967" Y="2773" Z="0"/>
					<Vertex X="16962" Y="2763" Z="0"/>
					<Vertex X="16946" Y="2742" Z="0"/>
					<Vertex X="16936" Y="2732" Z="0"/>
					<Vertex X="16926" Y="2722" Z="0"/>
					<Vertex X="16916" Y="2711" Z="0"/>
					<Vertex X="16905" Y="2706" Z="0"/>
					<Vertex X="16890" Y="2696" Z="0"/>
					<Vertex X="16885" Y="2691" Z="0"/>
					<Vertex X="16875" Y="2686" Z="0"/>
					<Vertex X="16869" Y="2676" Z="0"/>
					<Vertex X="16854" Y="2670" Z="0"/>
					<Vertex X="16854" Y="2665" Z="0"/>
					<Vertex X="16844" Y="2665" Z="0"/>
					<Vertex X="16833" Y="2655" Z="0"/>
					<Vertex X="16823" Y="2650" Z="0"/>
					<Vertex X="16813" Y="2645" Z="0"/>
					<Vertex X="16803" Y="2640" Z="0"/>
					<Vertex X="16803" Y="2634" Z="0"/>
					<Vertex X="16792" Y="2629" Z="0"/>
					<Vertex X="16777" Y="2624" Z="0"/>
					<Vertex X="16772" Y="2619" Z="0"/>
					<Vertex X="16762" Y="2614" Z="0"/>
					<Vertex X="16751" Y="2609" Z="0"/>
					<Vertex X="16741" Y="2604" Z="0"/>
					<Vertex X="16731" Y="2604" Z="0"/>
					<Vertex X="16726" Y="2604" Z="0"/>
					<Vertex X="16715" Y="2598" Z="0"/>
					<Vertex X="16705" Y="2593" Z="0"/>
					<Vertex X="16700" Y="2593" Z="0"/>
					<Vertex X="16690" Y="2593" Z="0"/>
					<Vertex X="16669" Y="2583" Z="0"/>
					<Vertex X="16669" Y="2578" Z="0"/>
					<Vertex X="16664" Y="2578" Z="0"/>
					<Vertex X="16649" Y="2578" Z="0"/>
					<Vertex X="16643" Y="2573" Z="0"/>
					<Vertex X="16638" Y="2573" Z="0"/>
					<Vertex X="16633" Y="2568" Z="0"/>
					<Vertex X="16623" Y="2563" Z="0"/>
					<Vertex X="16613" Y="2557" Z="0"/>
					<Vertex X="16602" Y="2557" Z="0"/>
					<Vertex X="16597" Y="2552" Z="0"/>
					<Vertex X="16582" Y="2547" Z="0"/>
					<Vertex X="16577" Y="2547" Z="0"/>
					<Vertex X="16566" Y="2542" Z="0"/>
					<Vertex X="16561" Y="2537" Z="0"/>
					<Vertex X="16551" Y="2537" Z="0"/>
					<Vertex X="16541" Y="2532" Z="0"/>
					<Vertex X="16531" Y="2527" Z="0"/>
					<Vertex X="16515" Y="2521" Z="0"/>
					<Vertex X="16510" Y="2516" Z="0"/>
					<Vertex X="16489" Y="2511" Z="0"/>
					<Vertex X="16489" Y="2506" Z="0"/>
					<Vertex X="16474" Y="2506" Z="0"/>
					<Vertex X="16469" Y="2506" Z="0"/>
					<Vertex X="16459" Y="2501" Z="0"/>
					<Vertex X="16448" Y="2491" Z="0"/>
					<Vertex X="16438" Y="2491" Z="0"/>
					<Vertex X="16433" Y="2491" Z="0"/>
					<Vertex X="16428" Y="2491" Z="0"/>
					<Vertex X="16423" Y="2491" Z="0"/>
					<Vertex X="16418" Y="2485" Z="0"/>
					<Vertex X="16412" Y="2485" Z="0"/>
					<Vertex X="16407" Y="2480" Z="0"/>
					<Vertex X="16397" Y="2480" Z="0"/>
					<Vertex X="16387" Y="2475" Z="0"/>
					<Vertex X="16376" Y="2475" Z="0"/>
					<Vertex X="16376" Y="2470" Z="0"/>
					<Vertex X="16371" Y="2470" Z="0"/>
					<Vertex X="16361" Y="2470" Z="0"/>
					<Vertex X="16356" Y="2470" Z="0"/>
					<Vertex X="16356" Y="2465" Z="0"/>
					<Vertex X="16346" Y="2465" Z="0"/>
					<Vertex X="16341" Y="2465" Z="0"/>
					<Vertex X="16330" Y="2465" Z="0"/>
					<Vertex X="16325" Y="2465" Z="0"/>
					<Vertex X="16320" Y="2460" Z="0"/>
					<Vertex X="16315" Y="2460" Z="0"/>
					<Vertex X="16294" Y="2460" Z="0"/>
				</Vertices>
			</Region>
			<Region Id="13" Type="0" Zoom="0.116272" Selected="0" ImageLocation="" ImageFocus="0" Length="8070.4" Area="3480166.5" LengthMicrons="1982.9" AreaMicrons="210092.4" Text="CRIB" NegativeROA="0" InputRegionId="0" Analyze="1" DisplayId="13">
				<Attributes/>
				<Vertices>
					<Vertex X="12712" Y="14870" Z="0"/>
					<Vertex X="12694" Y="14801" Z="0"/>
					<Vertex X="12694" Y="14775" Z="0"/>
					<Vertex X="12694" Y="14758" Z="0"/>
					<Vertex X="12694" Y="14750" Z="0"/>
					<Vertex X="12694" Y="14741" Z="0"/>
					<Vertex X="12694" Y="14724" Z="0"/>
					<Vertex X="12703" Y="14715" Z="0"/>
					<Vertex X="12703" Y="14689" Z="0"/>
					<Vertex X="12703" Y="14672" Z="0"/>
					<Vertex X="12712" Y="14664" Z="0"/>
					<Vertex X="12712" Y="14646" Z="0"/>
					<Vertex X="12720" Y="14621" Z="0"/>
					<Vertex X="12720" Y="14603" Z="0"/>
					<Vertex X="12729" Y="14603" Z="0"/>
					<Vertex X="12729" Y="14578" Z="0"/>
					<Vertex X="12737" Y="14560" Z="0"/>
					<Vertex X="12755" Y="14543" Z="0"/>
					<Vertex X="12755" Y="14535" Z="0"/>
					<Vertex X="12763" Y="14526" Z="0"/>
					<Vertex X="12780" Y="14509" Z="0"/>
					<Vertex X="12789" Y="14500" Z="0"/>
					<Vertex X="12806" Y="14500" Z="0"/>
					<Vertex X="12815" Y="14492" Z="0"/>
					<Vertex X="12823" Y="14492" Z="0"/>
					<Vertex X="12832" Y="14492" Z="0"/>
					<Vertex X="12841" Y="14483" Z="0"/>
					<Vertex X="12849" Y="14483" Z="0"/>
					<Vertex X="12858" Y="14483" Z="0"/>
					<Vertex X="12875" Y="14466" Z="0"/>
					<Vertex X="12892" Y="14466" Z="0"/>
					<Vertex X="12909" Y="14466" Z="0"/>
					<Vertex X="12918" Y="14457" Z="0"/>
					<Vertex X="12927" Y="14457" Z="0"/>
					<Vertex X="12935" Y="14457" Z="0"/>
					<Vertex X="12944" Y="14457" Z="0"/>
					<Vertex X="12952" Y="14457" Z="0"/>
					<Vertex X="12970" Y="14457" Z="0"/>
					<Vertex X="12978" Y="14457" Z="0"/>
					<Vertex X="12995" Y="14457" Z="0"/>
					<Vertex X="13004" Y="14457" Z="0"/>
					<Vertex X="13021" Y="14457" Z="0"/>
					<Vertex X="13038" Y="14457" Z="0"/>
					<Vertex X="13056" Y="14457" Z="0"/>
					<Vertex X="13073" Y="14457" Z="0"/>
					<Vertex X="13099" Y="14457" Z="0"/>
					<Vertex X="13116" Y="14457" Z="0"/>
					<Vertex X="13133" Y="14457" Z="0"/>
					<Vertex X="13150" Y="14457" Z="0"/>
					<Vertex X="13167" Y="14457" Z="0"/>
					<Vertex X="13176" Y="14457" Z="0"/>
					<Vertex X="13193" Y="14457" Z="0"/>
					<Vertex X="13202" Y="14457" Z="0"/>
					<Vertex X="13228" Y="14457" Z="0"/>
					<Vertex X="13245" Y="14466" Z="0"/>
					<Vertex X="13253" Y="14466" Z="0"/>
					<Vertex X="13279" Y="14483" Z="0"/>
					<Vertex X="13296" Y="14492" Z="0"/>
					<Vertex X="13331" Y="14500" Z="0"/>
					<Vertex X="13357" Y="14500" Z="0"/>
					<Vertex X="13391" Y="14509" Z="0"/>
					<Vertex X="13417" Y="14517" Z="0"/>
					<Vertex X="13425" Y="14526" Z="0"/>
					<Vertex X="13451" Y="14526" Z="0"/>
					<Vertex X="13468" Y="14535" Z="0"/>
					<Vertex X="13486" Y="14543" Z="0"/>
					<Vertex X="13503" Y="14552" Z="0"/>
					<Vertex X="13511" Y="14560" Z="0"/>
					<Vertex X="13529" Y="14560" Z="0"/>
					<Vertex X="13546" Y="14560" Z="0"/>
					<Vertex X="13572" Y="14578" Z="0"/>
					<Vertex X="13580" Y="14586" Z="0"/>
					<Vertex X="13589" Y="14586" Z="0"/>
					<Vertex X="13615" Y="14586" Z="0"/>
					<Vertex X="13615" Y="14595" Z="0"/>
					<Vertex X="13632" Y="14595" Z="0"/>
					<Vertex X="13640" Y="14595" Z="0"/>
					<Vertex X="13649" Y="14595" Z="0"/>
					<Vertex X="13658" Y="14612" Z="0"/>
					<Vertex X="13666" Y="14612" Z="0"/>
					<Vertex X="13675" Y="14612" Z="0"/>
					<Vertex X="13675" Y="14621" Z="0"/>
					<Vertex X="13692" Y="14621" Z="0"/>
					<Vertex X="13701" Y="14621" Z="0"/>
					<Vertex X="13718" Y="14638" Z="0"/>
					<Vertex X="13726" Y="14646" Z="0"/>
					<Vertex X="13752" Y="14646" Z="0"/>
					<Vertex X="13761" Y="14646" Z="0"/>
					<Vertex X="13769" Y="14655" Z="0"/>
					<Vertex X="13787" Y="14664" Z="0"/>
					<Vertex X="13795" Y="14672" Z="0"/>
					<Vertex X="13804" Y="14681" Z="0"/>
					<Vertex X="13812" Y="14689" Z="0"/>
					<Vertex X="13821" Y="14689" Z="0"/>
					<Vertex X="13821" Y="14698" Z="0"/>
					<Vertex X="13830" Y="14698" Z="0"/>
					<Vertex X="13838" Y="14707" Z="0"/>
					<Vertex X="13847" Y="14715" Z="0"/>
					<Vertex X="13847" Y="14724" Z="0"/>
					<Vertex X="13864" Y="14732" Z="0"/>
					<Vertex X="13873" Y="14741" Z="0"/>
					<Vertex X="13873" Y="14750" Z="0"/>
					<Vertex X="13881" Y="14758" Z="0"/>
					<Vertex X="13890" Y="14775" Z="0"/>
					<Vertex X="13898" Y="14784" Z="0"/>
					<Vertex X="13898" Y="14793" Z="0"/>
					<Vertex X="13907" Y="14801" Z="0"/>
					<Vertex X="13916" Y="14818" Z="0"/>
					<Vertex X="13924" Y="14827" Z="0"/>
					<Vertex X="13924" Y="14836" Z="0"/>
					<Vertex X="13941" Y="14861" Z="0"/>
					<Vertex X="13950" Y="14870" Z="0"/>
					<Vertex X="13959" Y="14879" Z="0"/>
					<Vertex X="13976" Y="14896" Z="0"/>
					<Vertex X="13976" Y="14904" Z="0"/>
					<Vertex X="13993" Y="14922" Z="0"/>
					<Vertex X="14002" Y="14930" Z="0"/>
					<Vertex X="14010" Y="14947" Z="0"/>
					<Vertex X="14019" Y="14965" Z="0"/>
					<Vertex X="14036" Y="14990" Z="0"/>
					<Vertex X="14036" Y="14999" Z="0"/>
					<Vertex X="14053" Y="15016" Z="0"/>
					<Vertex X="14062" Y="15042" Z="0"/>
					<Vertex X="14079" Y="15068" Z="0"/>
					<Vertex X="14088" Y="15076" Z="0"/>
					<Vertex X="14096" Y="15094" Z="0"/>
					<Vertex X="14113" Y="15128" Z="0"/>
					<Vertex X="14122" Y="15137" Z="0"/>
					<Vertex X="14139" Y="15162" Z="0"/>
					<Vertex X="14156" Y="15171" Z="0"/>
					<Vertex X="14156" Y="15180" Z="0"/>
					<Vertex X="14165" Y="15188" Z="0"/>
					<Vertex X="14191" Y="15223" Z="0"/>
					<Vertex X="14199" Y="15240" Z="0"/>
					<Vertex X="14208" Y="15257" Z="0"/>
					<Vertex X="14217" Y="15257" Z="0"/>
					<Vertex X="14234" Y="15283" Z="0"/>
					<Vertex X="14251" Y="15300" Z="0"/>
					<Vertex X="14268" Y="15317" Z="0"/>
					<Vertex X="14285" Y="15334" Z="0"/>
					<Vertex X="14294" Y="15352" Z="0"/>
					<Vertex X="14303" Y="15369" Z="0"/>
					<Vertex X="14311" Y="15369" Z="0"/>
					<Vertex X="14328" Y="15386" Z="0"/>
					<Vertex X="14337" Y="15395" Z="0"/>
					<Vertex X="14337" Y="15403" Z="0"/>
					<Vertex X="14354" Y="15420" Z="0"/>
					<Vertex X="14363" Y="15438" Z="0"/>
					<Vertex X="14371" Y="15446" Z="0"/>
					<Vertex X="14371" Y="15463" Z="0"/>
					<Vertex X="14389" Y="15489" Z="0"/>
					<Vertex X="14389" Y="15498" Z="0"/>
					<Vertex X="14397" Y="15524" Z="0"/>
					<Vertex X="14406" Y="15541" Z="0"/>
					<Vertex X="14406" Y="15558" Z="0"/>
					<Vertex X="14406" Y="15567" Z="0"/>
					<Vertex X="14423" Y="15601" Z="0"/>
					<Vertex X="14423" Y="15610" Z="0"/>
					<Vertex X="14423" Y="15627" Z="0"/>
					<Vertex X="14423" Y="15644" Z="0"/>
					<Vertex X="14432" Y="15670" Z="0"/>
					<Vertex X="14432" Y="15678" Z="0"/>
					<Vertex X="14432" Y="15704" Z="0"/>
					<Vertex X="14432" Y="15713" Z="0"/>
					<Vertex X="14432" Y="15721" Z="0"/>
					<Vertex X="14432" Y="15730" Z="0"/>
					<Vertex X="14432" Y="15739" Z="0"/>
					<Vertex X="14449" Y="15764" Z="0"/>
					<Vertex X="14449" Y="15782" Z="0"/>
					<Vertex X="14449" Y="15790" Z="0"/>
					<Vertex X="14457" Y="15807" Z="0"/>
					<Vertex X="14457" Y="15816" Z="0"/>
					<Vertex X="14457" Y="15825" Z="0"/>
					<Vertex X="14466" Y="15833" Z="0"/>
					<Vertex X="14466" Y="15842" Z="0"/>
					<Vertex X="14466" Y="15850" Z="0"/>
					<Vertex X="14475" Y="15859" Z="0"/>
					<Vertex X="14475" Y="15868" Z="0"/>
					<Vertex X="14475" Y="15876" Z="0"/>
					<Vertex X="14475" Y="15885" Z="0"/>
					<Vertex X="14475" Y="15893" Z="0"/>
					<Vertex X="14475" Y="15902" Z="0"/>
					<Vertex X="14475" Y="15911" Z="0"/>
					<Vertex X="14475" Y="15919" Z="0"/>
					<Vertex X="14475" Y="15928" Z="0"/>
					<Vertex X="14466" Y="15936" Z="0"/>
					<Vertex X="14466" Y="15945" Z="0"/>
					<Vertex X="14457" Y="15945" Z="0"/>
					<Vertex X="14457" Y="15962" Z="0"/>
					<Vertex X="14457" Y="15971" Z="0"/>
					<Vertex X="14457" Y="15988" Z="0"/>
					<Vertex X="14449" Y="15988" Z="0"/>
					<Vertex X="14449" Y="15997" Z="0"/>
					<Vertex X="14449" Y="16014" Z="0"/>
					<Vertex X="14440" Y="16022" Z="0"/>
					<Vertex X="14440" Y="16031" Z="0"/>
					<Vertex X="14432" Y="16057" Z="0"/>
					<Vertex X="14423" Y="16065" Z="0"/>
					<Vertex X="14423" Y="16074" Z="0"/>
					<Vertex X="14423" Y="16100" Z="0"/>
					<Vertex X="14423" Y="16108" Z="0"/>
					<Vertex X="14414" Y="16134" Z="0"/>
					<Vertex X="14414" Y="16151" Z="0"/>
					<Vertex X="14397" Y="16177" Z="0"/>
					<Vertex X="14397" Y="16194" Z="0"/>
					<Vertex X="14389" Y="16229" Z="0"/>
					<Vertex X="14389" Y="16246" Z="0"/>
					<Vertex X="14389" Y="16280" Z="0"/>
					<Vertex X="14380" Y="16289" Z="0"/>
					<Vertex X="14380" Y="16332" Z="0"/>
					<Vertex X="14363" Y="16349" Z="0"/>
					<Vertex X="14363" Y="16375" Z="0"/>
					<Vertex X="14354" Y="16384" Z="0"/>
					<Vertex X="14354" Y="16409" Z="0"/>
					<Vertex X="14354" Y="16418" Z="0"/>
					<Vertex X="14354" Y="16444" Z="0"/>
					<Vertex X="14354" Y="16452" Z="0"/>
					<Vertex X="14354" Y="16461" Z="0"/>
					<Vertex X="14354" Y="16487" Z="0"/>
					<Vertex X="14337" Y="16495" Z="0"/>
					<Vertex X="14337" Y="16504" Z="0"/>
					<Vertex X="14328" Y="16521" Z="0"/>
					<Vertex X="14328" Y="16538" Z="0"/>
					<Vertex X="14328" Y="16547" Z="0"/>
					<Vertex X="14320" Y="16556" Z="0"/>
					<Vertex X="14320" Y="16573" Z="0"/>
					<Vertex X="14311" Y="16590" Z="0"/>
					<Vertex X="14311" Y="16599" Z="0"/>
					<Vertex X="14303" Y="16607" Z="0"/>
					<Vertex X="14303" Y="16624" Z="0"/>
					<Vertex X="14303" Y="16633" Z="0"/>
					<Vertex X="14303" Y="16650" Z="0"/>
					<Vertex X="14294" Y="16650" Z="0"/>
					<Vertex X="14285" Y="16676" Z="0"/>
					<Vertex X="14277" Y="16693" Z="0"/>
					<Vertex X="14268" Y="16702" Z="0"/>
					<Vertex X="14268" Y="16719" Z="0"/>
					<Vertex X="14251" Y="16736" Z="0"/>
					<Vertex X="14251" Y="16753" Z="0"/>
					<Vertex X="14242" Y="16762" Z="0"/>
					<Vertex X="14234" Y="16771" Z="0"/>
					<Vertex X="14225" Y="16779" Z="0"/>
					<Vertex X="14208" Y="16796" Z="0"/>
					<Vertex X="14208" Y="16805" Z="0"/>
					<Vertex X="14199" Y="16805" Z="0"/>
					<Vertex X="14191" Y="16822" Z="0"/>
					<Vertex X="14182" Y="16822" Z="0"/>
					<Vertex X="14165" Y="16848" Z="0"/>
					<Vertex X="14156" Y="16857" Z="0"/>
					<Vertex X="14148" Y="16874" Z="0"/>
					<Vertex X="14139" Y="16882" Z="0"/>
					<Vertex X="14122" Y="16908" Z="0"/>
					<Vertex X="14122" Y="16917" Z="0"/>
					<Vertex X="14096" Y="16943" Z="0"/>
					<Vertex X="14079" Y="16960" Z="0"/>
					<Vertex X="14070" Y="16968" Z="0"/>
					<Vertex X="14036" Y="16994" Z="0"/>
					<Vertex X="14027" Y="17003" Z="0"/>
					<Vertex X="14002" Y="17020" Z="0"/>
					<Vertex X="13993" Y="17037" Z="0"/>
					<Vertex X="13976" Y="17046" Z="0"/>
					<Vertex X="13967" Y="17054" Z="0"/>
					<Vertex X="13933" Y="17072" Z="0"/>
					<Vertex X="13924" Y="17080" Z="0"/>
					<Vertex X="13898" Y="17106" Z="0"/>
					<Vertex X="13873" Y="17115" Z="0"/>
					<Vertex X="13847" Y="17140" Z="0"/>
					<Vertex X="13821" Y="17166" Z="0"/>
					<Vertex X="13804" Y="17175" Z="0"/>
					<Vertex X="13778" Y="17201" Z="0"/>
					<Vertex X="13769" Y="17209" Z="0"/>
					<Vertex X="13752" Y="17227" Z="0"/>
					<Vertex X="13735" Y="17235" Z="0"/>
					<Vertex X="13709" Y="17252" Z="0"/>
					<Vertex X="13709" Y="17261" Z="0"/>
					<Vertex X="13692" Y="17287" Z="0"/>
					<Vertex X="13675" Y="17304" Z="0"/>
					<Vertex X="13666" Y="17304" Z="0"/>
					<Vertex X="13649" Y="17321" Z="0"/>
					<Vertex X="13640" Y="17330" Z="0"/>
					<Vertex X="13615" Y="17347" Z="0"/>
					<Vertex X="13606" Y="17347" Z="0"/>
					<Vertex X="13597" Y="17364" Z="0"/>
					<Vertex X="13589" Y="17373" Z="0"/>
					<Vertex X="13580" Y="17390" Z="0"/>
					<Vertex X="13572" Y="17390" Z="0"/>
					<Vertex X="13563" Y="17399" Z="0"/>
					<Vertex X="13554" Y="17399" Z="0"/>
					<Vertex X="13546" Y="17399" Z="0"/>
					<Vertex X="13529" Y="17407" Z="0"/>
					<Vertex X="13529" Y="17416" Z="0"/>
					<Vertex X="13511" Y="17416" Z="0"/>
					<Vertex X="13503" Y="17416" Z="0"/>
					<Vertex X="13477" Y="17416" Z="0"/>
					<Vertex X="13451" Y="17416" Z="0"/>
					<Vertex X="13434" Y="17416" Z="0"/>
					<Vertex X="13417" Y="17416" Z="0"/>
					<Vertex X="13400" Y="17416" Z="0"/>
					<Vertex X="13382" Y="17407" Z="0"/>
					<Vertex X="13374" Y="17407" Z="0"/>
					<Vertex X="13365" Y="17407" Z="0"/>
					<Vertex X="13357" Y="17407" Z="0"/>
					<Vertex X="13348" Y="17390" Z="0"/>
					<Vertex X="13331" Y="17381" Z="0"/>
					<Vertex X="13322" Y="17381" Z="0"/>
					<Vertex X="13322" Y="17373" Z="0"/>
					<Vertex X="13314" Y="17373" Z="0"/>
					<Vertex X="13305" Y="17364" Z="0"/>
					<Vertex X="13305" Y="17356" Z="0"/>
					<Vertex X="13305" Y="17347" Z="0"/>
					<Vertex X="13305" Y="17338" Z="0"/>
					<Vertex X="13305" Y="17330" Z="0"/>
					<Vertex X="13305" Y="17321" Z="0"/>
					<Vertex X="13305" Y="17313" Z="0"/>
					<Vertex X="13305" Y="17304" Z="0"/>
					<Vertex X="13305" Y="17295" Z="0"/>
					<Vertex X="13305" Y="17287" Z="0"/>
					<Vertex X="13305" Y="17278" Z="0"/>
					<Vertex X="13305" Y="17270" Z="0"/>
					<Vertex X="13305" Y="17261" Z="0"/>
					<Vertex X="13305" Y="17252" Z="0"/>
					<Vertex X="13305" Y="17244" Z="0"/>
					<Vertex X="13305" Y="17235" Z="0"/>
					<Vertex X="13305" Y="17218" Z="0"/>
					<Vertex X="13305" Y="17201" Z="0"/>
					<Vertex X="13305" Y="17183" Z="0"/>
					<Vertex X="13305" Y="17166" Z="0"/>
					<Vertex X="13305" Y="17149" Z="0"/>
					<Vertex X="13305" Y="17123" Z="0"/>
					<Vertex X="13305" Y="17106" Z="0"/>
					<Vertex X="13305" Y="17089" Z="0"/>
					<Vertex X="13305" Y="17072" Z="0"/>
					<Vertex X="13305" Y="17063" Z="0"/>
					<Vertex X="13305" Y="17046" Z="0"/>
					<Vertex X="13305" Y="17037" Z="0"/>
					<Vertex X="13305" Y="17020" Z="0"/>
					<Vertex X="13305" Y="17011" Z="0"/>
					<Vertex X="13305" Y="16994" Z="0"/>
					<Vertex X="13305" Y="16986" Z="0"/>
					<Vertex X="13305" Y="16968" Z="0"/>
					<Vertex X="13305" Y="16960" Z="0"/>
					<Vertex X="13296" Y="16943" Z="0"/>
					<Vertex X="13296" Y="16934" Z="0"/>
					<Vertex X="13288" Y="16925" Z="0"/>
					<Vertex X="13288" Y="16917" Z="0"/>
					<Vertex X="13279" Y="16900" Z="0"/>
					<Vertex X="13271" Y="16900" Z="0"/>
					<Vertex X="13271" Y="16891" Z="0"/>
					<Vertex X="13262" Y="16882" Z="0"/>
					<Vertex X="13253" Y="16874" Z="0"/>
					<Vertex X="13236" Y="16857" Z="0"/>
					<Vertex X="13228" Y="16848" Z="0"/>
					<Vertex X="13219" Y="16848" Z="0"/>
					<Vertex X="13210" Y="16831" Z="0"/>
					<Vertex X="13202" Y="16822" Z="0"/>
					<Vertex X="13193" Y="16814" Z="0"/>
					<Vertex X="13185" Y="16805" Z="0"/>
					<Vertex X="13167" Y="16796" Z="0"/>
					<Vertex X="13159" Y="16779" Z="0"/>
					<Vertex X="13142" Y="16762" Z="0"/>
					<Vertex X="13133" Y="16753" Z="0"/>
					<Vertex X="13116" Y="16745" Z="0"/>
					<Vertex X="13107" Y="16728" Z="0"/>
					<Vertex X="13099" Y="16728" Z="0"/>
					<Vertex X="13081" Y="16710" Z="0"/>
					<Vertex X="13081" Y="16702" Z="0"/>
					<Vertex X="13073" Y="16693" Z="0"/>
					<Vertex X="13056" Y="16676" Z="0"/>
					<Vertex X="13047" Y="16667" Z="0"/>
					<Vertex X="13030" Y="16650" Z="0"/>
					<Vertex X="13021" Y="16642" Z="0"/>
					<Vertex X="13004" Y="16633" Z="0"/>
					<Vertex X="13004" Y="16616" Z="0"/>
					<Vertex X="12995" Y="16616" Z="0"/>
					<Vertex X="12978" Y="16599" Z="0"/>
					<Vertex X="12978" Y="16581" Z="0"/>
					<Vertex X="12970" Y="16564" Z="0"/>
					<Vertex X="12961" Y="16556" Z="0"/>
					<Vertex X="12961" Y="16530" Z="0"/>
					<Vertex X="12952" Y="16530" Z="0"/>
					<Vertex X="12944" Y="16521" Z="0"/>
					<Vertex X="12944" Y="16513" Z="0"/>
					<Vertex X="12944" Y="16495" Z="0"/>
					<Vertex X="12944" Y="16487" Z="0"/>
					<Vertex X="12944" Y="16478" Z="0"/>
					<Vertex X="12935" Y="16444" Z="0"/>
					<Vertex X="12935" Y="16435" Z="0"/>
					<Vertex X="12935" Y="16427" Z="0"/>
					<Vertex X="12935" Y="16401" Z="0"/>
					<Vertex X="12935" Y="16392" Z="0"/>
					<Vertex X="12935" Y="16375" Z="0"/>
					<Vertex X="12935" Y="16358" Z="0"/>
					<Vertex X="12935" Y="16341" Z="0"/>
					<Vertex X="12935" Y="16332" Z="0"/>
					<Vertex X="12935" Y="16315" Z="0"/>
					<Vertex X="12935" Y="16298" Z="0"/>
					<Vertex X="12935" Y="16280" Z="0"/>
					<Vertex X="12935" Y="16272" Z="0"/>
					<Vertex X="12935" Y="16263" Z="0"/>
					<Vertex X="12935" Y="16237" Z="0"/>
					<Vertex X="12935" Y="16229" Z="0"/>
					<Vertex X="12935" Y="16212" Z="0"/>
					<Vertex X="12935" Y="16194" Z="0"/>
					<Vertex X="12935" Y="16177" Z="0"/>
					<Vertex X="12935" Y="16169" Z="0"/>
					<Vertex X="12935" Y="16151" Z="0"/>
					<Vertex X="12935" Y="16134" Z="0"/>
					<Vertex X="12944" Y="16117" Z="0"/>
					<Vertex X="12944" Y="16100" Z="0"/>
					<Vertex X="12952" Y="16074" Z="0"/>
					<Vertex X="12952" Y="16065" Z="0"/>
					<Vertex X="12961" Y="16057" Z="0"/>
					<Vertex X="12961" Y="16031" Z="0"/>
					<Vertex X="12970" Y="16022" Z="0"/>
					<Vertex X="12978" Y="16005" Z="0"/>
					<Vertex X="12987" Y="15979" Z="0"/>
					<Vertex X="12995" Y="15971" Z="0"/>
					<Vertex X="13004" Y="15945" Z="0"/>
					<Vertex X="13004" Y="15928" Z="0"/>
					<Vertex X="13013" Y="15928" Z="0"/>
					<Vertex X="13013" Y="15919" Z="0"/>
					<Vertex X="13021" Y="15911" Z="0"/>
					<Vertex X="13021" Y="15902" Z="0"/>
					<Vertex X="13021" Y="15893" Z="0"/>
					<Vertex X="13030" Y="15885" Z="0"/>
					<Vertex X="13030" Y="15876" Z="0"/>
					<Vertex X="13030" Y="15868" Z="0"/>
					<Vertex X="13030" Y="15859" Z="0"/>
					<Vertex X="13030" Y="15842" Z="0"/>
					<Vertex X="13030" Y="15833" Z="0"/>
					<Vertex X="13030" Y="15825" Z="0"/>
					<Vertex X="13030" Y="15816" Z="0"/>
					<Vertex X="13030" Y="15799" Z="0"/>
					<Vertex X="13030" Y="15790" Z="0"/>
					<Vertex X="13030" Y="15773" Z="0"/>
					<Vertex X="13030" Y="15756" Z="0"/>
					<Vertex X="13030" Y="15747" Z="0"/>
					<Vertex X="13030" Y="15730" Z="0"/>
					<Vertex X="13030" Y="15721" Z="0"/>
					<Vertex X="13030" Y="15713" Z="0"/>
					<Vertex X="13030" Y="15704" Z="0"/>
					<Vertex X="13030" Y="15687" Z="0"/>
					<Vertex X="13021" Y="15687" Z="0"/>
					<Vertex X="13004" Y="15661" Z="0"/>
					<Vertex X="13004" Y="15653" Z="0"/>
					<Vertex X="12978" Y="15635" Z="0"/>
					<Vertex X="12978" Y="15627" Z="0"/>
					<Vertex X="12970" Y="15618" Z="0"/>
					<Vertex X="12952" Y="15592" Z="0"/>
					<Vertex X="12944" Y="15584" Z="0"/>
					<Vertex X="12935" Y="15567" Z="0"/>
					<Vertex X="12909" Y="15549" Z="0"/>
					<Vertex X="12892" Y="15524" Z="0"/>
					<Vertex X="12892" Y="15515" Z="0"/>
					<Vertex X="12875" Y="15498" Z="0"/>
					<Vertex X="12866" Y="15481" Z="0"/>
					<Vertex X="12858" Y="15481" Z="0"/>
					<Vertex X="12841" Y="15455" Z="0"/>
					<Vertex X="12832" Y="15446" Z="0"/>
					<Vertex X="12823" Y="15438" Z="0"/>
					<Vertex X="12806" Y="15412" Z="0"/>
					<Vertex X="12798" Y="15403" Z="0"/>
					<Vertex X="12789" Y="15386" Z="0"/>
					<Vertex X="12780" Y="15386" Z="0"/>
					<Vertex X="12780" Y="15369" Z="0"/>
					<Vertex X="12772" Y="15352" Z="0"/>
					<Vertex X="12772" Y="15343" Z="0"/>
					<Vertex X="12772" Y="15326" Z="0"/>
					<Vertex X="12772" Y="15309" Z="0"/>
					<Vertex X="12763" Y="15291" Z="0"/>
					<Vertex X="12763" Y="15274" Z="0"/>
					<Vertex X="12755" Y="15240" Z="0"/>
					<Vertex X="12755" Y="15223" Z="0"/>
					<Vertex X="12746" Y="15188" Z="0"/>
					<Vertex X="12746" Y="15171" Z="0"/>
					<Vertex X="12737" Y="15145" Z="0"/>
					<Vertex X="12737" Y="15137" Z="0"/>
					<Vertex X="12737" Y="15119" Z="0"/>
					<Vertex X="12737" Y="15094" Z="0"/>
					<Vertex X="12720" Y="15076" Z="0"/>
					<Vertex X="12720" Y="15068" Z="0"/>
					<Vertex X="12720" Y="15059" Z="0"/>
					<Vertex X="12720" Y="15051" Z="0"/>
					<Vertex X="12720" Y="15042" Z="0"/>
					<Vertex X="12720" Y="15033" Z="0"/>
					<Vertex X="12720" Y="15025" Z="0"/>
					<Vertex X="12712" Y="15008" Z="0"/>
					<Vertex X="12712" Y="14999" Z="0"/>
					<Vertex X="12712" Y="14990" Z="0"/>
					<Vertex X="12712" Y="14982" Z="0"/>
					<Vertex X="12712" Y="14973" Z="0"/>
					<Vertex X="12712" Y="14965" Z="0"/>
					<Vertex X="12712" Y="14956" Z="0"/>
					<Vertex X="12712" Y="14947" Z="0"/>
					<Vertex X="12712" Y="14930" Z="0"/>
					<Vertex X="12712" Y="14922" Z="0"/>
					<Vertex X="12712" Y="14870" Z="0"/>
				</Vertices>
			</Region>
			<Region Id="14" Type="0" Zoom="0.115164" Selected="0" ImageLocation="" ImageFocus="0" Length="12051.4" Area="4720141.5" LengthMicrons="2961.0" AreaMicrons="284947.8" Text="SOLID" NegativeROA="0" InputRegionId="0" Analyze="1" DisplayId="14">
				<Attributes/>
				<Vertices>
					<Vertex X="8406" Y="25955" Z="0"/>
					<Vertex X="8475" Y="25929" Z="0"/>
					<Vertex X="8527" Y="25911" Z="0"/>
					<Vertex X="8588" Y="25885" Z="0"/>
					<Vertex X="8640" Y="25859" Z="0"/>
					<Vertex X="8727" Y="25807" Z="0"/>
					<Vertex X="8805" Y="25755" Z="0"/>
					<Vertex X="8857" Y="25720" Z="0"/>
					<Vertex X="8892" Y="25694" Z="0"/>
					<Vertex X="8927" Y="25677" Z="0"/>
					<Vertex X="8953" Y="25659" Z="0"/>
					<Vertex X="8996" Y="25616" Z="0"/>
					<Vertex X="9057" Y="25555" Z="0"/>
					<Vertex X="9100" Y="25520" Z="0"/>
					<Vertex X="9144" Y="25451" Z="0"/>
					<Vertex X="9213" Y="25382" Z="0"/>
					<Vertex X="9239" Y="25347" Z="0"/>
					<Vertex X="9283" Y="25295" Z="0"/>
					<Vertex X="9309" Y="25260" Z="0"/>
					<Vertex X="9344" Y="25234" Z="0"/>
					<Vertex X="9370" Y="25208" Z="0"/>
					<Vertex X="9404" Y="25156" Z="0"/>
					<Vertex X="9422" Y="25147" Z="0"/>
					<Vertex X="9457" Y="25104" Z="0"/>
					<Vertex X="9500" Y="25052" Z="0"/>
					<Vertex X="9561" Y="24999" Z="0"/>
					<Vertex X="9604" Y="24956" Z="0"/>
					<Vertex X="9630" Y="24921" Z="0"/>
					<Vertex X="9648" Y="24913" Z="0"/>
					<Vertex X="9674" Y="24887" Z="0"/>
					<Vertex X="9700" Y="24861" Z="0"/>
					<Vertex X="9726" Y="24834" Z="0"/>
					<Vertex X="9760" Y="24800" Z="0"/>
					<Vertex X="9786" Y="24774" Z="0"/>
					<Vertex X="9795" Y="24765" Z="0"/>
					<Vertex X="9804" Y="24756" Z="0"/>
					<Vertex X="9813" Y="24748" Z="0"/>
					<Vertex X="9847" Y="24739" Z="0"/>
					<Vertex X="9865" Y="24722" Z="0"/>
					<Vertex X="9882" Y="24704" Z="0"/>
					<Vertex X="9899" Y="24687" Z="0"/>
					<Vertex X="9908" Y="24687" Z="0"/>
					<Vertex X="9934" Y="24678" Z="0"/>
					<Vertex X="9960" Y="24661" Z="0"/>
					<Vertex X="9995" Y="24643" Z="0"/>
					<Vertex X="10021" Y="24626" Z="0"/>
					<Vertex X="10047" Y="24617" Z="0"/>
					<Vertex X="10056" Y="24617" Z="0"/>
					<Vertex X="10064" Y="24609" Z="0"/>
					<Vertex X="10073" Y="24609" Z="0"/>
					<Vertex X="10099" Y="24600" Z="0"/>
					<Vertex X="10116" Y="24591" Z="0"/>
					<Vertex X="10134" Y="24583" Z="0"/>
					<Vertex X="10142" Y="24574" Z="0"/>
					<Vertex X="10169" Y="24565" Z="0"/>
					<Vertex X="10203" Y="24548" Z="0"/>
					<Vertex X="10221" Y="24548" Z="0"/>
					<Vertex X="10247" Y="24531" Z="0"/>
					<Vertex X="10264" Y="24531" Z="0"/>
					<Vertex X="10273" Y="24522" Z="0"/>
					<Vertex X="10290" Y="24522" Z="0"/>
					<Vertex X="10307" Y="24513" Z="0"/>
					<Vertex X="10325" Y="24505" Z="0"/>
					<Vertex X="10351" Y="24487" Z="0"/>
					<Vertex X="10368" Y="24478" Z="0"/>
					<Vertex X="10403" Y="24461" Z="0"/>
					<Vertex X="10420" Y="24452" Z="0"/>
					<Vertex X="10438" Y="24444" Z="0"/>
					<Vertex X="10464" Y="24435" Z="0"/>
					<Vertex X="10472" Y="24426" Z="0"/>
					<Vertex X="10490" Y="24426" Z="0"/>
					<Vertex X="10516" Y="24409" Z="0"/>
					<Vertex X="10525" Y="24392" Z="0"/>
					<Vertex X="10542" Y="24392" Z="0"/>
					<Vertex X="10577" Y="24366" Z="0"/>
					<Vertex X="10585" Y="24366" Z="0"/>
					<Vertex X="10620" Y="24348" Z="0"/>
					<Vertex X="10637" Y="24331" Z="0"/>
					<Vertex X="10663" Y="24322" Z="0"/>
					<Vertex X="10681" Y="24313" Z="0"/>
					<Vertex X="10698" Y="24296" Z="0"/>
					<Vertex X="10724" Y="24279" Z="0"/>
					<Vertex X="10742" Y="24270" Z="0"/>
					<Vertex X="10794" Y="24244" Z="0"/>
					<Vertex X="10802" Y="24244" Z="0"/>
					<Vertex X="10820" Y="24227" Z="0"/>
					<Vertex X="10846" Y="24209" Z="0"/>
					<Vertex X="10863" Y="24209" Z="0"/>
					<Vertex X="10872" Y="24192" Z="0"/>
					<Vertex X="10907" Y="24183" Z="0"/>
					<Vertex X="10924" Y="24166" Z="0"/>
					<Vertex X="10950" Y="24157" Z="0"/>
					<Vertex X="10967" Y="24149" Z="0"/>
					<Vertex X="10985" Y="24140" Z="0"/>
					<Vertex X="10993" Y="24131" Z="0"/>
					<Vertex X="11011" Y="24131" Z="0"/>
					<Vertex X="11028" Y="24122" Z="0"/>
					<Vertex X="11037" Y="24114" Z="0"/>
					<Vertex X="11054" Y="24114" Z="0"/>
					<Vertex X="11063" Y="24105" Z="0"/>
					<Vertex X="11072" Y="24105" Z="0"/>
					<Vertex X="11080" Y="24096" Z="0"/>
					<Vertex X="11089" Y="24096" Z="0"/>
					<Vertex X="11098" Y="24088" Z="0"/>
					<Vertex X="11106" Y="24088" Z="0"/>
					<Vertex X="11124" Y="24088" Z="0"/>
					<Vertex X="11132" Y="24079" Z="0"/>
					<Vertex X="11141" Y="24079" Z="0"/>
					<Vertex X="11158" Y="24079" Z="0"/>
					<Vertex X="11167" Y="24079" Z="0"/>
					<Vertex X="11176" Y="24079" Z="0"/>
					<Vertex X="11193" Y="24079" Z="0"/>
					<Vertex X="11211" Y="24070" Z="0"/>
					<Vertex X="11219" Y="24070" Z="0"/>
					<Vertex X="11245" Y="24062" Z="0"/>
					<Vertex X="11254" Y="24062" Z="0"/>
					<Vertex X="11263" Y="24062" Z="0"/>
					<Vertex X="11271" Y="24062" Z="0"/>
					<Vertex X="11280" Y="24062" Z="0"/>
					<Vertex X="11297" Y="24062" Z="0"/>
					<Vertex X="11323" Y="24062" Z="0"/>
					<Vertex X="11341" Y="24062" Z="0"/>
					<Vertex X="11358" Y="24062" Z="0"/>
					<Vertex X="11402" Y="24062" Z="0"/>
					<Vertex X="11436" Y="24062" Z="0"/>
					<Vertex X="11471" Y="24062" Z="0"/>
					<Vertex X="11523" Y="24062" Z="0"/>
					<Vertex X="11584" Y="24062" Z="0"/>
					<Vertex X="11636" Y="24062" Z="0"/>
					<Vertex X="11671" Y="24062" Z="0"/>
					<Vertex X="11714" Y="24062" Z="0"/>
					<Vertex X="11749" Y="24062" Z="0"/>
					<Vertex X="11775" Y="24062" Z="0"/>
					<Vertex X="11818" Y="24062" Z="0"/>
					<Vertex X="11862" Y="24062" Z="0"/>
					<Vertex X="11888" Y="24062" Z="0"/>
					<Vertex X="11923" Y="24062" Z="0"/>
					<Vertex X="11940" Y="24062" Z="0"/>
					<Vertex X="11957" Y="24062" Z="0"/>
					<Vertex X="11983" Y="24062" Z="0"/>
					<Vertex X="12027" Y="24062" Z="0"/>
					<Vertex X="12053" Y="24062" Z="0"/>
					<Vertex X="12079" Y="24062" Z="0"/>
					<Vertex X="12105" Y="24062" Z="0"/>
					<Vertex X="12131" Y="24053" Z="0"/>
					<Vertex X="12148" Y="24044" Z="0"/>
					<Vertex X="12166" Y="24044" Z="0"/>
					<Vertex X="12174" Y="24044" Z="0"/>
					<Vertex X="12192" Y="24044" Z="0"/>
					<Vertex X="12209" Y="24036" Z="0"/>
					<Vertex X="12235" Y="24027" Z="0"/>
					<Vertex X="12253" Y="24018" Z="0"/>
					<Vertex X="12261" Y="24018" Z="0"/>
					<Vertex X="12270" Y="24010" Z="0"/>
					<Vertex X="12287" Y="24001" Z="0"/>
					<Vertex X="12305" Y="23984" Z="0"/>
					<Vertex X="12322" Y="23966" Z="0"/>
					<Vertex X="12348" Y="23957" Z="0"/>
					<Vertex X="12348" Y="23949" Z="0"/>
					<Vertex X="12365" Y="23931" Z="0"/>
					<Vertex X="12374" Y="23931" Z="0"/>
					<Vertex X="12374" Y="23923" Z="0"/>
					<Vertex X="12383" Y="23914" Z="0"/>
					<Vertex X="12391" Y="23905" Z="0"/>
					<Vertex X="12400" Y="23905" Z="0"/>
					<Vertex X="12418" Y="23888" Z="0"/>
					<Vertex X="12418" Y="23879" Z="0"/>
					<Vertex X="12426" Y="23879" Z="0"/>
					<Vertex X="12444" Y="23871" Z="0"/>
					<Vertex X="12452" Y="23862" Z="0"/>
					<Vertex X="12461" Y="23853" Z="0"/>
					<Vertex X="12478" Y="23845" Z="0"/>
					<Vertex X="12478" Y="23827" Z="0"/>
					<Vertex X="12487" Y="23827" Z="0"/>
					<Vertex X="12487" Y="23819" Z="0"/>
					<Vertex X="12496" Y="23819" Z="0"/>
					<Vertex X="12504" Y="23819" Z="0"/>
					<Vertex X="12513" Y="23801" Z="0"/>
					<Vertex X="12522" Y="23801" Z="0"/>
					<Vertex X="12530" Y="23792" Z="0"/>
					<Vertex X="12530" Y="23784" Z="0"/>
					<Vertex X="12548" Y="23766" Z="0"/>
					<Vertex X="12565" Y="23758" Z="0"/>
					<Vertex X="12600" Y="23732" Z="0"/>
					<Vertex X="12635" Y="23706" Z="0"/>
					<Vertex X="12661" Y="23688" Z="0"/>
					<Vertex X="12704" Y="23662" Z="0"/>
					<Vertex X="12756" Y="23636" Z="0"/>
					<Vertex X="12791" Y="23601" Z="0"/>
					<Vertex X="12852" Y="23575" Z="0"/>
					<Vertex X="12895" Y="23558" Z="0"/>
					<Vertex X="12930" Y="23532" Z="0"/>
					<Vertex X="12947" Y="23532" Z="0"/>
					<Vertex X="12991" Y="23506" Z="0"/>
					<Vertex X="13025" Y="23497" Z="0"/>
					<Vertex X="13043" Y="23489" Z="0"/>
					<Vertex X="13060" Y="23489" Z="0"/>
					<Vertex X="13077" Y="23480" Z="0"/>
					<Vertex X="13086" Y="23480" Z="0"/>
					<Vertex X="13095" Y="23480" Z="0"/>
					<Vertex X="13121" Y="23480" Z="0"/>
					<Vertex X="13156" Y="23480" Z="0"/>
					<Vertex X="13182" Y="23480" Z="0"/>
					<Vertex X="13199" Y="23480" Z="0"/>
					<Vertex X="13208" Y="23480" Z="0"/>
					<Vertex X="13216" Y="23480" Z="0"/>
					<Vertex X="13225" Y="23480" Z="0"/>
					<Vertex X="13234" Y="23480" Z="0"/>
					<Vertex X="13234" Y="23489" Z="0"/>
					<Vertex X="13234" Y="23497" Z="0"/>
					<Vertex X="13251" Y="23532" Z="0"/>
					<Vertex X="13260" Y="23558" Z="0"/>
					<Vertex X="13268" Y="23593" Z="0"/>
					<Vertex X="13286" Y="23654" Z="0"/>
					<Vertex X="13303" Y="23697" Z="0"/>
					<Vertex X="13312" Y="23749" Z="0"/>
					<Vertex X="13321" Y="23775" Z="0"/>
					<Vertex X="13338" Y="23827" Z="0"/>
					<Vertex X="13347" Y="23879" Z="0"/>
					<Vertex X="13364" Y="23923" Z="0"/>
					<Vertex X="13373" Y="23966" Z="0"/>
					<Vertex X="13381" Y="24010" Z="0"/>
					<Vertex X="13381" Y="24070" Z="0"/>
					<Vertex X="13390" Y="24096" Z="0"/>
					<Vertex X="13390" Y="24149" Z="0"/>
					<Vertex X="13390" Y="24192" Z="0"/>
					<Vertex X="13390" Y="24218" Z="0"/>
					<Vertex X="13390" Y="24235" Z="0"/>
					<Vertex X="13390" Y="24261" Z="0"/>
					<Vertex X="13390" Y="24287" Z="0"/>
					<Vertex X="13381" Y="24322" Z="0"/>
					<Vertex X="13364" Y="24348" Z="0"/>
					<Vertex X="13347" Y="24383" Z="0"/>
					<Vertex X="13321" Y="24418" Z="0"/>
					<Vertex X="13303" Y="24461" Z="0"/>
					<Vertex X="13286" Y="24496" Z="0"/>
					<Vertex X="13251" Y="24548" Z="0"/>
					<Vertex X="13216" Y="24583" Z="0"/>
					<Vertex X="13182" Y="24626" Z="0"/>
					<Vertex X="13164" Y="24643" Z="0"/>
					<Vertex X="13130" Y="24670" Z="0"/>
					<Vertex X="13103" Y="24696" Z="0"/>
					<Vertex X="13060" Y="24722" Z="0"/>
					<Vertex X="13034" Y="24739" Z="0"/>
					<Vertex X="12982" Y="24765" Z="0"/>
					<Vertex X="12930" Y="24791" Z="0"/>
					<Vertex X="12878" Y="24826" Z="0"/>
					<Vertex X="12834" Y="24843" Z="0"/>
					<Vertex X="12765" Y="24878" Z="0"/>
					<Vertex X="12687" Y="24904" Z="0"/>
					<Vertex X="12609" Y="24939" Z="0"/>
					<Vertex X="12530" Y="24973" Z="0"/>
					<Vertex X="12478" Y="25008" Z="0"/>
					<Vertex X="12418" Y="25034" Z="0"/>
					<Vertex X="12357" Y="25069" Z="0"/>
					<Vertex X="12313" Y="25095" Z="0"/>
					<Vertex X="12287" Y="25112" Z="0"/>
					<Vertex X="12253" Y="25138" Z="0"/>
					<Vertex X="12192" Y="25173" Z="0"/>
					<Vertex X="12140" Y="25199" Z="0"/>
					<Vertex X="12079" Y="25217" Z="0"/>
					<Vertex X="12027" Y="25243" Z="0"/>
					<Vertex X="11983" Y="25260" Z="0"/>
					<Vertex X="11931" Y="25277" Z="0"/>
					<Vertex X="11897" Y="25295" Z="0"/>
					<Vertex X="11862" Y="25312" Z="0"/>
					<Vertex X="11810" Y="25329" Z="0"/>
					<Vertex X="11766" Y="25347" Z="0"/>
					<Vertex X="11705" Y="25364" Z="0"/>
					<Vertex X="11645" Y="25390" Z="0"/>
					<Vertex X="11584" Y="25408" Z="0"/>
					<Vertex X="11549" Y="25416" Z="0"/>
					<Vertex X="11488" Y="25434" Z="0"/>
					<Vertex X="11445" Y="25442" Z="0"/>
					<Vertex X="11436" Y="25451" Z="0"/>
					<Vertex X="11393" Y="25468" Z="0"/>
					<Vertex X="11358" Y="25477" Z="0"/>
					<Vertex X="11315" Y="25486" Z="0"/>
					<Vertex X="11280" Y="25486" Z="0"/>
					<Vertex X="11228" Y="25503" Z="0"/>
					<Vertex X="11184" Y="25503" Z="0"/>
					<Vertex X="11141" Y="25512" Z="0"/>
					<Vertex X="11124" Y="25512" Z="0"/>
					<Vertex X="11063" Y="25520" Z="0"/>
					<Vertex X="10985" Y="25520" Z="0"/>
					<Vertex X="10889" Y="25520" Z="0"/>
					<Vertex X="10785" Y="25520" Z="0"/>
					<Vertex X="10690" Y="25520" Z="0"/>
					<Vertex X="10577" Y="25520" Z="0"/>
					<Vertex X="10481" Y="25520" Z="0"/>
					<Vertex X="10429" Y="25520" Z="0"/>
					<Vertex X="10316" Y="25520" Z="0"/>
					<Vertex X="10203" Y="25547" Z="0"/>
					<Vertex X="10099" Y="25555" Z="0"/>
					<Vertex X="10004" Y="25564" Z="0"/>
					<Vertex X="9908" Y="25573" Z="0"/>
					<Vertex X="9839" Y="25590" Z="0"/>
					<Vertex X="9760" Y="25599" Z="0"/>
					<Vertex X="9691" Y="25607" Z="0"/>
					<Vertex X="9613" Y="25625" Z="0"/>
					<Vertex X="9587" Y="25633" Z="0"/>
					<Vertex X="9517" Y="25651" Z="0"/>
					<Vertex X="9448" Y="25677" Z="0"/>
					<Vertex X="9396" Y="25694" Z="0"/>
					<Vertex X="9326" Y="25720" Z="0"/>
					<Vertex X="9265" Y="25746" Z="0"/>
					<Vertex X="9205" Y="25781" Z="0"/>
					<Vertex X="9161" Y="25790" Z="0"/>
					<Vertex X="9135" Y="25807" Z="0"/>
					<Vertex X="9109" Y="25816" Z="0"/>
					<Vertex X="9083" Y="25824" Z="0"/>
					<Vertex X="9057" Y="25833" Z="0"/>
					<Vertex X="9031" Y="25850" Z="0"/>
					<Vertex X="9014" Y="25868" Z="0"/>
					<Vertex X="8988" Y="25876" Z="0"/>
					<Vertex X="8953" Y="25885" Z="0"/>
					<Vertex X="8909" Y="25903" Z="0"/>
					<Vertex X="8883" Y="25903" Z="0"/>
					<Vertex X="8866" Y="25911" Z="0"/>
					<Vertex X="8857" Y="25920" Z="0"/>
					<Vertex X="8823" Y="25920" Z="0"/>
					<Vertex X="8814" Y="25920" Z="0"/>
					<Vertex X="8779" Y="25929" Z="0"/>
					<Vertex X="8744" Y="25929" Z="0"/>
					<Vertex X="8710" Y="25929" Z="0"/>
					<Vertex X="8692" Y="25929" Z="0"/>
					<Vertex X="8675" Y="25929" Z="0"/>
					<Vertex X="8666" Y="25929" Z="0"/>
					<Vertex X="8649" Y="25929" Z="0"/>
					<Vertex X="8640" Y="25929" Z="0"/>
					<Vertex X="8623" Y="25929" Z="0"/>
					<Vertex X="8614" Y="25929" Z="0"/>
					<Vertex X="8597" Y="25929" Z="0"/>
					<Vertex X="8588" Y="25929" Z="0"/>
					<Vertex X="8571" Y="25929" Z="0"/>
					<Vertex X="8545" Y="25929" Z="0"/>
					<Vertex X="8536" Y="25929" Z="0"/>
					<Vertex X="8527" Y="25929" Z="0"/>
					<Vertex X="8501" Y="25929" Z="0"/>
					<Vertex X="8493" Y="25929" Z="0"/>
					<Vertex X="8484" Y="25929" Z="0"/>
					<Vertex X="8449" Y="25937" Z="0"/>
					<Vertex X="8441" Y="25937" Z="0"/>
					<Vertex X="8406" Y="25955" Z="0"/>
				</Vertices>
			</Region>
			<Region Id="15" Type="0" Zoom="0.082542" Selected="0" ImageLocation="" ImageFocus="0" Length="19573.9" Area="16731600.5" LengthMicrons="4809.3" AreaMicrons="1010061.5" Text="SOLID" NegativeROA="0" InputRegionId="0" Analyze="1" DisplayId="15">
				<Attributes/>
				<Vertices>
					<Vertex X="2726" Y="25393" Z="0"/>
					<Vertex X="2726" Y="25405" Z="0"/>
					<Vertex X="2738" Y="25405" Z="0"/>
					<Vertex X="2750" Y="25417" Z="0"/>
					<Vertex X="2762" Y="25417" Z="0"/>
					<Vertex X="2787" Y="25441" Z="0"/>
					<Vertex X="2811" Y="25466" Z="0"/>
					<Vertex X="2835" Y="25490" Z="0"/>
					<Vertex X="2871" Y="25502" Z="0"/>
					<Vertex X="2908" Y="25550" Z="0"/>
					<Vertex X="2920" Y="25575" Z="0"/>
					<Vertex X="2944" Y="25599" Z="0"/>
					<Vertex X="2956" Y="25611" Z="0"/>
					<Vertex X="2992" Y="25696" Z="0"/>
					<Vertex X="3005" Y="25720" Z="0"/>
					<Vertex X="3017" Y="25744" Z="0"/>
					<Vertex X="3053" Y="25817" Z="0"/>
					<Vertex X="3077" Y="25853" Z="0"/>
					<Vertex X="3102" Y="25878" Z="0"/>
					<Vertex X="3114" Y="25926" Z="0"/>
					<Vertex X="3126" Y="25950" Z="0"/>
					<Vertex X="3138" Y="25987" Z="0"/>
					<Vertex X="3162" Y="26047" Z="0"/>
					<Vertex X="3186" Y="26096" Z="0"/>
					<Vertex X="3198" Y="26144" Z="0"/>
					<Vertex X="3259" Y="26229" Z="0"/>
					<Vertex X="3259" Y="26253" Z="0"/>
					<Vertex X="3295" Y="26290" Z="0"/>
					<Vertex X="3307" Y="26314" Z="0"/>
					<Vertex X="3332" Y="26362" Z="0"/>
					<Vertex X="3344" Y="26386" Z="0"/>
					<Vertex X="3344" Y="26423" Z="0"/>
					<Vertex X="3380" Y="26483" Z="0"/>
					<Vertex X="3392" Y="26520" Z="0"/>
					<Vertex X="3404" Y="26568" Z="0"/>
					<Vertex X="3441" Y="26629" Z="0"/>
					<Vertex X="3441" Y="26665" Z="0"/>
					<Vertex X="3465" Y="26689" Z="0"/>
					<Vertex X="3501" Y="26750" Z="0"/>
					<Vertex X="3526" Y="26774" Z="0"/>
					<Vertex X="3538" Y="26798" Z="0"/>
					<Vertex X="3586" Y="26859" Z="0"/>
					<Vertex X="3610" Y="26883" Z="0"/>
					<Vertex X="3622" Y="26907" Z="0"/>
					<Vertex X="3683" Y="26992" Z="0"/>
					<Vertex X="3695" Y="27016" Z="0"/>
					<Vertex X="3732" Y="27065" Z="0"/>
					<Vertex X="3792" Y="27125" Z="0"/>
					<Vertex X="3792" Y="27150" Z="0"/>
					<Vertex X="3804" Y="27174" Z="0"/>
					<Vertex X="3828" Y="27210" Z="0"/>
					<Vertex X="3841" Y="27247" Z="0"/>
					<Vertex X="3853" Y="27259" Z="0"/>
					<Vertex X="3877" Y="27283" Z="0"/>
					<Vertex X="3913" Y="27331" Z="0"/>
					<Vertex X="3913" Y="27344" Z="0"/>
					<Vertex X="3925" Y="27356" Z="0"/>
					<Vertex X="3925" Y="27368" Z="0"/>
					<Vertex X="3950" Y="27380" Z="0"/>
					<Vertex X="3950" Y="27392" Z="0"/>
					<Vertex X="3962" Y="27392" Z="0"/>
					<Vertex X="3974" Y="27416" Z="0"/>
					<Vertex X="3986" Y="27428" Z="0"/>
					<Vertex X="3998" Y="27453" Z="0"/>
					<Vertex X="4010" Y="27465" Z="0"/>
					<Vertex X="4022" Y="27489" Z="0"/>
					<Vertex X="4034" Y="27501" Z="0"/>
					<Vertex X="4059" Y="27537" Z="0"/>
					<Vertex X="4071" Y="27537" Z="0"/>
					<Vertex X="4083" Y="27549" Z="0"/>
					<Vertex X="4107" Y="27574" Z="0"/>
					<Vertex X="4119" Y="27586" Z="0"/>
					<Vertex X="4131" Y="27586" Z="0"/>
					<Vertex X="4143" Y="27586" Z="0"/>
					<Vertex X="4143" Y="27598" Z="0"/>
					<Vertex X="4156" Y="27598" Z="0"/>
					<Vertex X="4168" Y="27598" Z="0"/>
					<Vertex X="4180" Y="27598" Z="0"/>
					<Vertex X="4192" Y="27598" Z="0"/>
					<Vertex X="4204" Y="27598" Z="0"/>
					<Vertex X="4216" Y="27598" Z="0"/>
					<Vertex X="4228" Y="27598" Z="0"/>
					<Vertex X="4252" Y="27586" Z="0"/>
					<Vertex X="4265" Y="27574" Z="0"/>
					<Vertex X="4289" Y="27562" Z="0"/>
					<Vertex X="4313" Y="27562" Z="0"/>
					<Vertex X="4386" Y="27513" Z="0"/>
					<Vertex X="4410" Y="27489" Z="0"/>
					<Vertex X="4446" Y="27453" Z="0"/>
					<Vertex X="4471" Y="27440" Z="0"/>
					<Vertex X="4483" Y="27428" Z="0"/>
					<Vertex X="4495" Y="27416" Z="0"/>
					<Vertex X="4531" Y="27404" Z="0"/>
					<Vertex X="4555" Y="27380" Z="0"/>
					<Vertex X="4580" Y="27368" Z="0"/>
					<Vertex X="4604" Y="27331" Z="0"/>
					<Vertex X="4640" Y="27319" Z="0"/>
					<Vertex X="4664" Y="27307" Z="0"/>
					<Vertex X="4713" Y="27283" Z="0"/>
					<Vertex X="4725" Y="27259" Z="0"/>
					<Vertex X="4749" Y="27247" Z="0"/>
					<Vertex X="4773" Y="27234" Z="0"/>
					<Vertex X="4798" Y="27222" Z="0"/>
					<Vertex X="4810" Y="27210" Z="0"/>
					<Vertex X="4858" Y="27198" Z="0"/>
					<Vertex X="4895" Y="27186" Z="0"/>
					<Vertex X="4919" Y="27162" Z="0"/>
					<Vertex X="4979" Y="27113" Z="0"/>
					<Vertex X="5016" Y="27113" Z="0"/>
					<Vertex X="5028" Y="27101" Z="0"/>
					<Vertex X="5076" Y="27077" Z="0"/>
					<Vertex X="5101" Y="27065" Z="0"/>
					<Vertex X="5113" Y="27053" Z="0"/>
					<Vertex X="5149" Y="27029" Z="0"/>
					<Vertex X="5173" Y="27029" Z="0"/>
					<Vertex X="5185" Y="27029" Z="0"/>
					<Vertex X="5258" Y="26980" Z="0"/>
					<Vertex X="5282" Y="26980" Z="0"/>
					<Vertex X="5294" Y="26956" Z="0"/>
					<Vertex X="5379" Y="26932" Z="0"/>
					<Vertex X="5391" Y="26919" Z="0"/>
					<Vertex X="5452" Y="26895" Z="0"/>
					<Vertex X="5525" Y="26883" Z="0"/>
					<Vertex X="5561" Y="26871" Z="0"/>
					<Vertex X="5621" Y="26835" Z="0"/>
					<Vertex X="5682" Y="26823" Z="0"/>
					<Vertex X="5731" Y="26786" Z="0"/>
					<Vertex X="5779" Y="26774" Z="0"/>
					<Vertex X="5840" Y="26738" Z="0"/>
					<Vertex X="5876" Y="26726" Z="0"/>
					<Vertex X="5924" Y="26689" Z="0"/>
					<Vertex X="5985" Y="26677" Z="0"/>
					<Vertex X="6009" Y="26665" Z="0"/>
					<Vertex X="6033" Y="26653" Z="0"/>
					<Vertex X="6094" Y="26617" Z="0"/>
					<Vertex X="6142" Y="26592" Z="0"/>
					<Vertex X="6179" Y="26580" Z="0"/>
					<Vertex X="6227" Y="26544" Z="0"/>
					<Vertex X="6251" Y="26532" Z="0"/>
					<Vertex X="6288" Y="26495" Z="0"/>
					<Vertex X="6312" Y="26483" Z="0"/>
					<Vertex X="6348" Y="26459" Z="0"/>
					<Vertex X="6348" Y="26447" Z="0"/>
					<Vertex X="6409" Y="26411" Z="0"/>
					<Vertex X="6421" Y="26399" Z="0"/>
					<Vertex X="6445" Y="26386" Z="0"/>
					<Vertex X="6482" Y="26350" Z="0"/>
					<Vertex X="6506" Y="26338" Z="0"/>
					<Vertex X="6530" Y="26302" Z="0"/>
					<Vertex X="6566" Y="26265" Z="0"/>
					<Vertex X="6627" Y="26253" Z="0"/>
					<Vertex X="6639" Y="26229" Z="0"/>
					<Vertex X="6688" Y="26180" Z="0"/>
					<Vertex X="6700" Y="26168" Z="0"/>
					<Vertex X="6748" Y="26120" Z="0"/>
					<Vertex X="6785" Y="26096" Z="0"/>
					<Vertex X="6821" Y="26071" Z="0"/>
					<Vertex X="6821" Y="26059" Z="0"/>
					<Vertex X="6881" Y="25999" Z="0"/>
					<Vertex X="6894" Y="25999" Z="0"/>
					<Vertex X="6930" Y="25975" Z="0"/>
					<Vertex X="6966" Y="25926" Z="0"/>
					<Vertex X="7003" Y="25902" Z="0"/>
					<Vertex X="7015" Y="25890" Z="0"/>
					<Vertex X="7051" Y="25829" Z="0"/>
					<Vertex X="7075" Y="25805" Z="0"/>
					<Vertex X="7087" Y="25793" Z="0"/>
					<Vertex X="7160" Y="25732" Z="0"/>
					<Vertex X="7196" Y="25696" Z="0"/>
					<Vertex X="7245" Y="25672" Z="0"/>
					<Vertex X="7281" Y="25647" Z="0"/>
					<Vertex X="7293" Y="25623" Z="0"/>
					<Vertex X="7342" Y="25575" Z="0"/>
					<Vertex X="7366" Y="25550" Z="0"/>
					<Vertex X="7390" Y="25538" Z="0"/>
					<Vertex X="7415" Y="25514" Z="0"/>
					<Vertex X="7439" Y="25502" Z="0"/>
					<Vertex X="7475" Y="25478" Z="0"/>
					<Vertex X="7499" Y="25454" Z="0"/>
					<Vertex X="7511" Y="25441" Z="0"/>
					<Vertex X="7548" Y="25405" Z="0"/>
					<Vertex X="7572" Y="25393" Z="0"/>
					<Vertex X="7584" Y="25381" Z="0"/>
					<Vertex X="7633" Y="25345" Z="0"/>
					<Vertex X="7645" Y="25332" Z="0"/>
					<Vertex X="7669" Y="25320" Z="0"/>
					<Vertex X="7705" Y="25296" Z="0"/>
					<Vertex X="7717" Y="25296" Z="0"/>
					<Vertex X="7742" Y="25272" Z="0"/>
					<Vertex X="7778" Y="25260" Z="0"/>
					<Vertex X="7790" Y="25248" Z="0"/>
					<Vertex X="7826" Y="25223" Z="0"/>
					<Vertex X="7863" Y="25211" Z="0"/>
					<Vertex X="7899" Y="25199" Z="0"/>
					<Vertex X="7923" Y="25187" Z="0"/>
					<Vertex X="7960" Y="25163" Z="0"/>
					<Vertex X="7972" Y="25163" Z="0"/>
					<Vertex X="8020" Y="25139" Z="0"/>
					<Vertex X="8032" Y="25126" Z="0"/>
					<Vertex X="8057" Y="25114" Z="0"/>
					<Vertex X="8069" Y="25102" Z="0"/>
					<Vertex X="8093" Y="25090" Z="0"/>
					<Vertex X="8105" Y="25090" Z="0"/>
					<Vertex X="8105" Y="25078" Z="0"/>
					<Vertex X="8154" Y="25066" Z="0"/>
					<Vertex X="8154" Y="25054" Z="0"/>
					<Vertex X="8178" Y="25054" Z="0"/>
					<Vertex X="8202" Y="25030" Z="0"/>
					<Vertex X="8226" Y="25017" Z="0"/>
					<Vertex X="8226" Y="25005" Z="0"/>
					<Vertex X="8250" Y="24981" Z="0"/>
					<Vertex X="8263" Y="24981" Z="0"/>
					<Vertex X="8299" Y="24969" Z="0"/>
					<Vertex X="8311" Y="24957" Z="0"/>
					<Vertex X="8323" Y="24945" Z="0"/>
					<Vertex X="8347" Y="24933" Z="0"/>
					<Vertex X="8359" Y="24920" Z="0"/>
					<Vertex X="8396" Y="24908" Z="0"/>
					<Vertex X="8396" Y="24896" Z="0"/>
					<Vertex X="8444" Y="24872" Z="0"/>
					<Vertex X="8444" Y="24860" Z="0"/>
					<Vertex X="8469" Y="24848" Z="0"/>
					<Vertex X="8517" Y="24824" Z="0"/>
					<Vertex X="8541" Y="24811" Z="0"/>
					<Vertex X="8578" Y="24799" Z="0"/>
					<Vertex X="8602" Y="24763" Z="0"/>
					<Vertex X="8614" Y="24763" Z="0"/>
					<Vertex X="8662" Y="24715" Z="0"/>
					<Vertex X="8687" Y="24715" Z="0"/>
					<Vertex X="8699" Y="24702" Z="0"/>
					<Vertex X="8735" Y="24690" Z="0"/>
					<Vertex X="8747" Y="24678" Z="0"/>
					<Vertex X="8759" Y="24666" Z="0"/>
					<Vertex X="8808" Y="24642" Z="0"/>
					<Vertex X="8820" Y="24630" Z="0"/>
					<Vertex X="8868" Y="24606" Z="0"/>
					<Vertex X="8893" Y="24593" Z="0"/>
					<Vertex X="8917" Y="24569" Z="0"/>
					<Vertex X="8941" Y="24557" Z="0"/>
					<Vertex X="8953" Y="24545" Z="0"/>
					<Vertex X="8965" Y="24533" Z="0"/>
					<Vertex X="8989" Y="24521" Z="0"/>
					<Vertex X="9002" Y="24509" Z="0"/>
					<Vertex X="9002" Y="24484" Z="0"/>
					<Vertex X="9002" Y="24472" Z="0"/>
					<Vertex X="9002" Y="24448" Z="0"/>
					<Vertex X="9002" Y="24436" Z="0"/>
					<Vertex X="9002" Y="24412" Z="0"/>
					<Vertex X="9002" Y="24387" Z="0"/>
					<Vertex X="9002" Y="24351" Z="0"/>
					<Vertex X="9002" Y="24327" Z="0"/>
					<Vertex X="9002" Y="24303" Z="0"/>
					<Vertex X="8977" Y="24278" Z="0"/>
					<Vertex X="8941" Y="24242" Z="0"/>
					<Vertex X="8929" Y="24230" Z="0"/>
					<Vertex X="8917" Y="24218" Z="0"/>
					<Vertex X="8880" Y="24194" Z="0"/>
					<Vertex X="8868" Y="24181" Z="0"/>
					<Vertex X="8844" Y="24181" Z="0"/>
					<Vertex X="8832" Y="24169" Z="0"/>
					<Vertex X="8808" Y="24169" Z="0"/>
					<Vertex X="8796" Y="24169" Z="0"/>
					<Vertex X="8784" Y="24169" Z="0"/>
					<Vertex X="8759" Y="24169" Z="0"/>
					<Vertex X="8747" Y="24169" Z="0"/>
					<Vertex X="8735" Y="24169" Z="0"/>
					<Vertex X="8711" Y="24169" Z="0"/>
					<Vertex X="8699" Y="24169" Z="0"/>
					<Vertex X="8687" Y="24169" Z="0"/>
					<Vertex X="8674" Y="24169" Z="0"/>
					<Vertex X="8638" Y="24169" Z="0"/>
					<Vertex X="8614" Y="24169" Z="0"/>
					<Vertex X="8578" Y="24169" Z="0"/>
					<Vertex X="8553" Y="24169" Z="0"/>
					<Vertex X="8529" Y="24157" Z="0"/>
					<Vertex X="8517" Y="24157" Z="0"/>
					<Vertex X="8505" Y="24145" Z="0"/>
					<Vertex X="8493" Y="24145" Z="0"/>
					<Vertex X="8469" Y="24145" Z="0"/>
					<Vertex X="8456" Y="24145" Z="0"/>
					<Vertex X="8408" Y="24109" Z="0"/>
					<Vertex X="8384" Y="24109" Z="0"/>
					<Vertex X="8372" Y="24109" Z="0"/>
					<Vertex X="8275" Y="24085" Z="0"/>
					<Vertex X="8263" Y="24085" Z="0"/>
					<Vertex X="8250" Y="24060" Z="0"/>
					<Vertex X="8226" Y="24060" Z="0"/>
					<Vertex X="8202" Y="24048" Z="0"/>
					<Vertex X="8178" Y="24036" Z="0"/>
					<Vertex X="8166" Y="24024" Z="0"/>
					<Vertex X="8154" Y="24012" Z="0"/>
					<Vertex X="8129" Y="24000" Z="0"/>
					<Vertex X="8105" Y="23976" Z="0"/>
					<Vertex X="8093" Y="23976" Z="0"/>
					<Vertex X="8093" Y="23963" Z="0"/>
					<Vertex X="8057" Y="23939" Z="0"/>
					<Vertex X="8044" Y="23927" Z="0"/>
					<Vertex X="8032" Y="23915" Z="0"/>
					<Vertex X="8020" Y="23891" Z="0"/>
					<Vertex X="7996" Y="23879" Z="0"/>
					<Vertex X="7984" Y="23866" Z="0"/>
					<Vertex X="7960" Y="23830" Z="0"/>
					<Vertex X="7960" Y="23818" Z="0"/>
					<Vertex X="7948" Y="23806" Z="0"/>
					<Vertex X="7948" Y="23794" Z="0"/>
					<Vertex X="7948" Y="23770" Z="0"/>
					<Vertex X="7923" Y="23745" Z="0"/>
					<Vertex X="7923" Y="23733" Z="0"/>
					<Vertex X="7911" Y="23709" Z="0"/>
					<Vertex X="7911" Y="23697" Z="0"/>
					<Vertex X="7911" Y="23661" Z="0"/>
					<Vertex X="7911" Y="23636" Z="0"/>
					<Vertex X="7911" Y="23612" Z="0"/>
					<Vertex X="7911" Y="23588" Z="0"/>
					<Vertex X="7911" Y="23576" Z="0"/>
					<Vertex X="7911" Y="23551" Z="0"/>
					<Vertex X="7911" Y="23539" Z="0"/>
					<Vertex X="7911" Y="23527" Z="0"/>
					<Vertex X="7923" Y="23491" Z="0"/>
					<Vertex X="7923" Y="23455" Z="0"/>
					<Vertex X="7948" Y="23418" Z="0"/>
					<Vertex X="7960" Y="23394" Z="0"/>
					<Vertex X="7972" Y="23358" Z="0"/>
					<Vertex X="7984" Y="23333" Z="0"/>
					<Vertex X="8020" Y="23285" Z="0"/>
					<Vertex X="8020" Y="23273" Z="0"/>
					<Vertex X="8057" Y="23200" Z="0"/>
					<Vertex X="8069" Y="23188" Z="0"/>
					<Vertex X="8081" Y="23152" Z="0"/>
					<Vertex X="8093" Y="23103" Z="0"/>
					<Vertex X="8105" Y="23091" Z="0"/>
					<Vertex X="8117" Y="23055" Z="0"/>
					<Vertex X="8117" Y="23018" Z="0"/>
					<Vertex X="8141" Y="22970" Z="0"/>
					<Vertex X="8154" Y="22934" Z="0"/>
					<Vertex X="8154" Y="22885" Z="0"/>
					<Vertex X="8166" Y="22861" Z="0"/>
					<Vertex X="8190" Y="22825" Z="0"/>
					<Vertex X="8190" Y="22776" Z="0"/>
					<Vertex X="8202" Y="22740" Z="0"/>
					<Vertex X="8202" Y="22716" Z="0"/>
					<Vertex X="8226" Y="22655" Z="0"/>
					<Vertex X="8226" Y="22643" Z="0"/>
					<Vertex X="8238" Y="22582" Z="0"/>
					<Vertex X="8250" Y="22546" Z="0"/>
					<Vertex X="8250" Y="22522" Z="0"/>
					<Vertex X="8250" Y="22497" Z="0"/>
					<Vertex X="8250" Y="22437" Z="0"/>
					<Vertex X="8250" Y="22425" Z="0"/>
					<Vertex X="8250" Y="22364" Z="0"/>
					<Vertex X="8250" Y="22340" Z="0"/>
					<Vertex X="8250" Y="22304" Z="0"/>
					<Vertex X="8250" Y="22279" Z="0"/>
					<Vertex X="8250" Y="22219" Z="0"/>
					<Vertex X="8250" Y="22182" Z="0"/>
					<Vertex X="8250" Y="22146" Z="0"/>
					<Vertex X="8250" Y="22110" Z="0"/>
					<Vertex X="8250" Y="22061" Z="0"/>
					<Vertex X="8250" Y="22025" Z="0"/>
					<Vertex X="8250" Y="21989" Z="0"/>
					<Vertex X="8250" Y="21964" Z="0"/>
					<Vertex X="8250" Y="21952" Z="0"/>
					<Vertex X="8250" Y="21928" Z="0"/>
					<Vertex X="8250" Y="21916" Z="0"/>
					<Vertex X="8250" Y="21904" Z="0"/>
					<Vertex X="8263" Y="21904" Z="0"/>
					<Vertex X="8275" Y="21892" Z="0"/>
					<Vertex X="8287" Y="21867" Z="0"/>
					<Vertex X="8299" Y="21867" Z="0"/>
					<Vertex X="8311" Y="21855" Z="0"/>
					<Vertex X="8323" Y="21855" Z="0"/>
					<Vertex X="8323" Y="21831" Z="0"/>
					<Vertex X="8347" Y="21831" Z="0"/>
					<Vertex X="8347" Y="21819" Z="0"/>
					<Vertex X="8359" Y="21807" Z="0"/>
					<Vertex X="8359" Y="21795" Z="0"/>
					<Vertex X="8359" Y="21783" Z="0"/>
					<Vertex X="8372" Y="21783" Z="0"/>
					<Vertex X="8372" Y="21771" Z="0"/>
					<Vertex X="8372" Y="21758" Z="0"/>
					<Vertex X="8372" Y="21746" Z="0"/>
					<Vertex X="8372" Y="21734" Z="0"/>
					<Vertex X="8372" Y="21722" Z="0"/>
					<Vertex X="8372" Y="21710" Z="0"/>
					<Vertex X="8372" Y="21686" Z="0"/>
					<Vertex X="8359" Y="21674" Z="0"/>
					<Vertex X="8347" Y="21662" Z="0"/>
					<Vertex X="8311" Y="21649" Z="0"/>
					<Vertex X="8299" Y="21637" Z="0"/>
					<Vertex X="8263" Y="21637" Z="0"/>
					<Vertex X="8190" Y="21625" Z="0"/>
					<Vertex X="8154" Y="21625" Z="0"/>
					<Vertex X="8093" Y="21613" Z="0"/>
					<Vertex X="8069" Y="21613" Z="0"/>
					<Vertex X="8032" Y="21613" Z="0"/>
					<Vertex X="8008" Y="21613" Z="0"/>
					<Vertex X="7960" Y="21613" Z="0"/>
					<Vertex X="7948" Y="21613" Z="0"/>
					<Vertex X="7899" Y="21613" Z="0"/>
					<Vertex X="7851" Y="21637" Z="0"/>
					<Vertex X="7826" Y="21649" Z="0"/>
					<Vertex X="7778" Y="21686" Z="0"/>
					<Vertex X="7742" Y="21710" Z="0"/>
					<Vertex X="7681" Y="21771" Z="0"/>
					<Vertex X="7657" Y="21783" Z="0"/>
					<Vertex X="7584" Y="21831" Z="0"/>
					<Vertex X="7548" Y="21867" Z="0"/>
					<Vertex X="7511" Y="21904" Z="0"/>
					<Vertex X="7463" Y="21977" Z="0"/>
					<Vertex X="7427" Y="22013" Z="0"/>
					<Vertex X="7378" Y="22086" Z="0"/>
					<Vertex X="7318" Y="22170" Z="0"/>
					<Vertex X="7281" Y="22219" Z="0"/>
					<Vertex X="7221" Y="22304" Z="0"/>
					<Vertex X="7209" Y="22316" Z="0"/>
					<Vertex X="7148" Y="22401" Z="0"/>
					<Vertex X="7112" Y="22425" Z="0"/>
					<Vertex X="7051" Y="22485" Z="0"/>
					<Vertex X="7003" Y="22558" Z="0"/>
					<Vertex X="6990" Y="22570" Z="0"/>
					<Vertex X="6930" Y="22643" Z="0"/>
					<Vertex X="6894" Y="22679" Z="0"/>
					<Vertex X="6809" Y="22740" Z="0"/>
					<Vertex X="6712" Y="22825" Z="0"/>
					<Vertex X="6688" Y="22837" Z="0"/>
					<Vertex X="6603" Y="22897" Z="0"/>
					<Vertex X="6566" Y="22922" Z="0"/>
					<Vertex X="6482" Y="22958" Z="0"/>
					<Vertex X="6421" Y="22994" Z="0"/>
					<Vertex X="6348" Y="23031" Z="0"/>
					<Vertex X="6300" Y="23067" Z="0"/>
					<Vertex X="6264" Y="23079" Z="0"/>
					<Vertex X="6142" Y="23140" Z="0"/>
					<Vertex X="6033" Y="23176" Z="0"/>
					<Vertex X="5973" Y="23200" Z="0"/>
					<Vertex X="5852" Y="23261" Z="0"/>
					<Vertex X="5803" Y="23273" Z="0"/>
					<Vertex X="5694" Y="23321" Z="0"/>
					<Vertex X="5585" Y="23370" Z="0"/>
					<Vertex X="5549" Y="23382" Z="0"/>
					<Vertex X="5440" Y="23430" Z="0"/>
					<Vertex X="5403" Y="23455" Z="0"/>
					<Vertex X="5331" Y="23479" Z="0"/>
					<Vertex X="5258" Y="23515" Z="0"/>
					<Vertex X="5222" Y="23527" Z="0"/>
					<Vertex X="5101" Y="23576" Z="0"/>
					<Vertex X="4991" Y="23624" Z="0"/>
					<Vertex X="4955" Y="23648" Z="0"/>
					<Vertex X="4846" Y="23697" Z="0"/>
					<Vertex X="4798" Y="23721" Z="0"/>
					<Vertex X="4749" Y="23745" Z="0"/>
					<Vertex X="4701" Y="23794" Z="0"/>
					<Vertex X="4676" Y="23794" Z="0"/>
					<Vertex X="4604" Y="23842" Z="0"/>
					<Vertex X="4555" Y="23879" Z="0"/>
					<Vertex X="4543" Y="23879" Z="0"/>
					<Vertex X="4519" Y="23891" Z="0"/>
					<Vertex X="4483" Y="23927" Z="0"/>
					<Vertex X="4471" Y="23927" Z="0"/>
					<Vertex X="4422" Y="23963" Z="0"/>
					<Vertex X="4398" Y="23988" Z="0"/>
					<Vertex X="4386" Y="24000" Z="0"/>
					<Vertex X="4349" Y="24012" Z="0"/>
					<Vertex X="4325" Y="24036" Z="0"/>
					<Vertex X="4313" Y="24060" Z="0"/>
					<Vertex X="4277" Y="24085" Z="0"/>
					<Vertex X="4252" Y="24109" Z="0"/>
					<Vertex X="4228" Y="24133" Z="0"/>
					<Vertex X="4180" Y="24181" Z="0"/>
					<Vertex X="4143" Y="24218" Z="0"/>
					<Vertex X="4107" Y="24230" Z="0"/>
					<Vertex X="4071" Y="24278" Z="0"/>
					<Vertex X="4046" Y="24315" Z="0"/>
					<Vertex X="4022" Y="24339" Z="0"/>
					<Vertex X="3986" Y="24375" Z="0"/>
					<Vertex X="3950" Y="24424" Z="0"/>
					<Vertex X="3925" Y="24448" Z="0"/>
					<Vertex X="3865" Y="24484" Z="0"/>
					<Vertex X="3828" Y="24533" Z="0"/>
					<Vertex X="3804" Y="24545" Z="0"/>
					<Vertex X="3756" Y="24593" Z="0"/>
					<Vertex X="3707" Y="24654" Z="0"/>
					<Vertex X="3671" Y="24678" Z="0"/>
					<Vertex X="3622" Y="24715" Z="0"/>
					<Vertex X="3562" Y="24763" Z="0"/>
					<Vertex X="3513" Y="24824" Z="0"/>
					<Vertex X="3489" Y="24848" Z="0"/>
					<Vertex X="3465" Y="24872" Z="0"/>
					<Vertex X="3417" Y="24896" Z="0"/>
					<Vertex X="3380" Y="24933" Z="0"/>
					<Vertex X="3356" Y="24945" Z="0"/>
					<Vertex X="3320" Y="24981" Z="0"/>
					<Vertex X="3283" Y="25005" Z="0"/>
					<Vertex X="3259" Y="25030" Z="0"/>
					<Vertex X="3235" Y="25042" Z="0"/>
					<Vertex X="3211" Y="25066" Z="0"/>
					<Vertex X="3211" Y="25078" Z="0"/>
					<Vertex X="3198" Y="25114" Z="0"/>
					<Vertex X="3174" Y="25126" Z="0"/>
					<Vertex X="3150" Y="25163" Z="0"/>
					<Vertex X="3126" Y="25187" Z="0"/>
					<Vertex X="3102" Y="25199" Z="0"/>
					<Vertex X="3089" Y="25235" Z="0"/>
					<Vertex X="3065" Y="25248" Z="0"/>
					<Vertex X="3053" Y="25260" Z="0"/>
					<Vertex X="3041" Y="25272" Z="0"/>
					<Vertex X="3029" Y="25284" Z="0"/>
					<Vertex X="3005" Y="25296" Z="0"/>
					<Vertex X="2980" Y="25308" Z="0"/>
					<Vertex X="2980" Y="25320" Z="0"/>
					<Vertex X="2956" Y="25320" Z="0"/>
					<Vertex X="2944" Y="25332" Z="0"/>
					<Vertex X="2932" Y="25345" Z="0"/>
					<Vertex X="2908" Y="25357" Z="0"/>
					<Vertex X="2896" Y="25357" Z="0"/>
					<Vertex X="2883" Y="25357" Z="0"/>
					<Vertex X="2871" Y="25369" Z="0"/>
					<Vertex X="2726" Y="25393" Z="0"/>
				</Vertices>
			</Region>
		</Regions>
		<Plots/>
	</Annotation>
</Annotations>
