# Supplementary material for: Convolutional neural networks can accurately distinguish four histologic growth patterns of lung adenocarcinoma in digital slides
Source: Sci Rep. 2019 Feb 6;9:1483. doi: 10.1038/s41598-018-37638-9 (PMC6365499; doi:10.1038/s41598-018-37638-9)
Supplement: Supplementary file 2 — Dataset 1 [file 41598_2018_37638_MOESM2_ESM.zip › TCGA-86-6562-01A-01-BS1.9b705d9f-eb8e-467c-9f31-aa5e5b1faaec.xml]

<Annotations MicronsPerPixel="0.252000">
	<Annotation Id="1" Name="" ReadOnly="0" NameReadOnly="0" LineColorReadOnly="0" Incremental="0" Type="4" LineColor="65280" Visible="1" Selected="1" MarkupImagePath="" MacroName="">
		<Attributes/>
		<Regions>
			<RegionAttributeHeaders>
				<AttributeHeader Id="9999" Name="Region" ColumnWidth="-1"/>
				<AttributeHeader Id="9997" Name="Length" ColumnWidth="-1"/>
				<AttributeHeader Id="9996" Name="Area" ColumnWidth="-1"/>
				<AttributeHeader Id="9998" Name="Text" ColumnWidth="-1"/>
			</RegionAttributeHeaders>
			<Region Id="9" Type="0" Zoom="0.240000" Selected="0" ImageLocation="" ImageFocus="0" Length="5427.5" Area="1806418.0" LengthMicrons="1367.7" AreaMicrons="114714.8" Text="MICROPAP" NegativeROA="0" InputRegionId="0" Analyze="1" DisplayId="9">
				<Attributes/>
				<Vertices>
					<Vertex X="45908" Y="3829" Z="0"/>
					<Vertex X="45908" Y="3825" Z="0"/>
					<Vertex X="45904" Y="3820" Z="0"/>
					<Vertex X="45900" Y="3816" Z="0"/>
					<Vertex X="45900" Y="3812" Z="0"/>
					<Vertex X="45896" Y="3812" Z="0"/>
					<Vertex X="45892" Y="3808" Z="0"/>
					<Vertex X="45888" Y="3804" Z="0"/>
					<Vertex X="45888" Y="3800" Z="0"/>
					<Vertex X="45883" Y="3800" Z="0"/>
					<Vertex X="45879" Y="3800" Z="0"/>
					<Vertex X="45875" Y="3800" Z="0"/>
					<Vertex X="45875" Y="3795" Z="0"/>
					<Vertex X="45867" Y="3795" Z="0"/>
					<Vertex X="45863" Y="3791" Z="0"/>
					<Vertex X="45858" Y="3787" Z="0"/>
					<Vertex X="45850" Y="3787" Z="0"/>
					<Vertex X="45846" Y="3783" Z="0"/>
					<Vertex X="45842" Y="3783" Z="0"/>
					<Vertex X="45838" Y="3779" Z="0"/>
					<Vertex X="45829" Y="3775" Z="0"/>
					<Vertex X="45821" Y="3775" Z="0"/>
					<Vertex X="45813" Y="3770" Z="0"/>
					<Vertex X="45804" Y="3762" Z="0"/>
					<Vertex X="45800" Y="3762" Z="0"/>
					<Vertex X="45796" Y="3762" Z="0"/>
					<Vertex X="45796" Y="3758" Z="0"/>
					<Vertex X="45792" Y="3758" Z="0"/>
					<Vertex X="45783" Y="3758" Z="0"/>
					<Vertex X="45779" Y="3750" Z="0"/>
					<Vertex X="45775" Y="3750" Z="0"/>
					<Vertex X="45771" Y="3745" Z="0"/>
					<Vertex X="45767" Y="3741" Z="0"/>
					<Vertex X="45750" Y="3737" Z="0"/>
					<Vertex X="45742" Y="3733" Z="0"/>
					<Vertex X="45738" Y="3733" Z="0"/>
					<Vertex X="45729" Y="3729" Z="0"/>
					<Vertex X="45721" Y="3729" Z="0"/>
					<Vertex X="45717" Y="3725" Z="0"/>
					<Vertex X="45713" Y="3725" Z="0"/>
					<Vertex X="45700" Y="3725" Z="0"/>
					<Vertex X="45700" Y="3720" Z="0"/>
					<Vertex X="45696" Y="3716" Z="0"/>
					<Vertex X="45692" Y="3716" Z="0"/>
					<Vertex X="45683" Y="3716" Z="0"/>
					<Vertex X="45679" Y="3716" Z="0"/>
					<Vertex X="45671" Y="3716" Z="0"/>
					<Vertex X="45667" Y="3712" Z="0"/>
					<Vertex X="45658" Y="3712" Z="0"/>
					<Vertex X="45654" Y="3712" Z="0"/>
					<Vertex X="45650" Y="3712" Z="0"/>
					<Vertex X="45638" Y="3704" Z="0"/>
					<Vertex X="45625" Y="3704" Z="0"/>
					<Vertex X="45613" Y="3704" Z="0"/>
					<Vertex X="45604" Y="3704" Z="0"/>
					<Vertex X="45592" Y="3704" Z="0"/>
					<Vertex X="45579" Y="3704" Z="0"/>
					<Vertex X="45571" Y="3704" Z="0"/>
					<Vertex X="45563" Y="3704" Z="0"/>
					<Vertex X="45554" Y="3704" Z="0"/>
					<Vertex X="45546" Y="3704" Z="0"/>
					<Vertex X="45533" Y="3704" Z="0"/>
					<Vertex X="45529" Y="3704" Z="0"/>
					<Vertex X="45521" Y="3704" Z="0"/>
					<Vertex X="45513" Y="3704" Z="0"/>
					<Vertex X="45500" Y="3704" Z="0"/>
					<Vertex X="45492" Y="3704" Z="0"/>
					<Vertex X="45488" Y="3704" Z="0"/>
					<Vertex X="45483" Y="3704" Z="0"/>
					<Vertex X="45475" Y="3708" Z="0"/>
					<Vertex X="45471" Y="3708" Z="0"/>
					<Vertex X="45463" Y="3708" Z="0"/>
					<Vertex X="45458" Y="3708" Z="0"/>
					<Vertex X="45450" Y="3708" Z="0"/>
					<Vertex X="45446" Y="3708" Z="0"/>
					<Vertex X="45442" Y="3712" Z="0"/>
					<Vertex X="45438" Y="3716" Z="0"/>
					<Vertex X="45433" Y="3720" Z="0"/>
					<Vertex X="45421" Y="3729" Z="0"/>
					<Vertex X="45421" Y="3733" Z="0"/>
					<Vertex X="45417" Y="3737" Z="0"/>
					<Vertex X="45408" Y="3745" Z="0"/>
					<Vertex X="45404" Y="3750" Z="0"/>
					<Vertex X="45396" Y="3758" Z="0"/>
					<Vertex X="45388" Y="3770" Z="0"/>
					<Vertex X="45379" Y="3779" Z="0"/>
					<Vertex X="45375" Y="3787" Z="0"/>
					<Vertex X="45367" Y="3791" Z="0"/>
					<Vertex X="45363" Y="3795" Z="0"/>
					<Vertex X="45354" Y="3804" Z="0"/>
					<Vertex X="45350" Y="3804" Z="0"/>
					<Vertex X="45346" Y="3808" Z="0"/>
					<Vertex X="45342" Y="3816" Z="0"/>
					<Vertex X="45338" Y="3816" Z="0"/>
					<Vertex X="45329" Y="3829" Z="0"/>
					<Vertex X="45321" Y="3837" Z="0"/>
					<Vertex X="45317" Y="3841" Z="0"/>
					<Vertex X="45313" Y="3845" Z="0"/>
					<Vertex X="45308" Y="3850" Z="0"/>
					<Vertex X="45304" Y="3854" Z="0"/>
					<Vertex X="45300" Y="3854" Z="0"/>
					<Vertex X="45296" Y="3858" Z="0"/>
					<Vertex X="45292" Y="3866" Z="0"/>
					<Vertex X="45288" Y="3866" Z="0"/>
					<Vertex X="45283" Y="3870" Z="0"/>
					<Vertex X="45279" Y="3870" Z="0"/>
					<Vertex X="45275" Y="3879" Z="0"/>
					<Vertex X="45271" Y="3879" Z="0"/>
					<Vertex X="45263" Y="3883" Z="0"/>
					<Vertex X="45263" Y="3887" Z="0"/>
					<Vertex X="45254" Y="3887" Z="0"/>
					<Vertex X="45254" Y="3891" Z="0"/>
					<Vertex X="45246" Y="3895" Z="0"/>
					<Vertex X="45242" Y="3904" Z="0"/>
					<Vertex X="45238" Y="3904" Z="0"/>
					<Vertex X="45229" Y="3912" Z="0"/>
					<Vertex X="45225" Y="3916" Z="0"/>
					<Vertex X="45221" Y="3916" Z="0"/>
					<Vertex X="45213" Y="3920" Z="0"/>
					<Vertex X="45208" Y="3925" Z="0"/>
					<Vertex X="45196" Y="3933" Z="0"/>
					<Vertex X="45183" Y="3937" Z="0"/>
					<Vertex X="45179" Y="3941" Z="0"/>
					<Vertex X="45171" Y="3945" Z="0"/>
					<Vertex X="45163" Y="3945" Z="0"/>
					<Vertex X="45154" Y="3950" Z="0"/>
					<Vertex X="45150" Y="3954" Z="0"/>
					<Vertex X="45142" Y="3958" Z="0"/>
					<Vertex X="45138" Y="3962" Z="0"/>
					<Vertex X="45125" Y="3966" Z="0"/>
					<Vertex X="45117" Y="3970" Z="0"/>
					<Vertex X="45113" Y="3975" Z="0"/>
					<Vertex X="45104" Y="3979" Z="0"/>
					<Vertex X="45096" Y="3979" Z="0"/>
					<Vertex X="45092" Y="3987" Z="0"/>
					<Vertex X="45079" Y="3987" Z="0"/>
					<Vertex X="45071" Y="3995" Z="0"/>
					<Vertex X="45067" Y="3995" Z="0"/>
					<Vertex X="45054" Y="4004" Z="0"/>
					<Vertex X="45046" Y="4008" Z="0"/>
					<Vertex X="45038" Y="4012" Z="0"/>
					<Vertex X="45029" Y="4016" Z="0"/>
					<Vertex X="45025" Y="4020" Z="0"/>
					<Vertex X="45021" Y="4025" Z="0"/>
					<Vertex X="45013" Y="4025" Z="0"/>
					<Vertex X="45004" Y="4033" Z="0"/>
					<Vertex X="45000" Y="4033" Z="0"/>
					<Vertex X="44992" Y="4037" Z="0"/>
					<Vertex X="44983" Y="4041" Z="0"/>
					<Vertex X="44971" Y="4050" Z="0"/>
					<Vertex X="44967" Y="4054" Z="0"/>
					<Vertex X="44958" Y="4058" Z="0"/>
					<Vertex X="44950" Y="4062" Z="0"/>
					<Vertex X="44938" Y="4070" Z="0"/>
					<Vertex X="44929" Y="4070" Z="0"/>
					<Vertex X="44921" Y="4079" Z="0"/>
					<Vertex X="44913" Y="4083" Z="0"/>
					<Vertex X="44908" Y="4087" Z="0"/>
					<Vertex X="44896" Y="4091" Z="0"/>
					<Vertex X="44888" Y="4100" Z="0"/>
					<Vertex X="44883" Y="4100" Z="0"/>
					<Vertex X="44879" Y="4108" Z="0"/>
					<Vertex X="44871" Y="4112" Z="0"/>
					<Vertex X="44867" Y="4116" Z="0"/>
					<Vertex X="44858" Y="4120" Z="0"/>
					<Vertex X="44854" Y="4125" Z="0"/>
					<Vertex X="44846" Y="4133" Z="0"/>
					<Vertex X="44842" Y="4137" Z="0"/>
					<Vertex X="44833" Y="4141" Z="0"/>
					<Vertex X="44825" Y="4141" Z="0"/>
					<Vertex X="44825" Y="4145" Z="0"/>
					<Vertex X="44817" Y="4150" Z="0"/>
					<Vertex X="44813" Y="4154" Z="0"/>
					<Vertex X="44808" Y="4158" Z="0"/>
					<Vertex X="44804" Y="4158" Z="0"/>
					<Vertex X="44800" Y="4166" Z="0"/>
					<Vertex X="44792" Y="4170" Z="0"/>
					<Vertex X="44783" Y="4170" Z="0"/>
					<Vertex X="44779" Y="4175" Z="0"/>
					<Vertex X="44771" Y="4179" Z="0"/>
					<Vertex X="44767" Y="4183" Z="0"/>
					<Vertex X="44763" Y="4187" Z="0"/>
					<Vertex X="44758" Y="4187" Z="0"/>
					<Vertex X="44750" Y="4195" Z="0"/>
					<Vertex X="44742" Y="4200" Z="0"/>
					<Vertex X="44733" Y="4212" Z="0"/>
					<Vertex X="44729" Y="4212" Z="0"/>
					<Vertex X="44721" Y="4220" Z="0"/>
					<Vertex X="44717" Y="4229" Z="0"/>
					<Vertex X="44713" Y="4229" Z="0"/>
					<Vertex X="44708" Y="4237" Z="0"/>
					<Vertex X="44704" Y="4237" Z="0"/>
					<Vertex X="44704" Y="4245" Z="0"/>
					<Vertex X="44700" Y="4250" Z="0"/>
					<Vertex X="44696" Y="4254" Z="0"/>
					<Vertex X="44688" Y="4262" Z="0"/>
					<Vertex X="44683" Y="4270" Z="0"/>
					<Vertex X="44675" Y="4279" Z="0"/>
					<Vertex X="44671" Y="4287" Z="0"/>
					<Vertex X="44663" Y="4291" Z="0"/>
					<Vertex X="44658" Y="4300" Z="0"/>
					<Vertex X="44642" Y="4312" Z="0"/>
					<Vertex X="44638" Y="4325" Z="0"/>
					<Vertex X="44629" Y="4333" Z="0"/>
					<Vertex X="44629" Y="4337" Z="0"/>
					<Vertex X="44621" Y="4345" Z="0"/>
					<Vertex X="44613" Y="4354" Z="0"/>
					<Vertex X="44608" Y="4358" Z="0"/>
					<Vertex X="44600" Y="4370" Z="0"/>
					<Vertex X="44592" Y="4379" Z="0"/>
					<Vertex X="44592" Y="4383" Z="0"/>
					<Vertex X="44583" Y="4391" Z="0"/>
					<Vertex X="44579" Y="4391" Z="0"/>
					<Vertex X="44575" Y="4400" Z="0"/>
					<Vertex X="44567" Y="4408" Z="0"/>
					<Vertex X="44563" Y="4416" Z="0"/>
					<Vertex X="44554" Y="4425" Z="0"/>
					<Vertex X="44550" Y="4433" Z="0"/>
					<Vertex X="44542" Y="4437" Z="0"/>
					<Vertex X="44538" Y="4445" Z="0"/>
					<Vertex X="44533" Y="4445" Z="0"/>
					<Vertex X="44529" Y="4454" Z="0"/>
					<Vertex X="44525" Y="4462" Z="0"/>
					<Vertex X="44521" Y="4462" Z="0"/>
					<Vertex X="44521" Y="4470" Z="0"/>
					<Vertex X="44513" Y="4475" Z="0"/>
					<Vertex X="44508" Y="4483" Z="0"/>
					<Vertex X="44508" Y="4487" Z="0"/>
					<Vertex X="44504" Y="4491" Z="0"/>
					<Vertex X="44500" Y="4500" Z="0"/>
					<Vertex X="44496" Y="4504" Z="0"/>
					<Vertex X="44492" Y="4512" Z="0"/>
					<Vertex X="44488" Y="4520" Z="0"/>
					<Vertex X="44483" Y="4529" Z="0"/>
					<Vertex X="44479" Y="4537" Z="0"/>
					<Vertex X="44475" Y="4545" Z="0"/>
					<Vertex X="44475" Y="4554" Z="0"/>
					<Vertex X="44467" Y="4566" Z="0"/>
					<Vertex X="44463" Y="4570" Z="0"/>
					<Vertex X="44463" Y="4579" Z="0"/>
					<Vertex X="44463" Y="4587" Z="0"/>
					<Vertex X="44458" Y="4595" Z="0"/>
					<Vertex X="44450" Y="4604" Z="0"/>
					<Vertex X="44450" Y="4612" Z="0"/>
					<Vertex X="44450" Y="4620" Z="0"/>
					<Vertex X="44450" Y="4629" Z="0"/>
					<Vertex X="44450" Y="4641" Z="0"/>
					<Vertex X="44446" Y="4650" Z="0"/>
					<Vertex X="44446" Y="4658" Z="0"/>
					<Vertex X="44442" Y="4662" Z="0"/>
					<Vertex X="44438" Y="4670" Z="0"/>
					<Vertex X="44438" Y="4675" Z="0"/>
					<Vertex X="44438" Y="4679" Z="0"/>
					<Vertex X="44438" Y="4687" Z="0"/>
					<Vertex X="44438" Y="4691" Z="0"/>
					<Vertex X="44438" Y="4704" Z="0"/>
					<Vertex X="44438" Y="4708" Z="0"/>
					<Vertex X="44438" Y="4720" Z="0"/>
					<Vertex X="44438" Y="4729" Z="0"/>
					<Vertex X="44438" Y="4737" Z="0"/>
					<Vertex X="44438" Y="4745" Z="0"/>
					<Vertex X="44438" Y="4754" Z="0"/>
					<Vertex X="44438" Y="4758" Z="0"/>
					<Vertex X="44438" Y="4762" Z="0"/>
					<Vertex X="44438" Y="4766" Z="0"/>
					<Vertex X="44438" Y="4770" Z="0"/>
					<Vertex X="44438" Y="4775" Z="0"/>
					<Vertex X="44438" Y="4779" Z="0"/>
					<Vertex X="44438" Y="4783" Z="0"/>
					<Vertex X="44438" Y="4787" Z="0"/>
					<Vertex X="44438" Y="4791" Z="0"/>
					<Vertex X="44438" Y="4800" Z="0"/>
					<Vertex X="44438" Y="4804" Z="0"/>
					<Vertex X="44438" Y="4812" Z="0"/>
					<Vertex X="44438" Y="4820" Z="0"/>
					<Vertex X="44438" Y="4825" Z="0"/>
					<Vertex X="44438" Y="4829" Z="0"/>
					<Vertex X="44438" Y="4833" Z="0"/>
					<Vertex X="44438" Y="4841" Z="0"/>
					<Vertex X="44438" Y="4850" Z="0"/>
					<Vertex X="44438" Y="4854" Z="0"/>
					<Vertex X="44438" Y="4862" Z="0"/>
					<Vertex X="44438" Y="4870" Z="0"/>
					<Vertex X="44438" Y="4875" Z="0"/>
					<Vertex X="44438" Y="4879" Z="0"/>
					<Vertex X="44438" Y="4883" Z="0"/>
					<Vertex X="44438" Y="4887" Z="0"/>
					<Vertex X="44438" Y="4891" Z="0"/>
					<Vertex X="44438" Y="4895" Z="0"/>
					<Vertex X="44438" Y="4900" Z="0"/>
					<Vertex X="44438" Y="4904" Z="0"/>
					<Vertex X="44438" Y="4908" Z="0"/>
					<Vertex X="44438" Y="4916" Z="0"/>
					<Vertex X="44438" Y="4929" Z="0"/>
					<Vertex X="44438" Y="4933" Z="0"/>
					<Vertex X="44438" Y="4937" Z="0"/>
					<Vertex X="44438" Y="4941" Z="0"/>
					<Vertex X="44442" Y="4945" Z="0"/>
					<Vertex X="44446" Y="4954" Z="0"/>
					<Vertex X="44446" Y="4958" Z="0"/>
					<Vertex X="44450" Y="4962" Z="0"/>
					<Vertex X="44450" Y="4966" Z="0"/>
					<Vertex X="44450" Y="4970" Z="0"/>
					<Vertex X="44450" Y="4979" Z="0"/>
					<Vertex X="44450" Y="4983" Z="0"/>
					<Vertex X="44454" Y="4987" Z="0"/>
					<Vertex X="44454" Y="4991" Z="0"/>
					<Vertex X="44458" Y="5000" Z="0"/>
					<Vertex X="44458" Y="5004" Z="0"/>
					<Vertex X="44467" Y="5012" Z="0"/>
					<Vertex X="44467" Y="5016" Z="0"/>
					<Vertex X="44475" Y="5033" Z="0"/>
					<Vertex X="44479" Y="5045" Z="0"/>
					<Vertex X="44479" Y="5054" Z="0"/>
					<Vertex X="44483" Y="5062" Z="0"/>
					<Vertex X="44496" Y="5075" Z="0"/>
					<Vertex X="44496" Y="5079" Z="0"/>
					<Vertex X="44500" Y="5087" Z="0"/>
					<Vertex X="44504" Y="5091" Z="0"/>
					<Vertex X="44508" Y="5095" Z="0"/>
					<Vertex X="44513" Y="5100" Z="0"/>
					<Vertex X="44513" Y="5108" Z="0"/>
					<Vertex X="44521" Y="5112" Z="0"/>
					<Vertex X="44525" Y="5120" Z="0"/>
					<Vertex X="44525" Y="5125" Z="0"/>
					<Vertex X="44529" Y="5129" Z="0"/>
					<Vertex X="44533" Y="5137" Z="0"/>
					<Vertex X="44538" Y="5137" Z="0"/>
					<Vertex X="44542" Y="5141" Z="0"/>
					<Vertex X="44550" Y="5150" Z="0"/>
					<Vertex X="44550" Y="5154" Z="0"/>
					<Vertex X="44558" Y="5158" Z="0"/>
					<Vertex X="44558" Y="5162" Z="0"/>
					<Vertex X="44567" Y="5166" Z="0"/>
					<Vertex X="44571" Y="5170" Z="0"/>
					<Vertex X="44575" Y="5170" Z="0"/>
					<Vertex X="44583" Y="5175" Z="0"/>
					<Vertex X="44596" Y="5179" Z="0"/>
					<Vertex X="44604" Y="5183" Z="0"/>
					<Vertex X="44608" Y="5183" Z="0"/>
					<Vertex X="44621" Y="5191" Z="0"/>
					<Vertex X="44629" Y="5191" Z="0"/>
					<Vertex X="44633" Y="5191" Z="0"/>
					<Vertex X="44638" Y="5195" Z="0"/>
					<Vertex X="44642" Y="5195" Z="0"/>
					<Vertex X="44646" Y="5200" Z="0"/>
					<Vertex X="44654" Y="5200" Z="0"/>
					<Vertex X="44658" Y="5204" Z="0"/>
					<Vertex X="44667" Y="5204" Z="0"/>
					<Vertex X="44671" Y="5204" Z="0"/>
					<Vertex X="44679" Y="5208" Z="0"/>
					<Vertex X="44692" Y="5208" Z="0"/>
					<Vertex X="44696" Y="5208" Z="0"/>
					<Vertex X="44700" Y="5208" Z="0"/>
					<Vertex X="44708" Y="5208" Z="0"/>
					<Vertex X="44721" Y="5208" Z="0"/>
					<Vertex X="44729" Y="5212" Z="0"/>
					<Vertex X="44738" Y="5212" Z="0"/>
					<Vertex X="44754" Y="5212" Z="0"/>
					<Vertex X="44763" Y="5216" Z="0"/>
					<Vertex X="44767" Y="5216" Z="0"/>
					<Vertex X="44779" Y="5216" Z="0"/>
					<Vertex X="44788" Y="5220" Z="0"/>
					<Vertex X="44796" Y="5220" Z="0"/>
					<Vertex X="44800" Y="5220" Z="0"/>
					<Vertex X="44804" Y="5225" Z="0"/>
					<Vertex X="44808" Y="5225" Z="0"/>
					<Vertex X="44817" Y="5225" Z="0"/>
					<Vertex X="44829" Y="5225" Z="0"/>
					<Vertex X="44838" Y="5225" Z="0"/>
					<Vertex X="44846" Y="5225" Z="0"/>
					<Vertex X="44854" Y="5225" Z="0"/>
					<Vertex X="44863" Y="5225" Z="0"/>
					<Vertex X="44871" Y="5225" Z="0"/>
					<Vertex X="44879" Y="5225" Z="0"/>
					<Vertex X="44883" Y="5225" Z="0"/>
					<Vertex X="44896" Y="5225" Z="0"/>
					<Vertex X="44904" Y="5225" Z="0"/>
					<Vertex X="44917" Y="5225" Z="0"/>
					<Vertex X="44925" Y="5225" Z="0"/>
					<Vertex X="44929" Y="5225" Z="0"/>
					<Vertex X="44933" Y="5225" Z="0"/>
					<Vertex X="44942" Y="5225" Z="0"/>
					<Vertex X="44950" Y="5225" Z="0"/>
					<Vertex X="44954" Y="5225" Z="0"/>
					<Vertex X="44967" Y="5225" Z="0"/>
					<Vertex X="44975" Y="5225" Z="0"/>
					<Vertex X="44983" Y="5225" Z="0"/>
					<Vertex X="45000" Y="5225" Z="0"/>
					<Vertex X="45004" Y="5225" Z="0"/>
					<Vertex X="45017" Y="5225" Z="0"/>
					<Vertex X="45021" Y="5225" Z="0"/>
					<Vertex X="45025" Y="5225" Z="0"/>
					<Vertex X="45029" Y="5225" Z="0"/>
					<Vertex X="45042" Y="5225" Z="0"/>
					<Vertex X="45046" Y="5225" Z="0"/>
					<Vertex X="45054" Y="5225" Z="0"/>
					<Vertex X="45058" Y="5220" Z="0"/>
					<Vertex X="45063" Y="5220" Z="0"/>
					<Vertex X="45075" Y="5220" Z="0"/>
					<Vertex X="45083" Y="5220" Z="0"/>
					<Vertex X="45088" Y="5220" Z="0"/>
					<Vertex X="45092" Y="5220" Z="0"/>
					<Vertex X="45104" Y="5216" Z="0"/>
					<Vertex X="45108" Y="5212" Z="0"/>
					<Vertex X="45117" Y="5212" Z="0"/>
					<Vertex X="45125" Y="5208" Z="0"/>
					<Vertex X="45129" Y="5208" Z="0"/>
					<Vertex X="45138" Y="5208" Z="0"/>
					<Vertex X="45146" Y="5208" Z="0"/>
					<Vertex X="45158" Y="5204" Z="0"/>
					<Vertex X="45163" Y="5204" Z="0"/>
					<Vertex X="45171" Y="5204" Z="0"/>
					<Vertex X="45179" Y="5200" Z="0"/>
					<Vertex X="45192" Y="5200" Z="0"/>
					<Vertex X="45213" Y="5195" Z="0"/>
					<Vertex X="45225" Y="5195" Z="0"/>
					<Vertex X="45233" Y="5195" Z="0"/>
					<Vertex X="45242" Y="5195" Z="0"/>
					<Vertex X="45254" Y="5195" Z="0"/>
					<Vertex X="45263" Y="5195" Z="0"/>
					<Vertex X="45267" Y="5191" Z="0"/>
					<Vertex X="45275" Y="5191" Z="0"/>
					<Vertex X="45288" Y="5187" Z="0"/>
					<Vertex X="45300" Y="5187" Z="0"/>
					<Vertex X="45313" Y="5187" Z="0"/>
					<Vertex X="45321" Y="5183" Z="0"/>
					<Vertex X="45333" Y="5183" Z="0"/>
					<Vertex X="45346" Y="5183" Z="0"/>
					<Vertex X="45358" Y="5175" Z="0"/>
					<Vertex X="45363" Y="5170" Z="0"/>
					<Vertex X="45367" Y="5170" Z="0"/>
					<Vertex X="45379" Y="5170" Z="0"/>
					<Vertex X="45383" Y="5170" Z="0"/>
					<Vertex X="45392" Y="5166" Z="0"/>
					<Vertex X="45408" Y="5158" Z="0"/>
					<Vertex X="45417" Y="5154" Z="0"/>
					<Vertex X="45421" Y="5154" Z="0"/>
					<Vertex X="45425" Y="5154" Z="0"/>
					<Vertex X="45429" Y="5150" Z="0"/>
					<Vertex X="45442" Y="5145" Z="0"/>
					<Vertex X="45446" Y="5141" Z="0"/>
					<Vertex X="45450" Y="5137" Z="0"/>
					<Vertex X="45454" Y="5133" Z="0"/>
					<Vertex X="45458" Y="5129" Z="0"/>
					<Vertex X="45467" Y="5116" Z="0"/>
					<Vertex X="45471" Y="5112" Z="0"/>
					<Vertex X="45475" Y="5104" Z="0"/>
					<Vertex X="45488" Y="5091" Z="0"/>
					<Vertex X="45492" Y="5087" Z="0"/>
					<Vertex X="45496" Y="5079" Z="0"/>
					<Vertex X="45504" Y="5070" Z="0"/>
					<Vertex X="45504" Y="5066" Z="0"/>
					<Vertex X="45517" Y="5054" Z="0"/>
					<Vertex X="45517" Y="5050" Z="0"/>
					<Vertex X="45525" Y="5041" Z="0"/>
					<Vertex X="45525" Y="5037" Z="0"/>
					<Vertex X="45529" Y="5029" Z="0"/>
					<Vertex X="45533" Y="5025" Z="0"/>
					<Vertex X="45542" Y="5012" Z="0"/>
					<Vertex X="45550" Y="5008" Z="0"/>
					<Vertex X="45550" Y="5004" Z="0"/>
					<Vertex X="45558" Y="4991" Z="0"/>
					<Vertex X="45563" Y="4987" Z="0"/>
					<Vertex X="45579" Y="4970" Z="0"/>
					<Vertex X="45583" Y="4966" Z="0"/>
					<Vertex X="45596" Y="4954" Z="0"/>
					<Vertex X="45596" Y="4950" Z="0"/>
					<Vertex X="45608" Y="4941" Z="0"/>
					<Vertex X="45613" Y="4933" Z="0"/>
					<Vertex X="45621" Y="4925" Z="0"/>
					<Vertex X="45629" Y="4916" Z="0"/>
					<Vertex X="45638" Y="4904" Z="0"/>
					<Vertex X="45646" Y="4900" Z="0"/>
					<Vertex X="45650" Y="4891" Z="0"/>
					<Vertex X="45663" Y="4883" Z="0"/>
					<Vertex X="45671" Y="4879" Z="0"/>
					<Vertex X="45675" Y="4879" Z="0"/>
					<Vertex X="45683" Y="4870" Z="0"/>
					<Vertex X="45688" Y="4866" Z="0"/>
					<Vertex X="45700" Y="4858" Z="0"/>
					<Vertex X="45704" Y="4858" Z="0"/>
					<Vertex X="45713" Y="4850" Z="0"/>
					<Vertex X="45717" Y="4850" Z="0"/>
					<Vertex X="45725" Y="4841" Z="0"/>
					<Vertex X="45733" Y="4833" Z="0"/>
					<Vertex X="45750" Y="4825" Z="0"/>
					<Vertex X="45750" Y="4820" Z="0"/>
					<Vertex X="45763" Y="4816" Z="0"/>
					<Vertex X="45767" Y="4812" Z="0"/>
					<Vertex X="45779" Y="4804" Z="0"/>
					<Vertex X="45788" Y="4800" Z="0"/>
					<Vertex X="45792" Y="4795" Z="0"/>
					<Vertex X="45804" Y="4791" Z="0"/>
					<Vertex X="45813" Y="4783" Z="0"/>
					<Vertex X="45817" Y="4783" Z="0"/>
					<Vertex X="45825" Y="4779" Z="0"/>
					<Vertex X="45825" Y="4775" Z="0"/>
					<Vertex X="45842" Y="4775" Z="0"/>
					<Vertex X="45850" Y="4770" Z="0"/>
					<Vertex X="45858" Y="4758" Z="0"/>
					<Vertex X="45871" Y="4754" Z="0"/>
					<Vertex X="45879" Y="4745" Z="0"/>
					<Vertex X="45888" Y="4745" Z="0"/>
					<Vertex X="45896" Y="4745" Z="0"/>
					<Vertex X="45904" Y="4741" Z="0"/>
					<Vertex X="45917" Y="4741" Z="0"/>
					<Vertex X="45917" Y="4737" Z="0"/>
					<Vertex X="45933" Y="4729" Z="0"/>
					<Vertex X="45942" Y="4725" Z="0"/>
					<Vertex X="45946" Y="4725" Z="0"/>
					<Vertex X="45950" Y="4720" Z="0"/>
					<Vertex X="45954" Y="4716" Z="0"/>
					<Vertex X="45958" Y="4712" Z="0"/>
					<Vertex X="45963" Y="4712" Z="0"/>
					<Vertex X="45967" Y="4704" Z="0"/>
					<Vertex X="45971" Y="4700" Z="0"/>
					<Vertex X="45975" Y="4700" Z="0"/>
					<Vertex X="45979" Y="4691" Z="0"/>
					<Vertex X="45988" Y="4691" Z="0"/>
					<Vertex X="45992" Y="4687" Z="0"/>
					<Vertex X="46000" Y="4683" Z="0"/>
					<Vertex X="46004" Y="4670" Z="0"/>
					<Vertex X="46008" Y="4670" Z="0"/>
					<Vertex X="46017" Y="4662" Z="0"/>
					<Vertex X="46021" Y="4658" Z="0"/>
					<Vertex X="46029" Y="4650" Z="0"/>
					<Vertex X="46038" Y="4645" Z="0"/>
					<Vertex X="46042" Y="4641" Z="0"/>
					<Vertex X="46046" Y="4637" Z="0"/>
					<Vertex X="46050" Y="4629" Z="0"/>
					<Vertex X="46054" Y="4629" Z="0"/>
					<Vertex X="46067" Y="4612" Z="0"/>
					<Vertex X="46075" Y="4608" Z="0"/>
					<Vertex X="46079" Y="4600" Z="0"/>
					<Vertex X="46088" Y="4595" Z="0"/>
					<Vertex X="46092" Y="4587" Z="0"/>
					<Vertex X="46100" Y="4583" Z="0"/>
					<Vertex X="46100" Y="4579" Z="0"/>
					<Vertex X="46108" Y="4570" Z="0"/>
					<Vertex X="46113" Y="4570" Z="0"/>
					<Vertex X="46117" Y="4562" Z="0"/>
					<Vertex X="46121" Y="4562" Z="0"/>
					<Vertex X="46129" Y="4554" Z="0"/>
					<Vertex X="46133" Y="4541" Z="0"/>
					<Vertex X="46142" Y="4537" Z="0"/>
					<Vertex X="46142" Y="4529" Z="0"/>
					<Vertex X="46146" Y="4525" Z="0"/>
					<Vertex X="46146" Y="4520" Z="0"/>
					<Vertex X="46150" Y="4516" Z="0"/>
					<Vertex X="46150" Y="4508" Z="0"/>
					<Vertex X="46154" Y="4495" Z="0"/>
					<Vertex X="46163" Y="4479" Z="0"/>
					<Vertex X="46167" Y="4470" Z="0"/>
					<Vertex X="46167" Y="4462" Z="0"/>
					<Vertex X="46171" Y="4454" Z="0"/>
					<Vertex X="46175" Y="4445" Z="0"/>
					<Vertex X="46175" Y="4441" Z="0"/>
					<Vertex X="46175" Y="4425" Z="0"/>
					<Vertex X="46179" Y="4412" Z="0"/>
					<Vertex X="46179" Y="4404" Z="0"/>
					<Vertex X="46179" Y="4391" Z="0"/>
					<Vertex X="46179" Y="4383" Z="0"/>
					<Vertex X="46188" Y="4358" Z="0"/>
					<Vertex X="46188" Y="4354" Z="0"/>
					<Vertex X="46188" Y="4345" Z="0"/>
					<Vertex X="46188" Y="4337" Z="0"/>
					<Vertex X="46188" Y="4333" Z="0"/>
					<Vertex X="46188" Y="4325" Z="0"/>
					<Vertex X="46188" Y="4308" Z="0"/>
					<Vertex X="46188" Y="4304" Z="0"/>
					<Vertex X="46188" Y="4295" Z="0"/>
					<Vertex X="46188" Y="4287" Z="0"/>
					<Vertex X="46188" Y="4275" Z="0"/>
					<Vertex X="46188" Y="4262" Z="0"/>
					<Vertex X="46188" Y="4254" Z="0"/>
					<Vertex X="46188" Y="4241" Z="0"/>
					<Vertex X="46188" Y="4233" Z="0"/>
					<Vertex X="46175" Y="4212" Z="0"/>
					<Vertex X="46175" Y="4204" Z="0"/>
					<Vertex X="46175" Y="4200" Z="0"/>
					<Vertex X="46175" Y="4187" Z="0"/>
					<Vertex X="46171" Y="4187" Z="0"/>
					<Vertex X="46167" Y="4166" Z="0"/>
					<Vertex X="46163" Y="4162" Z="0"/>
					<Vertex X="46158" Y="4158" Z="0"/>
					<Vertex X="46154" Y="4145" Z="0"/>
					<Vertex X="46146" Y="4137" Z="0"/>
					<Vertex X="46146" Y="4129" Z="0"/>
					<Vertex X="46142" Y="4129" Z="0"/>
					<Vertex X="46138" Y="4120" Z="0"/>
					<Vertex X="46129" Y="4108" Z="0"/>
					<Vertex X="46129" Y="4104" Z="0"/>
					<Vertex X="46125" Y="4100" Z="0"/>
					<Vertex X="46125" Y="4095" Z="0"/>
					<Vertex X="46125" Y="4091" Z="0"/>
					<Vertex X="46121" Y="4087" Z="0"/>
					<Vertex X="46113" Y="4079" Z="0"/>
					<Vertex X="46113" Y="4075" Z="0"/>
					<Vertex X="46108" Y="4070" Z="0"/>
					<Vertex X="46104" Y="4066" Z="0"/>
					<Vertex X="46100" Y="4066" Z="0"/>
					<Vertex X="46100" Y="4058" Z="0"/>
					<Vertex X="46092" Y="4050" Z="0"/>
					<Vertex X="46092" Y="4045" Z="0"/>
					<Vertex X="46088" Y="4037" Z="0"/>
					<Vertex X="46083" Y="4033" Z="0"/>
					<Vertex X="46079" Y="4025" Z="0"/>
					<Vertex X="46071" Y="4020" Z="0"/>
					<Vertex X="46071" Y="4016" Z="0"/>
					<Vertex X="46067" Y="4012" Z="0"/>
					<Vertex X="46063" Y="4008" Z="0"/>
					<Vertex X="46058" Y="4004" Z="0"/>
					<Vertex X="46050" Y="4000" Z="0"/>
					<Vertex X="46042" Y="3991" Z="0"/>
					<Vertex X="46038" Y="3987" Z="0"/>
					<Vertex X="46033" Y="3983" Z="0"/>
					<Vertex X="46029" Y="3979" Z="0"/>
					<Vertex X="46025" Y="3975" Z="0"/>
					<Vertex X="46021" Y="3966" Z="0"/>
					<Vertex X="46017" Y="3962" Z="0"/>
					<Vertex X="46013" Y="3958" Z="0"/>
					<Vertex X="46004" Y="3954" Z="0"/>
					<Vertex X="46004" Y="3950" Z="0"/>
					<Vertex X="46000" Y="3945" Z="0"/>
					<Vertex X="45996" Y="3945" Z="0"/>
					<Vertex X="45992" Y="3941" Z="0"/>
					<Vertex X="45992" Y="3937" Z="0"/>
					<Vertex X="45983" Y="3933" Z="0"/>
					<Vertex X="45983" Y="3925" Z="0"/>
					<Vertex X="45979" Y="3925" Z="0"/>
					<Vertex X="45975" Y="3920" Z="0"/>
					<Vertex X="45971" Y="3916" Z="0"/>
					<Vertex X="45971" Y="3912" Z="0"/>
					<Vertex X="45967" Y="3908" Z="0"/>
					<Vertex X="45963" Y="3900" Z="0"/>
					<Vertex X="45963" Y="3895" Z="0"/>
					<Vertex X="45958" Y="3895" Z="0"/>
					<Vertex X="45954" Y="3891" Z="0"/>
					<Vertex X="45954" Y="3887" Z="0"/>
					<Vertex X="45954" Y="3883" Z="0"/>
					<Vertex X="45950" Y="3875" Z="0"/>
					<Vertex X="45946" Y="3862" Z="0"/>
					<Vertex X="45942" Y="3858" Z="0"/>
					<Vertex X="45942" Y="3854" Z="0"/>
					<Vertex X="45938" Y="3854" Z="0"/>
					<Vertex X="45938" Y="3845" Z="0"/>
					<Vertex X="45938" Y="3841" Z="0"/>
					<Vertex X="45929" Y="3833" Z="0"/>
					<Vertex X="45929" Y="3829" Z="0"/>
					<Vertex X="45929" Y="3825" Z="0"/>
					<Vertex X="45925" Y="3820" Z="0"/>
					<Vertex X="45925" Y="3816" Z="0"/>
					<Vertex X="45921" Y="3812" Z="0"/>
					<Vertex X="45917" Y="3808" Z="0"/>
					<Vertex X="45917" Y="3804" Z="0"/>
					<Vertex X="45913" Y="3804" Z="0"/>
					<Vertex X="45908" Y="3800" Z="0"/>
					<Vertex X="45908" Y="3795" Z="0"/>
					<Vertex X="45908" Y="3791" Z="0"/>
					<Vertex X="45904" Y="3787" Z="0"/>
					<Vertex X="45908" Y="3829" Z="0"/>
				</Vertices>
			</Region>
			<Region Id="10" Type="0" Zoom="0.190774" Selected="0" ImageLocation="" ImageFocus="0" Length="8999.5" Area="3685839.0" LengthMicrons="2267.9" AreaMicrons="234065.5" Text="MICROPAP" NegativeROA="0" InputRegionId="0" Analyze="1" DisplayId="10">
				<Attributes/>
				<Vertices>
					<Vertex X="48528" Y="4974" Z="0"/>
					<Vertex X="48523" Y="4974" Z="0"/>
					<Vertex X="48512" Y="4974" Z="0"/>
					<Vertex X="48502" Y="4969" Z="0"/>
					<Vertex X="48497" Y="4964" Z="0"/>
					<Vertex X="48492" Y="4959" Z="0"/>
					<Vertex X="48486" Y="4953" Z="0"/>
					<Vertex X="48476" Y="4943" Z="0"/>
					<Vertex X="48471" Y="4943" Z="0"/>
					<Vertex X="48460" Y="4932" Z="0"/>
					<Vertex X="48450" Y="4927" Z="0"/>
					<Vertex X="48444" Y="4922" Z="0"/>
					<Vertex X="48434" Y="4917" Z="0"/>
					<Vertex X="48423" Y="4911" Z="0"/>
					<Vertex X="48423" Y="4906" Z="0"/>
					<Vertex X="48418" Y="4906" Z="0"/>
					<Vertex X="48408" Y="4906" Z="0"/>
					<Vertex X="48402" Y="4896" Z="0"/>
					<Vertex X="48392" Y="4896" Z="0"/>
					<Vertex X="48381" Y="4896" Z="0"/>
					<Vertex X="48371" Y="4885" Z="0"/>
					<Vertex X="48355" Y="4880" Z="0"/>
					<Vertex X="48345" Y="4875" Z="0"/>
					<Vertex X="48329" Y="4864" Z="0"/>
					<Vertex X="48308" Y="4854" Z="0"/>
					<Vertex X="48282" Y="4848" Z="0"/>
					<Vertex X="48256" Y="4833" Z="0"/>
					<Vertex X="48235" Y="4822" Z="0"/>
					<Vertex X="48219" Y="4817" Z="0"/>
					<Vertex X="48198" Y="4807" Z="0"/>
					<Vertex X="48193" Y="4807" Z="0"/>
					<Vertex X="48177" Y="4801" Z="0"/>
					<Vertex X="48167" Y="4801" Z="0"/>
					<Vertex X="48161" Y="4796" Z="0"/>
					<Vertex X="48146" Y="4796" Z="0"/>
					<Vertex X="48140" Y="4791" Z="0"/>
					<Vertex X="48130" Y="4786" Z="0"/>
					<Vertex X="48119" Y="4786" Z="0"/>
					<Vertex X="48109" Y="4780" Z="0"/>
					<Vertex X="48093" Y="4770" Z="0"/>
					<Vertex X="48083" Y="4770" Z="0"/>
					<Vertex X="48067" Y="4765" Z="0"/>
					<Vertex X="48056" Y="4759" Z="0"/>
					<Vertex X="48046" Y="4759" Z="0"/>
					<Vertex X="48025" Y="4759" Z="0"/>
					<Vertex X="48015" Y="4754" Z="0"/>
					<Vertex X="47994" Y="4749" Z="0"/>
					<Vertex X="47983" Y="4749" Z="0"/>
					<Vertex X="47967" Y="4744" Z="0"/>
					<Vertex X="47957" Y="4744" Z="0"/>
					<Vertex X="47936" Y="4744" Z="0"/>
					<Vertex X="47920" Y="4744" Z="0"/>
					<Vertex X="47904" Y="4744" Z="0"/>
					<Vertex X="47889" Y="4744" Z="0"/>
					<Vertex X="47883" Y="4744" Z="0"/>
					<Vertex X="47873" Y="4744" Z="0"/>
					<Vertex X="47857" Y="4744" Z="0"/>
					<Vertex X="47847" Y="4744" Z="0"/>
					<Vertex X="47842" Y="4744" Z="0"/>
					<Vertex X="47831" Y="4744" Z="0"/>
					<Vertex X="47821" Y="4749" Z="0"/>
					<Vertex X="47810" Y="4749" Z="0"/>
					<Vertex X="47794" Y="4749" Z="0"/>
					<Vertex X="47789" Y="4754" Z="0"/>
					<Vertex X="47773" Y="4754" Z="0"/>
					<Vertex X="47763" Y="4765" Z="0"/>
					<Vertex X="47752" Y="4770" Z="0"/>
					<Vertex X="47747" Y="4775" Z="0"/>
					<Vertex X="47742" Y="4775" Z="0"/>
					<Vertex X="47737" Y="4786" Z="0"/>
					<Vertex X="47726" Y="4791" Z="0"/>
					<Vertex X="47721" Y="4801" Z="0"/>
					<Vertex X="47716" Y="4801" Z="0"/>
					<Vertex X="47710" Y="4807" Z="0"/>
					<Vertex X="47705" Y="4812" Z="0"/>
					<Vertex X="47695" Y="4817" Z="0"/>
					<Vertex X="47690" Y="4822" Z="0"/>
					<Vertex X="47674" Y="4827" Z="0"/>
					<Vertex X="47674" Y="4833" Z="0"/>
					<Vertex X="47669" Y="4838" Z="0"/>
					<Vertex X="47663" Y="4843" Z="0"/>
					<Vertex X="47658" Y="4843" Z="0"/>
					<Vertex X="47642" Y="4854" Z="0"/>
					<Vertex X="47637" Y="4854" Z="0"/>
					<Vertex X="47621" Y="4864" Z="0"/>
					<Vertex X="47616" Y="4869" Z="0"/>
					<Vertex X="47611" Y="4869" Z="0"/>
					<Vertex X="47600" Y="4875" Z="0"/>
					<Vertex X="47590" Y="4880" Z="0"/>
					<Vertex X="47585" Y="4880" Z="0"/>
					<Vertex X="47574" Y="4885" Z="0"/>
					<Vertex X="47564" Y="4890" Z="0"/>
					<Vertex X="47548" Y="4901" Z="0"/>
					<Vertex X="47532" Y="4911" Z="0"/>
					<Vertex X="47517" Y="4911" Z="0"/>
					<Vertex X="47517" Y="4917" Z="0"/>
					<Vertex X="47511" Y="4917" Z="0"/>
					<Vertex X="47501" Y="4922" Z="0"/>
					<Vertex X="47496" Y="4922" Z="0"/>
					<Vertex X="47490" Y="4927" Z="0"/>
					<Vertex X="47480" Y="4932" Z="0"/>
					<Vertex X="47475" Y="4938" Z="0"/>
					<Vertex X="47459" Y="4948" Z="0"/>
					<Vertex X="47459" Y="4953" Z="0"/>
					<Vertex X="47448" Y="4953" Z="0"/>
					<Vertex X="47443" Y="4953" Z="0"/>
					<Vertex X="47427" Y="4969" Z="0"/>
					<Vertex X="47422" Y="4969" Z="0"/>
					<Vertex X="47417" Y="4974" Z="0"/>
					<Vertex X="47412" Y="4985" Z="0"/>
					<Vertex X="47401" Y="4990" Z="0"/>
					<Vertex X="47391" Y="5000" Z="0"/>
					<Vertex X="47385" Y="5006" Z="0"/>
					<Vertex X="47380" Y="5011" Z="0"/>
					<Vertex X="47375" Y="5016" Z="0"/>
					<Vertex X="47375" Y="5021" Z="0"/>
					<Vertex X="47370" Y="5032" Z="0"/>
					<Vertex X="47365" Y="5037" Z="0"/>
					<Vertex X="47365" Y="5048" Z="0"/>
					<Vertex X="47359" Y="5058" Z="0"/>
					<Vertex X="47354" Y="5058" Z="0"/>
					<Vertex X="47354" Y="5063" Z="0"/>
					<Vertex X="47349" Y="5069" Z="0"/>
					<Vertex X="47349" Y="5074" Z="0"/>
					<Vertex X="47344" Y="5084" Z="0"/>
					<Vertex X="47338" Y="5090" Z="0"/>
					<Vertex X="47338" Y="5095" Z="0"/>
					<Vertex X="47333" Y="5105" Z="0"/>
					<Vertex X="47333" Y="5116" Z="0"/>
					<Vertex X="47333" Y="5121" Z="0"/>
					<Vertex X="47323" Y="5126" Z="0"/>
					<Vertex X="47323" Y="5137" Z="0"/>
					<Vertex X="47323" Y="5147" Z="0"/>
					<Vertex X="47323" Y="5152" Z="0"/>
					<Vertex X="47317" Y="5163" Z="0"/>
					<Vertex X="47317" Y="5168" Z="0"/>
					<Vertex X="47317" Y="5173" Z="0"/>
					<Vertex X="47312" Y="5184" Z="0"/>
					<Vertex X="47312" Y="5189" Z="0"/>
					<Vertex X="47312" Y="5200" Z="0"/>
					<Vertex X="47312" Y="5210" Z="0"/>
					<Vertex X="47312" Y="5215" Z="0"/>
					<Vertex X="47307" Y="5226" Z="0"/>
					<Vertex X="47307" Y="5236" Z="0"/>
					<Vertex X="47307" Y="5242" Z="0"/>
					<Vertex X="47307" Y="5247" Z="0"/>
					<Vertex X="47307" Y="5257" Z="0"/>
					<Vertex X="47307" Y="5263" Z="0"/>
					<Vertex X="47307" Y="5273" Z="0"/>
					<Vertex X="47307" Y="5278" Z="0"/>
					<Vertex X="47307" Y="5284" Z="0"/>
					<Vertex X="47307" Y="5289" Z="0"/>
					<Vertex X="47307" Y="5294" Z="0"/>
					<Vertex X="47307" Y="5299" Z="0"/>
					<Vertex X="47307" Y="5304" Z="0"/>
					<Vertex X="47307" Y="5315" Z="0"/>
					<Vertex X="47302" Y="5315" Z="0"/>
					<Vertex X="47302" Y="5331" Z="0"/>
					<Vertex X="47302" Y="5341" Z="0"/>
					<Vertex X="47302" Y="5346" Z="0"/>
					<Vertex X="47302" Y="5352" Z="0"/>
					<Vertex X="47302" Y="5357" Z="0"/>
					<Vertex X="47302" Y="5362" Z="0"/>
					<Vertex X="47302" Y="5367" Z="0"/>
					<Vertex X="47302" Y="5373" Z="0"/>
					<Vertex X="47302" Y="5378" Z="0"/>
					<Vertex X="47302" Y="5383" Z="0"/>
					<Vertex X="47302" Y="5388" Z="0"/>
					<Vertex X="47302" Y="5394" Z="0"/>
					<Vertex X="47302" Y="5399" Z="0"/>
					<Vertex X="47302" Y="5404" Z="0"/>
					<Vertex X="47302" Y="5409" Z="0"/>
					<Vertex X="47302" Y="5420" Z="0"/>
					<Vertex X="47302" Y="5425" Z="0"/>
					<Vertex X="47302" Y="5430" Z="0"/>
					<Vertex X="47302" Y="5441" Z="0"/>
					<Vertex X="47302" Y="5446" Z="0"/>
					<Vertex X="47302" Y="5451" Z="0"/>
					<Vertex X="47302" Y="5456" Z="0"/>
					<Vertex X="47302" Y="5462" Z="0"/>
					<Vertex X="47302" Y="5467" Z="0"/>
					<Vertex X="47302" Y="5472" Z="0"/>
					<Vertex X="47307" Y="5477" Z="0"/>
					<Vertex X="47307" Y="5488" Z="0"/>
					<Vertex X="47307" Y="5493" Z="0"/>
					<Vertex X="47307" Y="5504" Z="0"/>
					<Vertex X="47307" Y="5509" Z="0"/>
					<Vertex X="47307" Y="5525" Z="0"/>
					<Vertex X="47312" Y="5530" Z="0"/>
					<Vertex X="47312" Y="5535" Z="0"/>
					<Vertex X="47317" Y="5551" Z="0"/>
					<Vertex X="47323" Y="5561" Z="0"/>
					<Vertex X="47328" Y="5567" Z="0"/>
					<Vertex X="47328" Y="5588" Z="0"/>
					<Vertex X="47338" Y="5598" Z="0"/>
					<Vertex X="47338" Y="5603" Z="0"/>
					<Vertex X="47338" Y="5614" Z="0"/>
					<Vertex X="47338" Y="5619" Z="0"/>
					<Vertex X="47344" Y="5629" Z="0"/>
					<Vertex X="47344" Y="5635" Z="0"/>
					<Vertex X="47349" Y="5640" Z="0"/>
					<Vertex X="47354" Y="5650" Z="0"/>
					<Vertex X="47359" Y="5656" Z="0"/>
					<Vertex X="47365" Y="5661" Z="0"/>
					<Vertex X="47365" Y="5666" Z="0"/>
					<Vertex X="47370" Y="5671" Z="0"/>
					<Vertex X="47375" Y="5677" Z="0"/>
					<Vertex X="47375" Y="5682" Z="0"/>
					<Vertex X="47380" Y="5687" Z="0"/>
					<Vertex X="47380" Y="5692" Z="0"/>
					<Vertex X="47380" Y="5698" Z="0"/>
					<Vertex X="47385" Y="5703" Z="0"/>
					<Vertex X="47391" Y="5708" Z="0"/>
					<Vertex X="47396" Y="5713" Z="0"/>
					<Vertex X="47396" Y="5719" Z="0"/>
					<Vertex X="47396" Y="5724" Z="0"/>
					<Vertex X="47396" Y="5729" Z="0"/>
					<Vertex X="47396" Y="5740" Z="0"/>
					<Vertex X="47396" Y="5755" Z="0"/>
					<Vertex X="47396" Y="5761" Z="0"/>
					<Vertex X="47396" Y="5771" Z="0"/>
					<Vertex X="47391" Y="5776" Z="0"/>
					<Vertex X="47391" Y="5787" Z="0"/>
					<Vertex X="47391" Y="5792" Z="0"/>
					<Vertex X="47391" Y="5802" Z="0"/>
					<Vertex X="47391" Y="5808" Z="0"/>
					<Vertex X="47391" Y="5818" Z="0"/>
					<Vertex X="47385" Y="5823" Z="0"/>
					<Vertex X="47385" Y="5829" Z="0"/>
					<Vertex X="47385" Y="5834" Z="0"/>
					<Vertex X="47380" Y="5839" Z="0"/>
					<Vertex X="47375" Y="5844" Z="0"/>
					<Vertex X="47375" Y="5855" Z="0"/>
					<Vertex X="47370" Y="5855" Z="0"/>
					<Vertex X="47365" Y="5865" Z="0"/>
					<Vertex X="47359" Y="5876" Z="0"/>
					<Vertex X="47354" Y="5876" Z="0"/>
					<Vertex X="47354" Y="5881" Z="0"/>
					<Vertex X="47349" Y="5886" Z="0"/>
					<Vertex X="47338" Y="5892" Z="0"/>
					<Vertex X="47328" Y="5892" Z="0"/>
					<Vertex X="47323" Y="5892" Z="0"/>
					<Vertex X="47317" Y="5897" Z="0"/>
					<Vertex X="47312" Y="5897" Z="0"/>
					<Vertex X="47312" Y="5902" Z="0"/>
					<Vertex X="47307" Y="5902" Z="0"/>
					<Vertex X="47302" Y="5907" Z="0"/>
					<Vertex X="47296" Y="5907" Z="0"/>
					<Vertex X="47291" Y="5907" Z="0"/>
					<Vertex X="47286" Y="5907" Z="0"/>
					<Vertex X="47281" Y="5907" Z="0"/>
					<Vertex X="47275" Y="5913" Z="0"/>
					<Vertex X="47265" Y="5918" Z="0"/>
					<Vertex X="47260" Y="5923" Z="0"/>
					<Vertex X="47249" Y="5928" Z="0"/>
					<Vertex X="47239" Y="5934" Z="0"/>
					<Vertex X="47233" Y="5939" Z="0"/>
					<Vertex X="47228" Y="5944" Z="0"/>
					<Vertex X="47223" Y="5944" Z="0"/>
					<Vertex X="47223" Y="5949" Z="0"/>
					<Vertex X="47218" Y="5949" Z="0"/>
					<Vertex X="47213" Y="5954" Z="0"/>
					<Vertex X="47202" Y="5960" Z="0"/>
					<Vertex X="47192" Y="5965" Z="0"/>
					<Vertex X="47186" Y="5965" Z="0"/>
					<Vertex X="47171" Y="5975" Z="0"/>
					<Vertex X="47165" Y="5981" Z="0"/>
					<Vertex X="47155" Y="5986" Z="0"/>
					<Vertex X="47144" Y="5986" Z="0"/>
					<Vertex X="47144" Y="5991" Z="0"/>
					<Vertex X="47134" Y="5996" Z="0"/>
					<Vertex X="47134" Y="6002" Z="0"/>
					<Vertex X="47123" Y="6007" Z="0"/>
					<Vertex X="47118" Y="6007" Z="0"/>
					<Vertex X="47108" Y="6012" Z="0"/>
					<Vertex X="47102" Y="6012" Z="0"/>
					<Vertex X="47097" Y="6012" Z="0"/>
					<Vertex X="47097" Y="6017" Z="0"/>
					<Vertex X="47092" Y="6023" Z="0"/>
					<Vertex X="47087" Y="6028" Z="0"/>
					<Vertex X="47081" Y="6028" Z="0"/>
					<Vertex X="47076" Y="6033" Z="0"/>
					<Vertex X="47071" Y="6038" Z="0"/>
					<Vertex X="47066" Y="6044" Z="0"/>
					<Vertex X="47066" Y="6049" Z="0"/>
					<Vertex X="47061" Y="6049" Z="0"/>
					<Vertex X="47055" Y="6054" Z="0"/>
					<Vertex X="47055" Y="6059" Z="0"/>
					<Vertex X="47050" Y="6065" Z="0"/>
					<Vertex X="47050" Y="6070" Z="0"/>
					<Vertex X="47040" Y="6075" Z="0"/>
					<Vertex X="47034" Y="6080" Z="0"/>
					<Vertex X="47024" Y="6096" Z="0"/>
					<Vertex X="47013" Y="6101" Z="0"/>
					<Vertex X="47003" Y="6117" Z="0"/>
					<Vertex X="46987" Y="6122" Z="0"/>
					<Vertex X="46971" Y="6143" Z="0"/>
					<Vertex X="46956" Y="6154" Z="0"/>
					<Vertex X="46956" Y="6159" Z="0"/>
					<Vertex X="46940" Y="6164" Z="0"/>
					<Vertex X="46935" Y="6180" Z="0"/>
					<Vertex X="46924" Y="6190" Z="0"/>
					<Vertex X="46919" Y="6196" Z="0"/>
					<Vertex X="46914" Y="6206" Z="0"/>
					<Vertex X="46893" Y="6227" Z="0"/>
					<Vertex X="46893" Y="6232" Z="0"/>
					<Vertex X="46888" Y="6238" Z="0"/>
					<Vertex X="46888" Y="6243" Z="0"/>
					<Vertex X="46882" Y="6248" Z="0"/>
					<Vertex X="46882" Y="6253" Z="0"/>
					<Vertex X="46877" Y="6253" Z="0"/>
					<Vertex X="46877" Y="6258" Z="0"/>
					<Vertex X="46877" Y="6264" Z="0"/>
					<Vertex X="46877" Y="6269" Z="0"/>
					<Vertex X="46877" Y="6274" Z="0"/>
					<Vertex X="46877" Y="6279" Z="0"/>
					<Vertex X="46877" Y="6285" Z="0"/>
					<Vertex X="46877" Y="6290" Z="0"/>
					<Vertex X="46877" Y="6295" Z="0"/>
					<Vertex X="46877" Y="6300" Z="0"/>
					<Vertex X="46877" Y="6311" Z="0"/>
					<Vertex X="46877" Y="6316" Z="0"/>
					<Vertex X="46877" Y="6327" Z="0"/>
					<Vertex X="46877" Y="6332" Z="0"/>
					<Vertex X="46877" Y="6337" Z="0"/>
					<Vertex X="46877" Y="6342" Z="0"/>
					<Vertex X="46882" Y="6348" Z="0"/>
					<Vertex X="46882" Y="6353" Z="0"/>
					<Vertex X="46888" Y="6363" Z="0"/>
					<Vertex X="46893" Y="6369" Z="0"/>
					<Vertex X="46898" Y="6374" Z="0"/>
					<Vertex X="46898" Y="6379" Z="0"/>
					<Vertex X="46903" Y="6384" Z="0"/>
					<Vertex X="46903" Y="6395" Z="0"/>
					<Vertex X="46914" Y="6400" Z="0"/>
					<Vertex X="46914" Y="6405" Z="0"/>
					<Vertex X="46919" Y="6411" Z="0"/>
					<Vertex X="46929" Y="6421" Z="0"/>
					<Vertex X="46935" Y="6426" Z="0"/>
					<Vertex X="46935" Y="6431" Z="0"/>
					<Vertex X="46940" Y="6431" Z="0"/>
					<Vertex X="46940" Y="6437" Z="0"/>
					<Vertex X="46945" Y="6442" Z="0"/>
					<Vertex X="46950" Y="6442" Z="0"/>
					<Vertex X="46956" Y="6452" Z="0"/>
					<Vertex X="46966" Y="6458" Z="0"/>
					<Vertex X="46971" Y="6463" Z="0"/>
					<Vertex X="46982" Y="6468" Z="0"/>
					<Vertex X="46987" Y="6479" Z="0"/>
					<Vertex X="46992" Y="6484" Z="0"/>
					<Vertex X="46998" Y="6489" Z="0"/>
					<Vertex X="47003" Y="6494" Z="0"/>
					<Vertex X="47003" Y="6500" Z="0"/>
					<Vertex X="47008" Y="6500" Z="0"/>
					<Vertex X="47008" Y="6510" Z="0"/>
					<Vertex X="47013" Y="6510" Z="0"/>
					<Vertex X="47013" Y="6515" Z="0"/>
					<Vertex X="47019" Y="6521" Z="0"/>
					<Vertex X="47019" Y="6526" Z="0"/>
					<Vertex X="47024" Y="6531" Z="0"/>
					<Vertex X="47024" Y="6536" Z="0"/>
					<Vertex X="47029" Y="6542" Z="0"/>
					<Vertex X="47029" Y="6547" Z="0"/>
					<Vertex X="47034" Y="6552" Z="0"/>
					<Vertex X="47034" Y="6557" Z="0"/>
					<Vertex X="47034" Y="6563" Z="0"/>
					<Vertex X="47034" Y="6568" Z="0"/>
					<Vertex X="47034" Y="6578" Z="0"/>
					<Vertex X="47040" Y="6589" Z="0"/>
					<Vertex X="47045" Y="6594" Z="0"/>
					<Vertex X="47045" Y="6599" Z="0"/>
					<Vertex X="47045" Y="6610" Z="0"/>
					<Vertex X="47045" Y="6615" Z="0"/>
					<Vertex X="47050" Y="6620" Z="0"/>
					<Vertex X="47050" Y="6625" Z="0"/>
					<Vertex X="47050" Y="6631" Z="0"/>
					<Vertex X="47050" Y="6636" Z="0"/>
					<Vertex X="47050" Y="6641" Z="0"/>
					<Vertex X="47050" Y="6646" Z="0"/>
					<Vertex X="47050" Y="6652" Z="0"/>
					<Vertex X="47050" Y="6662" Z="0"/>
					<Vertex X="47050" Y="6667" Z="0"/>
					<Vertex X="47050" Y="6673" Z="0"/>
					<Vertex X="47050" Y="6678" Z="0"/>
					<Vertex X="47055" Y="6688" Z="0"/>
					<Vertex X="47061" Y="6699" Z="0"/>
					<Vertex X="47061" Y="6704" Z="0"/>
					<Vertex X="47061" Y="6709" Z="0"/>
					<Vertex X="47061" Y="6715" Z="0"/>
					<Vertex X="47061" Y="6720" Z="0"/>
					<Vertex X="47061" Y="6725" Z="0"/>
					<Vertex X="47061" Y="6730" Z="0"/>
					<Vertex X="47061" Y="6741" Z="0"/>
					<Vertex X="47061" Y="6751" Z="0"/>
					<Vertex X="47061" Y="6756" Z="0"/>
					<Vertex X="47061" Y="6762" Z="0"/>
					<Vertex X="47061" Y="6767" Z="0"/>
					<Vertex X="47061" Y="6772" Z="0"/>
					<Vertex X="47061" Y="6777" Z="0"/>
					<Vertex X="47061" Y="6783" Z="0"/>
					<Vertex X="47061" Y="6788" Z="0"/>
					<Vertex X="47061" Y="6793" Z="0"/>
					<Vertex X="47061" Y="6798" Z="0"/>
					<Vertex X="47061" Y="6804" Z="0"/>
					<Vertex X="47055" Y="6814" Z="0"/>
					<Vertex X="47050" Y="6819" Z="0"/>
					<Vertex X="47045" Y="6819" Z="0"/>
					<Vertex X="47045" Y="6825" Z="0"/>
					<Vertex X="47040" Y="6825" Z="0"/>
					<Vertex X="47034" Y="6835" Z="0"/>
					<Vertex X="47029" Y="6840" Z="0"/>
					<Vertex X="47029" Y="6851" Z="0"/>
					<Vertex X="47024" Y="6851" Z="0"/>
					<Vertex X="47024" Y="6856" Z="0"/>
					<Vertex X="47019" Y="6861" Z="0"/>
					<Vertex X="47019" Y="6872" Z="0"/>
					<Vertex X="47013" Y="6877" Z="0"/>
					<Vertex X="47013" Y="6882" Z="0"/>
					<Vertex X="47013" Y="6888" Z="0"/>
					<Vertex X="47008" Y="6888" Z="0"/>
					<Vertex X="47003" Y="6893" Z="0"/>
					<Vertex X="47003" Y="6898" Z="0"/>
					<Vertex X="47003" Y="6903" Z="0"/>
					<Vertex X="46998" Y="6908" Z="0"/>
					<Vertex X="46998" Y="6914" Z="0"/>
					<Vertex X="46998" Y="6919" Z="0"/>
					<Vertex X="46992" Y="6924" Z="0"/>
					<Vertex X="46982" Y="6940" Z="0"/>
					<Vertex X="46977" Y="6950" Z="0"/>
					<Vertex X="46971" Y="6950" Z="0"/>
					<Vertex X="46971" Y="6956" Z="0"/>
					<Vertex X="46971" Y="6961" Z="0"/>
					<Vertex X="46971" Y="6966" Z="0"/>
					<Vertex X="46966" Y="6971" Z="0"/>
					<Vertex X="46966" Y="6977" Z="0"/>
					<Vertex X="46966" Y="6982" Z="0"/>
					<Vertex X="46966" Y="6987" Z="0"/>
					<Vertex X="46966" Y="6992" Z="0"/>
					<Vertex X="46961" Y="6998" Z="0"/>
					<Vertex X="46961" Y="7003" Z="0"/>
					<Vertex X="46961" Y="7008" Z="0"/>
					<Vertex X="46956" Y="7013" Z="0"/>
					<Vertex X="46956" Y="7019" Z="0"/>
					<Vertex X="46956" Y="7024" Z="0"/>
					<Vertex X="46950" Y="7029" Z="0"/>
					<Vertex X="46950" Y="7034" Z="0"/>
					<Vertex X="46950" Y="7040" Z="0"/>
					<Vertex X="46950" Y="7050" Z="0"/>
					<Vertex X="46950" Y="7055" Z="0"/>
					<Vertex X="46945" Y="7060" Z="0"/>
					<Vertex X="46945" Y="7066" Z="0"/>
					<Vertex X="46940" Y="7071" Z="0"/>
					<Vertex X="46940" Y="7076" Z="0"/>
					<Vertex X="46940" Y="7081" Z="0"/>
					<Vertex X="46940" Y="7087" Z="0"/>
					<Vertex X="46940" Y="7092" Z="0"/>
					<Vertex X="46940" Y="7097" Z="0"/>
					<Vertex X="46940" Y="7102" Z="0"/>
					<Vertex X="46940" Y="7108" Z="0"/>
					<Vertex X="46935" Y="7108" Z="0"/>
					<Vertex X="46935" Y="7113" Z="0"/>
					<Vertex X="46935" Y="7118" Z="0"/>
					<Vertex X="46929" Y="7118" Z="0"/>
					<Vertex X="46929" Y="7123" Z="0"/>
					<Vertex X="46924" Y="7129" Z="0"/>
					<Vertex X="46924" Y="7134" Z="0"/>
					<Vertex X="46919" Y="7139" Z="0"/>
					<Vertex X="46919" Y="7144" Z="0"/>
					<Vertex X="46919" Y="7150" Z="0"/>
					<Vertex X="46919" Y="7155" Z="0"/>
					<Vertex X="46919" Y="7160" Z="0"/>
					<Vertex X="46919" Y="7165" Z="0"/>
					<Vertex X="46919" Y="7171" Z="0"/>
					<Vertex X="46919" Y="7176" Z="0"/>
					<Vertex X="46919" Y="7186" Z="0"/>
					<Vertex X="46919" Y="7192" Z="0"/>
					<Vertex X="46919" Y="7197" Z="0"/>
					<Vertex X="46919" Y="7202" Z="0"/>
					<Vertex X="46919" Y="7207" Z="0"/>
					<Vertex X="46919" Y="7213" Z="0"/>
					<Vertex X="46919" Y="7218" Z="0"/>
					<Vertex X="46919" Y="7223" Z="0"/>
					<Vertex X="46919" Y="7233" Z="0"/>
					<Vertex X="46924" Y="7244" Z="0"/>
					<Vertex X="46935" Y="7254" Z="0"/>
					<Vertex X="46935" Y="7260" Z="0"/>
					<Vertex X="46935" Y="7270" Z="0"/>
					<Vertex X="46945" Y="7286" Z="0"/>
					<Vertex X="46950" Y="7291" Z="0"/>
					<Vertex X="46956" Y="7296" Z="0"/>
					<Vertex X="46956" Y="7302" Z="0"/>
					<Vertex X="46956" Y="7307" Z="0"/>
					<Vertex X="46961" Y="7317" Z="0"/>
					<Vertex X="46966" Y="7323" Z="0"/>
					<Vertex X="46966" Y="7328" Z="0"/>
					<Vertex X="46966" Y="7333" Z="0"/>
					<Vertex X="46966" Y="7338" Z="0"/>
					<Vertex X="46966" Y="7349" Z="0"/>
					<Vertex X="46966" Y="7354" Z="0"/>
					<Vertex X="46966" Y="7365" Z="0"/>
					<Vertex X="46966" Y="7370" Z="0"/>
					<Vertex X="46966" Y="7380" Z="0"/>
					<Vertex X="46966" Y="7385" Z="0"/>
					<Vertex X="46966" Y="7396" Z="0"/>
					<Vertex X="46966" Y="7406" Z="0"/>
					<Vertex X="46971" Y="7412" Z="0"/>
					<Vertex X="46971" Y="7417" Z="0"/>
					<Vertex X="46971" Y="7422" Z="0"/>
					<Vertex X="46971" Y="7427" Z="0"/>
					<Vertex X="46971" Y="7433" Z="0"/>
					<Vertex X="46977" Y="7433" Z="0"/>
					<Vertex X="46977" Y="7438" Z="0"/>
					<Vertex X="46982" Y="7448" Z="0"/>
					<Vertex X="46992" Y="7459" Z="0"/>
					<Vertex X="46992" Y="7464" Z="0"/>
					<Vertex X="46998" Y="7469" Z="0"/>
					<Vertex X="47003" Y="7475" Z="0"/>
					<Vertex X="47008" Y="7480" Z="0"/>
					<Vertex X="47008" Y="7485" Z="0"/>
					<Vertex X="47013" Y="7496" Z="0"/>
					<Vertex X="47019" Y="7501" Z="0"/>
					<Vertex X="47024" Y="7506" Z="0"/>
					<Vertex X="47024" Y="7511" Z="0"/>
					<Vertex X="47024" Y="7517" Z="0"/>
					<Vertex X="47034" Y="7522" Z="0"/>
					<Vertex X="47040" Y="7527" Z="0"/>
					<Vertex X="47040" Y="7532" Z="0"/>
					<Vertex X="47045" Y="7532" Z="0"/>
					<Vertex X="47045" Y="7543" Z="0"/>
					<Vertex X="47050" Y="7548" Z="0"/>
					<Vertex X="47055" Y="7553" Z="0"/>
					<Vertex X="47055" Y="7558" Z="0"/>
					<Vertex X="47061" Y="7564" Z="0"/>
					<Vertex X="47066" Y="7569" Z="0"/>
					<Vertex X="47071" Y="7579" Z="0"/>
					<Vertex X="47081" Y="7585" Z="0"/>
					<Vertex X="47081" Y="7595" Z="0"/>
					<Vertex X="47092" Y="7600" Z="0"/>
					<Vertex X="47092" Y="7606" Z="0"/>
					<Vertex X="47097" Y="7611" Z="0"/>
					<Vertex X="47102" Y="7616" Z="0"/>
					<Vertex X="47102" Y="7621" Z="0"/>
					<Vertex X="47108" Y="7621" Z="0"/>
					<Vertex X="47108" Y="7632" Z="0"/>
					<Vertex X="47113" Y="7632" Z="0"/>
					<Vertex X="47118" Y="7642" Z="0"/>
					<Vertex X="47123" Y="7648" Z="0"/>
					<Vertex X="47129" Y="7658" Z="0"/>
					<Vertex X="47129" Y="7663" Z="0"/>
					<Vertex X="47139" Y="7674" Z="0"/>
					<Vertex X="47144" Y="7679" Z="0"/>
					<Vertex X="47150" Y="7679" Z="0"/>
					<Vertex X="47150" Y="7690" Z="0"/>
					<Vertex X="47160" Y="7690" Z="0"/>
					<Vertex X="47160" Y="7695" Z="0"/>
					<Vertex X="47165" Y="7700" Z="0"/>
					<Vertex X="47165" Y="7705" Z="0"/>
					<Vertex X="47176" Y="7710" Z="0"/>
					<Vertex X="47181" Y="7716" Z="0"/>
					<Vertex X="47186" Y="7721" Z="0"/>
					<Vertex X="47192" Y="7726" Z="0"/>
					<Vertex X="47192" Y="7731" Z="0"/>
					<Vertex X="47197" Y="7737" Z="0"/>
					<Vertex X="47202" Y="7742" Z="0"/>
					<Vertex X="47207" Y="7747" Z="0"/>
					<Vertex X="47213" Y="7752" Z="0"/>
					<Vertex X="47213" Y="7758" Z="0"/>
					<Vertex X="47218" Y="7758" Z="0"/>
					<Vertex X="47223" Y="7763" Z="0"/>
					<Vertex X="47228" Y="7768" Z="0"/>
					<Vertex X="47239" Y="7768" Z="0"/>
					<Vertex X="47249" Y="7773" Z="0"/>
					<Vertex X="47254" Y="7773" Z="0"/>
					<Vertex X="47254" Y="7779" Z="0"/>
					<Vertex X="47260" Y="7779" Z="0"/>
					<Vertex X="47265" Y="7784" Z="0"/>
					<Vertex X="47270" Y="7784" Z="0"/>
					<Vertex X="47281" Y="7784" Z="0"/>
					<Vertex X="47286" Y="7789" Z="0"/>
					<Vertex X="47296" Y="7794" Z="0"/>
					<Vertex X="47302" Y="7794" Z="0"/>
					<Vertex X="47307" Y="7800" Z="0"/>
					<Vertex X="47312" Y="7800" Z="0"/>
					<Vertex X="47317" Y="7805" Z="0"/>
					<Vertex X="47323" Y="7805" Z="0"/>
					<Vertex X="47323" Y="7810" Z="0"/>
					<Vertex X="47338" Y="7815" Z="0"/>
					<Vertex X="47349" Y="7815" Z="0"/>
					<Vertex X="47354" Y="7821" Z="0"/>
					<Vertex X="47365" Y="7826" Z="0"/>
					<Vertex X="47370" Y="7831" Z="0"/>
					<Vertex X="47380" Y="7836" Z="0"/>
					<Vertex X="47385" Y="7836" Z="0"/>
					<Vertex X="47396" Y="7836" Z="0"/>
					<Vertex X="47401" Y="7836" Z="0"/>
					<Vertex X="47406" Y="7836" Z="0"/>
					<Vertex X="47422" Y="7836" Z="0"/>
					<Vertex X="47427" Y="7836" Z="0"/>
					<Vertex X="47433" Y="7836" Z="0"/>
					<Vertex X="47438" Y="7836" Z="0"/>
					<Vertex X="47443" Y="7836" Z="0"/>
					<Vertex X="47448" Y="7836" Z="0"/>
					<Vertex X="47454" Y="7836" Z="0"/>
					<Vertex X="47469" Y="7836" Z="0"/>
					<Vertex X="47480" Y="7836" Z="0"/>
					<Vertex X="47485" Y="7836" Z="0"/>
					<Vertex X="47496" Y="7836" Z="0"/>
					<Vertex X="47501" Y="7836" Z="0"/>
					<Vertex X="47511" Y="7836" Z="0"/>
					<Vertex X="47522" Y="7836" Z="0"/>
					<Vertex X="47527" Y="7836" Z="0"/>
					<Vertex X="47532" Y="7831" Z="0"/>
					<Vertex X="47543" Y="7831" Z="0"/>
					<Vertex X="47553" Y="7826" Z="0"/>
					<Vertex X="47564" Y="7821" Z="0"/>
					<Vertex X="47569" Y="7821" Z="0"/>
					<Vertex X="47574" Y="7815" Z="0"/>
					<Vertex X="47579" Y="7810" Z="0"/>
					<Vertex X="47585" Y="7810" Z="0"/>
					<Vertex X="47595" Y="7805" Z="0"/>
					<Vertex X="47600" Y="7800" Z="0"/>
					<Vertex X="47606" Y="7794" Z="0"/>
					<Vertex X="47621" Y="7789" Z="0"/>
					<Vertex X="47632" Y="7779" Z="0"/>
					<Vertex X="47632" Y="7773" Z="0"/>
					<Vertex X="47637" Y="7773" Z="0"/>
					<Vertex X="47648" Y="7768" Z="0"/>
					<Vertex X="47653" Y="7758" Z="0"/>
					<Vertex X="47658" Y="7758" Z="0"/>
					<Vertex X="47679" Y="7742" Z="0"/>
					<Vertex X="47690" Y="7737" Z="0"/>
					<Vertex X="47695" Y="7726" Z="0"/>
					<Vertex X="47700" Y="7726" Z="0"/>
					<Vertex X="47705" Y="7721" Z="0"/>
					<Vertex X="47710" Y="7710" Z="0"/>
					<Vertex X="47721" Y="7700" Z="0"/>
					<Vertex X="47726" Y="7700" Z="0"/>
					<Vertex X="47742" Y="7690" Z="0"/>
					<Vertex X="47747" Y="7684" Z="0"/>
					<Vertex X="47752" Y="7679" Z="0"/>
					<Vertex X="47763" Y="7669" Z="0"/>
					<Vertex X="47763" Y="7663" Z="0"/>
					<Vertex X="47768" Y="7658" Z="0"/>
					<Vertex X="47773" Y="7658" Z="0"/>
					<Vertex X="47779" Y="7648" Z="0"/>
					<Vertex X="47789" Y="7637" Z="0"/>
					<Vertex X="47805" Y="7632" Z="0"/>
					<Vertex X="47805" Y="7627" Z="0"/>
					<Vertex X="47815" Y="7616" Z="0"/>
					<Vertex X="47821" Y="7616" Z="0"/>
					<Vertex X="47831" Y="7606" Z="0"/>
					<Vertex X="47836" Y="7600" Z="0"/>
					<Vertex X="47842" Y="7600" Z="0"/>
					<Vertex X="47857" Y="7585" Z="0"/>
					<Vertex X="47868" Y="7574" Z="0"/>
					<Vertex X="47873" Y="7569" Z="0"/>
					<Vertex X="47889" Y="7553" Z="0"/>
					<Vertex X="47894" Y="7548" Z="0"/>
					<Vertex X="47899" Y="7537" Z="0"/>
					<Vertex X="47904" Y="7527" Z="0"/>
					<Vertex X="47904" Y="7517" Z="0"/>
					<Vertex X="47910" Y="7517" Z="0"/>
					<Vertex X="47925" Y="7501" Z="0"/>
					<Vertex X="47931" Y="7485" Z="0"/>
					<Vertex X="47936" Y="7480" Z="0"/>
					<Vertex X="47936" Y="7469" Z="0"/>
					<Vertex X="47941" Y="7459" Z="0"/>
					<Vertex X="47941" Y="7443" Z="0"/>
					<Vertex X="47941" Y="7433" Z="0"/>
					<Vertex X="47957" Y="7417" Z="0"/>
					<Vertex X="47957" Y="7406" Z="0"/>
					<Vertex X="47957" Y="7391" Z="0"/>
					<Vertex X="47957" Y="7375" Z="0"/>
					<Vertex X="47957" Y="7349" Z="0"/>
					<Vertex X="47957" Y="7338" Z="0"/>
					<Vertex X="47957" Y="7328" Z="0"/>
					<Vertex X="47962" Y="7312" Z="0"/>
					<Vertex X="47967" Y="7302" Z="0"/>
					<Vertex X="47973" Y="7281" Z="0"/>
					<Vertex X="47973" Y="7275" Z="0"/>
					<Vertex X="47978" Y="7265" Z="0"/>
					<Vertex X="47978" Y="7260" Z="0"/>
					<Vertex X="47978" Y="7244" Z="0"/>
					<Vertex X="47983" Y="7239" Z="0"/>
					<Vertex X="47994" Y="7223" Z="0"/>
					<Vertex X="47994" Y="7213" Z="0"/>
					<Vertex X="47994" Y="7197" Z="0"/>
					<Vertex X="47994" Y="7192" Z="0"/>
					<Vertex X="48004" Y="7176" Z="0"/>
					<Vertex X="48004" Y="7171" Z="0"/>
					<Vertex X="48009" Y="7150" Z="0"/>
					<Vertex X="48015" Y="7139" Z="0"/>
					<Vertex X="48020" Y="7123" Z="0"/>
					<Vertex X="48020" Y="7118" Z="0"/>
					<Vertex X="48030" Y="7102" Z="0"/>
					<Vertex X="48030" Y="7097" Z="0"/>
					<Vertex X="48030" Y="7087" Z="0"/>
					<Vertex X="48035" Y="7076" Z="0"/>
					<Vertex X="48035" Y="7071" Z="0"/>
					<Vertex X="48041" Y="7060" Z="0"/>
					<Vertex X="48041" Y="7050" Z="0"/>
					<Vertex X="48051" Y="7034" Z="0"/>
					<Vertex X="48056" Y="7029" Z="0"/>
					<Vertex X="48056" Y="7019" Z="0"/>
					<Vertex X="48067" Y="7003" Z="0"/>
					<Vertex X="48072" Y="7003" Z="0"/>
					<Vertex X="48072" Y="6998" Z="0"/>
					<Vertex X="48072" Y="6987" Z="0"/>
					<Vertex X="48077" Y="6977" Z="0"/>
					<Vertex X="48083" Y="6966" Z="0"/>
					<Vertex X="48093" Y="6956" Z="0"/>
					<Vertex X="48098" Y="6945" Z="0"/>
					<Vertex X="48104" Y="6945" Z="0"/>
					<Vertex X="48109" Y="6929" Z="0"/>
					<Vertex X="48119" Y="6914" Z="0"/>
					<Vertex X="48125" Y="6914" Z="0"/>
					<Vertex X="48140" Y="6893" Z="0"/>
					<Vertex X="48146" Y="6888" Z="0"/>
					<Vertex X="48151" Y="6882" Z="0"/>
					<Vertex X="48156" Y="6877" Z="0"/>
					<Vertex X="48161" Y="6872" Z="0"/>
					<Vertex X="48161" Y="6867" Z="0"/>
					<Vertex X="48172" Y="6861" Z="0"/>
					<Vertex X="48172" Y="6856" Z="0"/>
					<Vertex X="48177" Y="6851" Z="0"/>
					<Vertex X="48182" Y="6840" Z="0"/>
					<Vertex X="48187" Y="6835" Z="0"/>
					<Vertex X="48193" Y="6835" Z="0"/>
					<Vertex X="48198" Y="6835" Z="0"/>
					<Vertex X="48203" Y="6835" Z="0"/>
					<Vertex X="48203" Y="6830" Z="0"/>
					<Vertex X="48208" Y="6830" Z="0"/>
					<Vertex X="48214" Y="6825" Z="0"/>
					<Vertex X="48219" Y="6825" Z="0"/>
					<Vertex X="48219" Y="6819" Z="0"/>
					<Vertex X="48229" Y="6819" Z="0"/>
					<Vertex X="48235" Y="6814" Z="0"/>
					<Vertex X="48240" Y="6809" Z="0"/>
					<Vertex X="48245" Y="6809" Z="0"/>
					<Vertex X="48250" Y="6804" Z="0"/>
					<Vertex X="48256" Y="6798" Z="0"/>
					<Vertex X="48266" Y="6793" Z="0"/>
					<Vertex X="48271" Y="6788" Z="0"/>
					<Vertex X="48277" Y="6788" Z="0"/>
					<Vertex X="48282" Y="6783" Z="0"/>
					<Vertex X="48287" Y="6783" Z="0"/>
					<Vertex X="48292" Y="6783" Z="0"/>
					<Vertex X="48303" Y="6777" Z="0"/>
					<Vertex X="48303" Y="6772" Z="0"/>
					<Vertex X="48313" Y="6767" Z="0"/>
					<Vertex X="48319" Y="6767" Z="0"/>
					<Vertex X="48329" Y="6756" Z="0"/>
					<Vertex X="48334" Y="6756" Z="0"/>
					<Vertex X="48345" Y="6751" Z="0"/>
					<Vertex X="48355" Y="6746" Z="0"/>
					<Vertex X="48360" Y="6741" Z="0"/>
					<Vertex X="48371" Y="6736" Z="0"/>
					<Vertex X="48381" Y="6736" Z="0"/>
					<Vertex X="48387" Y="6730" Z="0"/>
					<Vertex X="48402" Y="6720" Z="0"/>
					<Vertex X="48423" Y="6715" Z="0"/>
					<Vertex X="48439" Y="6709" Z="0"/>
					<Vertex X="48460" Y="6699" Z="0"/>
					<Vertex X="48465" Y="6694" Z="0"/>
					<Vertex X="48471" Y="6688" Z="0"/>
					<Vertex X="48492" Y="6678" Z="0"/>
					<Vertex X="48518" Y="6662" Z="0"/>
					<Vertex X="48518" Y="6657" Z="0"/>
					<Vertex X="48549" Y="6641" Z="0"/>
					<Vertex X="48560" Y="6641" Z="0"/>
					<Vertex X="48570" Y="6636" Z="0"/>
					<Vertex X="48575" Y="6631" Z="0"/>
					<Vertex X="48581" Y="6625" Z="0"/>
					<Vertex X="48586" Y="6620" Z="0"/>
					<Vertex X="48596" Y="6610" Z="0"/>
					<Vertex X="48612" Y="6594" Z="0"/>
					<Vertex X="48617" Y="6589" Z="0"/>
					<Vertex X="48623" Y="6583" Z="0"/>
					<Vertex X="48628" Y="6573" Z="0"/>
					<Vertex X="48633" Y="6573" Z="0"/>
					<Vertex X="48644" Y="6552" Z="0"/>
					<Vertex X="48644" Y="6542" Z="0"/>
					<Vertex X="48659" Y="6521" Z="0"/>
					<Vertex X="48670" Y="6510" Z="0"/>
					<Vertex X="48670" Y="6500" Z="0"/>
					<Vertex X="48680" Y="6494" Z="0"/>
					<Vertex X="48680" Y="6484" Z="0"/>
					<Vertex X="48680" Y="6479" Z="0"/>
					<Vertex X="48685" Y="6468" Z="0"/>
					<Vertex X="48685" Y="6458" Z="0"/>
					<Vertex X="48691" Y="6442" Z="0"/>
					<Vertex X="48691" Y="6437" Z="0"/>
					<Vertex X="48696" Y="6426" Z="0"/>
					<Vertex X="48701" Y="6416" Z="0"/>
					<Vertex X="48701" Y="6405" Z="0"/>
					<Vertex X="48701" Y="6400" Z="0"/>
					<Vertex X="48701" Y="6384" Z="0"/>
					<Vertex X="48701" Y="6369" Z="0"/>
					<Vertex X="48701" Y="6348" Z="0"/>
					<Vertex X="48701" Y="6337" Z="0"/>
					<Vertex X="48701" Y="6327" Z="0"/>
					<Vertex X="48701" Y="6321" Z="0"/>
					<Vertex X="48701" Y="6306" Z="0"/>
					<Vertex X="48701" Y="6295" Z="0"/>
					<Vertex X="48701" Y="6285" Z="0"/>
					<Vertex X="48701" Y="6279" Z="0"/>
					<Vertex X="48701" Y="6264" Z="0"/>
					<Vertex X="48701" Y="6258" Z="0"/>
					<Vertex X="48701" Y="6253" Z="0"/>
					<Vertex X="48701" Y="6248" Z="0"/>
					<Vertex X="48701" Y="6238" Z="0"/>
					<Vertex X="48701" Y="6232" Z="0"/>
					<Vertex X="48701" Y="6222" Z="0"/>
					<Vertex X="48701" Y="6217" Z="0"/>
					<Vertex X="48701" Y="6206" Z="0"/>
					<Vertex X="48701" Y="6201" Z="0"/>
					<Vertex X="48701" Y="6196" Z="0"/>
					<Vertex X="48701" Y="6190" Z="0"/>
					<Vertex X="48696" Y="6185" Z="0"/>
					<Vertex X="48691" Y="6180" Z="0"/>
					<Vertex X="48691" Y="6169" Z="0"/>
					<Vertex X="48680" Y="6154" Z="0"/>
					<Vertex X="48675" Y="6143" Z="0"/>
					<Vertex X="48670" Y="6127" Z="0"/>
					<Vertex X="48664" Y="6117" Z="0"/>
					<Vertex X="48649" Y="6091" Z="0"/>
					<Vertex X="48638" Y="6070" Z="0"/>
					<Vertex X="48628" Y="6059" Z="0"/>
					<Vertex X="48617" Y="6044" Z="0"/>
					<Vertex X="48612" Y="6038" Z="0"/>
					<Vertex X="48607" Y="6028" Z="0"/>
					<Vertex X="48596" Y="6012" Z="0"/>
					<Vertex X="48586" Y="6002" Z="0"/>
					<Vertex X="48581" Y="5991" Z="0"/>
					<Vertex X="48570" Y="5975" Z="0"/>
					<Vertex X="48560" Y="5965" Z="0"/>
					<Vertex X="48549" Y="5949" Z="0"/>
					<Vertex X="48528" Y="5923" Z="0"/>
					<Vertex X="48518" Y="5918" Z="0"/>
					<Vertex X="48507" Y="5902" Z="0"/>
					<Vertex X="48497" Y="5886" Z="0"/>
					<Vertex X="48486" Y="5876" Z="0"/>
					<Vertex X="48476" Y="5855" Z="0"/>
					<Vertex X="48471" Y="5844" Z="0"/>
					<Vertex X="48455" Y="5823" Z="0"/>
					<Vertex X="48450" Y="5813" Z="0"/>
					<Vertex X="48444" Y="5797" Z="0"/>
					<Vertex X="48434" Y="5787" Z="0"/>
					<Vertex X="48429" Y="5776" Z="0"/>
					<Vertex X="48418" Y="5755" Z="0"/>
					<Vertex X="48418" Y="5745" Z="0"/>
					<Vertex X="48418" Y="5729" Z="0"/>
					<Vertex X="48418" Y="5708" Z="0"/>
					<Vertex X="48418" Y="5698" Z="0"/>
					<Vertex X="48418" Y="5687" Z="0"/>
					<Vertex X="48418" Y="5682" Z="0"/>
					<Vertex X="48418" Y="5671" Z="0"/>
					<Vertex X="48423" Y="5656" Z="0"/>
					<Vertex X="48423" Y="5640" Z="0"/>
					<Vertex X="48434" Y="5624" Z="0"/>
					<Vertex X="48450" Y="5603" Z="0"/>
					<Vertex X="48465" Y="5582" Z="0"/>
					<Vertex X="48486" Y="5572" Z="0"/>
					<Vertex X="48502" Y="5567" Z="0"/>
					<Vertex X="48512" Y="5561" Z="0"/>
					<Vertex X="48528" Y="5556" Z="0"/>
					<Vertex X="48539" Y="5556" Z="0"/>
					<Vertex X="48554" Y="5546" Z="0"/>
					<Vertex X="48565" Y="5546" Z="0"/>
					<Vertex X="48581" Y="5546" Z="0"/>
					<Vertex X="48591" Y="5540" Z="0"/>
					<Vertex X="48607" Y="5535" Z="0"/>
					<Vertex X="48628" Y="5530" Z="0"/>
					<Vertex X="48638" Y="5530" Z="0"/>
					<Vertex X="48638" Y="5525" Z="0"/>
					<Vertex X="48649" Y="5525" Z="0"/>
					<Vertex X="48659" Y="5525" Z="0"/>
					<Vertex X="48659" Y="5519" Z="0"/>
					<Vertex X="48675" Y="5509" Z="0"/>
					<Vertex X="48675" Y="5504" Z="0"/>
					<Vertex X="48691" Y="5493" Z="0"/>
					<Vertex X="48701" Y="5488" Z="0"/>
					<Vertex X="48712" Y="5477" Z="0"/>
					<Vertex X="48717" Y="5472" Z="0"/>
					<Vertex X="48722" Y="5472" Z="0"/>
					<Vertex X="48722" Y="5462" Z="0"/>
					<Vertex X="48727" Y="5462" Z="0"/>
					<Vertex X="48727" Y="5451" Z="0"/>
					<Vertex X="48727" Y="5446" Z="0"/>
					<Vertex X="48727" Y="5441" Z="0"/>
					<Vertex X="48727" Y="5425" Z="0"/>
					<Vertex X="48727" Y="5415" Z="0"/>
					<Vertex X="48727" Y="5399" Z="0"/>
					<Vertex X="48727" Y="5394" Z="0"/>
					<Vertex X="48727" Y="5373" Z="0"/>
					<Vertex X="48727" Y="5357" Z="0"/>
					<Vertex X="48727" Y="5352" Z="0"/>
					<Vertex X="48727" Y="5341" Z="0"/>
					<Vertex X="48722" Y="5331" Z="0"/>
					<Vertex X="48722" Y="5325" Z="0"/>
					<Vertex X="48717" Y="5310" Z="0"/>
					<Vertex X="48717" Y="5299" Z="0"/>
					<Vertex X="48712" Y="5294" Z="0"/>
					<Vertex X="48712" Y="5289" Z="0"/>
					<Vertex X="48712" Y="5278" Z="0"/>
					<Vertex X="48706" Y="5278" Z="0"/>
					<Vertex X="48706" Y="5273" Z="0"/>
					<Vertex X="48701" Y="5263" Z="0"/>
					<Vertex X="48696" Y="5257" Z="0"/>
					<Vertex X="48685" Y="5242" Z="0"/>
					<Vertex X="48680" Y="5231" Z="0"/>
					<Vertex X="48675" Y="5221" Z="0"/>
					<Vertex X="48670" Y="5210" Z="0"/>
					<Vertex X="48664" Y="5205" Z="0"/>
					<Vertex X="48664" Y="5194" Z="0"/>
					<Vertex X="48659" Y="5189" Z="0"/>
					<Vertex X="48654" Y="5184" Z="0"/>
					<Vertex X="48654" Y="5179" Z="0"/>
					<Vertex X="48649" Y="5179" Z="0"/>
					<Vertex X="48644" Y="5168" Z="0"/>
					<Vertex X="48638" Y="5168" Z="0"/>
					<Vertex X="48638" Y="5163" Z="0"/>
					<Vertex X="48633" Y="5163" Z="0"/>
					<Vertex X="48628" Y="5152" Z="0"/>
					<Vertex X="48623" Y="5147" Z="0"/>
					<Vertex X="48617" Y="5142" Z="0"/>
					<Vertex X="48612" Y="5137" Z="0"/>
					<Vertex X="48607" Y="5132" Z="0"/>
					<Vertex X="48602" Y="5126" Z="0"/>
					<Vertex X="48602" Y="5116" Z="0"/>
					<Vertex X="48596" Y="5111" Z="0"/>
					<Vertex X="48591" Y="5100" Z="0"/>
					<Vertex X="48591" Y="5095" Z="0"/>
					<Vertex X="48586" Y="5084" Z="0"/>
					<Vertex X="48575" Y="5069" Z="0"/>
					<Vertex X="48575" Y="5063" Z="0"/>
					<Vertex X="48570" Y="5058" Z="0"/>
					<Vertex X="48570" Y="5048" Z="0"/>
					<Vertex X="48570" Y="5042" Z="0"/>
					<Vertex X="48565" Y="5037" Z="0"/>
					<Vertex X="48560" Y="5027" Z="0"/>
					<Vertex X="48554" Y="5021" Z="0"/>
					<Vertex X="48554" Y="5016" Z="0"/>
					<Vertex X="48549" Y="5011" Z="0"/>
					<Vertex X="48549" Y="5006" Z="0"/>
					<Vertex X="48544" Y="5006" Z="0"/>
					<Vertex X="48544" Y="5000" Z="0"/>
					<Vertex X="48533" Y="4995" Z="0"/>
					<Vertex X="48528" Y="4985" Z="0"/>
					<Vertex X="48523" Y="4985" Z="0"/>
					<Vertex X="48528" Y="4974" Z="0"/>
				</Vertices>
			</Region>
			<Region Id="11" Type="0" Zoom="0.190774" Selected="0" ImageLocation="" ImageFocus="0" Length="4741.4" Area="1148452.0" LengthMicrons="1194.8" AreaMicrons="72931.3" Text="MICROPAP" NegativeROA="0" InputRegionId="0" Analyze="1" DisplayId="11">
				<Attributes/>
				<Vertices>
					<Vertex X="50987" Y="8429" Z="0"/>
					<Vertex X="50987" Y="8424" Z="0"/>
					<Vertex X="50982" Y="8419" Z="0"/>
					<Vertex X="50976" Y="8419" Z="0"/>
					<Vertex X="50961" Y="8408" Z="0"/>
					<Vertex X="50950" Y="8398" Z="0"/>
					<Vertex X="50945" Y="8392" Z="0"/>
					<Vertex X="50934" Y="8387" Z="0"/>
					<Vertex X="50934" Y="8382" Z="0"/>
					<Vertex X="50924" Y="8382" Z="0"/>
					<Vertex X="50924" Y="8377" Z="0"/>
					<Vertex X="50919" Y="8377" Z="0"/>
					<Vertex X="50903" Y="8371" Z="0"/>
					<Vertex X="50882" Y="8371" Z="0"/>
					<Vertex X="50845" Y="8371" Z="0"/>
					<Vertex X="50819" Y="8366" Z="0"/>
					<Vertex X="50788" Y="8366" Z="0"/>
					<Vertex X="50767" Y="8366" Z="0"/>
					<Vertex X="50751" Y="8366" Z="0"/>
					<Vertex X="50746" Y="8366" Z="0"/>
					<Vertex X="50740" Y="8366" Z="0"/>
					<Vertex X="50735" Y="8366" Z="0"/>
					<Vertex X="50730" Y="8366" Z="0"/>
					<Vertex X="50719" Y="8371" Z="0"/>
					<Vertex X="50699" Y="8377" Z="0"/>
					<Vertex X="50693" Y="8377" Z="0"/>
					<Vertex X="50683" Y="8382" Z="0"/>
					<Vertex X="50672" Y="8387" Z="0"/>
					<Vertex X="50662" Y="8392" Z="0"/>
					<Vertex X="50657" Y="8392" Z="0"/>
					<Vertex X="50657" Y="8398" Z="0"/>
					<Vertex X="50641" Y="8403" Z="0"/>
					<Vertex X="50625" Y="8408" Z="0"/>
					<Vertex X="50625" Y="8413" Z="0"/>
					<Vertex X="50604" Y="8419" Z="0"/>
					<Vertex X="50588" Y="8429" Z="0"/>
					<Vertex X="50583" Y="8434" Z="0"/>
					<Vertex X="50557" Y="8450" Z="0"/>
					<Vertex X="50547" Y="8455" Z="0"/>
					<Vertex X="50536" Y="8455" Z="0"/>
					<Vertex X="50520" Y="8466" Z="0"/>
					<Vertex X="50515" Y="8471" Z="0"/>
					<Vertex X="50505" Y="8476" Z="0"/>
					<Vertex X="50494" Y="8481" Z="0"/>
					<Vertex X="50484" Y="8487" Z="0"/>
					<Vertex X="50478" Y="8492" Z="0"/>
					<Vertex X="50463" Y="8502" Z="0"/>
					<Vertex X="50457" Y="8508" Z="0"/>
					<Vertex X="50431" Y="8523" Z="0"/>
					<Vertex X="50426" Y="8529" Z="0"/>
					<Vertex X="50410" Y="8544" Z="0"/>
					<Vertex X="50389" Y="8560" Z="0"/>
					<Vertex X="50384" Y="8565" Z="0"/>
					<Vertex X="50379" Y="8576" Z="0"/>
					<Vertex X="50368" Y="8581" Z="0"/>
					<Vertex X="50353" Y="8602" Z="0"/>
					<Vertex X="50353" Y="8607" Z="0"/>
					<Vertex X="50342" Y="8613" Z="0"/>
					<Vertex X="50326" Y="8634" Z="0"/>
					<Vertex X="50321" Y="8634" Z="0"/>
					<Vertex X="50305" Y="8649" Z="0"/>
					<Vertex X="50295" Y="8654" Z="0"/>
					<Vertex X="50279" Y="8665" Z="0"/>
					<Vertex X="50269" Y="8681" Z="0"/>
					<Vertex X="50258" Y="8691" Z="0"/>
					<Vertex X="50253" Y="8696" Z="0"/>
					<Vertex X="50242" Y="8707" Z="0"/>
					<Vertex X="50227" Y="8723" Z="0"/>
					<Vertex X="50211" Y="8733" Z="0"/>
					<Vertex X="50206" Y="8744" Z="0"/>
					<Vertex X="50180" Y="8754" Z="0"/>
					<Vertex X="50169" Y="8765" Z="0"/>
					<Vertex X="50159" Y="8770" Z="0"/>
					<Vertex X="50148" Y="8780" Z="0"/>
					<Vertex X="50138" Y="8786" Z="0"/>
					<Vertex X="50132" Y="8796" Z="0"/>
					<Vertex X="50122" Y="8806" Z="0"/>
					<Vertex X="50111" Y="8812" Z="0"/>
					<Vertex X="50090" Y="8833" Z="0"/>
					<Vertex X="50080" Y="8833" Z="0"/>
					<Vertex X="50070" Y="8848" Z="0"/>
					<Vertex X="50043" Y="8864" Z="0"/>
					<Vertex X="50022" Y="8880" Z="0"/>
					<Vertex X="50017" Y="8885" Z="0"/>
					<Vertex X="49996" Y="8906" Z="0"/>
					<Vertex X="49980" Y="8911" Z="0"/>
					<Vertex X="49975" Y="8922" Z="0"/>
					<Vertex X="49965" Y="8927" Z="0"/>
					<Vertex X="49949" Y="8932" Z="0"/>
					<Vertex X="49944" Y="8943" Z="0"/>
					<Vertex X="49933" Y="8948" Z="0"/>
					<Vertex X="49923" Y="8958" Z="0"/>
					<Vertex X="49912" Y="8964" Z="0"/>
					<Vertex X="49907" Y="8964" Z="0"/>
					<Vertex X="49897" Y="8979" Z="0"/>
					<Vertex X="49891" Y="8979" Z="0"/>
					<Vertex X="49876" Y="8990" Z="0"/>
					<Vertex X="49865" Y="8995" Z="0"/>
					<Vertex X="49844" Y="9006" Z="0"/>
					<Vertex X="49834" Y="9016" Z="0"/>
					<Vertex X="49823" Y="9027" Z="0"/>
					<Vertex X="49813" Y="9032" Z="0"/>
					<Vertex X="49813" Y="9037" Z="0"/>
					<Vertex X="49802" Y="9048" Z="0"/>
					<Vertex X="49786" Y="9058" Z="0"/>
					<Vertex X="49776" Y="9069" Z="0"/>
					<Vertex X="49771" Y="9074" Z="0"/>
					<Vertex X="49755" Y="9090" Z="0"/>
					<Vertex X="49745" Y="9116" Z="0"/>
					<Vertex X="49739" Y="9116" Z="0"/>
					<Vertex X="49724" Y="9137" Z="0"/>
					<Vertex X="49713" Y="9152" Z="0"/>
					<Vertex X="49708" Y="9163" Z="0"/>
					<Vertex X="49697" Y="9173" Z="0"/>
					<Vertex X="49697" Y="9184" Z="0"/>
					<Vertex X="49687" Y="9194" Z="0"/>
					<Vertex X="49682" Y="9200" Z="0"/>
					<Vertex X="49676" Y="9215" Z="0"/>
					<Vertex X="49666" Y="9226" Z="0"/>
					<Vertex X="49661" Y="9226" Z="0"/>
					<Vertex X="49650" Y="9231" Z="0"/>
					<Vertex X="49645" Y="9242" Z="0"/>
					<Vertex X="49640" Y="9257" Z="0"/>
					<Vertex X="49634" Y="9263" Z="0"/>
					<Vertex X="49629" Y="9268" Z="0"/>
					<Vertex X="49624" Y="9273" Z="0"/>
					<Vertex X="49624" Y="9278" Z="0"/>
					<Vertex X="49619" Y="9283" Z="0"/>
					<Vertex X="49613" Y="9289" Z="0"/>
					<Vertex X="49613" Y="9294" Z="0"/>
					<Vertex X="49613" Y="9304" Z="0"/>
					<Vertex X="49613" Y="9320" Z="0"/>
					<Vertex X="49613" Y="9336" Z="0"/>
					<Vertex X="49608" Y="9346" Z="0"/>
					<Vertex X="49603" Y="9352" Z="0"/>
					<Vertex X="49593" Y="9362" Z="0"/>
					<Vertex X="49593" Y="9367" Z="0"/>
					<Vertex X="49587" Y="9378" Z="0"/>
					<Vertex X="49587" Y="9388" Z="0"/>
					<Vertex X="49587" Y="9394" Z="0"/>
					<Vertex X="49587" Y="9399" Z="0"/>
					<Vertex X="49587" Y="9409" Z="0"/>
					<Vertex X="49587" Y="9420" Z="0"/>
					<Vertex X="49587" Y="9425" Z="0"/>
					<Vertex X="49587" Y="9430" Z="0"/>
					<Vertex X="49587" Y="9436" Z="0"/>
					<Vertex X="49587" Y="9441" Z="0"/>
					<Vertex X="49582" Y="9446" Z="0"/>
					<Vertex X="49582" Y="9451" Z="0"/>
					<Vertex X="49582" Y="9456" Z="0"/>
					<Vertex X="49582" Y="9467" Z="0"/>
					<Vertex X="49582" Y="9472" Z="0"/>
					<Vertex X="49582" Y="9483" Z="0"/>
					<Vertex X="49582" Y="9488" Z="0"/>
					<Vertex X="49582" Y="9498" Z="0"/>
					<Vertex X="49582" Y="9504" Z="0"/>
					<Vertex X="49582" Y="9514" Z="0"/>
					<Vertex X="49587" Y="9525" Z="0"/>
					<Vertex X="49598" Y="9546" Z="0"/>
					<Vertex X="49598" Y="9551" Z="0"/>
					<Vertex X="49603" Y="9561" Z="0"/>
					<Vertex X="49603" Y="9567" Z="0"/>
					<Vertex X="49608" Y="9577" Z="0"/>
					<Vertex X="49613" Y="9588" Z="0"/>
					<Vertex X="49619" Y="9593" Z="0"/>
					<Vertex X="49619" Y="9598" Z="0"/>
					<Vertex X="49629" Y="9608" Z="0"/>
					<Vertex X="49640" Y="9619" Z="0"/>
					<Vertex X="49640" Y="9624" Z="0"/>
					<Vertex X="49650" Y="9635" Z="0"/>
					<Vertex X="49666" Y="9650" Z="0"/>
					<Vertex X="49671" Y="9661" Z="0"/>
					<Vertex X="49676" Y="9671" Z="0"/>
					<Vertex X="49687" Y="9682" Z="0"/>
					<Vertex X="49692" Y="9692" Z="0"/>
					<Vertex X="49703" Y="9703" Z="0"/>
					<Vertex X="49708" Y="9703" Z="0"/>
					<Vertex X="49713" Y="9708" Z="0"/>
					<Vertex X="49729" Y="9724" Z="0"/>
					<Vertex X="49734" Y="9729" Z="0"/>
					<Vertex X="49745" Y="9734" Z="0"/>
					<Vertex X="49755" Y="9740" Z="0"/>
					<Vertex X="49760" Y="9745" Z="0"/>
					<Vertex X="49771" Y="9750" Z="0"/>
					<Vertex X="49776" Y="9755" Z="0"/>
					<Vertex X="49781" Y="9760" Z="0"/>
					<Vertex X="49786" Y="9766" Z="0"/>
					<Vertex X="49797" Y="9766" Z="0"/>
					<Vertex X="49807" Y="9776" Z="0"/>
					<Vertex X="49818" Y="9776" Z="0"/>
					<Vertex X="49828" Y="9776" Z="0"/>
					<Vertex X="49834" Y="9776" Z="0"/>
					<Vertex X="49839" Y="9776" Z="0"/>
					<Vertex X="49849" Y="9776" Z="0"/>
					<Vertex X="49860" Y="9776" Z="0"/>
					<Vertex X="49870" Y="9776" Z="0"/>
					<Vertex X="49881" Y="9776" Z="0"/>
					<Vertex X="49891" Y="9776" Z="0"/>
					<Vertex X="49907" Y="9776" Z="0"/>
					<Vertex X="49918" Y="9776" Z="0"/>
					<Vertex X="49938" Y="9776" Z="0"/>
					<Vertex X="49959" Y="9776" Z="0"/>
					<Vertex X="49975" Y="9776" Z="0"/>
					<Vertex X="49986" Y="9776" Z="0"/>
					<Vertex X="49996" Y="9776" Z="0"/>
					<Vertex X="50012" Y="9766" Z="0"/>
					<Vertex X="50017" Y="9766" Z="0"/>
					<Vertex X="50022" Y="9760" Z="0"/>
					<Vertex X="50028" Y="9755" Z="0"/>
					<Vertex X="50033" Y="9750" Z="0"/>
					<Vertex X="50038" Y="9745" Z="0"/>
					<Vertex X="50038" Y="9734" Z="0"/>
					<Vertex X="50049" Y="9719" Z="0"/>
					<Vertex X="50059" Y="9708" Z="0"/>
					<Vertex X="50064" Y="9703" Z="0"/>
					<Vertex X="50070" Y="9698" Z="0"/>
					<Vertex X="50070" Y="9687" Z="0"/>
					<Vertex X="50075" Y="9671" Z="0"/>
					<Vertex X="50080" Y="9656" Z="0"/>
					<Vertex X="50085" Y="9650" Z="0"/>
					<Vertex X="50090" Y="9635" Z="0"/>
					<Vertex X="50101" Y="9619" Z="0"/>
					<Vertex X="50106" Y="9619" Z="0"/>
					<Vertex X="50117" Y="9598" Z="0"/>
					<Vertex X="50122" Y="9593" Z="0"/>
					<Vertex X="50122" Y="9582" Z="0"/>
					<Vertex X="50127" Y="9572" Z="0"/>
					<Vertex X="50132" Y="9567" Z="0"/>
					<Vertex X="50143" Y="9551" Z="0"/>
					<Vertex X="50148" Y="9535" Z="0"/>
					<Vertex X="50153" Y="9530" Z="0"/>
					<Vertex X="50153" Y="9514" Z="0"/>
					<Vertex X="50159" Y="9498" Z="0"/>
					<Vertex X="50169" Y="9483" Z="0"/>
					<Vertex X="50169" Y="9477" Z="0"/>
					<Vertex X="50174" Y="9462" Z="0"/>
					<Vertex X="50180" Y="9456" Z="0"/>
					<Vertex X="50185" Y="9441" Z="0"/>
					<Vertex X="50190" Y="9441" Z="0"/>
					<Vertex X="50201" Y="9436" Z="0"/>
					<Vertex X="50211" Y="9425" Z="0"/>
					<Vertex X="50216" Y="9420" Z="0"/>
					<Vertex X="50222" Y="9415" Z="0"/>
					<Vertex X="50222" Y="9409" Z="0"/>
					<Vertex X="50232" Y="9394" Z="0"/>
					<Vertex X="50253" Y="9388" Z="0"/>
					<Vertex X="50258" Y="9388" Z="0"/>
					<Vertex X="50274" Y="9388" Z="0"/>
					<Vertex X="50279" Y="9388" Z="0"/>
					<Vertex X="50284" Y="9388" Z="0"/>
					<Vertex X="50290" Y="9388" Z="0"/>
					<Vertex X="50305" Y="9388" Z="0"/>
					<Vertex X="50311" Y="9388" Z="0"/>
					<Vertex X="50337" Y="9388" Z="0"/>
					<Vertex X="50358" Y="9388" Z="0"/>
					<Vertex X="50389" Y="9388" Z="0"/>
					<Vertex X="50415" Y="9388" Z="0"/>
					<Vertex X="50426" Y="9388" Z="0"/>
					<Vertex X="50463" Y="9394" Z="0"/>
					<Vertex X="50478" Y="9399" Z="0"/>
					<Vertex X="50494" Y="9399" Z="0"/>
					<Vertex X="50499" Y="9409" Z="0"/>
					<Vertex X="50515" Y="9409" Z="0"/>
					<Vertex X="50526" Y="9420" Z="0"/>
					<Vertex X="50541" Y="9425" Z="0"/>
					<Vertex X="50552" Y="9430" Z="0"/>
					<Vertex X="50557" Y="9430" Z="0"/>
					<Vertex X="50567" Y="9436" Z="0"/>
					<Vertex X="50573" Y="9436" Z="0"/>
					<Vertex X="50573" Y="9441" Z="0"/>
					<Vertex X="50578" Y="9441" Z="0"/>
					<Vertex X="50583" Y="9446" Z="0"/>
					<Vertex X="50588" Y="9446" Z="0"/>
					<Vertex X="50594" Y="9446" Z="0"/>
					<Vertex X="50604" Y="9446" Z="0"/>
					<Vertex X="50615" Y="9446" Z="0"/>
					<Vertex X="50620" Y="9446" Z="0"/>
					<Vertex X="50625" Y="9446" Z="0"/>
					<Vertex X="50636" Y="9446" Z="0"/>
					<Vertex X="50646" Y="9446" Z="0"/>
					<Vertex X="50651" Y="9446" Z="0"/>
					<Vertex X="50651" Y="9441" Z="0"/>
					<Vertex X="50672" Y="9436" Z="0"/>
					<Vertex X="50688" Y="9420" Z="0"/>
					<Vertex X="50704" Y="9409" Z="0"/>
					<Vertex X="50719" Y="9409" Z="0"/>
					<Vertex X="50719" Y="9404" Z="0"/>
					<Vertex X="50725" Y="9399" Z="0"/>
					<Vertex X="50746" Y="9388" Z="0"/>
					<Vertex X="50751" Y="9388" Z="0"/>
					<Vertex X="50756" Y="9388" Z="0"/>
					<Vertex X="50767" Y="9378" Z="0"/>
					<Vertex X="50777" Y="9367" Z="0"/>
					<Vertex X="50782" Y="9357" Z="0"/>
					<Vertex X="50788" Y="9352" Z="0"/>
					<Vertex X="50793" Y="9341" Z="0"/>
					<Vertex X="50803" Y="9331" Z="0"/>
					<Vertex X="50814" Y="9320" Z="0"/>
					<Vertex X="50824" Y="9304" Z="0"/>
					<Vertex X="50830" Y="9304" Z="0"/>
					<Vertex X="50830" Y="9299" Z="0"/>
					<Vertex X="50835" Y="9289" Z="0"/>
					<Vertex X="50851" Y="9273" Z="0"/>
					<Vertex X="50861" Y="9263" Z="0"/>
					<Vertex X="50872" Y="9257" Z="0"/>
					<Vertex X="50872" Y="9252" Z="0"/>
					<Vertex X="50882" Y="9242" Z="0"/>
					<Vertex X="50892" Y="9226" Z="0"/>
					<Vertex X="50903" Y="9215" Z="0"/>
					<Vertex X="50913" Y="9200" Z="0"/>
					<Vertex X="50924" Y="9194" Z="0"/>
					<Vertex X="50929" Y="9173" Z="0"/>
					<Vertex X="50940" Y="9168" Z="0"/>
					<Vertex X="50940" Y="9158" Z="0"/>
					<Vertex X="50950" Y="9137" Z="0"/>
					<Vertex X="50955" Y="9121" Z="0"/>
					<Vertex X="50966" Y="9100" Z="0"/>
					<Vertex X="50982" Y="9084" Z="0"/>
					<Vertex X="50992" Y="9058" Z="0"/>
					<Vertex X="50997" Y="9042" Z="0"/>
					<Vertex X="50997" Y="9032" Z="0"/>
					<Vertex X="50997" Y="9016" Z="0"/>
					<Vertex X="51008" Y="8985" Z="0"/>
					<Vertex X="51013" Y="8948" Z="0"/>
					<Vertex X="51018" Y="8906" Z="0"/>
					<Vertex X="51018" Y="8890" Z="0"/>
					<Vertex X="51029" Y="8859" Z="0"/>
					<Vertex X="51039" Y="8827" Z="0"/>
					<Vertex X="51039" Y="8806" Z="0"/>
					<Vertex X="51039" Y="8786" Z="0"/>
					<Vertex X="51039" Y="8759" Z="0"/>
					<Vertex X="51050" Y="8728" Z="0"/>
					<Vertex X="51055" Y="8717" Z="0"/>
					<Vertex X="51055" Y="8681" Z="0"/>
					<Vertex X="51055" Y="8670" Z="0"/>
					<Vertex X="51055" Y="8649" Z="0"/>
					<Vertex X="51055" Y="8639" Z="0"/>
					<Vertex X="51055" Y="8628" Z="0"/>
					<Vertex X="51055" Y="8623" Z="0"/>
					<Vertex X="51055" Y="8607" Z="0"/>
					<Vertex X="51055" Y="8592" Z="0"/>
					<Vertex X="51055" Y="8576" Z="0"/>
					<Vertex X="51055" Y="8565" Z="0"/>
					<Vertex X="51055" Y="8560" Z="0"/>
					<Vertex X="51055" Y="8544" Z="0"/>
					<Vertex X="51055" Y="8539" Z="0"/>
					<Vertex X="51050" Y="8534" Z="0"/>
					<Vertex X="51050" Y="8529" Z="0"/>
					<Vertex X="51050" Y="8523" Z="0"/>
					<Vertex X="51044" Y="8513" Z="0"/>
					<Vertex X="51039" Y="8513" Z="0"/>
					<Vertex X="51034" Y="8508" Z="0"/>
					<Vertex X="51029" Y="8508" Z="0"/>
					<Vertex X="51024" Y="8502" Z="0"/>
					<Vertex X="51018" Y="8502" Z="0"/>
					<Vertex X="51018" Y="8497" Z="0"/>
					<Vertex X="51008" Y="8492" Z="0"/>
					<Vertex X="51008" Y="8481" Z="0"/>
					<Vertex X="51008" Y="8476" Z="0"/>
					<Vertex X="51003" Y="8476" Z="0"/>
					<Vertex X="51003" Y="8466" Z="0"/>
					<Vertex X="51003" Y="8461" Z="0"/>
					<Vertex X="50987" Y="8429" Z="0"/>
				</Vertices>
			</Region>
			<Region Id="12" Type="0" Zoom="0.075880" Selected="0" ImageLocation="" ImageFocus="0" Length="15045.3" Area="9233817.5" LengthMicrons="3791.4" AreaMicrons="586384.4" Text="ACINAR" NegativeROA="0" InputRegionId="0" Analyze="1" DisplayId="12">
				<Attributes/>
				<Vertices>
					<Vertex X="32987" Y="46403" Z="0"/>
					<Vertex X="33000" Y="46403" Z="0"/>
					<Vertex X="33013" Y="46403" Z="0"/>
					<Vertex X="33053" Y="46416" Z="0"/>
					<Vertex X="33066" Y="46416" Z="0"/>
					<Vertex X="33092" Y="46416" Z="0"/>
					<Vertex X="33105" Y="46416" Z="0"/>
					<Vertex X="33132" Y="46416" Z="0"/>
					<Vertex X="33145" Y="46416" Z="0"/>
					<Vertex X="33171" Y="46429" Z="0"/>
					<Vertex X="33184" Y="46429" Z="0"/>
					<Vertex X="33184" Y="46442" Z="0"/>
					<Vertex X="33224" Y="46442" Z="0"/>
					<Vertex X="33237" Y="46442" Z="0"/>
					<Vertex X="33263" Y="46442" Z="0"/>
					<Vertex X="33316" Y="46442" Z="0"/>
					<Vertex X="33329" Y="46442" Z="0"/>
					<Vertex X="33395" Y="46442" Z="0"/>
					<Vertex X="33422" Y="46442" Z="0"/>
					<Vertex X="33501" Y="46442" Z="0"/>
					<Vertex X="33553" Y="46442" Z="0"/>
					<Vertex X="33580" Y="46442" Z="0"/>
					<Vertex X="33646" Y="46442" Z="0"/>
					<Vertex X="33698" Y="46442" Z="0"/>
					<Vertex X="33738" Y="46442" Z="0"/>
					<Vertex X="33777" Y="46442" Z="0"/>
					<Vertex X="33843" Y="46442" Z="0"/>
					<Vertex X="33870" Y="46442" Z="0"/>
					<Vertex X="33896" Y="46442" Z="0"/>
					<Vertex X="33922" Y="46442" Z="0"/>
					<Vertex X="33975" Y="46442" Z="0"/>
					<Vertex X="34028" Y="46442" Z="0"/>
					<Vertex X="34080" Y="46442" Z="0"/>
					<Vertex X="34133" Y="46442" Z="0"/>
					<Vertex X="34173" Y="46442" Z="0"/>
					<Vertex X="34239" Y="46442" Z="0"/>
					<Vertex X="34265" Y="46442" Z="0"/>
					<Vertex X="34278" Y="46429" Z="0"/>
					<Vertex X="34344" Y="46416" Z="0"/>
					<Vertex X="34423" Y="46390" Z="0"/>
					<Vertex X="34463" Y="46376" Z="0"/>
					<Vertex X="34515" Y="46363" Z="0"/>
					<Vertex X="34555" Y="46363" Z="0"/>
					<Vertex X="34568" Y="46363" Z="0"/>
					<Vertex X="34594" Y="46350" Z="0"/>
					<Vertex X="34608" Y="46350" Z="0"/>
					<Vertex X="34647" Y="46324" Z="0"/>
					<Vertex X="34674" Y="46324" Z="0"/>
					<Vertex X="34700" Y="46297" Z="0"/>
					<Vertex X="34726" Y="46297" Z="0"/>
					<Vertex X="34753" Y="46284" Z="0"/>
					<Vertex X="34779" Y="46271" Z="0"/>
					<Vertex X="34792" Y="46271" Z="0"/>
					<Vertex X="34818" Y="46258" Z="0"/>
					<Vertex X="34832" Y="46258" Z="0"/>
					<Vertex X="34845" Y="46245" Z="0"/>
					<Vertex X="34858" Y="46245" Z="0"/>
					<Vertex X="34924" Y="46231" Z="0"/>
					<Vertex X="34950" Y="46218" Z="0"/>
					<Vertex X="34963" Y="46205" Z="0"/>
					<Vertex X="34977" Y="46205" Z="0"/>
					<Vertex X="35003" Y="46192" Z="0"/>
					<Vertex X="35029" Y="46192" Z="0"/>
					<Vertex X="35043" Y="46192" Z="0"/>
					<Vertex X="35056" Y="46192" Z="0"/>
					<Vertex X="35095" Y="46165" Z="0"/>
					<Vertex X="35108" Y="46165" Z="0"/>
					<Vertex X="35122" Y="46165" Z="0"/>
					<Vertex X="35148" Y="46152" Z="0"/>
					<Vertex X="35174" Y="46139" Z="0"/>
					<Vertex X="35201" Y="46126" Z="0"/>
					<Vertex X="35214" Y="46126" Z="0"/>
					<Vertex X="35214" Y="46113" Z="0"/>
					<Vertex X="35240" Y="46113" Z="0"/>
					<Vertex X="35253" Y="46113" Z="0"/>
					<Vertex X="35280" Y="46100" Z="0"/>
					<Vertex X="35293" Y="46100" Z="0"/>
					<Vertex X="35306" Y="46086" Z="0"/>
					<Vertex X="35332" Y="46073" Z="0"/>
					<Vertex X="35359" Y="46073" Z="0"/>
					<Vertex X="35372" Y="46060" Z="0"/>
					<Vertex X="35412" Y="46047" Z="0"/>
					<Vertex X="35438" Y="46034" Z="0"/>
					<Vertex X="35451" Y="46034" Z="0"/>
					<Vertex X="35477" Y="46021" Z="0"/>
					<Vertex X="35504" Y="46021" Z="0"/>
					<Vertex X="35517" Y="46021" Z="0"/>
					<Vertex X="35530" Y="46021" Z="0"/>
					<Vertex X="35556" Y="45994" Z="0"/>
					<Vertex X="35570" Y="45994" Z="0"/>
					<Vertex X="35609" Y="45994" Z="0"/>
					<Vertex X="35636" Y="45994" Z="0"/>
					<Vertex X="35649" Y="45981" Z="0"/>
					<Vertex X="35675" Y="45981" Z="0"/>
					<Vertex X="35701" Y="45968" Z="0"/>
					<Vertex X="35715" Y="45968" Z="0"/>
					<Vertex X="35728" Y="45968" Z="0"/>
					<Vertex X="35754" Y="45941" Z="0"/>
					<Vertex X="35767" Y="45941" Z="0"/>
					<Vertex X="35781" Y="45941" Z="0"/>
					<Vertex X="35820" Y="45941" Z="0"/>
					<Vertex X="35833" Y="45928" Z="0"/>
					<Vertex X="35860" Y="45928" Z="0"/>
					<Vertex X="35873" Y="45915" Z="0"/>
					<Vertex X="35899" Y="45915" Z="0"/>
					<Vertex X="35912" Y="45902" Z="0"/>
					<Vertex X="35939" Y="45902" Z="0"/>
					<Vertex X="35978" Y="45889" Z="0"/>
					<Vertex X="36005" Y="45889" Z="0"/>
					<Vertex X="36044" Y="45862" Z="0"/>
					<Vertex X="36084" Y="45849" Z="0"/>
					<Vertex X="36123" Y="45849" Z="0"/>
					<Vertex X="36176" Y="45836" Z="0"/>
					<Vertex X="36189" Y="45810" Z="0"/>
					<Vertex X="36215" Y="45810" Z="0"/>
					<Vertex X="36242" Y="45810" Z="0"/>
					<Vertex X="36255" Y="45810" Z="0"/>
					<Vertex X="36268" Y="45810" Z="0"/>
					<Vertex X="36294" Y="45796" Z="0"/>
					<Vertex X="36321" Y="45783" Z="0"/>
					<Vertex X="36347" Y="45770" Z="0"/>
					<Vertex X="36360" Y="45770" Z="0"/>
					<Vertex X="36387" Y="45757" Z="0"/>
					<Vertex X="36413" Y="45757" Z="0"/>
					<Vertex X="36439" Y="45757" Z="0"/>
					<Vertex X="36453" Y="45744" Z="0"/>
					<Vertex X="36466" Y="45744" Z="0"/>
					<Vertex X="36479" Y="45744" Z="0"/>
					<Vertex X="36505" Y="45731" Z="0"/>
					<Vertex X="36519" Y="45731" Z="0"/>
					<Vertex X="36532" Y="45717" Z="0"/>
					<Vertex X="36558" Y="45717" Z="0"/>
					<Vertex X="36571" Y="45717" Z="0"/>
					<Vertex X="36598" Y="45704" Z="0"/>
					<Vertex X="36611" Y="45704" Z="0"/>
					<Vertex X="36650" Y="45691" Z="0"/>
					<Vertex X="36663" Y="45691" Z="0"/>
					<Vertex X="36677" Y="45691" Z="0"/>
					<Vertex X="36690" Y="45678" Z="0"/>
					<Vertex X="36703" Y="45678" Z="0"/>
					<Vertex X="36716" Y="45678" Z="0"/>
					<Vertex X="36729" Y="45678" Z="0"/>
					<Vertex X="36743" Y="45665" Z="0"/>
					<Vertex X="36756" Y="45665" Z="0"/>
					<Vertex X="36769" Y="45665" Z="0"/>
					<Vertex X="36795" Y="45651" Z="0"/>
					<Vertex X="36808" Y="45651" Z="0"/>
					<Vertex X="36808" Y="45638" Z="0"/>
					<Vertex X="36822" Y="45638" Z="0"/>
					<Vertex X="36848" Y="45625" Z="0"/>
					<Vertex X="36861" Y="45625" Z="0"/>
					<Vertex X="36874" Y="45612" Z="0"/>
					<Vertex X="36888" Y="45599" Z="0"/>
					<Vertex X="36901" Y="45599" Z="0"/>
					<Vertex X="36914" Y="45586" Z="0"/>
					<Vertex X="36927" Y="45572" Z="0"/>
					<Vertex X="36940" Y="45572" Z="0"/>
					<Vertex X="36940" Y="45559" Z="0"/>
					<Vertex X="36953" Y="45559" Z="0"/>
					<Vertex X="36967" Y="45546" Z="0"/>
					<Vertex X="36980" Y="45520" Z="0"/>
					<Vertex X="36993" Y="45520" Z="0"/>
					<Vertex X="37006" Y="45520" Z="0"/>
					<Vertex X="37019" Y="45507" Z="0"/>
					<Vertex X="37059" Y="45493" Z="0"/>
					<Vertex X="37059" Y="45480" Z="0"/>
					<Vertex X="37072" Y="45467" Z="0"/>
					<Vertex X="37098" Y="45454" Z="0"/>
					<Vertex X="37112" Y="45454" Z="0"/>
					<Vertex X="37125" Y="45441" Z="0"/>
					<Vertex X="37138" Y="45427" Z="0"/>
					<Vertex X="37151" Y="45414" Z="0"/>
					<Vertex X="37164" Y="45401" Z="0"/>
					<Vertex X="37177" Y="45401" Z="0"/>
					<Vertex X="37177" Y="45388" Z="0"/>
					<Vertex X="37191" Y="45388" Z="0"/>
					<Vertex X="37204" Y="45375" Z="0"/>
					<Vertex X="37217" Y="45375" Z="0"/>
					<Vertex X="37230" Y="45362" Z="0"/>
					<Vertex X="37230" Y="45348" Z="0"/>
					<Vertex X="37243" Y="45348" Z="0"/>
					<Vertex X="37270" Y="45335" Z="0"/>
					<Vertex X="37283" Y="45322" Z="0"/>
					<Vertex X="37296" Y="45322" Z="0"/>
					<Vertex X="37296" Y="45309" Z="0"/>
					<Vertex X="37322" Y="45309" Z="0"/>
					<Vertex X="37349" Y="45296" Z="0"/>
					<Vertex X="37362" Y="45269" Z="0"/>
					<Vertex X="37375" Y="45269" Z="0"/>
					<Vertex X="37402" Y="45256" Z="0"/>
					<Vertex X="37428" Y="45243" Z="0"/>
					<Vertex X="37441" Y="45230" Z="0"/>
					<Vertex X="37454" Y="45230" Z="0"/>
					<Vertex X="37467" Y="45217" Z="0"/>
					<Vertex X="37481" Y="45217" Z="0"/>
					<Vertex X="37494" Y="45203" Z="0"/>
					<Vertex X="37533" Y="45190" Z="0"/>
					<Vertex X="37533" Y="45177" Z="0"/>
					<Vertex X="37560" Y="45164" Z="0"/>
					<Vertex X="37573" Y="45164" Z="0"/>
					<Vertex X="37586" Y="45164" Z="0"/>
					<Vertex X="37612" Y="45164" Z="0"/>
					<Vertex X="37612" Y="45151" Z="0"/>
					<Vertex X="37626" Y="45151" Z="0"/>
					<Vertex X="37639" Y="45138" Z="0"/>
					<Vertex X="37652" Y="45138" Z="0"/>
					<Vertex X="37665" Y="45138" Z="0"/>
					<Vertex X="37678" Y="45138" Z="0"/>
					<Vertex X="37691" Y="45138" Z="0"/>
					<Vertex X="37691" Y="45124" Z="0"/>
					<Vertex X="37705" Y="45124" Z="0"/>
					<Vertex X="37718" Y="45124" Z="0"/>
					<Vertex X="37731" Y="45124" Z="0"/>
					<Vertex X="37744" Y="45124" Z="0"/>
					<Vertex X="37771" Y="45124" Z="0"/>
					<Vertex X="37784" Y="45124" Z="0"/>
					<Vertex X="37797" Y="45124" Z="0"/>
					<Vertex X="37810" Y="45124" Z="0"/>
					<Vertex X="37823" Y="45124" Z="0"/>
					<Vertex X="37836" Y="45124" Z="0"/>
					<Vertex X="37850" Y="45124" Z="0"/>
					<Vertex X="37863" Y="45124" Z="0"/>
					<Vertex X="37876" Y="45124" Z="0"/>
					<Vertex X="37889" Y="45124" Z="0"/>
					<Vertex X="37915" Y="45138" Z="0"/>
					<Vertex X="37929" Y="45138" Z="0"/>
					<Vertex X="37955" Y="45138" Z="0"/>
					<Vertex X="37968" Y="45138" Z="0"/>
					<Vertex X="37981" Y="45138" Z="0"/>
					<Vertex X="38008" Y="45151" Z="0"/>
					<Vertex X="38021" Y="45151" Z="0"/>
					<Vertex X="38047" Y="45164" Z="0"/>
					<Vertex X="38060" Y="45164" Z="0"/>
					<Vertex X="38087" Y="45177" Z="0"/>
					<Vertex X="38100" Y="45190" Z="0"/>
					<Vertex X="38113" Y="45190" Z="0"/>
					<Vertex X="38113" Y="45203" Z="0"/>
					<Vertex X="38126" Y="45203" Z="0"/>
					<Vertex X="38140" Y="45217" Z="0"/>
					<Vertex X="38153" Y="45217" Z="0"/>
					<Vertex X="38153" Y="45230" Z="0"/>
					<Vertex X="38179" Y="45243" Z="0"/>
					<Vertex X="38192" Y="45256" Z="0"/>
					<Vertex X="38192" Y="45269" Z="0"/>
					<Vertex X="38219" Y="45282" Z="0"/>
					<Vertex X="38219" Y="45296" Z="0"/>
					<Vertex X="38232" Y="45335" Z="0"/>
					<Vertex X="38245" Y="45348" Z="0"/>
					<Vertex X="38258" Y="45362" Z="0"/>
					<Vertex X="38271" Y="45388" Z="0"/>
					<Vertex X="38271" Y="45401" Z="0"/>
					<Vertex X="38298" Y="45427" Z="0"/>
					<Vertex X="38298" Y="45441" Z="0"/>
					<Vertex X="38311" Y="45454" Z="0"/>
					<Vertex X="38311" Y="45467" Z="0"/>
					<Vertex X="38311" Y="45480" Z="0"/>
					<Vertex X="38311" Y="45493" Z="0"/>
					<Vertex X="38311" Y="45507" Z="0"/>
					<Vertex X="38311" Y="45520" Z="0"/>
					<Vertex X="38311" Y="45546" Z="0"/>
					<Vertex X="38311" Y="45559" Z="0"/>
					<Vertex X="38324" Y="45572" Z="0"/>
					<Vertex X="38324" Y="45586" Z="0"/>
					<Vertex X="38324" Y="45599" Z="0"/>
					<Vertex X="38337" Y="45599" Z="0"/>
					<Vertex X="38337" Y="45612" Z="0"/>
					<Vertex X="38337" Y="45625" Z="0"/>
					<Vertex X="38350" Y="45638" Z="0"/>
					<Vertex X="38364" Y="45665" Z="0"/>
					<Vertex X="38403" Y="45717" Z="0"/>
					<Vertex X="38403" Y="45744" Z="0"/>
					<Vertex X="38403" Y="45770" Z="0"/>
					<Vertex X="38416" Y="45796" Z="0"/>
					<Vertex X="38443" Y="45823" Z="0"/>
					<Vertex X="38456" Y="45849" Z="0"/>
					<Vertex X="38456" Y="45876" Z="0"/>
					<Vertex X="38456" Y="45889" Z="0"/>
					<Vertex X="38495" Y="45928" Z="0"/>
					<Vertex X="38495" Y="45955" Z="0"/>
					<Vertex X="38509" Y="45981" Z="0"/>
					<Vertex X="38535" Y="46007" Z="0"/>
					<Vertex X="38535" Y="46021" Z="0"/>
					<Vertex X="38548" Y="46021" Z="0"/>
					<Vertex X="38561" Y="46047" Z="0"/>
					<Vertex X="38574" Y="46060" Z="0"/>
					<Vertex X="38574" Y="46073" Z="0"/>
					<Vertex X="38574" Y="46086" Z="0"/>
					<Vertex X="38588" Y="46100" Z="0"/>
					<Vertex X="38601" Y="46126" Z="0"/>
					<Vertex X="38614" Y="46152" Z="0"/>
					<Vertex X="38627" Y="46192" Z="0"/>
					<Vertex X="38627" Y="46205" Z="0"/>
					<Vertex X="38627" Y="46245" Z="0"/>
					<Vertex X="38627" Y="46284" Z="0"/>
					<Vertex X="38667" Y="46324" Z="0"/>
					<Vertex X="38667" Y="46337" Z="0"/>
					<Vertex X="38667" Y="46363" Z="0"/>
					<Vertex X="38667" Y="46376" Z="0"/>
					<Vertex X="38667" Y="46403" Z="0"/>
					<Vertex X="38667" Y="46416" Z="0"/>
					<Vertex X="38667" Y="46429" Z="0"/>
					<Vertex X="38667" Y="46455" Z="0"/>
					<Vertex X="38667" Y="46482" Z="0"/>
					<Vertex X="38653" Y="46508" Z="0"/>
					<Vertex X="38653" Y="46534" Z="0"/>
					<Vertex X="38627" Y="46587" Z="0"/>
					<Vertex X="38614" Y="46614" Z="0"/>
					<Vertex X="38601" Y="46653" Z="0"/>
					<Vertex X="38574" Y="46679" Z="0"/>
					<Vertex X="38574" Y="46693" Z="0"/>
					<Vertex X="38548" Y="46706" Z="0"/>
					<Vertex X="38509" Y="46759" Z="0"/>
					<Vertex X="38509" Y="46772" Z="0"/>
					<Vertex X="38482" Y="46798" Z="0"/>
					<Vertex X="38469" Y="46811" Z="0"/>
					<Vertex X="38456" Y="46824" Z="0"/>
					<Vertex X="38429" Y="46838" Z="0"/>
					<Vertex X="38429" Y="46851" Z="0"/>
					<Vertex X="38416" Y="46864" Z="0"/>
					<Vertex X="38403" Y="46890" Z="0"/>
					<Vertex X="38390" Y="46890" Z="0"/>
					<Vertex X="38364" Y="46917" Z="0"/>
					<Vertex X="38350" Y="46930" Z="0"/>
					<Vertex X="38324" Y="46956" Z="0"/>
					<Vertex X="38311" Y="46969" Z="0"/>
					<Vertex X="38298" Y="46983" Z="0"/>
					<Vertex X="38284" Y="46983" Z="0"/>
					<Vertex X="38245" Y="47022" Z="0"/>
					<Vertex X="38232" Y="47022" Z="0"/>
					<Vertex X="38219" Y="47035" Z="0"/>
					<Vertex X="38205" Y="47035" Z="0"/>
					<Vertex X="38179" Y="47062" Z="0"/>
					<Vertex X="38166" Y="47062" Z="0"/>
					<Vertex X="38140" Y="47088" Z="0"/>
					<Vertex X="38126" Y="47088" Z="0"/>
					<Vertex X="38113" Y="47114" Z="0"/>
					<Vertex X="38087" Y="47128" Z="0"/>
					<Vertex X="38074" Y="47141" Z="0"/>
					<Vertex X="38060" Y="47167" Z="0"/>
					<Vertex X="38047" Y="47167" Z="0"/>
					<Vertex X="38021" Y="47167" Z="0"/>
					<Vertex X="38008" Y="47193" Z="0"/>
					<Vertex X="37995" Y="47193" Z="0"/>
					<Vertex X="37981" Y="47207" Z="0"/>
					<Vertex X="37968" Y="47220" Z="0"/>
					<Vertex X="37942" Y="47233" Z="0"/>
					<Vertex X="37929" Y="47233" Z="0"/>
					<Vertex X="37915" Y="47246" Z="0"/>
					<Vertex X="37889" Y="47246" Z="0"/>
					<Vertex X="37876" Y="47246" Z="0"/>
					<Vertex X="37850" Y="47259" Z="0"/>
					<Vertex X="37823" Y="47286" Z="0"/>
					<Vertex X="37810" Y="47286" Z="0"/>
					<Vertex X="37797" Y="47286" Z="0"/>
					<Vertex X="37784" Y="47286" Z="0"/>
					<Vertex X="37757" Y="47299" Z="0"/>
					<Vertex X="37744" Y="47299" Z="0"/>
					<Vertex X="37731" Y="47312" Z="0"/>
					<Vertex X="37705" Y="47325" Z="0"/>
					<Vertex X="37691" Y="47338" Z="0"/>
					<Vertex X="37678" Y="47338" Z="0"/>
					<Vertex X="37652" Y="47338" Z="0"/>
					<Vertex X="37639" Y="47338" Z="0"/>
					<Vertex X="37626" Y="47338" Z="0"/>
					<Vertex X="37612" Y="47352" Z="0"/>
					<Vertex X="37599" Y="47365" Z="0"/>
					<Vertex X="37586" Y="47365" Z="0"/>
					<Vertex X="37573" Y="47365" Z="0"/>
					<Vertex X="37546" Y="47365" Z="0"/>
					<Vertex X="37533" Y="47378" Z="0"/>
					<Vertex X="37520" Y="47378" Z="0"/>
					<Vertex X="37507" Y="47378" Z="0"/>
					<Vertex X="37454" Y="47404" Z="0"/>
					<Vertex X="37428" Y="47404" Z="0"/>
					<Vertex X="37415" Y="47417" Z="0"/>
					<Vertex X="37375" Y="47431" Z="0"/>
					<Vertex X="37362" Y="47444" Z="0"/>
					<Vertex X="37349" Y="47444" Z="0"/>
					<Vertex X="37336" Y="47457" Z="0"/>
					<Vertex X="37309" Y="47457" Z="0"/>
					<Vertex X="37296" Y="47457" Z="0"/>
					<Vertex X="37283" Y="47470" Z="0"/>
					<Vertex X="37257" Y="47470" Z="0"/>
					<Vertex X="37243" Y="47483" Z="0"/>
					<Vertex X="37217" Y="47497" Z="0"/>
					<Vertex X="37204" Y="47497" Z="0"/>
					<Vertex X="37191" Y="47510" Z="0"/>
					<Vertex X="37177" Y="47510" Z="0"/>
					<Vertex X="37151" Y="47510" Z="0"/>
					<Vertex X="37138" Y="47510" Z="0"/>
					<Vertex X="37112" Y="47536" Z="0"/>
					<Vertex X="37085" Y="47536" Z="0"/>
					<Vertex X="37072" Y="47536" Z="0"/>
					<Vertex X="37046" Y="47549" Z="0"/>
					<Vertex X="37019" Y="47562" Z="0"/>
					<Vertex X="37006" Y="47562" Z="0"/>
					<Vertex X="36993" Y="47562" Z="0"/>
					<Vertex X="36980" Y="47562" Z="0"/>
					<Vertex X="36967" Y="47562" Z="0"/>
					<Vertex X="36953" Y="47562" Z="0"/>
					<Vertex X="36940" Y="47562" Z="0"/>
					<Vertex X="36927" Y="47562" Z="0"/>
					<Vertex X="36901" Y="47562" Z="0"/>
					<Vertex X="36888" Y="47562" Z="0"/>
					<Vertex X="36861" Y="47562" Z="0"/>
					<Vertex X="36835" Y="47562" Z="0"/>
					<Vertex X="36822" Y="47562" Z="0"/>
					<Vertex X="36795" Y="47562" Z="0"/>
					<Vertex X="36782" Y="47576" Z="0"/>
					<Vertex X="36756" Y="47576" Z="0"/>
					<Vertex X="36743" Y="47576" Z="0"/>
					<Vertex X="36703" Y="47576" Z="0"/>
					<Vertex X="36677" Y="47576" Z="0"/>
					<Vertex X="36663" Y="47589" Z="0"/>
					<Vertex X="36650" Y="47589" Z="0"/>
					<Vertex X="36624" Y="47589" Z="0"/>
					<Vertex X="36611" Y="47589" Z="0"/>
					<Vertex X="36571" Y="47589" Z="0"/>
					<Vertex X="36545" Y="47589" Z="0"/>
					<Vertex X="36492" Y="47589" Z="0"/>
					<Vertex X="36439" Y="47589" Z="0"/>
					<Vertex X="36426" Y="47589" Z="0"/>
					<Vertex X="36387" Y="47602" Z="0"/>
					<Vertex X="36347" Y="47615" Z="0"/>
					<Vertex X="36294" Y="47615" Z="0"/>
					<Vertex X="36215" Y="47628" Z="0"/>
					<Vertex X="36163" Y="47641" Z="0"/>
					<Vertex X="36150" Y="47641" Z="0"/>
					<Vertex X="36070" Y="47655" Z="0"/>
					<Vertex X="36018" Y="47655" Z="0"/>
					<Vertex X="35952" Y="47655" Z="0"/>
					<Vertex X="35912" Y="47655" Z="0"/>
					<Vertex X="35820" Y="47655" Z="0"/>
					<Vertex X="35754" Y="47655" Z="0"/>
					<Vertex X="35609" Y="47655" Z="0"/>
					<Vertex X="35570" Y="47655" Z="0"/>
					<Vertex X="35491" Y="47655" Z="0"/>
					<Vertex X="35398" Y="47655" Z="0"/>
					<Vertex X="35306" Y="47655" Z="0"/>
					<Vertex X="35280" Y="47655" Z="0"/>
					<Vertex X="35148" Y="47655" Z="0"/>
					<Vertex X="35135" Y="47655" Z="0"/>
					<Vertex X="35029" Y="47655" Z="0"/>
					<Vertex X="34950" Y="47655" Z="0"/>
					<Vertex X="34898" Y="47655" Z="0"/>
					<Vertex X="34805" Y="47655" Z="0"/>
					<Vertex X="34779" Y="47655" Z="0"/>
					<Vertex X="34753" Y="47655" Z="0"/>
					<Vertex X="34700" Y="47655" Z="0"/>
					<Vertex X="34674" Y="47655" Z="0"/>
					<Vertex X="34608" Y="47655" Z="0"/>
					<Vertex X="34581" Y="47655" Z="0"/>
					<Vertex X="34542" Y="47655" Z="0"/>
					<Vertex X="34463" Y="47655" Z="0"/>
					<Vertex X="34423" Y="47655" Z="0"/>
					<Vertex X="34370" Y="47655" Z="0"/>
					<Vertex X="34344" Y="47655" Z="0"/>
					<Vertex X="34265" Y="47655" Z="0"/>
					<Vertex X="34239" Y="47655" Z="0"/>
					<Vertex X="34173" Y="47655" Z="0"/>
					<Vertex X="34146" Y="47655" Z="0"/>
					<Vertex X="34107" Y="47655" Z="0"/>
					<Vertex X="34041" Y="47655" Z="0"/>
					<Vertex X="34015" Y="47655" Z="0"/>
					<Vertex X="33975" Y="47655" Z="0"/>
					<Vertex X="33909" Y="47655" Z="0"/>
					<Vertex X="33896" Y="47655" Z="0"/>
					<Vertex X="33830" Y="47655" Z="0"/>
					<Vertex X="33764" Y="47655" Z="0"/>
					<Vertex X="33751" Y="47655" Z="0"/>
					<Vertex X="33711" Y="47655" Z="0"/>
					<Vertex X="33685" Y="47655" Z="0"/>
					<Vertex X="33646" Y="47655" Z="0"/>
					<Vertex X="33632" Y="47655" Z="0"/>
					<Vertex X="33593" Y="47655" Z="0"/>
					<Vertex X="33580" Y="47655" Z="0"/>
					<Vertex X="33540" Y="47655" Z="0"/>
					<Vertex X="33487" Y="47641" Z="0"/>
					<Vertex X="33448" Y="47628" Z="0"/>
					<Vertex X="33435" Y="47628" Z="0"/>
					<Vertex X="33408" Y="47615" Z="0"/>
					<Vertex X="33382" Y="47602" Z="0"/>
					<Vertex X="33369" Y="47589" Z="0"/>
					<Vertex X="33356" Y="47576" Z="0"/>
					<Vertex X="33263" Y="47536" Z="0"/>
					<Vertex X="33197" Y="47497" Z="0"/>
					<Vertex X="33145" Y="47470" Z="0"/>
					<Vertex X="33092" Y="47431" Z="0"/>
					<Vertex X="33079" Y="47417" Z="0"/>
					<Vertex X="33053" Y="47391" Z="0"/>
					<Vertex X="33039" Y="47378" Z="0"/>
					<Vertex X="33026" Y="47365" Z="0"/>
					<Vertex X="33013" Y="47352" Z="0"/>
					<Vertex X="33000" Y="47338" Z="0"/>
					<Vertex X="32987" Y="47325" Z="0"/>
					<Vertex X="32973" Y="47325" Z="0"/>
					<Vertex X="32973" Y="47312" Z="0"/>
					<Vertex X="32960" Y="47312" Z="0"/>
					<Vertex X="32947" Y="47299" Z="0"/>
					<Vertex X="32921" Y="47272" Z="0"/>
					<Vertex X="32908" Y="47259" Z="0"/>
					<Vertex X="32894" Y="47246" Z="0"/>
					<Vertex X="32881" Y="47220" Z="0"/>
					<Vertex X="32868" Y="47193" Z="0"/>
					<Vertex X="32855" Y="47180" Z="0"/>
					<Vertex X="32842" Y="47154" Z="0"/>
					<Vertex X="32828" Y="47141" Z="0"/>
					<Vertex X="32815" Y="47128" Z="0"/>
					<Vertex X="32802" Y="47101" Z="0"/>
					<Vertex X="32776" Y="47062" Z="0"/>
					<Vertex X="32763" Y="47022" Z="0"/>
					<Vertex X="32736" Y="46983" Z="0"/>
					<Vertex X="32710" Y="46930" Z="0"/>
					<Vertex X="32684" Y="46917" Z="0"/>
					<Vertex X="32670" Y="46877" Z="0"/>
					<Vertex X="32657" Y="46838" Z="0"/>
					<Vertex X="32644" Y="46798" Z="0"/>
					<Vertex X="32631" Y="46759" Z="0"/>
					<Vertex X="32618" Y="46719" Z="0"/>
					<Vertex X="32618" Y="46693" Z="0"/>
					<Vertex X="32618" Y="46679" Z="0"/>
					<Vertex X="32618" Y="46653" Z="0"/>
					<Vertex X="32618" Y="46640" Z="0"/>
					<Vertex X="32618" Y="46627" Z="0"/>
					<Vertex X="32618" Y="46614" Z="0"/>
					<Vertex X="32618" Y="46574" Z="0"/>
					<Vertex X="32618" Y="46548" Z="0"/>
					<Vertex X="32618" Y="46534" Z="0"/>
					<Vertex X="32618" Y="46521" Z="0"/>
					<Vertex X="32618" Y="46508" Z="0"/>
					<Vertex X="32618" Y="46495" Z="0"/>
					<Vertex X="32618" Y="46469" Z="0"/>
					<Vertex X="32631" Y="46455" Z="0"/>
					<Vertex X="32644" Y="46429" Z="0"/>
					<Vertex X="32644" Y="46416" Z="0"/>
					<Vertex X="32644" Y="46403" Z="0"/>
					<Vertex X="32670" Y="46390" Z="0"/>
					<Vertex X="32670" Y="46376" Z="0"/>
					<Vertex X="32684" Y="46363" Z="0"/>
					<Vertex X="32684" Y="46350" Z="0"/>
					<Vertex X="32697" Y="46350" Z="0"/>
					<Vertex X="32710" Y="46350" Z="0"/>
					<Vertex X="32723" Y="46350" Z="0"/>
					<Vertex X="32736" Y="46350" Z="0"/>
					<Vertex X="32749" Y="46350" Z="0"/>
					<Vertex X="32763" Y="46337" Z="0"/>
					<Vertex X="32776" Y="46337" Z="0"/>
					<Vertex X="32789" Y="46337" Z="0"/>
					<Vertex X="32802" Y="46337" Z="0"/>
					<Vertex X="32815" Y="46337" Z="0"/>
					<Vertex X="32828" Y="46337" Z="0"/>
					<Vertex X="32842" Y="46337" Z="0"/>
					<Vertex X="32868" Y="46337" Z="0"/>
					<Vertex X="32881" Y="46337" Z="0"/>
					<Vertex X="32894" Y="46337" Z="0"/>
					<Vertex X="32908" Y="46337" Z="0"/>
					<Vertex X="32921" Y="46337" Z="0"/>
					<Vertex X="32934" Y="46337" Z="0"/>
					<Vertex X="32947" Y="46337" Z="0"/>
					<Vertex X="32960" Y="46363" Z="0"/>
					<Vertex X="32973" Y="46363" Z="0"/>
					<Vertex X="32987" Y="46363" Z="0"/>
					<Vertex X="33000" Y="46376" Z="0"/>
					<Vertex X="32987" Y="46403" Z="0"/>
				</Vertices>
			</Region>
			<Region Id="13" Type="0" Zoom="0.100996" Selected="0" ImageLocation="" ImageFocus="0" Length="10408.2" Area="7602941.0" LengthMicrons="2622.9" AreaMicrons="482817.2" Text="MICROPAP" NegativeROA="0" InputRegionId="0" Analyze="1" DisplayId="13">
				<Attributes/>
				<Vertices>
					<Vertex X="61270" Y="25496" Z="0"/>
					<Vertex X="61250" Y="25506" Z="0"/>
					<Vertex X="61250" Y="25516" Z="0"/>
					<Vertex X="61241" Y="25516" Z="0"/>
					<Vertex X="61241" Y="25526" Z="0"/>
					<Vertex X="61221" Y="25536" Z="0"/>
					<Vertex X="61211" Y="25556" Z="0"/>
					<Vertex X="61201" Y="25565" Z="0"/>
					<Vertex X="61191" Y="25575" Z="0"/>
					<Vertex X="61171" Y="25595" Z="0"/>
					<Vertex X="61171" Y="25605" Z="0"/>
					<Vertex X="61151" Y="25625" Z="0"/>
					<Vertex X="61142" Y="25655" Z="0"/>
					<Vertex X="61122" Y="25664" Z="0"/>
					<Vertex X="61112" Y="25684" Z="0"/>
					<Vertex X="61102" Y="25704" Z="0"/>
					<Vertex X="61092" Y="25714" Z="0"/>
					<Vertex X="61082" Y="25734" Z="0"/>
					<Vertex X="61062" Y="25744" Z="0"/>
					<Vertex X="61062" Y="25763" Z="0"/>
					<Vertex X="61052" Y="25773" Z="0"/>
					<Vertex X="61043" Y="25783" Z="0"/>
					<Vertex X="61043" Y="25803" Z="0"/>
					<Vertex X="61033" Y="25813" Z="0"/>
					<Vertex X="61033" Y="25833" Z="0"/>
					<Vertex X="61013" Y="25863" Z="0"/>
					<Vertex X="61003" Y="25882" Z="0"/>
					<Vertex X="60993" Y="25892" Z="0"/>
					<Vertex X="60983" Y="25902" Z="0"/>
					<Vertex X="60973" Y="25922" Z="0"/>
					<Vertex X="60963" Y="25932" Z="0"/>
					<Vertex X="60953" Y="25952" Z="0"/>
					<Vertex X="60944" Y="25962" Z="0"/>
					<Vertex X="60944" Y="25971" Z="0"/>
					<Vertex X="60924" Y="26011" Z="0"/>
					<Vertex X="60914" Y="26011" Z="0"/>
					<Vertex X="60914" Y="26031" Z="0"/>
					<Vertex X="60904" Y="26041" Z="0"/>
					<Vertex X="60894" Y="26061" Z="0"/>
					<Vertex X="60884" Y="26080" Z="0"/>
					<Vertex X="60874" Y="26100" Z="0"/>
					<Vertex X="60864" Y="26110" Z="0"/>
					<Vertex X="60854" Y="26130" Z="0"/>
					<Vertex X="60845" Y="26140" Z="0"/>
					<Vertex X="60845" Y="26160" Z="0"/>
					<Vertex X="60815" Y="26189" Z="0"/>
					<Vertex X="60815" Y="26199" Z="0"/>
					<Vertex X="60805" Y="26219" Z="0"/>
					<Vertex X="60805" Y="26229" Z="0"/>
					<Vertex X="60795" Y="26249" Z="0"/>
					<Vertex X="60775" Y="26278" Z="0"/>
					<Vertex X="60775" Y="26298" Z="0"/>
					<Vertex X="60755" Y="26318" Z="0"/>
					<Vertex X="60736" Y="26338" Z="0"/>
					<Vertex X="60736" Y="26358" Z="0"/>
					<Vertex X="60716" Y="26387" Z="0"/>
					<Vertex X="60706" Y="26407" Z="0"/>
					<Vertex X="60696" Y="26417" Z="0"/>
					<Vertex X="60686" Y="26447" Z="0"/>
					<Vertex X="60676" Y="26457" Z="0"/>
					<Vertex X="60656" Y="26476" Z="0"/>
					<Vertex X="60656" Y="26506" Z="0"/>
					<Vertex X="60627" Y="26526" Z="0"/>
					<Vertex X="60627" Y="26546" Z="0"/>
					<Vertex X="60627" Y="26556" Z="0"/>
					<Vertex X="60607" Y="26585" Z="0"/>
					<Vertex X="60597" Y="26605" Z="0"/>
					<Vertex X="60597" Y="26625" Z="0"/>
					<Vertex X="60587" Y="26625" Z="0"/>
					<Vertex X="60587" Y="26645" Z="0"/>
					<Vertex X="60577" Y="26665" Z="0"/>
					<Vertex X="60577" Y="26684" Z="0"/>
					<Vertex X="60577" Y="26694" Z="0"/>
					<Vertex X="60577" Y="26704" Z="0"/>
					<Vertex X="60557" Y="26734" Z="0"/>
					<Vertex X="60557" Y="26744" Z="0"/>
					<Vertex X="60547" Y="26764" Z="0"/>
					<Vertex X="60547" Y="26773" Z="0"/>
					<Vertex X="60547" Y="26783" Z="0"/>
					<Vertex X="60547" Y="26793" Z="0"/>
					<Vertex X="60547" Y="26813" Z="0"/>
					<Vertex X="60547" Y="26833" Z="0"/>
					<Vertex X="60547" Y="26843" Z="0"/>
					<Vertex X="60547" Y="26853" Z="0"/>
					<Vertex X="60538" Y="26863" Z="0"/>
					<Vertex X="60538" Y="26882" Z="0"/>
					<Vertex X="60538" Y="26892" Z="0"/>
					<Vertex X="60528" Y="26912" Z="0"/>
					<Vertex X="60528" Y="26922" Z="0"/>
					<Vertex X="60518" Y="26942" Z="0"/>
					<Vertex X="60508" Y="26962" Z="0"/>
					<Vertex X="60508" Y="26971" Z="0"/>
					<Vertex X="60508" Y="26981" Z="0"/>
					<Vertex X="60508" Y="27001" Z="0"/>
					<Vertex X="60488" Y="27031" Z="0"/>
					<Vertex X="60488" Y="27051" Z="0"/>
					<Vertex X="60488" Y="27061" Z="0"/>
					<Vertex X="60488" Y="27080" Z="0"/>
					<Vertex X="60488" Y="27090" Z="0"/>
					<Vertex X="60488" Y="27110" Z="0"/>
					<Vertex X="60488" Y="27120" Z="0"/>
					<Vertex X="60488" Y="27140" Z="0"/>
					<Vertex X="60488" Y="27150" Z="0"/>
					<Vertex X="60488" Y="27179" Z="0"/>
					<Vertex X="60478" Y="27179" Z="0"/>
					<Vertex X="60478" Y="27189" Z="0"/>
					<Vertex X="60478" Y="27209" Z="0"/>
					<Vertex X="60478" Y="27229" Z="0"/>
					<Vertex X="60478" Y="27239" Z="0"/>
					<Vertex X="60478" Y="27259" Z="0"/>
					<Vertex X="60468" Y="27269" Z="0"/>
					<Vertex X="60468" Y="27278" Z="0"/>
					<Vertex X="60468" Y="27298" Z="0"/>
					<Vertex X="60468" Y="27308" Z="0"/>
					<Vertex X="60468" Y="27338" Z="0"/>
					<Vertex X="60468" Y="27348" Z="0"/>
					<Vertex X="60468" Y="27377" Z="0"/>
					<Vertex X="60468" Y="27407" Z="0"/>
					<Vertex X="60468" Y="27417" Z="0"/>
					<Vertex X="60468" Y="27437" Z="0"/>
					<Vertex X="60468" Y="27457" Z="0"/>
					<Vertex X="60468" Y="27486" Z="0"/>
					<Vertex X="60468" Y="27506" Z="0"/>
					<Vertex X="60468" Y="27516" Z="0"/>
					<Vertex X="60478" Y="27536" Z="0"/>
					<Vertex X="60488" Y="27556" Z="0"/>
					<Vertex X="60488" Y="27566" Z="0"/>
					<Vertex X="60488" Y="27585" Z="0"/>
					<Vertex X="60498" Y="27615" Z="0"/>
					<Vertex X="60508" Y="27625" Z="0"/>
					<Vertex X="60508" Y="27635" Z="0"/>
					<Vertex X="60518" Y="27674" Z="0"/>
					<Vertex X="60528" Y="27674" Z="0"/>
					<Vertex X="60528" Y="27694" Z="0"/>
					<Vertex X="60538" Y="27704" Z="0"/>
					<Vertex X="60538" Y="27734" Z="0"/>
					<Vertex X="60538" Y="27744" Z="0"/>
					<Vertex X="60547" Y="27773" Z="0"/>
					<Vertex X="60557" Y="27793" Z="0"/>
					<Vertex X="60567" Y="27813" Z="0"/>
					<Vertex X="60567" Y="27833" Z="0"/>
					<Vertex X="60567" Y="27853" Z="0"/>
					<Vertex X="60567" Y="27872" Z="0"/>
					<Vertex X="60567" Y="27912" Z="0"/>
					<Vertex X="60577" Y="27922" Z="0"/>
					<Vertex X="60587" Y="27942" Z="0"/>
					<Vertex X="60587" Y="27962" Z="0"/>
					<Vertex X="60597" Y="27981" Z="0"/>
					<Vertex X="60607" Y="28001" Z="0"/>
					<Vertex X="60607" Y="28021" Z="0"/>
					<Vertex X="60617" Y="28041" Z="0"/>
					<Vertex X="60627" Y="28071" Z="0"/>
					<Vertex X="60637" Y="28090" Z="0"/>
					<Vertex X="60647" Y="28110" Z="0"/>
					<Vertex X="60647" Y="28120" Z="0"/>
					<Vertex X="60666" Y="28150" Z="0"/>
					<Vertex X="60676" Y="28160" Z="0"/>
					<Vertex X="60686" Y="28170" Z="0"/>
					<Vertex X="60686" Y="28179" Z="0"/>
					<Vertex X="60696" Y="28179" Z="0"/>
					<Vertex X="60696" Y="28189" Z="0"/>
					<Vertex X="60706" Y="28189" Z="0"/>
					<Vertex X="60716" Y="28209" Z="0"/>
					<Vertex X="60726" Y="28209" Z="0"/>
					<Vertex X="60736" Y="28219" Z="0"/>
					<Vertex X="60755" Y="28229" Z="0"/>
					<Vertex X="60765" Y="28239" Z="0"/>
					<Vertex X="60775" Y="28249" Z="0"/>
					<Vertex X="60795" Y="28269" Z="0"/>
					<Vertex X="60815" Y="28288" Z="0"/>
					<Vertex X="60825" Y="28298" Z="0"/>
					<Vertex X="60845" Y="28308" Z="0"/>
					<Vertex X="60864" Y="28318" Z="0"/>
					<Vertex X="60864" Y="28328" Z="0"/>
					<Vertex X="60884" Y="28338" Z="0"/>
					<Vertex X="60894" Y="28358" Z="0"/>
					<Vertex X="60904" Y="28358" Z="0"/>
					<Vertex X="60914" Y="28368" Z="0"/>
					<Vertex X="60924" Y="28377" Z="0"/>
					<Vertex X="60944" Y="28387" Z="0"/>
					<Vertex X="60953" Y="28397" Z="0"/>
					<Vertex X="60973" Y="28407" Z="0"/>
					<Vertex X="60983" Y="28407" Z="0"/>
					<Vertex X="61003" Y="28427" Z="0"/>
					<Vertex X="61013" Y="28437" Z="0"/>
					<Vertex X="61023" Y="28447" Z="0"/>
					<Vertex X="61033" Y="28457" Z="0"/>
					<Vertex X="61043" Y="28457" Z="0"/>
					<Vertex X="61052" Y="28467" Z="0"/>
					<Vertex X="61062" Y="28476" Z="0"/>
					<Vertex X="61092" Y="28486" Z="0"/>
					<Vertex X="61102" Y="28496" Z="0"/>
					<Vertex X="61122" Y="28496" Z="0"/>
					<Vertex X="61142" Y="28506" Z="0"/>
					<Vertex X="61151" Y="28506" Z="0"/>
					<Vertex X="61161" Y="28516" Z="0"/>
					<Vertex X="61181" Y="28516" Z="0"/>
					<Vertex X="61181" Y="28526" Z="0"/>
					<Vertex X="61191" Y="28526" Z="0"/>
					<Vertex X="61211" Y="28536" Z="0"/>
					<Vertex X="61221" Y="28536" Z="0"/>
					<Vertex X="61241" Y="28536" Z="0"/>
					<Vertex X="61250" Y="28536" Z="0"/>
					<Vertex X="61260" Y="28546" Z="0"/>
					<Vertex X="61280" Y="28546" Z="0"/>
					<Vertex X="61290" Y="28556" Z="0"/>
					<Vertex X="61310" Y="28556" Z="0"/>
					<Vertex X="61340" Y="28566" Z="0"/>
					<Vertex X="61359" Y="28566" Z="0"/>
					<Vertex X="61389" Y="28566" Z="0"/>
					<Vertex X="61409" Y="28575" Z="0"/>
					<Vertex X="61429" Y="28575" Z="0"/>
					<Vertex X="61449" Y="28585" Z="0"/>
					<Vertex X="61478" Y="28585" Z="0"/>
					<Vertex X="61498" Y="28585" Z="0"/>
					<Vertex X="61518" Y="28595" Z="0"/>
					<Vertex X="61528" Y="28595" Z="0"/>
					<Vertex X="61557" Y="28595" Z="0"/>
					<Vertex X="61577" Y="28595" Z="0"/>
					<Vertex X="61597" Y="28595" Z="0"/>
					<Vertex X="61607" Y="28595" Z="0"/>
					<Vertex X="61627" Y="28595" Z="0"/>
					<Vertex X="61647" Y="28595" Z="0"/>
					<Vertex X="61666" Y="28595" Z="0"/>
					<Vertex X="61686" Y="28595" Z="0"/>
					<Vertex X="61706" Y="28595" Z="0"/>
					<Vertex X="61726" Y="28595" Z="0"/>
					<Vertex X="61755" Y="28595" Z="0"/>
					<Vertex X="61775" Y="28595" Z="0"/>
					<Vertex X="61785" Y="28595" Z="0"/>
					<Vertex X="61815" Y="28595" Z="0"/>
					<Vertex X="61825" Y="28595" Z="0"/>
					<Vertex X="61874" Y="28595" Z="0"/>
					<Vertex X="61894" Y="28595" Z="0"/>
					<Vertex X="61924" Y="28595" Z="0"/>
					<Vertex X="61934" Y="28585" Z="0"/>
					<Vertex X="61973" Y="28585" Z="0"/>
					<Vertex X="62003" Y="28575" Z="0"/>
					<Vertex X="62033" Y="28575" Z="0"/>
					<Vertex X="62062" Y="28556" Z="0"/>
					<Vertex X="62082" Y="28546" Z="0"/>
					<Vertex X="62112" Y="28546" Z="0"/>
					<Vertex X="62142" Y="28536" Z="0"/>
					<Vertex X="62181" Y="28526" Z="0"/>
					<Vertex X="62201" Y="28516" Z="0"/>
					<Vertex X="62221" Y="28516" Z="0"/>
					<Vertex X="62251" Y="28506" Z="0"/>
					<Vertex X="62280" Y="28496" Z="0"/>
					<Vertex X="62340" Y="28476" Z="0"/>
					<Vertex X="62350" Y="28467" Z="0"/>
					<Vertex X="62379" Y="28467" Z="0"/>
					<Vertex X="62409" Y="28467" Z="0"/>
					<Vertex X="62439" Y="28457" Z="0"/>
					<Vertex X="62478" Y="28437" Z="0"/>
					<Vertex X="62508" Y="28427" Z="0"/>
					<Vertex X="62528" Y="28427" Z="0"/>
					<Vertex X="62548" Y="28427" Z="0"/>
					<Vertex X="62567" Y="28417" Z="0"/>
					<Vertex X="62597" Y="28407" Z="0"/>
					<Vertex X="62607" Y="28397" Z="0"/>
					<Vertex X="62637" Y="28387" Z="0"/>
					<Vertex X="62647" Y="28377" Z="0"/>
					<Vertex X="62666" Y="28358" Z="0"/>
					<Vertex X="62686" Y="28348" Z="0"/>
					<Vertex X="62696" Y="28338" Z="0"/>
					<Vertex X="62716" Y="28328" Z="0"/>
					<Vertex X="62726" Y="28318" Z="0"/>
					<Vertex X="62746" Y="28308" Z="0"/>
					<Vertex X="62756" Y="28288" Z="0"/>
					<Vertex X="62765" Y="28288" Z="0"/>
					<Vertex X="62785" Y="28269" Z="0"/>
					<Vertex X="62805" Y="28249" Z="0"/>
					<Vertex X="62815" Y="28239" Z="0"/>
					<Vertex X="62825" Y="28219" Z="0"/>
					<Vertex X="62835" Y="28209" Z="0"/>
					<Vertex X="62845" Y="28199" Z="0"/>
					<Vertex X="62855" Y="28189" Z="0"/>
					<Vertex X="62874" Y="28160" Z="0"/>
					<Vertex X="62884" Y="28150" Z="0"/>
					<Vertex X="62894" Y="28120" Z="0"/>
					<Vertex X="62904" Y="28110" Z="0"/>
					<Vertex X="62914" Y="28090" Z="0"/>
					<Vertex X="62914" Y="28080" Z="0"/>
					<Vertex X="62924" Y="28061" Z="0"/>
					<Vertex X="62944" Y="28041" Z="0"/>
					<Vertex X="62954" Y="28021" Z="0"/>
					<Vertex X="62973" Y="28011" Z="0"/>
					<Vertex X="62983" Y="27981" Z="0"/>
					<Vertex X="63003" Y="27972" Z="0"/>
					<Vertex X="63023" Y="27942" Z="0"/>
					<Vertex X="63023" Y="27932" Z="0"/>
					<Vertex X="63033" Y="27922" Z="0"/>
					<Vertex X="63053" Y="27892" Z="0"/>
					<Vertex X="63062" Y="27882" Z="0"/>
					<Vertex X="63072" Y="27863" Z="0"/>
					<Vertex X="63072" Y="27843" Z="0"/>
					<Vertex X="63092" Y="27823" Z="0"/>
					<Vertex X="63102" Y="27813" Z="0"/>
					<Vertex X="63102" Y="27793" Z="0"/>
					<Vertex X="63112" Y="27764" Z="0"/>
					<Vertex X="63112" Y="27754" Z="0"/>
					<Vertex X="63122" Y="27734" Z="0"/>
					<Vertex X="63122" Y="27724" Z="0"/>
					<Vertex X="63132" Y="27704" Z="0"/>
					<Vertex X="63132" Y="27694" Z="0"/>
					<Vertex X="63142" Y="27665" Z="0"/>
					<Vertex X="63142" Y="27645" Z="0"/>
					<Vertex X="63152" Y="27625" Z="0"/>
					<Vertex X="63161" Y="27595" Z="0"/>
					<Vertex X="63171" Y="27556" Z="0"/>
					<Vertex X="63171" Y="27546" Z="0"/>
					<Vertex X="63171" Y="27506" Z="0"/>
					<Vertex X="63181" Y="27476" Z="0"/>
					<Vertex X="63181" Y="27457" Z="0"/>
					<Vertex X="63191" Y="27407" Z="0"/>
					<Vertex X="63191" Y="27377" Z="0"/>
					<Vertex X="63201" Y="27348" Z="0"/>
					<Vertex X="63201" Y="27338" Z="0"/>
					<Vertex X="63201" Y="27298" Z="0"/>
					<Vertex X="63211" Y="27269" Z="0"/>
					<Vertex X="63211" Y="27239" Z="0"/>
					<Vertex X="63221" Y="27219" Z="0"/>
					<Vertex X="63221" Y="27189" Z="0"/>
					<Vertex X="63231" Y="27160" Z="0"/>
					<Vertex X="63231" Y="27130" Z="0"/>
					<Vertex X="63231" Y="27110" Z="0"/>
					<Vertex X="63241" Y="27070" Z="0"/>
					<Vertex X="63241" Y="27041" Z="0"/>
					<Vertex X="63251" Y="27011" Z="0"/>
					<Vertex X="63251" Y="26991" Z="0"/>
					<Vertex X="63251" Y="26962" Z="0"/>
					<Vertex X="63260" Y="26932" Z="0"/>
					<Vertex X="63260" Y="26902" Z="0"/>
					<Vertex X="63270" Y="26882" Z="0"/>
					<Vertex X="63270" Y="26853" Z="0"/>
					<Vertex X="63270" Y="26823" Z="0"/>
					<Vertex X="63280" Y="26793" Z="0"/>
					<Vertex X="63280" Y="26783" Z="0"/>
					<Vertex X="63290" Y="26734" Z="0"/>
					<Vertex X="63290" Y="26704" Z="0"/>
					<Vertex X="63300" Y="26674" Z="0"/>
					<Vertex X="63300" Y="26645" Z="0"/>
					<Vertex X="63310" Y="26615" Z="0"/>
					<Vertex X="63310" Y="26585" Z="0"/>
					<Vertex X="63310" Y="26556" Z="0"/>
					<Vertex X="63320" Y="26526" Z="0"/>
					<Vertex X="63320" Y="26496" Z="0"/>
					<Vertex X="63330" Y="26457" Z="0"/>
					<Vertex X="63330" Y="26437" Z="0"/>
					<Vertex X="63330" Y="26417" Z="0"/>
					<Vertex X="63330" Y="26387" Z="0"/>
					<Vertex X="63330" Y="26367" Z="0"/>
					<Vertex X="63330" Y="26338" Z="0"/>
					<Vertex X="63330" Y="26308" Z="0"/>
					<Vertex X="63330" Y="26288" Z="0"/>
					<Vertex X="63330" Y="26278" Z="0"/>
					<Vertex X="63330" Y="26259" Z="0"/>
					<Vertex X="63330" Y="26239" Z="0"/>
					<Vertex X="63330" Y="26219" Z="0"/>
					<Vertex X="63330" Y="26209" Z="0"/>
					<Vertex X="63330" Y="26179" Z="0"/>
					<Vertex X="63330" Y="26169" Z="0"/>
					<Vertex X="63330" Y="26130" Z="0"/>
					<Vertex X="63330" Y="26100" Z="0"/>
					<Vertex X="63330" Y="26090" Z="0"/>
					<Vertex X="63330" Y="26070" Z="0"/>
					<Vertex X="63330" Y="26041" Z="0"/>
					<Vertex X="63330" Y="26021" Z="0"/>
					<Vertex X="63330" Y="25991" Z="0"/>
					<Vertex X="63330" Y="25981" Z="0"/>
					<Vertex X="63330" Y="25952" Z="0"/>
					<Vertex X="63320" Y="25932" Z="0"/>
					<Vertex X="63320" Y="25912" Z="0"/>
					<Vertex X="63320" Y="25892" Z="0"/>
					<Vertex X="63320" Y="25872" Z="0"/>
					<Vertex X="63310" Y="25853" Z="0"/>
					<Vertex X="63300" Y="25813" Z="0"/>
					<Vertex X="63300" Y="25793" Z="0"/>
					<Vertex X="63290" Y="25773" Z="0"/>
					<Vertex X="63290" Y="25763" Z="0"/>
					<Vertex X="63280" Y="25734" Z="0"/>
					<Vertex X="63280" Y="25724" Z="0"/>
					<Vertex X="63270" Y="25704" Z="0"/>
					<Vertex X="63270" Y="25694" Z="0"/>
					<Vertex X="63260" Y="25674" Z="0"/>
					<Vertex X="63251" Y="25664" Z="0"/>
					<Vertex X="63251" Y="25655" Z="0"/>
					<Vertex X="63251" Y="25645" Z="0"/>
					<Vertex X="63251" Y="25635" Z="0"/>
					<Vertex X="63241" Y="25635" Z="0"/>
					<Vertex X="63241" Y="25625" Z="0"/>
					<Vertex X="63231" Y="25615" Z="0"/>
					<Vertex X="63221" Y="25605" Z="0"/>
					<Vertex X="63211" Y="25595" Z="0"/>
					<Vertex X="63201" Y="25585" Z="0"/>
					<Vertex X="63191" Y="25575" Z="0"/>
					<Vertex X="63181" Y="25575" Z="0"/>
					<Vertex X="63181" Y="25565" Z="0"/>
					<Vertex X="63171" Y="25556" Z="0"/>
					<Vertex X="63152" Y="25546" Z="0"/>
					<Vertex X="63152" Y="25536" Z="0"/>
					<Vertex X="63132" Y="25536" Z="0"/>
					<Vertex X="63122" Y="25526" Z="0"/>
					<Vertex X="63102" Y="25516" Z="0"/>
					<Vertex X="63092" Y="25516" Z="0"/>
					<Vertex X="63072" Y="25506" Z="0"/>
					<Vertex X="63062" Y="25496" Z="0"/>
					<Vertex X="63053" Y="25496" Z="0"/>
					<Vertex X="63033" Y="25476" Z="0"/>
					<Vertex X="63023" Y="25476" Z="0"/>
					<Vertex X="63003" Y="25466" Z="0"/>
					<Vertex X="62983" Y="25457" Z="0"/>
					<Vertex X="62963" Y="25447" Z="0"/>
					<Vertex X="62934" Y="25447" Z="0"/>
					<Vertex X="62924" Y="25437" Z="0"/>
					<Vertex X="62914" Y="25427" Z="0"/>
					<Vertex X="62894" Y="25427" Z="0"/>
					<Vertex X="62884" Y="25427" Z="0"/>
					<Vertex X="62864" Y="25407" Z="0"/>
					<Vertex X="62855" Y="25407" Z="0"/>
					<Vertex X="62845" Y="25407" Z="0"/>
					<Vertex X="62825" Y="25407" Z="0"/>
					<Vertex X="62815" Y="25407" Z="0"/>
					<Vertex X="62815" Y="25397" Z="0"/>
					<Vertex X="62805" Y="25387" Z="0"/>
					<Vertex X="62795" Y="25387" Z="0"/>
					<Vertex X="62785" Y="25377" Z="0"/>
					<Vertex X="62775" Y="25377" Z="0"/>
					<Vertex X="62765" Y="25377" Z="0"/>
					<Vertex X="62736" Y="25377" Z="0"/>
					<Vertex X="62726" Y="25377" Z="0"/>
					<Vertex X="62706" Y="25377" Z="0"/>
					<Vertex X="62696" Y="25367" Z="0"/>
					<Vertex X="62686" Y="25367" Z="0"/>
					<Vertex X="62676" Y="25367" Z="0"/>
					<Vertex X="62666" Y="25367" Z="0"/>
					<Vertex X="62656" Y="25367" Z="0"/>
					<Vertex X="62637" Y="25367" Z="0"/>
					<Vertex X="62617" Y="25367" Z="0"/>
					<Vertex X="62607" Y="25367" Z="0"/>
					<Vertex X="62577" Y="25367" Z="0"/>
					<Vertex X="62567" Y="25367" Z="0"/>
					<Vertex X="62538" Y="25367" Z="0"/>
					<Vertex X="62508" Y="25367" Z="0"/>
					<Vertex X="62498" Y="25367" Z="0"/>
					<Vertex X="62478" Y="25367" Z="0"/>
					<Vertex X="62468" Y="25367" Z="0"/>
					<Vertex X="62449" Y="25367" Z="0"/>
					<Vertex X="62439" Y="25367" Z="0"/>
					<Vertex X="62419" Y="25367" Z="0"/>
					<Vertex X="62399" Y="25367" Z="0"/>
					<Vertex X="62379" Y="25367" Z="0"/>
					<Vertex X="62369" Y="25367" Z="0"/>
					<Vertex X="62350" Y="25367" Z="0"/>
					<Vertex X="62330" Y="25367" Z="0"/>
					<Vertex X="62310" Y="25367" Z="0"/>
					<Vertex X="62300" Y="25367" Z="0"/>
					<Vertex X="62290" Y="25367" Z="0"/>
					<Vertex X="62270" Y="25367" Z="0"/>
					<Vertex X="62260" Y="25367" Z="0"/>
					<Vertex X="62241" Y="25367" Z="0"/>
					<Vertex X="62231" Y="25367" Z="0"/>
					<Vertex X="62211" Y="25367" Z="0"/>
					<Vertex X="62181" Y="25367" Z="0"/>
					<Vertex X="62161" Y="25367" Z="0"/>
					<Vertex X="62142" Y="25367" Z="0"/>
					<Vertex X="62122" Y="25367" Z="0"/>
					<Vertex X="62102" Y="25367" Z="0"/>
					<Vertex X="62092" Y="25367" Z="0"/>
					<Vertex X="62082" Y="25367" Z="0"/>
					<Vertex X="62062" Y="25367" Z="0"/>
					<Vertex X="62043" Y="25367" Z="0"/>
					<Vertex X="62033" Y="25367" Z="0"/>
					<Vertex X="62013" Y="25367" Z="0"/>
					<Vertex X="61993" Y="25367" Z="0"/>
					<Vertex X="61973" Y="25367" Z="0"/>
					<Vertex X="61963" Y="25367" Z="0"/>
					<Vertex X="61934" Y="25377" Z="0"/>
					<Vertex X="61914" Y="25377" Z="0"/>
					<Vertex X="61894" Y="25387" Z="0"/>
					<Vertex X="61864" Y="25387" Z="0"/>
					<Vertex X="61845" Y="25387" Z="0"/>
					<Vertex X="61815" Y="25387" Z="0"/>
					<Vertex X="61795" Y="25397" Z="0"/>
					<Vertex X="61785" Y="25397" Z="0"/>
					<Vertex X="61755" Y="25397" Z="0"/>
					<Vertex X="61746" Y="25397" Z="0"/>
					<Vertex X="61736" Y="25407" Z="0"/>
					<Vertex X="61716" Y="25407" Z="0"/>
					<Vertex X="61706" Y="25407" Z="0"/>
					<Vertex X="61676" Y="25407" Z="0"/>
					<Vertex X="61666" Y="25417" Z="0"/>
					<Vertex X="61656" Y="25417" Z="0"/>
					<Vertex X="61647" Y="25417" Z="0"/>
					<Vertex X="61637" Y="25417" Z="0"/>
					<Vertex X="61627" Y="25417" Z="0"/>
					<Vertex X="61617" Y="25417" Z="0"/>
					<Vertex X="61607" Y="25417" Z="0"/>
					<Vertex X="61597" Y="25427" Z="0"/>
					<Vertex X="61577" Y="25427" Z="0"/>
					<Vertex X="61557" Y="25427" Z="0"/>
					<Vertex X="61548" Y="25437" Z="0"/>
					<Vertex X="61538" Y="25437" Z="0"/>
					<Vertex X="61518" Y="25437" Z="0"/>
					<Vertex X="61518" Y="25447" Z="0"/>
					<Vertex X="61508" Y="25447" Z="0"/>
					<Vertex X="61498" Y="25447" Z="0"/>
					<Vertex X="61488" Y="25447" Z="0"/>
					<Vertex X="61478" Y="25447" Z="0"/>
					<Vertex X="61458" Y="25447" Z="0"/>
					<Vertex X="61449" Y="25447" Z="0"/>
					<Vertex X="61439" Y="25447" Z="0"/>
					<Vertex X="61429" Y="25447" Z="0"/>
					<Vertex X="61429" Y="25457" Z="0"/>
					<Vertex X="61419" Y="25457" Z="0"/>
					<Vertex X="61409" Y="25457" Z="0"/>
					<Vertex X="61399" Y="25457" Z="0"/>
					<Vertex X="61389" Y="25457" Z="0"/>
					<Vertex X="61379" Y="25457" Z="0"/>
					<Vertex X="61359" Y="25466" Z="0"/>
					<Vertex X="61350" Y="25466" Z="0"/>
					<Vertex X="61340" Y="25476" Z="0"/>
					<Vertex X="61330" Y="25476" Z="0"/>
					<Vertex X="61330" Y="25486" Z="0"/>
					<Vertex X="61320" Y="25486" Z="0"/>
					<Vertex X="61310" Y="25486" Z="0"/>
					<Vertex X="61270" Y="25496" Z="0"/>
				</Vertices>
			</Region>
			<Region Id="14" Type="0" Zoom="0.137417" Selected="0" ImageLocation="" ImageFocus="0" Length="16915.5" Area="9243065.0" LengthMicrons="4262.7" AreaMicrons="586971.6" Text="SOLID" NegativeROA="0" InputRegionId="0" Analyze="1" DisplayId="14">
				<Attributes/>
				<Vertices>
					<Vertex X="50656" Y="38867" Z="0"/>
					<Vertex X="50656" Y="38875" Z="0"/>
					<Vertex X="50656" Y="38882" Z="0"/>
					<Vertex X="50656" Y="38889" Z="0"/>
					<Vertex X="50656" Y="38896" Z="0"/>
					<Vertex X="50656" Y="38911" Z="0"/>
					<Vertex X="50656" Y="38918" Z="0"/>
					<Vertex X="50656" Y="38933" Z="0"/>
					<Vertex X="50656" Y="38947" Z="0"/>
					<Vertex X="50656" Y="38969" Z="0"/>
					<Vertex X="50656" Y="38991" Z="0"/>
					<Vertex X="50656" Y="39013" Z="0"/>
					<Vertex X="50663" Y="39027" Z="0"/>
					<Vertex X="50663" Y="39049" Z="0"/>
					<Vertex X="50670" Y="39071" Z="0"/>
					<Vertex X="50670" Y="39093" Z="0"/>
					<Vertex X="50670" Y="39107" Z="0"/>
					<Vertex X="50670" Y="39122" Z="0"/>
					<Vertex X="50670" Y="39129" Z="0"/>
					<Vertex X="50670" Y="39151" Z="0"/>
					<Vertex X="50670" Y="39158" Z="0"/>
					<Vertex X="50670" Y="39173" Z="0"/>
					<Vertex X="50670" Y="39180" Z="0"/>
					<Vertex X="50670" Y="39187" Z="0"/>
					<Vertex X="50670" Y="39202" Z="0"/>
					<Vertex X="50670" Y="39217" Z="0"/>
					<Vertex X="50670" Y="39231" Z="0"/>
					<Vertex X="50670" Y="39238" Z="0"/>
					<Vertex X="50670" Y="39260" Z="0"/>
					<Vertex X="50670" Y="39275" Z="0"/>
					<Vertex X="50663" Y="39282" Z="0"/>
					<Vertex X="50663" Y="39304" Z="0"/>
					<Vertex X="50663" Y="39318" Z="0"/>
					<Vertex X="50663" Y="39326" Z="0"/>
					<Vertex X="50663" Y="39333" Z="0"/>
					<Vertex X="50656" Y="39348" Z="0"/>
					<Vertex X="50648" Y="39362" Z="0"/>
					<Vertex X="50648" Y="39369" Z="0"/>
					<Vertex X="50648" Y="39384" Z="0"/>
					<Vertex X="50648" Y="39406" Z="0"/>
					<Vertex X="50641" Y="39413" Z="0"/>
					<Vertex X="50641" Y="39428" Z="0"/>
					<Vertex X="50641" Y="39449" Z="0"/>
					<Vertex X="50634" Y="39464" Z="0"/>
					<Vertex X="50626" Y="39464" Z="0"/>
					<Vertex X="50626" Y="39479" Z="0"/>
					<Vertex X="50626" Y="39493" Z="0"/>
					<Vertex X="50626" Y="39508" Z="0"/>
					<Vertex X="50612" Y="39515" Z="0"/>
					<Vertex X="50612" Y="39537" Z="0"/>
					<Vertex X="50612" Y="39544" Z="0"/>
					<Vertex X="50612" Y="39551" Z="0"/>
					<Vertex X="50605" Y="39566" Z="0"/>
					<Vertex X="50597" Y="39595" Z="0"/>
					<Vertex X="50590" Y="39602" Z="0"/>
					<Vertex X="50583" Y="39617" Z="0"/>
					<Vertex X="50576" Y="39631" Z="0"/>
					<Vertex X="50568" Y="39646" Z="0"/>
					<Vertex X="50554" Y="39660" Z="0"/>
					<Vertex X="50546" Y="39675" Z="0"/>
					<Vertex X="50546" Y="39682" Z="0"/>
					<Vertex X="50532" Y="39704" Z="0"/>
					<Vertex X="50532" Y="39711" Z="0"/>
					<Vertex X="50517" Y="39726" Z="0"/>
					<Vertex X="50510" Y="39741" Z="0"/>
					<Vertex X="50503" Y="39755" Z="0"/>
					<Vertex X="50488" Y="39777" Z="0"/>
					<Vertex X="50474" Y="39799" Z="0"/>
					<Vertex X="50466" Y="39799" Z="0"/>
					<Vertex X="50452" Y="39813" Z="0"/>
					<Vertex X="50445" Y="39828" Z="0"/>
					<Vertex X="50430" Y="39842" Z="0"/>
					<Vertex X="50423" Y="39850" Z="0"/>
					<Vertex X="50408" Y="39864" Z="0"/>
					<Vertex X="50408" Y="39872" Z="0"/>
					<Vertex X="50386" Y="39886" Z="0"/>
					<Vertex X="50379" Y="39893" Z="0"/>
					<Vertex X="50364" Y="39901" Z="0"/>
					<Vertex X="50343" Y="39915" Z="0"/>
					<Vertex X="50335" Y="39922" Z="0"/>
					<Vertex X="50321" Y="39930" Z="0"/>
					<Vertex X="50314" Y="39930" Z="0"/>
					<Vertex X="50306" Y="39944" Z="0"/>
					<Vertex X="50299" Y="39944" Z="0"/>
					<Vertex X="50292" Y="39952" Z="0"/>
					<Vertex X="50270" Y="39952" Z="0"/>
					<Vertex X="50263" Y="39952" Z="0"/>
					<Vertex X="50248" Y="39966" Z="0"/>
					<Vertex X="50241" Y="39973" Z="0"/>
					<Vertex X="50226" Y="39973" Z="0"/>
					<Vertex X="50212" Y="39973" Z="0"/>
					<Vertex X="50197" Y="39973" Z="0"/>
					<Vertex X="50183" Y="39973" Z="0"/>
					<Vertex X="50168" Y="39973" Z="0"/>
					<Vertex X="50153" Y="39973" Z="0"/>
					<Vertex X="50132" Y="39973" Z="0"/>
					<Vertex X="50110" Y="39973" Z="0"/>
					<Vertex X="50103" Y="39973" Z="0"/>
					<Vertex X="50081" Y="39973" Z="0"/>
					<Vertex X="50066" Y="39973" Z="0"/>
					<Vertex X="50059" Y="39973" Z="0"/>
					<Vertex X="50052" Y="39973" Z="0"/>
					<Vertex X="50037" Y="39973" Z="0"/>
					<Vertex X="50030" Y="39973" Z="0"/>
					<Vertex X="50015" Y="39973" Z="0"/>
					<Vertex X="50001" Y="39966" Z="0"/>
					<Vertex X="49986" Y="39959" Z="0"/>
					<Vertex X="49979" Y="39952" Z="0"/>
					<Vertex X="49972" Y="39952" Z="0"/>
					<Vertex X="49964" Y="39937" Z="0"/>
					<Vertex X="49957" Y="39930" Z="0"/>
					<Vertex X="49942" Y="39915" Z="0"/>
					<Vertex X="49935" Y="39908" Z="0"/>
					<Vertex X="49921" Y="39893" Z="0"/>
					<Vertex X="49913" Y="39886" Z="0"/>
					<Vertex X="49906" Y="39879" Z="0"/>
					<Vertex X="49899" Y="39864" Z="0"/>
					<Vertex X="49891" Y="39857" Z="0"/>
					<Vertex X="49884" Y="39850" Z="0"/>
					<Vertex X="49884" Y="39835" Z="0"/>
					<Vertex X="49884" Y="39828" Z="0"/>
					<Vertex X="49877" Y="39813" Z="0"/>
					<Vertex X="49870" Y="39799" Z="0"/>
					<Vertex X="49855" Y="39784" Z="0"/>
					<Vertex X="49848" Y="39770" Z="0"/>
					<Vertex X="49833" Y="39748" Z="0"/>
					<Vertex X="49819" Y="39726" Z="0"/>
					<Vertex X="49811" Y="39711" Z="0"/>
					<Vertex X="49804" Y="39690" Z="0"/>
					<Vertex X="49797" Y="39675" Z="0"/>
					<Vertex X="49790" Y="39660" Z="0"/>
					<Vertex X="49790" Y="39653" Z="0"/>
					<Vertex X="49790" Y="39646" Z="0"/>
					<Vertex X="49782" Y="39624" Z="0"/>
					<Vertex X="49775" Y="39617" Z="0"/>
					<Vertex X="49775" Y="39602" Z="0"/>
					<Vertex X="49768" Y="39573" Z="0"/>
					<Vertex X="49768" Y="39566" Z="0"/>
					<Vertex X="49739" Y="39537" Z="0"/>
					<Vertex X="49739" Y="39515" Z="0"/>
					<Vertex X="49731" Y="39508" Z="0"/>
					<Vertex X="49710" Y="39464" Z="0"/>
					<Vertex X="49710" Y="39449" Z="0"/>
					<Vertex X="49710" Y="39428" Z="0"/>
					<Vertex X="49702" Y="39406" Z="0"/>
					<Vertex X="49702" Y="39399" Z="0"/>
					<Vertex X="49702" Y="39384" Z="0"/>
					<Vertex X="49702" Y="39369" Z="0"/>
					<Vertex X="49702" Y="39355" Z="0"/>
					<Vertex X="49702" Y="39340" Z="0"/>
					<Vertex X="49702" Y="39326" Z="0"/>
					<Vertex X="49702" Y="39304" Z="0"/>
					<Vertex X="49688" Y="39275" Z="0"/>
					<Vertex X="49688" Y="39260" Z="0"/>
					<Vertex X="49688" Y="39238" Z="0"/>
					<Vertex X="49680" Y="39217" Z="0"/>
					<Vertex X="49680" Y="39202" Z="0"/>
					<Vertex X="49680" Y="39180" Z="0"/>
					<Vertex X="49673" Y="39158" Z="0"/>
					<Vertex X="49673" Y="39137" Z="0"/>
					<Vertex X="49673" Y="39129" Z="0"/>
					<Vertex X="49673" Y="39107" Z="0"/>
					<Vertex X="49673" Y="39086" Z="0"/>
					<Vertex X="49673" Y="39064" Z="0"/>
					<Vertex X="49673" Y="39035" Z="0"/>
					<Vertex X="49673" Y="39013" Z="0"/>
					<Vertex X="49673" Y="38998" Z="0"/>
					<Vertex X="49673" Y="38984" Z="0"/>
					<Vertex X="49673" Y="38969" Z="0"/>
					<Vertex X="49673" Y="38955" Z="0"/>
					<Vertex X="49673" Y="38947" Z="0"/>
					<Vertex X="49673" Y="38940" Z="0"/>
					<Vertex X="49673" Y="38933" Z="0"/>
					<Vertex X="49673" Y="38918" Z="0"/>
					<Vertex X="49673" Y="38911" Z="0"/>
					<Vertex X="49673" Y="38904" Z="0"/>
					<Vertex X="49673" Y="38896" Z="0"/>
					<Vertex X="49673" Y="38889" Z="0"/>
					<Vertex X="49673" Y="38875" Z="0"/>
					<Vertex X="49673" Y="38860" Z="0"/>
					<Vertex X="49680" Y="38845" Z="0"/>
					<Vertex X="49688" Y="38824" Z="0"/>
					<Vertex X="49688" Y="38809" Z="0"/>
					<Vertex X="49688" Y="38787" Z="0"/>
					<Vertex X="49688" Y="38780" Z="0"/>
					<Vertex X="49695" Y="38758" Z="0"/>
					<Vertex X="49710" Y="38744" Z="0"/>
					<Vertex X="49710" Y="38729" Z="0"/>
					<Vertex X="49710" Y="38707" Z="0"/>
					<Vertex X="49710" Y="38685" Z="0"/>
					<Vertex X="49710" Y="38678" Z="0"/>
					<Vertex X="49710" Y="38656" Z="0"/>
					<Vertex X="49717" Y="38627" Z="0"/>
					<Vertex X="49717" Y="38613" Z="0"/>
					<Vertex X="49724" Y="38598" Z="0"/>
					<Vertex X="49724" Y="38591" Z="0"/>
					<Vertex X="49724" Y="38569" Z="0"/>
					<Vertex X="49731" Y="38533" Z="0"/>
					<Vertex X="49731" Y="38511" Z="0"/>
					<Vertex X="49731" Y="38489" Z="0"/>
					<Vertex X="49731" Y="38467" Z="0"/>
					<Vertex X="49731" Y="38452" Z="0"/>
					<Vertex X="49731" Y="38431" Z="0"/>
					<Vertex X="49739" Y="38402" Z="0"/>
					<Vertex X="49739" Y="38380" Z="0"/>
					<Vertex X="49746" Y="38351" Z="0"/>
					<Vertex X="49746" Y="38336" Z="0"/>
					<Vertex X="49746" Y="38314" Z="0"/>
					<Vertex X="49746" Y="38292" Z="0"/>
					<Vertex X="49746" Y="38263" Z="0"/>
					<Vertex X="49746" Y="38241" Z="0"/>
					<Vertex X="49746" Y="38227" Z="0"/>
					<Vertex X="49746" Y="38198" Z="0"/>
					<Vertex X="49746" Y="38176" Z="0"/>
					<Vertex X="49746" Y="38154" Z="0"/>
					<Vertex X="49753" Y="38147" Z="0"/>
					<Vertex X="49753" Y="38132" Z="0"/>
					<Vertex X="49753" Y="38118" Z="0"/>
					<Vertex X="49760" Y="38089" Z="0"/>
					<Vertex X="49760" Y="38067" Z="0"/>
					<Vertex X="49768" Y="38060" Z="0"/>
					<Vertex X="49768" Y="38045" Z="0"/>
					<Vertex X="49775" Y="38030" Z="0"/>
					<Vertex X="49775" Y="38023" Z="0"/>
					<Vertex X="49775" Y="38009" Z="0"/>
					<Vertex X="49782" Y="37994" Z="0"/>
					<Vertex X="49790" Y="37979" Z="0"/>
					<Vertex X="49790" Y="37958" Z="0"/>
					<Vertex X="49797" Y="37950" Z="0"/>
					<Vertex X="49797" Y="37943" Z="0"/>
					<Vertex X="49797" Y="37921" Z="0"/>
					<Vertex X="49804" Y="37907" Z="0"/>
					<Vertex X="49811" Y="37892" Z="0"/>
					<Vertex X="49819" Y="37885" Z="0"/>
					<Vertex X="49819" Y="37856" Z="0"/>
					<Vertex X="49826" Y="37841" Z="0"/>
					<Vertex X="49848" Y="37812" Z="0"/>
					<Vertex X="49848" Y="37798" Z="0"/>
					<Vertex X="49862" Y="37776" Z="0"/>
					<Vertex X="49877" Y="37754" Z="0"/>
					<Vertex X="49884" Y="37732" Z="0"/>
					<Vertex X="49891" Y="37710" Z="0"/>
					<Vertex X="49906" Y="37696" Z="0"/>
					<Vertex X="49906" Y="37688" Z="0"/>
					<Vertex X="49921" Y="37659" Z="0"/>
					<Vertex X="49928" Y="37645" Z="0"/>
					<Vertex X="49935" Y="37637" Z="0"/>
					<Vertex X="49942" Y="37623" Z="0"/>
					<Vertex X="49957" Y="37601" Z="0"/>
					<Vertex X="49964" Y="37587" Z="0"/>
					<Vertex X="49979" Y="37572" Z="0"/>
					<Vertex X="49986" Y="37557" Z="0"/>
					<Vertex X="50001" Y="37543" Z="0"/>
					<Vertex X="50001" Y="37521" Z="0"/>
					<Vertex X="50022" Y="37506" Z="0"/>
					<Vertex X="50022" Y="37492" Z="0"/>
					<Vertex X="50030" Y="37485" Z="0"/>
					<Vertex X="50044" Y="37470" Z="0"/>
					<Vertex X="50052" Y="37448" Z="0"/>
					<Vertex X="50059" Y="37441" Z="0"/>
					<Vertex X="50059" Y="37434" Z="0"/>
					<Vertex X="50073" Y="37412" Z="0"/>
					<Vertex X="50081" Y="37405" Z="0"/>
					<Vertex X="50088" Y="37397" Z="0"/>
					<Vertex X="50095" Y="37375" Z="0"/>
					<Vertex X="50103" Y="37361" Z="0"/>
					<Vertex X="50110" Y="37354" Z="0"/>
					<Vertex X="50117" Y="37325" Z="0"/>
					<Vertex X="50132" Y="37317" Z="0"/>
					<Vertex X="50139" Y="37295" Z="0"/>
					<Vertex X="50153" Y="37288" Z="0"/>
					<Vertex X="50161" Y="37274" Z="0"/>
					<Vertex X="50168" Y="37259" Z="0"/>
					<Vertex X="50175" Y="37252" Z="0"/>
					<Vertex X="50183" Y="37230" Z="0"/>
					<Vertex X="50190" Y="37215" Z="0"/>
					<Vertex X="50197" Y="37201" Z="0"/>
					<Vertex X="50212" Y="37186" Z="0"/>
					<Vertex X="50226" Y="37157" Z="0"/>
					<Vertex X="50233" Y="37128" Z="0"/>
					<Vertex X="50241" Y="37121" Z="0"/>
					<Vertex X="50248" Y="37106" Z="0"/>
					<Vertex X="50263" Y="37092" Z="0"/>
					<Vertex X="50270" Y="37077" Z="0"/>
					<Vertex X="50270" Y="37063" Z="0"/>
					<Vertex X="50277" Y="37063" Z="0"/>
					<Vertex X="50284" Y="37048" Z="0"/>
					<Vertex X="50284" Y="37041" Z="0"/>
					<Vertex X="50292" Y="37033" Z="0"/>
					<Vertex X="50299" Y="37026" Z="0"/>
					<Vertex X="50299" Y="37019" Z="0"/>
					<Vertex X="50314" Y="36990" Z="0"/>
					<Vertex X="50321" Y="36983" Z="0"/>
					<Vertex X="50328" Y="36975" Z="0"/>
					<Vertex X="50343" Y="36953" Z="0"/>
					<Vertex X="50357" Y="36932" Z="0"/>
					<Vertex X="50379" Y="36910" Z="0"/>
					<Vertex X="50386" Y="36888" Z="0"/>
					<Vertex X="50408" Y="36873" Z="0"/>
					<Vertex X="50415" Y="36844" Z="0"/>
					<Vertex X="50437" Y="36830" Z="0"/>
					<Vertex X="50445" Y="36815" Z="0"/>
					<Vertex X="50459" Y="36786" Z="0"/>
					<Vertex X="50466" Y="36779" Z="0"/>
					<Vertex X="50488" Y="36764" Z="0"/>
					<Vertex X="50503" Y="36735" Z="0"/>
					<Vertex X="50517" Y="36728" Z="0"/>
					<Vertex X="50525" Y="36713" Z="0"/>
					<Vertex X="50532" Y="36691" Z="0"/>
					<Vertex X="50554" Y="36662" Z="0"/>
					<Vertex X="50568" Y="36648" Z="0"/>
					<Vertex X="50583" Y="36633" Z="0"/>
					<Vertex X="50590" Y="36604" Z="0"/>
					<Vertex X="50612" Y="36590" Z="0"/>
					<Vertex X="50612" Y="36568" Z="0"/>
					<Vertex X="50634" Y="36553" Z="0"/>
					<Vertex X="50634" Y="36546" Z="0"/>
					<Vertex X="50656" Y="36517" Z="0"/>
					<Vertex X="50663" Y="36509" Z="0"/>
					<Vertex X="50677" Y="36495" Z="0"/>
					<Vertex X="50685" Y="36488" Z="0"/>
					<Vertex X="50699" Y="36466" Z="0"/>
					<Vertex X="50714" Y="36451" Z="0"/>
					<Vertex X="50721" Y="36444" Z="0"/>
					<Vertex X="50728" Y="36429" Z="0"/>
					<Vertex X="50743" Y="36415" Z="0"/>
					<Vertex X="50750" Y="36400" Z="0"/>
					<Vertex X="50757" Y="36386" Z="0"/>
					<Vertex X="50765" Y="36371" Z="0"/>
					<Vertex X="50779" Y="36364" Z="0"/>
					<Vertex X="50794" Y="36342" Z="0"/>
					<Vertex X="50801" Y="36335" Z="0"/>
					<Vertex X="50801" Y="36328" Z="0"/>
					<Vertex X="50808" Y="36320" Z="0"/>
					<Vertex X="50823" Y="36306" Z="0"/>
					<Vertex X="50830" Y="36298" Z="0"/>
					<Vertex X="50837" Y="36291" Z="0"/>
					<Vertex X="50845" Y="36291" Z="0"/>
					<Vertex X="50852" Y="36277" Z="0"/>
					<Vertex X="50859" Y="36277" Z="0"/>
					<Vertex X="50859" Y="36269" Z="0"/>
					<Vertex X="50867" Y="36269" Z="0"/>
					<Vertex X="50881" Y="36248" Z="0"/>
					<Vertex X="50896" Y="36248" Z="0"/>
					<Vertex X="50896" Y="36240" Z="0"/>
					<Vertex X="50903" Y="36233" Z="0"/>
					<Vertex X="50918" Y="36226" Z="0"/>
					<Vertex X="50925" Y="36218" Z="0"/>
					<Vertex X="50939" Y="36218" Z="0"/>
					<Vertex X="50954" Y="36204" Z="0"/>
					<Vertex X="50968" Y="36204" Z="0"/>
					<Vertex X="50976" Y="36197" Z="0"/>
					<Vertex X="50990" Y="36189" Z="0"/>
					<Vertex X="50998" Y="36182" Z="0"/>
					<Vertex X="51005" Y="36175" Z="0"/>
					<Vertex X="51019" Y="36175" Z="0"/>
					<Vertex X="51027" Y="36167" Z="0"/>
					<Vertex X="51041" Y="36160" Z="0"/>
					<Vertex X="51056" Y="36153" Z="0"/>
					<Vertex X="51070" Y="36153" Z="0"/>
					<Vertex X="51078" Y="36146" Z="0"/>
					<Vertex X="51099" Y="36138" Z="0"/>
					<Vertex X="51114" Y="36131" Z="0"/>
					<Vertex X="51121" Y="36131" Z="0"/>
					<Vertex X="51129" Y="36124" Z="0"/>
					<Vertex X="51143" Y="36124" Z="0"/>
					<Vertex X="51150" Y="36117" Z="0"/>
					<Vertex X="51158" Y="36117" Z="0"/>
					<Vertex X="51172" Y="36117" Z="0"/>
					<Vertex X="51194" Y="36109" Z="0"/>
					<Vertex X="51201" Y="36109" Z="0"/>
					<Vertex X="51216" Y="36102" Z="0"/>
					<Vertex X="51245" Y="36095" Z="0"/>
					<Vertex X="51252" Y="36095" Z="0"/>
					<Vertex X="51267" Y="36087" Z="0"/>
					<Vertex X="51274" Y="36080" Z="0"/>
					<Vertex X="51281" Y="36073" Z="0"/>
					<Vertex X="51296" Y="36073" Z="0"/>
					<Vertex X="51303" Y="36073" Z="0"/>
					<Vertex X="51318" Y="36073" Z="0"/>
					<Vertex X="51325" Y="36073" Z="0"/>
					<Vertex X="51347" Y="36066" Z="0"/>
					<Vertex X="51354" Y="36066" Z="0"/>
					<Vertex X="51376" Y="36066" Z="0"/>
					<Vertex X="51398" Y="36051" Z="0"/>
					<Vertex X="51420" Y="36051" Z="0"/>
					<Vertex X="51441" Y="36051" Z="0"/>
					<Vertex X="51463" Y="36051" Z="0"/>
					<Vertex X="51485" Y="36051" Z="0"/>
					<Vertex X="51514" Y="36051" Z="0"/>
					<Vertex X="51551" Y="36044" Z="0"/>
					<Vertex X="51572" Y="36044" Z="0"/>
					<Vertex X="51580" Y="36044" Z="0"/>
					<Vertex X="51602" Y="36044" Z="0"/>
					<Vertex X="51616" Y="36044" Z="0"/>
					<Vertex X="51623" Y="36044" Z="0"/>
					<Vertex X="51631" Y="36044" Z="0"/>
					<Vertex X="51638" Y="36044" Z="0"/>
					<Vertex X="51653" Y="36044" Z="0"/>
					<Vertex X="51667" Y="36044" Z="0"/>
					<Vertex X="51674" Y="36044" Z="0"/>
					<Vertex X="51682" Y="36044" Z="0"/>
					<Vertex X="51696" Y="36044" Z="0"/>
					<Vertex X="51703" Y="36044" Z="0"/>
					<Vertex X="51718" Y="36044" Z="0"/>
					<Vertex X="51733" Y="36044" Z="0"/>
					<Vertex X="51740" Y="36044" Z="0"/>
					<Vertex X="51754" Y="36044" Z="0"/>
					<Vertex X="51769" Y="36051" Z="0"/>
					<Vertex X="51784" Y="36058" Z="0"/>
					<Vertex X="51791" Y="36058" Z="0"/>
					<Vertex X="51805" Y="36066" Z="0"/>
					<Vertex X="51820" Y="36073" Z="0"/>
					<Vertex X="51834" Y="36080" Z="0"/>
					<Vertex X="51842" Y="36080" Z="0"/>
					<Vertex X="51849" Y="36080" Z="0"/>
					<Vertex X="51856" Y="36080" Z="0"/>
					<Vertex X="51871" Y="36080" Z="0"/>
					<Vertex X="51885" Y="36087" Z="0"/>
					<Vertex X="51900" Y="36095" Z="0"/>
					<Vertex X="51907" Y="36095" Z="0"/>
					<Vertex X="51922" Y="36102" Z="0"/>
					<Vertex X="51936" Y="36102" Z="0"/>
					<Vertex X="51951" Y="36109" Z="0"/>
					<Vertex X="51958" Y="36109" Z="0"/>
					<Vertex X="51973" Y="36109" Z="0"/>
					<Vertex X="51980" Y="36109" Z="0"/>
					<Vertex X="51995" Y="36124" Z="0"/>
					<Vertex X="52009" Y="36131" Z="0"/>
					<Vertex X="52031" Y="36131" Z="0"/>
					<Vertex X="52053" Y="36138" Z="0"/>
					<Vertex X="52060" Y="36146" Z="0"/>
					<Vertex X="52067" Y="36146" Z="0"/>
					<Vertex X="52075" Y="36153" Z="0"/>
					<Vertex X="52082" Y="36153" Z="0"/>
					<Vertex X="52089" Y="36160" Z="0"/>
					<Vertex X="52096" Y="36167" Z="0"/>
					<Vertex X="52104" Y="36167" Z="0"/>
					<Vertex X="52118" Y="36175" Z="0"/>
					<Vertex X="52126" Y="36182" Z="0"/>
					<Vertex X="52133" Y="36182" Z="0"/>
					<Vertex X="52140" Y="36182" Z="0"/>
					<Vertex X="52155" Y="36197" Z="0"/>
					<Vertex X="52169" Y="36204" Z="0"/>
					<Vertex X="52176" Y="36211" Z="0"/>
					<Vertex X="52184" Y="36218" Z="0"/>
					<Vertex X="52191" Y="36218" Z="0"/>
					<Vertex X="52191" Y="36226" Z="0"/>
					<Vertex X="52206" Y="36233" Z="0"/>
					<Vertex X="52220" Y="36248" Z="0"/>
					<Vertex X="52227" Y="36255" Z="0"/>
					<Vertex X="52242" Y="36269" Z="0"/>
					<Vertex X="52249" Y="36277" Z="0"/>
					<Vertex X="52264" Y="36277" Z="0"/>
					<Vertex X="52278" Y="36284" Z="0"/>
					<Vertex X="52286" Y="36291" Z="0"/>
					<Vertex X="52293" Y="36291" Z="0"/>
					<Vertex X="52293" Y="36298" Z="0"/>
					<Vertex X="52300" Y="36298" Z="0"/>
					<Vertex X="52307" Y="36306" Z="0"/>
					<Vertex X="52315" Y="36306" Z="0"/>
					<Vertex X="52322" Y="36306" Z="0"/>
					<Vertex X="52337" Y="36313" Z="0"/>
					<Vertex X="52337" Y="36320" Z="0"/>
					<Vertex X="52344" Y="36320" Z="0"/>
					<Vertex X="52351" Y="36320" Z="0"/>
					<Vertex X="52358" Y="36320" Z="0"/>
					<Vertex X="52366" Y="36328" Z="0"/>
					<Vertex X="52373" Y="36328" Z="0"/>
					<Vertex X="52388" Y="36328" Z="0"/>
					<Vertex X="52395" Y="36342" Z="0"/>
					<Vertex X="52402" Y="36342" Z="0"/>
					<Vertex X="52409" Y="36342" Z="0"/>
					<Vertex X="52417" Y="36349" Z="0"/>
					<Vertex X="52424" Y="36357" Z="0"/>
					<Vertex X="52446" Y="36364" Z="0"/>
					<Vertex X="52453" Y="36371" Z="0"/>
					<Vertex X="52468" Y="36379" Z="0"/>
					<Vertex X="52489" Y="36379" Z="0"/>
					<Vertex X="52511" Y="36393" Z="0"/>
					<Vertex X="52526" Y="36400" Z="0"/>
					<Vertex X="52533" Y="36408" Z="0"/>
					<Vertex X="52548" Y="36408" Z="0"/>
					<Vertex X="52555" Y="36415" Z="0"/>
					<Vertex X="52569" Y="36422" Z="0"/>
					<Vertex X="52577" Y="36429" Z="0"/>
					<Vertex X="52599" Y="36437" Z="0"/>
					<Vertex X="52628" Y="36451" Z="0"/>
					<Vertex X="52635" Y="36459" Z="0"/>
					<Vertex X="52671" Y="36480" Z="0"/>
					<Vertex X="52679" Y="36488" Z="0"/>
					<Vertex X="52686" Y="36488" Z="0"/>
					<Vertex X="52700" Y="36502" Z="0"/>
					<Vertex X="52715" Y="36502" Z="0"/>
					<Vertex X="52715" Y="36509" Z="0"/>
					<Vertex X="52722" Y="36517" Z="0"/>
					<Vertex X="52730" Y="36524" Z="0"/>
					<Vertex X="52737" Y="36524" Z="0"/>
					<Vertex X="52737" Y="36531" Z="0"/>
					<Vertex X="52737" Y="36539" Z="0"/>
					<Vertex X="52751" Y="36553" Z="0"/>
					<Vertex X="52759" Y="36560" Z="0"/>
					<Vertex X="52759" Y="36568" Z="0"/>
					<Vertex X="52759" Y="36575" Z="0"/>
					<Vertex X="52766" Y="36582" Z="0"/>
					<Vertex X="52773" Y="36582" Z="0"/>
					<Vertex X="52773" Y="36597" Z="0"/>
					<Vertex X="52773" Y="36611" Z="0"/>
					<Vertex X="52780" Y="36619" Z="0"/>
					<Vertex X="52788" Y="36626" Z="0"/>
					<Vertex X="52788" Y="36633" Z="0"/>
					<Vertex X="52795" Y="36640" Z="0"/>
					<Vertex X="52802" Y="36640" Z="0"/>
					<Vertex X="52810" Y="36648" Z="0"/>
					<Vertex X="52810" Y="36655" Z="0"/>
					<Vertex X="52817" Y="36662" Z="0"/>
					<Vertex X="52817" Y="36670" Z="0"/>
					<Vertex X="52824" Y="36670" Z="0"/>
					<Vertex X="52824" Y="36677" Z="0"/>
					<Vertex X="52831" Y="36677" Z="0"/>
					<Vertex X="52839" Y="36684" Z="0"/>
					<Vertex X="52846" Y="36691" Z="0"/>
					<Vertex X="52846" Y="36699" Z="0"/>
					<Vertex X="52861" Y="36706" Z="0"/>
					<Vertex X="52868" Y="36713" Z="0"/>
					<Vertex X="52875" Y="36721" Z="0"/>
					<Vertex X="52882" Y="36728" Z="0"/>
					<Vertex X="52882" Y="36735" Z="0"/>
					<Vertex X="52897" Y="36735" Z="0"/>
					<Vertex X="52911" Y="36750" Z="0"/>
					<Vertex X="52919" Y="36757" Z="0"/>
					<Vertex X="52926" Y="36757" Z="0"/>
					<Vertex X="52933" Y="36771" Z="0"/>
					<Vertex X="52948" Y="36779" Z="0"/>
					<Vertex X="52948" Y="36786" Z="0"/>
					<Vertex X="52962" Y="36793" Z="0"/>
					<Vertex X="52970" Y="36801" Z="0"/>
					<Vertex X="52970" Y="36808" Z="0"/>
					<Vertex X="52984" Y="36815" Z="0"/>
					<Vertex X="52992" Y="36822" Z="0"/>
					<Vertex X="53006" Y="36837" Z="0"/>
					<Vertex X="53006" Y="36844" Z="0"/>
					<Vertex X="53013" Y="36844" Z="0"/>
					<Vertex X="53021" Y="36859" Z="0"/>
					<Vertex X="53042" Y="36881" Z="0"/>
					<Vertex X="53050" Y="36888" Z="0"/>
					<Vertex X="53057" Y="36895" Z="0"/>
					<Vertex X="53072" Y="36910" Z="0"/>
					<Vertex X="53079" Y="36917" Z="0"/>
					<Vertex X="53093" Y="36946" Z="0"/>
					<Vertex X="53115" Y="36968" Z="0"/>
					<Vertex X="53130" Y="36983" Z="0"/>
					<Vertex X="53137" Y="36990" Z="0"/>
					<Vertex X="53159" Y="37012" Z="0"/>
					<Vertex X="53166" Y="37026" Z="0"/>
					<Vertex X="53173" Y="37041" Z="0"/>
					<Vertex X="53188" Y="37048" Z="0"/>
					<Vertex X="53188" Y="37055" Z="0"/>
					<Vertex X="53210" Y="37084" Z="0"/>
					<Vertex X="53232" Y="37106" Z="0"/>
					<Vertex X="53246" Y="37135" Z="0"/>
					<Vertex X="53253" Y="37150" Z="0"/>
					<Vertex X="53261" Y="37164" Z="0"/>
					<Vertex X="53275" Y="37179" Z="0"/>
					<Vertex X="53290" Y="37208" Z="0"/>
					<Vertex X="53290" Y="37230" Z="0"/>
					<Vertex X="53297" Y="37244" Z="0"/>
					<Vertex X="53312" Y="37266" Z="0"/>
					<Vertex X="53326" Y="37295" Z="0"/>
					<Vertex X="53341" Y="37310" Z="0"/>
					<Vertex X="53341" Y="37325" Z="0"/>
					<Vertex X="53348" Y="37354" Z="0"/>
					<Vertex X="53355" Y="37397" Z="0"/>
					<Vertex X="53355" Y="37412" Z="0"/>
					<Vertex X="53370" Y="37434" Z="0"/>
					<Vertex X="53370" Y="37492" Z="0"/>
					<Vertex X="53377" Y="37514" Z="0"/>
					<Vertex X="53399" Y="37565" Z="0"/>
					<Vertex X="53406" Y="37623" Z="0"/>
					<Vertex X="53406" Y="37630" Z="0"/>
					<Vertex X="53421" Y="37659" Z="0"/>
					<Vertex X="53443" Y="37725" Z="0"/>
					<Vertex X="53443" Y="37754" Z="0"/>
					<Vertex X="53450" Y="37783" Z="0"/>
					<Vertex X="53465" Y="37827" Z="0"/>
					<Vertex X="53486" Y="37914" Z="0"/>
					<Vertex X="53508" Y="37958" Z="0"/>
					<Vertex X="53515" Y="37987" Z="0"/>
					<Vertex X="53537" Y="38045" Z="0"/>
					<Vertex X="53537" Y="38074" Z="0"/>
					<Vertex X="53537" Y="38096" Z="0"/>
					<Vertex X="53552" Y="38147" Z="0"/>
					<Vertex X="53552" Y="38161" Z="0"/>
					<Vertex X="53552" Y="38176" Z="0"/>
					<Vertex X="53552" Y="38205" Z="0"/>
					<Vertex X="53559" Y="38256" Z="0"/>
					<Vertex X="53559" Y="38285" Z="0"/>
					<Vertex X="53559" Y="38307" Z="0"/>
					<Vertex X="53559" Y="38336" Z="0"/>
					<Vertex X="53559" Y="38343" Z="0"/>
					<Vertex X="53559" Y="38358" Z="0"/>
					<Vertex X="53559" Y="38372" Z="0"/>
					<Vertex X="53559" Y="38380" Z="0"/>
					<Vertex X="53552" Y="38387" Z="0"/>
					<Vertex X="53545" Y="38387" Z="0"/>
					<Vertex X="53530" Y="38387" Z="0"/>
					<Vertex X="53523" Y="38387" Z="0"/>
					<Vertex X="53508" Y="38387" Z="0"/>
					<Vertex X="53501" Y="38380" Z="0"/>
					<Vertex X="53494" Y="38380" Z="0"/>
					<Vertex X="53486" Y="38380" Z="0"/>
					<Vertex X="53479" Y="38365" Z="0"/>
					<Vertex X="53472" Y="38358" Z="0"/>
					<Vertex X="53465" Y="38358" Z="0"/>
					<Vertex X="53457" Y="38358" Z="0"/>
					<Vertex X="53450" Y="38358" Z="0"/>
					<Vertex X="53443" Y="38358" Z="0"/>
					<Vertex X="53435" Y="38358" Z="0"/>
					<Vertex X="53428" Y="38358" Z="0"/>
					<Vertex X="53421" Y="38358" Z="0"/>
					<Vertex X="53414" Y="38358" Z="0"/>
					<Vertex X="53406" Y="38358" Z="0"/>
					<Vertex X="53399" Y="38358" Z="0"/>
					<Vertex X="53392" Y="38358" Z="0"/>
					<Vertex X="53377" Y="38358" Z="0"/>
					<Vertex X="53363" Y="38358" Z="0"/>
					<Vertex X="53341" Y="38351" Z="0"/>
					<Vertex X="53326" Y="38351" Z="0"/>
					<Vertex X="53319" Y="38351" Z="0"/>
					<Vertex X="53312" Y="38343" Z="0"/>
					<Vertex X="53304" Y="38336" Z="0"/>
					<Vertex X="53297" Y="38336" Z="0"/>
					<Vertex X="53297" Y="38329" Z="0"/>
					<Vertex X="53275" Y="38314" Z="0"/>
					<Vertex X="53261" Y="38307" Z="0"/>
					<Vertex X="53239" Y="38300" Z="0"/>
					<Vertex X="53217" Y="38285" Z="0"/>
					<Vertex X="53210" Y="38271" Z="0"/>
					<Vertex X="53195" Y="38263" Z="0"/>
					<Vertex X="53159" Y="38227" Z="0"/>
					<Vertex X="53152" Y="38212" Z="0"/>
					<Vertex X="53144" Y="38212" Z="0"/>
					<Vertex X="53123" Y="38176" Z="0"/>
					<Vertex X="53101" Y="38169" Z="0"/>
					<Vertex X="53086" Y="38147" Z="0"/>
					<Vertex X="53064" Y="38132" Z="0"/>
					<Vertex X="53057" Y="38125" Z="0"/>
					<Vertex X="53021" Y="38103" Z="0"/>
					<Vertex X="53021" Y="38096" Z="0"/>
					<Vertex X="53006" Y="38096" Z="0"/>
					<Vertex X="52970" Y="38074" Z="0"/>
					<Vertex X="52955" Y="38074" Z="0"/>
					<Vertex X="52948" Y="38074" Z="0"/>
					<Vertex X="52941" Y="38074" Z="0"/>
					<Vertex X="52911" Y="38060" Z="0"/>
					<Vertex X="52897" Y="38060" Z="0"/>
					<Vertex X="52853" Y="38045" Z="0"/>
					<Vertex X="52831" Y="38030" Z="0"/>
					<Vertex X="52802" Y="38016" Z="0"/>
					<Vertex X="52744" Y="38016" Z="0"/>
					<Vertex X="52715" Y="38001" Z="0"/>
					<Vertex X="52686" Y="37987" Z="0"/>
					<Vertex X="52642" Y="37979" Z="0"/>
					<Vertex X="52613" Y="37965" Z="0"/>
					<Vertex X="52569" Y="37965" Z="0"/>
					<Vertex X="52555" Y="37958" Z="0"/>
					<Vertex X="52548" Y="37958" Z="0"/>
					<Vertex X="52511" Y="37958" Z="0"/>
					<Vertex X="52504" Y="37958" Z="0"/>
					<Vertex X="52482" Y="37958" Z="0"/>
					<Vertex X="52460" Y="37958" Z="0"/>
					<Vertex X="52424" Y="37958" Z="0"/>
					<Vertex X="52402" Y="37958" Z="0"/>
					<Vertex X="52373" Y="37958" Z="0"/>
					<Vertex X="52322" Y="37958" Z="0"/>
					<Vertex X="52315" Y="37958" Z="0"/>
					<Vertex X="52286" Y="37958" Z="0"/>
					<Vertex X="52271" Y="37958" Z="0"/>
					<Vertex X="52242" Y="37958" Z="0"/>
					<Vertex X="52227" Y="37958" Z="0"/>
					<Vertex X="52220" Y="37958" Z="0"/>
					<Vertex X="52191" Y="37965" Z="0"/>
					<Vertex X="52176" Y="37979" Z="0"/>
					<Vertex X="52155" Y="37979" Z="0"/>
					<Vertex X="52133" Y="37987" Z="0"/>
					<Vertex X="52126" Y="37994" Z="0"/>
					<Vertex X="52104" Y="38001" Z="0"/>
					<Vertex X="52089" Y="38009" Z="0"/>
					<Vertex X="52075" Y="38023" Z="0"/>
					<Vertex X="52067" Y="38030" Z="0"/>
					<Vertex X="52060" Y="38038" Z="0"/>
					<Vertex X="52038" Y="38052" Z="0"/>
					<Vertex X="52031" Y="38052" Z="0"/>
					<Vertex X="52009" Y="38074" Z="0"/>
					<Vertex X="52002" Y="38089" Z="0"/>
					<Vertex X="51980" Y="38110" Z="0"/>
					<Vertex X="51973" Y="38110" Z="0"/>
					<Vertex X="51965" Y="38132" Z="0"/>
					<Vertex X="51958" Y="38154" Z="0"/>
					<Vertex X="51936" Y="38176" Z="0"/>
					<Vertex X="51929" Y="38198" Z="0"/>
					<Vertex X="51922" Y="38212" Z="0"/>
					<Vertex X="51915" Y="38234" Z="0"/>
					<Vertex X="51907" Y="38249" Z="0"/>
					<Vertex X="51907" Y="38256" Z="0"/>
					<Vertex X="51907" Y="38285" Z="0"/>
					<Vertex X="51900" Y="38292" Z="0"/>
					<Vertex X="51893" Y="38321" Z="0"/>
					<Vertex X="51893" Y="38336" Z="0"/>
					<Vertex X="51878" Y="38358" Z="0"/>
					<Vertex X="51878" Y="38372" Z="0"/>
					<Vertex X="51871" Y="38387" Z="0"/>
					<Vertex X="51871" Y="38409" Z="0"/>
					<Vertex X="51856" Y="38431" Z="0"/>
					<Vertex X="51856" Y="38438" Z="0"/>
					<Vertex X="51842" Y="38467" Z="0"/>
					<Vertex X="51842" Y="38489" Z="0"/>
					<Vertex X="51834" Y="38503" Z="0"/>
					<Vertex X="51827" Y="38540" Z="0"/>
					<Vertex X="51820" Y="38554" Z="0"/>
					<Vertex X="51855" Y="38572" Z="0"/>
					<Vertex X="51864" Y="38572" Z="0"/>
					<Vertex X="51874" Y="38581" Z="0"/>
					<Vertex X="51874" Y="38591" Z="0"/>
					<Vertex X="51892" Y="38600" Z="0"/>
					<Vertex X="51930" Y="38628" Z="0"/>
					<Vertex X="51948" Y="38637" Z="0"/>
					<Vertex X="51958" Y="38637" Z="0"/>
					<Vertex X="51967" Y="38637" Z="0"/>
					<Vertex X="51976" Y="38637" Z="0"/>
					<Vertex X="51986" Y="38656" Z="0"/>
					<Vertex X="52004" Y="38656" Z="0"/>
					<Vertex X="52014" Y="38674" Z="0"/>
					<Vertex X="52023" Y="38674" Z="0"/>
					<Vertex X="52032" Y="38684" Z="0"/>
					<Vertex X="52042" Y="38693" Z="0"/>
					<Vertex X="52051" Y="38702" Z="0"/>
					<Vertex X="52070" Y="38721" Z="0"/>
					<Vertex X="52088" Y="38749" Z="0"/>
					<Vertex X="52098" Y="38758" Z="0"/>
					<Vertex X="52098" Y="38768" Z="0"/>
					<Vertex X="52107" Y="38777" Z="0"/>
					<Vertex X="52116" Y="38786" Z="0"/>
					<Vertex X="52116" Y="38796" Z="0"/>
					<Vertex X="52125" Y="38796" Z="0"/>
					<Vertex X="52144" Y="38805" Z="0"/>
					<Vertex X="52163" Y="38814" Z="0"/>
					<Vertex X="52172" Y="38814" Z="0"/>
					<Vertex X="52181" Y="38824" Z="0"/>
					<Vertex X="52209" Y="38824" Z="0"/>
					<Vertex X="52228" Y="38833" Z="0"/>
					<Vertex X="52247" Y="38842" Z="0"/>
					<Vertex X="52256" Y="38842" Z="0"/>
					<Vertex X="52265" Y="38842" Z="0"/>
					<Vertex X="52275" Y="38842" Z="0"/>
					<Vertex X="52284" Y="38842" Z="0"/>
					<Vertex X="52303" Y="38861" Z="0"/>
					<Vertex X="52312" Y="38861" Z="0"/>
					<Vertex X="52321" Y="38861" Z="0"/>
					<Vertex X="52331" Y="38870" Z="0"/>
					<Vertex X="52340" Y="38870" Z="0"/>
					<Vertex X="52349" Y="38889" Z="0"/>
					<Vertex X="52349" Y="38898" Z="0"/>
					<Vertex X="52359" Y="38898" Z="0"/>
					<Vertex X="52368" Y="38917" Z="0"/>
					<Vertex X="52377" Y="38935" Z="0"/>
					<Vertex X="52386" Y="38963" Z="0"/>
					<Vertex X="52396" Y="38982" Z="0"/>
					<Vertex X="52405" Y="39001" Z="0"/>
					<Vertex X="52405" Y="39029" Z="0"/>
					<Vertex X="52424" Y="39047" Z="0"/>
					<Vertex X="52424" Y="39066" Z="0"/>
					<Vertex X="52433" Y="39103" Z="0"/>
					<Vertex X="52442" Y="39131" Z="0"/>
					<Vertex X="52442" Y="39150" Z="0"/>
					<Vertex X="52442" Y="39178" Z="0"/>
					<Vertex X="52442" Y="39196" Z="0"/>
					<Vertex X="52442" Y="39234" Z="0"/>
					<Vertex X="52442" Y="39243" Z="0"/>
					<Vertex X="52442" Y="39262" Z="0"/>
					<Vertex X="52452" Y="39290" Z="0"/>
					<Vertex X="52452" Y="39308" Z="0"/>
					<Vertex X="52452" Y="39327" Z="0"/>
					<Vertex X="52461" Y="39346" Z="0"/>
					<Vertex X="52461" Y="39364" Z="0"/>
					<Vertex X="52470" Y="39383" Z="0"/>
					<Vertex X="52470" Y="39392" Z="0"/>
					<Vertex X="52470" Y="39411" Z="0"/>
					<Vertex X="52470" Y="39429" Z="0"/>
					<Vertex X="52470" Y="39439" Z="0"/>
					<Vertex X="52470" Y="39457" Z="0"/>
					<Vertex X="52470" Y="39476" Z="0"/>
					<Vertex X="52480" Y="39504" Z="0"/>
					<Vertex X="52480" Y="39513" Z="0"/>
					<Vertex X="52480" Y="39532" Z="0"/>
					<Vertex X="52489" Y="39560" Z="0"/>
					<Vertex X="52489" Y="39569" Z="0"/>
					<Vertex X="52489" Y="39597" Z="0"/>
					<Vertex X="52489" Y="39616" Z="0"/>
					<Vertex X="52498" Y="39625" Z="0"/>
					<Vertex X="52498" Y="39662" Z="0"/>
					<Vertex X="52498" Y="39681" Z="0"/>
					<Vertex X="52498" Y="39700" Z="0"/>
					<Vertex X="52498" Y="39718" Z="0"/>
					<Vertex X="52498" Y="39737" Z="0"/>
					<Vertex X="52489" Y="39756" Z="0"/>
					<Vertex X="52480" Y="39774" Z="0"/>
					<Vertex X="52480" Y="39784" Z="0"/>
					<Vertex X="52470" Y="39802" Z="0"/>
					<Vertex X="52461" Y="39812" Z="0"/>
					<Vertex X="52461" Y="39830" Z="0"/>
					<Vertex X="52461" Y="39840" Z="0"/>
					<Vertex X="52461" Y="39858" Z="0"/>
					<Vertex X="52452" Y="39868" Z="0"/>
					<Vertex X="52452" Y="39877" Z="0"/>
					<Vertex X="52442" Y="39886" Z="0"/>
					<Vertex X="52433" Y="39896" Z="0"/>
					<Vertex X="52433" Y="39923" Z="0"/>
					<Vertex X="52433" Y="39933" Z="0"/>
					<Vertex X="52424" Y="39942" Z="0"/>
					<Vertex X="52405" Y="39970" Z="0"/>
					<Vertex X="52396" Y="39979" Z="0"/>
					<Vertex X="52377" Y="40007" Z="0"/>
					<Vertex X="52368" Y="40017" Z="0"/>
					<Vertex X="52349" Y="40035" Z="0"/>
					<Vertex X="52349" Y="40045" Z="0"/>
					<Vertex X="52321" Y="40063" Z="0"/>
					<Vertex X="52312" Y="40073" Z="0"/>
					<Vertex X="52293" Y="40091" Z="0"/>
					<Vertex X="52275" Y="40101" Z="0"/>
					<Vertex X="52256" Y="40110" Z="0"/>
					<Vertex X="52247" Y="40119" Z="0"/>
					<Vertex X="52237" Y="40119" Z="0"/>
					<Vertex X="52219" Y="40129" Z="0"/>
					<Vertex X="52200" Y="40138" Z="0"/>
					<Vertex X="52191" Y="40138" Z="0"/>
					<Vertex X="52172" Y="40138" Z="0"/>
					<Vertex X="52163" Y="40138" Z="0"/>
					<Vertex X="52153" Y="40138" Z="0"/>
					<Vertex X="52144" Y="40138" Z="0"/>
					<Vertex X="52125" Y="40138" Z="0"/>
					<Vertex X="52116" Y="40138" Z="0"/>
					<Vertex X="52107" Y="40138" Z="0"/>
					<Vertex X="52098" Y="40138" Z="0"/>
					<Vertex X="52088" Y="40138" Z="0"/>
					<Vertex X="52070" Y="40138" Z="0"/>
					<Vertex X="52051" Y="40129" Z="0"/>
					<Vertex X="52051" Y="40119" Z="0"/>
					<Vertex X="52023" Y="40110" Z="0"/>
					<Vertex X="52014" Y="40101" Z="0"/>
					<Vertex X="51995" Y="40091" Z="0"/>
					<Vertex X="51995" Y="40082" Z="0"/>
					<Vertex X="51986" Y="40073" Z="0"/>
					<Vertex X="51967" Y="40063" Z="0"/>
					<Vertex X="51967" Y="40054" Z="0"/>
					<Vertex X="51958" Y="40045" Z="0"/>
					<Vertex X="51948" Y="40035" Z="0"/>
					<Vertex X="51939" Y="40035" Z="0"/>
					<Vertex X="51930" Y="40017" Z="0"/>
					<Vertex X="51920" Y="39998" Z="0"/>
					<Vertex X="51920" Y="39989" Z="0"/>
					<Vertex X="51920" Y="39979" Z="0"/>
					<Vertex X="51920" Y="39970" Z="0"/>
					<Vertex X="51920" Y="39961" Z="0"/>
					<Vertex X="51920" Y="39951" Z="0"/>
					<Vertex X="51920" Y="39942" Z="0"/>
					<Vertex X="51920" Y="39933" Z="0"/>
					<Vertex X="51920" Y="39923" Z="0"/>
					<Vertex X="51920" Y="39914" Z="0"/>
					<Vertex X="51902" Y="39914" Z="0"/>
					<Vertex X="51883" Y="39905" Z="0"/>
					<Vertex X="51874" Y="39905" Z="0"/>
					<Vertex X="51864" Y="39905" Z="0"/>
					<Vertex X="51846" Y="39905" Z="0"/>
					<Vertex X="51837" Y="39905" Z="0"/>
					<Vertex X="51827" Y="39905" Z="0"/>
					<Vertex X="51818" Y="39905" Z="0"/>
					<Vertex X="51799" Y="39905" Z="0"/>
					<Vertex X="51790" Y="39905" Z="0"/>
					<Vertex X="51781" Y="39896" Z="0"/>
					<Vertex X="51771" Y="39886" Z="0"/>
					<Vertex X="51762" Y="39877" Z="0"/>
					<Vertex X="51753" Y="39877" Z="0"/>
					<Vertex X="51743" Y="39858" Z="0"/>
					<Vertex X="51734" Y="39849" Z="0"/>
					<Vertex X="51725" Y="39840" Z="0"/>
					<Vertex X="51715" Y="39821" Z="0"/>
					<Vertex X="51706" Y="39812" Z="0"/>
					<Vertex X="51697" Y="39793" Z="0"/>
					<Vertex X="51687" Y="39784" Z="0"/>
					<Vertex X="51687" Y="39774" Z="0"/>
					<Vertex X="51678" Y="39756" Z="0"/>
					<Vertex X="51669" Y="39728" Z="0"/>
					<Vertex X="51659" Y="39718" Z="0"/>
					<Vertex X="51650" Y="39690" Z="0"/>
					<Vertex X="51641" Y="39672" Z="0"/>
					<Vertex X="51631" Y="39662" Z="0"/>
					<Vertex X="51613" Y="39635" Z="0"/>
					<Vertex X="51613" Y="39616" Z="0"/>
					<Vertex X="51603" Y="39597" Z="0"/>
					<Vertex X="51603" Y="39588" Z="0"/>
					<Vertex X="51585" Y="39560" Z="0"/>
					<Vertex X="51576" Y="39541" Z="0"/>
					<Vertex X="51566" Y="39513" Z="0"/>
					<Vertex X="51557" Y="39495" Z="0"/>
					<Vertex X="51548" Y="39476" Z="0"/>
					<Vertex X="51548" Y="39467" Z="0"/>
					<Vertex X="51538" Y="39448" Z="0"/>
					<Vertex X="51529" Y="39420" Z="0"/>
					<Vertex X="51510" Y="39392" Z="0"/>
					<Vertex X="51510" Y="39374" Z="0"/>
					<Vertex X="51501" Y="39374" Z="0"/>
					<Vertex X="51492" Y="39355" Z="0"/>
					<Vertex X="51492" Y="39346" Z="0"/>
					<Vertex X="51492" Y="39318" Z="0"/>
					<Vertex X="51482" Y="39308" Z="0"/>
					<Vertex X="51473" Y="39299" Z="0"/>
					<Vertex X="51454" Y="39271" Z="0"/>
					<Vertex X="51454" Y="39252" Z="0"/>
					<Vertex X="51445" Y="39252" Z="0"/>
					<Vertex X="51436" Y="39224" Z="0"/>
					<Vertex X="51426" Y="39206" Z="0"/>
					<Vertex X="51408" Y="39196" Z="0"/>
					<Vertex X="51380" Y="39159" Z="0"/>
					<Vertex X="51342" Y="39122" Z="0"/>
					<Vertex X="51324" Y="39085" Z="0"/>
					<Vertex X="51315" Y="39066" Z="0"/>
					<Vertex X="51296" Y="39047" Z="0"/>
					<Vertex X="51287" Y="39019" Z="0"/>
					<Vertex X="51268" Y="38991" Z="0"/>
					<Vertex X="51259" Y="38973" Z="0"/>
					<Vertex X="51249" Y="38963" Z="0"/>
					<Vertex X="51240" Y="38954" Z="0"/>
					<Vertex X="51221" Y="38945" Z="0"/>
					<Vertex X="51221" Y="38935" Z="0"/>
					<Vertex X="51203" Y="38926" Z="0"/>
					<Vertex X="51184" Y="38907" Z="0"/>
					<Vertex X="51184" Y="38898" Z="0"/>
					<Vertex X="51175" Y="38889" Z="0"/>
					<Vertex X="51165" Y="38879" Z="0"/>
					<Vertex X="51156" Y="38870" Z="0"/>
					<Vertex X="51147" Y="38870" Z="0"/>
					<Vertex X="51137" Y="38852" Z="0"/>
					<Vertex X="51119" Y="38852" Z="0"/>
					<Vertex X="51109" Y="38842" Z="0"/>
					<Vertex X="51100" Y="38833" Z="0"/>
					<Vertex X="51091" Y="38833" Z="0"/>
					<Vertex X="51082" Y="38833" Z="0"/>
					<Vertex X="51072" Y="38833" Z="0"/>
					<Vertex X="51063" Y="38833" Z="0"/>
					<Vertex X="51063" Y="38838" Z="0"/>
					<Vertex X="51041" Y="38838" Z="0"/>
					<Vertex X="51019" Y="38831" Z="0"/>
					<Vertex X="51005" Y="38824" Z="0"/>
					<Vertex X="50990" Y="38824" Z="0"/>
					<Vertex X="50976" Y="38824" Z="0"/>
					<Vertex X="50968" Y="38824" Z="0"/>
					<Vertex X="50961" Y="38824" Z="0"/>
					<Vertex X="50939" Y="38824" Z="0"/>
					<Vertex X="50925" Y="38816" Z="0"/>
					<Vertex X="50903" Y="38816" Z="0"/>
					<Vertex X="50896" Y="38816" Z="0"/>
					<Vertex X="50874" Y="38816" Z="0"/>
					<Vertex X="50852" Y="38816" Z="0"/>
					<Vertex X="50845" Y="38816" Z="0"/>
					<Vertex X="50830" Y="38816" Z="0"/>
					<Vertex X="50816" Y="38816" Z="0"/>
					<Vertex X="50808" Y="38816" Z="0"/>
					<Vertex X="50794" Y="38816" Z="0"/>
					<Vertex X="50779" Y="38816" Z="0"/>
					<Vertex X="50765" Y="38816" Z="0"/>
					<Vertex X="50757" Y="38816" Z="0"/>
					<Vertex X="50750" Y="38816" Z="0"/>
					<Vertex X="50743" Y="38816" Z="0"/>
					<Vertex X="50736" Y="38816" Z="0"/>
					<Vertex X="50728" Y="38816" Z="0"/>
					<Vertex X="50721" Y="38816" Z="0"/>
					<Vertex X="50714" Y="38816" Z="0"/>
					<Vertex X="50714" Y="38824" Z="0"/>
					<Vertex X="50707" Y="38824" Z="0"/>
					<Vertex X="50699" Y="38824" Z="0"/>
					<Vertex X="50692" Y="38824" Z="0"/>
					<Vertex X="50692" Y="38831" Z="0"/>
					<Vertex X="50685" Y="38831" Z="0"/>
					<Vertex X="50677" Y="38831" Z="0"/>
					<Vertex X="50656" Y="38867" Z="0"/>
				</Vertices>
			</Region>
			<Region Id="15" Type="0" Zoom="0.031196" Selected="0" ImageLocation="" ImageFocus="0" Length="27660.9" Area="31917838.5" LengthMicrons="6970.5" AreaMicrons="2026910.5" Text="NC" NegativeROA="0" InputRegionId="0" Analyze="1" DisplayId="15">
				<Attributes/>
				<Vertices>
					<Vertex X="77798" Y="15867" Z="0"/>
					<Vertex X="77766" Y="15867" Z="0"/>
					<Vertex X="77766" Y="15964" Z="0"/>
					<Vertex X="77734" Y="16028" Z="0"/>
					<Vertex X="77669" Y="16156" Z="0"/>
					<Vertex X="77637" Y="16316" Z="0"/>
					<Vertex X="77605" Y="16380" Z="0"/>
					<Vertex X="77573" Y="16541" Z="0"/>
					<Vertex X="77541" Y="16637" Z="0"/>
					<Vertex X="77477" Y="16733" Z="0"/>
					<Vertex X="77413" Y="16861" Z="0"/>
					<Vertex X="77381" Y="16957" Z="0"/>
					<Vertex X="77317" Y="17053" Z="0"/>
					<Vertex X="77285" Y="17150" Z="0"/>
					<Vertex X="77221" Y="17246" Z="0"/>
					<Vertex X="77157" Y="17310" Z="0"/>
					<Vertex X="77157" Y="17374" Z="0"/>
					<Vertex X="77124" Y="17470" Z="0"/>
					<Vertex X="77092" Y="17502" Z="0"/>
					<Vertex X="77060" Y="17566" Z="0"/>
					<Vertex X="77060" Y="17662" Z="0"/>
					<Vertex X="76996" Y="17727" Z="0"/>
					<Vertex X="76964" Y="17791" Z="0"/>
					<Vertex X="76932" Y="17855" Z="0"/>
					<Vertex X="76900" Y="17951" Z="0"/>
					<Vertex X="76836" Y="18015" Z="0"/>
					<Vertex X="76804" Y="18079" Z="0"/>
					<Vertex X="76740" Y="18175" Z="0"/>
					<Vertex X="76740" Y="18239" Z="0"/>
					<Vertex X="76676" Y="18304" Z="0"/>
					<Vertex X="76644" Y="18400" Z="0"/>
					<Vertex X="76612" Y="18528" Z="0"/>
					<Vertex X="76515" Y="18592" Z="0"/>
					<Vertex X="76515" Y="18688" Z="0"/>
					<Vertex X="76419" Y="18752" Z="0"/>
					<Vertex X="76419" Y="18848" Z="0"/>
					<Vertex X="76387" Y="18913" Z="0"/>
					<Vertex X="76355" Y="18977" Z="0"/>
					<Vertex X="76323" Y="19009" Z="0"/>
					<Vertex X="76323" Y="19073" Z="0"/>
					<Vertex X="76291" Y="19105" Z="0"/>
					<Vertex X="76259" Y="19169" Z="0"/>
					<Vertex X="76227" Y="19233" Z="0"/>
					<Vertex X="76195" Y="19297" Z="0"/>
					<Vertex X="76163" Y="19361" Z="0"/>
					<Vertex X="76131" Y="19425" Z="0"/>
					<Vertex X="76131" Y="19458" Z="0"/>
					<Vertex X="76099" Y="19490" Z="0"/>
					<Vertex X="76067" Y="19554" Z="0"/>
					<Vertex X="76067" Y="19586" Z="0"/>
					<Vertex X="76035" Y="19650" Z="0"/>
					<Vertex X="76003" Y="19650" Z="0"/>
					<Vertex X="76003" Y="19682" Z="0"/>
					<Vertex X="75970" Y="19746" Z="0"/>
					<Vertex X="75938" Y="19778" Z="0"/>
					<Vertex X="75938" Y="19842" Z="0"/>
					<Vertex X="75906" Y="19906" Z="0"/>
					<Vertex X="75874" Y="19906" Z="0"/>
					<Vertex X="75874" Y="19970" Z="0"/>
					<Vertex X="75842" Y="20002" Z="0"/>
					<Vertex X="75810" Y="20067" Z="0"/>
					<Vertex X="75810" Y="20099" Z="0"/>
					<Vertex X="75778" Y="20131" Z="0"/>
					<Vertex X="75746" Y="20195" Z="0"/>
					<Vertex X="75714" Y="20227" Z="0"/>
					<Vertex X="75714" Y="20291" Z="0"/>
					<Vertex X="75682" Y="20323" Z="0"/>
					<Vertex X="75650" Y="20355" Z="0"/>
					<Vertex X="75650" Y="20387" Z="0"/>
					<Vertex X="75618" Y="20419" Z="0"/>
					<Vertex X="75586" Y="20483" Z="0"/>
					<Vertex X="75554" Y="20515" Z="0"/>
					<Vertex X="75554" Y="20547" Z="0"/>
					<Vertex X="75522" Y="20579" Z="0"/>
					<Vertex X="75490" Y="20579" Z="0"/>
					<Vertex X="75490" Y="20612" Z="0"/>
					<Vertex X="75490" Y="20644" Z="0"/>
					<Vertex X="75458" Y="20676" Z="0"/>
					<Vertex X="75458" Y="20708" Z="0"/>
					<Vertex X="75426" Y="20740" Z="0"/>
					<Vertex X="75426" Y="20772" Z="0"/>
					<Vertex X="75394" Y="20772" Z="0"/>
					<Vertex X="75361" Y="20804" Z="0"/>
					<Vertex X="75361" Y="20836" Z="0"/>
					<Vertex X="75329" Y="20868" Z="0"/>
					<Vertex X="75297" Y="20932" Z="0"/>
					<Vertex X="75265" Y="20964" Z="0"/>
					<Vertex X="75265" Y="20996" Z="0"/>
					<Vertex X="75233" Y="21028" Z="0"/>
					<Vertex X="75201" Y="21028" Z="0"/>
					<Vertex X="75201" Y="21092" Z="0"/>
					<Vertex X="75169" Y="21092" Z="0"/>
					<Vertex X="75169" Y="21124" Z="0"/>
					<Vertex X="75137" Y="21156" Z="0"/>
					<Vertex X="75105" Y="21188" Z="0"/>
					<Vertex X="75105" Y="21221" Z="0"/>
					<Vertex X="75073" Y="21221" Z="0"/>
					<Vertex X="75073" Y="21253" Z="0"/>
					<Vertex X="75041" Y="21285" Z="0"/>
					<Vertex X="75009" Y="21317" Z="0"/>
					<Vertex X="75009" Y="21349" Z="0"/>
					<Vertex X="74977" Y="21413" Z="0"/>
					<Vertex X="74945" Y="21477" Z="0"/>
					<Vertex X="74945" Y="21509" Z="0"/>
					<Vertex X="74913" Y="21573" Z="0"/>
					<Vertex X="74881" Y="21637" Z="0"/>
					<Vertex X="74849" Y="21669" Z="0"/>
					<Vertex X="74849" Y="21733" Z="0"/>
					<Vertex X="74817" Y="21798" Z="0"/>
					<Vertex X="74784" Y="21830" Z="0"/>
					<Vertex X="74784" Y="21894" Z="0"/>
					<Vertex X="74752" Y="21894" Z="0"/>
					<Vertex X="74720" Y="21958" Z="0"/>
					<Vertex X="74720" Y="21990" Z="0"/>
					<Vertex X="74688" Y="22054" Z="0"/>
					<Vertex X="74688" Y="22086" Z="0"/>
					<Vertex X="74656" Y="22118" Z="0"/>
					<Vertex X="74656" Y="22150" Z="0"/>
					<Vertex X="74656" Y="22182" Z="0"/>
					<Vertex X="74656" Y="22246" Z="0"/>
					<Vertex X="74656" Y="22278" Z="0"/>
					<Vertex X="74656" Y="22310" Z="0"/>
					<Vertex X="74624" Y="22375" Z="0"/>
					<Vertex X="74624" Y="22439" Z="0"/>
					<Vertex X="74624" Y="22471" Z="0"/>
					<Vertex X="74624" Y="22535" Z="0"/>
					<Vertex X="74592" Y="22599" Z="0"/>
					<Vertex X="74592" Y="22663" Z="0"/>
					<Vertex X="74592" Y="22695" Z="0"/>
					<Vertex X="74592" Y="22759" Z="0"/>
					<Vertex X="74560" Y="22855" Z="0"/>
					<Vertex X="74560" Y="22919" Z="0"/>
					<Vertex X="74528" Y="22984" Z="0"/>
					<Vertex X="74496" Y="23048" Z="0"/>
					<Vertex X="74496" Y="23112" Z="0"/>
					<Vertex X="74496" Y="23176" Z="0"/>
					<Vertex X="74496" Y="23240" Z="0"/>
					<Vertex X="74496" Y="23272" Z="0"/>
					<Vertex X="74464" Y="23336" Z="0"/>
					<Vertex X="74432" Y="23400" Z="0"/>
					<Vertex X="74432" Y="23432" Z="0"/>
					<Vertex X="74432" Y="23496" Z="0"/>
					<Vertex X="74400" Y="23529" Z="0"/>
					<Vertex X="74400" Y="23593" Z="0"/>
					<Vertex X="74368" Y="23593" Z="0"/>
					<Vertex X="74368" Y="23657" Z="0"/>
					<Vertex X="74368" Y="23721" Z="0"/>
					<Vertex X="74336" Y="23721" Z="0"/>
					<Vertex X="74336" Y="23753" Z="0"/>
					<Vertex X="74304" Y="23817" Z="0"/>
					<Vertex X="74304" Y="23849" Z="0"/>
					<Vertex X="74304" Y="23881" Z="0"/>
					<Vertex X="74304" Y="23913" Z="0"/>
					<Vertex X="74304" Y="23945" Z="0"/>
					<Vertex X="74304" Y="23977" Z="0"/>
					<Vertex X="74304" Y="24009" Z="0"/>
					<Vertex X="74304" Y="24041" Z="0"/>
					<Vertex X="74304" Y="24073" Z="0"/>
					<Vertex X="74304" Y="24105" Z="0"/>
					<Vertex X="74304" Y="24138" Z="0"/>
					<Vertex X="74304" Y="24170" Z="0"/>
					<Vertex X="74304" Y="24202" Z="0"/>
					<Vertex X="74272" Y="24202" Z="0"/>
					<Vertex X="74272" Y="24234" Z="0"/>
					<Vertex X="74272" Y="24266" Z="0"/>
					<Vertex X="74272" Y="24298" Z="0"/>
					<Vertex X="74272" Y="24330" Z="0"/>
					<Vertex X="74272" Y="24362" Z="0"/>
					<Vertex X="74272" Y="24394" Z="0"/>
					<Vertex X="74272" Y="24426" Z="0"/>
					<Vertex X="74304" Y="24426" Z="0"/>
					<Vertex X="74304" Y="24458" Z="0"/>
					<Vertex X="74304" Y="24490" Z="0"/>
					<Vertex X="74304" Y="24522" Z="0"/>
					<Vertex X="74336" Y="24554" Z="0"/>
					<Vertex X="74336" Y="24586" Z="0"/>
					<Vertex X="74368" Y="24586" Z="0"/>
					<Vertex X="74368" Y="24618" Z="0"/>
					<Vertex X="74368" Y="24650" Z="0"/>
					<Vertex X="74368" Y="24682" Z="0"/>
					<Vertex X="74368" Y="24715" Z="0"/>
					<Vertex X="74400" Y="24747" Z="0"/>
					<Vertex X="74400" Y="24779" Z="0"/>
					<Vertex X="74400" Y="24811" Z="0"/>
					<Vertex X="74432" Y="24843" Z="0"/>
					<Vertex X="74432" Y="24875" Z="0"/>
					<Vertex X="74464" Y="24907" Z="0"/>
					<Vertex X="74464" Y="24939" Z="0"/>
					<Vertex X="74464" Y="24971" Z="0"/>
					<Vertex X="74464" Y="25003" Z="0"/>
					<Vertex X="74496" Y="25035" Z="0"/>
					<Vertex X="74496" Y="25067" Z="0"/>
					<Vertex X="74496" Y="25099" Z="0"/>
					<Vertex X="74496" Y="25131" Z="0"/>
					<Vertex X="74528" Y="25163" Z="0"/>
					<Vertex X="74528" Y="25195" Z="0"/>
					<Vertex X="74528" Y="25227" Z="0"/>
					<Vertex X="74560" Y="25227" Z="0"/>
					<Vertex X="74592" Y="25259" Z="0"/>
					<Vertex X="74592" Y="25292" Z="0"/>
					<Vertex X="74592" Y="25356" Z="0"/>
					<Vertex X="74624" Y="25388" Z="0"/>
					<Vertex X="74656" Y="25420" Z="0"/>
					<Vertex X="74656" Y="25516" Z="0"/>
					<Vertex X="74688" Y="25580" Z="0"/>
					<Vertex X="74720" Y="25644" Z="0"/>
					<Vertex X="74752" Y="25708" Z="0"/>
					<Vertex X="74752" Y="25772" Z="0"/>
					<Vertex X="74784" Y="25804" Z="0"/>
					<Vertex X="74817" Y="25869" Z="0"/>
					<Vertex X="74849" Y="25933" Z="0"/>
					<Vertex X="74849" Y="25997" Z="0"/>
					<Vertex X="74881" Y="26029" Z="0"/>
					<Vertex X="74913" Y="26093" Z="0"/>
					<Vertex X="74945" Y="26157" Z="0"/>
					<Vertex X="74977" Y="26221" Z="0"/>
					<Vertex X="75009" Y="26317" Z="0"/>
					<Vertex X="75041" Y="26349" Z="0"/>
					<Vertex X="75105" Y="26413" Z="0"/>
					<Vertex X="75105" Y="26510" Z="0"/>
					<Vertex X="75169" Y="26574" Z="0"/>
					<Vertex X="75233" Y="26638" Z="0"/>
					<Vertex X="75265" Y="26702" Z="0"/>
					<Vertex X="75329" Y="26798" Z="0"/>
					<Vertex X="75361" Y="26830" Z="0"/>
					<Vertex X="75394" Y="26894" Z="0"/>
					<Vertex X="75458" Y="26958" Z="0"/>
					<Vertex X="75522" Y="26990" Z="0"/>
					<Vertex X="75522" Y="27055" Z="0"/>
					<Vertex X="75554" Y="27087" Z="0"/>
					<Vertex X="75586" Y="27151" Z="0"/>
					<Vertex X="75650" Y="27215" Z="0"/>
					<Vertex X="75714" Y="27279" Z="0"/>
					<Vertex X="75746" Y="27343" Z="0"/>
					<Vertex X="75810" Y="27407" Z="0"/>
					<Vertex X="75906" Y="27471" Z="0"/>
					<Vertex X="75938" Y="27503" Z="0"/>
					<Vertex X="76003" Y="27567" Z="0"/>
					<Vertex X="76099" Y="27599" Z="0"/>
					<Vertex X="76131" Y="27632" Z="0"/>
					<Vertex X="76163" Y="27664" Z="0"/>
					<Vertex X="76227" Y="27664" Z="0"/>
					<Vertex X="76259" Y="27696" Z="0"/>
					<Vertex X="76323" Y="27728" Z="0"/>
					<Vertex X="76355" Y="27728" Z="0"/>
					<Vertex X="76387" Y="27728" Z="0"/>
					<Vertex X="76451" Y="27760" Z="0"/>
					<Vertex X="76483" Y="27760" Z="0"/>
					<Vertex X="76547" Y="27760" Z="0"/>
					<Vertex X="76580" Y="27760" Z="0"/>
					<Vertex X="76644" Y="27760" Z="0"/>
					<Vertex X="76708" Y="27760" Z="0"/>
					<Vertex X="76740" Y="27760" Z="0"/>
					<Vertex X="76772" Y="27728" Z="0"/>
					<Vertex X="76836" Y="27728" Z="0"/>
					<Vertex X="76836" Y="27696" Z="0"/>
					<Vertex X="76900" Y="27696" Z="0"/>
					<Vertex X="76900" Y="27664" Z="0"/>
					<Vertex X="76932" Y="27632" Z="0"/>
					<Vertex X="76964" Y="27599" Z="0"/>
					<Vertex X="76996" Y="27567" Z="0"/>
					<Vertex X="77028" Y="27535" Z="0"/>
					<Vertex X="77060" Y="27503" Z="0"/>
					<Vertex X="77092" Y="27439" Z="0"/>
					<Vertex X="77124" Y="27439" Z="0"/>
					<Vertex X="77124" Y="27407" Z="0"/>
					<Vertex X="77157" Y="27407" Z="0"/>
					<Vertex X="77157" Y="27343" Z="0"/>
					<Vertex X="77189" Y="27343" Z="0"/>
					<Vertex X="77221" Y="27311" Z="0"/>
					<Vertex X="77253" Y="27311" Z="0"/>
					<Vertex X="77285" Y="27247" Z="0"/>
					<Vertex X="77317" Y="27215" Z="0"/>
					<Vertex X="77317" Y="27183" Z="0"/>
					<Vertex X="77349" Y="27151" Z="0"/>
					<Vertex X="77381" Y="27087" Z="0"/>
					<Vertex X="77445" Y="27087" Z="0"/>
					<Vertex X="77445" Y="26990" Z="0"/>
					<Vertex X="77477" Y="26990" Z="0"/>
					<Vertex X="77509" Y="26926" Z="0"/>
					<Vertex X="77541" Y="26862" Z="0"/>
					<Vertex X="77573" Y="26798" Z="0"/>
					<Vertex X="77605" Y="26734" Z="0"/>
					<Vertex X="77637" Y="26702" Z="0"/>
					<Vertex X="77669" Y="26606" Z="0"/>
					<Vertex X="77669" Y="26574" Z="0"/>
					<Vertex X="77701" Y="26510" Z="0"/>
					<Vertex X="77734" Y="26478" Z="0"/>
					<Vertex X="77734" Y="26446" Z="0"/>
					<Vertex X="77766" Y="26381" Z="0"/>
					<Vertex X="77830" Y="26317" Z="0"/>
					<Vertex X="77830" Y="26253" Z="0"/>
					<Vertex X="77862" Y="26189" Z="0"/>
					<Vertex X="77894" Y="26093" Z="0"/>
					<Vertex X="77926" Y="26029" Z="0"/>
					<Vertex X="77926" Y="25965" Z="0"/>
					<Vertex X="77958" Y="25901" Z="0"/>
					<Vertex X="77990" Y="25804" Z="0"/>
					<Vertex X="78022" Y="25740" Z="0"/>
					<Vertex X="78022" Y="25676" Z="0"/>
					<Vertex X="78054" Y="25612" Z="0"/>
					<Vertex X="78086" Y="25516" Z="0"/>
					<Vertex X="78118" Y="25452" Z="0"/>
					<Vertex X="78118" Y="25388" Z="0"/>
					<Vertex X="78150" Y="25324" Z="0"/>
					<Vertex X="78182" Y="25227" Z="0"/>
					<Vertex X="78214" Y="25163" Z="0"/>
					<Vertex X="78214" Y="25099" Z="0"/>
					<Vertex X="78214" Y="25035" Z="0"/>
					<Vertex X="78246" Y="24939" Z="0"/>
					<Vertex X="78278" Y="24875" Z="0"/>
					<Vertex X="78311" Y="24843" Z="0"/>
					<Vertex X="78311" Y="24747" Z="0"/>
					<Vertex X="78311" Y="24715" Z="0"/>
					<Vertex X="78343" Y="24715" Z="0"/>
					<Vertex X="78375" Y="24650" Z="0"/>
					<Vertex X="78375" Y="24586" Z="0"/>
					<Vertex X="78375" Y="24554" Z="0"/>
					<Vertex X="78407" Y="24522" Z="0"/>
					<Vertex X="78439" Y="24490" Z="0"/>
					<Vertex X="78439" Y="24426" Z="0"/>
					<Vertex X="78439" Y="24362" Z="0"/>
					<Vertex X="78471" Y="24298" Z="0"/>
					<Vertex X="78471" Y="24234" Z="0"/>
					<Vertex X="78503" Y="24170" Z="0"/>
					<Vertex X="78503" Y="24105" Z="0"/>
					<Vertex X="78503" Y="24073" Z="0"/>
					<Vertex X="78503" Y="24009" Z="0"/>
					<Vertex X="78503" Y="23945" Z="0"/>
					<Vertex X="78535" Y="23945" Z="0"/>
					<Vertex X="78535" Y="23913" Z="0"/>
					<Vertex X="78535" Y="23881" Z="0"/>
					<Vertex X="78535" Y="23849" Z="0"/>
					<Vertex X="78567" Y="23817" Z="0"/>
					<Vertex X="78567" Y="23785" Z="0"/>
					<Vertex X="78567" Y="23721" Z="0"/>
					<Vertex X="78567" Y="23689" Z="0"/>
					<Vertex X="78567" Y="23625" Z="0"/>
					<Vertex X="78567" Y="23593" Z="0"/>
					<Vertex X="78567" Y="23561" Z="0"/>
					<Vertex X="78567" Y="23496" Z="0"/>
					<Vertex X="78567" Y="23400" Z="0"/>
					<Vertex X="78567" Y="23336" Z="0"/>
					<Vertex X="78567" Y="23272" Z="0"/>
					<Vertex X="78567" Y="23208" Z="0"/>
					<Vertex X="78567" Y="23144" Z="0"/>
					<Vertex X="78567" Y="23048" Z="0"/>
					<Vertex X="78567" Y="22984" Z="0"/>
					<Vertex X="78567" Y="22919" Z="0"/>
					<Vertex X="78567" Y="22855" Z="0"/>
					<Vertex X="78567" Y="22759" Z="0"/>
					<Vertex X="78567" Y="22695" Z="0"/>
					<Vertex X="78567" Y="22631" Z="0"/>
					<Vertex X="78567" Y="22567" Z="0"/>
					<Vertex X="78567" Y="22503" Z="0"/>
					<Vertex X="78567" Y="22439" Z="0"/>
					<Vertex X="78567" Y="22342" Z="0"/>
					<Vertex X="78567" Y="22278" Z="0"/>
					<Vertex X="78567" Y="22214" Z="0"/>
					<Vertex X="78567" Y="22150" Z="0"/>
					<Vertex X="78567" Y="22086" Z="0"/>
					<Vertex X="78567" Y="21990" Z="0"/>
					<Vertex X="78535" Y="21926" Z="0"/>
					<Vertex X="78535" Y="21862" Z="0"/>
					<Vertex X="78503" Y="21798" Z="0"/>
					<Vertex X="78503" Y="21733" Z="0"/>
					<Vertex X="78503" Y="21637" Z="0"/>
					<Vertex X="78503" Y="21573" Z="0"/>
					<Vertex X="78503" Y="21509" Z="0"/>
					<Vertex X="78503" Y="21445" Z="0"/>
					<Vertex X="78503" Y="21349" Z="0"/>
					<Vertex X="78503" Y="21285" Z="0"/>
					<Vertex X="78503" Y="21188" Z="0"/>
					<Vertex X="78503" Y="21092" Z="0"/>
					<Vertex X="78503" Y="21028" Z="0"/>
					<Vertex X="78503" Y="20964" Z="0"/>
					<Vertex X="78503" Y="20900" Z="0"/>
					<Vertex X="78503" Y="20836" Z="0"/>
					<Vertex X="78503" Y="20740" Z="0"/>
					<Vertex X="78503" Y="20676" Z="0"/>
					<Vertex X="78503" Y="20612" Z="0"/>
					<Vertex X="78503" Y="20547" Z="0"/>
					<Vertex X="78503" Y="20483" Z="0"/>
					<Vertex X="78503" Y="20387" Z="0"/>
					<Vertex X="78503" Y="20323" Z="0"/>
					<Vertex X="78503" Y="20259" Z="0"/>
					<Vertex X="78503" Y="20195" Z="0"/>
					<Vertex X="78503" Y="20131" Z="0"/>
					<Vertex X="78503" Y="20067" Z="0"/>
					<Vertex X="78503" Y="19970" Z="0"/>
					<Vertex X="78503" Y="19938" Z="0"/>
					<Vertex X="78503" Y="19842" Z="0"/>
					<Vertex X="78503" Y="19778" Z="0"/>
					<Vertex X="78503" Y="19714" Z="0"/>
					<Vertex X="78503" Y="19650" Z="0"/>
					<Vertex X="78503" Y="19586" Z="0"/>
					<Vertex X="78503" Y="19490" Z="0"/>
					<Vertex X="78503" Y="19425" Z="0"/>
					<Vertex X="78503" Y="19361" Z="0"/>
					<Vertex X="78503" Y="19297" Z="0"/>
					<Vertex X="78503" Y="19233" Z="0"/>
					<Vertex X="78503" Y="19169" Z="0"/>
					<Vertex X="78503" Y="19105" Z="0"/>
					<Vertex X="78503" Y="19073" Z="0"/>
					<Vertex X="78503" Y="19009" Z="0"/>
					<Vertex X="78503" Y="18945" Z="0"/>
					<Vertex X="78503" Y="18913" Z="0"/>
					<Vertex X="78503" Y="18881" Z="0"/>
					<Vertex X="78503" Y="18784" Z="0"/>
					<Vertex X="78503" Y="18720" Z="0"/>
					<Vertex X="78471" Y="18688" Z="0"/>
					<Vertex X="78471" Y="18624" Z="0"/>
					<Vertex X="78439" Y="18592" Z="0"/>
					<Vertex X="78439" Y="18560" Z="0"/>
					<Vertex X="78439" Y="18496" Z="0"/>
					<Vertex X="78439" Y="18432" Z="0"/>
					<Vertex X="78407" Y="18368" Z="0"/>
					<Vertex X="78407" Y="18239" Z="0"/>
					<Vertex X="78407" Y="18143" Z="0"/>
					<Vertex X="78407" Y="18079" Z="0"/>
					<Vertex X="78407" Y="18015" Z="0"/>
					<Vertex X="78407" Y="17951" Z="0"/>
					<Vertex X="78407" Y="17887" Z="0"/>
					<Vertex X="78407" Y="17791" Z="0"/>
					<Vertex X="78407" Y="17727" Z="0"/>
					<Vertex X="78407" Y="17662" Z="0"/>
					<Vertex X="78407" Y="17630" Z="0"/>
					<Vertex X="78407" Y="17566" Z="0"/>
					<Vertex X="78375" Y="17502" Z="0"/>
					<Vertex X="78375" Y="17438" Z="0"/>
					<Vertex X="78375" Y="17374" Z="0"/>
					<Vertex X="78375" Y="17310" Z="0"/>
					<Vertex X="78375" Y="17214" Z="0"/>
					<Vertex X="78343" Y="17085" Z="0"/>
					<Vertex X="78343" Y="17021" Z="0"/>
					<Vertex X="78343" Y="16957" Z="0"/>
					<Vertex X="78343" Y="16861" Z="0"/>
					<Vertex X="78343" Y="16829" Z="0"/>
					<Vertex X="78343" Y="16765" Z="0"/>
					<Vertex X="78311" Y="16701" Z="0"/>
					<Vertex X="78311" Y="16605" Z="0"/>
					<Vertex X="78278" Y="16541" Z="0"/>
					<Vertex X="78246" Y="16476" Z="0"/>
					<Vertex X="78246" Y="16348" Z="0"/>
					<Vertex X="78246" Y="16284" Z="0"/>
					<Vertex X="78246" Y="16252" Z="0"/>
					<Vertex X="78214" Y="16188" Z="0"/>
					<Vertex X="78182" Y="16156" Z="0"/>
					<Vertex X="78182" Y="16124" Z="0"/>
					<Vertex X="78182" Y="16092" Z="0"/>
					<Vertex X="78150" Y="16060" Z="0"/>
					<Vertex X="78118" Y="16028" Z="0"/>
					<Vertex X="78118" Y="15996" Z="0"/>
					<Vertex X="78086" Y="15964" Z="0"/>
					<Vertex X="77798" Y="15867" Z="0"/>
				</Vertices>
			</Region>
			<Region Id="16" Type="0" Zoom="0.076207" Selected="1" ImageLocation="" ImageFocus="0" Length="8224.4" Area="4016443.0" LengthMicrons="2072.6" AreaMicrons="255060.2" Text="SOLID" NegativeROA="0" InputRegionId="0" Analyze="1" DisplayId="16">
				<Attributes/>
				<Vertices>
					<Vertex X="46466" Y="38618" Z="0"/>
					<Vertex X="46466" Y="38605" Z="0"/>
					<Vertex X="46400" Y="38605" Z="0"/>
					<Vertex X="46334" Y="38605" Z="0"/>
					<Vertex X="46269" Y="38605" Z="0"/>
					<Vertex X="46229" Y="38605" Z="0"/>
					<Vertex X="46190" Y="38605" Z="0"/>
					<Vertex X="46151" Y="38605" Z="0"/>
					<Vertex X="46072" Y="38605" Z="0"/>
					<Vertex X="46033" Y="38605" Z="0"/>
					<Vertex X="45980" Y="38605" Z="0"/>
					<Vertex X="45928" Y="38605" Z="0"/>
					<Vertex X="45862" Y="38605" Z="0"/>
					<Vertex X="45731" Y="38658" Z="0"/>
					<Vertex X="45691" Y="38671" Z="0"/>
					<Vertex X="45626" Y="38684" Z="0"/>
					<Vertex X="45586" Y="38697" Z="0"/>
					<Vertex X="45508" Y="38697" Z="0"/>
					<Vertex X="45442" Y="38723" Z="0"/>
					<Vertex X="45416" Y="38736" Z="0"/>
					<Vertex X="45363" Y="38749" Z="0"/>
					<Vertex X="45337" Y="38749" Z="0"/>
					<Vertex X="45285" Y="38776" Z="0"/>
					<Vertex X="45258" Y="38776" Z="0"/>
					<Vertex X="45219" Y="38789" Z="0"/>
					<Vertex X="45193" Y="38789" Z="0"/>
					<Vertex X="45140" Y="38789" Z="0"/>
					<Vertex X="45114" Y="38802" Z="0"/>
					<Vertex X="45101" Y="38815" Z="0"/>
					<Vertex X="45075" Y="38828" Z="0"/>
					<Vertex X="45062" Y="38841" Z="0"/>
					<Vertex X="45009" Y="38867" Z="0"/>
					<Vertex X="44983" Y="38881" Z="0"/>
					<Vertex X="44943" Y="38894" Z="0"/>
					<Vertex X="44930" Y="38894" Z="0"/>
					<Vertex X="44878" Y="38894" Z="0"/>
					<Vertex X="44852" Y="38894" Z="0"/>
					<Vertex X="44839" Y="38894" Z="0"/>
					<Vertex X="44825" Y="38894" Z="0"/>
					<Vertex X="44812" Y="38894" Z="0"/>
					<Vertex X="44799" Y="38894" Z="0"/>
					<Vertex X="44773" Y="38894" Z="0"/>
					<Vertex X="44760" Y="38894" Z="0"/>
					<Vertex X="44747" Y="38894" Z="0"/>
					<Vertex X="44694" Y="38894" Z="0"/>
					<Vertex X="44681" Y="38894" Z="0"/>
					<Vertex X="44655" Y="38894" Z="0"/>
					<Vertex X="44642" Y="38894" Z="0"/>
					<Vertex X="44576" Y="38894" Z="0"/>
					<Vertex X="44550" Y="38894" Z="0"/>
					<Vertex X="44537" Y="38894" Z="0"/>
					<Vertex X="44524" Y="38894" Z="0"/>
					<Vertex X="44497" Y="38894" Z="0"/>
					<Vertex X="44484" Y="38894" Z="0"/>
					<Vertex X="44458" Y="38894" Z="0"/>
					<Vertex X="44445" Y="38894" Z="0"/>
					<Vertex X="44432" Y="38894" Z="0"/>
					<Vertex X="44405" Y="38894" Z="0"/>
					<Vertex X="44392" Y="38894" Z="0"/>
					<Vertex X="44379" Y="38894" Z="0"/>
					<Vertex X="44353" Y="38867" Z="0"/>
					<Vertex X="44340" Y="38854" Z="0"/>
					<Vertex X="44327" Y="38828" Z="0"/>
					<Vertex X="44314" Y="38815" Z="0"/>
					<Vertex X="44314" Y="38802" Z="0"/>
					<Vertex X="44301" Y="38789" Z="0"/>
					<Vertex X="44287" Y="38763" Z="0"/>
					<Vertex X="44287" Y="38749" Z="0"/>
					<Vertex X="44274" Y="38736" Z="0"/>
					<Vertex X="44274" Y="38723" Z="0"/>
					<Vertex X="44274" Y="38697" Z="0"/>
					<Vertex X="44248" Y="38658" Z="0"/>
					<Vertex X="44248" Y="38644" Z="0"/>
					<Vertex X="44248" Y="38618" Z="0"/>
					<Vertex X="44235" Y="38592" Z="0"/>
					<Vertex X="44235" Y="38579" Z="0"/>
					<Vertex X="44222" Y="38553" Z="0"/>
					<Vertex X="44222" Y="38539" Z="0"/>
					<Vertex X="44222" Y="38526" Z="0"/>
					<Vertex X="44222" Y="38500" Z="0"/>
					<Vertex X="44222" Y="38487" Z="0"/>
					<Vertex X="44196" Y="38461" Z="0"/>
					<Vertex X="44196" Y="38448" Z="0"/>
					<Vertex X="44196" Y="38434" Z="0"/>
					<Vertex X="44196" Y="38408" Z="0"/>
					<Vertex X="44196" Y="38395" Z="0"/>
					<Vertex X="44182" Y="38369" Z="0"/>
					<Vertex X="44182" Y="38356" Z="0"/>
					<Vertex X="44169" Y="38329" Z="0"/>
					<Vertex X="44156" Y="38303" Z="0"/>
					<Vertex X="44156" Y="38290" Z="0"/>
					<Vertex X="44143" Y="38277" Z="0"/>
					<Vertex X="44143" Y="38264" Z="0"/>
					<Vertex X="44130" Y="38238" Z="0"/>
					<Vertex X="44130" Y="38225" Z="0"/>
					<Vertex X="44130" Y="38211" Z="0"/>
					<Vertex X="44130" Y="38198" Z="0"/>
					<Vertex X="44130" Y="38185" Z="0"/>
					<Vertex X="44130" Y="38172" Z="0"/>
					<Vertex X="44130" Y="38159" Z="0"/>
					<Vertex X="44130" Y="38146" Z="0"/>
					<Vertex X="44130" Y="38133" Z="0"/>
					<Vertex X="44130" Y="38120" Z="0"/>
					<Vertex X="44130" Y="38106" Z="0"/>
					<Vertex X="44130" Y="38080" Z="0"/>
					<Vertex X="44130" Y="38067" Z="0"/>
					<Vertex X="44130" Y="38054" Z="0"/>
					<Vertex X="44130" Y="38041" Z="0"/>
					<Vertex X="44130" Y="38028" Z="0"/>
					<Vertex X="44130" Y="38001" Z="0"/>
					<Vertex X="44130" Y="37988" Z="0"/>
					<Vertex X="44130" Y="37962" Z="0"/>
					<Vertex X="44130" Y="37949" Z="0"/>
					<Vertex X="44130" Y="37923" Z="0"/>
					<Vertex X="44130" Y="37910" Z="0"/>
					<Vertex X="44130" Y="37883" Z="0"/>
					<Vertex X="44130" Y="37870" Z="0"/>
					<Vertex X="44117" Y="37857" Z="0"/>
					<Vertex X="44104" Y="37831" Z="0"/>
					<Vertex X="44104" Y="37818" Z="0"/>
					<Vertex X="44104" Y="37805" Z="0"/>
					<Vertex X="44104" Y="37791" Z="0"/>
					<Vertex X="44104" Y="37778" Z="0"/>
					<Vertex X="44104" Y="37752" Z="0"/>
					<Vertex X="44091" Y="37739" Z="0"/>
					<Vertex X="44091" Y="37713" Z="0"/>
					<Vertex X="44091" Y="37700" Z="0"/>
					<Vertex X="44064" Y="37686" Z="0"/>
					<Vertex X="44064" Y="37673" Z="0"/>
					<Vertex X="44064" Y="37660" Z="0"/>
					<Vertex X="44064" Y="37647" Z="0"/>
					<Vertex X="44051" Y="37634" Z="0"/>
					<Vertex X="44051" Y="37621" Z="0"/>
					<Vertex X="44038" Y="37621" Z="0"/>
					<Vertex X="44038" Y="37608" Z="0"/>
					<Vertex X="44025" Y="37582" Z="0"/>
					<Vertex X="44012" Y="37568" Z="0"/>
					<Vertex X="44012" Y="37555" Z="0"/>
					<Vertex X="44012" Y="37542" Z="0"/>
					<Vertex X="44012" Y="37529" Z="0"/>
					<Vertex X="44012" Y="37516" Z="0"/>
					<Vertex X="43999" Y="37503" Z="0"/>
					<Vertex X="43999" Y="37490" Z="0"/>
					<Vertex X="43986" Y="37477" Z="0"/>
					<Vertex X="43986" Y="37463" Z="0"/>
					<Vertex X="43972" Y="37450" Z="0"/>
					<Vertex X="43972" Y="37424" Z="0"/>
					<Vertex X="43972" Y="37411" Z="0"/>
					<Vertex X="43972" Y="37385" Z="0"/>
					<Vertex X="43972" Y="37372" Z="0"/>
					<Vertex X="43972" Y="37345" Z="0"/>
					<Vertex X="43972" Y="37332" Z="0"/>
					<Vertex X="43972" Y="37306" Z="0"/>
					<Vertex X="43972" Y="37293" Z="0"/>
					<Vertex X="43972" Y="37267" Z="0"/>
					<Vertex X="43972" Y="37253" Z="0"/>
					<Vertex X="43972" Y="37227" Z="0"/>
					<Vertex X="43972" Y="37214" Z="0"/>
					<Vertex X="43972" Y="37201" Z="0"/>
					<Vertex X="43972" Y="37175" Z="0"/>
					<Vertex X="43986" Y="37175" Z="0"/>
					<Vertex X="43986" Y="37135" Z="0"/>
					<Vertex X="43986" Y="37109" Z="0"/>
					<Vertex X="43999" Y="37083" Z="0"/>
					<Vertex X="44012" Y="37057" Z="0"/>
					<Vertex X="44025" Y="37044" Z="0"/>
					<Vertex X="44025" Y="37017" Z="0"/>
					<Vertex X="44025" Y="37004" Z="0"/>
					<Vertex X="44025" Y="36978" Z="0"/>
					<Vertex X="44025" Y="36965" Z="0"/>
					<Vertex X="44038" Y="36952" Z="0"/>
					<Vertex X="44038" Y="36939" Z="0"/>
					<Vertex X="44051" Y="36925" Z="0"/>
					<Vertex X="44064" Y="36912" Z="0"/>
					<Vertex X="44077" Y="36886" Z="0"/>
					<Vertex X="44104" Y="36873" Z="0"/>
					<Vertex X="44117" Y="36860" Z="0"/>
					<Vertex X="44117" Y="36847" Z="0"/>
					<Vertex X="44130" Y="36847" Z="0"/>
					<Vertex X="44143" Y="36847" Z="0"/>
					<Vertex X="44156" Y="36834" Z="0"/>
					<Vertex X="44169" Y="36834" Z="0"/>
					<Vertex X="44196" Y="36834" Z="0"/>
					<Vertex X="44222" Y="36834" Z="0"/>
					<Vertex X="44235" Y="36834" Z="0"/>
					<Vertex X="44274" Y="36820" Z="0"/>
					<Vertex X="44314" Y="36820" Z="0"/>
					<Vertex X="44353" Y="36807" Z="0"/>
					<Vertex X="44379" Y="36807" Z="0"/>
					<Vertex X="44405" Y="36807" Z="0"/>
					<Vertex X="44458" Y="36807" Z="0"/>
					<Vertex X="44471" Y="36807" Z="0"/>
					<Vertex X="44497" Y="36807" Z="0"/>
					<Vertex X="44510" Y="36807" Z="0"/>
					<Vertex X="44537" Y="36807" Z="0"/>
					<Vertex X="44550" Y="36807" Z="0"/>
					<Vertex X="44576" Y="36807" Z="0"/>
					<Vertex X="44589" Y="36820" Z="0"/>
					<Vertex X="44615" Y="36820" Z="0"/>
					<Vertex X="44629" Y="36834" Z="0"/>
					<Vertex X="44642" Y="36847" Z="0"/>
					<Vertex X="44694" Y="36860" Z="0"/>
					<Vertex X="44734" Y="36899" Z="0"/>
					<Vertex X="44760" Y="36912" Z="0"/>
					<Vertex X="44799" Y="36925" Z="0"/>
					<Vertex X="44852" Y="36952" Z="0"/>
					<Vertex X="44891" Y="36965" Z="0"/>
					<Vertex X="44917" Y="36991" Z="0"/>
					<Vertex X="44943" Y="36991" Z="0"/>
					<Vertex X="44983" Y="37004" Z="0"/>
					<Vertex X="44983" Y="37017" Z="0"/>
					<Vertex X="44996" Y="37017" Z="0"/>
					<Vertex X="45022" Y="37030" Z="0"/>
					<Vertex X="45048" Y="37044" Z="0"/>
					<Vertex X="45075" Y="37057" Z="0"/>
					<Vertex X="45101" Y="37057" Z="0"/>
					<Vertex X="45140" Y="37070" Z="0"/>
					<Vertex X="45206" Y="37083" Z="0"/>
					<Vertex X="45232" Y="37096" Z="0"/>
					<Vertex X="45245" Y="37096" Z="0"/>
					<Vertex X="45272" Y="37109" Z="0"/>
					<Vertex X="45324" Y="37109" Z="0"/>
					<Vertex X="45337" Y="37122" Z="0"/>
					<Vertex X="45363" Y="37122" Z="0"/>
					<Vertex X="45390" Y="37122" Z="0"/>
					<Vertex X="45403" Y="37135" Z="0"/>
					<Vertex X="45416" Y="37135" Z="0"/>
					<Vertex X="45429" Y="37135" Z="0"/>
					<Vertex X="45442" Y="37135" Z="0"/>
					<Vertex X="45482" Y="37135" Z="0"/>
					<Vertex X="45495" Y="37135" Z="0"/>
					<Vertex X="45534" Y="37135" Z="0"/>
					<Vertex X="45547" Y="37135" Z="0"/>
					<Vertex X="45586" Y="37135" Z="0"/>
					<Vertex X="45613" Y="37135" Z="0"/>
					<Vertex X="45626" Y="37135" Z="0"/>
					<Vertex X="45652" Y="37148" Z="0"/>
					<Vertex X="45678" Y="37148" Z="0"/>
					<Vertex X="45691" Y="37148" Z="0"/>
					<Vertex X="45705" Y="37148" Z="0"/>
					<Vertex X="45718" Y="37148" Z="0"/>
					<Vertex X="45744" Y="37148" Z="0"/>
					<Vertex X="45770" Y="37162" Z="0"/>
					<Vertex X="45770" Y="37175" Z="0"/>
					<Vertex X="45783" Y="37175" Z="0"/>
					<Vertex X="45796" Y="37175" Z="0"/>
					<Vertex X="45849" Y="37188" Z="0"/>
					<Vertex X="45901" Y="37201" Z="0"/>
					<Vertex X="45928" Y="37227" Z="0"/>
					<Vertex X="45941" Y="37227" Z="0"/>
					<Vertex X="45980" Y="37227" Z="0"/>
					<Vertex X="46020" Y="37253" Z="0"/>
					<Vertex X="46046" Y="37253" Z="0"/>
					<Vertex X="46046" Y="37267" Z="0"/>
					<Vertex X="46059" Y="37280" Z="0"/>
					<Vertex X="46072" Y="37293" Z="0"/>
					<Vertex X="46085" Y="37306" Z="0"/>
					<Vertex X="46111" Y="37319" Z="0"/>
					<Vertex X="46138" Y="37345" Z="0"/>
					<Vertex X="46177" Y="37358" Z="0"/>
					<Vertex X="46177" Y="37372" Z="0"/>
					<Vertex X="46216" Y="37385" Z="0"/>
					<Vertex X="46256" Y="37424" Z="0"/>
					<Vertex X="46282" Y="37450" Z="0"/>
					<Vertex X="46282" Y="37463" Z="0"/>
					<Vertex X="46295" Y="37477" Z="0"/>
					<Vertex X="46308" Y="37503" Z="0"/>
					<Vertex X="46334" Y="37529" Z="0"/>
					<Vertex X="46348" Y="37542" Z="0"/>
					<Vertex X="46348" Y="37555" Z="0"/>
					<Vertex X="46387" Y="37595" Z="0"/>
					<Vertex X="46413" Y="37634" Z="0"/>
					<Vertex X="46426" Y="37647" Z="0"/>
					<Vertex X="46453" Y="37660" Z="0"/>
					<Vertex X="46453" Y="37673" Z="0"/>
					<Vertex X="46479" Y="37700" Z="0"/>
					<Vertex X="46492" Y="37713" Z="0"/>
					<Vertex X="46492" Y="37726" Z="0"/>
					<Vertex X="46492" Y="37739" Z="0"/>
					<Vertex X="46505" Y="37752" Z="0"/>
					<Vertex X="46518" Y="37765" Z="0"/>
					<Vertex X="46518" Y="37778" Z="0"/>
					<Vertex X="46518" Y="37791" Z="0"/>
					<Vertex X="46531" Y="37805" Z="0"/>
					<Vertex X="46531" Y="37831" Z="0"/>
					<Vertex X="46531" Y="37857" Z="0"/>
					<Vertex X="46531" Y="37870" Z="0"/>
					<Vertex X="46558" Y="37896" Z="0"/>
					<Vertex X="46571" Y="37923" Z="0"/>
					<Vertex X="46571" Y="37975" Z="0"/>
					<Vertex X="46571" Y="37988" Z="0"/>
					<Vertex X="46571" Y="38015" Z="0"/>
					<Vertex X="46571" Y="38028" Z="0"/>
					<Vertex X="46584" Y="38067" Z="0"/>
					<Vertex X="46584" Y="38106" Z="0"/>
					<Vertex X="46584" Y="38120" Z="0"/>
					<Vertex X="46597" Y="38146" Z="0"/>
					<Vertex X="46597" Y="38172" Z="0"/>
					<Vertex X="46597" Y="38185" Z="0"/>
					<Vertex X="46597" Y="38198" Z="0"/>
					<Vertex X="46597" Y="38211" Z="0"/>
					<Vertex X="46597" Y="38238" Z="0"/>
					<Vertex X="46597" Y="38251" Z="0"/>
					<Vertex X="46597" Y="38264" Z="0"/>
					<Vertex X="46597" Y="38277" Z="0"/>
					<Vertex X="46597" Y="38303" Z="0"/>
					<Vertex X="46597" Y="38316" Z="0"/>
					<Vertex X="46597" Y="38343" Z="0"/>
					<Vertex X="46597" Y="38356" Z="0"/>
					<Vertex X="46597" Y="38369" Z="0"/>
					<Vertex X="46597" Y="38382" Z="0"/>
					<Vertex X="46597" Y="38408" Z="0"/>
					<Vertex X="46597" Y="38421" Z="0"/>
					<Vertex X="46597" Y="38434" Z="0"/>
					<Vertex X="46584" Y="38461" Z="0"/>
					<Vertex X="46584" Y="38474" Z="0"/>
					<Vertex X="46584" Y="38487" Z="0"/>
					<Vertex X="46571" Y="38500" Z="0"/>
					<Vertex X="46571" Y="38513" Z="0"/>
					<Vertex X="46558" Y="38526" Z="0"/>
					<Vertex X="46544" Y="38539" Z="0"/>
					<Vertex X="46531" Y="38539" Z="0"/>
					<Vertex X="46518" Y="38553" Z="0"/>
					<Vertex X="46505" Y="38553" Z="0"/>
					<Vertex X="46479" Y="38566" Z="0"/>
					<Vertex X="46466" Y="38566" Z="0"/>
					<Vertex X="46453" Y="38566" Z="0"/>
					<Vertex X="46466" Y="38618" Z="0"/>
				</Vertices>
			</Region>
		</Regions>
		<Plots/>
	</Annotation>
</Annotations>
