# Supplementary material for: Convolutional neural networks can accurately distinguish four histologic growth patterns of lung adenocarcinoma in digital slides
Source: Sci Rep. 2019 Feb 6;9:1483. doi: 10.1038/s41598-018-37638-9 (PMC6365499; doi:10.1038/s41598-018-37638-9)
Supplement: Supplementary file 2 — Dataset 1 [file 41598_2018_37638_MOESM2_ESM.zip › TCGA-55-A57B-01A-01-TS1.470598E9-1F33-4D37-8C93-21876A8C5F96.xml]

<Annotations MicronsPerPixel="0.248000">
	<Annotation Id="1" Name="" ReadOnly="0" NameReadOnly="0" LineColorReadOnly="0" Incremental="0" Type="4" LineColor="65280" Visible="1" Selected="1" MarkupImagePath="" MacroName="">
		<Attributes/>
		<Regions>
			<RegionAttributeHeaders>
				<AttributeHeader Id="9999" Name="Region" ColumnWidth="-1"/>
				<AttributeHeader Id="9997" Name="Length" ColumnWidth="-1"/>
				<AttributeHeader Id="9996" Name="Area" ColumnWidth="-1"/>
				<AttributeHeader Id="9998" Name="Text" ColumnWidth="-1"/>
			</RegionAttributeHeaders>
			<Region Id="1" Type="0" Zoom="0.072431" Selected="0" ImageLocation="" ImageFocus="0" Length="56260.8" Area="52962803.0" LengthMicrons="13952.7" AreaMicrons="3257424.1" Text="MICROPAP" NegativeROA="0" InputRegionId="0" Analyze="1" DisplayId="1">
				<Attributes/>
				<Vertices>
					<Vertex X="59532" Y="8063" Z="0"/>
					<Vertex X="59532" Y="8077" Z="0"/>
					<Vertex X="59532" Y="8091" Z="0"/>
					<Vertex X="59546" Y="8104" Z="0"/>
					<Vertex X="59560" Y="8118" Z="0"/>
					<Vertex X="59574" Y="8132" Z="0"/>
					<Vertex X="59574" Y="8146" Z="0"/>
					<Vertex X="59588" Y="8160" Z="0"/>
					<Vertex X="59601" Y="8173" Z="0"/>
					<Vertex X="59601" Y="8187" Z="0"/>
					<Vertex X="59615" Y="8187" Z="0"/>
					<Vertex X="59629" Y="8201" Z="0"/>
					<Vertex X="59629" Y="8215" Z="0"/>
					<Vertex X="59643" Y="8229" Z="0"/>
					<Vertex X="59643" Y="8242" Z="0"/>
					<Vertex X="59670" Y="8242" Z="0"/>
					<Vertex X="59670" Y="8270" Z="0"/>
					<Vertex X="59684" Y="8270" Z="0"/>
					<Vertex X="59698" Y="8284" Z="0"/>
					<Vertex X="59712" Y="8284" Z="0"/>
					<Vertex X="59712" Y="8298" Z="0"/>
					<Vertex X="59726" Y="8298" Z="0"/>
					<Vertex X="59739" Y="8311" Z="0"/>
					<Vertex X="59753" Y="8311" Z="0"/>
					<Vertex X="59767" Y="8311" Z="0"/>
					<Vertex X="59781" Y="8325" Z="0"/>
					<Vertex X="59795" Y="8339" Z="0"/>
					<Vertex X="59808" Y="8339" Z="0"/>
					<Vertex X="59822" Y="8339" Z="0"/>
					<Vertex X="59836" Y="8339" Z="0"/>
					<Vertex X="59836" Y="8353" Z="0"/>
					<Vertex X="59850" Y="8353" Z="0"/>
					<Vertex X="59864" Y="8353" Z="0"/>
					<Vertex X="59877" Y="8353" Z="0"/>
					<Vertex X="59891" Y="8353" Z="0"/>
					<Vertex X="59905" Y="8353" Z="0"/>
					<Vertex X="59919" Y="8353" Z="0"/>
					<Vertex X="59947" Y="8353" Z="0"/>
					<Vertex X="59960" Y="8353" Z="0"/>
					<Vertex X="60002" Y="8339" Z="0"/>
					<Vertex X="60029" Y="8339" Z="0"/>
					<Vertex X="60043" Y="8311" Z="0"/>
					<Vertex X="60085" Y="8298" Z="0"/>
					<Vertex X="60112" Y="8256" Z="0"/>
					<Vertex X="60126" Y="8256" Z="0"/>
					<Vertex X="60126" Y="8242" Z="0"/>
					<Vertex X="60154" Y="8242" Z="0"/>
					<Vertex X="60181" Y="8215" Z="0"/>
					<Vertex X="60195" Y="8201" Z="0"/>
					<Vertex X="60209" Y="8201" Z="0"/>
					<Vertex X="60223" Y="8187" Z="0"/>
					<Vertex X="60250" Y="8173" Z="0"/>
					<Vertex X="60264" Y="8160" Z="0"/>
					<Vertex X="60278" Y="8160" Z="0"/>
					<Vertex X="60292" Y="8146" Z="0"/>
					<Vertex X="60319" Y="8146" Z="0"/>
					<Vertex X="60361" Y="8118" Z="0"/>
					<Vertex X="60375" Y="8118" Z="0"/>
					<Vertex X="60388" Y="8118" Z="0"/>
					<Vertex X="60416" Y="8104" Z="0"/>
					<Vertex X="60430" Y="8104" Z="0"/>
					<Vertex X="60430" Y="8091" Z="0"/>
					<Vertex X="60457" Y="8091" Z="0"/>
					<Vertex X="60485" Y="8077" Z="0"/>
					<Vertex X="60499" Y="8077" Z="0"/>
					<Vertex X="60513" Y="8077" Z="0"/>
					<Vertex X="60526" Y="8063" Z="0"/>
					<Vertex X="60554" Y="8063" Z="0"/>
					<Vertex X="60568" Y="8049" Z="0"/>
					<Vertex X="60595" Y="8049" Z="0"/>
					<Vertex X="60623" Y="8049" Z="0"/>
					<Vertex X="60664" Y="8021" Z="0"/>
					<Vertex X="60706" Y="8008" Z="0"/>
					<Vertex X="60720" Y="8008" Z="0"/>
					<Vertex X="60747" Y="8008" Z="0"/>
					<Vertex X="60775" Y="8008" Z="0"/>
					<Vertex X="60803" Y="7994" Z="0"/>
					<Vertex X="60816" Y="7994" Z="0"/>
					<Vertex X="60844" Y="7966" Z="0"/>
					<Vertex X="60858" Y="7966" Z="0"/>
					<Vertex X="60899" Y="7966" Z="0"/>
					<Vertex X="60899" Y="7952" Z="0"/>
					<Vertex X="60913" Y="7952" Z="0"/>
					<Vertex X="60927" Y="7952" Z="0"/>
					<Vertex X="60941" Y="7952" Z="0"/>
					<Vertex X="60954" Y="7952" Z="0"/>
					<Vertex X="60982" Y="7952" Z="0"/>
					<Vertex X="60996" Y="7939" Z="0"/>
					<Vertex X="61010" Y="7939" Z="0"/>
					<Vertex X="61023" Y="7939" Z="0"/>
					<Vertex X="61037" Y="7939" Z="0"/>
					<Vertex X="61065" Y="7939" Z="0"/>
					<Vertex X="61079" Y="7939" Z="0"/>
					<Vertex X="61120" Y="7939" Z="0"/>
					<Vertex X="61148" Y="7939" Z="0"/>
					<Vertex X="61161" Y="7939" Z="0"/>
					<Vertex X="61175" Y="7939" Z="0"/>
					<Vertex X="61203" Y="7939" Z="0"/>
					<Vertex X="61217" Y="7939" Z="0"/>
					<Vertex X="61244" Y="7939" Z="0"/>
					<Vertex X="61258" Y="7939" Z="0"/>
					<Vertex X="61286" Y="7939" Z="0"/>
					<Vertex X="61300" Y="7939" Z="0"/>
					<Vertex X="61313" Y="7939" Z="0"/>
					<Vertex X="61341" Y="7939" Z="0"/>
					<Vertex X="61355" Y="7939" Z="0"/>
					<Vertex X="61382" Y="7939" Z="0"/>
					<Vertex X="61396" Y="7939" Z="0"/>
					<Vertex X="61424" Y="7939" Z="0"/>
					<Vertex X="61438" Y="7939" Z="0"/>
					<Vertex X="61465" Y="7939" Z="0"/>
					<Vertex X="61479" Y="7939" Z="0"/>
					<Vertex X="61507" Y="7939" Z="0"/>
					<Vertex X="61520" Y="7939" Z="0"/>
					<Vertex X="61534" Y="7939" Z="0"/>
					<Vertex X="61562" Y="7939" Z="0"/>
					<Vertex X="61576" Y="7925" Z="0"/>
					<Vertex X="61603" Y="7925" Z="0"/>
					<Vertex X="61603" Y="7911" Z="0"/>
					<Vertex X="61617" Y="7911" Z="0"/>
					<Vertex X="61645" Y="7911" Z="0"/>
					<Vertex X="61672" Y="7897" Z="0"/>
					<Vertex X="61686" Y="7897" Z="0"/>
					<Vertex X="61714" Y="7883" Z="0"/>
					<Vertex X="61728" Y="7870" Z="0"/>
					<Vertex X="61755" Y="7856" Z="0"/>
					<Vertex X="61769" Y="7856" Z="0"/>
					<Vertex X="61824" Y="7828" Z="0"/>
					<Vertex X="61838" Y="7828" Z="0"/>
					<Vertex X="61866" Y="7801" Z="0"/>
					<Vertex X="61893" Y="7801" Z="0"/>
					<Vertex X="61935" Y="7787" Z="0"/>
					<Vertex X="61935" Y="7773" Z="0"/>
					<Vertex X="61962" Y="7773" Z="0"/>
					<Vertex X="61990" Y="7773" Z="0"/>
					<Vertex X="62004" Y="7759" Z="0"/>
					<Vertex X="62017" Y="7745" Z="0"/>
					<Vertex X="62031" Y="7745" Z="0"/>
					<Vertex X="62059" Y="7732" Z="0"/>
					<Vertex X="62086" Y="7732" Z="0"/>
					<Vertex X="62100" Y="7718" Z="0"/>
					<Vertex X="62128" Y="7718" Z="0"/>
					<Vertex X="62142" Y="7718" Z="0"/>
					<Vertex X="62169" Y="7718" Z="0"/>
					<Vertex X="62183" Y="7718" Z="0"/>
					<Vertex X="62211" Y="7718" Z="0"/>
					<Vertex X="62238" Y="7718" Z="0"/>
					<Vertex X="62266" Y="7718" Z="0"/>
					<Vertex X="62280" Y="7718" Z="0"/>
					<Vertex X="62307" Y="7718" Z="0"/>
					<Vertex X="62321" Y="7718" Z="0"/>
					<Vertex X="62349" Y="7718" Z="0"/>
					<Vertex X="62363" Y="7718" Z="0"/>
					<Vertex X="62376" Y="7718" Z="0"/>
					<Vertex X="62404" Y="7718" Z="0"/>
					<Vertex X="62418" Y="7718" Z="0"/>
					<Vertex X="62445" Y="7718" Z="0"/>
					<Vertex X="62459" Y="7718" Z="0"/>
					<Vertex X="62487" Y="7718" Z="0"/>
					<Vertex X="62501" Y="7718" Z="0"/>
					<Vertex X="62528" Y="7718" Z="0"/>
					<Vertex X="62542" Y="7718" Z="0"/>
					<Vertex X="62570" Y="7718" Z="0"/>
					<Vertex X="62584" Y="7718" Z="0"/>
					<Vertex X="62611" Y="7718" Z="0"/>
					<Vertex X="62625" Y="7718" Z="0"/>
					<Vertex X="62639" Y="7718" Z="0"/>
					<Vertex X="62666" Y="7718" Z="0"/>
					<Vertex X="62694" Y="7718" Z="0"/>
					<Vertex X="62708" Y="7718" Z="0"/>
					<Vertex X="62722" Y="7718" Z="0"/>
					<Vertex X="62749" Y="7718" Z="0"/>
					<Vertex X="62763" Y="7718" Z="0"/>
					<Vertex X="62791" Y="7732" Z="0"/>
					<Vertex X="62804" Y="7732" Z="0"/>
					<Vertex X="62832" Y="7745" Z="0"/>
					<Vertex X="62860" Y="7759" Z="0"/>
					<Vertex X="62873" Y="7759" Z="0"/>
					<Vertex X="62901" Y="7759" Z="0"/>
					<Vertex X="62915" Y="7773" Z="0"/>
					<Vertex X="62929" Y="7773" Z="0"/>
					<Vertex X="62956" Y="7787" Z="0"/>
					<Vertex X="62998" Y="7787" Z="0"/>
					<Vertex X="63025" Y="7787" Z="0"/>
					<Vertex X="63039" Y="7787" Z="0"/>
					<Vertex X="63067" Y="7787" Z="0"/>
					<Vertex X="63081" Y="7787" Z="0"/>
					<Vertex X="63108" Y="7814" Z="0"/>
					<Vertex X="63122" Y="7814" Z="0"/>
					<Vertex X="63163" Y="7814" Z="0"/>
					<Vertex X="63191" Y="7814" Z="0"/>
					<Vertex X="63219" Y="7814" Z="0"/>
					<Vertex X="63246" Y="7842" Z="0"/>
					<Vertex X="63274" Y="7842" Z="0"/>
					<Vertex X="63301" Y="7856" Z="0"/>
					<Vertex X="63343" Y="7870" Z="0"/>
					<Vertex X="63370" Y="7870" Z="0"/>
					<Vertex X="63398" Y="7883" Z="0"/>
					<Vertex X="63426" Y="7883" Z="0"/>
					<Vertex X="63439" Y="7883" Z="0"/>
					<Vertex X="63481" Y="7911" Z="0"/>
					<Vertex X="63495" Y="7911" Z="0"/>
					<Vertex X="63522" Y="7925" Z="0"/>
					<Vertex X="63536" Y="7925" Z="0"/>
					<Vertex X="63564" Y="7925" Z="0"/>
					<Vertex X="63578" Y="7925" Z="0"/>
					<Vertex X="63605" Y="7939" Z="0"/>
					<Vertex X="63619" Y="7939" Z="0"/>
					<Vertex X="63633" Y="7939" Z="0"/>
					<Vertex X="63647" Y="7939" Z="0"/>
					<Vertex X="63674" Y="7939" Z="0"/>
					<Vertex X="63688" Y="7939" Z="0"/>
					<Vertex X="63716" Y="7952" Z="0"/>
					<Vertex X="63743" Y="7952" Z="0"/>
					<Vertex X="63757" Y="7966" Z="0"/>
					<Vertex X="63785" Y="7980" Z="0"/>
					<Vertex X="63798" Y="7980" Z="0"/>
					<Vertex X="63812" Y="7980" Z="0"/>
					<Vertex X="63840" Y="7994" Z="0"/>
					<Vertex X="63854" Y="7994" Z="0"/>
					<Vertex X="63881" Y="7994" Z="0"/>
					<Vertex X="63895" Y="8008" Z="0"/>
					<Vertex X="63909" Y="8008" Z="0"/>
					<Vertex X="63937" Y="8021" Z="0"/>
					<Vertex X="63964" Y="8021" Z="0"/>
					<Vertex X="63978" Y="8021" Z="0"/>
					<Vertex X="63992" Y="8021" Z="0"/>
					<Vertex X="64006" Y="8021" Z="0"/>
					<Vertex X="64033" Y="8021" Z="0"/>
					<Vertex X="64061" Y="8021" Z="0"/>
					<Vertex X="64075" Y="8035" Z="0"/>
					<Vertex X="64088" Y="8035" Z="0"/>
					<Vertex X="64102" Y="8035" Z="0"/>
					<Vertex X="64116" Y="8035" Z="0"/>
					<Vertex X="64144" Y="8063" Z="0"/>
					<Vertex X="64157" Y="8063" Z="0"/>
					<Vertex X="64171" Y="8063" Z="0"/>
					<Vertex X="64185" Y="8063" Z="0"/>
					<Vertex X="64199" Y="8063" Z="0"/>
					<Vertex X="64213" Y="8063" Z="0"/>
					<Vertex X="64226" Y="8077" Z="0"/>
					<Vertex X="64240" Y="8077" Z="0"/>
					<Vertex X="64254" Y="8077" Z="0"/>
					<Vertex X="64282" Y="8104" Z="0"/>
					<Vertex X="64309" Y="8118" Z="0"/>
					<Vertex X="64323" Y="8118" Z="0"/>
					<Vertex X="64351" Y="8132" Z="0"/>
					<Vertex X="64365" Y="8146" Z="0"/>
					<Vertex X="64406" Y="8173" Z="0"/>
					<Vertex X="64420" Y="8187" Z="0"/>
					<Vertex X="64447" Y="8215" Z="0"/>
					<Vertex X="64475" Y="8242" Z="0"/>
					<Vertex X="64503" Y="8270" Z="0"/>
					<Vertex X="64516" Y="8270" Z="0"/>
					<Vertex X="64530" Y="8298" Z="0"/>
					<Vertex X="64558" Y="8311" Z="0"/>
					<Vertex X="64585" Y="8339" Z="0"/>
					<Vertex X="64613" Y="8339" Z="0"/>
					<Vertex X="64627" Y="8367" Z="0"/>
					<Vertex X="64654" Y="8408" Z="0"/>
					<Vertex X="64668" Y="8422" Z="0"/>
					<Vertex X="64682" Y="8422" Z="0"/>
					<Vertex X="64710" Y="8449" Z="0"/>
					<Vertex X="64723" Y="8463" Z="0"/>
					<Vertex X="64737" Y="8477" Z="0"/>
					<Vertex X="64751" Y="8477" Z="0"/>
					<Vertex X="64765" Y="8491" Z="0"/>
					<Vertex X="64779" Y="8491" Z="0"/>
					<Vertex X="64806" Y="8505" Z="0"/>
					<Vertex X="64834" Y="8519" Z="0"/>
					<Vertex X="64862" Y="8532" Z="0"/>
					<Vertex X="64875" Y="8532" Z="0"/>
					<Vertex X="64917" Y="8546" Z="0"/>
					<Vertex X="64931" Y="8546" Z="0"/>
					<Vertex X="64944" Y="8560" Z="0"/>
					<Vertex X="64958" Y="8560" Z="0"/>
					<Vertex X="65000" Y="8560" Z="0"/>
					<Vertex X="65027" Y="8560" Z="0"/>
					<Vertex X="65041" Y="8560" Z="0"/>
					<Vertex X="65069" Y="8560" Z="0"/>
					<Vertex X="65096" Y="8560" Z="0"/>
					<Vertex X="65110" Y="8560" Z="0"/>
					<Vertex X="65124" Y="8560" Z="0"/>
					<Vertex X="65151" Y="8560" Z="0"/>
					<Vertex X="65179" Y="8560" Z="0"/>
					<Vertex X="65207" Y="8560" Z="0"/>
					<Vertex X="65234" Y="8560" Z="0"/>
					<Vertex X="65276" Y="8560" Z="0"/>
					<Vertex X="65303" Y="8560" Z="0"/>
					<Vertex X="65331" Y="8560" Z="0"/>
					<Vertex X="65372" Y="8560" Z="0"/>
					<Vertex X="65414" Y="8560" Z="0"/>
					<Vertex X="65441" Y="8560" Z="0"/>
					<Vertex X="65483" Y="8560" Z="0"/>
					<Vertex X="65538" Y="8560" Z="0"/>
					<Vertex X="65579" Y="8560" Z="0"/>
					<Vertex X="65635" Y="8560" Z="0"/>
					<Vertex X="65676" Y="8560" Z="0"/>
					<Vertex X="65731" Y="8560" Z="0"/>
					<Vertex X="65773" Y="8560" Z="0"/>
					<Vertex X="65814" Y="8560" Z="0"/>
					<Vertex X="65842" Y="8560" Z="0"/>
					<Vertex X="65869" Y="8560" Z="0"/>
					<Vertex X="65911" Y="8560" Z="0"/>
					<Vertex X="65938" Y="8560" Z="0"/>
					<Vertex X="65966" Y="8560" Z="0"/>
					<Vertex X="66007" Y="8560" Z="0"/>
					<Vertex X="66076" Y="8560" Z="0"/>
					<Vertex X="66118" Y="8560" Z="0"/>
					<Vertex X="66173" Y="8560" Z="0"/>
					<Vertex X="66187" Y="8546" Z="0"/>
					<Vertex X="66228" Y="8532" Z="0"/>
					<Vertex X="66256" Y="8532" Z="0"/>
					<Vertex X="66270" Y="8532" Z="0"/>
					<Vertex X="66284" Y="8532" Z="0"/>
					<Vertex X="66311" Y="8532" Z="0"/>
					<Vertex X="66325" Y="8532" Z="0"/>
					<Vertex X="66353" Y="8532" Z="0"/>
					<Vertex X="66366" Y="8532" Z="0"/>
					<Vertex X="66380" Y="8532" Z="0"/>
					<Vertex X="66408" Y="8532" Z="0"/>
					<Vertex X="66422" Y="8532" Z="0"/>
					<Vertex X="66435" Y="8532" Z="0"/>
					<Vertex X="66449" Y="8532" Z="0"/>
					<Vertex X="66463" Y="8532" Z="0"/>
					<Vertex X="66477" Y="8532" Z="0"/>
					<Vertex X="66491" Y="8532" Z="0"/>
					<Vertex X="66504" Y="8532" Z="0"/>
					<Vertex X="66518" Y="8532" Z="0"/>
					<Vertex X="66546" Y="8532" Z="0"/>
					<Vertex X="66587" Y="8546" Z="0"/>
					<Vertex X="66601" Y="8560" Z="0"/>
					<Vertex X="66629" Y="8574" Z="0"/>
					<Vertex X="66643" Y="8588" Z="0"/>
					<Vertex X="66643" Y="8601" Z="0"/>
					<Vertex X="66656" Y="8601" Z="0"/>
					<Vertex X="66684" Y="8615" Z="0"/>
					<Vertex X="66698" Y="8629" Z="0"/>
					<Vertex X="66712" Y="8643" Z="0"/>
					<Vertex X="66725" Y="8657" Z="0"/>
					<Vertex X="66753" Y="8657" Z="0"/>
					<Vertex X="66767" Y="8684" Z="0"/>
					<Vertex X="66781" Y="8684" Z="0"/>
					<Vertex X="66808" Y="8698" Z="0"/>
					<Vertex X="66836" Y="8726" Z="0"/>
					<Vertex X="66863" Y="8739" Z="0"/>
					<Vertex X="66891" Y="8767" Z="0"/>
					<Vertex X="66919" Y="8795" Z="0"/>
					<Vertex X="66960" Y="8822" Z="0"/>
					<Vertex X="66988" Y="8850" Z="0"/>
					<Vertex X="67015" Y="8864" Z="0"/>
					<Vertex X="67057" Y="8891" Z="0"/>
					<Vertex X="67084" Y="8919" Z="0"/>
					<Vertex X="67098" Y="8933" Z="0"/>
					<Vertex X="67126" Y="8947" Z="0"/>
					<Vertex X="67140" Y="8947" Z="0"/>
					<Vertex X="67153" Y="8960" Z="0"/>
					<Vertex X="67195" Y="8974" Z="0"/>
					<Vertex X="67195" Y="8988" Z="0"/>
					<Vertex X="67222" Y="9002" Z="0"/>
					<Vertex X="67250" Y="9029" Z="0"/>
					<Vertex X="67278" Y="9043" Z="0"/>
					<Vertex X="67305" Y="9057" Z="0"/>
					<Vertex X="67305" Y="9085" Z="0"/>
					<Vertex X="67333" Y="9098" Z="0"/>
					<Vertex X="67347" Y="9112" Z="0"/>
					<Vertex X="67388" Y="9140" Z="0"/>
					<Vertex X="67402" Y="9167" Z="0"/>
					<Vertex X="67429" Y="9195" Z="0"/>
					<Vertex X="67457" Y="9223" Z="0"/>
					<Vertex X="67485" Y="9250" Z="0"/>
					<Vertex X="67499" Y="9264" Z="0"/>
					<Vertex X="67540" Y="9292" Z="0"/>
					<Vertex X="67568" Y="9319" Z="0"/>
					<Vertex X="67581" Y="9319" Z="0"/>
					<Vertex X="67595" Y="9333" Z="0"/>
					<Vertex X="67595" Y="9347" Z="0"/>
					<Vertex X="67595" Y="9361" Z="0"/>
					<Vertex X="67623" Y="9388" Z="0"/>
					<Vertex X="67623" Y="9402" Z="0"/>
					<Vertex X="67664" Y="9444" Z="0"/>
					<Vertex X="67692" Y="9471" Z="0"/>
					<Vertex X="67706" Y="9485" Z="0"/>
					<Vertex X="67747" Y="9526" Z="0"/>
					<Vertex X="67788" Y="9554" Z="0"/>
					<Vertex X="67816" Y="9582" Z="0"/>
					<Vertex X="67830" Y="9595" Z="0"/>
					<Vertex X="67857" Y="9637" Z="0"/>
					<Vertex X="67885" Y="9651" Z="0"/>
					<Vertex X="67885" Y="9664" Z="0"/>
					<Vertex X="67913" Y="9678" Z="0"/>
					<Vertex X="67927" Y="9692" Z="0"/>
					<Vertex X="67940" Y="9720" Z="0"/>
					<Vertex X="67954" Y="9720" Z="0"/>
					<Vertex X="67954" Y="9747" Z="0"/>
					<Vertex X="67982" Y="9789" Z="0"/>
					<Vertex X="67982" Y="9802" Z="0"/>
					<Vertex X="67996" Y="9816" Z="0"/>
					<Vertex X="67996" Y="9844" Z="0"/>
					<Vertex X="68009" Y="9872" Z="0"/>
					<Vertex X="68023" Y="9885" Z="0"/>
					<Vertex X="68023" Y="9927" Z="0"/>
					<Vertex X="68023" Y="9968" Z="0"/>
					<Vertex X="68023" Y="9982" Z="0"/>
					<Vertex X="68037" Y="10010" Z="0"/>
					<Vertex X="68037" Y="10037" Z="0"/>
					<Vertex X="68051" Y="10079" Z="0"/>
					<Vertex X="68051" Y="10092" Z="0"/>
					<Vertex X="68051" Y="10106" Z="0"/>
					<Vertex X="68051" Y="10134" Z="0"/>
					<Vertex X="68051" Y="10175" Z="0"/>
					<Vertex X="68051" Y="10217" Z="0"/>
					<Vertex X="68051" Y="10244" Z="0"/>
					<Vertex X="68051" Y="10286" Z="0"/>
					<Vertex X="68051" Y="10327" Z="0"/>
					<Vertex X="68051" Y="10369" Z="0"/>
					<Vertex X="68051" Y="10410" Z="0"/>
					<Vertex X="68051" Y="10438" Z="0"/>
					<Vertex X="68051" Y="10493" Z="0"/>
					<Vertex X="68051" Y="10520" Z="0"/>
					<Vertex X="68051" Y="10534" Z="0"/>
					<Vertex X="68051" Y="10548" Z="0"/>
					<Vertex X="68051" Y="10589" Z="0"/>
					<Vertex X="68051" Y="10617" Z="0"/>
					<Vertex X="68051" Y="10631" Z="0"/>
					<Vertex X="68051" Y="10672" Z="0"/>
					<Vertex X="68078" Y="10700" Z="0"/>
					<Vertex X="68078" Y="10714" Z="0"/>
					<Vertex X="68092" Y="10755" Z="0"/>
					<Vertex X="68092" Y="10769" Z="0"/>
					<Vertex X="68096" Y="10785" Z="0"/>
					<Vertex X="68292" Y="10857" Z="0"/>
					<Vertex X="68393" Y="10901" Z="0"/>
					<Vertex X="68451" Y="10915" Z="0"/>
					<Vertex X="68473" Y="10930" Z="0"/>
					<Vertex X="68487" Y="10930" Z="0"/>
					<Vertex X="68495" Y="10937" Z="0"/>
					<Vertex X="68502" Y="10937" Z="0"/>
					<Vertex X="68516" Y="10951" Z="0"/>
					<Vertex X="68524" Y="10959" Z="0"/>
					<Vertex X="68531" Y="10966" Z="0"/>
					<Vertex X="68545" Y="10973" Z="0"/>
					<Vertex X="68553" Y="10980" Z="0"/>
					<Vertex X="68553" Y="10987" Z="0"/>
					<Vertex X="68567" Y="10995" Z="0"/>
					<Vertex X="68574" Y="11009" Z="0"/>
					<Vertex X="68582" Y="11024" Z="0"/>
					<Vertex X="68596" Y="11031" Z="0"/>
					<Vertex X="68603" Y="11053" Z="0"/>
					<Vertex X="68625" Y="11074" Z="0"/>
					<Vertex X="68639" Y="11103" Z="0"/>
					<Vertex X="68661" Y="11118" Z="0"/>
					<Vertex X="68690" Y="11147" Z="0"/>
					<Vertex X="68705" Y="11161" Z="0"/>
					<Vertex X="68726" Y="11183" Z="0"/>
					<Vertex X="68748" Y="11205" Z="0"/>
					<Vertex X="68777" Y="11234" Z="0"/>
					<Vertex X="68792" Y="11248" Z="0"/>
					<Vertex X="68813" Y="11263" Z="0"/>
					<Vertex X="68842" Y="11306" Z="0"/>
					<Vertex X="68886" Y="11350" Z="0"/>
					<Vertex X="68929" Y="11386" Z="0"/>
					<Vertex X="68951" Y="11408" Z="0"/>
					<Vertex X="68987" Y="11437" Z="0"/>
					<Vertex X="69031" Y="11473" Z="0"/>
					<Vertex X="69052" Y="11502" Z="0"/>
					<Vertex X="69074" Y="11531" Z="0"/>
					<Vertex X="69096" Y="11552" Z="0"/>
					<Vertex X="69139" Y="11603" Z="0"/>
					<Vertex X="69190" Y="11654" Z="0"/>
					<Vertex X="69226" Y="11683" Z="0"/>
					<Vertex X="69255" Y="11712" Z="0"/>
					<Vertex X="69270" Y="11726" Z="0"/>
					<Vertex X="69277" Y="11741" Z="0"/>
					<Vertex X="69299" Y="11755" Z="0"/>
					<Vertex X="69320" Y="11784" Z="0"/>
					<Vertex X="69335" Y="11799" Z="0"/>
					<Vertex X="69349" Y="11813" Z="0"/>
					<Vertex X="69364" Y="11828" Z="0"/>
					<Vertex X="69378" Y="11842" Z="0"/>
					<Vertex X="69400" Y="11871" Z="0"/>
					<Vertex X="69422" Y="11886" Z="0"/>
					<Vertex X="69451" Y="11907" Z="0"/>
					<Vertex X="69458" Y="11922" Z="0"/>
					<Vertex X="69472" Y="11936" Z="0"/>
					<Vertex X="69487" Y="11958" Z="0"/>
					<Vertex X="69501" Y="11973" Z="0"/>
					<Vertex X="69530" Y="11994" Z="0"/>
					<Vertex X="69538" Y="12001" Z="0"/>
					<Vertex X="69552" Y="12009" Z="0"/>
					<Vertex X="69567" Y="12038" Z="0"/>
					<Vertex X="69588" Y="12059" Z="0"/>
					<Vertex X="69603" Y="12081" Z="0"/>
					<Vertex X="69617" Y="12088" Z="0"/>
					<Vertex X="69624" Y="12103" Z="0"/>
					<Vertex X="69639" Y="12125" Z="0"/>
					<Vertex X="69653" Y="12146" Z="0"/>
					<Vertex X="69682" Y="12168" Z="0"/>
					<Vertex X="69711" Y="12197" Z="0"/>
					<Vertex X="69740" Y="12219" Z="0"/>
					<Vertex X="69755" Y="12233" Z="0"/>
					<Vertex X="69769" Y="12240" Z="0"/>
					<Vertex X="69791" Y="12269" Z="0"/>
					<Vertex X="69820" Y="12298" Z="0"/>
					<Vertex X="69856" Y="12335" Z="0"/>
					<Vertex X="69885" Y="12356" Z="0"/>
					<Vertex X="69914" Y="12378" Z="0"/>
					<Vertex X="69950" Y="12407" Z="0"/>
					<Vertex X="69987" Y="12436" Z="0"/>
					<Vertex X="70037" Y="12458" Z="0"/>
					<Vertex X="70059" Y="12465" Z="0"/>
					<Vertex X="70074" Y="12479" Z="0"/>
					<Vertex X="70102" Y="12501" Z="0"/>
					<Vertex X="70117" Y="12523" Z="0"/>
					<Vertex X="70139" Y="12537" Z="0"/>
					<Vertex X="70146" Y="12545" Z="0"/>
					<Vertex X="70160" Y="12559" Z="0"/>
					<Vertex X="70168" Y="12566" Z="0"/>
					<Vertex X="70175" Y="12574" Z="0"/>
					<Vertex X="70189" Y="12581" Z="0"/>
					<Vertex X="70197" Y="12595" Z="0"/>
					<Vertex X="70204" Y="12603" Z="0"/>
					<Vertex X="70211" Y="12610" Z="0"/>
					<Vertex X="70218" Y="12624" Z="0"/>
					<Vertex X="70240" Y="12632" Z="0"/>
					<Vertex X="70247" Y="12646" Z="0"/>
					<Vertex X="70255" Y="12653" Z="0"/>
					<Vertex X="70269" Y="12668" Z="0"/>
					<Vertex X="70284" Y="12675" Z="0"/>
					<Vertex X="70291" Y="12682" Z="0"/>
					<Vertex X="70305" Y="12697" Z="0"/>
					<Vertex X="70313" Y="12704" Z="0"/>
					<Vertex X="70320" Y="12704" Z="0"/>
					<Vertex X="70327" Y="12719" Z="0"/>
					<Vertex X="70334" Y="12726" Z="0"/>
					<Vertex X="70341" Y="12733" Z="0"/>
					<Vertex X="70356" Y="12747" Z="0"/>
					<Vertex X="70363" Y="12755" Z="0"/>
					<Vertex X="70378" Y="12769" Z="0"/>
					<Vertex X="70385" Y="12776" Z="0"/>
					<Vertex X="70392" Y="12784" Z="0"/>
					<Vertex X="70407" Y="12798" Z="0"/>
					<Vertex X="70414" Y="12805" Z="0"/>
					<Vertex X="70428" Y="12820" Z="0"/>
					<Vertex X="70436" Y="12827" Z="0"/>
					<Vertex X="70450" Y="12842" Z="0"/>
					<Vertex X="70457" Y="12849" Z="0"/>
					<Vertex X="70465" Y="12863" Z="0"/>
					<Vertex X="70472" Y="12871" Z="0"/>
					<Vertex X="70479" Y="12878" Z="0"/>
					<Vertex X="70486" Y="12892" Z="0"/>
					<Vertex X="70501" Y="12907" Z="0"/>
					<Vertex X="70508" Y="12914" Z="0"/>
					<Vertex X="70523" Y="12936" Z="0"/>
					<Vertex X="70523" Y="12943" Z="0"/>
					<Vertex X="70523" Y="12950" Z="0"/>
					<Vertex X="70530" Y="12958" Z="0"/>
					<Vertex X="70537" Y="12972" Z="0"/>
					<Vertex X="70544" Y="12986" Z="0"/>
					<Vertex X="70552" Y="12986" Z="0"/>
					<Vertex X="70559" Y="13001" Z="0"/>
					<Vertex X="70573" Y="13008" Z="0"/>
					<Vertex X="70580" Y="13023" Z="0"/>
					<Vertex X="70588" Y="13037" Z="0"/>
					<Vertex X="70595" Y="13037" Z="0"/>
					<Vertex X="70595" Y="13052" Z="0"/>
					<Vertex X="70602" Y="13059" Z="0"/>
					<Vertex X="70609" Y="13073" Z="0"/>
					<Vertex X="70624" Y="13095" Z="0"/>
					<Vertex X="70646" Y="13117" Z="0"/>
					<Vertex X="70667" Y="13124" Z="0"/>
					<Vertex X="70675" Y="13139" Z="0"/>
					<Vertex X="70689" Y="13146" Z="0"/>
					<Vertex X="70689" Y="13153" Z="0"/>
					<Vertex X="70696" Y="13168" Z="0"/>
					<Vertex X="70718" Y="13182" Z="0"/>
					<Vertex X="70725" Y="13189" Z="0"/>
					<Vertex X="70733" Y="13204" Z="0"/>
					<Vertex X="70740" Y="13211" Z="0"/>
					<Vertex X="70754" Y="13233" Z="0"/>
					<Vertex X="70762" Y="13247" Z="0"/>
					<Vertex X="70776" Y="13254" Z="0"/>
					<Vertex X="70783" Y="13262" Z="0"/>
					<Vertex X="70798" Y="13276" Z="0"/>
					<Vertex X="70798" Y="13283" Z="0"/>
					<Vertex X="70805" Y="13291" Z="0"/>
					<Vertex X="70812" Y="13305" Z="0"/>
					<Vertex X="70827" Y="13312" Z="0"/>
					<Vertex X="70827" Y="13327" Z="0"/>
					<Vertex X="70827" Y="13341" Z="0"/>
					<Vertex X="70834" Y="13349" Z="0"/>
					<Vertex X="70834" Y="13363" Z="0"/>
					<Vertex X="70841" Y="13370" Z="0"/>
					<Vertex X="70848" Y="13385" Z="0"/>
					<Vertex X="70848" Y="13392" Z="0"/>
					<Vertex X="70848" Y="13399" Z="0"/>
					<Vertex X="70856" Y="13407" Z="0"/>
					<Vertex X="70856" Y="13421" Z="0"/>
					<Vertex X="70863" Y="13428" Z="0"/>
					<Vertex X="70885" Y="13450" Z="0"/>
					<Vertex X="70885" Y="13457" Z="0"/>
					<Vertex X="70892" Y="13457" Z="0"/>
					<Vertex X="70899" Y="13465" Z="0"/>
					<Vertex X="70921" Y="13486" Z="0"/>
					<Vertex X="70928" Y="13493" Z="0"/>
					<Vertex X="70935" Y="13501" Z="0"/>
					<Vertex X="70935" Y="13508" Z="0"/>
					<Vertex X="70906" Y="13522" Z="0"/>
					<Vertex X="70885" Y="13530" Z="0"/>
					<Vertex X="70877" Y="13530" Z="0"/>
					<Vertex X="70870" Y="13537" Z="0"/>
					<Vertex X="70856" Y="13551" Z="0"/>
					<Vertex X="70841" Y="13559" Z="0"/>
					<Vertex X="70834" Y="13566" Z="0"/>
					<Vertex X="70820" Y="13580" Z="0"/>
					<Vertex X="70812" Y="13588" Z="0"/>
					<Vertex X="70783" Y="13602" Z="0"/>
					<Vertex X="70769" Y="13617" Z="0"/>
					<Vertex X="70762" Y="13617" Z="0"/>
					<Vertex X="70754" Y="13631" Z="0"/>
					<Vertex X="70740" Y="13638" Z="0"/>
					<Vertex X="70718" Y="13653" Z="0"/>
					<Vertex X="70704" Y="13667" Z="0"/>
					<Vertex X="70696" Y="13675" Z="0"/>
					<Vertex X="70682" Y="13689" Z="0"/>
					<Vertex X="70667" Y="13696" Z="0"/>
					<Vertex X="70631" Y="13711" Z="0"/>
					<Vertex X="70588" Y="13725" Z="0"/>
					<Vertex X="70573" Y="13740" Z="0"/>
					<Vertex X="70559" Y="13747" Z="0"/>
					<Vertex X="70515" Y="13761" Z="0"/>
					<Vertex X="70486" Y="13776" Z="0"/>
					<Vertex X="70457" Y="13790" Z="0"/>
					<Vertex X="70443" Y="13805" Z="0"/>
					<Vertex X="70428" Y="13812" Z="0"/>
					<Vertex X="70407" Y="13819" Z="0"/>
					<Vertex X="70378" Y="13834" Z="0"/>
					<Vertex X="70363" Y="13834" Z="0"/>
					<Vertex X="70356" Y="13834" Z="0"/>
					<Vertex X="70349" Y="13834" Z="0"/>
					<Vertex X="70327" Y="13834" Z="0"/>
					<Vertex X="70313" Y="13834" Z="0"/>
					<Vertex X="70291" Y="13834" Z="0"/>
					<Vertex X="70284" Y="13827" Z="0"/>
					<Vertex X="70269" Y="13819" Z="0"/>
					<Vertex X="70255" Y="13812" Z="0"/>
					<Vertex X="70211" Y="13790" Z="0"/>
					<Vertex X="70168" Y="13776" Z="0"/>
					<Vertex X="70160" Y="13776" Z="0"/>
					<Vertex X="70146" Y="13769" Z="0"/>
					<Vertex X="70131" Y="13761" Z="0"/>
					<Vertex X="70117" Y="13754" Z="0"/>
					<Vertex X="70095" Y="13754" Z="0"/>
					<Vertex X="70081" Y="13747" Z="0"/>
					<Vertex X="70074" Y="13740" Z="0"/>
					<Vertex X="70059" Y="13740" Z="0"/>
					<Vertex X="70030" Y="13725" Z="0"/>
					<Vertex X="70016" Y="13718" Z="0"/>
					<Vertex X="70008" Y="13711" Z="0"/>
					<Vertex X="69994" Y="13696" Z="0"/>
					<Vertex X="69987" Y="13689" Z="0"/>
					<Vertex X="69979" Y="13682" Z="0"/>
					<Vertex X="69972" Y="13682" Z="0"/>
					<Vertex X="69958" Y="13675" Z="0"/>
					<Vertex X="69943" Y="13660" Z="0"/>
					<Vertex X="69907" Y="13646" Z="0"/>
					<Vertex X="69892" Y="13638" Z="0"/>
					<Vertex X="69892" Y="13631" Z="0"/>
					<Vertex X="69763" Y="13530" Z="0"/>
					<Vertex X="69749" Y="13530" Z="0"/>
					<Vertex X="69749" Y="13544" Z="0"/>
					<Vertex X="69735" Y="13558" Z="0"/>
					<Vertex X="69721" Y="13572" Z="0"/>
					<Vertex X="69708" Y="13572" Z="0"/>
					<Vertex X="69694" Y="13585" Z="0"/>
					<Vertex X="69680" Y="13599" Z="0"/>
					<Vertex X="69666" Y="13613" Z="0"/>
					<Vertex X="69638" Y="13613" Z="0"/>
					<Vertex X="69611" Y="13641" Z="0"/>
					<Vertex X="69597" Y="13654" Z="0"/>
					<Vertex X="69583" Y="13654" Z="0"/>
					<Vertex X="69569" Y="13654" Z="0"/>
					<Vertex X="69542" Y="13668" Z="0"/>
					<Vertex X="69487" Y="13682" Z="0"/>
					<Vertex X="69473" Y="13696" Z="0"/>
					<Vertex X="69459" Y="13696" Z="0"/>
					<Vertex X="69418" Y="13723" Z="0"/>
					<Vertex X="69390" Y="13723" Z="0"/>
					<Vertex X="69390" Y="13737" Z="0"/>
					<Vertex X="69349" Y="13737" Z="0"/>
					<Vertex X="69335" Y="13751" Z="0"/>
					<Vertex X="69307" Y="13765" Z="0"/>
					<Vertex X="69293" Y="13779" Z="0"/>
					<Vertex X="69252" Y="13792" Z="0"/>
					<Vertex X="69238" Y="13806" Z="0"/>
					<Vertex X="69210" Y="13806" Z="0"/>
					<Vertex X="69197" Y="13834" Z="0"/>
					<Vertex X="69169" Y="13834" Z="0"/>
					<Vertex X="69155" Y="13848" Z="0"/>
					<Vertex X="69100" Y="13875" Z="0"/>
					<Vertex X="69100" Y="13889" Z="0"/>
					<Vertex X="69086" Y="13889" Z="0"/>
					<Vertex X="69072" Y="13903" Z="0"/>
					<Vertex X="69045" Y="13917" Z="0"/>
					<Vertex X="69031" Y="13931" Z="0"/>
					<Vertex X="69017" Y="13931" Z="0"/>
					<Vertex X="69017" Y="13944" Z="0"/>
					<Vertex X="69003" Y="13944" Z="0"/>
					<Vertex X="68990" Y="13958" Z="0"/>
					<Vertex X="68962" Y="13972" Z="0"/>
					<Vertex X="68962" Y="13986" Z="0"/>
					<Vertex X="68934" Y="13986" Z="0"/>
					<Vertex X="68907" Y="14013" Z="0"/>
					<Vertex X="68879" Y="14041" Z="0"/>
					<Vertex X="68852" Y="14069" Z="0"/>
					<Vertex X="68838" Y="14082" Z="0"/>
					<Vertex X="68824" Y="14082" Z="0"/>
					<Vertex X="68810" Y="14096" Z="0"/>
					<Vertex X="68796" Y="14110" Z="0"/>
					<Vertex X="68782" Y="14124" Z="0"/>
					<Vertex X="68741" Y="14165" Z="0"/>
					<Vertex X="68727" Y="14165" Z="0"/>
					<Vertex X="68727" Y="14179" Z="0"/>
					<Vertex X="68713" Y="14179" Z="0"/>
					<Vertex X="68700" Y="14207" Z="0"/>
					<Vertex X="68686" Y="14207" Z="0"/>
					<Vertex X="68686" Y="14220" Z="0"/>
					<Vertex X="68658" Y="14248" Z="0"/>
					<Vertex X="68644" Y="14248" Z="0"/>
					<Vertex X="68644" Y="14276" Z="0"/>
					<Vertex X="68617" Y="14303" Z="0"/>
					<Vertex X="68589" Y="14317" Z="0"/>
					<Vertex X="68589" Y="14331" Z="0"/>
					<Vertex X="68562" Y="14372" Z="0"/>
					<Vertex X="68534" Y="14414" Z="0"/>
					<Vertex X="68506" Y="14455" Z="0"/>
					<Vertex X="68506" Y="14469" Z="0"/>
					<Vertex X="68506" Y="14483" Z="0"/>
					<Vertex X="68479" Y="14510" Z="0"/>
					<Vertex X="68465" Y="14538" Z="0"/>
					<Vertex X="68465" Y="14566" Z="0"/>
					<Vertex X="68451" Y="14566" Z="0"/>
					<Vertex X="68451" Y="14579" Z="0"/>
					<Vertex X="68451" Y="14607" Z="0"/>
					<Vertex X="68451" Y="14621" Z="0"/>
					<Vertex X="68451" Y="14635" Z="0"/>
					<Vertex X="68451" Y="14648" Z="0"/>
					<Vertex X="68451" Y="14690" Z="0"/>
					<Vertex X="68465" Y="14704" Z="0"/>
					<Vertex X="68465" Y="14731" Z="0"/>
					<Vertex X="68506" Y="14787" Z="0"/>
					<Vertex X="68506" Y="14814" Z="0"/>
					<Vertex X="68520" Y="14814" Z="0"/>
					<Vertex X="68548" Y="14883" Z="0"/>
					<Vertex X="68404" Y="14942" Z="0"/>
					<Vertex X="68404" Y="14952" Z="0"/>
					<Vertex X="68404" Y="14971" Z="0"/>
					<Vertex X="68414" Y="14981" Z="0"/>
					<Vertex X="68443" Y="14990" Z="0"/>
					<Vertex X="68509" Y="14990" Z="0"/>
					<Vertex X="68566" Y="14990" Z="0"/>
					<Vertex X="68604" Y="14990" Z="0"/>
					<Vertex X="68652" Y="14990" Z="0"/>
					<Vertex X="68680" Y="14981" Z="0"/>
					<Vertex X="68700" Y="14971" Z="0"/>
					<Vertex X="68747" Y="14971" Z="0"/>
					<Vertex X="68814" Y="14942" Z="0"/>
					<Vertex X="68861" Y="14923" Z="0"/>
					<Vertex X="68899" Y="14904" Z="0"/>
					<Vertex X="68928" Y="14904" Z="0"/>
					<Vertex X="68928" Y="14895" Z="0"/>
					<Vertex X="68937" Y="14895" Z="0"/>
					<Vertex X="68957" Y="14885" Z="0"/>
					<Vertex X="68985" Y="14866" Z="0"/>
					<Vertex X="69014" Y="14847" Z="0"/>
					<Vertex X="69042" Y="14847" Z="0"/>
					<Vertex X="69042" Y="14838" Z="0"/>
					<Vertex X="69061" Y="14838" Z="0"/>
					<Vertex X="69071" Y="14838" Z="0"/>
					<Vertex X="69080" Y="14828" Z="0"/>
					<Vertex X="69099" Y="14809" Z="0"/>
					<Vertex X="69156" Y="14790" Z="0"/>
					<Vertex X="69252" Y="14752" Z="0"/>
					<Vertex X="69356" Y="14733" Z="0"/>
					<Vertex X="69461" Y="14704" Z="0"/>
					<Vertex X="69518" Y="14685" Z="0"/>
					<Vertex X="69642" Y="14647" Z="0"/>
					<Vertex X="69718" Y="14638" Z="0"/>
					<Vertex X="69775" Y="14619" Z="0"/>
					<Vertex X="69813" Y="14600" Z="0"/>
					<Vertex X="69899" Y="14581" Z="0"/>
					<Vertex X="69994" Y="14562" Z="0"/>
					<Vertex X="70051" Y="14533" Z="0"/>
					<Vertex X="70118" Y="14514" Z="0"/>
					<Vertex X="70156" Y="14495" Z="0"/>
					<Vertex X="70194" Y="14495" Z="0"/>
					<Vertex X="70203" Y="14495" Z="0"/>
					<Vertex X="70213" Y="14505" Z="0"/>
					<Vertex X="70232" Y="14514" Z="0"/>
					<Vertex X="70241" Y="14533" Z="0"/>
					<Vertex X="70260" Y="14552" Z="0"/>
					<Vertex X="70279" Y="14562" Z="0"/>
					<Vertex X="70308" Y="14590" Z="0"/>
					<Vertex X="70327" Y="14600" Z="0"/>
					<Vertex X="70327" Y="14609" Z="0"/>
					<Vertex X="70346" Y="14619" Z="0"/>
					<Vertex X="70365" Y="14638" Z="0"/>
					<Vertex X="70384" Y="14657" Z="0"/>
					<Vertex X="70403" Y="14695" Z="0"/>
					<Vertex X="70413" Y="14704" Z="0"/>
					<Vertex X="70432" Y="14724" Z="0"/>
					<Vertex X="70451" Y="14743" Z="0"/>
					<Vertex X="70470" Y="14752" Z="0"/>
					<Vertex X="70470" Y="14771" Z="0"/>
					<Vertex X="70479" Y="14771" Z="0"/>
					<Vertex X="70489" Y="14781" Z="0"/>
					<Vertex X="70527" Y="14790" Z="0"/>
					<Vertex X="70594" Y="14809" Z="0"/>
					<Vertex X="70641" Y="14828" Z="0"/>
					<Vertex X="70708" Y="14838" Z="0"/>
					<Vertex X="70774" Y="14866" Z="0"/>
					<Vertex X="70803" Y="14876" Z="0"/>
					<Vertex X="70889" Y="14904" Z="0"/>
					<Vertex X="70946" Y="14923" Z="0"/>
					<Vertex X="70984" Y="14942" Z="0"/>
					<Vertex X="71012" Y="14961" Z="0"/>
					<Vertex X="71022" Y="14971" Z="0"/>
					<Vertex X="71041" Y="14990" Z="0"/>
					<Vertex X="71060" Y="15009" Z="0"/>
					<Vertex X="71069" Y="15019" Z="0"/>
					<Vertex X="71079" Y="15019" Z="0"/>
					<Vertex X="71079" Y="15038" Z="0"/>
					<Vertex X="71098" Y="15057" Z="0"/>
					<Vertex X="71108" Y="15066" Z="0"/>
					<Vertex X="71127" Y="15085" Z="0"/>
					<Vertex X="71136" Y="15104" Z="0"/>
					<Vertex X="71165" Y="15123" Z="0"/>
					<Vertex X="71174" Y="15142" Z="0"/>
					<Vertex X="71193" Y="15152" Z="0"/>
					<Vertex X="71212" Y="15199" Z="0"/>
					<Vertex X="71231" Y="15237" Z="0"/>
					<Vertex X="71250" Y="15276" Z="0"/>
					<Vertex X="71269" Y="15304" Z="0"/>
					<Vertex X="71279" Y="15342" Z="0"/>
					<Vertex X="71298" Y="15390" Z="0"/>
					<Vertex X="71317" Y="15418" Z="0"/>
					<Vertex X="71345" Y="15561" Z="0"/>
					<Vertex X="71355" Y="15571" Z="0"/>
					<Vertex X="71364" Y="15590" Z="0"/>
					<Vertex X="71384" Y="15647" Z="0"/>
					<Vertex X="71364" Y="15637" Z="0"/>
					<Vertex X="71336" Y="15675" Z="0"/>
					<Vertex X="71260" Y="15742" Z="0"/>
					<Vertex X="71127" Y="15866" Z="0"/>
					<Vertex X="71117" Y="15866" Z="0"/>
					<Vertex X="71117" Y="15875" Z="0"/>
					<Vertex X="71108" Y="15875" Z="0"/>
					<Vertex X="71088" Y="15894" Z="0"/>
					<Vertex X="71069" Y="15913" Z="0"/>
					<Vertex X="71060" Y="15932" Z="0"/>
					<Vertex X="71041" Y="15942" Z="0"/>
					<Vertex X="71012" Y="15970" Z="0"/>
					<Vertex X="70993" Y="15989" Z="0"/>
					<Vertex X="70974" Y="16018" Z="0"/>
					<Vertex X="70955" Y="16037" Z="0"/>
					<Vertex X="70927" Y="16056" Z="0"/>
					<Vertex X="70917" Y="16066" Z="0"/>
					<Vertex X="70898" Y="16085" Z="0"/>
					<Vertex X="70889" Y="16104" Z="0"/>
					<Vertex X="70870" Y="16113" Z="0"/>
					<Vertex X="70851" Y="16142" Z="0"/>
					<Vertex X="70831" Y="16161" Z="0"/>
					<Vertex X="70812" Y="16170" Z="0"/>
					<Vertex X="70803" Y="16180" Z="0"/>
					<Vertex X="70803" Y="16199" Z="0"/>
					<Vertex X="70784" Y="16218" Z="0"/>
					<Vertex X="70755" Y="16246" Z="0"/>
					<Vertex X="70727" Y="16294" Z="0"/>
					<Vertex X="70698" Y="16342" Z="0"/>
					<Vertex X="70689" Y="16351" Z="0"/>
					<Vertex X="70689" Y="16361" Z="0"/>
					<Vertex X="70670" Y="16370" Z="0"/>
					<Vertex X="70660" Y="16380" Z="0"/>
					<Vertex X="70622" Y="16408" Z="0"/>
					<Vertex X="70594" Y="16427" Z="0"/>
					<Vertex X="70584" Y="16446" Z="0"/>
					<Vertex X="70517" Y="16475" Z="0"/>
					<Vertex X="70460" Y="16513" Z="0"/>
					<Vertex X="70394" Y="16541" Z="0"/>
					<Vertex X="70318" Y="16570" Z="0"/>
					<Vertex X="70289" Y="16579" Z="0"/>
					<Vertex X="70251" Y="16589" Z="0"/>
					<Vertex X="70184" Y="16608" Z="0"/>
					<Vertex X="70151" Y="16624" Z="0"/>
					<Vertex X="70132" Y="16633" Z="0"/>
					<Vertex X="70077" Y="16652" Z="0"/>
					<Vertex X="70012" Y="16670" Z="0"/>
					<Vertex X="69966" Y="16680" Z="0"/>
					<Vertex X="69947" Y="16689" Z="0"/>
					<Vertex X="69920" Y="16698" Z="0"/>
					<Vertex X="69855" Y="16707" Z="0"/>
					<Vertex X="69771" Y="16717" Z="0"/>
					<Vertex X="69753" Y="16717" Z="0"/>
					<Vertex X="69744" Y="16717" Z="0"/>
					<Vertex X="69734" Y="16717" Z="0"/>
					<Vertex X="69688" Y="16707" Z="0"/>
					<Vertex X="69642" Y="16707" Z="0"/>
					<Vertex X="69633" Y="16689" Z="0"/>
					<Vertex X="69614" Y="16680" Z="0"/>
					<Vertex X="69577" Y="16661" Z="0"/>
					<Vertex X="69512" Y="16652" Z="0"/>
					<Vertex X="69494" Y="16643" Z="0"/>
					<Vertex X="69485" Y="16643" Z="0"/>
					<Vertex X="69383" Y="16643" Z="0"/>
					<Vertex X="69374" Y="16643" Z="0"/>
					<Vertex X="69355" Y="16643" Z="0"/>
					<Vertex X="69327" Y="16633" Z="0"/>
					<Vertex X="69318" Y="16633" Z="0"/>
					<Vertex X="69300" Y="16633" Z="0"/>
					<Vertex X="69226" Y="16633" Z="0"/>
					<Vertex X="69161" Y="16633" Z="0"/>
					<Vertex X="69133" Y="16633" Z="0"/>
					<Vertex X="69115" Y="16633" Z="0"/>
					<Vertex X="69105" Y="16633" Z="0"/>
					<Vertex X="69096" Y="16633" Z="0"/>
					<Vertex X="68985" Y="16661" Z="0"/>
					<Vertex X="68967" Y="16670" Z="0"/>
					<Vertex X="68957" Y="16680" Z="0"/>
					<Vertex X="68930" Y="16689" Z="0"/>
					<Vertex X="68883" Y="16707" Z="0"/>
					<Vertex X="68828" Y="16726" Z="0"/>
					<Vertex X="68772" Y="16754" Z="0"/>
					<Vertex X="68754" Y="16772" Z="0"/>
					<Vertex X="68745" Y="16772" Z="0"/>
					<Vertex X="68735" Y="16781" Z="0"/>
					<Vertex X="68735" Y="16791" Z="0"/>
					<Vertex X="68735" Y="16800" Z="0"/>
					<Vertex X="68717" Y="16809" Z="0"/>
					<Vertex X="68708" Y="16828" Z="0"/>
					<Vertex X="68698" Y="16837" Z="0"/>
					<Vertex X="68689" Y="16855" Z="0"/>
					<Vertex X="68671" Y="16874" Z="0"/>
					<Vertex X="68661" Y="16883" Z="0"/>
					<Vertex X="68661" Y="16902" Z="0"/>
					<Vertex X="68643" Y="16920" Z="0"/>
					<Vertex X="68634" Y="16939" Z="0"/>
					<Vertex X="68624" Y="16957" Z="0"/>
					<Vertex X="68615" Y="16976" Z="0"/>
					<Vertex X="68597" Y="16985" Z="0"/>
					<Vertex X="68578" Y="17013" Z="0"/>
					<Vertex X="68560" Y="17059" Z="0"/>
					<Vertex X="68550" Y="17068" Z="0"/>
					<Vertex X="68523" Y="17096" Z="0"/>
					<Vertex X="68513" Y="17114" Z="0"/>
					<Vertex X="68495" Y="17124" Z="0"/>
					<Vertex X="68467" Y="17170" Z="0"/>
					<Vertex X="68430" Y="17198" Z="0"/>
					<Vertex X="68430" Y="17207" Z="0"/>
					<Vertex X="68402" Y="17225" Z="0"/>
					<Vertex X="68384" Y="17253" Z="0"/>
					<Vertex X="68375" Y="17262" Z="0"/>
					<Vertex X="68356" Y="17290" Z="0"/>
					<Vertex X="68328" Y="17309" Z="0"/>
					<Vertex X="68319" Y="17327" Z="0"/>
					<Vertex X="68301" Y="17346" Z="0"/>
					<Vertex X="68282" Y="17364" Z="0"/>
					<Vertex X="68264" Y="17392" Z="0"/>
					<Vertex X="68227" Y="17447" Z="0"/>
					<Vertex X="68162" Y="17558" Z="0"/>
					<Vertex X="68153" Y="17568" Z="0"/>
					<Vertex X="68134" Y="17605" Z="0"/>
					<Vertex X="68106" Y="17660" Z="0"/>
					<Vertex X="68088" Y="17679" Z="0"/>
					<Vertex X="68069" Y="17706" Z="0"/>
					<Vertex X="68032" Y="17753" Z="0"/>
					<Vertex X="68032" Y="17762" Z="0"/>
					<Vertex X="68023" Y="17771" Z="0"/>
					<Vertex X="68014" Y="17780" Z="0"/>
					<Vertex X="67986" Y="17827" Z="0"/>
					<Vertex X="67968" Y="17873" Z="0"/>
					<Vertex X="67940" Y="17929" Z="0"/>
					<Vertex X="67921" Y="17966" Z="0"/>
					<Vertex X="67903" Y="17993" Z="0"/>
					<Vertex X="67884" Y="18030" Z="0"/>
					<Vertex X="67857" Y="18114" Z="0"/>
					<Vertex X="67829" Y="18169" Z="0"/>
					<Vertex X="67801" Y="18215" Z="0"/>
					<Vertex X="67783" Y="18234" Z="0"/>
					<Vertex X="67773" Y="18243" Z="0"/>
					<Vertex X="67738" Y="18236" Z="0"/>
					<Vertex X="67605" Y="18198" Z="0"/>
					<Vertex X="66891" Y="18121" Z="0"/>
					<Vertex X="66891" Y="18140" Z="0"/>
					<Vertex X="66872" Y="18150" Z="0"/>
					<Vertex X="66844" Y="18159" Z="0"/>
					<Vertex X="66825" Y="18169" Z="0"/>
					<Vertex X="66805" Y="18178" Z="0"/>
					<Vertex X="66796" Y="18188" Z="0"/>
					<Vertex X="66796" Y="18198" Z="0"/>
					<Vertex X="66777" Y="18207" Z="0"/>
					<Vertex X="66739" Y="18236" Z="0"/>
					<Vertex X="66729" Y="18236" Z="0"/>
					<Vertex X="66710" Y="18236" Z="0"/>
					<Vertex X="66634" Y="18236" Z="0"/>
					<Vertex X="66577" Y="18236" Z="0"/>
					<Vertex X="66549" Y="18236" Z="0"/>
					<Vertex X="66539" Y="18236" Z="0"/>
					<Vertex X="66529" Y="18226" Z="0"/>
					<Vertex X="66510" Y="18217" Z="0"/>
					<Vertex X="66434" Y="18178" Z="0"/>
					<Vertex X="66406" Y="18169" Z="0"/>
					<Vertex X="66349" Y="18140" Z="0"/>
					<Vertex X="66292" Y="18121" Z="0"/>
					<Vertex X="66273" Y="18121" Z="0"/>
					<Vertex X="66263" Y="18112" Z="0"/>
					<Vertex X="66225" Y="18102" Z="0"/>
					<Vertex X="66206" Y="18102" Z="0"/>
					<Vertex X="66196" Y="18102" Z="0"/>
					<Vertex X="66177" Y="18102" Z="0"/>
					<Vertex X="66139" Y="18102" Z="0"/>
					<Vertex X="65968" Y="18102" Z="0"/>
					<Vertex X="65949" Y="18102" Z="0"/>
					<Vertex X="65939" Y="18102" Z="0"/>
					<Vertex X="65920" Y="18112" Z="0"/>
					<Vertex X="65911" Y="18112" Z="0"/>
					<Vertex X="65892" Y="18112" Z="0"/>
					<Vertex X="65882" Y="18112" Z="0"/>
					<Vertex X="65863" Y="18121" Z="0"/>
					<Vertex X="65844" Y="18121" Z="0"/>
					<Vertex X="65825" Y="18121" Z="0"/>
					<Vertex X="65816" Y="18131" Z="0"/>
					<Vertex X="65797" Y="18140" Z="0"/>
					<Vertex X="65787" Y="18140" Z="0"/>
					<Vertex X="65759" Y="18140" Z="0"/>
					<Vertex X="65711" Y="18150" Z="0"/>
					<Vertex X="65682" Y="18150" Z="0"/>
					<Vertex X="65644" Y="18150" Z="0"/>
					<Vertex X="65597" Y="18159" Z="0"/>
					<Vertex X="65530" Y="18178" Z="0"/>
					<Vertex X="65502" Y="18188" Z="0"/>
					<Vertex X="65483" Y="18198" Z="0"/>
					<Vertex X="65463" Y="18198" Z="0"/>
					<Vertex X="65444" Y="18207" Z="0"/>
					<Vertex X="65425" Y="18226" Z="0"/>
					<Vertex X="65387" Y="18245" Z="0"/>
					<Vertex X="65378" Y="18255" Z="0"/>
					<Vertex X="65378" Y="18264" Z="0"/>
					<Vertex X="65340" Y="18293" Z="0"/>
					<Vertex X="65273" Y="18388" Z="0"/>
					<Vertex X="65235" Y="18445" Z="0"/>
					<Vertex X="65216" Y="18493" Z="0"/>
					<Vertex X="65207" Y="18540" Z="0"/>
					<Vertex X="65187" Y="18597" Z="0"/>
					<Vertex X="65168" Y="18654" Z="0"/>
					<Vertex X="65159" Y="18721" Z="0"/>
					<Vertex X="65140" Y="18759" Z="0"/>
					<Vertex X="65130" Y="18807" Z="0"/>
					<Vertex X="65130" Y="18826" Z="0"/>
					<Vertex X="65130" Y="18835" Z="0"/>
					<Vertex X="65111" Y="18854" Z="0"/>
					<Vertex X="65102" Y="18854" Z="0"/>
					<Vertex X="65073" Y="18873" Z="0"/>
					<Vertex X="65064" Y="18883" Z="0"/>
					<Vertex X="65045" Y="18892" Z="0"/>
					<Vertex X="65026" Y="18902" Z="0"/>
					<Vertex X="65007" Y="18911" Z="0"/>
					<Vertex X="65007" Y="18921" Z="0"/>
					<Vertex X="64988" Y="18930" Z="0"/>
					<Vertex X="64978" Y="18940" Z="0"/>
					<Vertex X="64969" Y="18949" Z="0"/>
					<Vertex X="64969" Y="18959" Z="0"/>
					<Vertex X="64959" Y="18959" Z="0"/>
					<Vertex X="64940" Y="18968" Z="0"/>
					<Vertex X="64940" Y="18978" Z="0"/>
					<Vertex X="64930" Y="18987" Z="0"/>
					<Vertex X="64911" Y="18997" Z="0"/>
					<Vertex X="64902" Y="18997" Z="0"/>
					<Vertex X="64883" Y="19007" Z="0"/>
					<Vertex X="64873" Y="19016" Z="0"/>
					<Vertex X="64845" Y="19026" Z="0"/>
					<Vertex X="64826" Y="19026" Z="0"/>
					<Vertex X="64797" Y="19026" Z="0"/>
					<Vertex X="64788" Y="19026" Z="0"/>
					<Vertex X="64759" Y="19026" Z="0"/>
					<Vertex X="64721" Y="19016" Z="0"/>
					<Vertex X="64654" Y="19016" Z="0"/>
					<Vertex X="64616" Y="18997" Z="0"/>
					<Vertex X="64597" Y="18997" Z="0"/>
					<Vertex X="64578" Y="18978" Z="0"/>
					<Vertex X="64550" Y="18968" Z="0"/>
					<Vertex X="64493" Y="18940" Z="0"/>
					<Vertex X="64474" Y="18930" Z="0"/>
					<Vertex X="64455" Y="18921" Z="0"/>
					<Vertex X="64445" Y="18921" Z="0"/>
					<Vertex X="64417" Y="18911" Z="0"/>
					<Vertex X="64369" Y="18902" Z="0"/>
					<Vertex X="64350" Y="18892" Z="0"/>
					<Vertex X="64331" Y="18873" Z="0"/>
					<Vertex X="64312" Y="18854" Z="0"/>
					<Vertex X="64283" Y="18835" Z="0"/>
					<Vertex X="64264" Y="18826" Z="0"/>
					<Vertex X="64245" Y="18816" Z="0"/>
					<Vertex X="64236" Y="18816" Z="0"/>
					<Vertex X="64226" Y="18807" Z="0"/>
					<Vertex X="64207" Y="18797" Z="0"/>
					<Vertex X="64198" Y="18797" Z="0"/>
					<Vertex X="64169" Y="18769" Z="0"/>
					<Vertex X="64121" Y="18750" Z="0"/>
					<Vertex X="64064" Y="18721" Z="0"/>
					<Vertex X="64045" Y="18702" Z="0"/>
					<Vertex X="64026" Y="18692" Z="0"/>
					<Vertex X="64017" Y="18683" Z="0"/>
					<Vertex X="63998" Y="18673" Z="0"/>
					<Vertex X="63979" Y="18654" Z="0"/>
					<Vertex X="63960" Y="18645" Z="0"/>
					<Vertex X="63950" Y="18635" Z="0"/>
					<Vertex X="63912" Y="18616" Z="0"/>
					<Vertex X="63884" Y="18607" Z="0"/>
					<Vertex X="63845" Y="18578" Z="0"/>
					<Vertex X="63836" Y="18569" Z="0"/>
					<Vertex X="63807" Y="18559" Z="0"/>
					<Vertex X="63788" Y="18540" Z="0"/>
					<Vertex X="63741" Y="18502" Z="0"/>
					<Vertex X="63722" Y="18493" Z="0"/>
					<Vertex X="63703" Y="18474" Z="0"/>
					<Vertex X="63684" Y="18454" Z="0"/>
					<Vertex X="63646" Y="18426" Z="0"/>
					<Vertex X="63608" Y="18397" Z="0"/>
					<Vertex X="63541" Y="18369" Z="0"/>
					<Vertex X="63503" Y="18340" Z="0"/>
					<Vertex X="63474" Y="18321" Z="0"/>
					<Vertex X="63446" Y="18293" Z="0"/>
					<Vertex X="63436" Y="18283" Z="0"/>
					<Vertex X="63417" Y="18255" Z="0"/>
					<Vertex X="63398" Y="18245" Z="0"/>
					<Vertex X="63379" Y="18217" Z="0"/>
					<Vertex X="63370" Y="18207" Z="0"/>
					<Vertex X="63351" Y="18188" Z="0"/>
					<Vertex X="63322" Y="18169" Z="0"/>
					<Vertex X="63274" Y="18121" Z="0"/>
					<Vertex X="63255" Y="18102" Z="0"/>
					<Vertex X="63236" Y="18083" Z="0"/>
					<Vertex X="63217" Y="18074" Z="0"/>
					<Vertex X="63179" Y="18055" Z="0"/>
					<Vertex X="63141" Y="18026" Z="0"/>
					<Vertex X="63103" Y="18007" Z="0"/>
					<Vertex X="63084" Y="17988" Z="0"/>
					<Vertex X="63065" Y="17979" Z="0"/>
					<Vertex X="63046" Y="17960" Z="0"/>
					<Vertex X="63008" Y="17921" Z="0"/>
					<Vertex X="62989" Y="17902" Z="0"/>
					<Vertex X="62970" Y="17883" Z="0"/>
					<Vertex X="62960" Y="17864" Z="0"/>
					<Vertex X="62951" Y="17845" Z="0"/>
					<Vertex X="62932" Y="17826" Z="0"/>
					<Vertex X="62922" Y="17798" Z="0"/>
					<Vertex X="62903" Y="17760" Z="0"/>
					<Vertex X="62903" Y="17741" Z="0"/>
					<Vertex X="62894" Y="17712" Z="0"/>
					<Vertex X="62884" Y="17684" Z="0"/>
					<Vertex X="62875" Y="17645" Z="0"/>
					<Vertex X="62865" Y="17617" Z="0"/>
					<Vertex X="62865" Y="17588" Z="0"/>
					<Vertex X="62865" Y="17569" Z="0"/>
					<Vertex X="62875" Y="17550" Z="0"/>
					<Vertex X="62884" Y="17503" Z="0"/>
					<Vertex X="62894" Y="17455" Z="0"/>
					<Vertex X="62913" Y="17417" Z="0"/>
					<Vertex X="62932" Y="17369" Z="0"/>
					<Vertex X="62951" Y="17322" Z="0"/>
					<Vertex X="62960" Y="17303" Z="0"/>
					<Vertex X="62970" Y="17274" Z="0"/>
					<Vertex X="62979" Y="17255" Z="0"/>
					<Vertex X="62998" Y="17246" Z="0"/>
					<Vertex X="63008" Y="17227" Z="0"/>
					<Vertex X="63017" Y="17217" Z="0"/>
					<Vertex X="63027" Y="17198" Z="0"/>
					<Vertex X="63036" Y="17189" Z="0"/>
					<Vertex X="63046" Y="17179" Z="0"/>
					<Vertex X="63065" Y="17151" Z="0"/>
					<Vertex X="63084" Y="17112" Z="0"/>
					<Vertex X="63094" Y="17084" Z="0"/>
					<Vertex X="63094" Y="17055" Z="0"/>
					<Vertex X="63094" Y="17046" Z="0"/>
					<Vertex X="63084" Y="17046" Z="0"/>
					<Vertex X="63065" Y="17027" Z="0"/>
					<Vertex X="63065" Y="17017" Z="0"/>
					<Vertex X="63056" Y="17008" Z="0"/>
					<Vertex X="63046" Y="17008" Z="0"/>
					<Vertex X="63027" Y="16989" Z="0"/>
					<Vertex X="63017" Y="16979" Z="0"/>
					<Vertex X="63008" Y="16960" Z="0"/>
					<Vertex X="62998" Y="16960" Z="0"/>
					<Vertex X="62989" Y="16951" Z="0"/>
					<Vertex X="62979" Y="16941" Z="0"/>
					<Vertex X="62960" Y="16922" Z="0"/>
					<Vertex X="62941" Y="16903" Z="0"/>
					<Vertex X="62932" Y="16884" Z="0"/>
					<Vertex X="62913" Y="16865" Z="0"/>
					<Vertex X="62903" Y="16856" Z="0"/>
					<Vertex X="62894" Y="16846" Z="0"/>
					<Vertex X="62884" Y="16836" Z="0"/>
					<Vertex X="62865" Y="16817" Z="0"/>
					<Vertex X="62865" Y="16808" Z="0"/>
					<Vertex X="62846" Y="16789" Z="0"/>
					<Vertex X="62846" Y="16779" Z="0"/>
					<Vertex X="62837" Y="16760" Z="0"/>
					<Vertex X="62818" Y="16751" Z="0"/>
					<Vertex X="62808" Y="16732" Z="0"/>
					<Vertex X="62799" Y="16722" Z="0"/>
					<Vertex X="62789" Y="16713" Z="0"/>
					<Vertex X="62779" Y="16703" Z="0"/>
					<Vertex X="62751" Y="16684" Z="0"/>
					<Vertex X="62732" Y="16665" Z="0"/>
					<Vertex X="62713" Y="16646" Z="0"/>
					<Vertex X="62703" Y="16637" Z="0"/>
					<Vertex X="62684" Y="16627" Z="0"/>
					<Vertex X="62675" Y="16618" Z="0"/>
					<Vertex X="62656" Y="16599" Z="0"/>
					<Vertex X="62646" Y="16589" Z="0"/>
					<Vertex X="62637" Y="16579" Z="0"/>
					<Vertex X="62627" Y="16570" Z="0"/>
					<Vertex X="62608" Y="16551" Z="0"/>
					<Vertex X="62599" Y="16541" Z="0"/>
					<Vertex X="62580" Y="16522" Z="0"/>
					<Vertex X="62570" Y="16513" Z="0"/>
					<Vertex X="62561" Y="16494" Z="0"/>
					<Vertex X="62551" Y="16484" Z="0"/>
					<Vertex X="62532" Y="16465" Z="0"/>
					<Vertex X="62523" Y="16456" Z="0"/>
					<Vertex X="62503" Y="16437" Z="0"/>
					<Vertex X="62494" Y="16427" Z="0"/>
					<Vertex X="62484" Y="16418" Z="0"/>
					<Vertex X="62475" Y="16399" Z="0"/>
					<Vertex X="62465" Y="16389" Z="0"/>
					<Vertex X="62446" Y="16370" Z="0"/>
					<Vertex X="62427" Y="16351" Z="0"/>
					<Vertex X="62418" Y="16332" Z="0"/>
					<Vertex X="62408" Y="16313" Z="0"/>
					<Vertex X="62399" Y="16303" Z="0"/>
					<Vertex X="62399" Y="16294" Z="0"/>
					<Vertex X="62399" Y="16284" Z="0"/>
					<Vertex X="62399" Y="16275" Z="0"/>
					<Vertex X="62418" Y="16256" Z="0"/>
					<Vertex X="62427" Y="16246" Z="0"/>
					<Vertex X="62446" Y="16208" Z="0"/>
					<Vertex X="62475" Y="16123" Z="0"/>
					<Vertex X="62475" Y="16113" Z="0"/>
					<Vertex X="62484" Y="16113" Z="0"/>
					<Vertex X="62503" Y="16113" Z="0"/>
					<Vertex X="62523" Y="16113" Z="0"/>
					<Vertex X="62542" Y="16113" Z="0"/>
					<Vertex X="62551" Y="16113" Z="0"/>
					<Vertex X="62627" Y="16104" Z="0"/>
					<Vertex X="62675" Y="16104" Z="0"/>
					<Vertex X="62732" Y="16104" Z="0"/>
					<Vertex X="62751" Y="16113" Z="0"/>
					<Vertex X="62789" Y="16113" Z="0"/>
					<Vertex X="62799" Y="16085" Z="0"/>
					<Vertex X="62846" Y="16085" Z="0"/>
					<Vertex X="62922" Y="16104" Z="0"/>
					<Vertex X="63008" Y="16113" Z="0"/>
					<Vertex X="63113" Y="16142" Z="0"/>
					<Vertex X="63360" Y="16208" Z="0"/>
					<Vertex X="63446" Y="16227" Z="0"/>
					<Vertex X="63560" Y="16246" Z="0"/>
					<Vertex X="63665" Y="16256" Z="0"/>
					<Vertex X="63750" Y="16256" Z="0"/>
					<Vertex X="63826" Y="16237" Z="0"/>
					<Vertex X="63893" Y="16218" Z="0"/>
					<Vertex X="63969" Y="16208" Z="0"/>
					<Vertex X="64026" Y="16199" Z="0"/>
					<Vertex X="64074" Y="16199" Z="0"/>
					<Vertex X="64141" Y="16199" Z="0"/>
					<Vertex X="64188" Y="16189" Z="0"/>
					<Vertex X="64293" Y="16161" Z="0"/>
					<Vertex X="64331" Y="16151" Z="0"/>
					<Vertex X="64417" Y="16132" Z="0"/>
					<Vertex X="64483" Y="16123" Z="0"/>
					<Vertex X="64512" Y="16123" Z="0"/>
					<Vertex X="64540" Y="16123" Z="0"/>
					<Vertex X="64569" Y="16132" Z="0"/>
					<Vertex X="64607" Y="16151" Z="0"/>
					<Vertex X="64683" Y="16180" Z="0"/>
					<Vertex X="64769" Y="16199" Z="0"/>
					<Vertex X="64807" Y="16218" Z="0"/>
					<Vertex X="64845" Y="16237" Z="0"/>
					<Vertex X="64873" Y="16246" Z="0"/>
					<Vertex X="64930" Y="16256" Z="0"/>
					<Vertex X="64978" Y="16275" Z="0"/>
					<Vertex X="64997" Y="16284" Z="0"/>
					<Vertex X="65035" Y="16303" Z="0"/>
					<Vertex X="65083" Y="16323" Z="0"/>
					<Vertex X="65149" Y="16323" Z="0"/>
					<Vertex X="65187" Y="16323" Z="0"/>
					<Vertex X="65207" Y="16332" Z="0"/>
					<Vertex X="65207" Y="16342" Z="0"/>
					<Vertex X="65216" Y="16342" Z="0"/>
					<Vertex X="65273" Y="16361" Z="0"/>
					<Vertex X="65359" Y="16370" Z="0"/>
					<Vertex X="65435" Y="16370" Z="0"/>
					<Vertex X="65454" Y="16370" Z="0"/>
					<Vertex X="65483" Y="16370" Z="0"/>
					<Vertex X="65511" Y="16370" Z="0"/>
					<Vertex X="65540" Y="16370" Z="0"/>
					<Vertex X="65559" Y="16370" Z="0"/>
					<Vertex X="65568" Y="16370" Z="0"/>
					<Vertex X="65606" Y="16361" Z="0"/>
					<Vertex X="65663" Y="16351" Z="0"/>
					<Vertex X="65701" Y="16342" Z="0"/>
					<Vertex X="65730" Y="16332" Z="0"/>
					<Vertex X="65749" Y="16332" Z="0"/>
					<Vertex X="65806" Y="16323" Z="0"/>
					<Vertex X="65825" Y="16313" Z="0"/>
					<Vertex X="65892" Y="16294" Z="0"/>
					<Vertex X="65958" Y="16275" Z="0"/>
					<Vertex X="66006" Y="16256" Z="0"/>
					<Vertex X="66082" Y="16237" Z="0"/>
					<Vertex X="66130" Y="16227" Z="0"/>
					<Vertex X="66168" Y="16208" Z="0"/>
					<Vertex X="66215" Y="16199" Z="0"/>
					<Vertex X="66263" Y="16189" Z="0"/>
					<Vertex X="66339" Y="16170" Z="0"/>
					<Vertex X="66368" Y="16170" Z="0"/>
					<Vertex X="66406" Y="16151" Z="0"/>
					<Vertex X="66463" Y="16132" Z="0"/>
					<Vertex X="66549" Y="16113" Z="0"/>
					<Vertex X="66625" Y="16085" Z="0"/>
					<Vertex X="66691" Y="16075" Z="0"/>
					<Vertex X="66710" Y="16056" Z="0"/>
					<Vertex X="66729" Y="16046" Z="0"/>
					<Vertex X="66748" Y="16037" Z="0"/>
					<Vertex X="66758" Y="16027" Z="0"/>
					<Vertex X="66872" Y="15980" Z="0"/>
					<Vertex X="66891" Y="15970" Z="0"/>
					<Vertex X="66901" Y="15961" Z="0"/>
					<Vertex X="66901" Y="15951" Z="0"/>
					<Vertex X="66977" Y="15837" Z="0"/>
					<Vertex X="67005" Y="15799" Z="0"/>
					<Vertex X="67024" Y="15780" Z="0"/>
					<Vertex X="67043" Y="15761" Z="0"/>
					<Vertex X="67053" Y="15742" Z="0"/>
					<Vertex X="67072" Y="15713" Z="0"/>
					<Vertex X="67082" Y="15694" Z="0"/>
					<Vertex X="67101" Y="15685" Z="0"/>
					<Vertex X="67120" Y="15666" Z="0"/>
					<Vertex X="67129" Y="15647" Z="0"/>
					<Vertex X="67148" Y="15628" Z="0"/>
					<Vertex X="67158" Y="15609" Z="0"/>
					<Vertex X="67167" Y="15590" Z="0"/>
					<Vertex X="67186" Y="15571" Z="0"/>
					<Vertex X="67205" Y="15533" Z="0"/>
					<Vertex X="67224" Y="15494" Z="0"/>
					<Vertex X="67243" Y="15447" Z="0"/>
					<Vertex X="67253" Y="15428" Z="0"/>
					<Vertex X="67262" Y="15418" Z="0"/>
					<Vertex X="67281" Y="15399" Z="0"/>
					<Vertex X="67281" Y="15390" Z="0"/>
					<Vertex X="67281" Y="15380" Z="0"/>
					<Vertex X="67281" Y="15361" Z="0"/>
					<Vertex X="67281" Y="15352" Z="0"/>
					<Vertex X="67291" Y="15333" Z="0"/>
					<Vertex X="67300" Y="15304" Z="0"/>
					<Vertex X="67310" Y="15295" Z="0"/>
					<Vertex X="67310" Y="15285" Z="0"/>
					<Vertex X="67310" Y="15276" Z="0"/>
					<Vertex X="67329" Y="15257" Z="0"/>
					<Vertex X="67329" Y="15247" Z="0"/>
					<Vertex X="67424" Y="15171" Z="0"/>
					<Vertex X="67424" Y="15161" Z="0"/>
					<Vertex X="67434" Y="15152" Z="0"/>
					<Vertex X="67434" Y="15142" Z="0"/>
					<Vertex X="67443" Y="15123" Z="0"/>
					<Vertex X="67462" Y="15095" Z="0"/>
					<Vertex X="67481" Y="15066" Z="0"/>
					<Vertex X="67500" Y="15047" Z="0"/>
					<Vertex X="67519" Y="15019" Z="0"/>
					<Vertex X="67548" Y="14981" Z="0"/>
					<Vertex X="67557" Y="14961" Z="0"/>
					<Vertex X="67576" Y="14952" Z="0"/>
					<Vertex X="67586" Y="14933" Z="0"/>
					<Vertex X="67605" Y="14914" Z="0"/>
					<Vertex X="67615" Y="14895" Z="0"/>
					<Vertex X="67624" Y="14895" Z="0"/>
					<Vertex X="67634" Y="14885" Z="0"/>
					<Vertex X="67767" Y="14828" Z="0"/>
					<Vertex X="67805" Y="14809" Z="0"/>
					<Vertex X="67824" Y="14800" Z="0"/>
					<Vertex X="67453" Y="14562" Z="0"/>
					<Vertex X="67453" Y="14552" Z="0"/>
					<Vertex X="67462" Y="14543" Z="0"/>
					<Vertex X="67462" Y="14533" Z="0"/>
					<Vertex X="67462" Y="14524" Z="0"/>
					<Vertex X="67462" Y="14505" Z="0"/>
					<Vertex X="67443" Y="14467" Z="0"/>
					<Vertex X="67424" Y="14419" Z="0"/>
					<Vertex X="67405" Y="14371" Z="0"/>
					<Vertex X="67386" Y="14324" Z="0"/>
					<Vertex X="67367" Y="14286" Z="0"/>
					<Vertex X="67348" Y="14257" Z="0"/>
					<Vertex X="67319" Y="14238" Z="0"/>
					<Vertex X="67300" Y="14210" Z="0"/>
					<Vertex X="67272" Y="14181" Z="0"/>
					<Vertex X="67253" Y="14162" Z="0"/>
					<Vertex X="67234" Y="14143" Z="0"/>
					<Vertex X="67215" Y="14124" Z="0"/>
					<Vertex X="67177" Y="14105" Z="0"/>
					<Vertex X="67167" Y="14086" Z="0"/>
					<Vertex X="67148" Y="14057" Z="0"/>
					<Vertex X="67110" Y="14010" Z="0"/>
					<Vertex X="67062" Y="13953" Z="0"/>
					<Vertex X="67043" Y="13934" Z="0"/>
					<Vertex X="67034" Y="13905" Z="0"/>
					<Vertex X="67015" Y="13895" Z="0"/>
					<Vertex X="66996" Y="13876" Z="0"/>
					<Vertex X="66986" Y="13867" Z="0"/>
					<Vertex X="66967" Y="13848" Z="0"/>
					<Vertex X="66948" Y="13829" Z="0"/>
					<Vertex X="66939" Y="13810" Z="0"/>
					<Vertex X="66929" Y="13800" Z="0"/>
					<Vertex X="66910" Y="13781" Z="0"/>
					<Vertex X="66891" Y="13762" Z="0"/>
					<Vertex X="66872" Y="13762" Z="0"/>
					<Vertex X="66863" Y="13753" Z="0"/>
					<Vertex X="66844" Y="13743" Z="0"/>
					<Vertex X="66844" Y="13734" Z="0"/>
					<Vertex X="66844" Y="13829" Z="0"/>
					<Vertex X="66710" Y="13610" Z="0"/>
					<Vertex X="66739" Y="13591" Z="0"/>
					<Vertex X="66777" Y="13572" Z="0"/>
					<Vertex X="66796" Y="13553" Z="0"/>
					<Vertex X="66805" Y="13543" Z="0"/>
					<Vertex X="66815" Y="13524" Z="0"/>
					<Vertex X="66834" Y="13505" Z="0"/>
					<Vertex X="66853" Y="13477" Z="0"/>
					<Vertex X="66872" Y="13439" Z="0"/>
					<Vertex X="66891" Y="13382" Z="0"/>
					<Vertex X="66910" Y="13343" Z="0"/>
					<Vertex X="66929" Y="13296" Z="0"/>
					<Vertex X="66948" Y="13267" Z="0"/>
					<Vertex X="66967" Y="13248" Z="0"/>
					<Vertex X="66977" Y="13229" Z="0"/>
					<Vertex X="66996" Y="13201" Z="0"/>
					<Vertex X="67015" Y="13163" Z="0"/>
					<Vertex X="67034" Y="13125" Z="0"/>
					<Vertex X="67053" Y="13115" Z="0"/>
					<Vertex X="67053" Y="13096" Z="0"/>
					<Vertex X="67062" Y="13086" Z="0"/>
					<Vertex X="67062" Y="13077" Z="0"/>
					<Vertex X="67062" Y="13058" Z="0"/>
					<Vertex X="67072" Y="13048" Z="0"/>
					<Vertex X="67072" Y="13039" Z="0"/>
					<Vertex X="67072" Y="13020" Z="0"/>
					<Vertex X="67062" Y="13010" Z="0"/>
					<Vertex X="67062" Y="12991" Z="0"/>
					<Vertex X="67053" Y="12972" Z="0"/>
					<Vertex X="67043" Y="12963" Z="0"/>
					<Vertex X="67024" Y="12944" Z="0"/>
					<Vertex X="67015" Y="12925" Z="0"/>
					<Vertex X="66996" Y="12915" Z="0"/>
					<Vertex X="66967" Y="12887" Z="0"/>
					<Vertex X="66910" Y="12868" Z="0"/>
					<Vertex X="66825" Y="12839" Z="0"/>
					<Vertex X="66786" Y="12820" Z="0"/>
					<Vertex X="66729" Y="12801" Z="0"/>
					<Vertex X="66682" Y="12782" Z="0"/>
					<Vertex X="66634" Y="12763" Z="0"/>
					<Vertex X="66615" Y="12753" Z="0"/>
					<Vertex X="66606" Y="12734" Z="0"/>
					<Vertex X="66587" Y="12734" Z="0"/>
					<Vertex X="66587" Y="12725" Z="0"/>
					<Vertex X="66587" Y="12706" Z="0"/>
					<Vertex X="66587" Y="12687" Z="0"/>
					<Vertex X="66577" Y="12668" Z="0"/>
					<Vertex X="66577" Y="12658" Z="0"/>
					<Vertex X="66577" Y="12639" Z="0"/>
					<Vertex X="66568" Y="12630" Z="0"/>
					<Vertex X="66568" Y="12620" Z="0"/>
					<Vertex X="66568" Y="12611" Z="0"/>
					<Vertex X="66587" Y="12591" Z="0"/>
					<Vertex X="66573" Y="12550" Z="0"/>
					<Vertex X="66532" Y="12453" Z="0"/>
					<Vertex X="66504" Y="12412" Z="0"/>
					<Vertex X="66477" Y="12370" Z="0"/>
					<Vertex X="66422" Y="12315" Z="0"/>
					<Vertex X="66380" Y="12288" Z="0"/>
					<Vertex X="66325" Y="12260" Z="0"/>
					<Vertex X="66256" Y="12246" Z="0"/>
					<Vertex X="66146" Y="12191" Z="0"/>
					<Vertex X="66090" Y="12191" Z="0"/>
					<Vertex X="65966" Y="12150" Z="0"/>
					<Vertex X="65883" Y="12150" Z="0"/>
					<Vertex X="65814" Y="12136" Z="0"/>
					<Vertex X="65690" Y="12136" Z="0"/>
					<Vertex X="65695" Y="12061" Z="0"/>
					<Vertex X="65667" Y="12061" Z="0"/>
					<Vertex X="65652" Y="12061" Z="0"/>
					<Vertex X="65638" Y="12046" Z="0"/>
					<Vertex X="65623" Y="12032" Z="0"/>
					<Vertex X="65595" Y="12003" Z="0"/>
					<Vertex X="65603" Y="11984" Z="0"/>
					<Vertex X="65583" Y="12004" Z="0"/>
					<Vertex X="65378" Y="12107" Z="0"/>
					<Vertex X="65357" Y="12107" Z="0"/>
					<Vertex X="65337" Y="12107" Z="0"/>
					<Vertex X="64967" Y="12230" Z="0"/>
					<Vertex X="64906" Y="12271" Z="0"/>
					<Vertex X="64885" Y="12271" Z="0"/>
					<Vertex X="64557" Y="12374" Z="0"/>
					<Vertex X="64495" Y="12394" Z="0"/>
					<Vertex X="64475" Y="12394" Z="0"/>
					<Vertex X="64413" Y="12394" Z="0"/>
					<Vertex X="64372" Y="12394" Z="0"/>
					<Vertex X="64311" Y="12394" Z="0"/>
					<Vertex X="64290" Y="12394" Z="0"/>
					<Vertex X="64229" Y="12374" Z="0"/>
					<Vertex X="64167" Y="12333" Z="0"/>
					<Vertex X="64126" Y="12312" Z="0"/>
					<Vertex X="64064" Y="12271" Z="0"/>
					<Vertex X="64003" Y="12251" Z="0"/>
					<Vertex X="63962" Y="12210" Z="0"/>
					<Vertex X="63900" Y="12189" Z="0"/>
					<Vertex X="63859" Y="12169" Z="0"/>
					<Vertex X="63798" Y="12128" Z="0"/>
					<Vertex X="63757" Y="12087" Z="0"/>
					<Vertex X="63716" Y="12066" Z="0"/>
					<Vertex X="63654" Y="12025" Z="0"/>
					<Vertex X="63592" Y="12004" Z="0"/>
					<Vertex X="63551" Y="11984" Z="0"/>
					<Vertex X="63469" Y="11963" Z="0"/>
					<Vertex X="63428" Y="11943" Z="0"/>
					<Vertex X="63387" Y="11922" Z="0"/>
					<Vertex X="63367" Y="11922" Z="0"/>
					<Vertex X="63305" Y="11902" Z="0"/>
					<Vertex X="63264" Y="11881" Z="0"/>
					<Vertex X="63223" Y="11861" Z="0"/>
					<Vertex X="63182" Y="11840" Z="0"/>
					<Vertex X="63141" Y="11799" Z="0"/>
					<Vertex X="63079" Y="11758" Z="0"/>
					<Vertex X="63038" Y="11717" Z="0"/>
					<Vertex X="63018" Y="11676" Z="0"/>
					<Vertex X="62997" Y="11676" Z="0"/>
					<Vertex X="62956" Y="11615" Z="0"/>
					<Vertex X="62936" Y="11594" Z="0"/>
					<Vertex X="62936" Y="11574" Z="0"/>
					<Vertex X="62874" Y="11491" Z="0"/>
					<Vertex X="62833" Y="11450" Z="0"/>
					<Vertex X="62813" Y="11368" Z="0"/>
					<Vertex X="62792" Y="11327" Z="0"/>
					<Vertex X="62751" Y="11266" Z="0"/>
					<Vertex X="62751" Y="11204" Z="0"/>
					<Vertex X="62731" Y="11143" Z="0"/>
					<Vertex X="62731" Y="11102" Z="0"/>
					<Vertex X="62731" Y="11061" Z="0"/>
					<Vertex X="62731" Y="10999" Z="0"/>
					<Vertex X="62731" Y="10937" Z="0"/>
					<Vertex X="62731" Y="10917" Z="0"/>
					<Vertex X="62710" Y="10876" Z="0"/>
					<Vertex X="62669" Y="10753" Z="0"/>
					<Vertex X="62662" Y="10767" Z="0"/>
					<Vertex X="62648" Y="10738" Z="0"/>
					<Vertex X="62619" Y="10724" Z="0"/>
					<Vertex X="62605" Y="10681" Z="0"/>
					<Vertex X="62576" Y="10638" Z="0"/>
					<Vertex X="62561" Y="10638" Z="0"/>
					<Vertex X="62561" Y="10623" Z="0"/>
					<Vertex X="62561" Y="10594" Z="0"/>
					<Vertex X="62547" Y="10580" Z="0"/>
					<Vertex X="62547" Y="10566" Z="0"/>
					<Vertex X="62547" Y="10551" Z="0"/>
					<Vertex X="62547" Y="10537" Z="0"/>
					<Vertex X="62547" Y="10494" Z="0"/>
					<Vertex X="62533" Y="10479" Z="0"/>
					<Vertex X="62533" Y="10465" Z="0"/>
					<Vertex X="62518" Y="10451" Z="0"/>
					<Vertex X="62504" Y="10408" Z="0"/>
					<Vertex X="62490" Y="10393" Z="0"/>
					<Vertex X="62461" Y="10364" Z="0"/>
					<Vertex X="62446" Y="10336" Z="0"/>
					<Vertex X="62446" Y="10321" Z="0"/>
					<Vertex X="62432" Y="10307" Z="0"/>
					<Vertex X="62403" Y="10293" Z="0"/>
					<Vertex X="62389" Y="10264" Z="0"/>
					<Vertex X="62389" Y="10249" Z="0"/>
					<Vertex X="62360" Y="10235" Z="0"/>
					<Vertex X="62346" Y="10221" Z="0"/>
					<Vertex X="62331" Y="10206" Z="0"/>
					<Vertex X="62303" Y="10178" Z="0"/>
					<Vertex X="62274" Y="10163" Z="0"/>
					<Vertex X="62260" Y="10149" Z="0"/>
					<Vertex X="62245" Y="10120" Z="0"/>
					<Vertex X="62231" Y="10106" Z="0"/>
					<Vertex X="62216" Y="10091" Z="0"/>
					<Vertex X="62188" Y="10063" Z="0"/>
					<Vertex X="62173" Y="10048" Z="0"/>
					<Vertex X="62159" Y="10019" Z="0"/>
					<Vertex X="62130" Y="10005" Z="0"/>
					<Vertex X="62116" Y="9976" Z="0"/>
					<Vertex X="62101" Y="9948" Z="0"/>
					<Vertex X="62001" Y="9818" Z="0"/>
					<Vertex X="61990" Y="9830" Z="0"/>
					<Vertex X="61962" Y="9802" Z="0"/>
					<Vertex X="61948" Y="9789" Z="0"/>
					<Vertex X="61907" Y="9775" Z="0"/>
					<Vertex X="61852" Y="9733" Z="0"/>
					<Vertex X="61810" Y="9720" Z="0"/>
					<Vertex X="61783" Y="9706" Z="0"/>
					<Vertex X="61741" Y="9692" Z="0"/>
					<Vertex X="61686" Y="9678" Z="0"/>
					<Vertex X="61603" Y="9664" Z="0"/>
					<Vertex X="61562" Y="9651" Z="0"/>
					<Vertex X="61451" Y="9651" Z="0"/>
					<Vertex X="61313" Y="9651" Z="0"/>
					<Vertex X="61230" Y="9678" Z="0"/>
					<Vertex X="61175" Y="9720" Z="0"/>
					<Vertex X="61134" Y="9733" Z="0"/>
					<Vertex X="61106" Y="9761" Z="0"/>
					<Vertex X="61079" Y="9789" Z="0"/>
					<Vertex X="61037" Y="9816" Z="0"/>
					<Vertex X="60982" Y="9844" Z="0"/>
					<Vertex X="60941" Y="9844" Z="0"/>
					<Vertex X="60899" Y="9844" Z="0"/>
					<Vertex X="60830" Y="9844" Z="0"/>
					<Vertex X="60720" Y="9844" Z="0"/>
					<Vertex X="60637" Y="9816" Z="0"/>
					<Vertex X="60568" Y="9789" Z="0"/>
					<Vertex X="60513" Y="9761" Z="0"/>
					<Vertex X="60457" Y="9720" Z="0"/>
					<Vertex X="60388" Y="9678" Z="0"/>
					<Vertex X="60333" Y="9664" Z="0"/>
					<Vertex X="60264" Y="9637" Z="0"/>
					<Vertex X="60209" Y="9623" Z="0"/>
					<Vertex X="60126" Y="9623" Z="0"/>
					<Vertex X="60057" Y="9623" Z="0"/>
					<Vertex X="59974" Y="9623" Z="0"/>
					<Vertex X="59877" Y="9623" Z="0"/>
					<Vertex X="59781" Y="9623" Z="0"/>
					<Vertex X="59712" Y="9623" Z="0"/>
					<Vertex X="59615" Y="9595" Z="0"/>
					<Vertex X="59532" Y="9582" Z="0"/>
					<Vertex X="59477" Y="9568" Z="0"/>
					<Vertex X="59408" Y="9526" Z="0"/>
					<Vertex X="59353" Y="9485" Z="0"/>
					<Vertex X="59270" Y="9430" Z="0"/>
					<Vertex X="59215" Y="9388" Z="0"/>
					<Vertex X="59104" Y="9319" Z="0"/>
					<Vertex X="59063" Y="9264" Z="0"/>
					<Vertex X="58994" Y="9223" Z="0"/>
					<Vertex X="58966" Y="9181" Z="0"/>
					<Vertex X="58939" Y="9154" Z="0"/>
					<Vertex X="58911" Y="9112" Z="0"/>
					<Vertex X="58897" Y="9057" Z="0"/>
					<Vertex X="58870" Y="9002" Z="0"/>
					<Vertex X="58856" Y="8974" Z="0"/>
					<Vertex X="58856" Y="8947" Z="0"/>
					<Vertex X="58842" Y="8919" Z="0"/>
					<Vertex X="58842" Y="8877" Z="0"/>
					<Vertex X="58828" Y="8836" Z="0"/>
					<Vertex X="58828" Y="8781" Z="0"/>
					<Vertex X="58814" Y="8753" Z="0"/>
					<Vertex X="58801" Y="8753" Z="0"/>
					<Vertex X="58801" Y="8698" Z="0"/>
					<Vertex X="58801" Y="8657" Z="0"/>
					<Vertex X="58828" Y="8560" Z="0"/>
					<Vertex X="58870" Y="8477" Z="0"/>
					<Vertex X="58911" Y="8408" Z="0"/>
					<Vertex X="58939" Y="8367" Z="0"/>
					<Vertex X="58952" Y="8339" Z="0"/>
					<Vertex X="58980" Y="8311" Z="0"/>
					<Vertex X="59008" Y="8298" Z="0"/>
					<Vertex X="59035" Y="8270" Z="0"/>
					<Vertex X="59077" Y="8256" Z="0"/>
					<Vertex X="59118" Y="8229" Z="0"/>
					<Vertex X="59187" Y="8187" Z="0"/>
					<Vertex X="59242" Y="8187" Z="0"/>
					<Vertex X="59298" Y="8160" Z="0"/>
					<Vertex X="59339" Y="8160" Z="0"/>
					<Vertex X="59380" Y="8132" Z="0"/>
					<Vertex X="59408" Y="8132" Z="0"/>
					<Vertex X="59449" Y="8132" Z="0"/>
					<Vertex X="59477" Y="8118" Z="0"/>
					<Vertex X="59532" Y="8063" Z="0"/>
				</Vertices>
			</Region>
			<Region Id="2" Type="0" Zoom="0.046875" Selected="0" ImageLocation="" ImageFocus="0" Length="31519.7" Area="31561438.0" LengthMicrons="7816.9" AreaMicrons="1941154.6" Text="MICROPAP" NegativeROA="0" InputRegionId="0" Analyze="1" DisplayId="2">
				<Attributes/>
				<Vertices>
					<Vertex X="14357" Y="12565" Z="0"/>
					<Vertex X="14357" Y="12544" Z="0"/>
					<Vertex X="14357" Y="12522" Z="0"/>
					<Vertex X="14357" Y="12458" Z="0"/>
					<Vertex X="14357" Y="12416" Z="0"/>
					<Vertex X="14357" Y="12373" Z="0"/>
					<Vertex X="14357" Y="12330" Z="0"/>
					<Vertex X="14336" Y="12288" Z="0"/>
					<Vertex X="14336" Y="12224" Z="0"/>
					<Vertex X="14315" Y="12181" Z="0"/>
					<Vertex X="14315" Y="12138" Z="0"/>
					<Vertex X="14315" Y="12096" Z="0"/>
					<Vertex X="14315" Y="12053" Z="0"/>
					<Vertex X="14315" Y="11989" Z="0"/>
					<Vertex X="14315" Y="11946" Z="0"/>
					<Vertex X="14315" Y="11925" Z="0"/>
					<Vertex X="14293" Y="11882" Z="0"/>
					<Vertex X="14293" Y="11840" Z="0"/>
					<Vertex X="14293" Y="11818" Z="0"/>
					<Vertex X="14272" Y="11797" Z="0"/>
					<Vertex X="14272" Y="11776" Z="0"/>
					<Vertex X="14272" Y="11754" Z="0"/>
					<Vertex X="14272" Y="11712" Z="0"/>
					<Vertex X="14272" Y="11669" Z="0"/>
					<Vertex X="14272" Y="11648" Z="0"/>
					<Vertex X="14272" Y="11605" Z="0"/>
					<Vertex X="14272" Y="11584" Z="0"/>
					<Vertex X="14272" Y="11562" Z="0"/>
					<Vertex X="14272" Y="11520" Z="0"/>
					<Vertex X="14272" Y="11498" Z="0"/>
					<Vertex X="14272" Y="11477" Z="0"/>
					<Vertex X="14272" Y="11456" Z="0"/>
					<Vertex X="14272" Y="11434" Z="0"/>
					<Vertex X="14251" Y="11434" Z="0"/>
					<Vertex X="14251" Y="11392" Z="0"/>
					<Vertex X="14229" Y="11370" Z="0"/>
					<Vertex X="14208" Y="11349" Z="0"/>
					<Vertex X="14208" Y="11328" Z="0"/>
					<Vertex X="14208" Y="11306" Z="0"/>
					<Vertex X="14187" Y="11306" Z="0"/>
					<Vertex X="14187" Y="11285" Z="0"/>
					<Vertex X="14187" Y="11264" Z="0"/>
					<Vertex X="14165" Y="11264" Z="0"/>
					<Vertex X="14144" Y="11242" Z="0"/>
					<Vertex X="14144" Y="11221" Z="0"/>
					<Vertex X="14123" Y="11221" Z="0"/>
					<Vertex X="14123" Y="11178" Z="0"/>
					<Vertex X="14101" Y="11178" Z="0"/>
					<Vertex X="14080" Y="11136" Z="0"/>
					<Vertex X="14059" Y="11114" Z="0"/>
					<Vertex X="14037" Y="11093" Z="0"/>
					<Vertex X="14016" Y="11093" Z="0"/>
					<Vertex X="14016" Y="11050" Z="0"/>
					<Vertex X="13995" Y="11050" Z="0"/>
					<Vertex X="13995" Y="11008" Z="0"/>
					<Vertex X="13973" Y="11008" Z="0"/>
					<Vertex X="13952" Y="10986" Z="0"/>
					<Vertex X="13931" Y="10965" Z="0"/>
					<Vertex X="13931" Y="10944" Z="0"/>
					<Vertex X="13909" Y="10944" Z="0"/>
					<Vertex X="13888" Y="10922" Z="0"/>
					<Vertex X="13888" Y="10901" Z="0"/>
					<Vertex X="13867" Y="10880" Z="0"/>
					<Vertex X="13867" Y="10858" Z="0"/>
					<Vertex X="13845" Y="10858" Z="0"/>
					<Vertex X="13824" Y="10816" Z="0"/>
					<Vertex X="13824" Y="10794" Z="0"/>
					<Vertex X="13803" Y="10773" Z="0"/>
					<Vertex X="13781" Y="10730" Z="0"/>
					<Vertex X="13760" Y="10709" Z="0"/>
					<Vertex X="13760" Y="10688" Z="0"/>
					<Vertex X="13739" Y="10666" Z="0"/>
					<Vertex X="13717" Y="10666" Z="0"/>
					<Vertex X="13717" Y="10624" Z="0"/>
					<Vertex X="13696" Y="10602" Z="0"/>
					<Vertex X="13696" Y="10581" Z="0"/>
					<Vertex X="13675" Y="10560" Z="0"/>
					<Vertex X="13653" Y="10538" Z="0"/>
					<Vertex X="13632" Y="10517" Z="0"/>
					<Vertex X="13632" Y="10496" Z="0"/>
					<Vertex X="13611" Y="10474" Z="0"/>
					<Vertex X="13589" Y="10453" Z="0"/>
					<Vertex X="13568" Y="10432" Z="0"/>
					<Vertex X="13568" Y="10410" Z="0"/>
					<Vertex X="13547" Y="10410" Z="0"/>
					<Vertex X="13525" Y="10389" Z="0"/>
					<Vertex X="13504" Y="10368" Z="0"/>
					<Vertex X="13504" Y="10346" Z="0"/>
					<Vertex X="13483" Y="10346" Z="0"/>
					<Vertex X="13461" Y="10325" Z="0"/>
					<Vertex X="13440" Y="10304" Z="0"/>
					<Vertex X="13419" Y="10304" Z="0"/>
					<Vertex X="13419" Y="10282" Z="0"/>
					<Vertex X="13419" Y="10261" Z="0"/>
					<Vertex X="13397" Y="10261" Z="0"/>
					<Vertex X="13376" Y="10261" Z="0"/>
					<Vertex X="13376" Y="10240" Z="0"/>
					<Vertex X="13355" Y="10240" Z="0"/>
					<Vertex X="13333" Y="10240" Z="0"/>
					<Vertex X="13312" Y="10240" Z="0"/>
					<Vertex X="13291" Y="10240" Z="0"/>
					<Vertex X="13269" Y="10240" Z="0"/>
					<Vertex X="13248" Y="10240" Z="0"/>
					<Vertex X="13227" Y="10240" Z="0"/>
					<Vertex X="13205" Y="10240" Z="0"/>
					<Vertex X="13163" Y="10261" Z="0"/>
					<Vertex X="13141" Y="10282" Z="0"/>
					<Vertex X="13099" Y="10304" Z="0"/>
					<Vertex X="13077" Y="10304" Z="0"/>
					<Vertex X="13035" Y="10325" Z="0"/>
					<Vertex X="12971" Y="10346" Z="0"/>
					<Vertex X="12928" Y="10368" Z="0"/>
					<Vertex X="12885" Y="10368" Z="0"/>
					<Vertex X="12843" Y="10389" Z="0"/>
					<Vertex X="12800" Y="10410" Z="0"/>
					<Vertex X="12757" Y="10410" Z="0"/>
					<Vertex X="12715" Y="10432" Z="0"/>
					<Vertex X="12672" Y="10453" Z="0"/>
					<Vertex X="12651" Y="10474" Z="0"/>
					<Vertex X="12608" Y="10474" Z="0"/>
					<Vertex X="12544" Y="10496" Z="0"/>
					<Vertex X="12523" Y="10517" Z="0"/>
					<Vertex X="12501" Y="10517" Z="0"/>
					<Vertex X="12480" Y="10538" Z="0"/>
					<Vertex X="12480" Y="10560" Z="0"/>
					<Vertex X="12459" Y="10560" Z="0"/>
					<Vertex X="12437" Y="10560" Z="0"/>
					<Vertex X="12416" Y="10560" Z="0"/>
					<Vertex X="12373" Y="10581" Z="0"/>
					<Vertex X="12352" Y="10581" Z="0"/>
					<Vertex X="12309" Y="10581" Z="0"/>
					<Vertex X="12267" Y="10602" Z="0"/>
					<Vertex X="12224" Y="10624" Z="0"/>
					<Vertex X="12181" Y="10645" Z="0"/>
					<Vertex X="12117" Y="10645" Z="0"/>
					<Vertex X="12075" Y="10666" Z="0"/>
					<Vertex X="12032" Y="10666" Z="0"/>
					<Vertex X="11989" Y="10688" Z="0"/>
					<Vertex X="11925" Y="10709" Z="0"/>
					<Vertex X="11904" Y="10709" Z="0"/>
					<Vertex X="11861" Y="10709" Z="0"/>
					<Vertex X="11840" Y="10709" Z="0"/>
					<Vertex X="11797" Y="10709" Z="0"/>
					<Vertex X="11755" Y="10709" Z="0"/>
					<Vertex X="11712" Y="10709" Z="0"/>
					<Vertex X="11669" Y="10709" Z="0"/>
					<Vertex X="11627" Y="10709" Z="0"/>
					<Vertex X="11605" Y="10709" Z="0"/>
					<Vertex X="11584" Y="10709" Z="0"/>
					<Vertex X="11563" Y="10709" Z="0"/>
					<Vertex X="11541" Y="10709" Z="0"/>
					<Vertex X="11499" Y="10688" Z="0"/>
					<Vertex X="11477" Y="10688" Z="0"/>
					<Vertex X="11456" Y="10666" Z="0"/>
					<Vertex X="11435" Y="10666" Z="0"/>
					<Vertex X="11413" Y="10645" Z="0"/>
					<Vertex X="11413" Y="10624" Z="0"/>
					<Vertex X="11392" Y="10624" Z="0"/>
					<Vertex X="11371" Y="10602" Z="0"/>
					<Vertex X="11349" Y="10602" Z="0"/>
					<Vertex X="11349" Y="10581" Z="0"/>
					<Vertex X="11328" Y="10560" Z="0"/>
					<Vertex X="11285" Y="10538" Z="0"/>
					<Vertex X="11264" Y="10517" Z="0"/>
					<Vertex X="11243" Y="10517" Z="0"/>
					<Vertex X="11200" Y="10496" Z="0"/>
					<Vertex X="11157" Y="10453" Z="0"/>
					<Vertex X="11136" Y="10453" Z="0"/>
					<Vertex X="11115" Y="10432" Z="0"/>
					<Vertex X="11093" Y="10410" Z="0"/>
					<Vertex X="11051" Y="10389" Z="0"/>
					<Vertex X="11051" Y="10368" Z="0"/>
					<Vertex X="11008" Y="10346" Z="0"/>
					<Vertex X="10987" Y="10325" Z="0"/>
					<Vertex X="10965" Y="10304" Z="0"/>
					<Vertex X="10944" Y="10282" Z="0"/>
					<Vertex X="10923" Y="10261" Z="0"/>
					<Vertex X="10901" Y="10240" Z="0"/>
					<Vertex X="10880" Y="10218" Z="0"/>
					<Vertex X="10859" Y="10197" Z="0"/>
					<Vertex X="10837" Y="10176" Z="0"/>
					<Vertex X="10816" Y="10154" Z="0"/>
					<Vertex X="10795" Y="10133" Z="0"/>
					<Vertex X="10773" Y="10112" Z="0"/>
					<Vertex X="10752" Y="10090" Z="0"/>
					<Vertex X="10752" Y="10069" Z="0"/>
					<Vertex X="10731" Y="10048" Z="0"/>
					<Vertex X="10709" Y="10048" Z="0"/>
					<Vertex X="10709" Y="10026" Z="0"/>
					<Vertex X="10688" Y="10005" Z="0"/>
					<Vertex X="10688" Y="9984" Z="0"/>
					<Vertex X="10667" Y="9984" Z="0"/>
					<Vertex X="10645" Y="9962" Z="0"/>
					<Vertex X="10645" Y="9941" Z="0"/>
					<Vertex X="10624" Y="9877" Z="0"/>
					<Vertex X="10603" Y="9856" Z="0"/>
					<Vertex X="10603" Y="9834" Z="0"/>
					<Vertex X="10581" Y="9813" Z="0"/>
					<Vertex X="10560" Y="9792" Z="0"/>
					<Vertex X="10560" Y="9749" Z="0"/>
					<Vertex X="10539" Y="9728" Z="0"/>
					<Vertex X="10517" Y="9685" Z="0"/>
					<Vertex X="10496" Y="9621" Z="0"/>
					<Vertex X="10496" Y="9578" Z="0"/>
					<Vertex X="10475" Y="9536" Z="0"/>
					<Vertex X="10453" Y="9493" Z="0"/>
					<Vertex X="10432" Y="9429" Z="0"/>
					<Vertex X="10432" Y="9386" Z="0"/>
					<Vertex X="10411" Y="9344" Z="0"/>
					<Vertex X="10368" Y="9301" Z="0"/>
					<Vertex X="10368" Y="9237" Z="0"/>
					<Vertex X="10347" Y="9194" Z="0"/>
					<Vertex X="10304" Y="9152" Z="0"/>
					<Vertex X="10304" Y="9109" Z="0"/>
					<Vertex X="10283" Y="9045" Z="0"/>
					<Vertex X="10261" Y="9024" Z="0"/>
					<Vertex X="10240" Y="9002" Z="0"/>
					<Vertex X="10240" Y="8981" Z="0"/>
					<Vertex X="10219" Y="8960" Z="0"/>
					<Vertex X="10219" Y="8938" Z="0"/>
					<Vertex X="10197" Y="8917" Z="0"/>
					<Vertex X="10176" Y="8874" Z="0"/>
					<Vertex X="10155" Y="8853" Z="0"/>
					<Vertex X="10155" Y="8832" Z="0"/>
					<Vertex X="10133" Y="8810" Z="0"/>
					<Vertex X="10112" Y="8810" Z="0"/>
					<Vertex X="10112" Y="8789" Z="0"/>
					<Vertex X="10091" Y="8789" Z="0"/>
					<Vertex X="10091" Y="8768" Z="0"/>
					<Vertex X="10069" Y="8768" Z="0"/>
					<Vertex X="10048" Y="8746" Z="0"/>
					<Vertex X="10048" Y="8725" Z="0"/>
					<Vertex X="10027" Y="8725" Z="0"/>
					<Vertex X="10027" Y="8704" Z="0"/>
					<Vertex X="10005" Y="8704" Z="0"/>
					<Vertex X="10005" Y="8682" Z="0"/>
					<Vertex X="9984" Y="8661" Z="0"/>
					<Vertex X="9963" Y="8661" Z="0"/>
					<Vertex X="9963" Y="8640" Z="0"/>
					<Vertex X="9941" Y="8640" Z="0"/>
					<Vertex X="9920" Y="8618" Z="0"/>
					<Vertex X="9877" Y="8597" Z="0"/>
					<Vertex X="9856" Y="8597" Z="0"/>
					<Vertex X="9792" Y="8554" Z="0"/>
					<Vertex X="9771" Y="8533" Z="0"/>
					<Vertex X="9728" Y="8533" Z="0"/>
					<Vertex X="9707" Y="8512" Z="0"/>
					<Vertex X="9685" Y="8490" Z="0"/>
					<Vertex X="9643" Y="8469" Z="0"/>
					<Vertex X="9600" Y="8426" Z="0"/>
					<Vertex X="9557" Y="8426" Z="0"/>
					<Vertex X="9493" Y="8384" Z="0"/>
					<Vertex X="9451" Y="8362" Z="0"/>
					<Vertex X="9408" Y="8320" Z="0"/>
					<Vertex X="9344" Y="8298" Z="0"/>
					<Vertex X="9301" Y="8277" Z="0"/>
					<Vertex X="9280" Y="8256" Z="0"/>
					<Vertex X="9237" Y="8234" Z="0"/>
					<Vertex X="9216" Y="8234" Z="0"/>
					<Vertex X="9195" Y="8213" Z="0"/>
					<Vertex X="9152" Y="8192" Z="0"/>
					<Vertex X="9131" Y="8192" Z="0"/>
					<Vertex X="9109" Y="8170" Z="0"/>
					<Vertex X="9109" Y="8149" Z="0"/>
					<Vertex X="9067" Y="8149" Z="0"/>
					<Vertex X="9045" Y="8128" Z="0"/>
					<Vertex X="9024" Y="8106" Z="0"/>
					<Vertex X="8981" Y="8085" Z="0"/>
					<Vertex X="8960" Y="8064" Z="0"/>
					<Vertex X="8896" Y="8042" Z="0"/>
					<Vertex X="8875" Y="8042" Z="0"/>
					<Vertex X="8853" Y="8021" Z="0"/>
					<Vertex X="8832" Y="8000" Z="0"/>
					<Vertex X="8832" Y="7978" Z="0"/>
					<Vertex X="8811" Y="7978" Z="0"/>
					<Vertex X="8789" Y="7957" Z="0"/>
					<Vertex X="8768" Y="7957" Z="0"/>
					<Vertex X="8747" Y="7936" Z="0"/>
					<Vertex X="8725" Y="7914" Z="0"/>
					<Vertex X="8683" Y="7914" Z="0"/>
					<Vertex X="8683" Y="7893" Z="0"/>
					<Vertex X="8661" Y="7872" Z="0"/>
					<Vertex X="8640" Y="7872" Z="0"/>
					<Vertex X="8640" Y="7850" Z="0"/>
					<Vertex X="8619" Y="7850" Z="0"/>
					<Vertex X="8619" Y="7808" Z="0"/>
					<Vertex X="8597" Y="7786" Z="0"/>
					<Vertex X="8576" Y="7765" Z="0"/>
					<Vertex X="8576" Y="7744" Z="0"/>
					<Vertex X="8555" Y="7722" Z="0"/>
					<Vertex X="8533" Y="7680" Z="0"/>
					<Vertex X="8512" Y="7637" Z="0"/>
					<Vertex X="8491" Y="7637" Z="0"/>
					<Vertex X="8491" Y="7616" Z="0"/>
					<Vertex X="8491" Y="7594" Z="0"/>
					<Vertex X="8491" Y="7552" Z="0"/>
					<Vertex X="8469" Y="7530" Z="0"/>
					<Vertex X="8469" Y="7509" Z="0"/>
					<Vertex X="8469" Y="7488" Z="0"/>
					<Vertex X="8448" Y="7466" Z="0"/>
					<Vertex X="8448" Y="7445" Z="0"/>
					<Vertex X="8448" Y="7424" Z="0"/>
					<Vertex X="8448" Y="7381" Z="0"/>
					<Vertex X="8448" Y="7360" Z="0"/>
					<Vertex X="8448" Y="7338" Z="0"/>
					<Vertex X="8448" Y="7296" Z="0"/>
					<Vertex X="8427" Y="7296" Z="0"/>
					<Vertex X="8427" Y="7274" Z="0"/>
					<Vertex X="8427" Y="7253" Z="0"/>
					<Vertex X="8427" Y="7232" Z="0"/>
					<Vertex X="8427" Y="7210" Z="0"/>
					<Vertex X="8427" Y="7168" Z="0"/>
					<Vertex X="8427" Y="7146" Z="0"/>
					<Vertex X="8427" Y="7125" Z="0"/>
					<Vertex X="8427" Y="7104" Z="0"/>
					<Vertex X="8427" Y="7082" Z="0"/>
					<Vertex X="8448" Y="7061" Z="0"/>
					<Vertex X="8491" Y="6997" Z="0"/>
					<Vertex X="8533" Y="6954" Z="0"/>
					<Vertex X="8533" Y="6933" Z="0"/>
					<Vertex X="8555" Y="6933" Z="0"/>
					<Vertex X="8555" Y="6912" Z="0"/>
					<Vertex X="8576" Y="6912" Z="0"/>
					<Vertex X="8597" Y="6869" Z="0"/>
					<Vertex X="8640" Y="6869" Z="0"/>
					<Vertex X="8683" Y="6848" Z="0"/>
					<Vertex X="8704" Y="6805" Z="0"/>
					<Vertex X="8725" Y="6805" Z="0"/>
					<Vertex X="8747" Y="6784" Z="0"/>
					<Vertex X="8768" Y="6784" Z="0"/>
					<Vertex X="8789" Y="6762" Z="0"/>
					<Vertex X="8811" Y="6741" Z="0"/>
					<Vertex X="8853" Y="6741" Z="0"/>
					<Vertex X="8896" Y="6720" Z="0"/>
					<Vertex X="8960" Y="6698" Z="0"/>
					<Vertex X="9024" Y="6677" Z="0"/>
					<Vertex X="9088" Y="6656" Z="0"/>
					<Vertex X="9131" Y="6634" Z="0"/>
					<Vertex X="9195" Y="6613" Z="0"/>
					<Vertex X="9237" Y="6592" Z="0"/>
					<Vertex X="9280" Y="6592" Z="0"/>
					<Vertex X="9323" Y="6570" Z="0"/>
					<Vertex X="9387" Y="6549" Z="0"/>
					<Vertex X="9472" Y="6528" Z="0"/>
					<Vertex X="9536" Y="6506" Z="0"/>
					<Vertex X="9600" Y="6506" Z="0"/>
					<Vertex X="9685" Y="6506" Z="0"/>
					<Vertex X="9749" Y="6485" Z="0"/>
					<Vertex X="9813" Y="6485" Z="0"/>
					<Vertex X="9877" Y="6464" Z="0"/>
					<Vertex X="9941" Y="6442" Z="0"/>
					<Vertex X="9984" Y="6442" Z="0"/>
					<Vertex X="10027" Y="6442" Z="0"/>
					<Vertex X="10069" Y="6442" Z="0"/>
					<Vertex X="10112" Y="6442" Z="0"/>
					<Vertex X="10176" Y="6442" Z="0"/>
					<Vertex X="10219" Y="6442" Z="0"/>
					<Vertex X="10283" Y="6442" Z="0"/>
					<Vertex X="10325" Y="6442" Z="0"/>
					<Vertex X="10368" Y="6442" Z="0"/>
					<Vertex X="10411" Y="6442" Z="0"/>
					<Vertex X="10475" Y="6442" Z="0"/>
					<Vertex X="10517" Y="6442" Z="0"/>
					<Vertex X="10560" Y="6442" Z="0"/>
					<Vertex X="10603" Y="6464" Z="0"/>
					<Vertex X="10667" Y="6485" Z="0"/>
					<Vertex X="10709" Y="6485" Z="0"/>
					<Vertex X="10752" Y="6506" Z="0"/>
					<Vertex X="10795" Y="6549" Z="0"/>
					<Vertex X="10859" Y="6549" Z="0"/>
					<Vertex X="10901" Y="6570" Z="0"/>
					<Vertex X="10944" Y="6592" Z="0"/>
					<Vertex X="10987" Y="6613" Z="0"/>
					<Vertex X="11072" Y="6613" Z="0"/>
					<Vertex X="11115" Y="6634" Z="0"/>
					<Vertex X="11157" Y="6656" Z="0"/>
					<Vertex X="11200" Y="6677" Z="0"/>
					<Vertex X="11264" Y="6677" Z="0"/>
					<Vertex X="11285" Y="6698" Z="0"/>
					<Vertex X="11328" Y="6720" Z="0"/>
					<Vertex X="11371" Y="6741" Z="0"/>
					<Vertex X="11435" Y="6741" Z="0"/>
					<Vertex X="11477" Y="6762" Z="0"/>
					<Vertex X="11520" Y="6784" Z="0"/>
					<Vertex X="11563" Y="6805" Z="0"/>
					<Vertex X="11584" Y="6805" Z="0"/>
					<Vertex X="11605" Y="6826" Z="0"/>
					<Vertex X="11648" Y="6848" Z="0"/>
					<Vertex X="11691" Y="6848" Z="0"/>
					<Vertex X="11733" Y="6869" Z="0"/>
					<Vertex X="11776" Y="6890" Z="0"/>
					<Vertex X="11819" Y="6912" Z="0"/>
					<Vertex X="11840" Y="6912" Z="0"/>
					<Vertex X="11904" Y="6933" Z="0"/>
					<Vertex X="11925" Y="6954" Z="0"/>
					<Vertex X="11947" Y="6954" Z="0"/>
					<Vertex X="12011" Y="6976" Z="0"/>
					<Vertex X="12011" Y="6997" Z="0"/>
					<Vertex X="12032" Y="6997" Z="0"/>
					<Vertex X="12053" Y="7018" Z="0"/>
					<Vertex X="12075" Y="7040" Z="0"/>
					<Vertex X="12096" Y="7040" Z="0"/>
					<Vertex X="12117" Y="7061" Z="0"/>
					<Vertex X="12181" Y="7082" Z="0"/>
					<Vertex X="12224" Y="7082" Z="0"/>
					<Vertex X="12245" Y="7104" Z="0"/>
					<Vertex X="12288" Y="7125" Z="0"/>
					<Vertex X="12309" Y="7125" Z="0"/>
					<Vertex X="12331" Y="7146" Z="0"/>
					<Vertex X="12331" Y="7168" Z="0"/>
					<Vertex X="12352" Y="7168" Z="0"/>
					<Vertex X="12373" Y="7189" Z="0"/>
					<Vertex X="12395" Y="7189" Z="0"/>
					<Vertex X="12416" Y="7210" Z="0"/>
					<Vertex X="12437" Y="7232" Z="0"/>
					<Vertex X="12480" Y="7232" Z="0"/>
					<Vertex X="12501" Y="7253" Z="0"/>
					<Vertex X="12523" Y="7274" Z="0"/>
					<Vertex X="12544" Y="7274" Z="0"/>
					<Vertex X="12587" Y="7296" Z="0"/>
					<Vertex X="12608" Y="7317" Z="0"/>
					<Vertex X="12629" Y="7317" Z="0"/>
					<Vertex X="12651" Y="7338" Z="0"/>
					<Vertex X="12715" Y="7360" Z="0"/>
					<Vertex X="12757" Y="7360" Z="0"/>
					<Vertex X="12800" Y="7381" Z="0"/>
					<Vertex X="12843" Y="7402" Z="0"/>
					<Vertex X="12907" Y="7402" Z="0"/>
					<Vertex X="12949" Y="7424" Z="0"/>
					<Vertex X="12992" Y="7424" Z="0"/>
					<Vertex X="13013" Y="7424" Z="0"/>
					<Vertex X="13077" Y="7445" Z="0"/>
					<Vertex X="13099" Y="7445" Z="0"/>
					<Vertex X="13120" Y="7445" Z="0"/>
					<Vertex X="13163" Y="7445" Z="0"/>
					<Vertex X="13205" Y="7445" Z="0"/>
					<Vertex X="13248" Y="7445" Z="0"/>
					<Vertex X="13312" Y="7445" Z="0"/>
					<Vertex X="13376" Y="7445" Z="0"/>
					<Vertex X="13419" Y="7445" Z="0"/>
					<Vertex X="13461" Y="7445" Z="0"/>
					<Vertex X="13504" Y="7445" Z="0"/>
					<Vertex X="13547" Y="7445" Z="0"/>
					<Vertex X="13568" Y="7445" Z="0"/>
					<Vertex X="13589" Y="7445" Z="0"/>
					<Vertex X="13632" Y="7445" Z="0"/>
					<Vertex X="13675" Y="7445" Z="0"/>
					<Vertex X="13717" Y="7445" Z="0"/>
					<Vertex X="13781" Y="7445" Z="0"/>
					<Vertex X="13845" Y="7445" Z="0"/>
					<Vertex X="13931" Y="7445" Z="0"/>
					<Vertex X="13995" Y="7445" Z="0"/>
					<Vertex X="14037" Y="7445" Z="0"/>
					<Vertex X="14080" Y="7445" Z="0"/>
					<Vertex X="14123" Y="7445" Z="0"/>
					<Vertex X="14144" Y="7445" Z="0"/>
					<Vertex X="14165" Y="7466" Z="0"/>
					<Vertex X="14187" Y="7466" Z="0"/>
					<Vertex X="14229" Y="7488" Z="0"/>
					<Vertex X="14272" Y="7509" Z="0"/>
					<Vertex X="14357" Y="7509" Z="0"/>
					<Vertex X="14421" Y="7552" Z="0"/>
					<Vertex X="14485" Y="7573" Z="0"/>
					<Vertex X="14549" Y="7594" Z="0"/>
					<Vertex X="14613" Y="7594" Z="0"/>
					<Vertex X="14656" Y="7616" Z="0"/>
					<Vertex X="14699" Y="7637" Z="0"/>
					<Vertex X="14720" Y="7658" Z="0"/>
					<Vertex X="14741" Y="7680" Z="0"/>
					<Vertex X="14763" Y="7680" Z="0"/>
					<Vertex X="14784" Y="7701" Z="0"/>
					<Vertex X="14805" Y="7722" Z="0"/>
					<Vertex X="14827" Y="7722" Z="0"/>
					<Vertex X="14848" Y="7765" Z="0"/>
					<Vertex X="14869" Y="7786" Z="0"/>
					<Vertex X="14912" Y="7808" Z="0"/>
					<Vertex X="14933" Y="7829" Z="0"/>
					<Vertex X="14955" Y="7850" Z="0"/>
					<Vertex X="14976" Y="7872" Z="0"/>
					<Vertex X="14997" Y="7893" Z="0"/>
					<Vertex X="15019" Y="7914" Z="0"/>
					<Vertex X="15019" Y="7957" Z="0"/>
					<Vertex X="15040" Y="7978" Z="0"/>
					<Vertex X="15061" Y="8000" Z="0"/>
					<Vertex X="15061" Y="8042" Z="0"/>
					<Vertex X="15083" Y="8064" Z="0"/>
					<Vertex X="15104" Y="8106" Z="0"/>
					<Vertex X="15125" Y="8149" Z="0"/>
					<Vertex X="15147" Y="8170" Z="0"/>
					<Vertex X="15168" Y="8213" Z="0"/>
					<Vertex X="15189" Y="8234" Z="0"/>
					<Vertex X="15211" Y="8277" Z="0"/>
					<Vertex X="15211" Y="8320" Z="0"/>
					<Vertex X="15232" Y="8362" Z="0"/>
					<Vertex X="15253" Y="8426" Z="0"/>
					<Vertex X="15275" Y="8469" Z="0"/>
					<Vertex X="15275" Y="8490" Z="0"/>
					<Vertex X="15296" Y="8554" Z="0"/>
					<Vertex X="15317" Y="8576" Z="0"/>
					<Vertex X="15339" Y="8618" Z="0"/>
					<Vertex X="15360" Y="8682" Z="0"/>
					<Vertex X="15381" Y="8704" Z="0"/>
					<Vertex X="15381" Y="8725" Z="0"/>
					<Vertex X="15403" Y="8768" Z="0"/>
					<Vertex X="15424" Y="8810" Z="0"/>
					<Vertex X="15445" Y="8853" Z="0"/>
					<Vertex X="15467" Y="8960" Z="0"/>
					<Vertex X="15509" Y="9002" Z="0"/>
					<Vertex X="15531" Y="9066" Z="0"/>
					<Vertex X="15573" Y="9130" Z="0"/>
					<Vertex X="15595" Y="9173" Z="0"/>
					<Vertex X="15616" Y="9216" Z="0"/>
					<Vertex X="15637" Y="9258" Z="0"/>
					<Vertex X="15637" Y="9301" Z="0"/>
					<Vertex X="15659" Y="9322" Z="0"/>
					<Vertex X="15680" Y="9365" Z="0"/>
					<Vertex X="15701" Y="9408" Z="0"/>
					<Vertex X="15701" Y="9450" Z="0"/>
					<Vertex X="15744" Y="9493" Z="0"/>
					<Vertex X="15765" Y="9557" Z="0"/>
					<Vertex X="15787" Y="9642" Z="0"/>
					<Vertex X="15808" Y="9685" Z="0"/>
					<Vertex X="15829" Y="9728" Z="0"/>
					<Vertex X="15851" Y="9749" Z="0"/>
					<Vertex X="15872" Y="9792" Z="0"/>
					<Vertex X="15872" Y="9813" Z="0"/>
					<Vertex X="15893" Y="9834" Z="0"/>
					<Vertex X="15915" Y="9877" Z="0"/>
					<Vertex X="15915" Y="9920" Z="0"/>
					<Vertex X="15936" Y="9962" Z="0"/>
					<Vertex X="15957" Y="10005" Z="0"/>
					<Vertex X="15979" Y="10112" Z="0"/>
					<Vertex X="16000" Y="10154" Z="0"/>
					<Vertex X="16021" Y="10197" Z="0"/>
					<Vertex X="16043" Y="10240" Z="0"/>
					<Vertex X="16064" Y="10261" Z="0"/>
					<Vertex X="16085" Y="10282" Z="0"/>
					<Vertex X="16107" Y="10304" Z="0"/>
					<Vertex X="16107" Y="10325" Z="0"/>
					<Vertex X="16128" Y="10325" Z="0"/>
					<Vertex X="16128" Y="10368" Z="0"/>
					<Vertex X="16149" Y="10368" Z="0"/>
					<Vertex X="16171" Y="10389" Z="0"/>
					<Vertex X="16192" Y="10410" Z="0"/>
					<Vertex X="16192" Y="10432" Z="0"/>
					<Vertex X="16213" Y="10453" Z="0"/>
					<Vertex X="16235" Y="10474" Z="0"/>
					<Vertex X="16235" Y="10496" Z="0"/>
					<Vertex X="16256" Y="10496" Z="0"/>
					<Vertex X="16256" Y="10517" Z="0"/>
					<Vertex X="16277" Y="10517" Z="0"/>
					<Vertex X="16277" Y="10538" Z="0"/>
					<Vertex X="16320" Y="10560" Z="0"/>
					<Vertex X="16341" Y="10581" Z="0"/>
					<Vertex X="16384" Y="10624" Z="0"/>
					<Vertex X="16427" Y="10645" Z="0"/>
					<Vertex X="16469" Y="10688" Z="0"/>
					<Vertex X="16512" Y="10709" Z="0"/>
					<Vertex X="16555" Y="10730" Z="0"/>
					<Vertex X="16576" Y="10752" Z="0"/>
					<Vertex X="16597" Y="10773" Z="0"/>
					<Vertex X="16619" Y="10773" Z="0"/>
					<Vertex X="16640" Y="10794" Z="0"/>
					<Vertex X="16661" Y="10794" Z="0"/>
					<Vertex X="16661" Y="10816" Z="0"/>
					<Vertex X="16683" Y="10837" Z="0"/>
					<Vertex X="16704" Y="10837" Z="0"/>
					<Vertex X="16725" Y="10837" Z="0"/>
					<Vertex X="16725" Y="10858" Z="0"/>
					<Vertex X="16747" Y="10858" Z="0"/>
					<Vertex X="16747" Y="10880" Z="0"/>
					<Vertex X="16768" Y="10880" Z="0"/>
					<Vertex X="16789" Y="10922" Z="0"/>
					<Vertex X="16811" Y="10922" Z="0"/>
					<Vertex X="16811" Y="10944" Z="0"/>
					<Vertex X="16832" Y="10944" Z="0"/>
					<Vertex X="16832" Y="10965" Z="0"/>
					<Vertex X="16875" Y="10986" Z="0"/>
					<Vertex X="16875" Y="11008" Z="0"/>
					<Vertex X="16896" Y="11008" Z="0"/>
					<Vertex X="16896" Y="11050" Z="0"/>
					<Vertex X="16939" Y="11072" Z="0"/>
					<Vertex X="16960" Y="11093" Z="0"/>
					<Vertex X="16981" Y="11136" Z="0"/>
					<Vertex X="17045" Y="11221" Z="0"/>
					<Vertex X="17067" Y="11264" Z="0"/>
					<Vertex X="17067" Y="11285" Z="0"/>
					<Vertex X="17088" Y="11306" Z="0"/>
					<Vertex X="17109" Y="11328" Z="0"/>
					<Vertex X="17131" Y="11370" Z="0"/>
					<Vertex X="17152" Y="11392" Z="0"/>
					<Vertex X="17152" Y="11434" Z="0"/>
					<Vertex X="17173" Y="11456" Z="0"/>
					<Vertex X="17195" Y="11498" Z="0"/>
					<Vertex X="17259" Y="11562" Z="0"/>
					<Vertex X="17280" Y="11584" Z="0"/>
					<Vertex X="17280" Y="11605" Z="0"/>
					<Vertex X="17301" Y="11626" Z="0"/>
					<Vertex X="17323" Y="11648" Z="0"/>
					<Vertex X="17344" Y="11690" Z="0"/>
					<Vertex X="17365" Y="11712" Z="0"/>
					<Vertex X="17365" Y="11754" Z="0"/>
					<Vertex X="17387" Y="11797" Z="0"/>
					<Vertex X="17408" Y="11840" Z="0"/>
					<Vertex X="17429" Y="11840" Z="0"/>
					<Vertex X="17451" Y="11882" Z="0"/>
					<Vertex X="17451" Y="11904" Z="0"/>
					<Vertex X="17472" Y="11904" Z="0"/>
					<Vertex X="17472" Y="11925" Z="0"/>
					<Vertex X="17493" Y="11946" Z="0"/>
					<Vertex X="17515" Y="11989" Z="0"/>
					<Vertex X="17515" Y="12032" Z="0"/>
					<Vertex X="17536" Y="12074" Z="0"/>
					<Vertex X="17557" Y="12117" Z="0"/>
					<Vertex X="17579" Y="12160" Z="0"/>
					<Vertex X="17600" Y="12266" Z="0"/>
					<Vertex X="17600" Y="12288" Z="0"/>
					<Vertex X="17621" Y="12330" Z="0"/>
					<Vertex X="17621" Y="12352" Z="0"/>
					<Vertex X="17621" Y="12373" Z="0"/>
					<Vertex X="17621" Y="12394" Z="0"/>
					<Vertex X="17600" Y="12407" Z="0"/>
					<Vertex X="17600" Y="12472" Z="0"/>
					<Vertex X="17600" Y="12509" Z="0"/>
					<Vertex X="17592" Y="12552" Z="0"/>
					<Vertex X="17585" Y="12581" Z="0"/>
					<Vertex X="17578" Y="12603" Z="0"/>
					<Vertex X="17571" Y="12639" Z="0"/>
					<Vertex X="17564" Y="12653" Z="0"/>
					<Vertex X="17556" Y="12675" Z="0"/>
					<Vertex X="17549" Y="12690" Z="0"/>
					<Vertex X="17549" Y="12704" Z="0"/>
					<Vertex X="17535" Y="12733" Z="0"/>
					<Vertex X="17527" Y="12740" Z="0"/>
					<Vertex X="17527" Y="12748" Z="0"/>
					<Vertex X="17520" Y="12762" Z="0"/>
					<Vertex X="17513" Y="12769" Z="0"/>
					<Vertex X="17506" Y="12777" Z="0"/>
					<Vertex X="17498" Y="12784" Z="0"/>
					<Vertex X="17498" Y="12791" Z="0"/>
					<Vertex X="17484" Y="12798" Z="0"/>
					<Vertex X="17477" Y="12813" Z="0"/>
					<Vertex X="17469" Y="12827" Z="0"/>
					<Vertex X="17448" Y="12856" Z="0"/>
					<Vertex X="17433" Y="12863" Z="0"/>
					<Vertex X="17419" Y="12885" Z="0"/>
					<Vertex X="17382" Y="12914" Z="0"/>
					<Vertex X="17375" Y="12929" Z="0"/>
					<Vertex X="17339" Y="12965" Z="0"/>
					<Vertex X="17324" Y="12979" Z="0"/>
					<Vertex X="17303" Y="12994" Z="0"/>
					<Vertex X="17288" Y="13016" Z="0"/>
					<Vertex X="17252" Y="13052" Z="0"/>
					<Vertex X="17238" Y="13066" Z="0"/>
					<Vertex X="17223" Y="13081" Z="0"/>
					<Vertex X="17187" Y="13117" Z="0"/>
					<Vertex X="17172" Y="13131" Z="0"/>
					<Vertex X="17143" Y="13153" Z="0"/>
					<Vertex X="17129" Y="13175" Z="0"/>
					<Vertex X="17114" Y="13182" Z="0"/>
					<Vertex X="17093" Y="13211" Z="0"/>
					<Vertex X="17071" Y="13226" Z="0"/>
					<Vertex X="17064" Y="13240" Z="0"/>
					<Vertex X="17042" Y="13262" Z="0"/>
					<Vertex X="17035" Y="13276" Z="0"/>
					<Vertex X="17020" Y="13291" Z="0"/>
					<Vertex X="17006" Y="13313" Z="0"/>
					<Vertex X="16991" Y="13327" Z="0"/>
					<Vertex X="16962" Y="13363" Z="0"/>
					<Vertex X="16948" Y="13378" Z="0"/>
					<Vertex X="16933" Y="13385" Z="0"/>
					<Vertex X="16919" Y="13407" Z="0"/>
					<Vertex X="16919" Y="13414" Z="0"/>
					<Vertex X="16912" Y="13414" Z="0"/>
					<Vertex X="16912" Y="13421" Z="0"/>
					<Vertex X="16904" Y="13428" Z="0"/>
					<Vertex X="16904" Y="13436" Z="0"/>
					<Vertex X="16897" Y="13436" Z="0"/>
					<Vertex X="16897" Y="13443" Z="0"/>
					<Vertex X="16897" Y="13450" Z="0"/>
					<Vertex X="16890" Y="13457" Z="0"/>
					<Vertex X="16890" Y="13465" Z="0"/>
					<Vertex X="16890" Y="13472" Z="0"/>
					<Vertex X="16890" Y="13479" Z="0"/>
					<Vertex X="16890" Y="13501" Z="0"/>
					<Vertex X="16890" Y="13508" Z="0"/>
					<Vertex X="16890" Y="13523" Z="0"/>
					<Vertex X="16890" Y="13530" Z="0"/>
					<Vertex X="16890" Y="13537" Z="0"/>
					<Vertex X="16890" Y="13544" Z="0"/>
					<Vertex X="16890" Y="13552" Z="0"/>
					<Vertex X="16890" Y="13559" Z="0"/>
					<Vertex X="16897" Y="13566" Z="0"/>
					<Vertex X="16897" Y="13573" Z="0"/>
					<Vertex X="16904" Y="13580" Z="0"/>
					<Vertex X="16904" Y="13588" Z="0"/>
					<Vertex X="16919" Y="13609" Z="0"/>
					<Vertex X="16919" Y="13617" Z="0"/>
					<Vertex X="16926" Y="13624" Z="0"/>
					<Vertex X="16933" Y="13631" Z="0"/>
					<Vertex X="16933" Y="13638" Z="0"/>
					<Vertex X="16941" Y="13646" Z="0"/>
					<Vertex X="16948" Y="13653" Z="0"/>
					<Vertex X="16955" Y="13660" Z="0"/>
					<Vertex X="16955" Y="13667" Z="0"/>
					<Vertex X="16962" Y="13675" Z="0"/>
					<Vertex X="16962" Y="13682" Z="0"/>
					<Vertex X="16962" Y="13689" Z="0"/>
					<Vertex X="16970" Y="13704" Z="0"/>
					<Vertex X="16970" Y="13711" Z="0"/>
					<Vertex X="16977" Y="13718" Z="0"/>
					<Vertex X="16977" Y="13733" Z="0"/>
					<Vertex X="16984" Y="13740" Z="0"/>
					<Vertex X="16991" Y="13747" Z="0"/>
					<Vertex X="16991" Y="13754" Z="0"/>
					<Vertex X="16999" Y="13762" Z="0"/>
					<Vertex X="17006" Y="13769" Z="0"/>
					<Vertex X="17006" Y="13776" Z="0"/>
					<Vertex X="17006" Y="13783" Z="0"/>
					<Vertex X="17006" Y="13791" Z="0"/>
					<Vertex X="17013" Y="13805" Z="0"/>
					<Vertex X="17013" Y="13812" Z="0"/>
					<Vertex X="17013" Y="13827" Z="0"/>
					<Vertex X="17020" Y="13834" Z="0"/>
					<Vertex X="17020" Y="13863" Z="0"/>
					<Vertex X="17020" Y="13877" Z="0"/>
					<Vertex X="17028" Y="13885" Z="0"/>
					<Vertex X="17028" Y="13899" Z="0"/>
					<Vertex X="17028" Y="13935" Z="0"/>
					<Vertex X="17028" Y="13950" Z="0"/>
					<Vertex X="17028" Y="13964" Z="0"/>
					<Vertex X="17035" Y="14008" Z="0"/>
					<Vertex X="17042" Y="14030" Z="0"/>
					<Vertex X="17042" Y="14051" Z="0"/>
					<Vertex X="17049" Y="14073" Z="0"/>
					<Vertex X="17049" Y="14095" Z="0"/>
					<Vertex X="17057" Y="14116" Z="0"/>
					<Vertex X="17064" Y="14124" Z="0"/>
					<Vertex X="17064" Y="14138" Z="0"/>
					<Vertex X="17064" Y="14145" Z="0"/>
					<Vertex X="17064" Y="14153" Z="0"/>
					<Vertex X="17071" Y="14160" Z="0"/>
					<Vertex X="17071" Y="14167" Z="0"/>
					<Vertex X="17071" Y="14174" Z="0"/>
					<Vertex X="17071" Y="14182" Z="0"/>
					<Vertex X="17071" Y="14189" Z="0"/>
					<Vertex X="17078" Y="14189" Z="0"/>
					<Vertex X="17078" Y="14196" Z="0"/>
					<Vertex X="17078" Y="14203" Z="0"/>
					<Vertex X="17078" Y="14211" Z="0"/>
					<Vertex X="17078" Y="14218" Z="0"/>
					<Vertex X="17078" Y="14225" Z="0"/>
					<Vertex X="17078" Y="14232" Z="0"/>
					<Vertex X="17078" Y="14240" Z="0"/>
					<Vertex X="17078" Y="14247" Z="0"/>
					<Vertex X="17078" Y="14254" Z="0"/>
					<Vertex X="17085" Y="14261" Z="0"/>
					<Vertex X="17085" Y="14269" Z="0"/>
					<Vertex X="17085" Y="14276" Z="0"/>
					<Vertex X="17093" Y="14283" Z="0"/>
					<Vertex X="17093" Y="14290" Z="0"/>
					<Vertex X="17100" Y="14298" Z="0"/>
					<Vertex X="17107" Y="14305" Z="0"/>
					<Vertex X="17114" Y="14312" Z="0"/>
					<Vertex X="17114" Y="14319" Z="0"/>
					<Vertex X="17114" Y="14326" Z="0"/>
					<Vertex X="17114" Y="14334" Z="0"/>
					<Vertex X="17114" Y="14341" Z="0"/>
					<Vertex X="17114" Y="14348" Z="0"/>
					<Vertex X="17122" Y="14348" Z="0"/>
					<Vertex X="17122" Y="14355" Z="0"/>
					<Vertex X="17129" Y="14363" Z="0"/>
					<Vertex X="17129" Y="14370" Z="0"/>
					<Vertex X="17129" Y="14377" Z="0"/>
					<Vertex X="17129" Y="14384" Z="0"/>
					<Vertex X="17129" Y="14399" Z="0"/>
					<Vertex X="17129" Y="14406" Z="0"/>
					<Vertex X="17136" Y="14413" Z="0"/>
					<Vertex X="17136" Y="14421" Z="0"/>
					<Vertex X="17136" Y="14428" Z="0"/>
					<Vertex X="17136" Y="14435" Z="0"/>
					<Vertex X="17136" Y="14450" Z="0"/>
					<Vertex X="17151" Y="14500" Z="0"/>
					<Vertex X="17158" Y="14522" Z="0"/>
					<Vertex X="17165" Y="14537" Z="0"/>
					<Vertex X="17172" Y="14544" Z="0"/>
					<Vertex X="17172" Y="14551" Z="0"/>
					<Vertex X="17223" Y="14551" Z="0"/>
					<Vertex X="17223" Y="14573" Z="0"/>
					<Vertex X="17223" Y="14594" Z="0"/>
					<Vertex X="17223" Y="14623" Z="0"/>
					<Vertex X="17223" Y="14645" Z="0"/>
					<Vertex X="17223" Y="14660" Z="0"/>
					<Vertex X="17223" Y="14674" Z="0"/>
					<Vertex X="17223" Y="14710" Z="0"/>
					<Vertex X="17216" Y="14725" Z="0"/>
					<Vertex X="17216" Y="14747" Z="0"/>
					<Vertex X="17209" Y="14761" Z="0"/>
					<Vertex X="17209" Y="14776" Z="0"/>
					<Vertex X="17201" Y="14805" Z="0"/>
					<Vertex X="17201" Y="14826" Z="0"/>
					<Vertex X="17201" Y="14841" Z="0"/>
					<Vertex X="17194" Y="14855" Z="0"/>
					<Vertex X="17194" Y="14870" Z="0"/>
					<Vertex X="17187" Y="14891" Z="0"/>
					<Vertex X="17180" Y="14920" Z="0"/>
					<Vertex X="17180" Y="14935" Z="0"/>
					<Vertex X="17172" Y="14949" Z="0"/>
					<Vertex X="17165" Y="14964" Z="0"/>
					<Vertex X="17158" Y="14993" Z="0"/>
					<Vertex X="17151" Y="15000" Z="0"/>
					<Vertex X="17143" Y="15015" Z="0"/>
					<Vertex X="17143" Y="15029" Z="0"/>
					<Vertex X="17136" Y="15036" Z="0"/>
					<Vertex X="17129" Y="15051" Z="0"/>
					<Vertex X="17122" Y="15065" Z="0"/>
					<Vertex X="17114" Y="15072" Z="0"/>
					<Vertex X="17107" Y="15080" Z="0"/>
					<Vertex X="17100" Y="15087" Z="0"/>
					<Vertex X="17085" Y="15101" Z="0"/>
					<Vertex X="17064" Y="15116" Z="0"/>
					<Vertex X="17042" Y="15130" Z="0"/>
					<Vertex X="17028" Y="15145" Z="0"/>
					<Vertex X="17013" Y="15159" Z="0"/>
					<Vertex X="16991" Y="15174" Z="0"/>
					<Vertex X="16970" Y="15196" Z="0"/>
					<Vertex X="16955" Y="15210" Z="0"/>
					<Vertex X="16948" Y="15217" Z="0"/>
					<Vertex X="16948" Y="15232" Z="0"/>
					<Vertex X="16933" Y="15246" Z="0"/>
					<Vertex X="16933" Y="15254" Z="0"/>
					<Vertex X="16919" Y="15268" Z="0"/>
					<Vertex X="16897" Y="15297" Z="0"/>
					<Vertex X="16883" Y="15312" Z="0"/>
					<Vertex X="16861" Y="15326" Z="0"/>
					<Vertex X="16846" Y="15348" Z="0"/>
					<Vertex X="16839" Y="15355" Z="0"/>
					<Vertex X="16818" Y="15369" Z="0"/>
					<Vertex X="16810" Y="15377" Z="0"/>
					<Vertex X="16796" Y="15398" Z="0"/>
					<Vertex X="16781" Y="15406" Z="0"/>
					<Vertex X="16774" Y="15413" Z="0"/>
					<Vertex X="16752" Y="15427" Z="0"/>
					<Vertex X="16745" Y="15427" Z="0"/>
					<Vertex X="16731" Y="15442" Z="0"/>
					<Vertex X="16716" Y="15449" Z="0"/>
					<Vertex X="16687" Y="15456" Z="0"/>
					<Vertex X="16673" Y="15464" Z="0"/>
					<Vertex X="16658" Y="15471" Z="0"/>
					<Vertex X="16615" Y="15478" Z="0"/>
					<Vertex X="16600" Y="15485" Z="0"/>
					<Vertex X="16593" Y="15493" Z="0"/>
					<Vertex X="16586" Y="15493" Z="0"/>
					<Vertex X="16586" Y="15500" Z="0"/>
					<Vertex X="16578" Y="15500" Z="0"/>
					<Vertex X="16578" Y="15507" Z="0"/>
					<Vertex X="16564" Y="15514" Z="0"/>
					<Vertex X="16535" Y="15529" Z="0"/>
					<Vertex X="16521" Y="15529" Z="0"/>
					<Vertex X="16499" Y="15536" Z="0"/>
					<Vertex X="16484" Y="15543" Z="0"/>
					<Vertex X="16470" Y="15551" Z="0"/>
					<Vertex X="16463" Y="15551" Z="0"/>
					<Vertex X="16448" Y="15551" Z="0"/>
					<Vertex X="16434" Y="15558" Z="0"/>
					<Vertex X="16412" Y="15558" Z="0"/>
					<Vertex X="16397" Y="15558" Z="0"/>
					<Vertex X="16383" Y="15565" Z="0"/>
					<Vertex X="16368" Y="15565" Z="0"/>
					<Vertex X="16354" Y="15565" Z="0"/>
					<Vertex X="16339" Y="15565" Z="0"/>
					<Vertex X="16332" Y="15565" Z="0"/>
					<Vertex X="16303" Y="15565" Z="0"/>
					<Vertex X="16289" Y="15565" Z="0"/>
					<Vertex X="16274" Y="15565" Z="0"/>
					<Vertex X="16260" Y="15565" Z="0"/>
					<Vertex X="16253" Y="15565" Z="0"/>
					<Vertex X="16238" Y="15565" Z="0"/>
					<Vertex X="16231" Y="15565" Z="0"/>
					<Vertex X="16224" Y="15565" Z="0"/>
					<Vertex X="16216" Y="15565" Z="0"/>
					<Vertex X="16209" Y="15565" Z="0"/>
					<Vertex X="16202" Y="15565" Z="0"/>
					<Vertex X="16195" Y="15565" Z="0"/>
					<Vertex X="16180" Y="15565" Z="0"/>
					<Vertex X="16166" Y="15565" Z="0"/>
					<Vertex X="16151" Y="15565" Z="0"/>
					<Vertex X="16129" Y="15565" Z="0"/>
					<Vertex X="16115" Y="15565" Z="0"/>
					<Vertex X="16093" Y="15558" Z="0"/>
					<Vertex X="16079" Y="15551" Z="0"/>
					<Vertex X="16072" Y="15551" Z="0"/>
					<Vertex X="16064" Y="15543" Z="0"/>
					<Vertex X="16057" Y="15543" Z="0"/>
					<Vertex X="16050" Y="15536" Z="0"/>
					<Vertex X="16043" Y="15536" Z="0"/>
					<Vertex X="16028" Y="15529" Z="0"/>
					<Vertex X="16021" Y="15529" Z="0"/>
					<Vertex X="16014" Y="15522" Z="0"/>
					<Vertex X="15999" Y="15522" Z="0"/>
					<Vertex X="15992" Y="15514" Z="0"/>
					<Vertex X="15985" Y="15507" Z="0"/>
					<Vertex X="15977" Y="15500" Z="0"/>
					<Vertex X="15970" Y="15493" Z="0"/>
					<Vertex X="15963" Y="15485" Z="0"/>
					<Vertex X="15948" Y="15478" Z="0"/>
					<Vertex X="15934" Y="15471" Z="0"/>
					<Vertex X="15919" Y="15464" Z="0"/>
					<Vertex X="15905" Y="15449" Z="0"/>
					<Vertex X="15898" Y="15442" Z="0"/>
					<Vertex X="15883" Y="15435" Z="0"/>
					<Vertex X="15876" Y="15420" Z="0"/>
					<Vertex X="15869" Y="15413" Z="0"/>
					<Vertex X="15869" Y="15406" Z="0"/>
					<Vertex X="15861" Y="15406" Z="0"/>
					<Vertex X="15861" Y="15398" Z="0"/>
					<Vertex X="15854" Y="15391" Z="0"/>
					<Vertex X="15847" Y="15391" Z="0"/>
					<Vertex X="15847" Y="15384" Z="0"/>
					<Vertex X="15840" Y="15384" Z="0"/>
					<Vertex X="15840" Y="15377" Z="0"/>
					<Vertex X="15832" Y="15377" Z="0"/>
					<Vertex X="15832" Y="15369" Z="0"/>
					<Vertex X="15818" Y="15355" Z="0"/>
					<Vertex X="15804" Y="15326" Z="0"/>
					<Vertex X="15796" Y="15312" Z="0"/>
					<Vertex X="15782" Y="15290" Z="0"/>
					<Vertex X="15775" Y="15275" Z="0"/>
					<Vertex X="15767" Y="15261" Z="0"/>
					<Vertex X="15760" Y="15246" Z="0"/>
					<Vertex X="15753" Y="15225" Z="0"/>
					<Vertex X="15746" Y="15210" Z="0"/>
					<Vertex X="15738" Y="15196" Z="0"/>
					<Vertex X="15738" Y="15181" Z="0"/>
					<Vertex X="15724" Y="15159" Z="0"/>
					<Vertex X="15717" Y="15145" Z="0"/>
					<Vertex X="15717" Y="15130" Z="0"/>
					<Vertex X="15709" Y="15116" Z="0"/>
					<Vertex X="15702" Y="15094" Z="0"/>
					<Vertex X="15695" Y="15087" Z="0"/>
					<Vertex X="15695" Y="15072" Z="0"/>
					<Vertex X="15688" Y="15058" Z="0"/>
					<Vertex X="15680" Y="15051" Z="0"/>
					<Vertex X="15680" Y="15044" Z="0"/>
					<Vertex X="15673" Y="15036" Z="0"/>
					<Vertex X="15666" Y="15029" Z="0"/>
					<Vertex X="15659" Y="15022" Z="0"/>
					<Vertex X="15659" Y="15015" Z="0"/>
					<Vertex X="15651" Y="15007" Z="0"/>
					<Vertex X="15644" Y="15000" Z="0"/>
					<Vertex X="15637" Y="15000" Z="0"/>
					<Vertex X="15637" Y="14993" Z="0"/>
					<Vertex X="15637" Y="14986" Z="0"/>
					<Vertex X="15630" Y="14978" Z="0"/>
					<Vertex X="15622" Y="14971" Z="0"/>
					<Vertex X="15615" Y="14964" Z="0"/>
					<Vertex X="15615" Y="14942" Z="0"/>
					<Vertex X="15615" Y="14928" Z="0"/>
					<Vertex X="15608" Y="14913" Z="0"/>
					<Vertex X="15601" Y="14899" Z="0"/>
					<Vertex X="15593" Y="14877" Z="0"/>
					<Vertex X="15586" Y="14855" Z="0"/>
					<Vertex X="15586" Y="14841" Z="0"/>
					<Vertex X="15586" Y="14819" Z="0"/>
					<Vertex X="15579" Y="14797" Z="0"/>
					<Vertex X="15572" Y="14783" Z="0"/>
					<Vertex X="15572" Y="14761" Z="0"/>
					<Vertex X="15565" Y="14747" Z="0"/>
					<Vertex X="15565" Y="14725" Z="0"/>
					<Vertex X="15565" Y="14710" Z="0"/>
					<Vertex X="15565" Y="14696" Z="0"/>
					<Vertex X="15557" Y="14667" Z="0"/>
					<Vertex X="15550" Y="14645" Z="0"/>
					<Vertex X="15543" Y="14631" Z="0"/>
					<Vertex X="15543" Y="14616" Z="0"/>
					<Vertex X="15536" Y="14602" Z="0"/>
					<Vertex X="15528" Y="14580" Z="0"/>
					<Vertex X="15521" Y="14566" Z="0"/>
					<Vertex X="15521" Y="14551" Z="0"/>
					<Vertex X="15521" Y="14537" Z="0"/>
					<Vertex X="15514" Y="14522" Z="0"/>
					<Vertex X="15507" Y="14508" Z="0"/>
					<Vertex X="15499" Y="14493" Z="0"/>
					<Vertex X="15499" Y="14471" Z="0"/>
					<Vertex X="15492" Y="14457" Z="0"/>
					<Vertex X="15485" Y="14442" Z="0"/>
					<Vertex X="15478" Y="14428" Z="0"/>
					<Vertex X="15478" Y="14406" Z="0"/>
					<Vertex X="15470" Y="14384" Z="0"/>
					<Vertex X="15463" Y="14370" Z="0"/>
					<Vertex X="15456" Y="14348" Z="0"/>
					<Vertex X="15456" Y="14334" Z="0"/>
					<Vertex X="15456" Y="14312" Z="0"/>
					<Vertex X="15456" Y="14290" Z="0"/>
					<Vertex X="15449" Y="14261" Z="0"/>
					<Vertex X="15449" Y="14240" Z="0"/>
					<Vertex X="15449" Y="14218" Z="0"/>
					<Vertex X="15441" Y="14196" Z="0"/>
					<Vertex X="15434" Y="14167" Z="0"/>
					<Vertex X="15427" Y="14145" Z="0"/>
					<Vertex X="15427" Y="14109" Z="0"/>
					<Vertex X="15427" Y="14087" Z="0"/>
					<Vertex X="15420" Y="14066" Z="0"/>
					<Vertex X="15412" Y="14044" Z="0"/>
					<Vertex X="15405" Y="14022" Z="0"/>
					<Vertex X="15398" Y="14001" Z="0"/>
					<Vertex X="15398" Y="13986" Z="0"/>
					<Vertex X="15391" Y="13972" Z="0"/>
					<Vertex X="15383" Y="13957" Z="0"/>
					<Vertex X="15376" Y="13935" Z="0"/>
					<Vertex X="15376" Y="13921" Z="0"/>
					<Vertex X="15376" Y="13914" Z="0"/>
					<Vertex X="15369" Y="13899" Z="0"/>
					<Vertex X="15362" Y="13877" Z="0"/>
					<Vertex X="15354" Y="13863" Z="0"/>
					<Vertex X="15354" Y="13848" Z="0"/>
					<Vertex X="15347" Y="13834" Z="0"/>
					<Vertex X="15340" Y="13812" Z="0"/>
					<Vertex X="15333" Y="13798" Z="0"/>
					<Vertex X="15333" Y="13783" Z="0"/>
					<Vertex X="15326" Y="13769" Z="0"/>
					<Vertex X="15318" Y="13747" Z="0"/>
					<Vertex X="15311" Y="13733" Z="0"/>
					<Vertex X="15304" Y="13718" Z="0"/>
					<Vertex X="15289" Y="13704" Z="0"/>
					<Vertex X="15289" Y="13696" Z="0"/>
					<Vertex X="15275" Y="13689" Z="0"/>
					<Vertex X="15268" Y="13689" Z="0"/>
					<Vertex X="15253" Y="13632" Z="0"/>
					<Vertex X="15232" Y="13610" Z="0"/>
					<Vertex X="15189" Y="13568" Z="0"/>
					<Vertex X="15168" Y="13525" Z="0"/>
					<Vertex X="15125" Y="13440" Z="0"/>
					<Vertex X="15104" Y="13397" Z="0"/>
					<Vertex X="15083" Y="13376" Z="0"/>
					<Vertex X="15040" Y="13290" Z="0"/>
					<Vertex X="14997" Y="13205" Z="0"/>
					<Vertex X="14955" Y="13141" Z="0"/>
					<Vertex X="14933" Y="13077" Z="0"/>
					<Vertex X="14912" Y="13056" Z="0"/>
					<Vertex X="14891" Y="13013" Z="0"/>
					<Vertex X="14869" Y="12992" Z="0"/>
					<Vertex X="14848" Y="12970" Z="0"/>
					<Vertex X="14827" Y="12949" Z="0"/>
					<Vertex X="14784" Y="12928" Z="0"/>
					<Vertex X="14763" Y="12906" Z="0"/>
					<Vertex X="14763" Y="12885" Z="0"/>
					<Vertex X="14720" Y="12864" Z="0"/>
					<Vertex X="14720" Y="12842" Z="0"/>
					<Vertex X="14699" Y="12821" Z="0"/>
					<Vertex X="14677" Y="12821" Z="0"/>
					<Vertex X="14656" Y="12800" Z="0"/>
					<Vertex X="14656" Y="12778" Z="0"/>
					<Vertex X="14635" Y="12757" Z="0"/>
					<Vertex X="14635" Y="12736" Z="0"/>
					<Vertex X="14613" Y="12736" Z="0"/>
					<Vertex X="14592" Y="12714" Z="0"/>
					<Vertex X="14571" Y="12672" Z="0"/>
					<Vertex X="14549" Y="12672" Z="0"/>
					<Vertex X="14549" Y="12650" Z="0"/>
					<Vertex X="14528" Y="12650" Z="0"/>
					<Vertex X="14528" Y="12629" Z="0"/>
					<Vertex X="14507" Y="12608" Z="0"/>
					<Vertex X="14485" Y="12608" Z="0"/>
					<Vertex X="14464" Y="12586" Z="0"/>
					<Vertex X="14443" Y="12586" Z="0"/>
					<Vertex X="14421" Y="12565" Z="0"/>
					<Vertex X="14421" Y="12544" Z="0"/>
					<Vertex X="14400" Y="12522" Z="0"/>
					<Vertex X="14379" Y="12501" Z="0"/>
					<Vertex X="14379" Y="12480" Z="0"/>
					<Vertex X="14357" Y="12565" Z="0"/>
				</Vertices>
			</Region>
			<Region Id="3" Type="0" Zoom="0.031917" Selected="0" ImageLocation="" ImageFocus="0" Length="9154.4" Area="3873034.5" LengthMicrons="2270.3" AreaMicrons="238207.1" Text="MICROPAP" NegativeROA="0" InputRegionId="0" Analyze="1" DisplayId="3">
				<Attributes/>
				<Vertices>
					<Vertex X="10339" Y="4387" Z="0"/>
					<Vertex X="10308" Y="4387" Z="0"/>
					<Vertex X="10183" Y="4293" Z="0"/>
					<Vertex X="10151" Y="4230" Z="0"/>
					<Vertex X="10120" Y="4230" Z="0"/>
					<Vertex X="10057" Y="4199" Z="0"/>
					<Vertex X="10026" Y="4167" Z="0"/>
					<Vertex X="10026" Y="4136" Z="0"/>
					<Vertex X="9995" Y="4136" Z="0"/>
					<Vertex X="9963" Y="4136" Z="0"/>
					<Vertex X="9932" Y="4105" Z="0"/>
					<Vertex X="9901" Y="4105" Z="0"/>
					<Vertex X="9869" Y="4105" Z="0"/>
					<Vertex X="9869" Y="4073" Z="0"/>
					<Vertex X="9838" Y="4073" Z="0"/>
					<Vertex X="9807" Y="4073" Z="0"/>
					<Vertex X="9775" Y="4073" Z="0"/>
					<Vertex X="9744" Y="4073" Z="0"/>
					<Vertex X="9713" Y="4073" Z="0"/>
					<Vertex X="9681" Y="4073" Z="0"/>
					<Vertex X="9650" Y="4073" Z="0"/>
					<Vertex X="9619" Y="4073" Z="0"/>
					<Vertex X="9587" Y="4073" Z="0"/>
					<Vertex X="9556" Y="4073" Z="0"/>
					<Vertex X="9399" Y="4073" Z="0"/>
					<Vertex X="9368" Y="4073" Z="0"/>
					<Vertex X="9337" Y="4073" Z="0"/>
					<Vertex X="9211" Y="4073" Z="0"/>
					<Vertex X="9055" Y="4073" Z="0"/>
					<Vertex X="8929" Y="4105" Z="0"/>
					<Vertex X="8867" Y="4105" Z="0"/>
					<Vertex X="8773" Y="4105" Z="0"/>
					<Vertex X="8741" Y="4105" Z="0"/>
					<Vertex X="8710" Y="4105" Z="0"/>
					<Vertex X="8693" Y="4028" Z="0"/>
					<Vertex X="8683" Y="4028" Z="0"/>
					<Vertex X="8674" Y="4028" Z="0"/>
					<Vertex X="8644" Y="4028" Z="0"/>
					<Vertex X="8634" Y="4028" Z="0"/>
					<Vertex X="8624" Y="4028" Z="0"/>
					<Vertex X="8615" Y="4028" Z="0"/>
					<Vertex X="8605" Y="4018" Z="0"/>
					<Vertex X="8595" Y="4018" Z="0"/>
					<Vertex X="8585" Y="4018" Z="0"/>
					<Vertex X="8575" Y="4008" Z="0"/>
					<Vertex X="8566" Y="4008" Z="0"/>
					<Vertex X="8556" Y="4008" Z="0"/>
					<Vertex X="8536" Y="4008" Z="0"/>
					<Vertex X="8536" Y="3998" Z="0"/>
					<Vertex X="8516" Y="3998" Z="0"/>
					<Vertex X="8497" Y="3988" Z="0"/>
					<Vertex X="8487" Y="3988" Z="0"/>
					<Vertex X="8477" Y="3978" Z="0"/>
					<Vertex X="8467" Y="3978" Z="0"/>
					<Vertex X="8458" Y="3978" Z="0"/>
					<Vertex X="8448" Y="3969" Z="0"/>
					<Vertex X="8438" Y="3969" Z="0"/>
					<Vertex X="8428" Y="3959" Z="0"/>
					<Vertex X="8418" Y="3949" Z="0"/>
					<Vertex X="8389" Y="3939" Z="0"/>
					<Vertex X="8379" Y="3939" Z="0"/>
					<Vertex X="8359" Y="3929" Z="0"/>
					<Vertex X="8349" Y="3929" Z="0"/>
					<Vertex X="8349" Y="3919" Z="0"/>
					<Vertex X="8340" Y="3919" Z="0"/>
					<Vertex X="8340" Y="3910" Z="0"/>
					<Vertex X="8330" Y="3910" Z="0"/>
					<Vertex X="8320" Y="3910" Z="0"/>
					<Vertex X="8310" Y="3910" Z="0"/>
					<Vertex X="8300" Y="3900" Z="0"/>
					<Vertex X="8271" Y="3890" Z="0"/>
					<Vertex X="8251" Y="3890" Z="0"/>
					<Vertex X="8232" Y="3880" Z="0"/>
					<Vertex X="8222" Y="3880" Z="0"/>
					<Vertex X="8202" Y="3870" Z="0"/>
					<Vertex X="8192" Y="3870" Z="0"/>
					<Vertex X="8182" Y="3861" Z="0"/>
					<Vertex X="8173" Y="3861" Z="0"/>
					<Vertex X="8143" Y="3851" Z="0"/>
					<Vertex X="8124" Y="3841" Z="0"/>
					<Vertex X="8104" Y="3841" Z="0"/>
					<Vertex X="8084" Y="3841" Z="0"/>
					<Vertex X="8065" Y="3831" Z="0"/>
					<Vertex X="8055" Y="3831" Z="0"/>
					<Vertex X="8035" Y="3831" Z="0"/>
					<Vertex X="8025" Y="3821" Z="0"/>
					<Vertex X="8016" Y="3821" Z="0"/>
					<Vertex X="7996" Y="3821" Z="0"/>
					<Vertex X="7986" Y="3821" Z="0"/>
					<Vertex X="7976" Y="3811" Z="0"/>
					<Vertex X="7947" Y="3802" Z="0"/>
					<Vertex X="7927" Y="3802" Z="0"/>
					<Vertex X="7927" Y="3792" Z="0"/>
					<Vertex X="7917" Y="3792" Z="0"/>
					<Vertex X="7907" Y="3782" Z="0"/>
					<Vertex X="7898" Y="3782" Z="0"/>
					<Vertex X="7888" Y="3782" Z="0"/>
					<Vertex X="7888" Y="3772" Z="0"/>
					<Vertex X="7878" Y="3772" Z="0"/>
					<Vertex X="7868" Y="3772" Z="0"/>
					<Vertex X="7858" Y="3762" Z="0"/>
					<Vertex X="7849" Y="3752" Z="0"/>
					<Vertex X="7839" Y="3752" Z="0"/>
					<Vertex X="7829" Y="3752" Z="0"/>
					<Vertex X="7829" Y="3743" Z="0"/>
					<Vertex X="7819" Y="3743" Z="0"/>
					<Vertex X="7809" Y="3743" Z="0"/>
					<Vertex X="7799" Y="3733" Z="0"/>
					<Vertex X="7790" Y="3733" Z="0"/>
					<Vertex X="7780" Y="3733" Z="0"/>
					<Vertex X="7770" Y="3723" Z="0"/>
					<Vertex X="7760" Y="3723" Z="0"/>
					<Vertex X="7750" Y="3713" Z="0"/>
					<Vertex X="7740" Y="3713" Z="0"/>
					<Vertex X="7731" Y="3713" Z="0"/>
					<Vertex X="7721" Y="3713" Z="0"/>
					<Vertex X="7711" Y="3703" Z="0"/>
					<Vertex X="7691" Y="3694" Z="0"/>
					<Vertex X="7672" Y="3694" Z="0"/>
					<Vertex X="7652" Y="3694" Z="0"/>
					<Vertex X="7642" Y="3694" Z="0"/>
					<Vertex X="7632" Y="3694" Z="0"/>
					<Vertex X="7623" Y="3694" Z="0"/>
					<Vertex X="7613" Y="3694" Z="0"/>
					<Vertex X="7603" Y="3694" Z="0"/>
					<Vertex X="7583" Y="3694" Z="0"/>
					<Vertex X="7544" Y="3713" Z="0"/>
					<Vertex X="7524" Y="3723" Z="0"/>
					<Vertex X="7495" Y="3743" Z="0"/>
					<Vertex X="7475" Y="3743" Z="0"/>
					<Vertex X="7456" Y="3752" Z="0"/>
					<Vertex X="7436" Y="3762" Z="0"/>
					<Vertex X="7426" Y="3772" Z="0"/>
					<Vertex X="7426" Y="3782" Z="0"/>
					<Vertex X="7416" Y="3782" Z="0"/>
					<Vertex X="7387" Y="3811" Z="0"/>
					<Vertex X="7367" Y="3841" Z="0"/>
					<Vertex X="7357" Y="3851" Z="0"/>
					<Vertex X="7357" Y="3870" Z="0"/>
					<Vertex X="7338" Y="3890" Z="0"/>
					<Vertex X="7338" Y="3900" Z="0"/>
					<Vertex X="7328" Y="3910" Z="0"/>
					<Vertex X="7318" Y="3919" Z="0"/>
					<Vertex X="7308" Y="3919" Z="0"/>
					<Vertex X="7308" Y="3929" Z="0"/>
					<Vertex X="7308" Y="3939" Z="0"/>
					<Vertex X="7298" Y="3949" Z="0"/>
					<Vertex X="7298" Y="3959" Z="0"/>
					<Vertex X="7298" Y="3969" Z="0"/>
					<Vertex X="7298" Y="3978" Z="0"/>
					<Vertex X="7298" Y="3988" Z="0"/>
					<Vertex X="7289" Y="4008" Z="0"/>
					<Vertex X="7289" Y="4018" Z="0"/>
					<Vertex X="7289" Y="4047" Z="0"/>
					<Vertex X="7279" Y="4057" Z="0"/>
					<Vertex X="7279" Y="4067" Z="0"/>
					<Vertex X="7279" Y="4096" Z="0"/>
					<Vertex X="7279" Y="4116" Z="0"/>
					<Vertex X="7269" Y="4136" Z="0"/>
					<Vertex X="7269" Y="4155" Z="0"/>
					<Vertex X="7269" Y="4165" Z="0"/>
					<Vertex X="7269" Y="4175" Z="0"/>
					<Vertex X="7269" Y="4185" Z="0"/>
					<Vertex X="7269" Y="4194" Z="0"/>
					<Vertex X="7269" Y="4204" Z="0"/>
					<Vertex X="7269" Y="4214" Z="0"/>
					<Vertex X="7269" Y="4234" Z="0"/>
					<Vertex X="7269" Y="4253" Z="0"/>
					<Vertex X="7269" Y="4263" Z="0"/>
					<Vertex X="7269" Y="4273" Z="0"/>
					<Vertex X="7269" Y="4293" Z="0"/>
					<Vertex X="7269" Y="4312" Z="0"/>
					<Vertex X="7269" Y="4332" Z="0"/>
					<Vertex X="7269" Y="4342" Z="0"/>
					<Vertex X="7269" Y="4361" Z="0"/>
					<Vertex X="7269" Y="4381" Z="0"/>
					<Vertex X="7269" Y="4391" Z="0"/>
					<Vertex X="7269" Y="4401" Z="0"/>
					<Vertex X="7269" Y="4411" Z="0"/>
					<Vertex X="7269" Y="4420" Z="0"/>
					<Vertex X="7269" Y="4430" Z="0"/>
					<Vertex X="7269" Y="4450" Z="0"/>
					<Vertex X="7269" Y="4460" Z="0"/>
					<Vertex X="7269" Y="4470" Z="0"/>
					<Vertex X="7269" Y="4479" Z="0"/>
					<Vertex X="7269" Y="4489" Z="0"/>
					<Vertex X="7269" Y="4499" Z="0"/>
					<Vertex X="7269" Y="4509" Z="0"/>
					<Vertex X="7269" Y="4519" Z="0"/>
					<Vertex X="7269" Y="4528" Z="0"/>
					<Vertex X="7279" Y="4528" Z="0"/>
					<Vertex X="7279" Y="4538" Z="0"/>
					<Vertex X="7279" Y="4548" Z="0"/>
					<Vertex X="7279" Y="4558" Z="0"/>
					<Vertex X="7279" Y="4568" Z="0"/>
					<Vertex X="7279" Y="4578" Z="0"/>
					<Vertex X="7279" Y="4587" Z="0"/>
					<Vertex X="7279" Y="4597" Z="0"/>
					<Vertex X="7279" Y="4617" Z="0"/>
					<Vertex X="7289" Y="4617" Z="0"/>
					<Vertex X="7289" Y="4636" Z="0"/>
					<Vertex X="7298" Y="4646" Z="0"/>
					<Vertex X="7298" Y="4656" Z="0"/>
					<Vertex X="7298" Y="4666" Z="0"/>
					<Vertex X="7308" Y="4676" Z="0"/>
					<Vertex X="7308" Y="4686" Z="0"/>
					<Vertex X="7318" Y="4705" Z="0"/>
					<Vertex X="7318" Y="4715" Z="0"/>
					<Vertex X="7338" Y="4735" Z="0"/>
					<Vertex X="7348" Y="4754" Z="0"/>
					<Vertex X="7348" Y="4764" Z="0"/>
					<Vertex X="7357" Y="4774" Z="0"/>
					<Vertex X="7357" Y="4784" Z="0"/>
					<Vertex X="7367" Y="4794" Z="0"/>
					<Vertex X="7377" Y="4803" Z="0"/>
					<Vertex X="7377" Y="4813" Z="0"/>
					<Vertex X="7377" Y="4823" Z="0"/>
					<Vertex X="7387" Y="4823" Z="0"/>
					<Vertex X="7387" Y="4833" Z="0"/>
					<Vertex X="7387" Y="4843" Z="0"/>
					<Vertex X="7407" Y="4853" Z="0"/>
					<Vertex X="7407" Y="4862" Z="0"/>
					<Vertex X="7407" Y="4872" Z="0"/>
					<Vertex X="7416" Y="4872" Z="0"/>
					<Vertex X="7416" Y="4882" Z="0"/>
					<Vertex X="7416" Y="4892" Z="0"/>
					<Vertex X="7426" Y="4902" Z="0"/>
					<Vertex X="7436" Y="4902" Z="0"/>
					<Vertex X="7436" Y="4912" Z="0"/>
					<Vertex X="7446" Y="4912" Z="0"/>
					<Vertex X="7446" Y="4921" Z="0"/>
					<Vertex X="7446" Y="4931" Z="0"/>
					<Vertex X="7456" Y="4931" Z="0"/>
					<Vertex X="7456" Y="4941" Z="0"/>
					<Vertex X="7456" Y="4951" Z="0"/>
					<Vertex X="7465" Y="4951" Z="0"/>
					<Vertex X="7475" Y="4961" Z="0"/>
					<Vertex X="7475" Y="4970" Z="0"/>
					<Vertex X="7485" Y="4980" Z="0"/>
					<Vertex X="7495" Y="4990" Z="0"/>
					<Vertex X="7495" Y="5000" Z="0"/>
					<Vertex X="7505" Y="5000" Z="0"/>
					<Vertex X="7505" Y="5010" Z="0"/>
					<Vertex X="7515" Y="5020" Z="0"/>
					<Vertex X="7524" Y="5029" Z="0"/>
					<Vertex X="7524" Y="5039" Z="0"/>
					<Vertex X="7534" Y="5039" Z="0"/>
					<Vertex X="7544" Y="5049" Z="0"/>
					<Vertex X="7544" Y="5059" Z="0"/>
					<Vertex X="7554" Y="5069" Z="0"/>
					<Vertex X="7564" Y="5079" Z="0"/>
					<Vertex X="7574" Y="5079" Z="0"/>
					<Vertex X="7593" Y="5088" Z="0"/>
					<Vertex X="7603" Y="5108" Z="0"/>
					<Vertex X="7623" Y="5108" Z="0"/>
					<Vertex X="7642" Y="5118" Z="0"/>
					<Vertex X="7642" Y="5128" Z="0"/>
					<Vertex X="7662" Y="5128" Z="0"/>
					<Vertex X="7662" Y="5137" Z="0"/>
					<Vertex X="7672" Y="5147" Z="0"/>
					<Vertex X="7682" Y="5157" Z="0"/>
					<Vertex X="7691" Y="5157" Z="0"/>
					<Vertex X="7691" Y="5167" Z="0"/>
					<Vertex X="7701" Y="5167" Z="0"/>
					<Vertex X="7711" Y="5177" Z="0"/>
					<Vertex X="7721" Y="5187" Z="0"/>
					<Vertex X="7750" Y="5187" Z="0"/>
					<Vertex X="7770" Y="5196" Z="0"/>
					<Vertex X="7790" Y="5206" Z="0"/>
					<Vertex X="7809" Y="5216" Z="0"/>
					<Vertex X="7819" Y="5216" Z="0"/>
					<Vertex X="7829" Y="5226" Z="0"/>
					<Vertex X="7868" Y="5236" Z="0"/>
					<Vertex X="7888" Y="5245" Z="0"/>
					<Vertex X="7898" Y="5245" Z="0"/>
					<Vertex X="7907" Y="5245" Z="0"/>
					<Vertex X="7927" Y="5245" Z="0"/>
					<Vertex X="7937" Y="5245" Z="0"/>
					<Vertex X="7976" Y="5245" Z="0"/>
					<Vertex X="7986" Y="5245" Z="0"/>
					<Vertex X="7996" Y="5245" Z="0"/>
					<Vertex X="8016" Y="5245" Z="0"/>
					<Vertex X="8025" Y="5245" Z="0"/>
					<Vertex X="8035" Y="5245" Z="0"/>
					<Vertex X="8045" Y="5245" Z="0"/>
					<Vertex X="8055" Y="5245" Z="0"/>
					<Vertex X="8182" Y="5226" Z="0"/>
					<Vertex X="8202" Y="5226" Z="0"/>
					<Vertex X="8222" Y="5206" Z="0"/>
					<Vertex X="8241" Y="5196" Z="0"/>
					<Vertex X="8340" Y="5137" Z="0"/>
					<Vertex X="8369" Y="5128" Z="0"/>
					<Vertex X="8379" Y="5118" Z="0"/>
					<Vertex X="8448" Y="5088" Z="0"/>
					<Vertex X="8467" Y="5088" Z="0"/>
					<Vertex X="8487" Y="5079" Z="0"/>
					<Vertex X="8507" Y="5069" Z="0"/>
					<Vertex X="8516" Y="5069" Z="0"/>
					<Vertex X="8526" Y="5059" Z="0"/>
					<Vertex X="8526" Y="5049" Z="0"/>
					<Vertex X="8536" Y="5049" Z="0"/>
					<Vertex X="8546" Y="5049" Z="0"/>
					<Vertex X="8585" Y="5039" Z="0"/>
					<Vertex X="8624" Y="5039" Z="0"/>
					<Vertex X="8644" Y="5039" Z="0"/>
					<Vertex X="8654" Y="5039" Z="0"/>
					<Vertex X="8664" Y="5039" Z="0"/>
					<Vertex X="8674" Y="5039" Z="0"/>
					<Vertex X="8683" Y="5039" Z="0"/>
					<Vertex X="8703" Y="5049" Z="0"/>
					<Vertex X="8723" Y="5059" Z="0"/>
					<Vertex X="8733" Y="5059" Z="0"/>
					<Vertex X="8762" Y="5069" Z="0"/>
					<Vertex X="8782" Y="5079" Z="0"/>
					<Vertex X="8791" Y="5079" Z="0"/>
					<Vertex X="8811" Y="5079" Z="0"/>
					<Vertex X="8831" Y="5088" Z="0"/>
					<Vertex X="8831" Y="5098" Z="0"/>
					<Vertex X="8841" Y="5108" Z="0"/>
					<Vertex X="8850" Y="5108" Z="0"/>
					<Vertex X="8860" Y="5118" Z="0"/>
					<Vertex X="8870" Y="5128" Z="0"/>
					<Vertex X="8880" Y="5128" Z="0"/>
					<Vertex X="8900" Y="5137" Z="0"/>
					<Vertex X="8919" Y="5147" Z="0"/>
					<Vertex X="8939" Y="5157" Z="0"/>
					<Vertex X="8958" Y="5157" Z="0"/>
					<Vertex X="8978" Y="5167" Z="0"/>
					<Vertex X="8988" Y="5177" Z="0"/>
					<Vertex X="8998" Y="5177" Z="0"/>
					<Vertex X="9008" Y="5177" Z="0"/>
					<Vertex X="9017" Y="5187" Z="0"/>
					<Vertex X="9027" Y="5196" Z="0"/>
					<Vertex X="9037" Y="5196" Z="0"/>
					<Vertex X="9047" Y="5206" Z="0"/>
					<Vertex X="9057" Y="5216" Z="0"/>
					<Vertex X="9067" Y="5216" Z="0"/>
					<Vertex X="9076" Y="5226" Z="0"/>
					<Vertex X="9086" Y="5226" Z="0"/>
					<Vertex X="9086" Y="5236" Z="0"/>
					<Vertex X="9106" Y="5236" Z="0"/>
					<Vertex X="9116" Y="5236" Z="0"/>
					<Vertex X="9116" Y="5245" Z="0"/>
					<Vertex X="9125" Y="5245" Z="0"/>
					<Vertex X="9135" Y="5245" Z="0"/>
					<Vertex X="9145" Y="5255" Z="0"/>
					<Vertex X="9145" Y="5265" Z="0"/>
					<Vertex X="9155" Y="5265" Z="0"/>
					<Vertex X="9155" Y="5275" Z="0"/>
					<Vertex X="9175" Y="5275" Z="0"/>
					<Vertex X="9184" Y="5285" Z="0"/>
					<Vertex X="9194" Y="5295" Z="0"/>
					<Vertex X="9204" Y="5295" Z="0"/>
					<Vertex X="9214" Y="5295" Z="0"/>
					<Vertex X="9253" Y="5314" Z="0"/>
					<Vertex X="9263" Y="5314" Z="0"/>
					<Vertex X="9283" Y="5314" Z="0"/>
					<Vertex X="9283" Y="5324" Z="0"/>
					<Vertex X="9292" Y="5324" Z="0"/>
					<Vertex X="9302" Y="5334" Z="0"/>
					<Vertex X="9302" Y="5344" Z="0"/>
					<Vertex X="9312" Y="5344" Z="0"/>
					<Vertex X="9322" Y="5344" Z="0"/>
					<Vertex X="9322" Y="5354" Z="0"/>
					<Vertex X="9332" Y="5354" Z="0"/>
					<Vertex X="9342" Y="5363" Z="0"/>
					<Vertex X="9351" Y="5363" Z="0"/>
					<Vertex X="9361" Y="5373" Z="0"/>
					<Vertex X="9371" Y="5373" Z="0"/>
					<Vertex X="9381" Y="5373" Z="0"/>
					<Vertex X="9391" Y="5373" Z="0"/>
					<Vertex X="9400" Y="5383" Z="0"/>
					<Vertex X="9410" Y="5383" Z="0"/>
					<Vertex X="9420" Y="5383" Z="0"/>
					<Vertex X="9430" Y="5383" Z="0"/>
					<Vertex X="9430" Y="5393" Z="0"/>
					<Vertex X="9440" Y="5393" Z="0"/>
					<Vertex X="9450" Y="5393" Z="0"/>
					<Vertex X="9459" Y="5393" Z="0"/>
					<Vertex X="9469" Y="5403" Z="0"/>
					<Vertex X="9489" Y="5403" Z="0"/>
					<Vertex X="9509" Y="5412" Z="0"/>
					<Vertex X="9528" Y="5412" Z="0"/>
					<Vertex X="9548" Y="5412" Z="0"/>
					<Vertex X="9567" Y="5422" Z="0"/>
					<Vertex X="9587" Y="5422" Z="0"/>
					<Vertex X="9617" Y="5422" Z="0"/>
					<Vertex X="9636" Y="5422" Z="0"/>
					<Vertex X="9666" Y="5422" Z="0"/>
					<Vertex X="9675" Y="5422" Z="0"/>
					<Vertex X="9685" Y="5422" Z="0"/>
					<Vertex X="9705" Y="5432" Z="0"/>
					<Vertex X="9734" Y="5432" Z="0"/>
					<Vertex X="9774" Y="5442" Z="0"/>
					<Vertex X="9793" Y="5442" Z="0"/>
					<Vertex X="9813" Y="5442" Z="0"/>
					<Vertex X="9842" Y="5442" Z="0"/>
					<Vertex X="9862" Y="5442" Z="0"/>
					<Vertex X="9882" Y="5442" Z="0"/>
					<Vertex X="9892" Y="5442" Z="0"/>
					<Vertex X="9901" Y="5442" Z="0"/>
					<Vertex X="9911" Y="5442" Z="0"/>
					<Vertex X="9921" Y="5442" Z="0"/>
					<Vertex X="9931" Y="5442" Z="0"/>
					<Vertex X="9941" Y="5442" Z="0"/>
					<Vertex X="9951" Y="5442" Z="0"/>
					<Vertex X="9960" Y="5442" Z="0"/>
					<Vertex X="9980" Y="5442" Z="0"/>
					<Vertex X="9990" Y="5442" Z="0"/>
					<Vertex X="10000" Y="5442" Z="0"/>
					<Vertex X="10009" Y="5442" Z="0"/>
					<Vertex X="10029" Y="5442" Z="0"/>
					<Vertex X="10039" Y="5442" Z="0"/>
					<Vertex X="10049" Y="5442" Z="0"/>
					<Vertex X="10078" Y="5432" Z="0"/>
					<Vertex X="10088" Y="5422" Z="0"/>
					<Vertex X="10108" Y="5412" Z="0"/>
					<Vertex X="10157" Y="5383" Z="0"/>
					<Vertex X="10176" Y="5373" Z="0"/>
					<Vertex X="10196" Y="5354" Z="0"/>
					<Vertex X="10216" Y="5354" Z="0"/>
					<Vertex X="10226" Y="5344" Z="0"/>
					<Vertex X="10226" Y="5334" Z="0"/>
					<Vertex X="10235" Y="5324" Z="0"/>
					<Vertex X="10245" Y="5324" Z="0"/>
					<Vertex X="10255" Y="5314" Z="0"/>
					<Vertex X="10265" Y="5314" Z="0"/>
					<Vertex X="10275" Y="5304" Z="0"/>
					<Vertex X="10284" Y="5295" Z="0"/>
					<Vertex X="10294" Y="5285" Z="0"/>
					<Vertex X="10304" Y="5285" Z="0"/>
					<Vertex X="10304" Y="5275" Z="0"/>
					<Vertex X="10324" Y="5255" Z="0"/>
					<Vertex X="10334" Y="5255" Z="0"/>
					<Vertex X="10334" Y="5245" Z="0"/>
					<Vertex X="10343" Y="5236" Z="0"/>
					<Vertex X="10353" Y="5236" Z="0"/>
					<Vertex X="10353" Y="5226" Z="0"/>
					<Vertex X="10339" Y="5233" Z="0"/>
					<Vertex X="10371" Y="5233" Z="0"/>
					<Vertex X="10402" Y="5233" Z="0"/>
					<Vertex X="10465" Y="5170" Z="0"/>
					<Vertex X="10465" Y="5139" Z="0"/>
					<Vertex X="10465" Y="5076" Z="0"/>
					<Vertex X="10496" Y="4982" Z="0"/>
					<Vertex X="10527" Y="4919" Z="0"/>
					<Vertex X="10527" Y="4888" Z="0"/>
					<Vertex X="10527" Y="4857" Z="0"/>
					<Vertex X="10527" Y="4825" Z="0"/>
					<Vertex X="10527" Y="4731" Z="0"/>
					<Vertex X="10527" Y="4669" Z="0"/>
					<Vertex X="10496" Y="4669" Z="0"/>
					<Vertex X="10496" Y="4637" Z="0"/>
					<Vertex X="10496" Y="4606" Z="0"/>
					<Vertex X="10496" Y="4575" Z="0"/>
					<Vertex X="10496" Y="4543" Z="0"/>
					<Vertex X="10465" Y="4512" Z="0"/>
					<Vertex X="10339" Y="4387" Z="0"/>
				</Vertices>
			</Region>
			<Region Id="4" Type="0" Zoom="0.048732" Selected="1" ImageLocation="" ImageFocus="0" Length="25299.6" Area="39720976.5" LengthMicrons="6274.3" AreaMicrons="2442998.9" Text="NC" NegativeROA="0" InputRegionId="0" Analyze="1" DisplayId="4">
				<Attributes/>
				<Vertices>
					<Vertex X="2422" Y="9214" Z="0"/>
					<Vertex X="2607" Y="9173" Z="0"/>
					<Vertex X="2832" Y="9132" Z="0"/>
					<Vertex X="3058" Y="9050" Z="0"/>
					<Vertex X="3304" Y="8968" Z="0"/>
					<Vertex X="3427" Y="8927" Z="0"/>
					<Vertex X="3592" Y="8865" Z="0"/>
					<Vertex X="3674" Y="8845" Z="0"/>
					<Vertex X="3756" Y="8803" Z="0"/>
					<Vertex X="3776" Y="8803" Z="0"/>
					<Vertex X="3838" Y="8783" Z="0"/>
					<Vertex X="3940" Y="8783" Z="0"/>
					<Vertex X="4002" Y="8762" Z="0"/>
					<Vertex X="4146" Y="8742" Z="0"/>
					<Vertex X="4351" Y="8721" Z="0"/>
					<Vertex X="4494" Y="8721" Z="0"/>
					<Vertex X="4556" Y="8721" Z="0"/>
					<Vertex X="4659" Y="8721" Z="0"/>
					<Vertex X="4720" Y="8742" Z="0"/>
					<Vertex X="4782" Y="8783" Z="0"/>
					<Vertex X="4864" Y="8845" Z="0"/>
					<Vertex X="5007" Y="8906" Z="0"/>
					<Vertex X="5172" Y="8968" Z="0"/>
					<Vertex X="5254" Y="8988" Z="0"/>
					<Vertex X="5377" Y="9029" Z="0"/>
					<Vertex X="5459" Y="9070" Z="0"/>
					<Vertex X="5520" Y="9091" Z="0"/>
					<Vertex X="5603" Y="9173" Z="0"/>
					<Vertex X="5705" Y="9275" Z="0"/>
					<Vertex X="5767" Y="9358" Z="0"/>
					<Vertex X="5808" Y="9419" Z="0"/>
					<Vertex X="5849" Y="9501" Z="0"/>
					<Vertex X="5910" Y="9604" Z="0"/>
					<Vertex X="6013" Y="9727" Z="0"/>
					<Vertex X="6054" Y="9768" Z="0"/>
					<Vertex X="6157" Y="9871" Z="0"/>
					<Vertex X="6239" Y="9953" Z="0"/>
					<Vertex X="6259" Y="10014" Z="0"/>
					<Vertex X="6321" Y="10096" Z="0"/>
					<Vertex X="6341" Y="10199" Z="0"/>
					<Vertex X="6382" Y="10240" Z="0"/>
					<Vertex X="6464" Y="10384" Z="0"/>
					<Vertex X="6567" Y="10548" Z="0"/>
					<Vertex X="6670" Y="10691" Z="0"/>
					<Vertex X="6711" Y="10732" Z="0"/>
					<Vertex X="6752" Y="10814" Z="0"/>
					<Vertex X="6772" Y="10917" Z="0"/>
					<Vertex X="6813" Y="10999" Z="0"/>
					<Vertex X="6834" Y="11061" Z="0"/>
					<Vertex X="6875" Y="11184" Z="0"/>
					<Vertex X="6916" Y="11307" Z="0"/>
					<Vertex X="6957" Y="11348" Z="0"/>
					<Vertex X="6998" Y="11471" Z="0"/>
					<Vertex X="7039" Y="11553" Z="0"/>
					<Vertex X="7080" Y="11635" Z="0"/>
					<Vertex X="7101" Y="11676" Z="0"/>
					<Vertex X="7121" Y="11779" Z="0"/>
					<Vertex X="7162" Y="11861" Z="0"/>
					<Vertex X="7183" Y="11964" Z="0"/>
					<Vertex X="7203" Y="12005" Z="0"/>
					<Vertex X="7224" Y="12087" Z="0"/>
					<Vertex X="7265" Y="12169" Z="0"/>
					<Vertex X="7265" Y="12210" Z="0"/>
					<Vertex X="7285" Y="12271" Z="0"/>
					<Vertex X="7326" Y="12374" Z="0"/>
					<Vertex X="7326" Y="12456" Z="0"/>
					<Vertex X="7347" Y="12497" Z="0"/>
					<Vertex X="7367" Y="12559" Z="0"/>
					<Vertex X="7367" Y="12661" Z="0"/>
					<Vertex X="7388" Y="12723" Z="0"/>
					<Vertex X="7388" Y="12764" Z="0"/>
					<Vertex X="7429" Y="12867" Z="0"/>
					<Vertex X="7449" Y="12949" Z="0"/>
					<Vertex X="7449" Y="12969" Z="0"/>
					<Vertex X="7470" Y="13010" Z="0"/>
					<Vertex X="7490" Y="13051" Z="0"/>
					<Vertex X="7490" Y="13092" Z="0"/>
					<Vertex X="7490" Y="13133" Z="0"/>
					<Vertex X="7490" Y="13154" Z="0"/>
					<Vertex X="7490" Y="13174" Z="0"/>
					<Vertex X="7490" Y="13195" Z="0"/>
					<Vertex X="7490" Y="13215" Z="0"/>
					<Vertex X="7490" Y="13236" Z="0"/>
					<Vertex X="7490" Y="13256" Z="0"/>
					<Vertex X="7490" Y="13277" Z="0"/>
					<Vertex X="7490" Y="13297" Z="0"/>
					<Vertex X="7490" Y="13318" Z="0"/>
					<Vertex X="7490" Y="13339" Z="0"/>
					<Vertex X="7490" Y="13359" Z="0"/>
					<Vertex X="7490" Y="13380" Z="0"/>
					<Vertex X="7490" Y="13400" Z="0"/>
					<Vertex X="7490" Y="13421" Z="0"/>
					<Vertex X="7490" Y="13441" Z="0"/>
					<Vertex X="7531" Y="13523" Z="0"/>
					<Vertex X="7593" Y="13626" Z="0"/>
					<Vertex X="7675" Y="13728" Z="0"/>
					<Vertex X="7757" Y="13831" Z="0"/>
					<Vertex X="7839" Y="13934" Z="0"/>
					<Vertex X="7901" Y="14036" Z="0"/>
					<Vertex X="7962" Y="14077" Z="0"/>
					<Vertex X="8044" Y="14180" Z="0"/>
					<Vertex X="8085" Y="14221" Z="0"/>
					<Vertex X="8168" Y="14303" Z="0"/>
					<Vertex X="8250" Y="14385" Z="0"/>
					<Vertex X="8291" Y="14447" Z="0"/>
					<Vertex X="8311" Y="14488" Z="0"/>
					<Vertex X="8352" Y="14549" Z="0"/>
					<Vertex X="8414" Y="14611" Z="0"/>
					<Vertex X="8455" Y="14652" Z="0"/>
					<Vertex X="8475" Y="14672" Z="0"/>
					<Vertex X="8496" Y="14713" Z="0"/>
					<Vertex X="8516" Y="14734" Z="0"/>
					<Vertex X="8557" Y="14816" Z="0"/>
					<Vertex X="8599" Y="14919" Z="0"/>
					<Vertex X="8619" Y="14960" Z="0"/>
					<Vertex X="8660" Y="15062" Z="0"/>
					<Vertex X="8681" Y="15144" Z="0"/>
					<Vertex X="8701" Y="15165" Z="0"/>
					<Vertex X="8701" Y="15185" Z="0"/>
					<Vertex X="8701" Y="15247" Z="0"/>
					<Vertex X="8701" Y="15308" Z="0"/>
					<Vertex X="8701" Y="15350" Z="0"/>
					<Vertex X="8701" Y="15452" Z="0"/>
					<Vertex X="8701" Y="15514" Z="0"/>
					<Vertex X="8701" Y="15596" Z="0"/>
					<Vertex X="8681" Y="15596" Z="0"/>
					<Vertex X="8660" Y="15637" Z="0"/>
					<Vertex X="8640" Y="15678" Z="0"/>
					<Vertex X="8619" Y="15698" Z="0"/>
					<Vertex X="8599" Y="15760" Z="0"/>
					<Vertex X="8557" Y="15863" Z="0"/>
					<Vertex X="8537" Y="15945" Z="0"/>
					<Vertex X="8516" Y="15986" Z="0"/>
					<Vertex X="8496" Y="16068" Z="0"/>
					<Vertex X="8475" Y="16109" Z="0"/>
					<Vertex X="8434" Y="16170" Z="0"/>
					<Vertex X="8434" Y="16191" Z="0"/>
					<Vertex X="8414" Y="16273" Z="0"/>
					<Vertex X="8373" Y="16355" Z="0"/>
					<Vertex X="8373" Y="16437" Z="0"/>
					<Vertex X="8352" Y="16478" Z="0"/>
					<Vertex X="8311" Y="16560" Z="0"/>
					<Vertex X="8291" Y="16642" Z="0"/>
					<Vertex X="8270" Y="16683" Z="0"/>
					<Vertex X="8250" Y="16745" Z="0"/>
					<Vertex X="8229" Y="16786" Z="0"/>
					<Vertex X="8188" Y="16847" Z="0"/>
					<Vertex X="8168" Y="16868" Z="0"/>
					<Vertex X="8147" Y="16889" Z="0"/>
					<Vertex X="8106" Y="16930" Z="0"/>
					<Vertex X="8003" Y="16991" Z="0"/>
					<Vertex X="7962" Y="17012" Z="0"/>
					<Vertex X="7737" Y="17094" Z="0"/>
					<Vertex X="7490" Y="17135" Z="0"/>
					<Vertex X="7306" Y="17176" Z="0"/>
					<Vertex X="7244" Y="17196" Z="0"/>
					<Vertex X="7142" Y="17237" Z="0"/>
					<Vertex X="7080" Y="17237" Z="0"/>
					<Vertex X="7018" Y="17258" Z="0"/>
					<Vertex X="6998" Y="17278" Z="0"/>
					<Vertex X="6936" Y="17278" Z="0"/>
					<Vertex X="6854" Y="17278" Z="0"/>
					<Vertex X="6752" Y="17278" Z="0"/>
					<Vertex X="6690" Y="17278" Z="0"/>
					<Vertex X="6485" Y="17237" Z="0"/>
					<Vertex X="6198" Y="17237" Z="0"/>
					<Vertex X="5869" Y="17217" Z="0"/>
					<Vertex X="5705" Y="17217" Z="0"/>
					<Vertex X="5418" Y="17217" Z="0"/>
					<Vertex X="5213" Y="17237" Z="0"/>
					<Vertex X="5028" Y="17237" Z="0"/>
					<Vertex X="4966" Y="17237" Z="0"/>
					<Vertex X="4823" Y="17217" Z="0"/>
					<Vertex X="4679" Y="17217" Z="0"/>
					<Vertex X="4638" Y="17196" Z="0"/>
					<Vertex X="4556" Y="17155" Z="0"/>
					<Vertex X="4453" Y="17135" Z="0"/>
					<Vertex X="4371" Y="17094" Z="0"/>
					<Vertex X="4310" Y="17094" Z="0"/>
					<Vertex X="4269" Y="17053" Z="0"/>
					<Vertex X="4228" Y="17032" Z="0"/>
					<Vertex X="4187" Y="17012" Z="0"/>
					<Vertex X="4146" Y="16991" Z="0"/>
					<Vertex X="4105" Y="16971" Z="0"/>
					<Vertex X="4022" Y="16930" Z="0"/>
					<Vertex X="3920" Y="16909" Z="0"/>
					<Vertex X="3879" Y="16889" Z="0"/>
					<Vertex X="3797" Y="16847" Z="0"/>
					<Vertex X="3694" Y="16745" Z="0"/>
					<Vertex X="3592" Y="16642" Z="0"/>
					<Vertex X="3550" Y="16601" Z="0"/>
					<Vertex X="3448" Y="16519" Z="0"/>
					<Vertex X="3366" Y="16478" Z="0"/>
					<Vertex X="3304" Y="16458" Z="0"/>
					<Vertex X="3263" Y="16417" Z="0"/>
					<Vertex X="3222" Y="16396" Z="0"/>
					<Vertex X="3202" Y="16355" Z="0"/>
					<Vertex X="3120" Y="16273" Z="0"/>
					<Vertex X="3058" Y="16191" Z="0"/>
					<Vertex X="2935" Y="16088" Z="0"/>
					<Vertex X="2853" Y="16006" Z="0"/>
					<Vertex X="2791" Y="15945" Z="0"/>
					<Vertex X="2750" Y="15883" Z="0"/>
					<Vertex X="2730" Y="15821" Z="0"/>
					<Vertex X="2689" Y="15719" Z="0"/>
					<Vertex X="2648" Y="15596" Z="0"/>
					<Vertex X="2648" Y="15493" Z="0"/>
					<Vertex X="2607" Y="15350" Z="0"/>
					<Vertex X="2566" Y="15165" Z="0"/>
					<Vertex X="2545" Y="15042" Z="0"/>
					<Vertex X="2545" Y="14960" Z="0"/>
					<Vertex X="2545" Y="14816" Z="0"/>
					<Vertex X="2545" Y="14590" Z="0"/>
					<Vertex X="2545" Y="14323" Z="0"/>
					<Vertex X="2545" Y="14200" Z="0"/>
					<Vertex X="2566" Y="13954" Z="0"/>
					<Vertex X="2607" Y="13687" Z="0"/>
					<Vertex X="2627" Y="13441" Z="0"/>
					<Vertex X="2627" Y="13318" Z="0"/>
					<Vertex X="2627" Y="13092" Z="0"/>
					<Vertex X="2627" Y="12867" Z="0"/>
					<Vertex X="2607" Y="12620" Z="0"/>
					<Vertex X="2566" Y="12477" Z="0"/>
					<Vertex X="2524" Y="12189" Z="0"/>
					<Vertex X="2504" Y="11902" Z="0"/>
					<Vertex X="2483" Y="11615" Z="0"/>
					<Vertex X="2463" Y="11471" Z="0"/>
					<Vertex X="2463" Y="11245" Z="0"/>
					<Vertex X="2463" Y="11040" Z="0"/>
					<Vertex X="2442" Y="10835" Z="0"/>
					<Vertex X="2422" Y="10753" Z="0"/>
					<Vertex X="2381" Y="10568" Z="0"/>
					<Vertex X="2340" Y="10445" Z="0"/>
					<Vertex X="2319" Y="10301" Z="0"/>
					<Vertex X="2299" Y="10260" Z="0"/>
					<Vertex X="2278" Y="10158" Z="0"/>
					<Vertex X="2237" Y="10055" Z="0"/>
					<Vertex X="2196" Y="9953" Z="0"/>
					<Vertex X="2196" Y="9891" Z="0"/>
					<Vertex X="2155" Y="9809" Z="0"/>
					<Vertex X="2135" Y="9727" Z="0"/>
					<Vertex X="2114" Y="9686" Z="0"/>
					<Vertex X="2114" Y="9645" Z="0"/>
					<Vertex X="2114" Y="9624" Z="0"/>
					<Vertex X="2114" Y="9604" Z="0"/>
					<Vertex X="2114" Y="9583" Z="0"/>
					<Vertex X="2114" Y="9563" Z="0"/>
					<Vertex X="2114" Y="9542" Z="0"/>
					<Vertex X="2135" Y="9522" Z="0"/>
					<Vertex X="2135" Y="9501" Z="0"/>
					<Vertex X="2155" Y="9481" Z="0"/>
					<Vertex X="2176" Y="9460" Z="0"/>
					<Vertex X="2196" Y="9440" Z="0"/>
					<Vertex X="2217" Y="9419" Z="0"/>
					<Vertex X="2237" Y="9399" Z="0"/>
					<Vertex X="2258" Y="9378" Z="0"/>
					<Vertex X="2278" Y="9378" Z="0"/>
					<Vertex X="2299" Y="9378" Z="0"/>
					<Vertex X="2319" Y="9378" Z="0"/>
					<Vertex X="2340" Y="9378" Z="0"/>
					<Vertex X="2360" Y="9358" Z="0"/>
					<Vertex X="2381" Y="9358" Z="0"/>
					<Vertex X="2401" Y="9358" Z="0"/>
					<Vertex X="2422" Y="9358" Z="0"/>
					<Vertex X="2442" Y="9358" Z="0"/>
					<Vertex X="2463" Y="9358" Z="0"/>
					<Vertex X="2483" Y="9337" Z="0"/>
					<Vertex X="2524" Y="9337" Z="0"/>
					<Vertex X="2545" Y="9317" Z="0"/>
					<Vertex X="2422" Y="9214" Z="0"/>
				</Vertices>
			</Region>
		</Regions>
		<Plots/>
	</Annotation>
</Annotations>
