# Supplementary material for: Convolutional neural networks can accurately distinguish four histologic growth patterns of lung adenocarcinoma in digital slides
Source: Sci Rep. 2019 Feb 6;9:1483. doi: 10.1038/s41598-018-37638-9 (PMC6365499; doi:10.1038/s41598-018-37638-9)
Supplement: Supplementary file 2 — Dataset 1 [file 41598_2018_37638_MOESM2_ESM.zip › TCGA-55-8091-01A-01-TS1.ab1bfa91-9b10-41cf-8ffb-65e3aaf650d0.xml]

<Annotations MicronsPerPixel="0.493900">
	<Annotation Id="1" Name="" ReadOnly="0" NameReadOnly="0" LineColorReadOnly="0" Incremental="0" Type="4" LineColor="65280" Visible="1" Selected="1" MarkupImagePath="" MacroName="">
		<Attributes/>
		<Regions>
			<RegionAttributeHeaders>
				<AttributeHeader Id="9999" Name="Region" ColumnWidth="-1"/>
				<AttributeHeader Id="9997" Name="Length" ColumnWidth="-1"/>
				<AttributeHeader Id="9996" Name="Area" ColumnWidth="-1"/>
				<AttributeHeader Id="9998" Name="Text" ColumnWidth="-1"/>
			</RegionAttributeHeaders>
			<Region Id="1" Type="0" Zoom="0.410000" Selected="0" ImageLocation="" ImageFocus="0" Length="8034.9" Area="699782.5" LengthMicrons="3968.4" AreaMicrons="170703.0" Text="SOLID" NegativeROA="0" InputRegionId="0" Analyze="1" DisplayId="1">
				<Attributes/>
				<Vertices>
					<Vertex X="10834" Y="7161" Z="0"/>
					<Vertex X="10837" Y="7165" Z="0"/>
					<Vertex X="10839" Y="7168" Z="0"/>
					<Vertex X="10842" Y="7168" Z="0"/>
					<Vertex X="10844" Y="7173" Z="0"/>
					<Vertex X="10844" Y="7178" Z="0"/>
					<Vertex X="10851" Y="7183" Z="0"/>
					<Vertex X="10851" Y="7187" Z="0"/>
					<Vertex X="10854" Y="7187" Z="0"/>
					<Vertex X="10856" Y="7192" Z="0"/>
					<Vertex X="10861" Y="7197" Z="0"/>
					<Vertex X="10864" Y="7202" Z="0"/>
					<Vertex X="10868" Y="7207" Z="0"/>
					<Vertex X="10871" Y="7214" Z="0"/>
					<Vertex X="10871" Y="7217" Z="0"/>
					<Vertex X="10878" Y="7224" Z="0"/>
					<Vertex X="10878" Y="7226" Z="0"/>
					<Vertex X="10878" Y="7231" Z="0"/>
					<Vertex X="10885" Y="7236" Z="0"/>
					<Vertex X="10885" Y="7239" Z="0"/>
					<Vertex X="10888" Y="7241" Z="0"/>
					<Vertex X="10890" Y="7246" Z="0"/>
					<Vertex X="10893" Y="7251" Z="0"/>
					<Vertex X="10895" Y="7253" Z="0"/>
					<Vertex X="10895" Y="7256" Z="0"/>
					<Vertex X="10895" Y="7258" Z="0"/>
					<Vertex X="10898" Y="7263" Z="0"/>
					<Vertex X="10903" Y="7268" Z="0"/>
					<Vertex X="10903" Y="7273" Z="0"/>
					<Vertex X="10905" Y="7273" Z="0"/>
					<Vertex X="10907" Y="7275" Z="0"/>
					<Vertex X="10907" Y="7283" Z="0"/>
					<Vertex X="10907" Y="7285" Z="0"/>
					<Vertex X="10912" Y="7287" Z="0"/>
					<Vertex X="10915" Y="7292" Z="0"/>
					<Vertex X="10915" Y="7297" Z="0"/>
					<Vertex X="10915" Y="7300" Z="0"/>
					<Vertex X="10917" Y="7304" Z="0"/>
					<Vertex X="10920" Y="7307" Z="0"/>
					<Vertex X="10922" Y="7309" Z="0"/>
					<Vertex X="10922" Y="7314" Z="0"/>
					<Vertex X="10924" Y="7317" Z="0"/>
					<Vertex X="10929" Y="7319" Z="0"/>
					<Vertex X="10929" Y="7324" Z="0"/>
					<Vertex X="10929" Y="7326" Z="0"/>
					<Vertex X="10932" Y="7331" Z="0"/>
					<Vertex X="10934" Y="7336" Z="0"/>
					<Vertex X="10937" Y="7343" Z="0"/>
					<Vertex X="10939" Y="7348" Z="0"/>
					<Vertex X="10942" Y="7353" Z="0"/>
					<Vertex X="10944" Y="7361" Z="0"/>
					<Vertex X="10946" Y="7363" Z="0"/>
					<Vertex X="10949" Y="7368" Z="0"/>
					<Vertex X="10949" Y="7370" Z="0"/>
					<Vertex X="10954" Y="7375" Z="0"/>
					<Vertex X="10956" Y="7380" Z="0"/>
					<Vertex X="10956" Y="7385" Z="0"/>
					<Vertex X="10959" Y="7387" Z="0"/>
					<Vertex X="10964" Y="7390" Z="0"/>
					<Vertex X="10968" Y="7395" Z="0"/>
					<Vertex X="10968" Y="7397" Z="0"/>
					<Vertex X="10973" Y="7400" Z="0"/>
					<Vertex X="10973" Y="7404" Z="0"/>
					<Vertex X="10976" Y="7407" Z="0"/>
					<Vertex X="10976" Y="7412" Z="0"/>
					<Vertex X="10978" Y="7417" Z="0"/>
					<Vertex X="10978" Y="7419" Z="0"/>
					<Vertex X="10981" Y="7422" Z="0"/>
					<Vertex X="10981" Y="7424" Z="0"/>
					<Vertex X="10983" Y="7429" Z="0"/>
					<Vertex X="10983" Y="7434" Z="0"/>
					<Vertex X="10983" Y="7436" Z="0"/>
					<Vertex X="10983" Y="7439" Z="0"/>
					<Vertex X="10988" Y="7441" Z="0"/>
					<Vertex X="10988" Y="7443" Z="0"/>
					<Vertex X="10988" Y="7446" Z="0"/>
					<Vertex X="10988" Y="7448" Z="0"/>
					<Vertex X="10988" Y="7453" Z="0"/>
					<Vertex X="10990" Y="7458" Z="0"/>
					<Vertex X="10990" Y="7461" Z="0"/>
					<Vertex X="10993" Y="7461" Z="0"/>
					<Vertex X="10993" Y="7465" Z="0"/>
					<Vertex X="10993" Y="7468" Z="0"/>
					<Vertex X="10995" Y="7470" Z="0"/>
					<Vertex X="10995" Y="7473" Z="0"/>
					<Vertex X="10995" Y="7475" Z="0"/>
					<Vertex X="10998" Y="7478" Z="0"/>
					<Vertex X="10998" Y="7480" Z="0"/>
					<Vertex X="10998" Y="7483" Z="0"/>
					<Vertex X="10998" Y="7485" Z="0"/>
					<Vertex X="10998" Y="7490" Z="0"/>
					<Vertex X="11000" Y="7492" Z="0"/>
					<Vertex X="11000" Y="7497" Z="0"/>
					<Vertex X="11000" Y="7500" Z="0"/>
					<Vertex X="11003" Y="7504" Z="0"/>
					<Vertex X="11003" Y="7507" Z="0"/>
					<Vertex X="11003" Y="7509" Z="0"/>
					<Vertex X="11003" Y="7512" Z="0"/>
					<Vertex X="11005" Y="7514" Z="0"/>
					<Vertex X="11005" Y="7517" Z="0"/>
					<Vertex X="11007" Y="7519" Z="0"/>
					<Vertex X="11007" Y="7522" Z="0"/>
					<Vertex X="11007" Y="7526" Z="0"/>
					<Vertex X="11007" Y="7529" Z="0"/>
					<Vertex X="11010" Y="7531" Z="0"/>
					<Vertex X="11012" Y="7534" Z="0"/>
					<Vertex X="11012" Y="7536" Z="0"/>
					<Vertex X="11012" Y="7539" Z="0"/>
					<Vertex X="11012" Y="7541" Z="0"/>
					<Vertex X="11012" Y="7543" Z="0"/>
					<Vertex X="11012" Y="7546" Z="0"/>
					<Vertex X="11015" Y="7551" Z="0"/>
					<Vertex X="11015" Y="7553" Z="0"/>
					<Vertex X="11015" Y="7558" Z="0"/>
					<Vertex X="11015" Y="7561" Z="0"/>
					<Vertex X="11015" Y="7563" Z="0"/>
					<Vertex X="11017" Y="7568" Z="0"/>
					<Vertex X="11020" Y="7568" Z="0"/>
					<Vertex X="11020" Y="7570" Z="0"/>
					<Vertex X="11020" Y="7575" Z="0"/>
					<Vertex X="11022" Y="7578" Z="0"/>
					<Vertex X="11024" Y="7583" Z="0"/>
					<Vertex X="11024" Y="7585" Z="0"/>
					<Vertex X="11024" Y="7587" Z="0"/>
					<Vertex X="11024" Y="7590" Z="0"/>
					<Vertex X="11027" Y="7595" Z="0"/>
					<Vertex X="11027" Y="7597" Z="0"/>
					<Vertex X="11029" Y="7600" Z="0"/>
					<Vertex X="11029" Y="7602" Z="0"/>
					<Vertex X="11029" Y="7607" Z="0"/>
					<Vertex X="11029" Y="7609" Z="0"/>
					<Vertex X="11032" Y="7612" Z="0"/>
					<Vertex X="11032" Y="7614" Z="0"/>
					<Vertex X="11032" Y="7617" Z="0"/>
					<Vertex X="11034" Y="7619" Z="0"/>
					<Vertex X="11034" Y="7622" Z="0"/>
					<Vertex X="11034" Y="7624" Z="0"/>
					<Vertex X="11037" Y="7629" Z="0"/>
					<Vertex X="11037" Y="7631" Z="0"/>
					<Vertex X="11037" Y="7636" Z="0"/>
					<Vertex X="11037" Y="7639" Z="0"/>
					<Vertex X="11037" Y="7641" Z="0"/>
					<Vertex X="11037" Y="7643" Z="0"/>
					<Vertex X="11037" Y="7646" Z="0"/>
					<Vertex X="11039" Y="7648" Z="0"/>
					<Vertex X="11039" Y="7651" Z="0"/>
					<Vertex X="11039" Y="7653" Z="0"/>
					<Vertex X="11039" Y="7658" Z="0"/>
					<Vertex X="11039" Y="7661" Z="0"/>
					<Vertex X="11039" Y="7663" Z="0"/>
					<Vertex X="11039" Y="7668" Z="0"/>
					<Vertex X="11039" Y="7673" Z="0"/>
					<Vertex X="11039" Y="7675" Z="0"/>
					<Vertex X="11039" Y="7678" Z="0"/>
					<Vertex X="11039" Y="7683" Z="0"/>
					<Vertex X="11039" Y="7685" Z="0"/>
					<Vertex X="11039" Y="7690" Z="0"/>
					<Vertex X="11044" Y="7695" Z="0"/>
					<Vertex X="11044" Y="7697" Z="0"/>
					<Vertex X="11044" Y="7700" Z="0"/>
					<Vertex X="11044" Y="7707" Z="0"/>
					<Vertex X="11044" Y="7712" Z="0"/>
					<Vertex X="11044" Y="7714" Z="0"/>
					<Vertex X="11046" Y="7717" Z="0"/>
					<Vertex X="11046" Y="7719" Z="0"/>
					<Vertex X="11046" Y="7722" Z="0"/>
					<Vertex X="11049" Y="7724" Z="0"/>
					<Vertex X="11049" Y="7729" Z="0"/>
					<Vertex X="11049" Y="7734" Z="0"/>
					<Vertex X="11051" Y="7739" Z="0"/>
					<Vertex X="11051" Y="7741" Z="0"/>
					<Vertex X="11051" Y="7746" Z="0"/>
					<Vertex X="11054" Y="7748" Z="0"/>
					<Vertex X="11054" Y="7753" Z="0"/>
					<Vertex X="11054" Y="7756" Z="0"/>
					<Vertex X="11054" Y="7758" Z="0"/>
					<Vertex X="11054" Y="7761" Z="0"/>
					<Vertex X="11054" Y="7763" Z="0"/>
					<Vertex X="11054" Y="7765" Z="0"/>
					<Vertex X="11054" Y="7770" Z="0"/>
					<Vertex X="11054" Y="7773" Z="0"/>
					<Vertex X="11056" Y="7778" Z="0"/>
					<Vertex X="11056" Y="7780" Z="0"/>
					<Vertex X="11056" Y="7785" Z="0"/>
					<Vertex X="11059" Y="7787" Z="0"/>
					<Vertex X="11059" Y="7792" Z="0"/>
					<Vertex X="11059" Y="7797" Z="0"/>
					<Vertex X="11059" Y="7800" Z="0"/>
					<Vertex X="11061" Y="7802" Z="0"/>
					<Vertex X="11061" Y="7804" Z="0"/>
					<Vertex X="11061" Y="7807" Z="0"/>
					<Vertex X="11061" Y="7809" Z="0"/>
					<Vertex X="11064" Y="7812" Z="0"/>
					<Vertex X="11064" Y="7814" Z="0"/>
					<Vertex X="11064" Y="7817" Z="0"/>
					<Vertex X="11064" Y="7819" Z="0"/>
					<Vertex X="11064" Y="7822" Z="0"/>
					<Vertex X="11064" Y="7824" Z="0"/>
					<Vertex X="11064" Y="7826" Z="0"/>
					<Vertex X="11064" Y="7829" Z="0"/>
					<Vertex X="11064" Y="7831" Z="0"/>
					<Vertex X="11064" Y="7834" Z="0"/>
					<Vertex X="11066" Y="7836" Z="0"/>
					<Vertex X="11066" Y="7839" Z="0"/>
					<Vertex X="11066" Y="7841" Z="0"/>
					<Vertex X="11066" Y="7843" Z="0"/>
					<Vertex X="11066" Y="7846" Z="0"/>
					<Vertex X="11068" Y="7851" Z="0"/>
					<Vertex X="11068" Y="7853" Z="0"/>
					<Vertex X="11068" Y="7856" Z="0"/>
					<Vertex X="11068" Y="7858" Z="0"/>
					<Vertex X="11068" Y="7863" Z="0"/>
					<Vertex X="11071" Y="7868" Z="0"/>
					<Vertex X="11071" Y="7870" Z="0"/>
					<Vertex X="11071" Y="7875" Z="0"/>
					<Vertex X="11071" Y="7878" Z="0"/>
					<Vertex X="11071" Y="7880" Z="0"/>
					<Vertex X="11071" Y="7883" Z="0"/>
					<Vertex X="11071" Y="7885" Z="0"/>
					<Vertex X="11071" Y="7887" Z="0"/>
					<Vertex X="11071" Y="7892" Z="0"/>
					<Vertex X="11071" Y="7895" Z="0"/>
					<Vertex X="11071" Y="7897" Z="0"/>
					<Vertex X="11071" Y="7900" Z="0"/>
					<Vertex X="11071" Y="7902" Z="0"/>
					<Vertex X="11071" Y="7904" Z="0"/>
					<Vertex X="11071" Y="7907" Z="0"/>
					<Vertex X="11071" Y="7909" Z="0"/>
					<Vertex X="11071" Y="7912" Z="0"/>
					<Vertex X="11071" Y="7917" Z="0"/>
					<Vertex X="11071" Y="7922" Z="0"/>
					<Vertex X="11071" Y="7924" Z="0"/>
					<Vertex X="11071" Y="7929" Z="0"/>
					<Vertex X="11071" Y="7934" Z="0"/>
					<Vertex X="11071" Y="7936" Z="0"/>
					<Vertex X="11071" Y="7939" Z="0"/>
					<Vertex X="11071" Y="7941" Z="0"/>
					<Vertex X="11071" Y="7946" Z="0"/>
					<Vertex X="11071" Y="7948" Z="0"/>
					<Vertex X="11071" Y="7953" Z="0"/>
					<Vertex X="11071" Y="7956" Z="0"/>
					<Vertex X="11071" Y="7958" Z="0"/>
					<Vertex X="11071" Y="7961" Z="0"/>
					<Vertex X="11071" Y="7963" Z="0"/>
					<Vertex X="11071" Y="7970" Z="0"/>
					<Vertex X="11071" Y="7975" Z="0"/>
					<Vertex X="11071" Y="7978" Z="0"/>
					<Vertex X="11071" Y="7980" Z="0"/>
					<Vertex X="11071" Y="7983" Z="0"/>
					<Vertex X="11071" Y="7985" Z="0"/>
					<Vertex X="11071" Y="7987" Z="0"/>
					<Vertex X="11071" Y="7990" Z="0"/>
					<Vertex X="11071" Y="7992" Z="0"/>
					<Vertex X="11071" Y="7995" Z="0"/>
					<Vertex X="11071" Y="7997" Z="0"/>
					<Vertex X="11071" Y="8000" Z="0"/>
					<Vertex X="11071" Y="8002" Z="0"/>
					<Vertex X="11071" Y="8007" Z="0"/>
					<Vertex X="11071" Y="8009" Z="0"/>
					<Vertex X="11071" Y="8014" Z="0"/>
					<Vertex X="11071" Y="8017" Z="0"/>
					<Vertex X="11071" Y="8022" Z="0"/>
					<Vertex X="11071" Y="8024" Z="0"/>
					<Vertex X="11071" Y="8029" Z="0"/>
					<Vertex X="11071" Y="8031" Z="0"/>
					<Vertex X="11071" Y="8034" Z="0"/>
					<Vertex X="11071" Y="8036" Z="0"/>
					<Vertex X="11071" Y="8039" Z="0"/>
					<Vertex X="11071" Y="8041" Z="0"/>
					<Vertex X="11071" Y="8043" Z="0"/>
					<Vertex X="11071" Y="8046" Z="0"/>
					<Vertex X="11071" Y="8051" Z="0"/>
					<Vertex X="11071" Y="8053" Z="0"/>
					<Vertex X="11071" Y="8056" Z="0"/>
					<Vertex X="11068" Y="8058" Z="0"/>
					<Vertex X="11068" Y="8061" Z="0"/>
					<Vertex X="11068" Y="8063" Z="0"/>
					<Vertex X="11066" Y="8065" Z="0"/>
					<Vertex X="11066" Y="8068" Z="0"/>
					<Vertex X="11066" Y="8070" Z="0"/>
					<Vertex X="11066" Y="8075" Z="0"/>
					<Vertex X="11064" Y="8078" Z="0"/>
					<Vertex X="11061" Y="8080" Z="0"/>
					<Vertex X="11061" Y="8085" Z="0"/>
					<Vertex X="11059" Y="8087" Z="0"/>
					<Vertex X="11059" Y="8092" Z="0"/>
					<Vertex X="11059" Y="8095" Z="0"/>
					<Vertex X="11056" Y="8097" Z="0"/>
					<Vertex X="11054" Y="8100" Z="0"/>
					<Vertex X="11054" Y="8102" Z="0"/>
					<Vertex X="11054" Y="8104" Z="0"/>
					<Vertex X="11051" Y="8107" Z="0"/>
					<Vertex X="11049" Y="8109" Z="0"/>
					<Vertex X="11049" Y="8112" Z="0"/>
					<Vertex X="11049" Y="8114" Z="0"/>
					<Vertex X="11046" Y="8117" Z="0"/>
					<Vertex X="11046" Y="8119" Z="0"/>
					<Vertex X="11046" Y="8122" Z="0"/>
					<Vertex X="11046" Y="8124" Z="0"/>
					<Vertex X="11046" Y="8126" Z="0"/>
					<Vertex X="11046" Y="8129" Z="0"/>
					<Vertex X="11046" Y="8131" Z="0"/>
					<Vertex X="11046" Y="8134" Z="0"/>
					<Vertex X="11046" Y="8136" Z="0"/>
					<Vertex X="11049" Y="8139" Z="0"/>
					<Vertex X="11049" Y="8141" Z="0"/>
					<Vertex X="11051" Y="8141" Z="0"/>
					<Vertex X="11054" Y="8143" Z="0"/>
					<Vertex X="11059" Y="8143" Z="0"/>
					<Vertex X="11059" Y="8146" Z="0"/>
					<Vertex X="11061" Y="8151" Z="0"/>
					<Vertex X="11061" Y="8153" Z="0"/>
					<Vertex X="11064" Y="8153" Z="0"/>
					<Vertex X="11066" Y="8153" Z="0"/>
					<Vertex X="11068" Y="8156" Z="0"/>
					<Vertex X="11073" Y="8158" Z="0"/>
					<Vertex X="11076" Y="8158" Z="0"/>
					<Vertex X="11078" Y="8158" Z="0"/>
					<Vertex X="11081" Y="8161" Z="0"/>
					<Vertex X="11083" Y="8161" Z="0"/>
					<Vertex X="11085" Y="8163" Z="0"/>
					<Vertex X="11088" Y="8163" Z="0"/>
					<Vertex X="11090" Y="8163" Z="0"/>
					<Vertex X="11093" Y="8163" Z="0"/>
					<Vertex X="11095" Y="8163" Z="0"/>
					<Vertex X="11098" Y="8163" Z="0"/>
					<Vertex X="11100" Y="8165" Z="0"/>
					<Vertex X="11103" Y="8165" Z="0"/>
					<Vertex X="11105" Y="8165" Z="0"/>
					<Vertex X="11105" Y="8168" Z="0"/>
					<Vertex X="11110" Y="8168" Z="0"/>
					<Vertex X="11112" Y="8168" Z="0"/>
					<Vertex X="11117" Y="8168" Z="0"/>
					<Vertex X="11120" Y="8168" Z="0"/>
					<Vertex X="11124" Y="8168" Z="0"/>
					<Vertex X="11127" Y="8168" Z="0"/>
					<Vertex X="11132" Y="8168" Z="0"/>
					<Vertex X="11134" Y="8168" Z="0"/>
					<Vertex X="11139" Y="8168" Z="0"/>
					<Vertex X="11142" Y="8168" Z="0"/>
					<Vertex X="11146" Y="8168" Z="0"/>
					<Vertex X="11149" Y="8168" Z="0"/>
					<Vertex X="11154" Y="8168" Z="0"/>
					<Vertex X="11156" Y="8168" Z="0"/>
					<Vertex X="11161" Y="8168" Z="0"/>
					<Vertex X="11164" Y="8168" Z="0"/>
					<Vertex X="11168" Y="8168" Z="0"/>
					<Vertex X="11171" Y="8168" Z="0"/>
					<Vertex X="11176" Y="8168" Z="0"/>
					<Vertex X="11178" Y="8168" Z="0"/>
					<Vertex X="11183" Y="8168" Z="0"/>
					<Vertex X="11185" Y="8168" Z="0"/>
					<Vertex X="11190" Y="8168" Z="0"/>
					<Vertex X="11193" Y="8168" Z="0"/>
					<Vertex X="11195" Y="8168" Z="0"/>
					<Vertex X="11198" Y="8168" Z="0"/>
					<Vertex X="11200" Y="8168" Z="0"/>
					<Vertex X="11203" Y="8165" Z="0"/>
					<Vertex X="11205" Y="8165" Z="0"/>
					<Vertex X="11210" Y="8165" Z="0"/>
					<Vertex X="11212" Y="8165" Z="0"/>
					<Vertex X="11215" Y="8165" Z="0"/>
					<Vertex X="11217" Y="8163" Z="0"/>
					<Vertex X="11220" Y="8163" Z="0"/>
					<Vertex X="11222" Y="8163" Z="0"/>
					<Vertex X="11224" Y="8163" Z="0"/>
					<Vertex X="11227" Y="8163" Z="0"/>
					<Vertex X="11232" Y="8163" Z="0"/>
					<Vertex X="11234" Y="8161" Z="0"/>
					<Vertex X="11237" Y="8161" Z="0"/>
					<Vertex X="11239" Y="8158" Z="0"/>
					<Vertex X="11244" Y="8158" Z="0"/>
					<Vertex X="11246" Y="8156" Z="0"/>
					<Vertex X="11249" Y="8156" Z="0"/>
					<Vertex X="11251" Y="8156" Z="0"/>
					<Vertex X="11254" Y="8156" Z="0"/>
					<Vertex X="11256" Y="8156" Z="0"/>
					<Vertex X="11259" Y="8156" Z="0"/>
					<Vertex X="11261" Y="8156" Z="0"/>
					<Vertex X="11264" Y="8156" Z="0"/>
					<Vertex X="11266" Y="8156" Z="0"/>
					<Vertex X="11268" Y="8156" Z="0"/>
					<Vertex X="11271" Y="8156" Z="0"/>
					<Vertex X="11276" Y="8156" Z="0"/>
					<Vertex X="11278" Y="8151" Z="0"/>
					<Vertex X="11281" Y="8151" Z="0"/>
					<Vertex X="11283" Y="8151" Z="0"/>
					<Vertex X="11285" Y="8151" Z="0"/>
					<Vertex X="11288" Y="8151" Z="0"/>
					<Vertex X="11290" Y="8151" Z="0"/>
					<Vertex X="11293" Y="8151" Z="0"/>
					<Vertex X="11295" Y="8151" Z="0"/>
					<Vertex X="11300" Y="8151" Z="0"/>
					<Vertex X="11305" Y="8151" Z="0"/>
					<Vertex X="11310" Y="8151" Z="0"/>
					<Vertex X="11315" Y="8151" Z="0"/>
					<Vertex X="11320" Y="8151" Z="0"/>
					<Vertex X="11324" Y="8151" Z="0"/>
					<Vertex X="11329" Y="8148" Z="0"/>
					<Vertex X="11334" Y="8148" Z="0"/>
					<Vertex X="11339" Y="8148" Z="0"/>
					<Vertex X="11342" Y="8148" Z="0"/>
					<Vertex X="11346" Y="8148" Z="0"/>
					<Vertex X="11349" Y="8148" Z="0"/>
					<Vertex X="11356" Y="8148" Z="0"/>
					<Vertex X="11359" Y="8148" Z="0"/>
					<Vertex X="11361" Y="8148" Z="0"/>
					<Vertex X="11364" Y="8148" Z="0"/>
					<Vertex X="11366" Y="8148" Z="0"/>
					<Vertex X="11371" Y="8148" Z="0"/>
					<Vertex X="11376" Y="8148" Z="0"/>
					<Vertex X="11381" Y="8151" Z="0"/>
					<Vertex X="11385" Y="8153" Z="0"/>
					<Vertex X="11393" Y="8153" Z="0"/>
					<Vertex X="11395" Y="8153" Z="0"/>
					<Vertex X="11400" Y="8158" Z="0"/>
					<Vertex X="11405" Y="8161" Z="0"/>
					<Vertex X="11407" Y="8161" Z="0"/>
					<Vertex X="11410" Y="8161" Z="0"/>
					<Vertex X="11415" Y="8163" Z="0"/>
					<Vertex X="11417" Y="8163" Z="0"/>
					<Vertex X="11417" Y="8165" Z="0"/>
					<Vertex X="11422" Y="8168" Z="0"/>
					<Vertex X="11424" Y="8170" Z="0"/>
					<Vertex X="11427" Y="8173" Z="0"/>
					<Vertex X="11429" Y="8173" Z="0"/>
					<Vertex X="11432" Y="8173" Z="0"/>
					<Vertex X="11432" Y="8175" Z="0"/>
					<Vertex X="11437" Y="8178" Z="0"/>
					<Vertex X="11439" Y="8178" Z="0"/>
					<Vertex X="11439" Y="8180" Z="0"/>
					<Vertex X="11442" Y="8183" Z="0"/>
					<Vertex X="11444" Y="8183" Z="0"/>
					<Vertex X="11446" Y="8185" Z="0"/>
					<Vertex X="11449" Y="8185" Z="0"/>
					<Vertex X="11449" Y="8187" Z="0"/>
					<Vertex X="11454" Y="8190" Z="0"/>
					<Vertex X="11454" Y="8192" Z="0"/>
					<Vertex X="11456" Y="8192" Z="0"/>
					<Vertex X="11459" Y="8192" Z="0"/>
					<Vertex X="11461" Y="8195" Z="0"/>
					<Vertex X="11464" Y="8197" Z="0"/>
					<Vertex X="11466" Y="8200" Z="0"/>
					<Vertex X="11468" Y="8200" Z="0"/>
					<Vertex X="11471" Y="8202" Z="0"/>
					<Vertex X="11473" Y="8204" Z="0"/>
					<Vertex X="11476" Y="8207" Z="0"/>
					<Vertex X="11478" Y="8212" Z="0"/>
					<Vertex X="11481" Y="8212" Z="0"/>
					<Vertex X="11485" Y="8214" Z="0"/>
					<Vertex X="11488" Y="8217" Z="0"/>
					<Vertex X="11488" Y="8219" Z="0"/>
					<Vertex X="11490" Y="8219" Z="0"/>
					<Vertex X="11490" Y="8222" Z="0"/>
					<Vertex X="11493" Y="8222" Z="0"/>
					<Vertex X="11493" Y="8224" Z="0"/>
					<Vertex X="11495" Y="8224" Z="0"/>
					<Vertex X="11495" Y="8229" Z="0"/>
					<Vertex X="11498" Y="8229" Z="0"/>
					<Vertex X="11500" Y="8234" Z="0"/>
					<Vertex X="11500" Y="8239" Z="0"/>
					<Vertex X="11503" Y="8241" Z="0"/>
					<Vertex X="11503" Y="8243" Z="0"/>
					<Vertex X="11505" Y="8246" Z="0"/>
					<Vertex X="11507" Y="8248" Z="0"/>
					<Vertex X="11507" Y="8251" Z="0"/>
					<Vertex X="11507" Y="8256" Z="0"/>
					<Vertex X="11510" Y="8258" Z="0"/>
					<Vertex X="11510" Y="8261" Z="0"/>
					<Vertex X="11510" Y="8265" Z="0"/>
					<Vertex X="11510" Y="8268" Z="0"/>
					<Vertex X="11512" Y="8273" Z="0"/>
					<Vertex X="11512" Y="8275" Z="0"/>
					<Vertex X="11515" Y="8275" Z="0"/>
					<Vertex X="11515" Y="8280" Z="0"/>
					<Vertex X="11517" Y="8285" Z="0"/>
					<Vertex X="11517" Y="8287" Z="0"/>
					<Vertex X="11517" Y="8290" Z="0"/>
					<Vertex X="11517" Y="8295" Z="0"/>
					<Vertex X="11517" Y="8300" Z="0"/>
					<Vertex X="11517" Y="8302" Z="0"/>
					<Vertex X="11517" Y="8307" Z="0"/>
					<Vertex X="11520" Y="8312" Z="0"/>
					<Vertex X="11520" Y="8314" Z="0"/>
					<Vertex X="11522" Y="8319" Z="0"/>
					<Vertex X="11524" Y="8319" Z="0"/>
					<Vertex X="11524" Y="8322" Z="0"/>
					<Vertex X="11524" Y="8326" Z="0"/>
					<Vertex X="11524" Y="8329" Z="0"/>
					<Vertex X="11524" Y="8334" Z="0"/>
					<Vertex X="11529" Y="8336" Z="0"/>
					<Vertex X="11529" Y="8341" Z="0"/>
					<Vertex X="11532" Y="8343" Z="0"/>
					<Vertex X="11537" Y="8348" Z="0"/>
					<Vertex X="11539" Y="8353" Z="0"/>
					<Vertex X="11542" Y="8353" Z="0"/>
					<Vertex X="11542" Y="8356" Z="0"/>
					<Vertex X="11544" Y="8358" Z="0"/>
					<Vertex X="11546" Y="8361" Z="0"/>
					<Vertex X="11549" Y="8361" Z="0"/>
					<Vertex X="11549" Y="8363" Z="0"/>
					<Vertex X="11551" Y="8363" Z="0"/>
					<Vertex X="11554" Y="8365" Z="0"/>
					<Vertex X="11556" Y="8365" Z="0"/>
					<Vertex X="11556" Y="8368" Z="0"/>
					<Vertex X="11561" Y="8373" Z="0"/>
					<Vertex X="11561" Y="8375" Z="0"/>
					<Vertex X="11564" Y="8378" Z="0"/>
					<Vertex X="11564" Y="8380" Z="0"/>
					<Vertex X="11568" Y="8385" Z="0"/>
					<Vertex X="11571" Y="8390" Z="0"/>
					<Vertex X="11573" Y="8392" Z="0"/>
					<Vertex X="11576" Y="8395" Z="0"/>
					<Vertex X="11576" Y="8397" Z="0"/>
					<Vertex X="11578" Y="8400" Z="0"/>
					<Vertex X="11581" Y="8400" Z="0"/>
					<Vertex X="11583" Y="8407" Z="0"/>
					<Vertex X="11585" Y="8409" Z="0"/>
					<Vertex X="11585" Y="8412" Z="0"/>
					<Vertex X="11585" Y="8414" Z="0"/>
					<Vertex X="11588" Y="8414" Z="0"/>
					<Vertex X="11588" Y="8419" Z="0"/>
					<Vertex X="11590" Y="8424" Z="0"/>
					<Vertex X="11593" Y="8424" Z="0"/>
					<Vertex X="11593" Y="8429" Z="0"/>
					<Vertex X="11595" Y="8429" Z="0"/>
					<Vertex X="11595" Y="8431" Z="0"/>
					<Vertex X="11595" Y="8436" Z="0"/>
					<Vertex X="11600" Y="8441" Z="0"/>
					<Vertex X="11600" Y="8443" Z="0"/>
					<Vertex X="11600" Y="8446" Z="0"/>
					<Vertex X="11603" Y="8448" Z="0"/>
					<Vertex X="11603" Y="8451" Z="0"/>
					<Vertex X="11603" Y="8453" Z="0"/>
					<Vertex X="11603" Y="8461" Z="0"/>
					<Vertex X="11605" Y="8463" Z="0"/>
					<Vertex X="11607" Y="8465" Z="0"/>
					<Vertex X="11610" Y="8468" Z="0"/>
					<Vertex X="11610" Y="8470" Z="0"/>
					<Vertex X="11612" Y="8475" Z="0"/>
					<Vertex X="11612" Y="8478" Z="0"/>
					<Vertex X="11612" Y="8480" Z="0"/>
					<Vertex X="11617" Y="8485" Z="0"/>
					<Vertex X="11617" Y="8487" Z="0"/>
					<Vertex X="11617" Y="8492" Z="0"/>
					<Vertex X="11617" Y="8497" Z="0"/>
					<Vertex X="11620" Y="8502" Z="0"/>
					<Vertex X="11620" Y="8507" Z="0"/>
					<Vertex X="11622" Y="8512" Z="0"/>
					<Vertex X="11624" Y="8514" Z="0"/>
					<Vertex X="11624" Y="8517" Z="0"/>
					<Vertex X="11627" Y="8519" Z="0"/>
					<Vertex X="11627" Y="8522" Z="0"/>
					<Vertex X="11627" Y="8526" Z="0"/>
					<Vertex X="11629" Y="8526" Z="0"/>
					<Vertex X="11629" Y="8529" Z="0"/>
					<Vertex X="11629" Y="8531" Z="0"/>
					<Vertex X="11632" Y="8534" Z="0"/>
					<Vertex X="11634" Y="8539" Z="0"/>
					<Vertex X="11637" Y="8541" Z="0"/>
					<Vertex X="11637" Y="8543" Z="0"/>
					<Vertex X="11637" Y="8546" Z="0"/>
					<Vertex X="11642" Y="8548" Z="0"/>
					<Vertex X="11642" Y="8553" Z="0"/>
					<Vertex X="11642" Y="8558" Z="0"/>
					<Vertex X="11644" Y="8561" Z="0"/>
					<Vertex X="11646" Y="8565" Z="0"/>
					<Vertex X="11649" Y="8568" Z="0"/>
					<Vertex X="11649" Y="8570" Z="0"/>
					<Vertex X="11649" Y="8575" Z="0"/>
					<Vertex X="11651" Y="8575" Z="0"/>
					<Vertex X="11651" Y="8578" Z="0"/>
					<Vertex X="11651" Y="8583" Z="0"/>
					<Vertex X="11651" Y="8585" Z="0"/>
					<Vertex X="11656" Y="8590" Z="0"/>
					<Vertex X="11656" Y="8592" Z="0"/>
					<Vertex X="11656" Y="8595" Z="0"/>
					<Vertex X="11656" Y="8597" Z="0"/>
					<Vertex X="11656" Y="8600" Z="0"/>
					<Vertex X="11656" Y="8604" Z="0"/>
					<Vertex X="11659" Y="8607" Z="0"/>
					<Vertex X="11661" Y="8609" Z="0"/>
					<Vertex X="11664" Y="8617" Z="0"/>
					<Vertex X="11666" Y="8617" Z="0"/>
					<Vertex X="11666" Y="8622" Z="0"/>
					<Vertex X="11666" Y="8624" Z="0"/>
					<Vertex X="11666" Y="8629" Z="0"/>
					<Vertex X="11666" Y="8631" Z="0"/>
					<Vertex X="11666" Y="8636" Z="0"/>
					<Vertex X="11666" Y="8639" Z="0"/>
					<Vertex X="11666" Y="8643" Z="0"/>
					<Vertex X="11666" Y="8646" Z="0"/>
					<Vertex X="11666" Y="8653" Z="0"/>
					<Vertex X="11664" Y="8653" Z="0"/>
					<Vertex X="11664" Y="8656" Z="0"/>
					<Vertex X="11661" Y="8661" Z="0"/>
					<Vertex X="11659" Y="8661" Z="0"/>
					<Vertex X="11659" Y="8663" Z="0"/>
					<Vertex X="11656" Y="8663" Z="0"/>
					<Vertex X="11654" Y="8663" Z="0"/>
					<Vertex X="11649" Y="8663" Z="0"/>
					<Vertex X="11646" Y="8663" Z="0"/>
					<Vertex X="11644" Y="8663" Z="0"/>
					<Vertex X="11642" Y="8661" Z="0"/>
					<Vertex X="11639" Y="8658" Z="0"/>
					<Vertex X="11637" Y="8656" Z="0"/>
					<Vertex X="11634" Y="8656" Z="0"/>
					<Vertex X="11632" Y="8653" Z="0"/>
					<Vertex X="11629" Y="8651" Z="0"/>
					<Vertex X="11627" Y="8648" Z="0"/>
					<Vertex X="11624" Y="8646" Z="0"/>
					<Vertex X="11624" Y="8643" Z="0"/>
					<Vertex X="11620" Y="8641" Z="0"/>
					<Vertex X="11620" Y="8639" Z="0"/>
					<Vertex X="11620" Y="8636" Z="0"/>
					<Vertex X="11617" Y="8634" Z="0"/>
					<Vertex X="11617" Y="8631" Z="0"/>
					<Vertex X="11615" Y="8629" Z="0"/>
					<Vertex X="11612" Y="8626" Z="0"/>
					<Vertex X="11610" Y="8624" Z="0"/>
					<Vertex X="11610" Y="8622" Z="0"/>
					<Vertex X="11610" Y="8619" Z="0"/>
					<Vertex X="11607" Y="8617" Z="0"/>
					<Vertex X="11605" Y="8617" Z="0"/>
					<Vertex X="11605" Y="8614" Z="0"/>
					<Vertex X="11603" Y="8609" Z="0"/>
					<Vertex X="11603" Y="8607" Z="0"/>
					<Vertex X="11600" Y="8607" Z="0"/>
					<Vertex X="11598" Y="8604" Z="0"/>
					<Vertex X="11595" Y="8602" Z="0"/>
					<Vertex X="11595" Y="8600" Z="0"/>
					<Vertex X="11593" Y="8600" Z="0"/>
					<Vertex X="11588" Y="8597" Z="0"/>
					<Vertex X="11585" Y="8595" Z="0"/>
					<Vertex X="11585" Y="8592" Z="0"/>
					<Vertex X="11583" Y="8592" Z="0"/>
					<Vertex X="11581" Y="8592" Z="0"/>
					<Vertex X="11578" Y="8592" Z="0"/>
					<Vertex X="11578" Y="8590" Z="0"/>
					<Vertex X="11576" Y="8590" Z="0"/>
					<Vertex X="11573" Y="8587" Z="0"/>
					<Vertex X="11571" Y="8585" Z="0"/>
					<Vertex X="11571" Y="8583" Z="0"/>
					<Vertex X="11568" Y="8580" Z="0"/>
					<Vertex X="11566" Y="8580" Z="0"/>
					<Vertex X="11566" Y="8578" Z="0"/>
					<Vertex X="11566" Y="8575" Z="0"/>
					<Vertex X="11564" Y="8573" Z="0"/>
					<Vertex X="11561" Y="8570" Z="0"/>
					<Vertex X="11561" Y="8568" Z="0"/>
					<Vertex X="11561" Y="8565" Z="0"/>
					<Vertex X="11559" Y="8565" Z="0"/>
					<Vertex X="11556" Y="8563" Z="0"/>
					<Vertex X="11556" Y="8561" Z="0"/>
					<Vertex X="11556" Y="8558" Z="0"/>
					<Vertex X="11554" Y="8558" Z="0"/>
					<Vertex X="11554" Y="8556" Z="0"/>
					<Vertex X="11554" Y="8553" Z="0"/>
					<Vertex X="11551" Y="8551" Z="0"/>
					<Vertex X="11549" Y="8551" Z="0"/>
					<Vertex X="11549" Y="8548" Z="0"/>
					<Vertex X="11546" Y="8548" Z="0"/>
					<Vertex X="11546" Y="8546" Z="0"/>
					<Vertex X="11546" Y="8543" Z="0"/>
					<Vertex X="11546" Y="8541" Z="0"/>
					<Vertex X="11546" Y="8536" Z="0"/>
					<Vertex X="11544" Y="8534" Z="0"/>
					<Vertex X="11542" Y="8531" Z="0"/>
					<Vertex X="11539" Y="8529" Z="0"/>
					<Vertex X="11539" Y="8526" Z="0"/>
					<Vertex X="11537" Y="8524" Z="0"/>
					<Vertex X="11534" Y="8519" Z="0"/>
					<Vertex X="11532" Y="8517" Z="0"/>
					<Vertex X="11529" Y="8517" Z="0"/>
					<Vertex X="11529" Y="8512" Z="0"/>
					<Vertex X="11527" Y="8509" Z="0"/>
					<Vertex X="11522" Y="8504" Z="0"/>
					<Vertex X="11520" Y="8502" Z="0"/>
					<Vertex X="11517" Y="8502" Z="0"/>
					<Vertex X="11517" Y="8500" Z="0"/>
					<Vertex X="11512" Y="8497" Z="0"/>
					<Vertex X="11510" Y="8495" Z="0"/>
					<Vertex X="11507" Y="8495" Z="0"/>
					<Vertex X="11507" Y="8492" Z="0"/>
					<Vertex X="11503" Y="8490" Z="0"/>
					<Vertex X="11500" Y="8487" Z="0"/>
					<Vertex X="11498" Y="8485" Z="0"/>
					<Vertex X="11495" Y="8485" Z="0"/>
					<Vertex X="11490" Y="8483" Z="0"/>
					<Vertex X="11488" Y="8483" Z="0"/>
					<Vertex X="11485" Y="8480" Z="0"/>
					<Vertex X="11483" Y="8480" Z="0"/>
					<Vertex X="11483" Y="8478" Z="0"/>
					<Vertex X="11481" Y="8478" Z="0"/>
					<Vertex X="11478" Y="8478" Z="0"/>
					<Vertex X="11476" Y="8478" Z="0"/>
					<Vertex X="11473" Y="8478" Z="0"/>
					<Vertex X="11471" Y="8475" Z="0"/>
					<Vertex X="11468" Y="8473" Z="0"/>
					<Vertex X="11466" Y="8473" Z="0"/>
					<Vertex X="11464" Y="8473" Z="0"/>
					<Vertex X="11461" Y="8473" Z="0"/>
					<Vertex X="11459" Y="8473" Z="0"/>
					<Vertex X="11456" Y="8473" Z="0"/>
					<Vertex X="11454" Y="8473" Z="0"/>
					<Vertex X="11451" Y="8473" Z="0"/>
					<Vertex X="11449" Y="8473" Z="0"/>
					<Vertex X="11446" Y="8473" Z="0"/>
					<Vertex X="11444" Y="8473" Z="0"/>
					<Vertex X="11442" Y="8473" Z="0"/>
					<Vertex X="11437" Y="8473" Z="0"/>
					<Vertex X="11434" Y="8473" Z="0"/>
					<Vertex X="11432" Y="8473" Z="0"/>
					<Vertex X="11429" Y="8473" Z="0"/>
					<Vertex X="11427" Y="8473" Z="0"/>
					<Vertex X="11424" Y="8473" Z="0"/>
					<Vertex X="11422" Y="8475" Z="0"/>
					<Vertex X="11417" Y="8475" Z="0"/>
					<Vertex X="11412" Y="8480" Z="0"/>
					<Vertex X="11410" Y="8480" Z="0"/>
					<Vertex X="11405" Y="8483" Z="0"/>
					<Vertex X="11403" Y="8483" Z="0"/>
					<Vertex X="11400" Y="8485" Z="0"/>
					<Vertex X="11395" Y="8487" Z="0"/>
					<Vertex X="11393" Y="8487" Z="0"/>
					<Vertex X="11390" Y="8490" Z="0"/>
					<Vertex X="11388" Y="8490" Z="0"/>
					<Vertex X="11385" Y="8490" Z="0"/>
					<Vertex X="11383" Y="8490" Z="0"/>
					<Vertex X="11381" Y="8490" Z="0"/>
					<Vertex X="11378" Y="8492" Z="0"/>
					<Vertex X="11376" Y="8492" Z="0"/>
					<Vertex X="11373" Y="8492" Z="0"/>
					<Vertex X="11371" Y="8492" Z="0"/>
					<Vertex X="11368" Y="8495" Z="0"/>
					<Vertex X="11366" Y="8495" Z="0"/>
					<Vertex X="11364" Y="8495" Z="0"/>
					<Vertex X="11359" Y="8495" Z="0"/>
					<Vertex X="11356" Y="8495" Z="0"/>
					<Vertex X="11354" Y="8495" Z="0"/>
					<Vertex X="11351" Y="8495" Z="0"/>
					<Vertex X="11349" Y="8495" Z="0"/>
					<Vertex X="11346" Y="8495" Z="0"/>
					<Vertex X="11344" Y="8495" Z="0"/>
					<Vertex X="11342" Y="8495" Z="0"/>
					<Vertex X="11339" Y="8495" Z="0"/>
					<Vertex X="11337" Y="8495" Z="0"/>
					<Vertex X="11334" Y="8495" Z="0"/>
					<Vertex X="11332" Y="8495" Z="0"/>
					<Vertex X="11329" Y="8495" Z="0"/>
					<Vertex X="11329" Y="8492" Z="0"/>
					<Vertex X="11324" Y="8490" Z="0"/>
					<Vertex X="11322" Y="8490" Z="0"/>
					<Vertex X="11320" Y="8487" Z="0"/>
					<Vertex X="11320" Y="8485" Z="0"/>
					<Vertex X="11317" Y="8483" Z="0"/>
					<Vertex X="11315" Y="8480" Z="0"/>
					<Vertex X="11315" Y="8478" Z="0"/>
					<Vertex X="11312" Y="8478" Z="0"/>
					<Vertex X="11312" Y="8475" Z="0"/>
					<Vertex X="11310" Y="8475" Z="0"/>
					<Vertex X="11310" Y="8473" Z="0"/>
					<Vertex X="11310" Y="8470" Z="0"/>
					<Vertex X="11307" Y="8468" Z="0"/>
					<Vertex X="11305" Y="8465" Z="0"/>
					<Vertex X="11305" Y="8463" Z="0"/>
					<Vertex X="11303" Y="8461" Z="0"/>
					<Vertex X="11303" Y="8458" Z="0"/>
					<Vertex X="11303" Y="8456" Z="0"/>
					<Vertex X="11303" Y="8453" Z="0"/>
					<Vertex X="11300" Y="8453" Z="0"/>
					<Vertex X="11300" Y="8451" Z="0"/>
					<Vertex X="11300" Y="8448" Z="0"/>
					<Vertex X="11298" Y="8446" Z="0"/>
					<Vertex X="11295" Y="8443" Z="0"/>
					<Vertex X="11295" Y="8441" Z="0"/>
					<Vertex X="11295" Y="8439" Z="0"/>
					<Vertex X="11295" Y="8436" Z="0"/>
					<Vertex X="11295" Y="8434" Z="0"/>
					<Vertex X="11293" Y="8431" Z="0"/>
					<Vertex X="11293" Y="8429" Z="0"/>
					<Vertex X="11290" Y="8426" Z="0"/>
					<Vertex X="11290" Y="8424" Z="0"/>
					<Vertex X="11290" Y="8422" Z="0"/>
					<Vertex X="11290" Y="8419" Z="0"/>
					<Vertex X="11290" Y="8417" Z="0"/>
					<Vertex X="11290" Y="8414" Z="0"/>
					<Vertex X="11290" Y="8412" Z="0"/>
					<Vertex X="11290" Y="8409" Z="0"/>
					<Vertex X="11290" Y="8407" Z="0"/>
					<Vertex X="11288" Y="8407" Z="0"/>
					<Vertex X="11288" Y="8404" Z="0"/>
					<Vertex X="11288" Y="8402" Z="0"/>
					<Vertex X="11288" Y="8400" Z="0"/>
					<Vertex X="11288" Y="8397" Z="0"/>
					<Vertex X="11285" Y="8395" Z="0"/>
					<Vertex X="11285" Y="8392" Z="0"/>
					<Vertex X="11285" Y="8390" Z="0"/>
					<Vertex X="11285" Y="8387" Z="0"/>
					<Vertex X="11285" Y="8385" Z="0"/>
					<Vertex X="11285" Y="8383" Z="0"/>
					<Vertex X="11285" Y="8380" Z="0"/>
					<Vertex X="11285" Y="8378" Z="0"/>
					<Vertex X="11285" Y="8375" Z="0"/>
					<Vertex X="11285" Y="8373" Z="0"/>
					<Vertex X="11285" Y="8370" Z="0"/>
					<Vertex X="11285" Y="8368" Z="0"/>
					<Vertex X="11283" Y="8365" Z="0"/>
					<Vertex X="11283" Y="8363" Z="0"/>
					<Vertex X="11283" Y="8361" Z="0"/>
					<Vertex X="11281" Y="8358" Z="0"/>
					<Vertex X="11281" Y="8356" Z="0"/>
					<Vertex X="11278" Y="8356" Z="0"/>
					<Vertex X="11278" Y="8353" Z="0"/>
					<Vertex X="11278" Y="8351" Z="0"/>
					<Vertex X="11276" Y="8348" Z="0"/>
					<Vertex X="11276" Y="8346" Z="0"/>
					<Vertex X="11276" Y="8343" Z="0"/>
					<Vertex X="11276" Y="8341" Z="0"/>
					<Vertex X="11276" Y="8339" Z="0"/>
					<Vertex X="11273" Y="8336" Z="0"/>
					<Vertex X="11273" Y="8334" Z="0"/>
					<Vertex X="11273" Y="8331" Z="0"/>
					<Vertex X="11273" Y="8329" Z="0"/>
					<Vertex X="11271" Y="8326" Z="0"/>
					<Vertex X="11271" Y="8324" Z="0"/>
					<Vertex X="11271" Y="8322" Z="0"/>
					<Vertex X="11271" Y="8319" Z="0"/>
					<Vertex X="11271" Y="8317" Z="0"/>
					<Vertex X="11268" Y="8314" Z="0"/>
					<Vertex X="11268" Y="8312" Z="0"/>
					<Vertex X="11268" Y="8309" Z="0"/>
					<Vertex X="11268" Y="8307" Z="0"/>
					<Vertex X="11268" Y="8304" Z="0"/>
					<Vertex X="11268" Y="8300" Z="0"/>
					<Vertex X="11268" Y="8297" Z="0"/>
					<Vertex X="11268" Y="8295" Z="0"/>
					<Vertex X="11268" Y="8292" Z="0"/>
					<Vertex X="11268" Y="8290" Z="0"/>
					<Vertex X="11266" Y="8285" Z="0"/>
					<Vertex X="11266" Y="8283" Z="0"/>
					<Vertex X="11266" Y="8280" Z="0"/>
					<Vertex X="11264" Y="8278" Z="0"/>
					<Vertex X="11261" Y="8275" Z="0"/>
					<Vertex X="11259" Y="8275" Z="0"/>
					<Vertex X="11259" Y="8273" Z="0"/>
					<Vertex X="11256" Y="8268" Z="0"/>
					<Vertex X="11254" Y="8268" Z="0"/>
					<Vertex X="11251" Y="8268" Z="0"/>
					<Vertex X="11249" Y="8268" Z="0"/>
					<Vertex X="11246" Y="8268" Z="0"/>
					<Vertex X="11244" Y="8268" Z="0"/>
					<Vertex X="11242" Y="8268" Z="0"/>
					<Vertex X="11239" Y="8268" Z="0"/>
					<Vertex X="11237" Y="8270" Z="0"/>
					<Vertex X="11237" Y="8273" Z="0"/>
					<Vertex X="11234" Y="8273" Z="0"/>
					<Vertex X="11232" Y="8275" Z="0"/>
					<Vertex X="11232" Y="8278" Z="0"/>
					<Vertex X="11229" Y="8280" Z="0"/>
					<Vertex X="11229" Y="8283" Z="0"/>
					<Vertex X="11229" Y="8285" Z="0"/>
					<Vertex X="11229" Y="8287" Z="0"/>
					<Vertex X="11229" Y="8290" Z="0"/>
					<Vertex X="11229" Y="8292" Z="0"/>
					<Vertex X="11229" Y="8297" Z="0"/>
					<Vertex X="11227" Y="8300" Z="0"/>
					<Vertex X="11227" Y="8302" Z="0"/>
					<Vertex X="11227" Y="8304" Z="0"/>
					<Vertex X="11227" Y="8307" Z="0"/>
					<Vertex X="11227" Y="8309" Z="0"/>
					<Vertex X="11227" Y="8312" Z="0"/>
					<Vertex X="11227" Y="8314" Z="0"/>
					<Vertex X="11227" Y="8317" Z="0"/>
					<Vertex X="11227" Y="8319" Z="0"/>
					<Vertex X="11227" Y="8322" Z="0"/>
					<Vertex X="11227" Y="8324" Z="0"/>
					<Vertex X="11227" Y="8326" Z="0"/>
					<Vertex X="11227" Y="8329" Z="0"/>
					<Vertex X="11227" Y="8331" Z="0"/>
					<Vertex X="11227" Y="8334" Z="0"/>
					<Vertex X="11227" Y="8336" Z="0"/>
					<Vertex X="11227" Y="8339" Z="0"/>
					<Vertex X="11227" Y="8341" Z="0"/>
					<Vertex X="11227" Y="8343" Z="0"/>
					<Vertex X="11227" Y="8346" Z="0"/>
					<Vertex X="11227" Y="8348" Z="0"/>
					<Vertex X="11227" Y="8351" Z="0"/>
					<Vertex X="11227" Y="8353" Z="0"/>
					<Vertex X="11227" Y="8356" Z="0"/>
					<Vertex X="11227" Y="8358" Z="0"/>
					<Vertex X="11227" Y="8361" Z="0"/>
					<Vertex X="11227" Y="8363" Z="0"/>
					<Vertex X="11227" Y="8365" Z="0"/>
					<Vertex X="11227" Y="8368" Z="0"/>
					<Vertex X="11227" Y="8370" Z="0"/>
					<Vertex X="11227" Y="8373" Z="0"/>
					<Vertex X="11227" Y="8375" Z="0"/>
					<Vertex X="11227" Y="8378" Z="0"/>
					<Vertex X="11227" Y="8380" Z="0"/>
					<Vertex X="11227" Y="8383" Z="0"/>
					<Vertex X="11227" Y="8387" Z="0"/>
					<Vertex X="11227" Y="8390" Z="0"/>
					<Vertex X="11227" Y="8392" Z="0"/>
					<Vertex X="11227" Y="8395" Z="0"/>
					<Vertex X="11227" Y="8400" Z="0"/>
					<Vertex X="11227" Y="8402" Z="0"/>
					<Vertex X="11227" Y="8407" Z="0"/>
					<Vertex X="11227" Y="8409" Z="0"/>
					<Vertex X="11229" Y="8414" Z="0"/>
					<Vertex X="11229" Y="8417" Z="0"/>
					<Vertex X="11229" Y="8422" Z="0"/>
					<Vertex X="11232" Y="8426" Z="0"/>
					<Vertex X="11232" Y="8429" Z="0"/>
					<Vertex X="11232" Y="8431" Z="0"/>
					<Vertex X="11232" Y="8434" Z="0"/>
					<Vertex X="11232" Y="8436" Z="0"/>
					<Vertex X="11232" Y="8439" Z="0"/>
					<Vertex X="11232" Y="8441" Z="0"/>
					<Vertex X="11232" Y="8443" Z="0"/>
					<Vertex X="11232" Y="8446" Z="0"/>
					<Vertex X="11232" Y="8448" Z="0"/>
					<Vertex X="11232" Y="8451" Z="0"/>
					<Vertex X="11232" Y="8453" Z="0"/>
					<Vertex X="11234" Y="8456" Z="0"/>
					<Vertex X="11234" Y="8458" Z="0"/>
					<Vertex X="11234" Y="8461" Z="0"/>
					<Vertex X="11234" Y="8463" Z="0"/>
					<Vertex X="11237" Y="8468" Z="0"/>
					<Vertex X="11237" Y="8470" Z="0"/>
					<Vertex X="11237" Y="8473" Z="0"/>
					<Vertex X="11237" Y="8475" Z="0"/>
					<Vertex X="11237" Y="8478" Z="0"/>
					<Vertex X="11237" Y="8480" Z="0"/>
					<Vertex X="11237" Y="8483" Z="0"/>
					<Vertex X="11237" Y="8485" Z="0"/>
					<Vertex X="11237" Y="8487" Z="0"/>
					<Vertex X="11237" Y="8490" Z="0"/>
					<Vertex X="11237" Y="8492" Z="0"/>
					<Vertex X="11237" Y="8495" Z="0"/>
					<Vertex X="11237" Y="8497" Z="0"/>
					<Vertex X="11237" Y="8500" Z="0"/>
					<Vertex X="11237" Y="8502" Z="0"/>
					<Vertex X="11237" Y="8504" Z="0"/>
					<Vertex X="11237" Y="8507" Z="0"/>
					<Vertex X="11237" Y="8509" Z="0"/>
					<Vertex X="11237" Y="8512" Z="0"/>
					<Vertex X="11237" Y="8514" Z="0"/>
					<Vertex X="11237" Y="8517" Z="0"/>
					<Vertex X="11237" Y="8519" Z="0"/>
					<Vertex X="11237" Y="8522" Z="0"/>
					<Vertex X="11237" Y="8524" Z="0"/>
					<Vertex X="11237" Y="8526" Z="0"/>
					<Vertex X="11237" Y="8529" Z="0"/>
					<Vertex X="11237" Y="8531" Z="0"/>
					<Vertex X="11237" Y="8534" Z="0"/>
					<Vertex X="11237" Y="8536" Z="0"/>
					<Vertex X="11237" Y="8539" Z="0"/>
					<Vertex X="11237" Y="8541" Z="0"/>
					<Vertex X="11237" Y="8543" Z="0"/>
					<Vertex X="11237" Y="8546" Z="0"/>
					<Vertex X="11237" Y="8548" Z="0"/>
					<Vertex X="11237" Y="8551" Z="0"/>
					<Vertex X="11237" Y="8553" Z="0"/>
					<Vertex X="11237" Y="8556" Z="0"/>
					<Vertex X="11237" Y="8558" Z="0"/>
					<Vertex X="11237" Y="8561" Z="0"/>
					<Vertex X="11237" Y="8563" Z="0"/>
					<Vertex X="11237" Y="8568" Z="0"/>
					<Vertex X="11237" Y="8570" Z="0"/>
					<Vertex X="11239" Y="8573" Z="0"/>
					<Vertex X="11242" Y="8575" Z="0"/>
					<Vertex X="11242" Y="8578" Z="0"/>
					<Vertex X="11242" Y="8583" Z="0"/>
					<Vertex X="11242" Y="8585" Z="0"/>
					<Vertex X="11242" Y="8587" Z="0"/>
					<Vertex X="11242" Y="8590" Z="0"/>
					<Vertex X="11242" Y="8592" Z="0"/>
					<Vertex X="11242" Y="8597" Z="0"/>
					<Vertex X="11242" Y="8600" Z="0"/>
					<Vertex X="11242" Y="8604" Z="0"/>
					<Vertex X="11242" Y="8607" Z="0"/>
					<Vertex X="11242" Y="8619" Z="0"/>
					<Vertex X="11242" Y="8624" Z="0"/>
					<Vertex X="11237" Y="8629" Z="0"/>
					<Vertex X="11237" Y="8636" Z="0"/>
					<Vertex X="11237" Y="8641" Z="0"/>
					<Vertex X="11237" Y="8643" Z="0"/>
					<Vertex X="11237" Y="8648" Z="0"/>
					<Vertex X="11237" Y="8651" Z="0"/>
					<Vertex X="11234" Y="8651" Z="0"/>
					<Vertex X="11232" Y="8653" Z="0"/>
					<Vertex X="11232" Y="8656" Z="0"/>
					<Vertex X="11232" Y="8658" Z="0"/>
					<Vertex X="11232" Y="8663" Z="0"/>
					<Vertex X="11232" Y="8665" Z="0"/>
					<Vertex X="11232" Y="8670" Z="0"/>
					<Vertex X="11229" Y="8673" Z="0"/>
					<Vertex X="11227" Y="8680" Z="0"/>
					<Vertex X="11224" Y="8685" Z="0"/>
					<Vertex X="11224" Y="8687" Z="0"/>
					<Vertex X="11224" Y="8690" Z="0"/>
					<Vertex X="11222" Y="8700" Z="0"/>
					<Vertex X="11222" Y="8704" Z="0"/>
					<Vertex X="11220" Y="8709" Z="0"/>
					<Vertex X="11220" Y="8712" Z="0"/>
					<Vertex X="11217" Y="8714" Z="0"/>
					<Vertex X="11217" Y="8717" Z="0"/>
					<Vertex X="11217" Y="8719" Z="0"/>
					<Vertex X="11215" Y="8722" Z="0"/>
					<Vertex X="11212" Y="8724" Z="0"/>
					<Vertex X="11212" Y="8729" Z="0"/>
					<Vertex X="11207" Y="8731" Z="0"/>
					<Vertex X="11207" Y="8734" Z="0"/>
					<Vertex X="11207" Y="8736" Z="0"/>
					<Vertex X="11205" Y="8736" Z="0"/>
					<Vertex X="11205" Y="8739" Z="0"/>
					<Vertex X="11205" Y="8743" Z="0"/>
					<Vertex X="11205" Y="8746" Z="0"/>
					<Vertex X="11205" Y="8748" Z="0"/>
					<Vertex X="11205" Y="8753" Z="0"/>
					<Vertex X="11207" Y="8758" Z="0"/>
					<Vertex X="11207" Y="8761" Z="0"/>
					<Vertex X="11207" Y="8765" Z="0"/>
					<Vertex X="11207" Y="8768" Z="0"/>
					<Vertex X="11207" Y="8773" Z="0"/>
					<Vertex X="11210" Y="8780" Z="0"/>
					<Vertex X="11210" Y="8783" Z="0"/>
					<Vertex X="11210" Y="8785" Z="0"/>
					<Vertex X="11212" Y="8792" Z="0"/>
					<Vertex X="11212" Y="8795" Z="0"/>
					<Vertex X="11212" Y="8797" Z="0"/>
					<Vertex X="11212" Y="8800" Z="0"/>
					<Vertex X="11212" Y="8804" Z="0"/>
					<Vertex X="11215" Y="8807" Z="0"/>
					<Vertex X="11215" Y="8812" Z="0"/>
					<Vertex X="11217" Y="8814" Z="0"/>
					<Vertex X="11217" Y="8817" Z="0"/>
					<Vertex X="11220" Y="8822" Z="0"/>
					<Vertex X="11222" Y="8824" Z="0"/>
					<Vertex X="11222" Y="8829" Z="0"/>
					<Vertex X="11224" Y="8831" Z="0"/>
					<Vertex X="11224" Y="8836" Z="0"/>
					<Vertex X="11227" Y="8836" Z="0"/>
					<Vertex X="11229" Y="8841" Z="0"/>
					<Vertex X="11232" Y="8841" Z="0"/>
					<Vertex X="11232" Y="8843" Z="0"/>
					<Vertex X="11234" Y="8843" Z="0"/>
					<Vertex X="11234" Y="8846" Z="0"/>
					<Vertex X="11237" Y="8848" Z="0"/>
					<Vertex X="11237" Y="8851" Z="0"/>
					<Vertex X="11239" Y="8851" Z="0"/>
					<Vertex X="11242" Y="8856" Z="0"/>
					<Vertex X="11242" Y="8858" Z="0"/>
					<Vertex X="11242" Y="8861" Z="0"/>
					<Vertex X="11242" Y="8863" Z="0"/>
					<Vertex X="11242" Y="8868" Z="0"/>
					<Vertex X="11242" Y="8870" Z="0"/>
					<Vertex X="11242" Y="8878" Z="0"/>
					<Vertex X="11242" Y="8883" Z="0"/>
					<Vertex X="11242" Y="8892" Z="0"/>
					<Vertex X="11242" Y="8895" Z="0"/>
					<Vertex X="11242" Y="8904" Z="0"/>
					<Vertex X="11242" Y="8909" Z="0"/>
					<Vertex X="11242" Y="8917" Z="0"/>
					<Vertex X="11242" Y="8924" Z="0"/>
					<Vertex X="11242" Y="8926" Z="0"/>
					<Vertex X="11242" Y="8929" Z="0"/>
					<Vertex X="11242" Y="8931" Z="0"/>
					<Vertex X="11242" Y="8934" Z="0"/>
					<Vertex X="11242" Y="8936" Z="0"/>
					<Vertex X="11242" Y="8939" Z="0"/>
					<Vertex X="11242" Y="8941" Z="0"/>
					<Vertex X="11242" Y="8943" Z="0"/>
					<Vertex X="11242" Y="8946" Z="0"/>
					<Vertex X="11242" Y="8948" Z="0"/>
					<Vertex X="11242" Y="8951" Z="0"/>
					<Vertex X="11239" Y="8953" Z="0"/>
					<Vertex X="11239" Y="8956" Z="0"/>
					<Vertex X="11237" Y="8958" Z="0"/>
					<Vertex X="11237" Y="8961" Z="0"/>
					<Vertex X="11234" Y="8965" Z="0"/>
					<Vertex X="11232" Y="8965" Z="0"/>
					<Vertex X="11229" Y="8970" Z="0"/>
					<Vertex X="11224" Y="8973" Z="0"/>
					<Vertex X="11224" Y="8975" Z="0"/>
					<Vertex X="11224" Y="8978" Z="0"/>
					<Vertex X="11222" Y="8980" Z="0"/>
					<Vertex X="11220" Y="8980" Z="0"/>
					<Vertex X="11220" Y="8983" Z="0"/>
					<Vertex X="11217" Y="8985" Z="0"/>
					<Vertex X="11217" Y="8987" Z="0"/>
					<Vertex X="11215" Y="8987" Z="0"/>
					<Vertex X="11212" Y="8992" Z="0"/>
					<Vertex X="11210" Y="8992" Z="0"/>
					<Vertex X="11210" Y="8995" Z="0"/>
					<Vertex X="11205" Y="8995" Z="0"/>
					<Vertex X="11205" Y="9000" Z="0"/>
					<Vertex X="11200" Y="9000" Z="0"/>
					<Vertex X="11195" Y="9004" Z="0"/>
					<Vertex X="11193" Y="9007" Z="0"/>
					<Vertex X="11188" Y="9009" Z="0"/>
					<Vertex X="11181" Y="9017" Z="0"/>
					<Vertex X="11181" Y="9022" Z="0"/>
					<Vertex X="11173" Y="9031" Z="0"/>
					<Vertex X="11166" Y="9036" Z="0"/>
					<Vertex X="11156" Y="9048" Z="0"/>
					<Vertex X="11149" Y="9056" Z="0"/>
					<Vertex X="11146" Y="9061" Z="0"/>
					<Vertex X="11146" Y="9063" Z="0"/>
					<Vertex X="11144" Y="9063" Z="0"/>
					<Vertex X="11144" Y="9065" Z="0"/>
					<Vertex X="11139" Y="9068" Z="0"/>
					<Vertex X="11137" Y="9070" Z="0"/>
					<Vertex X="11134" Y="9070" Z="0"/>
					<Vertex X="11132" Y="9070" Z="0"/>
					<Vertex X="11129" Y="9073" Z="0"/>
					<Vertex X="11127" Y="9073" Z="0"/>
					<Vertex X="11124" Y="9075" Z="0"/>
					<Vertex X="11117" Y="9075" Z="0"/>
					<Vertex X="11115" Y="9075" Z="0"/>
					<Vertex X="11112" Y="9075" Z="0"/>
					<Vertex X="11105" Y="9075" Z="0"/>
					<Vertex X="11103" Y="9075" Z="0"/>
					<Vertex X="11098" Y="9075" Z="0"/>
					<Vertex X="11095" Y="9075" Z="0"/>
					<Vertex X="11093" Y="9075" Z="0"/>
					<Vertex X="11090" Y="9075" Z="0"/>
					<Vertex X="11088" Y="9075" Z="0"/>
					<Vertex X="11085" Y="9073" Z="0"/>
					<Vertex X="11085" Y="9070" Z="0"/>
					<Vertex X="11081" Y="9068" Z="0"/>
					<Vertex X="11076" Y="9063" Z="0"/>
					<Vertex X="11073" Y="9063" Z="0"/>
					<Vertex X="11068" Y="9058" Z="0"/>
					<Vertex X="11064" Y="9053" Z="0"/>
					<Vertex X="11061" Y="9048" Z="0"/>
					<Vertex X="11061" Y="9046" Z="0"/>
					<Vertex X="11056" Y="9043" Z="0"/>
					<Vertex X="11054" Y="9039" Z="0"/>
					<Vertex X="11054" Y="9036" Z="0"/>
					<Vertex X="11051" Y="9031" Z="0"/>
					<Vertex X="11049" Y="9031" Z="0"/>
					<Vertex X="11049" Y="9029" Z="0"/>
					<Vertex X="11046" Y="9026" Z="0"/>
					<Vertex X="11046" Y="9024" Z="0"/>
					<Vertex X="11044" Y="9022" Z="0"/>
					<Vertex X="11042" Y="9019" Z="0"/>
					<Vertex X="11042" Y="9017" Z="0"/>
					<Vertex X="11039" Y="9017" Z="0"/>
					<Vertex X="11039" Y="9014" Z="0"/>
					<Vertex X="11034" Y="9009" Z="0"/>
					<Vertex X="11034" Y="9007" Z="0"/>
					<Vertex X="11034" Y="9004" Z="0"/>
					<Vertex X="11032" Y="9002" Z="0"/>
					<Vertex X="11032" Y="9000" Z="0"/>
					<Vertex X="11032" Y="8997" Z="0"/>
					<Vertex X="11032" Y="8992" Z="0"/>
					<Vertex X="11027" Y="8990" Z="0"/>
					<Vertex X="11024" Y="8987" Z="0"/>
					<Vertex X="11024" Y="8985" Z="0"/>
					<Vertex X="11020" Y="8980" Z="0"/>
					<Vertex X="11020" Y="8978" Z="0"/>
					<Vertex X="11017" Y="8978" Z="0"/>
					<Vertex X="11017" Y="8973" Z="0"/>
					<Vertex X="11012" Y="8970" Z="0"/>
					<Vertex X="11012" Y="8965" Z="0"/>
					<Vertex X="11010" Y="8963" Z="0"/>
					<Vertex X="11007" Y="8963" Z="0"/>
					<Vertex X="11007" Y="8958" Z="0"/>
					<Vertex X="11003" Y="8956" Z="0"/>
					<Vertex X="11003" Y="8951" Z="0"/>
					<Vertex X="11000" Y="8948" Z="0"/>
					<Vertex X="10998" Y="8946" Z="0"/>
					<Vertex X="10998" Y="8943" Z="0"/>
					<Vertex X="10995" Y="8941" Z="0"/>
					<Vertex X="10995" Y="8939" Z="0"/>
					<Vertex X="10993" Y="8936" Z="0"/>
					<Vertex X="10990" Y="8934" Z="0"/>
					<Vertex X="10988" Y="8931" Z="0"/>
					<Vertex X="10985" Y="8926" Z="0"/>
					<Vertex X="10985" Y="8924" Z="0"/>
					<Vertex X="10983" Y="8922" Z="0"/>
					<Vertex X="10981" Y="8919" Z="0"/>
					<Vertex X="10981" Y="8917" Z="0"/>
					<Vertex X="10981" Y="8914" Z="0"/>
					<Vertex X="10978" Y="8912" Z="0"/>
					<Vertex X="10976" Y="8909" Z="0"/>
					<Vertex X="10971" Y="8904" Z="0"/>
					<Vertex X="10971" Y="8902" Z="0"/>
					<Vertex X="10966" Y="8902" Z="0"/>
					<Vertex X="10966" Y="8897" Z="0"/>
					<Vertex X="10964" Y="8895" Z="0"/>
					<Vertex X="10961" Y="8895" Z="0"/>
					<Vertex X="10959" Y="8895" Z="0"/>
					<Vertex X="10951" Y="8890" Z="0"/>
					<Vertex X="10949" Y="8887" Z="0"/>
					<Vertex X="10946" Y="8887" Z="0"/>
					<Vertex X="10944" Y="8885" Z="0"/>
					<Vertex X="10942" Y="8883" Z="0"/>
					<Vertex X="10937" Y="8880" Z="0"/>
					<Vertex X="10934" Y="8880" Z="0"/>
					<Vertex X="10932" Y="8880" Z="0"/>
					<Vertex X="10929" Y="8880" Z="0"/>
					<Vertex X="10922" Y="8880" Z="0"/>
					<Vertex X="10920" Y="8880" Z="0"/>
					<Vertex X="10912" Y="8880" Z="0"/>
					<Vertex X="10910" Y="8880" Z="0"/>
					<Vertex X="10907" Y="8880" Z="0"/>
					<Vertex X="10905" Y="8880" Z="0"/>
					<Vertex X="10903" Y="8880" Z="0"/>
					<Vertex X="10900" Y="8880" Z="0"/>
					<Vertex X="10898" Y="8880" Z="0"/>
					<Vertex X="10893" Y="8880" Z="0"/>
					<Vertex X="10890" Y="8880" Z="0"/>
					<Vertex X="10888" Y="8880" Z="0"/>
					<Vertex X="10885" Y="8880" Z="0"/>
					<Vertex X="10883" Y="8880" Z="0"/>
					<Vertex X="10878" Y="8883" Z="0"/>
					<Vertex X="10876" Y="8883" Z="0"/>
					<Vertex X="10871" Y="8883" Z="0"/>
					<Vertex X="10868" Y="8883" Z="0"/>
					<Vertex X="10864" Y="8883" Z="0"/>
					<Vertex X="10861" Y="8883" Z="0"/>
					<Vertex X="10856" Y="8883" Z="0"/>
					<Vertex X="10854" Y="8883" Z="0"/>
					<Vertex X="10854" Y="8880" Z="0"/>
					<Vertex X="10849" Y="8880" Z="0"/>
					<Vertex X="10846" Y="8880" Z="0"/>
					<Vertex X="10844" Y="8878" Z="0"/>
					<Vertex X="10842" Y="8878" Z="0"/>
					<Vertex X="10839" Y="8875" Z="0"/>
					<Vertex X="10839" Y="8873" Z="0"/>
					<Vertex X="10834" Y="8873" Z="0"/>
					<Vertex X="10834" Y="8870" Z="0"/>
					<Vertex X="10832" Y="8868" Z="0"/>
					<Vertex X="10829" Y="8865" Z="0"/>
					<Vertex X="10827" Y="8865" Z="0"/>
					<Vertex X="10824" Y="8863" Z="0"/>
					<Vertex X="10822" Y="8861" Z="0"/>
					<Vertex X="10820" Y="8858" Z="0"/>
					<Vertex X="10817" Y="8858" Z="0"/>
					<Vertex X="10815" Y="8856" Z="0"/>
					<Vertex X="10810" Y="8853" Z="0"/>
					<Vertex X="10807" Y="8851" Z="0"/>
					<Vertex X="10803" Y="8846" Z="0"/>
					<Vertex X="10803" Y="8843" Z="0"/>
					<Vertex X="10803" Y="8841" Z="0"/>
					<Vertex X="10800" Y="8836" Z="0"/>
					<Vertex X="10798" Y="8829" Z="0"/>
					<Vertex X="10798" Y="8824" Z="0"/>
					<Vertex X="10793" Y="8822" Z="0"/>
					<Vertex X="10793" Y="8819" Z="0"/>
					<Vertex X="10793" Y="8814" Z="0"/>
					<Vertex X="10790" Y="8812" Z="0"/>
					<Vertex X="10790" Y="8807" Z="0"/>
					<Vertex X="10788" Y="8802" Z="0"/>
					<Vertex X="10788" Y="8800" Z="0"/>
					<Vertex X="10788" Y="8797" Z="0"/>
					<Vertex X="10785" Y="8790" Z="0"/>
					<Vertex X="10785" Y="8785" Z="0"/>
					<Vertex X="10785" Y="8778" Z="0"/>
					<Vertex X="10785" Y="8768" Z="0"/>
					<Vertex X="10785" Y="8761" Z="0"/>
					<Vertex X="10785" Y="8751" Z="0"/>
					<Vertex X="10785" Y="8746" Z="0"/>
					<Vertex X="10785" Y="8739" Z="0"/>
					<Vertex X="10785" Y="8731" Z="0"/>
					<Vertex X="10783" Y="8731" Z="0"/>
					<Vertex X="10783" Y="8726" Z="0"/>
					<Vertex X="10783" Y="8724" Z="0"/>
					<Vertex X="10783" Y="8719" Z="0"/>
					<Vertex X="10783" Y="8717" Z="0"/>
					<Vertex X="10781" Y="8709" Z="0"/>
					<Vertex X="10781" Y="8704" Z="0"/>
					<Vertex X="10781" Y="8702" Z="0"/>
					<Vertex X="10781" Y="8697" Z="0"/>
					<Vertex X="10781" Y="8695" Z="0"/>
					<Vertex X="10781" Y="8690" Z="0"/>
					<Vertex X="10781" Y="8683" Z="0"/>
					<Vertex X="10781" Y="8678" Z="0"/>
					<Vertex X="10781" Y="8673" Z="0"/>
					<Vertex X="10781" Y="8668" Z="0"/>
					<Vertex X="10781" Y="8663" Z="0"/>
					<Vertex X="10781" Y="8658" Z="0"/>
					<Vertex X="10781" Y="8656" Z="0"/>
					<Vertex X="10781" Y="8651" Z="0"/>
					<Vertex X="10781" Y="8648" Z="0"/>
					<Vertex X="10781" Y="8646" Z="0"/>
					<Vertex X="10781" Y="8641" Z="0"/>
					<Vertex X="10781" Y="8639" Z="0"/>
					<Vertex X="10781" Y="8634" Z="0"/>
					<Vertex X="10781" Y="8629" Z="0"/>
					<Vertex X="10781" Y="8626" Z="0"/>
					<Vertex X="10781" Y="8622" Z="0"/>
					<Vertex X="10781" Y="8619" Z="0"/>
					<Vertex X="10781" Y="8614" Z="0"/>
					<Vertex X="10781" Y="8612" Z="0"/>
					<Vertex X="10781" Y="8607" Z="0"/>
					<Vertex X="10785" Y="8602" Z="0"/>
					<Vertex X="10788" Y="8597" Z="0"/>
					<Vertex X="10788" Y="8595" Z="0"/>
					<Vertex X="10788" Y="8590" Z="0"/>
					<Vertex X="10790" Y="8585" Z="0"/>
					<Vertex X="10790" Y="8580" Z="0"/>
					<Vertex X="10793" Y="8578" Z="0"/>
					<Vertex X="10793" Y="8575" Z="0"/>
					<Vertex X="10793" Y="8573" Z="0"/>
					<Vertex X="10793" Y="8570" Z="0"/>
					<Vertex X="10795" Y="8565" Z="0"/>
					<Vertex X="10795" Y="8561" Z="0"/>
					<Vertex X="10798" Y="8561" Z="0"/>
					<Vertex X="10800" Y="8558" Z="0"/>
					<Vertex X="10800" Y="8553" Z="0"/>
					<Vertex X="10803" Y="8553" Z="0"/>
					<Vertex X="10803" Y="8548" Z="0"/>
					<Vertex X="10803" Y="8543" Z="0"/>
					<Vertex X="10805" Y="8543" Z="0"/>
					<Vertex X="10807" Y="8541" Z="0"/>
					<Vertex X="10807" Y="8539" Z="0"/>
					<Vertex X="10810" Y="8536" Z="0"/>
					<Vertex X="10810" Y="8534" Z="0"/>
					<Vertex X="10812" Y="8531" Z="0"/>
					<Vertex X="10815" Y="8529" Z="0"/>
					<Vertex X="10815" Y="8526" Z="0"/>
					<Vertex X="10817" Y="8524" Z="0"/>
					<Vertex X="10817" Y="8522" Z="0"/>
					<Vertex X="10820" Y="8519" Z="0"/>
					<Vertex X="10822" Y="8517" Z="0"/>
					<Vertex X="10824" Y="8514" Z="0"/>
					<Vertex X="10824" Y="8512" Z="0"/>
					<Vertex X="10824" Y="8509" Z="0"/>
					<Vertex X="10827" Y="8507" Z="0"/>
					<Vertex X="10827" Y="8504" Z="0"/>
					<Vertex X="10829" Y="8502" Z="0"/>
					<Vertex X="10832" Y="8502" Z="0"/>
					<Vertex X="10832" Y="8500" Z="0"/>
					<Vertex X="10834" Y="8500" Z="0"/>
					<Vertex X="10834" Y="8497" Z="0"/>
					<Vertex X="10837" Y="8495" Z="0"/>
					<Vertex X="10837" Y="8492" Z="0"/>
					<Vertex X="10839" Y="8492" Z="0"/>
					<Vertex X="10839" Y="8490" Z="0"/>
					<Vertex X="10839" Y="8487" Z="0"/>
					<Vertex X="10839" Y="8485" Z="0"/>
					<Vertex X="10842" Y="8483" Z="0"/>
					<Vertex X="10842" Y="8480" Z="0"/>
					<Vertex X="10842" Y="8478" Z="0"/>
					<Vertex X="10844" Y="8475" Z="0"/>
					<Vertex X="10846" Y="8473" Z="0"/>
					<Vertex X="10846" Y="8470" Z="0"/>
					<Vertex X="10846" Y="8468" Z="0"/>
					<Vertex X="10849" Y="8468" Z="0"/>
					<Vertex X="10851" Y="8465" Z="0"/>
					<Vertex X="10856" Y="8463" Z="0"/>
					<Vertex X="10859" Y="8463" Z="0"/>
					<Vertex X="10859" Y="8461" Z="0"/>
					<Vertex X="10861" Y="8461" Z="0"/>
					<Vertex X="10864" Y="8461" Z="0"/>
					<Vertex X="10868" Y="8461" Z="0"/>
					<Vertex X="10871" Y="8461" Z="0"/>
					<Vertex X="10871" Y="8463" Z="0"/>
					<Vertex X="10873" Y="8463" Z="0"/>
					<Vertex X="10876" Y="8463" Z="0"/>
					<Vertex X="10878" Y="8465" Z="0"/>
					<Vertex X="10883" Y="8465" Z="0"/>
					<Vertex X="10883" Y="8468" Z="0"/>
					<Vertex X="10885" Y="8470" Z="0"/>
					<Vertex X="10890" Y="8473" Z="0"/>
					<Vertex X="10893" Y="8475" Z="0"/>
					<Vertex X="10893" Y="8478" Z="0"/>
					<Vertex X="10898" Y="8480" Z="0"/>
					<Vertex X="10900" Y="8483" Z="0"/>
					<Vertex X="10900" Y="8485" Z="0"/>
					<Vertex X="10905" Y="8485" Z="0"/>
					<Vertex X="10905" Y="8487" Z="0"/>
					<Vertex X="10910" Y="8490" Z="0"/>
					<Vertex X="10912" Y="8492" Z="0"/>
					<Vertex X="10915" Y="8495" Z="0"/>
					<Vertex X="10917" Y="8495" Z="0"/>
					<Vertex X="10917" Y="8497" Z="0"/>
					<Vertex X="10920" Y="8500" Z="0"/>
					<Vertex X="10922" Y="8502" Z="0"/>
					<Vertex X="10924" Y="8504" Z="0"/>
					<Vertex X="10927" Y="8507" Z="0"/>
					<Vertex X="10929" Y="8509" Z="0"/>
					<Vertex X="10929" Y="8512" Z="0"/>
					<Vertex X="10932" Y="8514" Z="0"/>
					<Vertex X="10932" Y="8517" Z="0"/>
					<Vertex X="10934" Y="8519" Z="0"/>
					<Vertex X="10934" Y="8522" Z="0"/>
					<Vertex X="10937" Y="8524" Z="0"/>
					<Vertex X="10937" Y="8526" Z="0"/>
					<Vertex X="10939" Y="8529" Z="0"/>
					<Vertex X="10944" Y="8534" Z="0"/>
					<Vertex X="10944" Y="8536" Z="0"/>
					<Vertex X="10944" Y="8541" Z="0"/>
					<Vertex X="10946" Y="8543" Z="0"/>
					<Vertex X="10946" Y="8548" Z="0"/>
					<Vertex X="10946" Y="8551" Z="0"/>
					<Vertex X="10949" Y="8556" Z="0"/>
					<Vertex X="10951" Y="8558" Z="0"/>
					<Vertex X="10951" Y="8565" Z="0"/>
					<Vertex X="10951" Y="8568" Z="0"/>
					<Vertex X="10954" Y="8573" Z="0"/>
					<Vertex X="10956" Y="8580" Z="0"/>
					<Vertex X="10956" Y="8583" Z="0"/>
					<Vertex X="10959" Y="8585" Z="0"/>
					<Vertex X="10959" Y="8590" Z="0"/>
					<Vertex X="10959" Y="8595" Z="0"/>
					<Vertex X="10959" Y="8597" Z="0"/>
					<Vertex X="10959" Y="8600" Z="0"/>
					<Vertex X="10959" Y="8602" Z="0"/>
					<Vertex X="10959" Y="8604" Z="0"/>
					<Vertex X="10959" Y="8607" Z="0"/>
					<Vertex X="10959" Y="8609" Z="0"/>
					<Vertex X="10961" Y="8612" Z="0"/>
					<Vertex X="10961" Y="8614" Z="0"/>
					<Vertex X="10961" Y="8617" Z="0"/>
					<Vertex X="10961" Y="8622" Z="0"/>
					<Vertex X="10961" Y="8624" Z="0"/>
					<Vertex X="10964" Y="8626" Z="0"/>
					<Vertex X="10964" Y="8629" Z="0"/>
					<Vertex X="10964" Y="8634" Z="0"/>
					<Vertex X="10964" Y="8636" Z="0"/>
					<Vertex X="10966" Y="8641" Z="0"/>
					<Vertex X="10966" Y="8643" Z="0"/>
					<Vertex X="10966" Y="8646" Z="0"/>
					<Vertex X="10966" Y="8648" Z="0"/>
					<Vertex X="10968" Y="8651" Z="0"/>
					<Vertex X="10971" Y="8653" Z="0"/>
					<Vertex X="10973" Y="8656" Z="0"/>
					<Vertex X="10978" Y="8656" Z="0"/>
					<Vertex X="10981" Y="8656" Z="0"/>
					<Vertex X="10985" Y="8656" Z="0"/>
					<Vertex X="10988" Y="8653" Z="0"/>
					<Vertex X="10993" Y="8651" Z="0"/>
					<Vertex X="10995" Y="8648" Z="0"/>
					<Vertex X="10998" Y="8646" Z="0"/>
					<Vertex X="11000" Y="8641" Z="0"/>
					<Vertex X="11003" Y="8636" Z="0"/>
					<Vertex X="11005" Y="8636" Z="0"/>
					<Vertex X="11005" Y="8634" Z="0"/>
					<Vertex X="11005" Y="8629" Z="0"/>
					<Vertex X="11010" Y="8624" Z="0"/>
					<Vertex X="11010" Y="8622" Z="0"/>
					<Vertex X="11012" Y="8622" Z="0"/>
					<Vertex X="11012" Y="8619" Z="0"/>
					<Vertex X="11012" Y="8614" Z="0"/>
					<Vertex X="11012" Y="8607" Z="0"/>
					<Vertex X="11012" Y="8602" Z="0"/>
					<Vertex X="11012" Y="8597" Z="0"/>
					<Vertex X="11012" Y="8595" Z="0"/>
					<Vertex X="11012" Y="8592" Z="0"/>
					<Vertex X="11012" Y="8587" Z="0"/>
					<Vertex X="11012" Y="8585" Z="0"/>
					<Vertex X="11012" Y="8580" Z="0"/>
					<Vertex X="11012" Y="8573" Z="0"/>
					<Vertex X="11017" Y="8568" Z="0"/>
					<Vertex X="11017" Y="8565" Z="0"/>
					<Vertex X="11017" Y="8563" Z="0"/>
					<Vertex X="11017" Y="8558" Z="0"/>
					<Vertex X="11017" Y="8553" Z="0"/>
					<Vertex X="11017" Y="8551" Z="0"/>
					<Vertex X="11017" Y="8548" Z="0"/>
					<Vertex X="11017" Y="8546" Z="0"/>
					<Vertex X="11020" Y="8546" Z="0"/>
					<Vertex X="11022" Y="8541" Z="0"/>
					<Vertex X="11027" Y="8539" Z="0"/>
					<Vertex X="11034" Y="8536" Z="0"/>
					<Vertex X="11034" Y="8534" Z="0"/>
					<Vertex X="11039" Y="8534" Z="0"/>
					<Vertex X="11042" Y="8534" Z="0"/>
					<Vertex X="11046" Y="8531" Z="0"/>
					<Vertex X="11049" Y="8529" Z="0"/>
					<Vertex X="11054" Y="8526" Z="0"/>
					<Vertex X="11056" Y="8524" Z="0"/>
					<Vertex X="11061" Y="8522" Z="0"/>
					<Vertex X="11064" Y="8517" Z="0"/>
					<Vertex X="11068" Y="8512" Z="0"/>
					<Vertex X="11071" Y="8509" Z="0"/>
					<Vertex X="11071" Y="8507" Z="0"/>
					<Vertex X="11073" Y="8504" Z="0"/>
					<Vertex X="11073" Y="8502" Z="0"/>
					<Vertex X="11073" Y="8500" Z="0"/>
					<Vertex X="11073" Y="8497" Z="0"/>
					<Vertex X="11073" Y="8492" Z="0"/>
					<Vertex X="11073" Y="8490" Z="0"/>
					<Vertex X="11073" Y="8487" Z="0"/>
					<Vertex X="11071" Y="8487" Z="0"/>
					<Vertex X="11068" Y="8487" Z="0"/>
					<Vertex X="11061" Y="8483" Z="0"/>
					<Vertex X="11059" Y="8480" Z="0"/>
					<Vertex X="11056" Y="8480" Z="0"/>
					<Vertex X="11054" Y="8475" Z="0"/>
					<Vertex X="11049" Y="8475" Z="0"/>
					<Vertex X="11046" Y="8473" Z="0"/>
					<Vertex X="11044" Y="8473" Z="0"/>
					<Vertex X="11042" Y="8473" Z="0"/>
					<Vertex X="11039" Y="8468" Z="0"/>
					<Vertex X="11037" Y="8468" Z="0"/>
					<Vertex X="11034" Y="8465" Z="0"/>
					<Vertex X="11032" Y="8463" Z="0"/>
					<Vertex X="11029" Y="8461" Z="0"/>
					<Vertex X="11027" Y="8458" Z="0"/>
					<Vertex X="11024" Y="8458" Z="0"/>
					<Vertex X="11020" Y="8453" Z="0"/>
					<Vertex X="11017" Y="8451" Z="0"/>
					<Vertex X="11015" Y="8451" Z="0"/>
					<Vertex X="11010" Y="8448" Z="0"/>
					<Vertex X="11010" Y="8446" Z="0"/>
					<Vertex X="11005" Y="8446" Z="0"/>
					<Vertex X="11005" Y="8443" Z="0"/>
					<Vertex X="11000" Y="8443" Z="0"/>
					<Vertex X="10998" Y="8441" Z="0"/>
					<Vertex X="10993" Y="8439" Z="0"/>
					<Vertex X="10993" Y="8436" Z="0"/>
					<Vertex X="10990" Y="8436" Z="0"/>
					<Vertex X="10988" Y="8436" Z="0"/>
					<Vertex X="10985" Y="8434" Z="0"/>
					<Vertex X="10983" Y="8431" Z="0"/>
					<Vertex X="10981" Y="8431" Z="0"/>
					<Vertex X="10978" Y="8431" Z="0"/>
					<Vertex X="10976" Y="8431" Z="0"/>
					<Vertex X="10973" Y="8429" Z="0"/>
					<Vertex X="10971" Y="8429" Z="0"/>
					<Vertex X="10968" Y="8429" Z="0"/>
					<Vertex X="10966" Y="8429" Z="0"/>
					<Vertex X="10964" Y="8429" Z="0"/>
					<Vertex X="10961" Y="8429" Z="0"/>
					<Vertex X="10959" Y="8426" Z="0"/>
					<Vertex X="10956" Y="8426" Z="0"/>
					<Vertex X="10956" Y="8424" Z="0"/>
					<Vertex X="10954" Y="8424" Z="0"/>
					<Vertex X="10949" Y="8422" Z="0"/>
					<Vertex X="10944" Y="8422" Z="0"/>
					<Vertex X="10942" Y="8417" Z="0"/>
					<Vertex X="10939" Y="8417" Z="0"/>
					<Vertex X="10937" Y="8414" Z="0"/>
					<Vertex X="10934" Y="8412" Z="0"/>
					<Vertex X="10932" Y="8409" Z="0"/>
					<Vertex X="10929" Y="8409" Z="0"/>
					<Vertex X="10929" Y="8407" Z="0"/>
					<Vertex X="10927" Y="8407" Z="0"/>
					<Vertex X="10927" Y="8404" Z="0"/>
					<Vertex X="10924" Y="8402" Z="0"/>
					<Vertex X="10922" Y="8400" Z="0"/>
					<Vertex X="10922" Y="8397" Z="0"/>
					<Vertex X="10922" Y="8395" Z="0"/>
					<Vertex X="10920" Y="8392" Z="0"/>
					<Vertex X="10917" Y="8392" Z="0"/>
					<Vertex X="10917" Y="8390" Z="0"/>
					<Vertex X="10917" Y="8387" Z="0"/>
					<Vertex X="10917" Y="8385" Z="0"/>
					<Vertex X="10915" Y="8385" Z="0"/>
					<Vertex X="10915" Y="8383" Z="0"/>
					<Vertex X="10915" Y="8380" Z="0"/>
					<Vertex X="10912" Y="8380" Z="0"/>
					<Vertex X="10910" Y="8380" Z="0"/>
					<Vertex X="10910" Y="8378" Z="0"/>
					<Vertex X="10907" Y="8375" Z="0"/>
					<Vertex X="10907" Y="8373" Z="0"/>
					<Vertex X="10907" Y="8370" Z="0"/>
					<Vertex X="10907" Y="8368" Z="0"/>
					<Vertex X="10905" Y="8365" Z="0"/>
					<Vertex X="10905" Y="8363" Z="0"/>
					<Vertex X="10905" Y="8361" Z="0"/>
					<Vertex X="10905" Y="8358" Z="0"/>
					<Vertex X="10905" Y="8356" Z="0"/>
					<Vertex X="10905" Y="8353" Z="0"/>
					<Vertex X="10905" Y="8351" Z="0"/>
					<Vertex X="10903" Y="8348" Z="0"/>
					<Vertex X="10903" Y="8346" Z="0"/>
					<Vertex X="10903" Y="8343" Z="0"/>
					<Vertex X="10903" Y="8341" Z="0"/>
					<Vertex X="10903" Y="8339" Z="0"/>
					<Vertex X="10903" Y="8336" Z="0"/>
					<Vertex X="10903" Y="8334" Z="0"/>
					<Vertex X="10903" Y="8331" Z="0"/>
					<Vertex X="10903" Y="8324" Z="0"/>
					<Vertex X="10905" Y="8319" Z="0"/>
					<Vertex X="10907" Y="8314" Z="0"/>
					<Vertex X="10910" Y="8312" Z="0"/>
					<Vertex X="10910" Y="8304" Z="0"/>
					<Vertex X="10910" Y="8302" Z="0"/>
					<Vertex X="10912" Y="8297" Z="0"/>
					<Vertex X="10915" Y="8297" Z="0"/>
					<Vertex X="10915" Y="8295" Z="0"/>
					<Vertex X="10915" Y="8290" Z="0"/>
					<Vertex X="10915" Y="8287" Z="0"/>
					<Vertex X="10915" Y="8285" Z="0"/>
					<Vertex X="10917" Y="8283" Z="0"/>
					<Vertex X="10917" Y="8278" Z="0"/>
					<Vertex X="10917" Y="8275" Z="0"/>
					<Vertex X="10917" Y="8270" Z="0"/>
					<Vertex X="10922" Y="8268" Z="0"/>
					<Vertex X="10922" Y="8263" Z="0"/>
					<Vertex X="10922" Y="8258" Z="0"/>
					<Vertex X="10927" Y="8251" Z="0"/>
					<Vertex X="10927" Y="8246" Z="0"/>
					<Vertex X="10929" Y="8241" Z="0"/>
					<Vertex X="10932" Y="8236" Z="0"/>
					<Vertex X="10932" Y="8231" Z="0"/>
					<Vertex X="10932" Y="8229" Z="0"/>
					<Vertex X="10932" Y="8224" Z="0"/>
					<Vertex X="10934" Y="8222" Z="0"/>
					<Vertex X="10934" Y="8217" Z="0"/>
					<Vertex X="10937" Y="8214" Z="0"/>
					<Vertex X="10939" Y="8207" Z="0"/>
					<Vertex X="10939" Y="8204" Z="0"/>
					<Vertex X="10939" Y="8202" Z="0"/>
					<Vertex X="10939" Y="8200" Z="0"/>
					<Vertex X="10939" Y="8195" Z="0"/>
					<Vertex X="10939" Y="8190" Z="0"/>
					<Vertex X="10942" Y="8183" Z="0"/>
					<Vertex X="10944" Y="8178" Z="0"/>
					<Vertex X="10946" Y="8170" Z="0"/>
					<Vertex X="10946" Y="8168" Z="0"/>
					<Vertex X="10946" Y="8163" Z="0"/>
					<Vertex X="10949" Y="8163" Z="0"/>
					<Vertex X="10949" Y="8161" Z="0"/>
					<Vertex X="10949" Y="8158" Z="0"/>
					<Vertex X="10949" Y="8156" Z="0"/>
					<Vertex X="10949" Y="8153" Z="0"/>
					<Vertex X="10949" Y="8146" Z="0"/>
					<Vertex X="10951" Y="8141" Z="0"/>
					<Vertex X="10954" Y="8139" Z="0"/>
					<Vertex X="10954" Y="8136" Z="0"/>
					<Vertex X="10954" Y="8134" Z="0"/>
					<Vertex X="10954" Y="8131" Z="0"/>
					<Vertex X="10954" Y="8126" Z="0"/>
					<Vertex X="10956" Y="8119" Z="0"/>
					<Vertex X="10956" Y="8117" Z="0"/>
					<Vertex X="10956" Y="8112" Z="0"/>
					<Vertex X="10961" Y="8107" Z="0"/>
					<Vertex X="10961" Y="8104" Z="0"/>
					<Vertex X="10961" Y="8102" Z="0"/>
					<Vertex X="10964" Y="8097" Z="0"/>
					<Vertex X="10964" Y="8095" Z="0"/>
					<Vertex X="10964" Y="8090" Z="0"/>
					<Vertex X="10968" Y="8087" Z="0"/>
					<Vertex X="10968" Y="8083" Z="0"/>
					<Vertex X="10968" Y="8080" Z="0"/>
					<Vertex X="10968" Y="8075" Z="0"/>
					<Vertex X="10968" Y="8073" Z="0"/>
					<Vertex X="10971" Y="8073" Z="0"/>
					<Vertex X="10971" Y="8068" Z="0"/>
					<Vertex X="10976" Y="8061" Z="0"/>
					<Vertex X="10978" Y="8056" Z="0"/>
					<Vertex X="10978" Y="8051" Z="0"/>
					<Vertex X="10981" Y="8048" Z="0"/>
					<Vertex X="10983" Y="8046" Z="0"/>
					<Vertex X="10985" Y="8041" Z="0"/>
					<Vertex X="10985" Y="8039" Z="0"/>
					<Vertex X="10985" Y="8036" Z="0"/>
					<Vertex X="10985" Y="8034" Z="0"/>
					<Vertex X="10988" Y="8031" Z="0"/>
					<Vertex X="10988" Y="8026" Z="0"/>
					<Vertex X="10993" Y="8022" Z="0"/>
					<Vertex X="10993" Y="8019" Z="0"/>
					<Vertex X="10993" Y="8012" Z="0"/>
					<Vertex X="10995" Y="8009" Z="0"/>
					<Vertex X="10995" Y="8007" Z="0"/>
					<Vertex X="10998" Y="7997" Z="0"/>
					<Vertex X="11000" Y="7992" Z="0"/>
					<Vertex X="11000" Y="7985" Z="0"/>
					<Vertex X="11000" Y="7980" Z="0"/>
					<Vertex X="11000" Y="7975" Z="0"/>
					<Vertex X="11003" Y="7968" Z="0"/>
					<Vertex X="11003" Y="7963" Z="0"/>
					<Vertex X="11005" Y="7958" Z="0"/>
					<Vertex X="11005" Y="7951" Z="0"/>
					<Vertex X="11005" Y="7946" Z="0"/>
					<Vertex X="11007" Y="7943" Z="0"/>
					<Vertex X="11007" Y="7939" Z="0"/>
					<Vertex X="11007" Y="7936" Z="0"/>
					<Vertex X="11007" Y="7931" Z="0"/>
					<Vertex X="11007" Y="7926" Z="0"/>
					<Vertex X="11007" Y="7924" Z="0"/>
					<Vertex X="11007" Y="7917" Z="0"/>
					<Vertex X="11010" Y="7907" Z="0"/>
					<Vertex X="11010" Y="7904" Z="0"/>
					<Vertex X="11010" Y="7900" Z="0"/>
					<Vertex X="11010" Y="7895" Z="0"/>
					<Vertex X="11010" Y="7890" Z="0"/>
					<Vertex X="11015" Y="7883" Z="0"/>
					<Vertex X="11015" Y="7880" Z="0"/>
					<Vertex X="11015" Y="7875" Z="0"/>
					<Vertex X="11015" Y="7873" Z="0"/>
					<Vertex X="11015" Y="7868" Z="0"/>
					<Vertex X="11015" Y="7865" Z="0"/>
					<Vertex X="11012" Y="7861" Z="0"/>
					<Vertex X="11012" Y="7856" Z="0"/>
					<Vertex X="11012" Y="7853" Z="0"/>
					<Vertex X="11012" Y="7851" Z="0"/>
					<Vertex X="11012" Y="7848" Z="0"/>
					<Vertex X="11012" Y="7846" Z="0"/>
					<Vertex X="11012" Y="7843" Z="0"/>
					<Vertex X="11012" Y="7839" Z="0"/>
					<Vertex X="11012" Y="7836" Z="0"/>
					<Vertex X="11012" Y="7831" Z="0"/>
					<Vertex X="11010" Y="7824" Z="0"/>
					<Vertex X="11010" Y="7819" Z="0"/>
					<Vertex X="11007" Y="7819" Z="0"/>
					<Vertex X="11007" Y="7817" Z="0"/>
					<Vertex X="11007" Y="7812" Z="0"/>
					<Vertex X="11005" Y="7809" Z="0"/>
					<Vertex X="11005" Y="7804" Z="0"/>
					<Vertex X="11003" Y="7802" Z="0"/>
					<Vertex X="11000" Y="7797" Z="0"/>
					<Vertex X="10998" Y="7792" Z="0"/>
					<Vertex X="10998" Y="7790" Z="0"/>
					<Vertex X="10998" Y="7787" Z="0"/>
					<Vertex X="10993" Y="7783" Z="0"/>
					<Vertex X="10993" Y="7780" Z="0"/>
					<Vertex X="10993" Y="7775" Z="0"/>
					<Vertex X="10993" Y="7773" Z="0"/>
					<Vertex X="10990" Y="7768" Z="0"/>
					<Vertex X="10990" Y="7761" Z="0"/>
					<Vertex X="10990" Y="7756" Z="0"/>
					<Vertex X="10985" Y="7751" Z="0"/>
					<Vertex X="10985" Y="7743" Z="0"/>
					<Vertex X="10983" Y="7739" Z="0"/>
					<Vertex X="10983" Y="7734" Z="0"/>
					<Vertex X="10983" Y="7729" Z="0"/>
					<Vertex X="10981" Y="7726" Z="0"/>
					<Vertex X="10978" Y="7726" Z="0"/>
					<Vertex X="10978" Y="7724" Z="0"/>
					<Vertex X="10976" Y="7724" Z="0"/>
					<Vertex X="10973" Y="7724" Z="0"/>
					<Vertex X="10971" Y="7724" Z="0"/>
					<Vertex X="10968" Y="7724" Z="0"/>
					<Vertex X="10968" Y="7726" Z="0"/>
					<Vertex X="10964" Y="7726" Z="0"/>
					<Vertex X="10961" Y="7729" Z="0"/>
					<Vertex X="10959" Y="7729" Z="0"/>
					<Vertex X="10956" Y="7729" Z="0"/>
					<Vertex X="10956" Y="7731" Z="0"/>
					<Vertex X="10954" Y="7734" Z="0"/>
					<Vertex X="10951" Y="7736" Z="0"/>
					<Vertex X="10949" Y="7736" Z="0"/>
					<Vertex X="10946" Y="7739" Z="0"/>
					<Vertex X="10946" Y="7741" Z="0"/>
					<Vertex X="10944" Y="7743" Z="0"/>
					<Vertex X="10942" Y="7743" Z="0"/>
					<Vertex X="10942" Y="7748" Z="0"/>
					<Vertex X="10942" Y="7751" Z="0"/>
					<Vertex X="10939" Y="7756" Z="0"/>
					<Vertex X="10939" Y="7758" Z="0"/>
					<Vertex X="10939" Y="7763" Z="0"/>
					<Vertex X="10939" Y="7768" Z="0"/>
					<Vertex X="10939" Y="7770" Z="0"/>
					<Vertex X="10934" Y="7780" Z="0"/>
					<Vertex X="10934" Y="7783" Z="0"/>
					<Vertex X="10934" Y="7785" Z="0"/>
					<Vertex X="10934" Y="7792" Z="0"/>
					<Vertex X="10932" Y="7795" Z="0"/>
					<Vertex X="10932" Y="7802" Z="0"/>
					<Vertex X="10932" Y="7804" Z="0"/>
					<Vertex X="10932" Y="7809" Z="0"/>
					<Vertex X="10929" Y="7819" Z="0"/>
					<Vertex X="10929" Y="7824" Z="0"/>
					<Vertex X="10929" Y="7831" Z="0"/>
					<Vertex X="10929" Y="7834" Z="0"/>
					<Vertex X="10929" Y="7843" Z="0"/>
					<Vertex X="10927" Y="7851" Z="0"/>
					<Vertex X="10927" Y="7863" Z="0"/>
					<Vertex X="10927" Y="7870" Z="0"/>
					<Vertex X="10924" Y="7878" Z="0"/>
					<Vertex X="10924" Y="7885" Z="0"/>
					<Vertex X="10922" Y="7890" Z="0"/>
					<Vertex X="10922" Y="7900" Z="0"/>
					<Vertex X="10922" Y="7904" Z="0"/>
					<Vertex X="10917" Y="7917" Z="0"/>
					<Vertex X="10917" Y="7919" Z="0"/>
					<Vertex X="10917" Y="7931" Z="0"/>
					<Vertex X="10917" Y="7939" Z="0"/>
					<Vertex X="10917" Y="7946" Z="0"/>
					<Vertex X="10915" Y="7953" Z="0"/>
					<Vertex X="10915" Y="7958" Z="0"/>
					<Vertex X="10915" Y="7965" Z="0"/>
					<Vertex X="10912" Y="7973" Z="0"/>
					<Vertex X="10910" Y="7983" Z="0"/>
					<Vertex X="10910" Y="7992" Z="0"/>
					<Vertex X="10907" Y="8000" Z="0"/>
					<Vertex X="10907" Y="8012" Z="0"/>
					<Vertex X="10907" Y="8022" Z="0"/>
					<Vertex X="10905" Y="8034" Z="0"/>
					<Vertex X="10900" Y="8043" Z="0"/>
					<Vertex X="10900" Y="8051" Z="0"/>
					<Vertex X="10900" Y="8053" Z="0"/>
					<Vertex X="10900" Y="8063" Z="0"/>
					<Vertex X="10898" Y="8068" Z="0"/>
					<Vertex X="10895" Y="8080" Z="0"/>
					<Vertex X="10895" Y="8087" Z="0"/>
					<Vertex X="10893" Y="8095" Z="0"/>
					<Vertex X="10893" Y="8102" Z="0"/>
					<Vertex X="10893" Y="8112" Z="0"/>
					<Vertex X="10890" Y="8122" Z="0"/>
					<Vertex X="10888" Y="8136" Z="0"/>
					<Vertex X="10888" Y="8141" Z="0"/>
					<Vertex X="10885" Y="8151" Z="0"/>
					<Vertex X="10885" Y="8161" Z="0"/>
					<Vertex X="10883" Y="8165" Z="0"/>
					<Vertex X="10881" Y="8175" Z="0"/>
					<Vertex X="10881" Y="8180" Z="0"/>
					<Vertex X="10876" Y="8190" Z="0"/>
					<Vertex X="10876" Y="8197" Z="0"/>
					<Vertex X="10873" Y="8202" Z="0"/>
					<Vertex X="10868" Y="8207" Z="0"/>
					<Vertex X="10868" Y="8212" Z="0"/>
					<Vertex X="10864" Y="8217" Z="0"/>
					<Vertex X="10859" Y="8222" Z="0"/>
					<Vertex X="10859" Y="8224" Z="0"/>
					<Vertex X="10856" Y="8226" Z="0"/>
					<Vertex X="10854" Y="8229" Z="0"/>
					<Vertex X="10851" Y="8229" Z="0"/>
					<Vertex X="10846" Y="8229" Z="0"/>
					<Vertex X="10844" Y="8229" Z="0"/>
					<Vertex X="10842" Y="8229" Z="0"/>
					<Vertex X="10837" Y="8231" Z="0"/>
					<Vertex X="10837" Y="8234" Z="0"/>
					<Vertex X="10832" Y="8234" Z="0"/>
					<Vertex X="10829" Y="8234" Z="0"/>
					<Vertex X="10822" Y="8234" Z="0"/>
					<Vertex X="10817" Y="8234" Z="0"/>
					<Vertex X="10812" Y="8226" Z="0"/>
					<Vertex X="10810" Y="8224" Z="0"/>
					<Vertex X="10803" Y="8217" Z="0"/>
					<Vertex X="10798" Y="8209" Z="0"/>
					<Vertex X="10793" Y="8209" Z="0"/>
					<Vertex X="10790" Y="8204" Z="0"/>
					<Vertex X="10785" Y="8197" Z="0"/>
					<Vertex X="10783" Y="8192" Z="0"/>
					<Vertex X="10778" Y="8185" Z="0"/>
					<Vertex X="10773" Y="8178" Z="0"/>
					<Vertex X="10768" Y="8168" Z="0"/>
					<Vertex X="10764" Y="8156" Z="0"/>
					<Vertex X="10756" Y="8141" Z="0"/>
					<Vertex X="10751" Y="8126" Z="0"/>
					<Vertex X="10749" Y="8112" Z="0"/>
					<Vertex X="10744" Y="8097" Z="0"/>
					<Vertex X="10739" Y="8083" Z="0"/>
					<Vertex X="10734" Y="8063" Z="0"/>
					<Vertex X="10732" Y="8043" Z="0"/>
					<Vertex X="10732" Y="8031" Z="0"/>
					<Vertex X="10727" Y="8022" Z="0"/>
					<Vertex X="10727" Y="8014" Z="0"/>
					<Vertex X="10727" Y="8004" Z="0"/>
					<Vertex X="10727" Y="7997" Z="0"/>
					<Vertex X="10724" Y="7985" Z="0"/>
					<Vertex X="10722" Y="7975" Z="0"/>
					<Vertex X="10720" Y="7961" Z="0"/>
					<Vertex X="10717" Y="7951" Z="0"/>
					<Vertex X="10717" Y="7934" Z="0"/>
					<Vertex X="10715" Y="7917" Z="0"/>
					<Vertex X="10710" Y="7902" Z="0"/>
					<Vertex X="10710" Y="7890" Z="0"/>
					<Vertex X="10707" Y="7880" Z="0"/>
					<Vertex X="10707" Y="7865" Z="0"/>
					<Vertex X="10705" Y="7851" Z="0"/>
					<Vertex X="10703" Y="7843" Z="0"/>
					<Vertex X="10700" Y="7831" Z="0"/>
					<Vertex X="10700" Y="7819" Z="0"/>
					<Vertex X="10698" Y="7809" Z="0"/>
					<Vertex X="10698" Y="7795" Z="0"/>
					<Vertex X="10695" Y="7790" Z="0"/>
					<Vertex X="10690" Y="7783" Z="0"/>
					<Vertex X="10690" Y="7768" Z="0"/>
					<Vertex X="10685" Y="7753" Z="0"/>
					<Vertex X="10685" Y="7746" Z="0"/>
					<Vertex X="10681" Y="7729" Z="0"/>
					<Vertex X="10676" Y="7714" Z="0"/>
					<Vertex X="10673" Y="7702" Z="0"/>
					<Vertex X="10668" Y="7692" Z="0"/>
					<Vertex X="10666" Y="7685" Z="0"/>
					<Vertex X="10664" Y="7680" Z="0"/>
					<Vertex X="10661" Y="7670" Z="0"/>
					<Vertex X="10659" Y="7663" Z="0"/>
					<Vertex X="10656" Y="7656" Z="0"/>
					<Vertex X="10656" Y="7651" Z="0"/>
					<Vertex X="10654" Y="7646" Z="0"/>
					<Vertex X="10651" Y="7641" Z="0"/>
					<Vertex X="10651" Y="7636" Z="0"/>
					<Vertex X="10649" Y="7629" Z="0"/>
					<Vertex X="10646" Y="7619" Z="0"/>
					<Vertex X="10644" Y="7609" Z="0"/>
					<Vertex X="10642" Y="7600" Z="0"/>
					<Vertex X="10634" Y="7587" Z="0"/>
					<Vertex X="10632" Y="7583" Z="0"/>
					<Vertex X="10629" Y="7575" Z="0"/>
					<Vertex X="10627" Y="7568" Z="0"/>
					<Vertex X="10624" Y="7561" Z="0"/>
					<Vertex X="10622" Y="7553" Z="0"/>
					<Vertex X="10620" Y="7543" Z="0"/>
					<Vertex X="10617" Y="7534" Z="0"/>
					<Vertex X="10612" Y="7526" Z="0"/>
					<Vertex X="10612" Y="7517" Z="0"/>
					<Vertex X="10607" Y="7504" Z="0"/>
					<Vertex X="10605" Y="7500" Z="0"/>
					<Vertex X="10600" Y="7490" Z="0"/>
					<Vertex X="10593" Y="7478" Z="0"/>
					<Vertex X="10588" Y="7468" Z="0"/>
					<Vertex X="10588" Y="7465" Z="0"/>
					<Vertex X="10585" Y="7458" Z="0"/>
					<Vertex X="10578" Y="7448" Z="0"/>
					<Vertex X="10578" Y="7441" Z="0"/>
					<Vertex X="10576" Y="7434" Z="0"/>
					<Vertex X="10571" Y="7429" Z="0"/>
					<Vertex X="10571" Y="7419" Z="0"/>
					<Vertex X="10571" Y="7412" Z="0"/>
					<Vertex X="10571" Y="7404" Z="0"/>
					<Vertex X="10571" Y="7397" Z="0"/>
					<Vertex X="10571" Y="7392" Z="0"/>
					<Vertex X="10571" Y="7387" Z="0"/>
					<Vertex X="10571" Y="7383" Z="0"/>
					<Vertex X="10571" Y="7375" Z="0"/>
					<Vertex X="10571" Y="7373" Z="0"/>
					<Vertex X="10571" Y="7365" Z="0"/>
					<Vertex X="10571" Y="7358" Z="0"/>
					<Vertex X="10573" Y="7346" Z="0"/>
					<Vertex X="10578" Y="7336" Z="0"/>
					<Vertex X="10583" Y="7329" Z="0"/>
					<Vertex X="10590" Y="7319" Z="0"/>
					<Vertex X="10593" Y="7312" Z="0"/>
					<Vertex X="10598" Y="7307" Z="0"/>
					<Vertex X="10600" Y="7304" Z="0"/>
					<Vertex X="10605" Y="7300" Z="0"/>
					<Vertex X="10607" Y="7297" Z="0"/>
					<Vertex X="10610" Y="7295" Z="0"/>
					<Vertex X="10615" Y="7292" Z="0"/>
					<Vertex X="10620" Y="7290" Z="0"/>
					<Vertex X="10622" Y="7287" Z="0"/>
					<Vertex X="10627" Y="7285" Z="0"/>
					<Vertex X="10634" Y="7280" Z="0"/>
					<Vertex X="10639" Y="7280" Z="0"/>
					<Vertex X="10642" Y="7278" Z="0"/>
					<Vertex X="10646" Y="7278" Z="0"/>
					<Vertex X="10649" Y="7273" Z="0"/>
					<Vertex X="10654" Y="7270" Z="0"/>
					<Vertex X="10656" Y="7270" Z="0"/>
					<Vertex X="10661" Y="7265" Z="0"/>
					<Vertex X="10666" Y="7263" Z="0"/>
					<Vertex X="10671" Y="7261" Z="0"/>
					<Vertex X="10673" Y="7258" Z="0"/>
					<Vertex X="10678" Y="7256" Z="0"/>
					<Vertex X="10681" Y="7256" Z="0"/>
					<Vertex X="10685" Y="7253" Z="0"/>
					<Vertex X="10688" Y="7251" Z="0"/>
					<Vertex X="10690" Y="7248" Z="0"/>
					<Vertex X="10698" Y="7246" Z="0"/>
					<Vertex X="10700" Y="7243" Z="0"/>
					<Vertex X="10703" Y="7241" Z="0"/>
					<Vertex X="10707" Y="7241" Z="0"/>
					<Vertex X="10712" Y="7236" Z="0"/>
					<Vertex X="10717" Y="7234" Z="0"/>
					<Vertex X="10720" Y="7231" Z="0"/>
					<Vertex X="10724" Y="7226" Z="0"/>
					<Vertex X="10727" Y="7224" Z="0"/>
					<Vertex X="10734" Y="7219" Z="0"/>
					<Vertex X="10739" Y="7217" Z="0"/>
					<Vertex X="10742" Y="7217" Z="0"/>
					<Vertex X="10749" Y="7212" Z="0"/>
					<Vertex X="10754" Y="7209" Z="0"/>
					<Vertex X="10759" Y="7202" Z="0"/>
					<Vertex X="10764" Y="7200" Z="0"/>
					<Vertex X="10768" Y="7197" Z="0"/>
					<Vertex X="10771" Y="7192" Z="0"/>
					<Vertex X="10776" Y="7190" Z="0"/>
					<Vertex X="10778" Y="7187" Z="0"/>
					<Vertex X="10783" Y="7185" Z="0"/>
					<Vertex X="10785" Y="7183" Z="0"/>
					<Vertex X="10788" Y="7180" Z="0"/>
					<Vertex X="10790" Y="7178" Z="0"/>
					<Vertex X="10793" Y="7178" Z="0"/>
					<Vertex X="10795" Y="7175" Z="0"/>
					<Vertex X="10798" Y="7173" Z="0"/>
					<Vertex X="10800" Y="7173" Z="0"/>
					<Vertex X="10803" Y="7170" Z="0"/>
					<Vertex X="10807" Y="7165" Z="0"/>
					<Vertex X="10812" Y="7165" Z="0"/>
					<Vertex X="10812" Y="7163" Z="0"/>
					<Vertex X="10815" Y="7161" Z="0"/>
					<Vertex X="10817" Y="7161" Z="0"/>
					<Vertex X="10822" Y="7158" Z="0"/>
					<Vertex X="10824" Y="7158" Z="0"/>
					<Vertex X="10834" Y="7161" Z="0"/>
				</Vertices>
			</Region>
			<Region Id="2" Type="0" Zoom="0.410000" Selected="0" ImageLocation="" ImageFocus="0" Length="5334.9" Area="894652.5" LengthMicrons="2634.9" AreaMicrons="218239.0" Text="SOLID" NegativeROA="0" InputRegionId="0" Analyze="1" DisplayId="2">
				<Attributes/>
				<Vertices>
					<Vertex X="13453" Y="6468" Z="0"/>
					<Vertex X="13453" Y="6466" Z="0"/>
					<Vertex X="13453" Y="6463" Z="0"/>
					<Vertex X="13453" Y="6461" Z="0"/>
					<Vertex X="13453" Y="6458" Z="0"/>
					<Vertex X="13453" Y="6456" Z="0"/>
					<Vertex X="13453" Y="6453" Z="0"/>
					<Vertex X="13453" Y="6451" Z="0"/>
					<Vertex X="13453" Y="6449" Z="0"/>
					<Vertex X="13453" Y="6446" Z="0"/>
					<Vertex X="13453" Y="6444" Z="0"/>
					<Vertex X="13451" Y="6444" Z="0"/>
					<Vertex X="13451" Y="6439" Z="0"/>
					<Vertex X="13448" Y="6436" Z="0"/>
					<Vertex X="13446" Y="6434" Z="0"/>
					<Vertex X="13444" Y="6434" Z="0"/>
					<Vertex X="13439" Y="6432" Z="0"/>
					<Vertex X="13439" Y="6429" Z="0"/>
					<Vertex X="13436" Y="6429" Z="0"/>
					<Vertex X="13431" Y="6429" Z="0"/>
					<Vertex X="13431" Y="6427" Z="0"/>
					<Vertex X="13429" Y="6427" Z="0"/>
					<Vertex X="13424" Y="6427" Z="0"/>
					<Vertex X="13422" Y="6427" Z="0"/>
					<Vertex X="13417" Y="6427" Z="0"/>
					<Vertex X="13414" Y="6427" Z="0"/>
					<Vertex X="13409" Y="6427" Z="0"/>
					<Vertex X="13407" Y="6427" Z="0"/>
					<Vertex X="13405" Y="6427" Z="0"/>
					<Vertex X="13402" Y="6427" Z="0"/>
					<Vertex X="13397" Y="6427" Z="0"/>
					<Vertex X="13395" Y="6427" Z="0"/>
					<Vertex X="13392" Y="6427" Z="0"/>
					<Vertex X="13390" Y="6427" Z="0"/>
					<Vertex X="13387" Y="6427" Z="0"/>
					<Vertex X="13385" Y="6427" Z="0"/>
					<Vertex X="13380" Y="6427" Z="0"/>
					<Vertex X="13378" Y="6427" Z="0"/>
					<Vertex X="13375" Y="6427" Z="0"/>
					<Vertex X="13370" Y="6427" Z="0"/>
					<Vertex X="13368" Y="6427" Z="0"/>
					<Vertex X="13363" Y="6427" Z="0"/>
					<Vertex X="13361" Y="6427" Z="0"/>
					<Vertex X="13358" Y="6427" Z="0"/>
					<Vertex X="13353" Y="6427" Z="0"/>
					<Vertex X="13351" Y="6429" Z="0"/>
					<Vertex X="13346" Y="6429" Z="0"/>
					<Vertex X="13344" Y="6429" Z="0"/>
					<Vertex X="13341" Y="6432" Z="0"/>
					<Vertex X="13339" Y="6432" Z="0"/>
					<Vertex X="13336" Y="6432" Z="0"/>
					<Vertex X="13334" Y="6434" Z="0"/>
					<Vertex X="13329" Y="6434" Z="0"/>
					<Vertex X="13326" Y="6439" Z="0"/>
					<Vertex X="13319" Y="6441" Z="0"/>
					<Vertex X="13317" Y="6441" Z="0"/>
					<Vertex X="13309" Y="6446" Z="0"/>
					<Vertex X="13307" Y="6449" Z="0"/>
					<Vertex X="13305" Y="6449" Z="0"/>
					<Vertex X="13302" Y="6451" Z="0"/>
					<Vertex X="13300" Y="6451" Z="0"/>
					<Vertex X="13300" Y="6453" Z="0"/>
					<Vertex X="13295" Y="6456" Z="0"/>
					<Vertex X="13292" Y="6458" Z="0"/>
					<Vertex X="13290" Y="6461" Z="0"/>
					<Vertex X="13283" Y="6466" Z="0"/>
					<Vertex X="13278" Y="6471" Z="0"/>
					<Vertex X="13275" Y="6471" Z="0"/>
					<Vertex X="13270" Y="6473" Z="0"/>
					<Vertex X="13268" Y="6475" Z="0"/>
					<Vertex X="13265" Y="6478" Z="0"/>
					<Vertex X="13263" Y="6480" Z="0"/>
					<Vertex X="13261" Y="6483" Z="0"/>
					<Vertex X="13258" Y="6485" Z="0"/>
					<Vertex X="13256" Y="6488" Z="0"/>
					<Vertex X="13253" Y="6490" Z="0"/>
					<Vertex X="13251" Y="6490" Z="0"/>
					<Vertex X="13251" Y="6492" Z="0"/>
					<Vertex X="13248" Y="6495" Z="0"/>
					<Vertex X="13246" Y="6497" Z="0"/>
					<Vertex X="13244" Y="6497" Z="0"/>
					<Vertex X="13239" Y="6500" Z="0"/>
					<Vertex X="13236" Y="6502" Z="0"/>
					<Vertex X="13236" Y="6505" Z="0"/>
					<Vertex X="13234" Y="6505" Z="0"/>
					<Vertex X="13231" Y="6507" Z="0"/>
					<Vertex X="13229" Y="6510" Z="0"/>
					<Vertex X="13229" Y="6512" Z="0"/>
					<Vertex X="13226" Y="6512" Z="0"/>
					<Vertex X="13224" Y="6514" Z="0"/>
					<Vertex X="13222" Y="6517" Z="0"/>
					<Vertex X="13219" Y="6519" Z="0"/>
					<Vertex X="13212" Y="6527" Z="0"/>
					<Vertex X="13205" Y="6534" Z="0"/>
					<Vertex X="13202" Y="6534" Z="0"/>
					<Vertex X="13202" Y="6536" Z="0"/>
					<Vertex X="13200" Y="6536" Z="0"/>
					<Vertex X="13195" Y="6539" Z="0"/>
					<Vertex X="13192" Y="6539" Z="0"/>
					<Vertex X="13187" Y="6541" Z="0"/>
					<Vertex X="13187" Y="6544" Z="0"/>
					<Vertex X="13185" Y="6544" Z="0"/>
					<Vertex X="13183" Y="6546" Z="0"/>
					<Vertex X="13180" Y="6546" Z="0"/>
					<Vertex X="13175" Y="6546" Z="0"/>
					<Vertex X="13173" Y="6546" Z="0"/>
					<Vertex X="13168" Y="6551" Z="0"/>
					<Vertex X="13163" Y="6551" Z="0"/>
					<Vertex X="13161" Y="6551" Z="0"/>
					<Vertex X="13158" Y="6551" Z="0"/>
					<Vertex X="13156" Y="6551" Z="0"/>
					<Vertex X="13151" Y="6551" Z="0"/>
					<Vertex X="13148" Y="6551" Z="0"/>
					<Vertex X="13146" Y="6551" Z="0"/>
					<Vertex X="13141" Y="6553" Z="0"/>
					<Vertex X="13136" Y="6553" Z="0"/>
					<Vertex X="13134" Y="6553" Z="0"/>
					<Vertex X="13129" Y="6553" Z="0"/>
					<Vertex X="13124" Y="6556" Z="0"/>
					<Vertex X="13119" Y="6556" Z="0"/>
					<Vertex X="13114" Y="6556" Z="0"/>
					<Vertex X="13112" Y="6556" Z="0"/>
					<Vertex X="13109" Y="6558" Z="0"/>
					<Vertex X="13102" Y="6558" Z="0"/>
					<Vertex X="13100" Y="6558" Z="0"/>
					<Vertex X="13092" Y="6558" Z="0"/>
					<Vertex X="13087" Y="6558" Z="0"/>
					<Vertex X="13083" Y="6561" Z="0"/>
					<Vertex X="13078" Y="6561" Z="0"/>
					<Vertex X="13075" Y="6561" Z="0"/>
					<Vertex X="13070" Y="6561" Z="0"/>
					<Vertex X="13065" Y="6561" Z="0"/>
					<Vertex X="13061" Y="6561" Z="0"/>
					<Vertex X="13058" Y="6563" Z="0"/>
					<Vertex X="13053" Y="6563" Z="0"/>
					<Vertex X="13046" Y="6566" Z="0"/>
					<Vertex X="13044" Y="6568" Z="0"/>
					<Vertex X="13039" Y="6568" Z="0"/>
					<Vertex X="13034" Y="6568" Z="0"/>
					<Vertex X="13031" Y="6571" Z="0"/>
					<Vertex X="13029" Y="6571" Z="0"/>
					<Vertex X="13024" Y="6573" Z="0"/>
					<Vertex X="13019" Y="6573" Z="0"/>
					<Vertex X="13014" Y="6575" Z="0"/>
					<Vertex X="13009" Y="6578" Z="0"/>
					<Vertex X="13007" Y="6580" Z="0"/>
					<Vertex X="13002" Y="6580" Z="0"/>
					<Vertex X="12997" Y="6585" Z="0"/>
					<Vertex X="12992" Y="6588" Z="0"/>
					<Vertex X="12987" Y="6588" Z="0"/>
					<Vertex X="12983" Y="6590" Z="0"/>
					<Vertex X="12978" Y="6595" Z="0"/>
					<Vertex X="12975" Y="6595" Z="0"/>
					<Vertex X="12973" Y="6595" Z="0"/>
					<Vertex X="12970" Y="6597" Z="0"/>
					<Vertex X="12965" Y="6597" Z="0"/>
					<Vertex X="12963" Y="6602" Z="0"/>
					<Vertex X="12961" Y="6602" Z="0"/>
					<Vertex X="12956" Y="6605" Z="0"/>
					<Vertex X="12951" Y="6607" Z="0"/>
					<Vertex X="12948" Y="6610" Z="0"/>
					<Vertex X="12946" Y="6612" Z="0"/>
					<Vertex X="12944" Y="6612" Z="0"/>
					<Vertex X="12939" Y="6614" Z="0"/>
					<Vertex X="12936" Y="6619" Z="0"/>
					<Vertex X="12934" Y="6619" Z="0"/>
					<Vertex X="12931" Y="6622" Z="0"/>
					<Vertex X="12926" Y="6622" Z="0"/>
					<Vertex X="12924" Y="6627" Z="0"/>
					<Vertex X="12919" Y="6629" Z="0"/>
					<Vertex X="12917" Y="6629" Z="0"/>
					<Vertex X="12914" Y="6629" Z="0"/>
					<Vertex X="12914" Y="6632" Z="0"/>
					<Vertex X="12907" Y="6634" Z="0"/>
					<Vertex X="12905" Y="6636" Z="0"/>
					<Vertex X="12902" Y="6639" Z="0"/>
					<Vertex X="12897" Y="6641" Z="0"/>
					<Vertex X="12892" Y="6646" Z="0"/>
					<Vertex X="12887" Y="6649" Z="0"/>
					<Vertex X="12885" Y="6651" Z="0"/>
					<Vertex X="12875" Y="6661" Z="0"/>
					<Vertex X="12873" Y="6663" Z="0"/>
					<Vertex X="12870" Y="6666" Z="0"/>
					<Vertex X="12865" Y="6668" Z="0"/>
					<Vertex X="12863" Y="6671" Z="0"/>
					<Vertex X="12861" Y="6673" Z="0"/>
					<Vertex X="12853" Y="6678" Z="0"/>
					<Vertex X="12848" Y="6683" Z="0"/>
					<Vertex X="12839" Y="6692" Z="0"/>
					<Vertex X="12836" Y="6695" Z="0"/>
					<Vertex X="12834" Y="6700" Z="0"/>
					<Vertex X="12829" Y="6702" Z="0"/>
					<Vertex X="12826" Y="6710" Z="0"/>
					<Vertex X="12819" Y="6714" Z="0"/>
					<Vertex X="12817" Y="6717" Z="0"/>
					<Vertex X="12814" Y="6719" Z="0"/>
					<Vertex X="12809" Y="6724" Z="0"/>
					<Vertex X="12807" Y="6729" Z="0"/>
					<Vertex X="12802" Y="6734" Z="0"/>
					<Vertex X="12797" Y="6739" Z="0"/>
					<Vertex X="12795" Y="6744" Z="0"/>
					<Vertex X="12790" Y="6746" Z="0"/>
					<Vertex X="12787" Y="6751" Z="0"/>
					<Vertex X="12783" Y="6756" Z="0"/>
					<Vertex X="12780" Y="6758" Z="0"/>
					<Vertex X="12775" Y="6763" Z="0"/>
					<Vertex X="12770" Y="6768" Z="0"/>
					<Vertex X="12768" Y="6771" Z="0"/>
					<Vertex X="12765" Y="6773" Z="0"/>
					<Vertex X="12763" Y="6775" Z="0"/>
					<Vertex X="12761" Y="6778" Z="0"/>
					<Vertex X="12756" Y="6785" Z="0"/>
					<Vertex X="12756" Y="6788" Z="0"/>
					<Vertex X="12753" Y="6790" Z="0"/>
					<Vertex X="12751" Y="6792" Z="0"/>
					<Vertex X="12751" Y="6795" Z="0"/>
					<Vertex X="12748" Y="6800" Z="0"/>
					<Vertex X="12746" Y="6800" Z="0"/>
					<Vertex X="12744" Y="6805" Z="0"/>
					<Vertex X="12741" Y="6805" Z="0"/>
					<Vertex X="12741" Y="6807" Z="0"/>
					<Vertex X="12739" Y="6807" Z="0"/>
					<Vertex X="12736" Y="6812" Z="0"/>
					<Vertex X="12734" Y="6812" Z="0"/>
					<Vertex X="12734" Y="6814" Z="0"/>
					<Vertex X="12726" Y="6822" Z="0"/>
					<Vertex X="12724" Y="6822" Z="0"/>
					<Vertex X="12724" Y="6824" Z="0"/>
					<Vertex X="12719" Y="6827" Z="0"/>
					<Vertex X="12719" Y="6829" Z="0"/>
					<Vertex X="12717" Y="6829" Z="0"/>
					<Vertex X="12717" Y="6832" Z="0"/>
					<Vertex X="12717" Y="6834" Z="0"/>
					<Vertex X="12714" Y="6836" Z="0"/>
					<Vertex X="12712" Y="6839" Z="0"/>
					<Vertex X="12707" Y="6844" Z="0"/>
					<Vertex X="12702" Y="6849" Z="0"/>
					<Vertex X="12700" Y="6851" Z="0"/>
					<Vertex X="12697" Y="6853" Z="0"/>
					<Vertex X="12695" Y="6856" Z="0"/>
					<Vertex X="12692" Y="6858" Z="0"/>
					<Vertex X="12690" Y="6858" Z="0"/>
					<Vertex X="12687" Y="6861" Z="0"/>
					<Vertex X="12685" Y="6863" Z="0"/>
					<Vertex X="12685" Y="6866" Z="0"/>
					<Vertex X="12683" Y="6866" Z="0"/>
					<Vertex X="12680" Y="6868" Z="0"/>
					<Vertex X="12678" Y="6871" Z="0"/>
					<Vertex X="12675" Y="6873" Z="0"/>
					<Vertex X="12675" Y="6875" Z="0"/>
					<Vertex X="12673" Y="6878" Z="0"/>
					<Vertex X="12670" Y="6880" Z="0"/>
					<Vertex X="12668" Y="6885" Z="0"/>
					<Vertex X="12665" Y="6890" Z="0"/>
					<Vertex X="12663" Y="6892" Z="0"/>
					<Vertex X="12663" Y="6897" Z="0"/>
					<Vertex X="12663" Y="6902" Z="0"/>
					<Vertex X="12663" Y="6907" Z="0"/>
					<Vertex X="12663" Y="6910" Z="0"/>
					<Vertex X="12661" Y="6914" Z="0"/>
					<Vertex X="12658" Y="6919" Z="0"/>
					<Vertex X="12656" Y="6922" Z="0"/>
					<Vertex X="12656" Y="6927" Z="0"/>
					<Vertex X="12656" Y="6929" Z="0"/>
					<Vertex X="12656" Y="6934" Z="0"/>
					<Vertex X="12656" Y="6936" Z="0"/>
					<Vertex X="12656" Y="6941" Z="0"/>
					<Vertex X="12656" Y="6944" Z="0"/>
					<Vertex X="12656" Y="6949" Z="0"/>
					<Vertex X="12656" Y="6951" Z="0"/>
					<Vertex X="12656" Y="6953" Z="0"/>
					<Vertex X="12656" Y="6956" Z="0"/>
					<Vertex X="12656" Y="6961" Z="0"/>
					<Vertex X="12656" Y="6966" Z="0"/>
					<Vertex X="12656" Y="6968" Z="0"/>
					<Vertex X="12656" Y="6973" Z="0"/>
					<Vertex X="12656" Y="6975" Z="0"/>
					<Vertex X="12656" Y="6980" Z="0"/>
					<Vertex X="12656" Y="6983" Z="0"/>
					<Vertex X="12656" Y="6988" Z="0"/>
					<Vertex X="12658" Y="6990" Z="0"/>
					<Vertex X="12658" Y="6992" Z="0"/>
					<Vertex X="12658" Y="6995" Z="0"/>
					<Vertex X="12663" Y="6997" Z="0"/>
					<Vertex X="12663" Y="7000" Z="0"/>
					<Vertex X="12663" Y="7002" Z="0"/>
					<Vertex X="12663" Y="7005" Z="0"/>
					<Vertex X="12665" Y="7005" Z="0"/>
					<Vertex X="12668" Y="7007" Z="0"/>
					<Vertex X="12668" Y="7012" Z="0"/>
					<Vertex X="12673" Y="7014" Z="0"/>
					<Vertex X="12673" Y="7022" Z="0"/>
					<Vertex X="12675" Y="7022" Z="0"/>
					<Vertex X="12675" Y="7024" Z="0"/>
					<Vertex X="12678" Y="7027" Z="0"/>
					<Vertex X="12680" Y="7029" Z="0"/>
					<Vertex X="12680" Y="7032" Z="0"/>
					<Vertex X="12683" Y="7034" Z="0"/>
					<Vertex X="12683" Y="7036" Z="0"/>
					<Vertex X="12685" Y="7036" Z="0"/>
					<Vertex X="12685" Y="7039" Z="0"/>
					<Vertex X="12687" Y="7041" Z="0"/>
					<Vertex X="12690" Y="7046" Z="0"/>
					<Vertex X="12692" Y="7051" Z="0"/>
					<Vertex X="12695" Y="7051" Z="0"/>
					<Vertex X="12697" Y="7053" Z="0"/>
					<Vertex X="12697" Y="7058" Z="0"/>
					<Vertex X="12700" Y="7061" Z="0"/>
					<Vertex X="12702" Y="7063" Z="0"/>
					<Vertex X="12707" Y="7068" Z="0"/>
					<Vertex X="12709" Y="7071" Z="0"/>
					<Vertex X="12712" Y="7073" Z="0"/>
					<Vertex X="12714" Y="7073" Z="0"/>
					<Vertex X="12714" Y="7075" Z="0"/>
					<Vertex X="12717" Y="7080" Z="0"/>
					<Vertex X="12724" Y="7083" Z="0"/>
					<Vertex X="12726" Y="7088" Z="0"/>
					<Vertex X="12729" Y="7090" Z="0"/>
					<Vertex X="12731" Y="7092" Z="0"/>
					<Vertex X="12734" Y="7092" Z="0"/>
					<Vertex X="12736" Y="7095" Z="0"/>
					<Vertex X="12736" Y="7097" Z="0"/>
					<Vertex X="12739" Y="7097" Z="0"/>
					<Vertex X="12741" Y="7100" Z="0"/>
					<Vertex X="12744" Y="7102" Z="0"/>
					<Vertex X="12744" Y="7105" Z="0"/>
					<Vertex X="12748" Y="7107" Z="0"/>
					<Vertex X="12751" Y="7110" Z="0"/>
					<Vertex X="12753" Y="7110" Z="0"/>
					<Vertex X="12753" Y="7112" Z="0"/>
					<Vertex X="12756" Y="7112" Z="0"/>
					<Vertex X="12758" Y="7112" Z="0"/>
					<Vertex X="12761" Y="7114" Z="0"/>
					<Vertex X="12761" Y="7117" Z="0"/>
					<Vertex X="12763" Y="7117" Z="0"/>
					<Vertex X="12763" Y="7119" Z="0"/>
					<Vertex X="12765" Y="7119" Z="0"/>
					<Vertex X="12768" Y="7124" Z="0"/>
					<Vertex X="12770" Y="7124" Z="0"/>
					<Vertex X="12773" Y="7127" Z="0"/>
					<Vertex X="12775" Y="7127" Z="0"/>
					<Vertex X="12775" Y="7129" Z="0"/>
					<Vertex X="12778" Y="7132" Z="0"/>
					<Vertex X="12780" Y="7132" Z="0"/>
					<Vertex X="12783" Y="7132" Z="0"/>
					<Vertex X="12783" Y="7134" Z="0"/>
					<Vertex X="12785" Y="7134" Z="0"/>
					<Vertex X="12787" Y="7134" Z="0"/>
					<Vertex X="12790" Y="7136" Z="0"/>
					<Vertex X="12792" Y="7139" Z="0"/>
					<Vertex X="12795" Y="7139" Z="0"/>
					<Vertex X="12800" Y="7139" Z="0"/>
					<Vertex X="12805" Y="7139" Z="0"/>
					<Vertex X="12809" Y="7139" Z="0"/>
					<Vertex X="12812" Y="7139" Z="0"/>
					<Vertex X="12817" Y="7139" Z="0"/>
					<Vertex X="12822" Y="7139" Z="0"/>
					<Vertex X="12822" Y="7141" Z="0"/>
					<Vertex X="12824" Y="7141" Z="0"/>
					<Vertex X="12826" Y="7141" Z="0"/>
					<Vertex X="12829" Y="7141" Z="0"/>
					<Vertex X="12831" Y="7141" Z="0"/>
					<Vertex X="12834" Y="7141" Z="0"/>
					<Vertex X="12836" Y="7141" Z="0"/>
					<Vertex X="12839" Y="7141" Z="0"/>
					<Vertex X="12841" Y="7141" Z="0"/>
					<Vertex X="12844" Y="7141" Z="0"/>
					<Vertex X="12846" Y="7141" Z="0"/>
					<Vertex X="12848" Y="7141" Z="0"/>
					<Vertex X="12851" Y="7141" Z="0"/>
					<Vertex X="12853" Y="7141" Z="0"/>
					<Vertex X="12856" Y="7141" Z="0"/>
					<Vertex X="12858" Y="7141" Z="0"/>
					<Vertex X="12865" Y="7139" Z="0"/>
					<Vertex X="12865" Y="7136" Z="0"/>
					<Vertex X="12868" Y="7136" Z="0"/>
					<Vertex X="12873" Y="7134" Z="0"/>
					<Vertex X="12878" Y="7132" Z="0"/>
					<Vertex X="12883" Y="7127" Z="0"/>
					<Vertex X="12892" Y="7119" Z="0"/>
					<Vertex X="12895" Y="7117" Z="0"/>
					<Vertex X="12900" Y="7114" Z="0"/>
					<Vertex X="12909" Y="7110" Z="0"/>
					<Vertex X="12917" Y="7105" Z="0"/>
					<Vertex X="12922" Y="7102" Z="0"/>
					<Vertex X="12929" Y="7097" Z="0"/>
					<Vertex X="12931" Y="7095" Z="0"/>
					<Vertex X="12939" Y="7090" Z="0"/>
					<Vertex X="12941" Y="7088" Z="0"/>
					<Vertex X="12944" Y="7088" Z="0"/>
					<Vertex X="12991" Y="7056" Z="0"/>
					<Vertex X="12994" Y="7056" Z="0"/>
					<Vertex X="12997" Y="7056" Z="0"/>
					<Vertex X="13000" Y="7056" Z="0"/>
					<Vertex X="13003" Y="7056" Z="0"/>
					<Vertex X="13006" Y="7056" Z="0"/>
					<Vertex X="13009" Y="7056" Z="0"/>
					<Vertex X="13012" Y="7056" Z="0"/>
					<Vertex X="13015" Y="7056" Z="0"/>
					<Vertex X="13018" Y="7056" Z="0"/>
					<Vertex X="13021" Y="7056" Z="0"/>
					<Vertex X="13024" Y="7056" Z="0"/>
					<Vertex X="13027" Y="7056" Z="0"/>
					<Vertex X="13030" Y="7056" Z="0"/>
					<Vertex X="13033" Y="7056" Z="0"/>
					<Vertex X="13036" Y="7056" Z="0"/>
					<Vertex X="13041" Y="7056" Z="0"/>
					<Vertex X="13044" Y="7056" Z="0"/>
					<Vertex X="13050" Y="7059" Z="0"/>
					<Vertex X="13053" Y="7059" Z="0"/>
					<Vertex X="13056" Y="7059" Z="0"/>
					<Vertex X="13059" Y="7059" Z="0"/>
					<Vertex X="13062" Y="7059" Z="0"/>
					<Vertex X="13062" Y="7062" Z="0"/>
					<Vertex X="13065" Y="7062" Z="0"/>
					<Vertex X="13068" Y="7062" Z="0"/>
					<Vertex X="13071" Y="7065" Z="0"/>
					<Vertex X="13074" Y="7065" Z="0"/>
					<Vertex X="13077" Y="7065" Z="0"/>
					<Vertex X="13077" Y="7068" Z="0"/>
					<Vertex X="13080" Y="7068" Z="0"/>
					<Vertex X="13080" Y="7071" Z="0"/>
					<Vertex X="13083" Y="7071" Z="0"/>
					<Vertex X="13086" Y="7074" Z="0"/>
					<Vertex X="13088" Y="7080" Z="0"/>
					<Vertex X="13091" Y="7080" Z="0"/>
					<Vertex X="13094" Y="7083" Z="0"/>
					<Vertex X="13097" Y="7086" Z="0"/>
					<Vertex X="13100" Y="7089" Z="0"/>
					<Vertex X="13103" Y="7089" Z="0"/>
					<Vertex X="13103" Y="7092" Z="0"/>
					<Vertex X="13106" Y="7092" Z="0"/>
					<Vertex X="13106" Y="7094" Z="0"/>
					<Vertex X="13109" Y="7094" Z="0"/>
					<Vertex X="13109" Y="7100" Z="0"/>
					<Vertex X="13112" Y="7100" Z="0"/>
					<Vertex X="13112" Y="7103" Z="0"/>
					<Vertex X="13112" Y="7109" Z="0"/>
					<Vertex X="13115" Y="7109" Z="0"/>
					<Vertex X="13115" Y="7112" Z="0"/>
					<Vertex X="13118" Y="7118" Z="0"/>
					<Vertex X="13121" Y="7121" Z="0"/>
					<Vertex X="13121" Y="7124" Z="0"/>
					<Vertex X="13121" Y="7130" Z="0"/>
					<Vertex X="13121" Y="7136" Z="0"/>
					<Vertex X="13124" Y="7142" Z="0"/>
					<Vertex X="13127" Y="7147" Z="0"/>
					<Vertex X="13130" Y="7150" Z="0"/>
					<Vertex X="13133" Y="7159" Z="0"/>
					<Vertex X="13133" Y="7162" Z="0"/>
					<Vertex X="13138" Y="7168" Z="0"/>
					<Vertex X="13138" Y="7174" Z="0"/>
					<Vertex X="13141" Y="7180" Z="0"/>
					<Vertex X="13141" Y="7189" Z="0"/>
					<Vertex X="13141" Y="7192" Z="0"/>
					<Vertex X="13150" Y="7206" Z="0"/>
					<Vertex X="13150" Y="7209" Z="0"/>
					<Vertex X="13153" Y="7221" Z="0"/>
					<Vertex X="13156" Y="7230" Z="0"/>
					<Vertex X="13156" Y="7236" Z="0"/>
					<Vertex X="13159" Y="7247" Z="0"/>
					<Vertex X="13159" Y="7253" Z="0"/>
					<Vertex X="13159" Y="7259" Z="0"/>
					<Vertex X="13162" Y="7265" Z="0"/>
					<Vertex X="13162" Y="7268" Z="0"/>
					<Vertex X="13165" Y="7274" Z="0"/>
					<Vertex X="13165" Y="7280" Z="0"/>
					<Vertex X="13168" Y="7286" Z="0"/>
					<Vertex X="13171" Y="7292" Z="0"/>
					<Vertex X="13171" Y="7294" Z="0"/>
					<Vertex X="13171" Y="7303" Z="0"/>
					<Vertex X="13171" Y="7306" Z="0"/>
					<Vertex X="13171" Y="7312" Z="0"/>
					<Vertex X="13174" Y="7321" Z="0"/>
					<Vertex X="13177" Y="7327" Z="0"/>
					<Vertex X="13177" Y="7333" Z="0"/>
					<Vertex X="13177" Y="7339" Z="0"/>
					<Vertex X="13177" Y="7342" Z="0"/>
					<Vertex X="13180" Y="7344" Z="0"/>
					<Vertex X="13180" Y="7350" Z="0"/>
					<Vertex X="13180" Y="7353" Z="0"/>
					<Vertex X="13180" Y="7362" Z="0"/>
					<Vertex X="13174" Y="7368" Z="0"/>
					<Vertex X="13174" Y="7374" Z="0"/>
					<Vertex X="13171" Y="7383" Z="0"/>
					<Vertex X="13171" Y="7386" Z="0"/>
					<Vertex X="13165" Y="7392" Z="0"/>
					<Vertex X="13165" Y="7394" Z="0"/>
					<Vertex X="13162" Y="7400" Z="0"/>
					<Vertex X="13162" Y="7403" Z="0"/>
					<Vertex X="13159" Y="7409" Z="0"/>
					<Vertex X="13156" Y="7412" Z="0"/>
					<Vertex X="13156" Y="7415" Z="0"/>
					<Vertex X="13156" Y="7418" Z="0"/>
					<Vertex X="13153" Y="7421" Z="0"/>
					<Vertex X="13150" Y="7427" Z="0"/>
					<Vertex X="13150" Y="7430" Z="0"/>
					<Vertex X="13150" Y="7436" Z="0"/>
					<Vertex X="13150" Y="7439" Z="0"/>
					<Vertex X="13147" Y="7444" Z="0"/>
					<Vertex X="13147" Y="7447" Z="0"/>
					<Vertex X="13147" Y="7453" Z="0"/>
					<Vertex X="13147" Y="7456" Z="0"/>
					<Vertex X="13147" Y="7462" Z="0"/>
					<Vertex X="13147" Y="7465" Z="0"/>
					<Vertex X="13147" Y="7471" Z="0"/>
					<Vertex X="13147" Y="7474" Z="0"/>
					<Vertex X="13147" Y="7480" Z="0"/>
					<Vertex X="13147" Y="7483" Z="0"/>
					<Vertex X="13147" Y="7489" Z="0"/>
					<Vertex X="13147" Y="7492" Z="0"/>
					<Vertex X="13147" Y="7497" Z="0"/>
					<Vertex X="13147" Y="7500" Z="0"/>
					<Vertex X="13147" Y="7503" Z="0"/>
					<Vertex X="13150" Y="7506" Z="0"/>
					<Vertex X="13153" Y="7509" Z="0"/>
					<Vertex X="13156" Y="7512" Z="0"/>
					<Vertex X="13159" Y="7515" Z="0"/>
					<Vertex X="13162" Y="7518" Z="0"/>
					<Vertex X="13165" Y="7518" Z="0"/>
					<Vertex X="13168" Y="7518" Z="0"/>
					<Vertex X="13174" Y="7521" Z="0"/>
					<Vertex X="13177" Y="7524" Z="0"/>
					<Vertex X="13183" Y="7527" Z="0"/>
					<Vertex X="13191" Y="7530" Z="0"/>
					<Vertex X="13194" Y="7530" Z="0"/>
					<Vertex X="13203" Y="7533" Z="0"/>
					<Vertex X="13203" Y="7536" Z="0"/>
					<Vertex X="13209" Y="7539" Z="0"/>
					<Vertex X="13212" Y="7539" Z="0"/>
					<Vertex X="13215" Y="7542" Z="0"/>
					<Vertex X="13218" Y="7544" Z="0"/>
					<Vertex X="13221" Y="7544" Z="0"/>
					<Vertex X="13224" Y="7547" Z="0"/>
					<Vertex X="13227" Y="7547" Z="0"/>
					<Vertex X="13230" Y="7550" Z="0"/>
					<Vertex X="13233" Y="7550" Z="0"/>
					<Vertex X="13241" Y="7539" Z="0"/>
					<Vertex X="13244" Y="7542" Z="0"/>
					<Vertex X="13247" Y="7542" Z="0"/>
					<Vertex X="13250" Y="7542" Z="0"/>
					<Vertex X="13253" Y="7544" Z="0"/>
					<Vertex X="13256" Y="7547" Z="0"/>
					<Vertex X="13259" Y="7550" Z="0"/>
					<Vertex X="13265" Y="7553" Z="0"/>
					<Vertex X="13268" Y="7553" Z="0"/>
					<Vertex X="13274" Y="7556" Z="0"/>
					<Vertex X="13274" Y="7559" Z="0"/>
					<Vertex X="13280" Y="7562" Z="0"/>
					<Vertex X="13283" Y="7562" Z="0"/>
					<Vertex X="13286" Y="7568" Z="0"/>
					<Vertex X="13288" Y="7568" Z="0"/>
					<Vertex X="13291" Y="7571" Z="0"/>
					<Vertex X="13294" Y="7571" Z="0"/>
					<Vertex X="13300" Y="7577" Z="0"/>
					<Vertex X="13303" Y="7577" Z="0"/>
					<Vertex X="13306" Y="7577" Z="0"/>
					<Vertex X="13309" Y="7580" Z="0"/>
					<Vertex X="13312" Y="7580" Z="0"/>
					<Vertex X="13312" Y="7583" Z="0"/>
					<Vertex X="13318" Y="7586" Z="0"/>
					<Vertex X="13321" Y="7586" Z="0"/>
					<Vertex X="13321" Y="7589" Z="0"/>
					<Vertex X="13327" Y="7589" Z="0"/>
					<Vertex X="13327" Y="7592" Z="0"/>
					<Vertex X="13330" Y="7592" Z="0"/>
					<Vertex X="13336" Y="7594" Z="0"/>
					<Vertex X="13338" Y="7594" Z="0"/>
					<Vertex X="13344" Y="7594" Z="0"/>
					<Vertex X="13347" Y="7597" Z="0"/>
					<Vertex X="13350" Y="7600" Z="0"/>
					<Vertex X="13356" Y="7603" Z="0"/>
					<Vertex X="13359" Y="7603" Z="0"/>
					<Vertex X="13362" Y="7603" Z="0"/>
					<Vertex X="13365" Y="7603" Z="0"/>
					<Vertex X="13368" Y="7603" Z="0"/>
					<Vertex X="13374" Y="7606" Z="0"/>
					<Vertex X="13377" Y="7609" Z="0"/>
					<Vertex X="13380" Y="7609" Z="0"/>
					<Vertex X="13386" Y="7612" Z="0"/>
					<Vertex X="13391" Y="7612" Z="0"/>
					<Vertex X="13394" Y="7615" Z="0"/>
					<Vertex X="13400" Y="7615" Z="0"/>
					<Vertex X="13403" Y="7618" Z="0"/>
					<Vertex X="13409" Y="7618" Z="0"/>
					<Vertex X="13412" Y="7621" Z="0"/>
					<Vertex X="13415" Y="7621" Z="0"/>
					<Vertex X="13418" Y="7624" Z="0"/>
					<Vertex X="13421" Y="7624" Z="0"/>
					<Vertex X="13424" Y="7624" Z="0"/>
					<Vertex X="13427" Y="7624" Z="0"/>
					<Vertex X="13430" Y="7627" Z="0"/>
					<Vertex X="13433" Y="7630" Z="0"/>
					<Vertex X="13436" Y="7630" Z="0"/>
					<Vertex X="13438" Y="7630" Z="0"/>
					<Vertex X="13438" Y="7633" Z="0"/>
					<Vertex X="13441" Y="7633" Z="0"/>
					<Vertex X="13444" Y="7633" Z="0"/>
					<Vertex X="13450" Y="7636" Z="0"/>
					<Vertex X="13453" Y="7636" Z="0"/>
					<Vertex X="13462" Y="7642" Z="0"/>
					<Vertex X="13468" Y="7642" Z="0"/>
					<Vertex X="13471" Y="7642" Z="0"/>
					<Vertex X="13477" Y="7644" Z="0"/>
					<Vertex X="13474" Y="7644" Z="0"/>
					<Vertex X="13477" Y="7647" Z="0"/>
					<Vertex X="13483" Y="7647" Z="0"/>
					<Vertex X="13486" Y="7647" Z="0"/>
					<Vertex X="13488" Y="7647" Z="0"/>
					<Vertex X="13491" Y="7647" Z="0"/>
					<Vertex X="13494" Y="7647" Z="0"/>
					<Vertex X="13497" Y="7644" Z="0"/>
					<Vertex X="13500" Y="7644" Z="0"/>
					<Vertex X="13503" Y="7644" Z="0"/>
					<Vertex X="13506" Y="7642" Z="0"/>
					<Vertex X="13509" Y="7642" Z="0"/>
					<Vertex X="13515" Y="7642" Z="0"/>
					<Vertex X="13518" Y="7642" Z="0"/>
					<Vertex X="13521" Y="7642" Z="0"/>
					<Vertex X="13524" Y="7642" Z="0"/>
					<Vertex X="13524" Y="7639" Z="0"/>
					<Vertex X="13527" Y="7639" Z="0"/>
					<Vertex X="13533" Y="7639" Z="0"/>
					<Vertex X="13536" Y="7639" Z="0"/>
					<Vertex X="13538" Y="7639" Z="0"/>
					<Vertex X="13541" Y="7636" Z="0"/>
					<Vertex X="13544" Y="7636" Z="0"/>
					<Vertex X="13547" Y="7633" Z="0"/>
					<Vertex X="13550" Y="7633" Z="0"/>
					<Vertex X="13556" Y="7630" Z="0"/>
					<Vertex X="13559" Y="7630" Z="0"/>
					<Vertex X="13562" Y="7630" Z="0"/>
					<Vertex X="13565" Y="7624" Z="0"/>
					<Vertex X="13571" Y="7624" Z="0"/>
					<Vertex X="13574" Y="7624" Z="0"/>
					<Vertex X="13580" Y="7624" Z="0"/>
					<Vertex X="13583" Y="7621" Z="0"/>
					<Vertex X="13586" Y="7618" Z="0"/>
					<Vertex X="13588" Y="7618" Z="0"/>
					<Vertex X="13591" Y="7615" Z="0"/>
					<Vertex X="13594" Y="7612" Z="0"/>
					<Vertex X="13597" Y="7612" Z="0"/>
					<Vertex X="13600" Y="7606" Z="0"/>
					<Vertex X="13603" Y="7606" Z="0"/>
					<Vertex X="13606" Y="7603" Z="0"/>
					<Vertex X="13606" Y="7600" Z="0"/>
					<Vertex X="13612" Y="7597" Z="0"/>
					<Vertex X="13612" Y="7594" Z="0"/>
					<Vertex X="13615" Y="7592" Z="0"/>
					<Vertex X="13618" Y="7589" Z="0"/>
					<Vertex X="13621" Y="7586" Z="0"/>
					<Vertex X="13624" Y="7583" Z="0"/>
					<Vertex X="13624" Y="7580" Z="0"/>
					<Vertex X="13627" Y="7574" Z="0"/>
					<Vertex X="13630" Y="7571" Z="0"/>
					<Vertex X="13633" Y="7571" Z="0"/>
					<Vertex X="13636" Y="7565" Z="0"/>
					<Vertex X="13638" Y="7562" Z="0"/>
					<Vertex X="13641" Y="7556" Z="0"/>
					<Vertex X="13644" Y="7556" Z="0"/>
					<Vertex X="13644" Y="7550" Z="0"/>
					<Vertex X="13650" Y="7547" Z="0"/>
					<Vertex X="13650" Y="7544" Z="0"/>
					<Vertex X="13653" Y="7542" Z="0"/>
					<Vertex X="13656" Y="7539" Z="0"/>
					<Vertex X="13656" Y="7536" Z="0"/>
					<Vertex X="13659" Y="7533" Z="0"/>
					<Vertex X="13662" Y="7530" Z="0"/>
					<Vertex X="13662" Y="7527" Z="0"/>
					<Vertex X="13665" Y="7524" Z="0"/>
					<Vertex X="13668" Y="7524" Z="0"/>
					<Vertex X="13668" Y="7518" Z="0"/>
					<Vertex X="13671" Y="7515" Z="0"/>
					<Vertex X="13674" Y="7512" Z="0"/>
					<Vertex X="13674" Y="7506" Z="0"/>
					<Vertex X="13680" Y="7503" Z="0"/>
					<Vertex X="13680" Y="7500" Z="0"/>
					<Vertex X="13680" Y="7497" Z="0"/>
					<Vertex X="13683" Y="7494" Z="0"/>
					<Vertex X="13683" Y="7492" Z="0"/>
					<Vertex X="13686" Y="7489" Z="0"/>
					<Vertex X="13686" Y="7486" Z="0"/>
					<Vertex X="13688" Y="7483" Z="0"/>
					<Vertex X="13688" Y="7480" Z="0"/>
					<Vertex X="13688" Y="7477" Z="0"/>
					<Vertex X="13688" Y="7474" Z="0"/>
					<Vertex X="13688" Y="7471" Z="0"/>
					<Vertex X="13688" Y="7468" Z="0"/>
					<Vertex X="13688" Y="7465" Z="0"/>
					<Vertex X="13688" Y="7462" Z="0"/>
					<Vertex X="13688" Y="7459" Z="0"/>
					<Vertex X="13688" Y="7456" Z="0"/>
					<Vertex X="13688" Y="7453" Z="0"/>
					<Vertex X="13688" Y="7450" Z="0"/>
					<Vertex X="13688" Y="7444" Z="0"/>
					<Vertex X="13688" Y="7442" Z="0"/>
					<Vertex X="13688" Y="7439" Z="0"/>
					<Vertex X="13688" Y="7436" Z="0"/>
					<Vertex X="13688" Y="7433" Z="0"/>
					<Vertex X="13688" Y="7430" Z="0"/>
					<Vertex X="13688" Y="7427" Z="0"/>
					<Vertex X="13688" Y="7424" Z="0"/>
					<Vertex X="13688" Y="7421" Z="0"/>
					<Vertex X="13691" Y="7418" Z="0"/>
					<Vertex X="13691" Y="7415" Z="0"/>
					<Vertex X="13691" Y="7412" Z="0"/>
					<Vertex X="13691" Y="7409" Z="0"/>
					<Vertex X="13694" Y="7409" Z="0"/>
					<Vertex X="13697" Y="7409" Z="0"/>
					<Vertex X="13697" Y="7406" Z="0"/>
					<Vertex X="13700" Y="7406" Z="0"/>
					<Vertex X="13703" Y="7406" Z="0"/>
					<Vertex X="13706" Y="7406" Z="0"/>
					<Vertex X="13709" Y="7406" Z="0"/>
					<Vertex X="13712" Y="7406" Z="0"/>
					<Vertex X="13718" Y="7406" Z="0"/>
					<Vertex X="13724" Y="7406" Z="0"/>
					<Vertex X="13727" Y="7409" Z="0"/>
					<Vertex X="13733" Y="7409" Z="0"/>
					<Vertex X="13736" Y="7409" Z="0"/>
					<Vertex X="13741" Y="7412" Z="0"/>
					<Vertex X="13747" Y="7412" Z="0"/>
					<Vertex X="13753" Y="7412" Z="0"/>
					<Vertex X="13762" Y="7418" Z="0"/>
					<Vertex X="13768" Y="7421" Z="0"/>
					<Vertex X="13774" Y="7424" Z="0"/>
					<Vertex X="13777" Y="7427" Z="0"/>
					<Vertex X="13783" Y="7430" Z="0"/>
					<Vertex X="13783" Y="7433" Z="0"/>
					<Vertex X="13794" Y="7439" Z="0"/>
					<Vertex X="13800" Y="7442" Z="0"/>
					<Vertex X="13809" Y="7444" Z="0"/>
					<Vertex X="13812" Y="7453" Z="0"/>
					<Vertex X="13815" Y="7456" Z="0"/>
					<Vertex X="13818" Y="7459" Z="0"/>
					<Vertex X="13824" Y="7465" Z="0"/>
					<Vertex X="13830" Y="7474" Z="0"/>
					<Vertex X="13833" Y="7477" Z="0"/>
					<Vertex X="13838" Y="7486" Z="0"/>
					<Vertex X="13838" Y="7489" Z="0"/>
					<Vertex X="13841" Y="7492" Z="0"/>
					<Vertex X="13847" Y="7494" Z="0"/>
					<Vertex X="13850" Y="7500" Z="0"/>
					<Vertex X="13850" Y="7503" Z="0"/>
					<Vertex X="13853" Y="7506" Z="0"/>
					<Vertex X="13856" Y="7509" Z="0"/>
					<Vertex X="13856" Y="7512" Z="0"/>
					<Vertex X="13859" Y="7515" Z="0"/>
					<Vertex X="13865" Y="7521" Z="0"/>
					<Vertex X="13865" Y="7524" Z="0"/>
					<Vertex X="13868" Y="7527" Z="0"/>
					<Vertex X="13871" Y="7530" Z="0"/>
					<Vertex X="13877" Y="7539" Z="0"/>
					<Vertex X="13883" Y="7544" Z="0"/>
					<Vertex X="13883" Y="7547" Z="0"/>
					<Vertex X="13886" Y="7553" Z="0"/>
					<Vertex X="13888" Y="7556" Z="0"/>
					<Vertex X="13891" Y="7562" Z="0"/>
					<Vertex X="13894" Y="7565" Z="0"/>
					<Vertex X="13900" Y="7577" Z="0"/>
					<Vertex X="13900" Y="7580" Z="0"/>
					<Vertex X="13903" Y="7589" Z="0"/>
					<Vertex X="13906" Y="7594" Z="0"/>
					<Vertex X="13909" Y="7600" Z="0"/>
					<Vertex X="13909" Y="7606" Z="0"/>
					<Vertex X="13912" Y="7609" Z="0"/>
					<Vertex X="13912" Y="7615" Z="0"/>
					<Vertex X="13915" Y="7615" Z="0"/>
					<Vertex X="13918" Y="7621" Z="0"/>
					<Vertex X="13918" Y="7627" Z="0"/>
					<Vertex X="13921" Y="7630" Z="0"/>
					<Vertex X="13921" Y="7636" Z="0"/>
					<Vertex X="13921" Y="7639" Z="0"/>
					<Vertex X="13921" Y="7644" Z="0"/>
					<Vertex X="13924" Y="7647" Z="0"/>
					<Vertex X="13924" Y="7653" Z="0"/>
					<Vertex X="13927" Y="7662" Z="0"/>
					<Vertex X="13930" Y="7662" Z="0"/>
					<Vertex X="13930" Y="7665" Z="0"/>
					<Vertex X="13933" Y="7671" Z="0"/>
					<Vertex X="13933" Y="7677" Z="0"/>
					<Vertex X="13933" Y="7680" Z="0"/>
					<Vertex X="13933" Y="7683" Z="0"/>
					<Vertex X="13936" Y="7683" Z="0"/>
					<Vertex X="13936" Y="7689" Z="0"/>
					<Vertex X="13936" Y="7692" Z="0"/>
					<Vertex X="13938" Y="7694" Z="0"/>
					<Vertex X="13938" Y="7700" Z="0"/>
					<Vertex X="13944" Y="7706" Z="0"/>
					<Vertex X="13944" Y="7712" Z="0"/>
					<Vertex X="13944" Y="7715" Z="0"/>
					<Vertex X="13947" Y="7718" Z="0"/>
					<Vertex X="13947" Y="7724" Z="0"/>
					<Vertex X="13947" Y="7727" Z="0"/>
					<Vertex X="13950" Y="7730" Z="0"/>
					<Vertex X="13950" Y="7736" Z="0"/>
					<Vertex X="13956" Y="7742" Z="0"/>
					<Vertex X="13956" Y="7744" Z="0"/>
					<Vertex X="13956" Y="7747" Z="0"/>
					<Vertex X="13959" Y="7753" Z="0"/>
					<Vertex X="13959" Y="7756" Z="0"/>
					<Vertex X="13962" Y="7759" Z="0"/>
					<Vertex X="13962" Y="7762" Z="0"/>
					<Vertex X="13965" Y="7765" Z="0"/>
					<Vertex X="13965" Y="7768" Z="0"/>
					<Vertex X="13965" Y="7771" Z="0"/>
					<Vertex X="13968" Y="7774" Z="0"/>
					<Vertex X="13971" Y="7777" Z="0"/>
					<Vertex X="13971" Y="7780" Z="0"/>
					<Vertex X="13977" Y="7783" Z="0"/>
					<Vertex X="13977" Y="7786" Z="0"/>
					<Vertex X="13980" Y="7786" Z="0"/>
					<Vertex X="13986" Y="7786" Z="0"/>
					<Vertex X="13988" Y="7786" Z="0"/>
					<Vertex X="13994" Y="7786" Z="0"/>
					<Vertex X="13997" Y="7786" Z="0"/>
					<Vertex X="13997" Y="7783" Z="0"/>
					<Vertex X="14003" Y="7783" Z="0"/>
					<Vertex X="14006" Y="7780" Z="0"/>
					<Vertex X="14009" Y="7777" Z="0"/>
					<Vertex X="14012" Y="7774" Z="0"/>
					<Vertex X="14012" Y="7771" Z="0"/>
					<Vertex X="14015" Y="7768" Z="0"/>
					<Vertex X="14018" Y="7765" Z="0"/>
					<Vertex X="14021" Y="7762" Z="0"/>
					<Vertex X="14024" Y="7759" Z="0"/>
					<Vertex X="14024" Y="7756" Z="0"/>
					<Vertex X="14024" Y="7753" Z="0"/>
					<Vertex X="14024" Y="7750" Z="0"/>
					<Vertex X="14030" Y="7747" Z="0"/>
					<Vertex X="14030" Y="7744" Z="0"/>
					<Vertex X="14030" Y="7742" Z="0"/>
					<Vertex X="14030" Y="7739" Z="0"/>
					<Vertex X="14030" Y="7736" Z="0"/>
					<Vertex X="14030" Y="7730" Z="0"/>
					<Vertex X="14030" Y="7727" Z="0"/>
					<Vertex X="14033" Y="7721" Z="0"/>
					<Vertex X="14033" Y="7718" Z="0"/>
					<Vertex X="14038" Y="7715" Z="0"/>
					<Vertex X="14038" Y="7712" Z="0"/>
					<Vertex X="14041" Y="7706" Z="0"/>
					<Vertex X="14041" Y="7703" Z="0"/>
					<Vertex X="14044" Y="7703" Z="0"/>
					<Vertex X="14050" Y="7697" Z="0"/>
					<Vertex X="14050" Y="7692" Z="0"/>
					<Vertex X="14053" Y="7692" Z="0"/>
					<Vertex X="14053" Y="7689" Z="0"/>
					<Vertex X="14056" Y="7683" Z="0"/>
					<Vertex X="14059" Y="7677" Z="0"/>
					<Vertex X="14059" Y="7671" Z="0"/>
					<Vertex X="14062" Y="7668" Z="0"/>
					<Vertex X="14062" Y="7662" Z="0"/>
					<Vertex X="14062" Y="7659" Z="0"/>
					<Vertex X="14065" Y="7653" Z="0"/>
					<Vertex X="14065" Y="7650" Z="0"/>
					<Vertex X="14065" Y="7644" Z="0"/>
					<Vertex X="14065" Y="7639" Z="0"/>
					<Vertex X="14065" Y="7636" Z="0"/>
					<Vertex X="14065" Y="7627" Z="0"/>
					<Vertex X="14065" Y="7624" Z="0"/>
					<Vertex X="14065" Y="7618" Z="0"/>
					<Vertex X="14065" Y="7615" Z="0"/>
					<Vertex X="14065" Y="7606" Z="0"/>
					<Vertex X="14065" Y="7597" Z="0"/>
					<Vertex X="14065" Y="7594" Z="0"/>
					<Vertex X="14065" Y="7592" Z="0"/>
					<Vertex X="14065" Y="7583" Z="0"/>
					<Vertex X="14065" Y="7580" Z="0"/>
					<Vertex X="14065" Y="7574" Z="0"/>
					<Vertex X="14065" Y="7571" Z="0"/>
					<Vertex X="14065" Y="7562" Z="0"/>
					<Vertex X="14065" Y="7553" Z="0"/>
					<Vertex X="14065" Y="7544" Z="0"/>
					<Vertex X="14065" Y="7533" Z="0"/>
					<Vertex X="14065" Y="7521" Z="0"/>
					<Vertex X="14065" Y="7512" Z="0"/>
					<Vertex X="14065" Y="7503" Z="0"/>
					<Vertex X="14065" Y="7500" Z="0"/>
					<Vertex X="14065" Y="7494" Z="0"/>
					<Vertex X="14065" Y="7486" Z="0"/>
					<Vertex X="14065" Y="7477" Z="0"/>
					<Vertex X="14065" Y="7474" Z="0"/>
					<Vertex X="14065" Y="7471" Z="0"/>
					<Vertex X="14065" Y="7465" Z="0"/>
					<Vertex X="14062" Y="7462" Z="0"/>
					<Vertex X="14062" Y="7459" Z="0"/>
					<Vertex X="14062" Y="7450" Z="0"/>
					<Vertex X="14062" Y="7447" Z="0"/>
					<Vertex X="14062" Y="7439" Z="0"/>
					<Vertex X="14059" Y="7433" Z="0"/>
					<Vertex X="14059" Y="7427" Z="0"/>
					<Vertex X="14059" Y="7421" Z="0"/>
					<Vertex X="14056" Y="7418" Z="0"/>
					<Vertex X="14056" Y="7409" Z="0"/>
					<Vertex X="14053" Y="7403" Z="0"/>
					<Vertex X="14053" Y="7397" Z="0"/>
					<Vertex X="14053" Y="7392" Z="0"/>
					<Vertex X="14053" Y="7383" Z="0"/>
					<Vertex X="14053" Y="7374" Z="0"/>
					<Vertex X="14050" Y="7365" Z="0"/>
					<Vertex X="14050" Y="7356" Z="0"/>
					<Vertex X="14050" Y="7350" Z="0"/>
					<Vertex X="14050" Y="7342" Z="0"/>
					<Vertex X="14047" Y="7333" Z="0"/>
					<Vertex X="14047" Y="7324" Z="0"/>
					<Vertex X="14047" Y="7318" Z="0"/>
					<Vertex X="14044" Y="7315" Z="0"/>
					<Vertex X="14044" Y="7309" Z="0"/>
					<Vertex X="14041" Y="7306" Z="0"/>
					<Vertex X="14041" Y="7300" Z="0"/>
					<Vertex X="14041" Y="7297" Z="0"/>
					<Vertex X="14041" Y="7292" Z="0"/>
					<Vertex X="14036" Y="7286" Z="0"/>
					<Vertex X="14033" Y="7280" Z="0"/>
					<Vertex X="14033" Y="7274" Z="0"/>
					<Vertex X="14033" Y="7271" Z="0"/>
					<Vertex X="14027" Y="7262" Z="0"/>
					<Vertex X="14024" Y="7256" Z="0"/>
					<Vertex X="14024" Y="7253" Z="0"/>
					<Vertex X="14021" Y="7250" Z="0"/>
					<Vertex X="14018" Y="7242" Z="0"/>
					<Vertex X="14015" Y="7236" Z="0"/>
					<Vertex X="14006" Y="7224" Z="0"/>
					<Vertex X="14006" Y="7221" Z="0"/>
					<Vertex X="14003" Y="7206" Z="0"/>
					<Vertex X="13994" Y="7192" Z="0"/>
					<Vertex X="13991" Y="7186" Z="0"/>
					<Vertex X="13986" Y="7177" Z="0"/>
					<Vertex X="13983" Y="7171" Z="0"/>
					<Vertex X="13980" Y="7168" Z="0"/>
					<Vertex X="13977" Y="7162" Z="0"/>
					<Vertex X="13974" Y="7153" Z="0"/>
					<Vertex X="13968" Y="7150" Z="0"/>
					<Vertex X="13968" Y="7142" Z="0"/>
					<Vertex X="13965" Y="7139" Z="0"/>
					<Vertex X="13959" Y="7136" Z="0"/>
					<Vertex X="13956" Y="7133" Z="0"/>
					<Vertex X="13950" Y="7124" Z="0"/>
					<Vertex X="13944" Y="7115" Z="0"/>
					<Vertex X="13944" Y="7112" Z="0"/>
					<Vertex X="13938" Y="7103" Z="0"/>
					<Vertex X="13936" Y="7100" Z="0"/>
					<Vertex X="13930" Y="7094" Z="0"/>
					<Vertex X="13927" Y="7092" Z="0"/>
					<Vertex X="13924" Y="7089" Z="0"/>
					<Vertex X="13918" Y="7083" Z="0"/>
					<Vertex X="13912" Y="7077" Z="0"/>
					<Vertex X="13906" Y="7071" Z="0"/>
					<Vertex X="13903" Y="7068" Z="0"/>
					<Vertex X="13900" Y="7068" Z="0"/>
					<Vertex X="13897" Y="7065" Z="0"/>
					<Vertex X="13894" Y="7062" Z="0"/>
					<Vertex X="13888" Y="7059" Z="0"/>
					<Vertex X="13886" Y="7053" Z="0"/>
					<Vertex X="13880" Y="7050" Z="0"/>
					<Vertex X="13871" Y="7042" Z="0"/>
					<Vertex X="13865" Y="7039" Z="0"/>
					<Vertex X="13862" Y="7036" Z="0"/>
					<Vertex X="13859" Y="7030" Z="0"/>
					<Vertex X="13853" Y="7027" Z="0"/>
					<Vertex X="13847" Y="7024" Z="0"/>
					<Vertex X="13844" Y="7021" Z="0"/>
					<Vertex X="13841" Y="7015" Z="0"/>
					<Vertex X="13838" Y="7012" Z="0"/>
					<Vertex X="13833" Y="7009" Z="0"/>
					<Vertex X="13830" Y="7006" Z="0"/>
					<Vertex X="13827" Y="7006" Z="0"/>
					<Vertex X="13827" Y="7003" Z="0"/>
					<Vertex X="13821" Y="7003" Z="0"/>
					<Vertex X="13818" Y="7003" Z="0"/>
					<Vertex X="13815" Y="7003" Z="0"/>
					<Vertex X="13812" Y="7003" Z="0"/>
					<Vertex X="13809" Y="7003" Z="0"/>
					<Vertex X="13806" Y="7003" Z="0"/>
					<Vertex X="13803" Y="7003" Z="0"/>
					<Vertex X="13800" Y="7003" Z="0"/>
					<Vertex X="13797" Y="7003" Z="0"/>
					<Vertex X="13794" Y="7003" Z="0"/>
					<Vertex X="13791" Y="7003" Z="0"/>
					<Vertex X="13788" Y="7003" Z="0"/>
					<Vertex X="13786" Y="7003" Z="0"/>
					<Vertex X="13777" Y="7006" Z="0"/>
					<Vertex X="13768" Y="7009" Z="0"/>
					<Vertex X="13762" Y="7012" Z="0"/>
					<Vertex X="13759" Y="7012" Z="0"/>
					<Vertex X="13756" Y="7012" Z="0"/>
					<Vertex X="13753" Y="7015" Z="0"/>
					<Vertex X="13750" Y="7018" Z="0"/>
					<Vertex X="13744" Y="7021" Z="0"/>
					<Vertex X="13738" Y="7021" Z="0"/>
					<Vertex X="13738" Y="7024" Z="0"/>
					<Vertex X="13736" Y="7024" Z="0"/>
					<Vertex X="13730" Y="7027" Z="0"/>
					<Vertex X="13730" Y="7030" Z="0"/>
					<Vertex X="13727" Y="7030" Z="0"/>
					<Vertex X="13724" Y="7030" Z="0"/>
					<Vertex X="13721" Y="7030" Z="0"/>
					<Vertex X="13718" Y="7030" Z="0"/>
					<Vertex X="13715" Y="7033" Z="0"/>
					<Vertex X="13712" Y="7033" Z="0"/>
					<Vertex X="13709" Y="7033" Z="0"/>
					<Vertex X="13706" Y="7036" Z="0"/>
					<Vertex X="13703" Y="7036" Z="0"/>
					<Vertex X="13703" Y="7036" Z="0"/>
					<Vertex X="13700" Y="7033" Z="0"/>
					<Vertex X="13697" Y="7030" Z="0"/>
					<Vertex X="13694" Y="7030" Z="0"/>
					<Vertex X="13688" Y="7027" Z="0"/>
					<Vertex X="13686" Y="7024" Z="0"/>
					<Vertex X="13683" Y="7024" Z="0"/>
					<Vertex X="13680" Y="7018" Z="0"/>
					<Vertex X="13677" Y="7018" Z="0"/>
					<Vertex X="13674" Y="7015" Z="0"/>
					<Vertex X="13671" Y="7012" Z="0"/>
					<Vertex X="13668" Y="7009" Z="0"/>
					<Vertex X="13662" Y="7003" Z="0"/>
					<Vertex X="13659" Y="7000" Z="0"/>
					<Vertex X="13653" Y="6994" Z="0"/>
					<Vertex X="13650" Y="6989" Z="0"/>
					<Vertex X="13647" Y="6986" Z="0"/>
					<Vertex X="13644" Y="6986" Z="0"/>
					<Vertex X="13644" Y="6980" Z="0"/>
					<Vertex X="13641" Y="6980" Z="0"/>
					<Vertex X="13641" Y="6977" Z="0"/>
					<Vertex X="13636" Y="6971" Z="0"/>
					<Vertex X="13630" Y="6965" Z="0"/>
					<Vertex X="13627" Y="6959" Z="0"/>
					<Vertex X="13624" Y="6959" Z="0"/>
					<Vertex X="13624" Y="6956" Z="0"/>
					<Vertex X="13624" Y="6953" Z="0"/>
					<Vertex X="13621" Y="6950" Z="0"/>
					<Vertex X="13618" Y="6947" Z="0"/>
					<Vertex X="13615" Y="6944" Z="0"/>
					<Vertex X="13612" Y="6942" Z="0"/>
					<Vertex X="13609" Y="6942" Z="0"/>
					<Vertex X="13606" Y="6936" Z="0"/>
					<Vertex X="13606" Y="6930" Z="0"/>
					<Vertex X="13603" Y="6930" Z="0"/>
					<Vertex X="13600" Y="6927" Z="0"/>
					<Vertex X="13597" Y="6924" Z="0"/>
					<Vertex X="13597" Y="6921" Z="0"/>
					<Vertex X="13591" Y="6918" Z="0"/>
					<Vertex X="13591" Y="6915" Z="0"/>
					<Vertex X="13591" Y="6912" Z="0"/>
					<Vertex X="13588" Y="6906" Z="0"/>
					<Vertex X="13586" Y="6900" Z="0"/>
					<Vertex X="13580" Y="6894" Z="0"/>
					<Vertex X="13580" Y="6892" Z="0"/>
					<Vertex X="13580" Y="6889" Z="0"/>
					<Vertex X="13577" Y="6886" Z="0"/>
					<Vertex X="13574" Y="6883" Z="0"/>
					<Vertex X="13574" Y="6880" Z="0"/>
					<Vertex X="13571" Y="6877" Z="0"/>
					<Vertex X="13571" Y="6874" Z="0"/>
					<Vertex X="13571" Y="6871" Z="0"/>
					<Vertex X="13568" Y="6871" Z="0"/>
					<Vertex X="13568" Y="6868" Z="0"/>
					<Vertex X="13568" Y="6865" Z="0"/>
					<Vertex X="13565" Y="6865" Z="0"/>
					<Vertex X="13565" Y="6862" Z="0"/>
					<Vertex X="13562" Y="6859" Z="0"/>
					<Vertex X="13562" Y="6856" Z="0"/>
					<Vertex X="13562" Y="6853" Z="0"/>
					<Vertex X="13559" Y="6847" Z="0"/>
					<Vertex X="13559" Y="6842" Z="0"/>
					<Vertex X="13553" Y="6839" Z="0"/>
					<Vertex X="13553" Y="6836" Z="0"/>
					<Vertex X="13553" Y="6833" Z="0"/>
					<Vertex X="13550" Y="6830" Z="0"/>
					<Vertex X="13550" Y="6824" Z="0"/>
					<Vertex X="13547" Y="6824" Z="0"/>
					<Vertex X="13547" Y="6821" Z="0"/>
					<Vertex X="13547" Y="6818" Z="0"/>
					<Vertex X="13544" Y="6815" Z="0"/>
					<Vertex X="13544" Y="6812" Z="0"/>
					<Vertex X="13544" Y="6806" Z="0"/>
					<Vertex X="13544" Y="6803" Z="0"/>
					<Vertex X="13541" Y="6797" Z="0"/>
					<Vertex X="13541" Y="6794" Z="0"/>
					<Vertex X="13538" Y="6789" Z="0"/>
					<Vertex X="13538" Y="6786" Z="0"/>
					<Vertex X="13536" Y="6783" Z="0"/>
					<Vertex X="13536" Y="6780" Z="0"/>
					<Vertex X="13536" Y="6777" Z="0"/>
					<Vertex X="13533" Y="6774" Z="0"/>
					<Vertex X="13533" Y="6771" Z="0"/>
					<Vertex X="13533" Y="6768" Z="0"/>
					<Vertex X="13530" Y="6765" Z="0"/>
					<Vertex X="13530" Y="6762" Z="0"/>
					<Vertex X="13527" Y="6762" Z="0"/>
					<Vertex X="13527" Y="6759" Z="0"/>
					<Vertex X="13527" Y="6756" Z="0"/>
					<Vertex X="13524" Y="6753" Z="0"/>
					<Vertex X="13524" Y="6750" Z="0"/>
					<Vertex X="13524" Y="6747" Z="0"/>
					<Vertex X="13521" Y="6747" Z="0"/>
					<Vertex X="13518" Y="6744" Z="0"/>
					<Vertex X="13518" Y="6742" Z="0"/>
					<Vertex X="13515" Y="6742" Z="0"/>
					<Vertex X="13515" Y="6739" Z="0"/>
					<Vertex X="13515" Y="6736" Z="0"/>
					<Vertex X="13515" Y="6733" Z="0"/>
					<Vertex X="13512" Y="6730" Z="0"/>
					<Vertex X="13512" Y="6727" Z="0"/>
					<Vertex X="13509" Y="6724" Z="0"/>
					<Vertex X="13506" Y="6724" Z="0"/>
					<Vertex X="13503" Y="6718" Z="0"/>
					<Vertex X="13503" Y="6715" Z="0"/>
					<Vertex X="13497" Y="6712" Z="0"/>
					<Vertex X="13497" Y="6706" Z="0"/>
					<Vertex X="13494" Y="6703" Z="0"/>
					<Vertex X="13494" Y="6700" Z="0"/>
					<Vertex X="13494" Y="6697" Z="0"/>
					<Vertex X="13491" Y="6697" Z="0"/>
					<Vertex X="13488" Y="6694" Z="0"/>
					<Vertex X="13488" Y="6692" Z="0"/>
					<Vertex X="13488" Y="6689" Z="0"/>
					<Vertex X="13486" Y="6686" Z="0"/>
					<Vertex X="13486" Y="6683" Z="0"/>
					<Vertex X="13480" Y="6677" Z="0"/>
					<Vertex X="13480" Y="6671" Z="0"/>
					<Vertex X="13477" Y="6671" Z="0"/>
					<Vertex X="13477" Y="6668" Z="0"/>
					<Vertex X="13477" Y="6665" Z="0"/>
					<Vertex X="13477" Y="6662" Z="0"/>
					<Vertex X="13474" Y="6662" Z="0"/>
					<Vertex X="13471" Y="6662" Z="0"/>
					<Vertex X="13468" Y="6659" Z="0"/>
					<Vertex X="13468" Y="6656" Z="0"/>
					<Vertex X="13462" Y="6653" Z="0"/>
					<Vertex X="13462" Y="6650" Z="0"/>
					<Vertex X="13459" Y="6644" Z="0"/>
					<Vertex X="13453" Y="6639" Z="0"/>
					<Vertex X="13453" Y="6636" Z="0"/>
					<Vertex X="13453" Y="6633" Z="0"/>
					<Vertex X="13450" Y="6630" Z="0"/>
					<Vertex X="13450" Y="6627" Z="0"/>
					<Vertex X="13447" Y="6624" Z="0"/>
					<Vertex X="13447" Y="6621" Z="0"/>
					<Vertex X="13444" Y="6615" Z="0"/>
					<Vertex X="13444" Y="6612" Z="0"/>
					<Vertex X="13444" Y="6609" Z="0"/>
					<Vertex X="13444" Y="6606" Z="0"/>
					<Vertex X="13444" Y="6603" Z="0"/>
					<Vertex X="13441" Y="6600" Z="0"/>
					<Vertex X="13441" Y="6597" Z="0"/>
					<Vertex X="13441" Y="6594" Z="0"/>
					<Vertex X="13441" Y="6592" Z="0"/>
					<Vertex X="13441" Y="6589" Z="0"/>
					<Vertex X="13438" Y="6589" Z="0"/>
					<Vertex X="13438" Y="6586" Z="0"/>
					<Vertex X="13438" Y="6583" Z="0"/>
					<Vertex X="13438" Y="6580" Z="0"/>
					<Vertex X="13438" Y="6577" Z="0"/>
					<Vertex X="13438" Y="6574" Z="0"/>
					<Vertex X="13438" Y="6571" Z="0"/>
					<Vertex X="13438" Y="6568" Z="0"/>
					<Vertex X="13438" Y="6565" Z="0"/>
					<Vertex X="13438" Y="6562" Z="0"/>
					<Vertex X="13438" Y="6559" Z="0"/>
					<Vertex X="13438" Y="6556" Z="0"/>
					<Vertex X="13438" Y="6553" Z="0"/>
					<Vertex X="13438" Y="6550" Z="0"/>
					<Vertex X="13438" Y="6547" Z="0"/>
					<Vertex X="13438" Y="6544" Z="0"/>
					<Vertex X="13434" Y="6541" Z="0"/>
					<Vertex X="13436" Y="6536" Z="0"/>
					<Vertex X="13436" Y="6534" Z="0"/>
					<Vertex X="13436" Y="6529" Z="0"/>
					<Vertex X="13441" Y="6527" Z="0"/>
					<Vertex X="13441" Y="6524" Z="0"/>
					<Vertex X="13441" Y="6522" Z="0"/>
					<Vertex X="13441" Y="6519" Z="0"/>
					<Vertex X="13441" Y="6517" Z="0"/>
					<Vertex X="13444" Y="6517" Z="0"/>
					<Vertex X="13444" Y="6514" Z="0"/>
					<Vertex X="13444" Y="6512" Z="0"/>
					<Vertex X="13444" Y="6510" Z="0"/>
					<Vertex X="13446" Y="6505" Z="0"/>
					<Vertex X="13446" Y="6500" Z="0"/>
					<Vertex X="13448" Y="6500" Z="0"/>
					<Vertex X="13448" Y="6497" Z="0"/>
					<Vertex X="13448" Y="6495" Z="0"/>
					<Vertex X="13448" Y="6492" Z="0"/>
					<Vertex X="13448" Y="6490" Z="0"/>
					<Vertex X="13451" Y="6488" Z="0"/>
					<Vertex X="13453" Y="6485" Z="0"/>
					<Vertex X="13453" Y="6483" Z="0"/>
					<Vertex X="13453" Y="6468" Z="0"/>
				</Vertices>
			</Region>
			<Region Id="3" Type="0" Zoom="0.340000" Selected="0" ImageLocation="" ImageFocus="0" Length="7298.0" Area="2905483.5" LengthMicrons="3604.5" AreaMicrons="708755.5" Text="SOLID" NegativeROA="0" InputRegionId="0" Analyze="1" DisplayId="3">
				<Attributes/>
				<Vertices>
					<Vertex X="3559" Y="2473" Z="0"/>
					<Vertex X="3559" Y="2482" Z="0"/>
					<Vertex X="3562" Y="2482" Z="0"/>
					<Vertex X="3579" Y="2520" Z="0"/>
					<Vertex X="3582" Y="2526" Z="0"/>
					<Vertex X="3585" Y="2532" Z="0"/>
					<Vertex X="3588" Y="2535" Z="0"/>
					<Vertex X="3591" Y="2544" Z="0"/>
					<Vertex X="3594" Y="2550" Z="0"/>
					<Vertex X="3597" Y="2553" Z="0"/>
					<Vertex X="3597" Y="2559" Z="0"/>
					<Vertex X="3606" Y="2585" Z="0"/>
					<Vertex X="3609" Y="2588" Z="0"/>
					<Vertex X="3612" Y="2600" Z="0"/>
					<Vertex X="3615" Y="2603" Z="0"/>
					<Vertex X="3615" Y="2606" Z="0"/>
					<Vertex X="3615" Y="2615" Z="0"/>
					<Vertex X="3618" Y="2617" Z="0"/>
					<Vertex X="3621" Y="2620" Z="0"/>
					<Vertex X="3624" Y="2629" Z="0"/>
					<Vertex X="3627" Y="2635" Z="0"/>
					<Vertex X="3627" Y="2638" Z="0"/>
					<Vertex X="3629" Y="2644" Z="0"/>
					<Vertex X="3629" Y="2647" Z="0"/>
					<Vertex X="3629" Y="2650" Z="0"/>
					<Vertex X="3635" Y="2656" Z="0"/>
					<Vertex X="3635" Y="2659" Z="0"/>
					<Vertex X="3638" Y="2662" Z="0"/>
					<Vertex X="3641" Y="2667" Z="0"/>
					<Vertex X="3647" Y="2673" Z="0"/>
					<Vertex X="3650" Y="2676" Z="0"/>
					<Vertex X="3650" Y="2679" Z="0"/>
					<Vertex X="3656" Y="2682" Z="0"/>
					<Vertex X="3659" Y="2688" Z="0"/>
					<Vertex X="3662" Y="2691" Z="0"/>
					<Vertex X="3662" Y="2694" Z="0"/>
					<Vertex X="3668" Y="2697" Z="0"/>
					<Vertex X="3668" Y="2700" Z="0"/>
					<Vertex X="3674" Y="2706" Z="0"/>
					<Vertex X="3677" Y="2706" Z="0"/>
					<Vertex X="3679" Y="2709" Z="0"/>
					<Vertex X="3682" Y="2715" Z="0"/>
					<Vertex X="3685" Y="2715" Z="0"/>
					<Vertex X="3685" Y="2717" Z="0"/>
					<Vertex X="3688" Y="2720" Z="0"/>
					<Vertex X="3694" Y="2723" Z="0"/>
					<Vertex X="3712" Y="2735" Z="0"/>
					<Vertex X="3718" Y="2738" Z="0"/>
					<Vertex X="3721" Y="2741" Z="0"/>
					<Vertex X="3741" Y="2759" Z="0"/>
					<Vertex X="3744" Y="2759" Z="0"/>
					<Vertex X="3747" Y="2762" Z="0"/>
					<Vertex X="3756" Y="2765" Z="0"/>
					<Vertex X="3762" Y="2767" Z="0"/>
					<Vertex X="3768" Y="2770" Z="0"/>
					<Vertex X="3771" Y="2773" Z="0"/>
					<Vertex X="3774" Y="2773" Z="0"/>
					<Vertex X="3777" Y="2776" Z="0"/>
					<Vertex X="3779" Y="2782" Z="0"/>
					<Vertex X="3785" Y="2782" Z="0"/>
					<Vertex X="3785" Y="2785" Z="0"/>
					<Vertex X="3788" Y="2788" Z="0"/>
					<Vertex X="3791" Y="2791" Z="0"/>
					<Vertex X="3797" Y="2794" Z="0"/>
					<Vertex X="3797" Y="2797" Z="0"/>
					<Vertex X="3800" Y="2800" Z="0"/>
					<Vertex X="3803" Y="2803" Z="0"/>
					<Vertex X="3809" Y="2809" Z="0"/>
					<Vertex X="3809" Y="2812" Z="0"/>
					<Vertex X="3818" Y="2820" Z="0"/>
					<Vertex X="3821" Y="2823" Z="0"/>
					<Vertex X="3824" Y="2829" Z="0"/>
					<Vertex X="3829" Y="2832" Z="0"/>
					<Vertex X="3829" Y="2835" Z="0"/>
					<Vertex X="3835" Y="2841" Z="0"/>
					<Vertex X="3847" Y="2859" Z="0"/>
					<Vertex X="3850" Y="2862" Z="0"/>
					<Vertex X="3850" Y="2865" Z="0"/>
					<Vertex X="3850" Y="2867" Z="0"/>
					<Vertex X="3856" Y="2873" Z="0"/>
					<Vertex X="3859" Y="2879" Z="0"/>
					<Vertex X="3862" Y="2879" Z="0"/>
					<Vertex X="3871" Y="2894" Z="0"/>
					<Vertex X="3874" Y="2900" Z="0"/>
					<Vertex X="3877" Y="2900" Z="0"/>
					<Vertex X="3877" Y="2906" Z="0"/>
					<Vertex X="3879" Y="2906" Z="0"/>
					<Vertex X="3882" Y="2909" Z="0"/>
					<Vertex X="3888" Y="2915" Z="0"/>
					<Vertex X="3888" Y="2917" Z="0"/>
					<Vertex X="3891" Y="2920" Z="0"/>
					<Vertex X="3894" Y="2926" Z="0"/>
					<Vertex X="3900" Y="2929" Z="0"/>
					<Vertex X="3903" Y="2935" Z="0"/>
					<Vertex X="3906" Y="2938" Z="0"/>
					<Vertex X="3909" Y="2944" Z="0"/>
					<Vertex X="3912" Y="2947" Z="0"/>
					<Vertex X="3915" Y="2953" Z="0"/>
					<Vertex X="3927" Y="2973" Z="0"/>
					<Vertex X="3929" Y="2976" Z="0"/>
					<Vertex X="3929" Y="2982" Z="0"/>
					<Vertex X="3932" Y="2985" Z="0"/>
					<Vertex X="3935" Y="2988" Z="0"/>
					<Vertex X="3935" Y="2991" Z="0"/>
					<Vertex X="3935" Y="2994" Z="0"/>
					<Vertex X="3947" Y="3015" Z="0"/>
					<Vertex X="3950" Y="3017" Z="0"/>
					<Vertex X="3953" Y="3026" Z="0"/>
					<Vertex X="3956" Y="3026" Z="0"/>
					<Vertex X="3956" Y="3032" Z="0"/>
					<Vertex X="3959" Y="3038" Z="0"/>
					<Vertex X="3959" Y="3044" Z="0"/>
					<Vertex X="3962" Y="3050" Z="0"/>
					<Vertex X="3965" Y="3056" Z="0"/>
					<Vertex X="3968" Y="3062" Z="0"/>
					<Vertex X="3971" Y="3070" Z="0"/>
					<Vertex X="3971" Y="3073" Z="0"/>
					<Vertex X="3974" Y="3079" Z="0"/>
					<Vertex X="3974" Y="3085" Z="0"/>
					<Vertex X="3979" Y="3132" Z="0"/>
					<Vertex X="3979" Y="3144" Z="0"/>
					<Vertex X="3985" Y="3150" Z="0"/>
					<Vertex X="3985" Y="3156" Z="0"/>
					<Vertex X="3985" Y="3165" Z="0"/>
					<Vertex X="3988" Y="3173" Z="0"/>
					<Vertex X="3988" Y="3182" Z="0"/>
					<Vertex X="3991" Y="3191" Z="0"/>
					<Vertex X="3991" Y="3232" Z="0"/>
					<Vertex X="3991" Y="3238" Z="0"/>
					<Vertex X="3991" Y="3241" Z="0"/>
					<Vertex X="3991" Y="3244" Z="0"/>
					<Vertex X="3991" Y="3247" Z="0"/>
					<Vertex X="3991" Y="3250" Z="0"/>
					<Vertex X="3991" Y="3253" Z="0"/>
					<Vertex X="3991" Y="3259" Z="0"/>
					<Vertex X="3991" Y="3262" Z="0"/>
					<Vertex X="3991" Y="3267" Z="0"/>
					<Vertex X="3991" Y="3273" Z="0"/>
					<Vertex X="3991" Y="3276" Z="0"/>
					<Vertex X="3991" Y="3288" Z="0"/>
					<Vertex X="3991" Y="3297" Z="0"/>
					<Vertex X="3991" Y="3300" Z="0"/>
					<Vertex X="3991" Y="3303" Z="0"/>
					<Vertex X="3991" Y="3306" Z="0"/>
					<Vertex X="3991" Y="3312" Z="0"/>
					<Vertex X="3991" Y="3317" Z="0"/>
					<Vertex X="3991" Y="3323" Z="0"/>
					<Vertex X="3991" Y="3326" Z="0"/>
					<Vertex X="3991" Y="3350" Z="0"/>
					<Vertex X="3991" Y="3356" Z="0"/>
					<Vertex X="3991" Y="3362" Z="0"/>
					<Vertex X="3991" Y="3365" Z="0"/>
					<Vertex X="3991" Y="3367" Z="0"/>
					<Vertex X="3991" Y="3373" Z="0"/>
					<Vertex X="3991" Y="3382" Z="0"/>
					<Vertex X="3991" Y="3388" Z="0"/>
					<Vertex X="3991" Y="3394" Z="0"/>
					<Vertex X="3991" Y="3397" Z="0"/>
					<Vertex X="3991" Y="3403" Z="0"/>
					<Vertex X="3991" Y="3409" Z="0"/>
					<Vertex X="3985" Y="3441" Z="0"/>
					<Vertex X="3985" Y="3450" Z="0"/>
					<Vertex X="3985" Y="3453" Z="0"/>
					<Vertex X="3985" Y="3459" Z="0"/>
					<Vertex X="3985" Y="3462" Z="0"/>
					<Vertex X="3982" Y="3470" Z="0"/>
					<Vertex X="3982" Y="3473" Z="0"/>
					<Vertex X="3979" Y="3479" Z="0"/>
					<Vertex X="3974" Y="3497" Z="0"/>
					<Vertex X="3974" Y="3500" Z="0"/>
					<Vertex X="3968" Y="3520" Z="0"/>
					<Vertex X="3965" Y="3523" Z="0"/>
					<Vertex X="3965" Y="3526" Z="0"/>
					<Vertex X="3965" Y="3529" Z="0"/>
					<Vertex X="3965" Y="3535" Z="0"/>
					<Vertex X="3965" Y="3538" Z="0"/>
					<Vertex X="3962" Y="3541" Z="0"/>
					<Vertex X="3962" Y="3544" Z="0"/>
					<Vertex X="3962" Y="3547" Z="0"/>
					<Vertex X="3962" Y="3553" Z="0"/>
					<Vertex X="3959" Y="3559" Z="0"/>
					<Vertex X="3959" Y="3565" Z="0"/>
					<Vertex X="3956" Y="3567" Z="0"/>
					<Vertex X="3956" Y="3570" Z="0"/>
					<Vertex X="3956" Y="3576" Z="0"/>
					<Vertex X="3956" Y="3579" Z="0"/>
					<Vertex X="3953" Y="3585" Z="0"/>
					<Vertex X="3950" Y="3591" Z="0"/>
					<Vertex X="3950" Y="3594" Z="0"/>
					<Vertex X="3950" Y="3597" Z="0"/>
					<Vertex X="3950" Y="3600" Z="0"/>
					<Vertex X="3950" Y="3603" Z="0"/>
					<Vertex X="3950" Y="3606" Z="0"/>
					<Vertex X="3947" Y="3609" Z="0"/>
					<Vertex X="3947" Y="3612" Z="0"/>
					<Vertex X="3947" Y="3615" Z="0"/>
					<Vertex X="3944" Y="3620" Z="0"/>
					<Vertex X="3944" Y="3623" Z="0"/>
					<Vertex X="3944" Y="3629" Z="0"/>
					<Vertex X="3944" Y="3632" Z="0"/>
					<Vertex X="3944" Y="3635" Z="0"/>
					<Vertex X="3944" Y="3641" Z="0"/>
					<Vertex X="3938" Y="3659" Z="0"/>
					<Vertex X="3938" Y="3665" Z="0"/>
					<Vertex X="3938" Y="3667" Z="0"/>
					<Vertex X="3938" Y="3670" Z="0"/>
					<Vertex X="3935" Y="3676" Z="0"/>
					<Vertex X="3932" Y="3682" Z="0"/>
					<Vertex X="3932" Y="3688" Z="0"/>
					<Vertex X="3932" Y="3691" Z="0"/>
					<Vertex X="3929" Y="3697" Z="0"/>
					<Vertex X="3927" Y="3700" Z="0"/>
					<Vertex X="3927" Y="3703" Z="0"/>
					<Vertex X="3927" Y="3706" Z="0"/>
					<Vertex X="3927" Y="3709" Z="0"/>
					<Vertex X="3927" Y="3715" Z="0"/>
					<Vertex X="3924" Y="3717" Z="0"/>
					<Vertex X="3924" Y="3720" Z="0"/>
					<Vertex X="3924" Y="3723" Z="0"/>
					<Vertex X="3921" Y="3726" Z="0"/>
					<Vertex X="3921" Y="3729" Z="0"/>
					<Vertex X="3921" Y="3732" Z="0"/>
					<Vertex X="3918" Y="3735" Z="0"/>
					<Vertex X="3918" Y="3738" Z="0"/>
					<Vertex X="3915" Y="3744" Z="0"/>
					<Vertex X="3915" Y="3750" Z="0"/>
					<Vertex X="3915" Y="3753" Z="0"/>
					<Vertex X="3912" Y="3756" Z="0"/>
					<Vertex X="3912" Y="3759" Z="0"/>
					<Vertex X="3912" Y="3762" Z="0"/>
					<Vertex X="3909" Y="3765" Z="0"/>
					<Vertex X="3909" Y="3770" Z="0"/>
					<Vertex X="3906" Y="3773" Z="0"/>
					<Vertex X="3906" Y="3779" Z="0"/>
					<Vertex X="3903" Y="3785" Z="0"/>
					<Vertex X="3877" Y="3838" Z="0"/>
					<Vertex X="3877" Y="3841" Z="0"/>
					<Vertex X="3877" Y="3844" Z="0"/>
					<Vertex X="3877" Y="3847" Z="0"/>
					<Vertex X="3877" Y="3853" Z="0"/>
					<Vertex X="3877" Y="3856" Z="0"/>
					<Vertex X="3877" Y="3862" Z="0"/>
					<Vertex X="3877" Y="3865" Z="0"/>
					<Vertex X="3874" Y="3873" Z="0"/>
					<Vertex X="3871" Y="3882" Z="0"/>
					<Vertex X="3871" Y="3885" Z="0"/>
					<Vertex X="3868" Y="3894" Z="0"/>
					<Vertex X="3868" Y="3897" Z="0"/>
					<Vertex X="3865" Y="3906" Z="0"/>
					<Vertex X="3862" Y="3912" Z="0"/>
					<Vertex X="3862" Y="3915" Z="0"/>
					<Vertex X="3862" Y="3923" Z="0"/>
					<Vertex X="3862" Y="3929" Z="0"/>
					<Vertex X="3859" Y="3938" Z="0"/>
					<Vertex X="3856" Y="3941" Z="0"/>
					<Vertex X="3856" Y="3947" Z="0"/>
					<Vertex X="3856" Y="3953" Z="0"/>
					<Vertex X="3853" Y="3967" Z="0"/>
					<Vertex X="3853" Y="3970" Z="0"/>
					<Vertex X="3853" Y="3976" Z="0"/>
					<Vertex X="3847" Y="3985" Z="0"/>
					<Vertex X="3844" Y="3988" Z="0"/>
					<Vertex X="3844" Y="3991" Z="0"/>
					<Vertex X="3844" Y="3994" Z="0"/>
					<Vertex X="3844" Y="3997" Z="0"/>
					<Vertex X="3841" Y="4006" Z="0"/>
					<Vertex X="3841" Y="4009" Z="0"/>
					<Vertex X="3838" Y="4015" Z="0"/>
					<Vertex X="3838" Y="4020" Z="0"/>
					<Vertex X="3835" Y="4023" Z="0"/>
					<Vertex X="3832" Y="4026" Z="0"/>
					<Vertex X="3832" Y="4032" Z="0"/>
					<Vertex X="3832" Y="4038" Z="0"/>
					<Vertex X="3832" Y="4041" Z="0"/>
					<Vertex X="3827" Y="4047" Z="0"/>
					<Vertex X="3827" Y="4053" Z="0"/>
					<Vertex X="3827" Y="4056" Z="0"/>
					<Vertex X="3824" Y="4065" Z="0"/>
					<Vertex X="3824" Y="4067" Z="0"/>
					<Vertex X="3821" Y="4073" Z="0"/>
					<Vertex X="3815" Y="4082" Z="0"/>
					<Vertex X="3809" Y="4109" Z="0"/>
					<Vertex X="3806" Y="4117" Z="0"/>
					<Vertex X="3803" Y="4120" Z="0"/>
					<Vertex X="3800" Y="4129" Z="0"/>
					<Vertex X="3800" Y="4132" Z="0"/>
					<Vertex X="3797" Y="4141" Z="0"/>
					<Vertex X="3794" Y="4147" Z="0"/>
					<Vertex X="3785" Y="4188" Z="0"/>
					<Vertex X="3782" Y="4197" Z="0"/>
					<Vertex X="3779" Y="4200" Z="0"/>
					<Vertex X="3779" Y="4209" Z="0"/>
					<Vertex X="3774" Y="4220" Z="0"/>
					<Vertex X="3774" Y="4223" Z="0"/>
					<Vertex X="3771" Y="4235" Z="0"/>
					<Vertex X="3768" Y="4241" Z="0"/>
					<Vertex X="3765" Y="4247" Z="0"/>
					<Vertex X="3765" Y="4250" Z="0"/>
					<Vertex X="3765" Y="4262" Z="0"/>
					<Vertex X="3765" Y="4265" Z="0"/>
					<Vertex X="3759" Y="4273" Z="0"/>
					<Vertex X="3756" Y="4279" Z="0"/>
					<Vertex X="3756" Y="4288" Z="0"/>
					<Vertex X="3756" Y="4297" Z="0"/>
					<Vertex X="3753" Y="4300" Z="0"/>
					<Vertex X="3753" Y="4306" Z="0"/>
					<Vertex X="3744" Y="4317" Z="0"/>
					<Vertex X="3744" Y="4320" Z="0"/>
					<Vertex X="3744" Y="4329" Z="0"/>
					<Vertex X="3735" Y="4353" Z="0"/>
					<Vertex X="3735" Y="4362" Z="0"/>
					<Vertex X="3732" Y="4365" Z="0"/>
					<Vertex X="3732" Y="4370" Z="0"/>
					<Vertex X="3729" Y="4373" Z="0"/>
					<Vertex X="3729" Y="4382" Z="0"/>
					<Vertex X="3729" Y="4385" Z="0"/>
					<Vertex X="3729" Y="4391" Z="0"/>
					<Vertex X="3727" Y="4397" Z="0"/>
					<Vertex X="3724" Y="4429" Z="0"/>
					<Vertex X="3721" Y="4435" Z="0"/>
					<Vertex X="3721" Y="4438" Z="0"/>
					<Vertex X="3721" Y="4447" Z="0"/>
					<Vertex X="3715" Y="4453" Z="0"/>
					<Vertex X="3715" Y="4462" Z="0"/>
					<Vertex X="3715" Y="4470" Z="0"/>
					<Vertex X="3712" Y="4506" Z="0"/>
					<Vertex X="3709" Y="4512" Z="0"/>
					<Vertex X="3709" Y="4520" Z="0"/>
					<Vertex X="3703" Y="4529" Z="0"/>
					<Vertex X="3703" Y="4541" Z="0"/>
					<Vertex X="3703" Y="4547" Z="0"/>
					<Vertex X="3700" Y="4556" Z="0"/>
					<Vertex X="3700" Y="4562" Z="0"/>
					<Vertex X="3700" Y="4570" Z="0"/>
					<Vertex X="3700" Y="4582" Z="0"/>
					<Vertex X="3700" Y="4591" Z="0"/>
					<Vertex X="3700" Y="4603" Z="0"/>
					<Vertex X="3700" Y="4609" Z="0"/>
					<Vertex X="3697" Y="4617" Z="0"/>
					<Vertex X="3697" Y="4626" Z="0"/>
					<Vertex X="3697" Y="4629" Z="0"/>
					<Vertex X="3697" Y="4635" Z="0"/>
					<Vertex X="3697" Y="4644" Z="0"/>
					<Vertex X="3697" Y="4650" Z="0"/>
					<Vertex X="3691" Y="4659" Z="0"/>
					<Vertex X="3691" Y="4662" Z="0"/>
					<Vertex X="3691" Y="4670" Z="0"/>
					<Vertex X="3691" Y="4673" Z="0"/>
					<Vertex X="3688" Y="4682" Z="0"/>
					<Vertex X="3688" Y="4688" Z="0"/>
					<Vertex X="3688" Y="4694" Z="0"/>
					<Vertex X="3688" Y="4700" Z="0"/>
					<Vertex X="3688" Y="4706" Z="0"/>
					<Vertex X="3688" Y="4712" Z="0"/>
					<Vertex X="3688" Y="4744" Z="0"/>
					<Vertex X="3688" Y="4747" Z="0"/>
					<Vertex X="3688" Y="4753" Z="0"/>
					<Vertex X="3688" Y="4756" Z="0"/>
					<Vertex X="3688" Y="4762" Z="0"/>
					<Vertex X="3688" Y="4785" Z="0"/>
					<Vertex X="3688" Y="4794" Z="0"/>
					<Vertex X="3688" Y="4797" Z="0"/>
					<Vertex X="3688" Y="4800" Z="0"/>
					<Vertex X="3688" Y="4806" Z="0"/>
					<Vertex X="3688" Y="4812" Z="0"/>
					<Vertex X="3688" Y="4815" Z="0"/>
					<Vertex X="3688" Y="4820" Z="0"/>
					<Vertex X="3688" Y="4826" Z="0"/>
					<Vertex X="3688" Y="4832" Z="0"/>
					<Vertex X="3688" Y="4835" Z="0"/>
					<Vertex X="3688" Y="4844" Z="0"/>
					<Vertex X="3688" Y="4847" Z="0"/>
					<Vertex X="3688" Y="4850" Z="0"/>
					<Vertex X="3688" Y="4853" Z="0"/>
					<Vertex X="3688" Y="4856" Z="0"/>
					<Vertex X="3688" Y="4862" Z="0"/>
					<Vertex X="3688" Y="4865" Z="0"/>
					<Vertex X="3688" Y="4870" Z="0"/>
					<Vertex X="3688" Y="4873" Z="0"/>
					<Vertex X="3688" Y="4876" Z="0"/>
					<Vertex X="3688" Y="4882" Z="0"/>
					<Vertex X="3688" Y="4888" Z="0"/>
					<Vertex X="3688" Y="4891" Z="0"/>
					<Vertex X="3688" Y="4894" Z="0"/>
					<Vertex X="3688" Y="4897" Z="0"/>
					<Vertex X="3688" Y="4900" Z="0"/>
					<Vertex X="3688" Y="4903" Z="0"/>
					<Vertex X="3688" Y="4906" Z="0"/>
					<Vertex X="3691" Y="4912" Z="0"/>
					<Vertex X="3691" Y="4917" Z="0"/>
					<Vertex X="3691" Y="4920" Z="0"/>
					<Vertex X="3691" Y="4953" Z="0"/>
					<Vertex X="3691" Y="4959" Z="0"/>
					<Vertex X="3691" Y="4962" Z="0"/>
					<Vertex X="3691" Y="4965" Z="0"/>
					<Vertex X="3691" Y="4970" Z="0"/>
					<Vertex X="3691" Y="4973" Z="0"/>
					<Vertex X="3691" Y="4976" Z="0"/>
					<Vertex X="3691" Y="4982" Z="0"/>
					<Vertex X="3691" Y="4988" Z="0"/>
					<Vertex X="3691" Y="4994" Z="0"/>
					<Vertex X="3691" Y="5000" Z="0"/>
					<Vertex X="3688" Y="5003" Z="0"/>
					<Vertex X="3688" Y="5006" Z="0"/>
					<Vertex X="3688" Y="5009" Z="0"/>
					<Vertex X="3685" Y="5012" Z="0"/>
					<Vertex X="3682" Y="5015" Z="0"/>
					<Vertex X="3679" Y="5017" Z="0"/>
					<Vertex X="3677" Y="5020" Z="0"/>
					<Vertex X="3674" Y="5023" Z="0"/>
					<Vertex X="3671" Y="5026" Z="0"/>
					<Vertex X="3644" Y="5044" Z="0"/>
					<Vertex X="3641" Y="5044" Z="0"/>
					<Vertex X="3635" Y="5050" Z="0"/>
					<Vertex X="3632" Y="5050" Z="0"/>
					<Vertex X="3627" Y="5053" Z="0"/>
					<Vertex X="3624" Y="5056" Z="0"/>
					<Vertex X="3618" Y="5056" Z="0"/>
					<Vertex X="3618" Y="5059" Z="0"/>
					<Vertex X="3615" Y="5062" Z="0"/>
					<Vertex X="3609" Y="5062" Z="0"/>
					<Vertex X="3606" Y="5062" Z="0"/>
					<Vertex X="3603" Y="5065" Z="0"/>
					<Vertex X="3597" Y="5067" Z="0"/>
					<Vertex X="3591" Y="5073" Z="0"/>
					<Vertex X="3585" Y="5073" Z="0"/>
					<Vertex X="3579" Y="5079" Z="0"/>
					<Vertex X="3574" Y="5079" Z="0"/>
					<Vertex X="3571" Y="5079" Z="0"/>
					<Vertex X="3568" Y="5079" Z="0"/>
					<Vertex X="3568" Y="5082" Z="0"/>
					<Vertex X="3565" Y="5082" Z="0"/>
					<Vertex X="3559" Y="5082" Z="0"/>
					<Vertex X="3556" Y="5082" Z="0"/>
					<Vertex X="3550" Y="5082" Z="0"/>
					<Vertex X="3547" Y="5088" Z="0"/>
					<Vertex X="3541" Y="5088" Z="0"/>
					<Vertex X="3535" Y="5091" Z="0"/>
					<Vertex X="3529" Y="5091" Z="0"/>
					<Vertex X="3527" Y="5091" Z="0"/>
					<Vertex X="3521" Y="5094" Z="0"/>
					<Vertex X="3518" Y="5094" Z="0"/>
					<Vertex X="3515" Y="5094" Z="0"/>
					<Vertex X="3512" Y="5094" Z="0"/>
					<Vertex X="3494" Y="5097" Z="0"/>
					<Vertex X="3491" Y="5097" Z="0"/>
					<Vertex X="3488" Y="5097" Z="0"/>
					<Vertex X="3485" Y="5097" Z="0"/>
					<Vertex X="3482" Y="5097" Z="0"/>
					<Vertex X="3479" Y="5097" Z="0"/>
					<Vertex X="3477" Y="5097" Z="0"/>
					<Vertex X="3462" Y="5097" Z="0"/>
					<Vertex X="3459" Y="5097" Z="0"/>
					<Vertex X="3456" Y="5097" Z="0"/>
					<Vertex X="3453" Y="5097" Z="0"/>
					<Vertex X="3447" Y="5097" Z="0"/>
					<Vertex X="3444" Y="5097" Z="0"/>
					<Vertex X="3441" Y="5097" Z="0"/>
					<Vertex X="3438" Y="5097" Z="0"/>
					<Vertex X="3435" Y="5097" Z="0"/>
					<Vertex X="3429" Y="5094" Z="0"/>
					<Vertex X="3406" Y="5085" Z="0"/>
					<Vertex X="3397" Y="5085" Z="0"/>
					<Vertex X="3394" Y="5082" Z="0"/>
					<Vertex X="3391" Y="5079" Z="0"/>
					<Vertex X="3385" Y="5076" Z="0"/>
					<Vertex X="3377" Y="5073" Z="0"/>
					<Vertex X="3374" Y="5070" Z="0"/>
					<Vertex X="3338" Y="5047" Z="0"/>
					<Vertex X="3338" Y="5044" Z="0"/>
					<Vertex X="3332" Y="5041" Z="0"/>
					<Vertex X="3327" Y="5038" Z="0"/>
					<Vertex X="3324" Y="5035" Z="0"/>
					<Vertex X="3321" Y="5032" Z="0"/>
					<Vertex X="3312" Y="5026" Z="0"/>
					<Vertex X="3312" Y="5023" Z="0"/>
					<Vertex X="3306" Y="5023" Z="0"/>
					<Vertex X="3300" Y="5020" Z="0"/>
					<Vertex X="3274" Y="4994" Z="0"/>
					<Vertex X="3268" Y="4991" Z="0"/>
					<Vertex X="3265" Y="4991" Z="0"/>
					<Vertex X="3256" Y="4985" Z="0"/>
					<Vertex X="3253" Y="4982" Z="0"/>
					<Vertex X="3247" Y="4982" Z="0"/>
					<Vertex X="3241" Y="4976" Z="0"/>
					<Vertex X="3235" Y="4976" Z="0"/>
					<Vertex X="3235" Y="4970" Z="0"/>
					<Vertex X="3229" Y="4967" Z="0"/>
					<Vertex X="3221" Y="4965" Z="0"/>
					<Vertex X="3215" Y="4959" Z="0"/>
					<Vertex X="3209" Y="4956" Z="0"/>
					<Vertex X="3197" Y="4947" Z="0"/>
					<Vertex X="3185" Y="4941" Z="0"/>
					<Vertex X="3179" Y="4938" Z="0"/>
					<Vertex X="3174" Y="4932" Z="0"/>
					<Vertex X="3171" Y="4929" Z="0"/>
					<Vertex X="3129" Y="4903" Z="0"/>
					<Vertex X="3118" Y="4897" Z="0"/>
					<Vertex X="3112" Y="4894" Z="0"/>
					<Vertex X="3106" Y="4888" Z="0"/>
					<Vertex X="3091" Y="4885" Z="0"/>
					<Vertex X="3085" Y="4876" Z="0"/>
					<Vertex X="3082" Y="4873" Z="0"/>
					<Vertex X="3071" Y="4867" Z="0"/>
					<Vertex X="3062" Y="4862" Z="0"/>
					<Vertex X="3053" Y="4859" Z="0"/>
					<Vertex X="3047" Y="4853" Z="0"/>
					<Vertex X="3041" Y="4850" Z="0"/>
					<Vertex X="3029" Y="4844" Z="0"/>
					<Vertex X="3024" Y="4841" Z="0"/>
					<Vertex X="3018" Y="4838" Z="0"/>
					<Vertex X="3012" Y="4832" Z="0"/>
					<Vertex X="3000" Y="4826" Z="0"/>
					<Vertex X="2997" Y="4826" Z="0"/>
					<Vertex X="2988" Y="4820" Z="0"/>
					<Vertex X="2982" Y="4815" Z="0"/>
					<Vertex X="2977" Y="4812" Z="0"/>
					<Vertex X="2971" Y="4806" Z="0"/>
					<Vertex X="2959" Y="4800" Z="0"/>
					<Vertex X="2953" Y="4794" Z="0"/>
					<Vertex X="2941" Y="4788" Z="0"/>
					<Vertex X="2938" Y="4782" Z="0"/>
					<Vertex X="2929" Y="4779" Z="0"/>
					<Vertex X="2915" Y="4765" Z="0"/>
					<Vertex X="2903" Y="4756" Z="0"/>
					<Vertex X="2897" Y="4750" Z="0"/>
					<Vertex X="2868" Y="4715" Z="0"/>
					<Vertex X="2847" Y="4685" Z="0"/>
					<Vertex X="2844" Y="4685" Z="0"/>
					<Vertex X="2841" Y="4679" Z="0"/>
					<Vertex X="2838" Y="4676" Z="0"/>
					<Vertex X="2838" Y="4673" Z="0"/>
					<Vertex X="2835" Y="4670" Z="0"/>
					<Vertex X="2832" Y="4667" Z="0"/>
					<Vertex X="2829" Y="4662" Z="0"/>
					<Vertex X="2827" Y="4659" Z="0"/>
					<Vertex X="2821" Y="4653" Z="0"/>
					<Vertex X="2818" Y="4644" Z="0"/>
					<Vertex X="2812" Y="4638" Z="0"/>
					<Vertex X="2812" Y="4629" Z="0"/>
					<Vertex X="2806" Y="4620" Z="0"/>
					<Vertex X="2800" Y="4617" Z="0"/>
					<Vertex X="2797" Y="4606" Z="0"/>
					<Vertex X="2794" Y="4600" Z="0"/>
					<Vertex X="2788" Y="4594" Z="0"/>
					<Vertex X="2785" Y="4588" Z="0"/>
					<Vertex X="2782" Y="4579" Z="0"/>
					<Vertex X="2777" Y="4570" Z="0"/>
					<Vertex X="2771" Y="4565" Z="0"/>
					<Vertex X="2768" Y="4556" Z="0"/>
					<Vertex X="2759" Y="4544" Z="0"/>
					<Vertex X="2759" Y="4538" Z="0"/>
					<Vertex X="2753" Y="4532" Z="0"/>
					<Vertex X="2750" Y="4529" Z="0"/>
					<Vertex X="2750" Y="4520" Z="0"/>
					<Vertex X="2744" Y="4512" Z="0"/>
					<Vertex X="2741" Y="4506" Z="0"/>
					<Vertex X="2741" Y="4500" Z="0"/>
					<Vertex X="2735" Y="4491" Z="0"/>
					<Vertex X="2729" Y="4485" Z="0"/>
					<Vertex X="2729" Y="4476" Z="0"/>
					<Vertex X="2727" Y="4465" Z="0"/>
					<Vertex X="2724" Y="4462" Z="0"/>
					<Vertex X="2721" Y="4459" Z="0"/>
					<Vertex X="2721" Y="4453" Z="0"/>
					<Vertex X="2718" Y="4447" Z="0"/>
					<Vertex X="2700" Y="4415" Z="0"/>
					<Vertex X="2700" Y="4412" Z="0"/>
					<Vertex X="2697" Y="4409" Z="0"/>
					<Vertex X="2694" Y="4400" Z="0"/>
					<Vertex X="2694" Y="4394" Z="0"/>
					<Vertex X="2691" Y="4391" Z="0"/>
					<Vertex X="2691" Y="4388" Z="0"/>
					<Vertex X="2688" Y="4382" Z="0"/>
					<Vertex X="2677" Y="4359" Z="0"/>
					<Vertex X="2671" Y="4350" Z="0"/>
					<Vertex X="2671" Y="4347" Z="0"/>
					<Vertex X="2665" Y="4341" Z="0"/>
					<Vertex X="2665" Y="4332" Z="0"/>
					<Vertex X="2662" Y="4329" Z="0"/>
					<Vertex X="2659" Y="4323" Z="0"/>
					<Vertex X="2656" Y="4320" Z="0"/>
					<Vertex X="2656" Y="4317" Z="0"/>
					<Vertex X="2650" Y="4312" Z="0"/>
					<Vertex X="2650" Y="4303" Z="0"/>
					<Vertex X="2647" Y="4300" Z="0"/>
					<Vertex X="2632" Y="4273" Z="0"/>
					<Vertex X="2629" Y="4270" Z="0"/>
					<Vertex X="2629" Y="4265" Z="0"/>
					<Vertex X="2627" Y="4262" Z="0"/>
					<Vertex X="2627" Y="4256" Z="0"/>
					<Vertex X="2624" Y="4253" Z="0"/>
					<Vertex X="2612" Y="4226" Z="0"/>
					<Vertex X="2612" Y="4223" Z="0"/>
					<Vertex X="2612" Y="4220" Z="0"/>
					<Vertex X="2600" Y="4215" Z="0"/>
					<Vertex X="2597" Y="4209" Z="0"/>
					<Vertex X="2594" Y="4206" Z="0"/>
					<Vertex X="2594" Y="4203" Z="0"/>
					<Vertex X="2591" Y="4197" Z="0"/>
					<Vertex X="2588" Y="4191" Z="0"/>
					<Vertex X="2588" Y="4188" Z="0"/>
					<Vertex X="2585" Y="4182" Z="0"/>
					<Vertex X="2585" Y="4179" Z="0"/>
					<Vertex X="2585" Y="4176" Z="0"/>
					<Vertex X="2579" Y="4173" Z="0"/>
					<Vertex X="2579" Y="4162" Z="0"/>
					<Vertex X="2579" Y="4159" Z="0"/>
					<Vertex X="2577" Y="4150" Z="0"/>
					<Vertex X="2577" Y="4147" Z="0"/>
					<Vertex X="2577" Y="4141" Z="0"/>
					<Vertex X="2574" Y="4106" Z="0"/>
					<Vertex X="2574" Y="4103" Z="0"/>
					<Vertex X="2574" Y="4067" Z="0"/>
					<Vertex X="2574" Y="4056" Z="0"/>
					<Vertex X="2574" Y="4047" Z="0"/>
					<Vertex X="2574" Y="4041" Z="0"/>
					<Vertex X="2574" Y="4035" Z="0"/>
					<Vertex X="2574" Y="4026" Z="0"/>
					<Vertex X="2574" Y="4020" Z="0"/>
					<Vertex X="2574" Y="4009" Z="0"/>
					<Vertex X="2574" Y="4003" Z="0"/>
					<Vertex X="2574" Y="3997" Z="0"/>
					<Vertex X="2574" Y="3988" Z="0"/>
					<Vertex X="2574" Y="3979" Z="0"/>
					<Vertex X="2574" Y="3973" Z="0"/>
					<Vertex X="2574" Y="3965" Z="0"/>
					<Vertex X="2574" Y="3962" Z="0"/>
					<Vertex X="2574" Y="3959" Z="0"/>
					<Vertex X="2574" Y="3950" Z="0"/>
					<Vertex X="2574" Y="3947" Z="0"/>
					<Vertex X="2574" Y="3941" Z="0"/>
					<Vertex X="2574" Y="3938" Z="0"/>
					<Vertex X="2574" Y="3935" Z="0"/>
					<Vertex X="2574" Y="3929" Z="0"/>
					<Vertex X="2574" Y="3923" Z="0"/>
					<Vertex X="2571" Y="3917" Z="0"/>
					<Vertex X="2571" Y="3915" Z="0"/>
					<Vertex X="2571" Y="3906" Z="0"/>
					<Vertex X="2571" Y="3900" Z="0"/>
					<Vertex X="2568" Y="3900" Z="0"/>
					<Vertex X="2568" Y="3894" Z="0"/>
					<Vertex X="2544" Y="3850" Z="0"/>
					<Vertex X="2541" Y="3844" Z="0"/>
					<Vertex X="2538" Y="3844" Z="0"/>
					<Vertex X="2538" Y="3841" Z="0"/>
					<Vertex X="2535" Y="3838" Z="0"/>
					<Vertex X="2532" Y="3832" Z="0"/>
					<Vertex X="2529" Y="3832" Z="0"/>
					<Vertex X="2527" Y="3829" Z="0"/>
					<Vertex X="2527" Y="3826" Z="0"/>
					<Vertex X="2524" Y="3826" Z="0"/>
					<Vertex X="2521" Y="3823" Z="0"/>
					<Vertex X="2518" Y="3820" Z="0"/>
					<Vertex X="2515" Y="3817" Z="0"/>
					<Vertex X="2512" Y="3817" Z="0"/>
					<Vertex X="2509" Y="3815" Z="0"/>
					<Vertex X="2506" Y="3815" Z="0"/>
					<Vertex X="2500" Y="3812" Z="0"/>
					<Vertex X="2497" Y="3812" Z="0"/>
					<Vertex X="2491" Y="3809" Z="0"/>
					<Vertex X="2485" Y="3809" Z="0"/>
					<Vertex X="2456" Y="3806" Z="0"/>
					<Vertex X="2450" Y="3806" Z="0"/>
					<Vertex X="2444" Y="3806" Z="0"/>
					<Vertex X="2438" Y="3806" Z="0"/>
					<Vertex X="2435" Y="3806" Z="0"/>
					<Vertex X="2429" Y="3806" Z="0"/>
					<Vertex X="2427" Y="3806" Z="0"/>
					<Vertex X="2418" Y="3806" Z="0"/>
					<Vertex X="2415" Y="3806" Z="0"/>
					<Vertex X="2412" Y="3806" Z="0"/>
					<Vertex X="2400" Y="3806" Z="0"/>
					<Vertex X="2397" Y="3806" Z="0"/>
					<Vertex X="2388" Y="3806" Z="0"/>
					<Vertex X="2385" Y="3806" Z="0"/>
					<Vertex X="2377" Y="3806" Z="0"/>
					<Vertex X="2371" Y="3806" Z="0"/>
					<Vertex X="2365" Y="3806" Z="0"/>
					<Vertex X="2353" Y="3806" Z="0"/>
					<Vertex X="2347" Y="3806" Z="0"/>
					<Vertex X="2344" Y="3806" Z="0"/>
					<Vertex X="2338" Y="3806" Z="0"/>
					<Vertex X="2329" Y="3806" Z="0"/>
					<Vertex X="2324" Y="3806" Z="0"/>
					<Vertex X="2318" Y="3806" Z="0"/>
					<Vertex X="2315" Y="3806" Z="0"/>
					<Vertex X="2306" Y="3806" Z="0"/>
					<Vertex X="2297" Y="3806" Z="0"/>
					<Vertex X="2291" Y="3806" Z="0"/>
					<Vertex X="2288" Y="3806" Z="0"/>
					<Vertex X="2285" Y="3806" Z="0"/>
					<Vertex X="2279" Y="3806" Z="0"/>
					<Vertex X="2277" Y="3806" Z="0"/>
					<Vertex X="2271" Y="3806" Z="0"/>
					<Vertex X="2238" Y="3803" Z="0"/>
					<Vertex X="2232" Y="3800" Z="0"/>
					<Vertex X="2229" Y="3800" Z="0"/>
					<Vertex X="2224" Y="3797" Z="0"/>
					<Vertex X="2221" Y="3794" Z="0"/>
					<Vertex X="2218" Y="3794" Z="0"/>
					<Vertex X="2218" Y="3791" Z="0"/>
					<Vertex X="2209" Y="3785" Z="0"/>
					<Vertex X="2203" Y="3782" Z="0"/>
					<Vertex X="2203" Y="3776" Z="0"/>
					<Vertex X="2200" Y="3773" Z="0"/>
					<Vertex X="2197" Y="3770" Z="0"/>
					<Vertex X="2197" Y="3759" Z="0"/>
					<Vertex X="2197" Y="3756" Z="0"/>
					<Vertex X="2191" Y="3750" Z="0"/>
					<Vertex X="2188" Y="3744" Z="0"/>
					<Vertex X="2188" Y="3735" Z="0"/>
					<Vertex X="2188" Y="3732" Z="0"/>
					<Vertex X="2188" Y="3723" Z="0"/>
					<Vertex X="2188" Y="3717" Z="0"/>
					<Vertex X="2188" Y="3715" Z="0"/>
					<Vertex X="2188" Y="3709" Z="0"/>
					<Vertex X="2188" Y="3706" Z="0"/>
					<Vertex X="2188" Y="3703" Z="0"/>
					<Vertex X="2188" Y="3694" Z="0"/>
					<Vertex X="2188" Y="3688" Z="0"/>
					<Vertex X="2188" Y="3685" Z="0"/>
					<Vertex X="2188" Y="3676" Z="0"/>
					<Vertex X="2188" Y="3647" Z="0"/>
					<Vertex X="2188" Y="3620" Z="0"/>
					<Vertex X="2188" Y="3603" Z="0"/>
					<Vertex X="2188" Y="3594" Z="0"/>
					<Vertex X="2191" Y="3585" Z="0"/>
					<Vertex X="2191" Y="3579" Z="0"/>
					<Vertex X="2197" Y="3562" Z="0"/>
					<Vertex X="2197" Y="3559" Z="0"/>
					<Vertex X="2200" Y="3547" Z="0"/>
					<Vertex X="2203" Y="3529" Z="0"/>
					<Vertex X="2203" Y="3523" Z="0"/>
					<Vertex X="2206" Y="3517" Z="0"/>
					<Vertex X="2206" Y="3503" Z="0"/>
					<Vertex X="2209" Y="3491" Z="0"/>
					<Vertex X="2212" Y="3482" Z="0"/>
					<Vertex X="2215" Y="3459" Z="0"/>
					<Vertex X="2215" Y="3456" Z="0"/>
					<Vertex X="2218" Y="3447" Z="0"/>
					<Vertex X="2221" Y="3432" Z="0"/>
					<Vertex X="2221" Y="3426" Z="0"/>
					<Vertex X="2227" Y="3409" Z="0"/>
					<Vertex X="2227" Y="3403" Z="0"/>
					<Vertex X="2229" Y="3394" Z="0"/>
					<Vertex X="2235" Y="3376" Z="0"/>
					<Vertex X="2238" Y="3367" Z="0"/>
					<Vertex X="2241" Y="3362" Z="0"/>
					<Vertex X="2247" Y="3344" Z="0"/>
					<Vertex X="2253" Y="3341" Z="0"/>
					<Vertex X="2274" Y="3303" Z="0"/>
					<Vertex X="2297" Y="3265" Z="0"/>
					<Vertex X="2300" Y="3259" Z="0"/>
					<Vertex X="2306" Y="3250" Z="0"/>
					<Vertex X="2309" Y="3247" Z="0"/>
					<Vertex X="2318" Y="3235" Z="0"/>
					<Vertex X="2318" Y="3232" Z="0"/>
					<Vertex X="2321" Y="3229" Z="0"/>
					<Vertex X="2327" Y="3223" Z="0"/>
					<Vertex X="2329" Y="3217" Z="0"/>
					<Vertex X="2335" Y="3215" Z="0"/>
					<Vertex X="2338" Y="3209" Z="0"/>
					<Vertex X="2344" Y="3203" Z="0"/>
					<Vertex X="2347" Y="3200" Z="0"/>
					<Vertex X="2350" Y="3197" Z="0"/>
					<Vertex X="2353" Y="3191" Z="0"/>
					<Vertex X="2356" Y="3188" Z="0"/>
					<Vertex X="2359" Y="3182" Z="0"/>
					<Vertex X="2362" Y="3182" Z="0"/>
					<Vertex X="2368" Y="3173" Z="0"/>
					<Vertex X="2368" Y="3170" Z="0"/>
					<Vertex X="2377" Y="3162" Z="0"/>
					<Vertex X="2377" Y="3156" Z="0"/>
					<Vertex X="2382" Y="3147" Z="0"/>
					<Vertex X="2388" Y="3144" Z="0"/>
					<Vertex X="2394" Y="3135" Z="0"/>
					<Vertex X="2406" Y="3120" Z="0"/>
					<Vertex X="2427" Y="3097" Z="0"/>
					<Vertex X="2432" Y="3094" Z="0"/>
					<Vertex X="2438" Y="3085" Z="0"/>
					<Vertex X="2444" Y="3082" Z="0"/>
					<Vertex X="2450" Y="3073" Z="0"/>
					<Vertex X="2456" Y="3073" Z="0"/>
					<Vertex X="2459" Y="3067" Z="0"/>
					<Vertex X="2462" Y="3065" Z="0"/>
					<Vertex X="2474" Y="3056" Z="0"/>
					<Vertex X="2479" Y="3050" Z="0"/>
					<Vertex X="2485" Y="3047" Z="0"/>
					<Vertex X="2491" Y="3041" Z="0"/>
					<Vertex X="2497" Y="3035" Z="0"/>
					<Vertex X="2503" Y="3029" Z="0"/>
					<Vertex X="2509" Y="3023" Z="0"/>
					<Vertex X="2515" Y="3023" Z="0"/>
					<Vertex X="2515" Y="3020" Z="0"/>
					<Vertex X="2521" Y="3017" Z="0"/>
					<Vertex X="2527" Y="3015" Z="0"/>
					<Vertex X="2532" Y="3012" Z="0"/>
					<Vertex X="2535" Y="3009" Z="0"/>
					<Vertex X="2538" Y="3006" Z="0"/>
					<Vertex X="2544" Y="3003" Z="0"/>
					<Vertex X="2553" Y="2994" Z="0"/>
					<Vertex X="2559" Y="2991" Z="0"/>
					<Vertex X="2571" Y="2982" Z="0"/>
					<Vertex X="2574" Y="2982" Z="0"/>
					<Vertex X="2579" Y="2979" Z="0"/>
					<Vertex X="2582" Y="2976" Z="0"/>
					<Vertex X="2597" Y="2967" Z="0"/>
					<Vertex X="2603" Y="2965" Z="0"/>
					<Vertex X="2606" Y="2962" Z="0"/>
					<Vertex X="2612" Y="2959" Z="0"/>
					<Vertex X="2615" Y="2956" Z="0"/>
					<Vertex X="2621" Y="2953" Z="0"/>
					<Vertex X="2632" Y="2947" Z="0"/>
					<Vertex X="2656" Y="2932" Z="0"/>
					<Vertex X="2668" Y="2929" Z="0"/>
					<Vertex X="2671" Y="2926" Z="0"/>
					<Vertex X="2677" Y="2923" Z="0"/>
					<Vertex X="2682" Y="2923" Z="0"/>
					<Vertex X="2691" Y="2917" Z="0"/>
					<Vertex X="2700" Y="2915" Z="0"/>
					<Vertex X="2703" Y="2915" Z="0"/>
					<Vertex X="2709" Y="2912" Z="0"/>
					<Vertex X="2715" Y="2909" Z="0"/>
					<Vertex X="2724" Y="2906" Z="0"/>
					<Vertex X="2727" Y="2903" Z="0"/>
					<Vertex X="2732" Y="2903" Z="0"/>
					<Vertex X="2741" Y="2897" Z="0"/>
					<Vertex X="2768" Y="2891" Z="0"/>
					<Vertex X="2771" Y="2891" Z="0"/>
					<Vertex X="2785" Y="2888" Z="0"/>
					<Vertex X="2797" Y="2885" Z="0"/>
					<Vertex X="2809" Y="2882" Z="0"/>
					<Vertex X="2821" Y="2879" Z="0"/>
					<Vertex X="2827" Y="2879" Z="0"/>
					<Vertex X="2838" Y="2876" Z="0"/>
					<Vertex X="2850" Y="2873" Z="0"/>
					<Vertex X="2859" Y="2870" Z="0"/>
					<Vertex X="2874" Y="2867" Z="0"/>
					<Vertex X="2882" Y="2867" Z="0"/>
					<Vertex X="2894" Y="2862" Z="0"/>
					<Vertex X="2909" Y="2862" Z="0"/>
					<Vertex X="2915" Y="2859" Z="0"/>
					<Vertex X="2924" Y="2859" Z="0"/>
					<Vertex X="2932" Y="2856" Z="0"/>
					<Vertex X="2944" Y="2856" Z="0"/>
					<Vertex X="2956" Y="2850" Z="0"/>
					<Vertex X="2982" Y="2850" Z="0"/>
					<Vertex X="2985" Y="2850" Z="0"/>
					<Vertex X="3009" Y="2844" Z="0"/>
					<Vertex X="3012" Y="2844" Z="0"/>
					<Vertex X="3018" Y="2844" Z="0"/>
					<Vertex X="3024" Y="2841" Z="0"/>
					<Vertex X="3027" Y="2841" Z="0"/>
					<Vertex X="3029" Y="2841" Z="0"/>
					<Vertex X="3032" Y="2841" Z="0"/>
					<Vertex X="3035" Y="2838" Z="0"/>
					<Vertex X="3038" Y="2838" Z="0"/>
					<Vertex X="3041" Y="2838" Z="0"/>
					<Vertex X="3044" Y="2838" Z="0"/>
					<Vertex X="3047" Y="2838" Z="0"/>
					<Vertex X="3050" Y="2838" Z="0"/>
					<Vertex X="3056" Y="2838" Z="0"/>
					<Vertex X="3059" Y="2838" Z="0"/>
					<Vertex X="3062" Y="2838" Z="0"/>
					<Vertex X="3068" Y="2835" Z="0"/>
					<Vertex X="3071" Y="2832" Z="0"/>
					<Vertex X="3088" Y="2832" Z="0"/>
					<Vertex X="3106" Y="2823" Z="0"/>
					<Vertex X="3112" Y="2820" Z="0"/>
					<Vertex X="3115" Y="2820" Z="0"/>
					<Vertex X="3121" Y="2817" Z="0"/>
					<Vertex X="3127" Y="2817" Z="0"/>
					<Vertex X="3132" Y="2812" Z="0"/>
					<Vertex X="3135" Y="2812" Z="0"/>
					<Vertex X="3141" Y="2806" Z="0"/>
					<Vertex X="3150" Y="2806" Z="0"/>
					<Vertex X="3153" Y="2800" Z="0"/>
					<Vertex X="3162" Y="2794" Z="0"/>
					<Vertex X="3162" Y="2791" Z="0"/>
					<Vertex X="3174" Y="2782" Z="0"/>
					<Vertex X="3179" Y="2776" Z="0"/>
					<Vertex X="3185" Y="2770" Z="0"/>
					<Vertex X="3188" Y="2767" Z="0"/>
					<Vertex X="3200" Y="2756" Z="0"/>
					<Vertex X="3206" Y="2747" Z="0"/>
					<Vertex X="3209" Y="2747" Z="0"/>
					<Vertex X="3215" Y="2741" Z="0"/>
					<Vertex X="3221" Y="2738" Z="0"/>
					<Vertex X="3227" Y="2729" Z="0"/>
					<Vertex X="3229" Y="2726" Z="0"/>
					<Vertex X="3247" Y="2709" Z="0"/>
					<Vertex X="3265" Y="2688" Z="0"/>
					<Vertex X="3271" Y="2679" Z="0"/>
					<Vertex X="3279" Y="2670" Z="0"/>
					<Vertex X="3285" Y="2659" Z="0"/>
					<Vertex X="3285" Y="2656" Z="0"/>
					<Vertex X="3294" Y="2650" Z="0"/>
					<Vertex X="3306" Y="2638" Z="0"/>
					<Vertex X="3309" Y="2635" Z="0"/>
					<Vertex X="3315" Y="2629" Z="0"/>
					<Vertex X="3321" Y="2623" Z="0"/>
					<Vertex X="3324" Y="2617" Z="0"/>
					<Vertex X="3329" Y="2612" Z="0"/>
					<Vertex X="3335" Y="2609" Z="0"/>
					<Vertex X="3341" Y="2603" Z="0"/>
					<Vertex X="3350" Y="2597" Z="0"/>
					<Vertex X="3356" Y="2591" Z="0"/>
					<Vertex X="3365" Y="2585" Z="0"/>
					<Vertex X="3371" Y="2579" Z="0"/>
					<Vertex X="3377" Y="2576" Z="0"/>
					<Vertex X="3382" Y="2570" Z="0"/>
					<Vertex X="3391" Y="2562" Z="0"/>
					<Vertex X="3400" Y="2556" Z="0"/>
					<Vertex X="3409" Y="2547" Z="0"/>
					<Vertex X="3435" Y="2526" Z="0"/>
					<Vertex X="3438" Y="2520" Z="0"/>
					<Vertex X="3441" Y="2520" Z="0"/>
					<Vertex X="3450" Y="2517" Z="0"/>
					<Vertex X="3456" Y="2512" Z="0"/>
					<Vertex X="3459" Y="2506" Z="0"/>
					<Vertex X="3465" Y="2506" Z="0"/>
					<Vertex X="3468" Y="2503" Z="0"/>
					<Vertex X="3474" Y="2500" Z="0"/>
					<Vertex X="3477" Y="2497" Z="0"/>
					<Vertex X="3482" Y="2491" Z="0"/>
					<Vertex X="3485" Y="2491" Z="0"/>
					<Vertex X="3491" Y="2488" Z="0"/>
					<Vertex X="3494" Y="2485" Z="0"/>
					<Vertex X="3497" Y="2482" Z="0"/>
					<Vertex X="3500" Y="2482" Z="0"/>
					<Vertex X="3503" Y="2482" Z="0"/>
					<Vertex X="3506" Y="2482" Z="0"/>
					<Vertex X="3509" Y="2479" Z="0"/>
					<Vertex X="3515" Y="2479" Z="0"/>
					<Vertex X="3524" Y="2473" Z="0"/>
					<Vertex X="3527" Y="2470" Z="0"/>
					<Vertex X="3535" Y="2467" Z="0"/>
					<Vertex X="3541" Y="2465" Z="0"/>
					<Vertex X="3547" Y="2465" Z="0"/>
					<Vertex X="3550" Y="2462" Z="0"/>
					<Vertex X="3553" Y="2462" Z="0"/>
					<Vertex X="3556" Y="2462" Z="0"/>
					<Vertex X="3556" Y="2459" Z="0"/>
					<Vertex X="3559" Y="2459" Z="0"/>
					<Vertex X="3559" Y="2473" Z="0"/>
				</Vertices>
			</Region>
			<Region Id="4" Type="0" Zoom="0.490000" Selected="0" ImageLocation="" ImageFocus="0" Length="3193.3" Area="584528.5" LengthMicrons="1577.2" AreaMicrons="142588.3" Text="SOLID" NegativeROA="0" InputRegionId="0" Analyze="1" DisplayId="4">
				<Attributes/>
				<Vertices>
					<Vertex X="14773" Y="12663" Z="0"/>
					<Vertex X="14771" Y="12663" Z="0"/>
					<Vertex X="14767" Y="12659" Z="0"/>
					<Vertex X="14765" Y="12657" Z="0"/>
					<Vertex X="14765" Y="12655" Z="0"/>
					<Vertex X="14761" Y="12651" Z="0"/>
					<Vertex X="14759" Y="12646" Z="0"/>
					<Vertex X="14757" Y="12646" Z="0"/>
					<Vertex X="14757" Y="12642" Z="0"/>
					<Vertex X="14753" Y="12638" Z="0"/>
					<Vertex X="14751" Y="12636" Z="0"/>
					<Vertex X="14749" Y="12634" Z="0"/>
					<Vertex X="14745" Y="12634" Z="0"/>
					<Vertex X="14745" Y="12632" Z="0"/>
					<Vertex X="14743" Y="12630" Z="0"/>
					<Vertex X="14739" Y="12630" Z="0"/>
					<Vertex X="14739" Y="12628" Z="0"/>
					<Vertex X="14735" Y="12628" Z="0"/>
					<Vertex X="14730" Y="12626" Z="0"/>
					<Vertex X="14726" Y="12626" Z="0"/>
					<Vertex X="14724" Y="12626" Z="0"/>
					<Vertex X="14716" Y="12622" Z="0"/>
					<Vertex X="14712" Y="12620" Z="0"/>
					<Vertex X="14708" Y="12620" Z="0"/>
					<Vertex X="14700" Y="12618" Z="0"/>
					<Vertex X="14692" Y="12614" Z="0"/>
					<Vertex X="14684" Y="12612" Z="0"/>
					<Vertex X="14677" Y="12610" Z="0"/>
					<Vertex X="14669" Y="12610" Z="0"/>
					<Vertex X="14661" Y="12608" Z="0"/>
					<Vertex X="14653" Y="12608" Z="0"/>
					<Vertex X="14647" Y="12608" Z="0"/>
					<Vertex X="14643" Y="12606" Z="0"/>
					<Vertex X="14637" Y="12606" Z="0"/>
					<Vertex X="14628" Y="12606" Z="0"/>
					<Vertex X="14620" Y="12606" Z="0"/>
					<Vertex X="14618" Y="12606" Z="0"/>
					<Vertex X="14612" Y="12606" Z="0"/>
					<Vertex X="14606" Y="12606" Z="0"/>
					<Vertex X="14604" Y="12606" Z="0"/>
					<Vertex X="14598" Y="12606" Z="0"/>
					<Vertex X="14592" Y="12606" Z="0"/>
					<Vertex X="14588" Y="12606" Z="0"/>
					<Vertex X="14584" Y="12606" Z="0"/>
					<Vertex X="14579" Y="12604" Z="0"/>
					<Vertex X="14573" Y="12604" Z="0"/>
					<Vertex X="14571" Y="12604" Z="0"/>
					<Vertex X="14569" Y="12602" Z="0"/>
					<Vertex X="14565" Y="12597" Z="0"/>
					<Vertex X="14559" Y="12595" Z="0"/>
					<Vertex X="14553" Y="12591" Z="0"/>
					<Vertex X="14547" Y="12589" Z="0"/>
					<Vertex X="14543" Y="12585" Z="0"/>
					<Vertex X="14541" Y="12583" Z="0"/>
					<Vertex X="14535" Y="12579" Z="0"/>
					<Vertex X="14526" Y="12573" Z="0"/>
					<Vertex X="14522" Y="12571" Z="0"/>
					<Vertex X="14512" Y="12565" Z="0"/>
					<Vertex X="14510" Y="12563" Z="0"/>
					<Vertex X="14500" Y="12559" Z="0"/>
					<Vertex X="14494" Y="12553" Z="0"/>
					<Vertex X="14486" Y="12548" Z="0"/>
					<Vertex X="14484" Y="12544" Z="0"/>
					<Vertex X="14479" Y="12540" Z="0"/>
					<Vertex X="14475" Y="12538" Z="0"/>
					<Vertex X="14471" Y="12536" Z="0"/>
					<Vertex X="14467" Y="12532" Z="0"/>
					<Vertex X="14463" Y="12528" Z="0"/>
					<Vertex X="14461" Y="12526" Z="0"/>
					<Vertex X="14457" Y="12524" Z="0"/>
					<Vertex X="14455" Y="12520" Z="0"/>
					<Vertex X="14451" Y="12518" Z="0"/>
					<Vertex X="14447" Y="12516" Z="0"/>
					<Vertex X="14443" Y="12512" Z="0"/>
					<Vertex X="14441" Y="12510" Z="0"/>
					<Vertex X="14432" Y="12504" Z="0"/>
					<Vertex X="14430" Y="12500" Z="0"/>
					<Vertex X="14422" Y="12495" Z="0"/>
					<Vertex X="14416" Y="12491" Z="0"/>
					<Vertex X="14412" Y="12487" Z="0"/>
					<Vertex X="14406" Y="12483" Z="0"/>
					<Vertex X="14402" Y="12479" Z="0"/>
					<Vertex X="14400" Y="12477" Z="0"/>
					<Vertex X="14396" Y="12477" Z="0"/>
					<Vertex X="14392" Y="12473" Z="0"/>
					<Vertex X="14388" Y="12471" Z="0"/>
					<Vertex X="14384" Y="12469" Z="0"/>
					<Vertex X="14379" Y="12467" Z="0"/>
					<Vertex X="14375" Y="12465" Z="0"/>
					<Vertex X="14371" Y="12465" Z="0"/>
					<Vertex X="14367" Y="12463" Z="0"/>
					<Vertex X="14361" Y="12461" Z="0"/>
					<Vertex X="14357" Y="12459" Z="0"/>
					<Vertex X="14349" Y="12459" Z="0"/>
					<Vertex X="14347" Y="12457" Z="0"/>
					<Vertex X="14341" Y="12455" Z="0"/>
					<Vertex X="14337" Y="12453" Z="0"/>
					<Vertex X="14332" Y="12453" Z="0"/>
					<Vertex X="14330" Y="12453" Z="0"/>
					<Vertex X="14322" Y="12453" Z="0"/>
					<Vertex X="14318" Y="12453" Z="0"/>
					<Vertex X="14312" Y="12451" Z="0"/>
					<Vertex X="14306" Y="12451" Z="0"/>
					<Vertex X="14302" Y="12451" Z="0"/>
					<Vertex X="14296" Y="12451" Z="0"/>
					<Vertex X="14294" Y="12451" Z="0"/>
					<Vertex X="14292" Y="12451" Z="0"/>
					<Vertex X="14288" Y="12451" Z="0"/>
					<Vertex X="14286" Y="12451" Z="0"/>
					<Vertex X="14281" Y="12453" Z="0"/>
					<Vertex X="14277" Y="12455" Z="0"/>
					<Vertex X="14275" Y="12457" Z="0"/>
					<Vertex X="14273" Y="12459" Z="0"/>
					<Vertex X="14269" Y="12461" Z="0"/>
					<Vertex X="14265" Y="12465" Z="0"/>
					<Vertex X="14263" Y="12467" Z="0"/>
					<Vertex X="14259" Y="12467" Z="0"/>
					<Vertex X="14257" Y="12471" Z="0"/>
					<Vertex X="14255" Y="12471" Z="0"/>
					<Vertex X="14253" Y="12475" Z="0"/>
					<Vertex X="14251" Y="12475" Z="0"/>
					<Vertex X="14249" Y="12479" Z="0"/>
					<Vertex X="14247" Y="12481" Z="0"/>
					<Vertex X="14243" Y="12485" Z="0"/>
					<Vertex X="14241" Y="12487" Z="0"/>
					<Vertex X="14237" Y="12489" Z="0"/>
					<Vertex X="14235" Y="12493" Z="0"/>
					<Vertex X="14230" Y="12495" Z="0"/>
					<Vertex X="14228" Y="12497" Z="0"/>
					<Vertex X="14226" Y="12500" Z="0"/>
					<Vertex X="14224" Y="12502" Z="0"/>
					<Vertex X="14222" Y="12504" Z="0"/>
					<Vertex X="14220" Y="12506" Z="0"/>
					<Vertex X="14218" Y="12508" Z="0"/>
					<Vertex X="14216" Y="12510" Z="0"/>
					<Vertex X="14214" Y="12510" Z="0"/>
					<Vertex X="14210" Y="12516" Z="0"/>
					<Vertex X="14210" Y="12518" Z="0"/>
					<Vertex X="14208" Y="12520" Z="0"/>
					<Vertex X="14206" Y="12524" Z="0"/>
					<Vertex X="14202" Y="12528" Z="0"/>
					<Vertex X="14200" Y="12530" Z="0"/>
					<Vertex X="14200" Y="12532" Z="0"/>
					<Vertex X="14198" Y="12534" Z="0"/>
					<Vertex X="14194" Y="12538" Z="0"/>
					<Vertex X="14192" Y="12542" Z="0"/>
					<Vertex X="14186" Y="12548" Z="0"/>
					<Vertex X="14186" Y="12551" Z="0"/>
					<Vertex X="14184" Y="12555" Z="0"/>
					<Vertex X="14179" Y="12559" Z="0"/>
					<Vertex X="14177" Y="12565" Z="0"/>
					<Vertex X="14173" Y="12569" Z="0"/>
					<Vertex X="14169" Y="12573" Z="0"/>
					<Vertex X="14167" Y="12577" Z="0"/>
					<Vertex X="14165" Y="12581" Z="0"/>
					<Vertex X="14163" Y="12585" Z="0"/>
					<Vertex X="14161" Y="12591" Z="0"/>
					<Vertex X="14157" Y="12600" Z="0"/>
					<Vertex X="14155" Y="12604" Z="0"/>
					<Vertex X="14151" Y="12610" Z="0"/>
					<Vertex X="14147" Y="12618" Z="0"/>
					<Vertex X="14145" Y="12620" Z="0"/>
					<Vertex X="14139" Y="12630" Z="0"/>
					<Vertex X="14135" Y="12638" Z="0"/>
					<Vertex X="14135" Y="12642" Z="0"/>
					<Vertex X="14130" Y="12646" Z="0"/>
					<Vertex X="14130" Y="12651" Z="0"/>
					<Vertex X="14128" Y="12655" Z="0"/>
					<Vertex X="14124" Y="12663" Z="0"/>
					<Vertex X="14124" Y="12665" Z="0"/>
					<Vertex X="14120" Y="12669" Z="0"/>
					<Vertex X="14120" Y="12673" Z="0"/>
					<Vertex X="14116" Y="12681" Z="0"/>
					<Vertex X="14114" Y="12689" Z="0"/>
					<Vertex X="14112" Y="12693" Z="0"/>
					<Vertex X="14110" Y="12704" Z="0"/>
					<Vertex X="14108" Y="12708" Z="0"/>
					<Vertex X="14106" Y="12710" Z="0"/>
					<Vertex X="14104" Y="12718" Z="0"/>
					<Vertex X="14104" Y="12724" Z="0"/>
					<Vertex X="14104" Y="12730" Z="0"/>
					<Vertex X="14100" Y="12734" Z="0"/>
					<Vertex X="14100" Y="12736" Z="0"/>
					<Vertex X="14098" Y="12742" Z="0"/>
					<Vertex X="14098" Y="12748" Z="0"/>
					<Vertex X="14098" Y="12753" Z="0"/>
					<Vertex X="14098" Y="12755" Z="0"/>
					<Vertex X="14098" Y="12757" Z="0"/>
					<Vertex X="14098" Y="12761" Z="0"/>
					<Vertex X="14098" Y="12763" Z="0"/>
					<Vertex X="14098" Y="12767" Z="0"/>
					<Vertex X="14098" Y="12769" Z="0"/>
					<Vertex X="14098" Y="12773" Z="0"/>
					<Vertex X="14098" Y="12777" Z="0"/>
					<Vertex X="14098" Y="12783" Z="0"/>
					<Vertex X="14098" Y="12785" Z="0"/>
					<Vertex X="14098" Y="12789" Z="0"/>
					<Vertex X="14098" Y="12793" Z="0"/>
					<Vertex X="14098" Y="12797" Z="0"/>
					<Vertex X="14098" Y="12804" Z="0"/>
					<Vertex X="14098" Y="12808" Z="0"/>
					<Vertex X="14098" Y="12812" Z="0"/>
					<Vertex X="14098" Y="12818" Z="0"/>
					<Vertex X="14098" Y="12824" Z="0"/>
					<Vertex X="14098" Y="12828" Z="0"/>
					<Vertex X="14098" Y="12834" Z="0"/>
					<Vertex X="14098" Y="12840" Z="0"/>
					<Vertex X="14098" Y="12844" Z="0"/>
					<Vertex X="14098" Y="12848" Z="0"/>
					<Vertex X="14098" Y="12851" Z="0"/>
					<Vertex X="14098" Y="12855" Z="0"/>
					<Vertex X="14098" Y="12857" Z="0"/>
					<Vertex X="14098" Y="12861" Z="0"/>
					<Vertex X="14098" Y="12863" Z="0"/>
					<Vertex X="14098" Y="12867" Z="0"/>
					<Vertex X="14098" Y="12869" Z="0"/>
					<Vertex X="14098" Y="12871" Z="0"/>
					<Vertex X="14098" Y="12875" Z="0"/>
					<Vertex X="14098" Y="12879" Z="0"/>
					<Vertex X="14098" Y="12881" Z="0"/>
					<Vertex X="14098" Y="12883" Z="0"/>
					<Vertex X="14098" Y="12885" Z="0"/>
					<Vertex X="14098" Y="12887" Z="0"/>
					<Vertex X="14098" Y="12889" Z="0"/>
					<Vertex X="14096" Y="12891" Z="0"/>
					<Vertex X="14096" Y="12893" Z="0"/>
					<Vertex X="14094" Y="12895" Z="0"/>
					<Vertex X="14094" Y="12897" Z="0"/>
					<Vertex X="14092" Y="12900" Z="0"/>
					<Vertex X="14092" Y="12902" Z="0"/>
					<Vertex X="14090" Y="12902" Z="0"/>
					<Vertex X="14088" Y="12904" Z="0"/>
					<Vertex X="14086" Y="12906" Z="0"/>
					<Vertex X="14084" Y="12906" Z="0"/>
					<Vertex X="14079" Y="12910" Z="0"/>
					<Vertex X="14073" Y="12912" Z="0"/>
					<Vertex X="14069" Y="12916" Z="0"/>
					<Vertex X="14067" Y="12916" Z="0"/>
					<Vertex X="14065" Y="12918" Z="0"/>
					<Vertex X="14063" Y="12918" Z="0"/>
					<Vertex X="14059" Y="12920" Z="0"/>
					<Vertex X="14055" Y="12922" Z="0"/>
					<Vertex X="14053" Y="12922" Z="0"/>
					<Vertex X="14051" Y="12922" Z="0"/>
					<Vertex X="14049" Y="12922" Z="0"/>
					<Vertex X="14047" Y="12922" Z="0"/>
					<Vertex X="14045" Y="12922" Z="0"/>
					<Vertex X="14041" Y="12924" Z="0"/>
					<Vertex X="14039" Y="12924" Z="0"/>
					<Vertex X="14035" Y="12924" Z="0"/>
					<Vertex X="14032" Y="12924" Z="0"/>
					<Vertex X="14028" Y="12924" Z="0"/>
					<Vertex X="14024" Y="12926" Z="0"/>
					<Vertex X="14022" Y="12928" Z="0"/>
					<Vertex X="14020" Y="12928" Z="0"/>
					<Vertex X="14012" Y="12928" Z="0"/>
					<Vertex X="14008" Y="12928" Z="0"/>
					<Vertex X="14004" Y="12930" Z="0"/>
					<Vertex X="13996" Y="12934" Z="0"/>
					<Vertex X="13992" Y="12934" Z="0"/>
					<Vertex X="13984" Y="12936" Z="0"/>
					<Vertex X="13979" Y="12938" Z="0"/>
					<Vertex X="13973" Y="12940" Z="0"/>
					<Vertex X="13971" Y="12940" Z="0"/>
					<Vertex X="13967" Y="12942" Z="0"/>
					<Vertex X="13963" Y="12944" Z="0"/>
					<Vertex X="13957" Y="12946" Z="0"/>
					<Vertex X="13953" Y="12948" Z="0"/>
					<Vertex X="13951" Y="12948" Z="0"/>
					<Vertex X="13947" Y="12951" Z="0"/>
					<Vertex X="13947" Y="12953" Z="0"/>
					<Vertex X="13943" Y="12955" Z="0"/>
					<Vertex X="13939" Y="12955" Z="0"/>
					<Vertex X="13937" Y="12957" Z="0"/>
					<Vertex X="13935" Y="12959" Z="0"/>
					<Vertex X="13932" Y="12961" Z="0"/>
					<Vertex X="13930" Y="12961" Z="0"/>
					<Vertex X="13928" Y="12965" Z="0"/>
					<Vertex X="13926" Y="12967" Z="0"/>
					<Vertex X="13924" Y="12967" Z="0"/>
					<Vertex X="13922" Y="12971" Z="0"/>
					<Vertex X="13920" Y="12971" Z="0"/>
					<Vertex X="13920" Y="12973" Z="0"/>
					<Vertex X="13918" Y="12973" Z="0"/>
					<Vertex X="13918" Y="12975" Z="0"/>
					<Vertex X="13918" Y="12977" Z="0"/>
					<Vertex X="13916" Y="12979" Z="0"/>
					<Vertex X="13916" Y="12981" Z="0"/>
					<Vertex X="13914" Y="12985" Z="0"/>
					<Vertex X="13912" Y="12985" Z="0"/>
					<Vertex X="13912" Y="12987" Z="0"/>
					<Vertex X="13910" Y="12991" Z="0"/>
					<Vertex X="13910" Y="12997" Z="0"/>
					<Vertex X="13910" Y="13002" Z="0"/>
					<Vertex X="13906" Y="13008" Z="0"/>
					<Vertex X="13904" Y="13012" Z="0"/>
					<Vertex X="13904" Y="13018" Z="0"/>
					<Vertex X="13902" Y="13022" Z="0"/>
					<Vertex X="13898" Y="13028" Z="0"/>
					<Vertex X="13898" Y="13030" Z="0"/>
					<Vertex X="13898" Y="13036" Z="0"/>
					<Vertex X="13898" Y="13038" Z="0"/>
					<Vertex X="13896" Y="13042" Z="0"/>
					<Vertex X="13896" Y="13044" Z="0"/>
					<Vertex X="13896" Y="13048" Z="0"/>
					<Vertex X="13896" Y="13051" Z="0"/>
					<Vertex X="13896" Y="13053" Z="0"/>
					<Vertex X="13896" Y="13055" Z="0"/>
					<Vertex X="13896" Y="13057" Z="0"/>
					<Vertex X="13896" Y="13061" Z="0"/>
					<Vertex X="13896" Y="13063" Z="0"/>
					<Vertex X="13896" Y="13067" Z="0"/>
					<Vertex X="13896" Y="13069" Z="0"/>
					<Vertex X="13896" Y="13073" Z="0"/>
					<Vertex X="13896" Y="13075" Z="0"/>
					<Vertex X="13896" Y="13079" Z="0"/>
					<Vertex X="13896" Y="13081" Z="0"/>
					<Vertex X="13898" Y="13083" Z="0"/>
					<Vertex X="13900" Y="13085" Z="0"/>
					<Vertex X="13900" Y="13087" Z="0"/>
					<Vertex X="13902" Y="13089" Z="0"/>
					<Vertex X="13902" Y="13091" Z="0"/>
					<Vertex X="13906" Y="13093" Z="0"/>
					<Vertex X="13908" Y="13095" Z="0"/>
					<Vertex X="13912" Y="13097" Z="0"/>
					<Vertex X="13914" Y="13100" Z="0"/>
					<Vertex X="13918" Y="13102" Z="0"/>
					<Vertex X="13924" Y="13104" Z="0"/>
					<Vertex X="13928" Y="13106" Z="0"/>
					<Vertex X="13937" Y="13108" Z="0"/>
					<Vertex X="13941" Y="13110" Z="0"/>
					<Vertex X="13951" Y="13112" Z="0"/>
					<Vertex X="13957" Y="13112" Z="0"/>
					<Vertex X="13965" Y="13114" Z="0"/>
					<Vertex X="13969" Y="13116" Z="0"/>
					<Vertex X="13977" Y="13116" Z="0"/>
					<Vertex X="13984" Y="13118" Z="0"/>
					<Vertex X="13990" Y="13118" Z="0"/>
					<Vertex X="13996" Y="13118" Z="0"/>
					<Vertex X="14000" Y="13120" Z="0"/>
					<Vertex X="14004" Y="13120" Z="0"/>
					<Vertex X="14006" Y="13122" Z="0"/>
					<Vertex X="14012" Y="13122" Z="0"/>
					<Vertex X="14014" Y="13122" Z="0"/>
					<Vertex X="14018" Y="13122" Z="0"/>
					<Vertex X="14022" Y="13124" Z="0"/>
					<Vertex X="14026" Y="13124" Z="0"/>
					<Vertex X="14030" Y="13124" Z="0"/>
					<Vertex X="14032" Y="13126" Z="0"/>
					<Vertex X="14035" Y="13126" Z="0"/>
					<Vertex X="14037" Y="13126" Z="0"/>
					<Vertex X="14041" Y="13126" Z="0"/>
					<Vertex X="14045" Y="13126" Z="0"/>
					<Vertex X="14047" Y="13126" Z="0"/>
					<Vertex X="14049" Y="13128" Z="0"/>
					<Vertex X="14051" Y="13128" Z="0"/>
					<Vertex X="14053" Y="13128" Z="0"/>
					<Vertex X="14055" Y="13130" Z="0"/>
					<Vertex X="14057" Y="13130" Z="0"/>
					<Vertex X="14059" Y="13132" Z="0"/>
					<Vertex X="14063" Y="13132" Z="0"/>
					<Vertex X="14067" Y="13132" Z="0"/>
					<Vertex X="14069" Y="13134" Z="0"/>
					<Vertex X="14073" Y="13134" Z="0"/>
					<Vertex X="14081" Y="13138" Z="0"/>
					<Vertex X="14084" Y="13138" Z="0"/>
					<Vertex X="14086" Y="13140" Z="0"/>
					<Vertex X="14096" Y="13142" Z="0"/>
					<Vertex X="14100" Y="13142" Z="0"/>
					<Vertex X="14106" Y="13142" Z="0"/>
					<Vertex X="14110" Y="13142" Z="0"/>
					<Vertex X="14116" Y="13142" Z="0"/>
					<Vertex X="14124" Y="13144" Z="0"/>
					<Vertex X="14130" Y="13146" Z="0"/>
					<Vertex X="14139" Y="13146" Z="0"/>
					<Vertex X="14143" Y="13148" Z="0"/>
					<Vertex X="14147" Y="13148" Z="0"/>
					<Vertex X="14153" Y="13148" Z="0"/>
					<Vertex X="14157" Y="13151" Z="0"/>
					<Vertex X="14161" Y="13151" Z="0"/>
					<Vertex X="14163" Y="13153" Z="0"/>
					<Vertex X="14165" Y="13153" Z="0"/>
					<Vertex X="14171" Y="13155" Z="0"/>
					<Vertex X="14177" Y="13155" Z="0"/>
					<Vertex X="14177" Y="13157" Z="0"/>
					<Vertex X="14179" Y="13157" Z="0"/>
					<Vertex X="14186" Y="13161" Z="0"/>
					<Vertex X="14190" Y="13163" Z="0"/>
					<Vertex X="14192" Y="13163" Z="0"/>
					<Vertex X="14198" Y="13163" Z="0"/>
					<Vertex X="14202" Y="13163" Z="0"/>
					<Vertex X="14206" Y="13165" Z="0"/>
					<Vertex X="14208" Y="13169" Z="0"/>
					<Vertex X="14214" Y="13169" Z="0"/>
					<Vertex X="14218" Y="13169" Z="0"/>
					<Vertex X="14220" Y="13169" Z="0"/>
					<Vertex X="14220" Y="13171" Z="0"/>
					<Vertex X="14222" Y="13171" Z="0"/>
					<Vertex X="14226" Y="13173" Z="0"/>
					<Vertex X="14228" Y="13173" Z="0"/>
					<Vertex X="14228" Y="13175" Z="0"/>
					<Vertex X="14230" Y="13175" Z="0"/>
					<Vertex X="14235" Y="13175" Z="0"/>
					<Vertex X="14235" Y="13177" Z="0"/>
					<Vertex X="14239" Y="13177" Z="0"/>
					<Vertex X="14241" Y="13177" Z="0"/>
					<Vertex X="14245" Y="13179" Z="0"/>
					<Vertex X="14247" Y="13181" Z="0"/>
					<Vertex X="14249" Y="13181" Z="0"/>
					<Vertex X="14251" Y="13181" Z="0"/>
					<Vertex X="14253" Y="13183" Z="0"/>
					<Vertex X="14255" Y="13183" Z="0"/>
					<Vertex X="14257" Y="13183" Z="0"/>
					<Vertex X="14259" Y="13185" Z="0"/>
					<Vertex X="14261" Y="13185" Z="0"/>
					<Vertex X="14263" Y="13187" Z="0"/>
					<Vertex X="14267" Y="13187" Z="0"/>
					<Vertex X="14269" Y="13189" Z="0"/>
					<Vertex X="14271" Y="13189" Z="0"/>
					<Vertex X="14273" Y="13189" Z="0"/>
					<Vertex X="14273" Y="13191" Z="0"/>
					<Vertex X="14277" Y="13193" Z="0"/>
					<Vertex X="14277" Y="13195" Z="0"/>
					<Vertex X="14281" Y="13195" Z="0"/>
					<Vertex X="14281" Y="13197" Z="0"/>
					<Vertex X="14286" Y="13200" Z="0"/>
					<Vertex X="14288" Y="13202" Z="0"/>
					<Vertex X="14288" Y="13204" Z="0"/>
					<Vertex X="14292" Y="13204" Z="0"/>
					<Vertex X="14294" Y="13206" Z="0"/>
					<Vertex X="14296" Y="13210" Z="0"/>
					<Vertex X="14298" Y="13210" Z="0"/>
					<Vertex X="14300" Y="13214" Z="0"/>
					<Vertex X="14302" Y="13216" Z="0"/>
					<Vertex X="14304" Y="13218" Z="0"/>
					<Vertex X="14308" Y="13222" Z="0"/>
					<Vertex X="14308" Y="13224" Z="0"/>
					<Vertex X="14312" Y="13226" Z="0"/>
					<Vertex X="14314" Y="13230" Z="0"/>
					<Vertex X="14316" Y="13232" Z="0"/>
					<Vertex X="14318" Y="13234" Z="0"/>
					<Vertex X="14322" Y="13236" Z="0"/>
					<Vertex X="14326" Y="13244" Z="0"/>
					<Vertex X="14330" Y="13246" Z="0"/>
					<Vertex X="14335" Y="13248" Z="0"/>
					<Vertex X="14337" Y="13253" Z="0"/>
					<Vertex X="14343" Y="13253" Z="0"/>
					<Vertex X="14345" Y="13257" Z="0"/>
					<Vertex X="14349" Y="13259" Z="0"/>
					<Vertex X="14357" Y="13261" Z="0"/>
					<Vertex X="14363" Y="13267" Z="0"/>
					<Vertex X="14375" Y="13271" Z="0"/>
					<Vertex X="14384" Y="13275" Z="0"/>
					<Vertex X="14394" Y="13279" Z="0"/>
					<Vertex X="14410" Y="13287" Z="0"/>
					<Vertex X="14416" Y="13291" Z="0"/>
					<Vertex X="14426" Y="13295" Z="0"/>
					<Vertex X="14439" Y="13302" Z="0"/>
					<Vertex X="14449" Y="13308" Z="0"/>
					<Vertex X="14455" Y="13312" Z="0"/>
					<Vertex X="14465" Y="13318" Z="0"/>
					<Vertex X="14469" Y="13320" Z="0"/>
					<Vertex X="14479" Y="13324" Z="0"/>
					<Vertex X="14484" Y="13328" Z="0"/>
					<Vertex X="14492" Y="13332" Z="0"/>
					<Vertex X="14498" Y="13332" Z="0"/>
					<Vertex X="14500" Y="13334" Z="0"/>
					<Vertex X="14504" Y="13336" Z="0"/>
					<Vertex X="14508" Y="13336" Z="0"/>
					<Vertex X="14512" Y="13338" Z="0"/>
					<Vertex X="14514" Y="13340" Z="0"/>
					<Vertex X="14518" Y="13342" Z="0"/>
					<Vertex X="14520" Y="13342" Z="0"/>
					<Vertex X="14524" Y="13346" Z="0"/>
					<Vertex X="14530" Y="13348" Z="0"/>
					<Vertex X="14535" Y="13348" Z="0"/>
					<Vertex X="14537" Y="13351" Z="0"/>
					<Vertex X="14541" Y="13351" Z="0"/>
					<Vertex X="14545" Y="13355" Z="0"/>
					<Vertex X="14547" Y="13355" Z="0"/>
					<Vertex X="14551" Y="13357" Z="0"/>
					<Vertex X="14555" Y="13359" Z="0"/>
					<Vertex X="14559" Y="13363" Z="0"/>
					<Vertex X="14563" Y="13365" Z="0"/>
					<Vertex X="14565" Y="13367" Z="0"/>
					<Vertex X="14569" Y="13369" Z="0"/>
					<Vertex X="14575" Y="13373" Z="0"/>
					<Vertex X="14579" Y="13373" Z="0"/>
					<Vertex X="14584" Y="13377" Z="0"/>
					<Vertex X="14586" Y="13377" Z="0"/>
					<Vertex X="14588" Y="13379" Z="0"/>
					<Vertex X="14590" Y="13381" Z="0"/>
					<Vertex X="14594" Y="13381" Z="0"/>
					<Vertex X="14598" Y="13385" Z="0"/>
					<Vertex X="14600" Y="13385" Z="0"/>
					<Vertex X="14602" Y="13385" Z="0"/>
					<Vertex X="14606" Y="13387" Z="0"/>
					<Vertex X="14608" Y="13391" Z="0"/>
					<Vertex X="14610" Y="13391" Z="0"/>
					<Vertex X="14614" Y="13391" Z="0"/>
					<Vertex X="14616" Y="13391" Z="0"/>
					<Vertex X="14618" Y="13391" Z="0"/>
					<Vertex X="14620" Y="13391" Z="0"/>
					<Vertex X="14622" Y="13393" Z="0"/>
					<Vertex X="14626" Y="13393" Z="0"/>
					<Vertex X="14630" Y="13393" Z="0"/>
					<Vertex X="14632" Y="13393" Z="0"/>
					<Vertex X="14635" Y="13393" Z="0"/>
					<Vertex X="14637" Y="13393" Z="0"/>
					<Vertex X="14643" Y="13393" Z="0"/>
					<Vertex X="14647" Y="13391" Z="0"/>
					<Vertex X="14649" Y="13391" Z="0"/>
					<Vertex X="14653" Y="13389" Z="0"/>
					<Vertex X="14655" Y="13389" Z="0"/>
					<Vertex X="14661" Y="13387" Z="0"/>
					<Vertex X="14663" Y="13385" Z="0"/>
					<Vertex X="14669" Y="13383" Z="0"/>
					<Vertex X="14671" Y="13381" Z="0"/>
					<Vertex X="14675" Y="13381" Z="0"/>
					<Vertex X="14684" Y="13375" Z="0"/>
					<Vertex X="14686" Y="13373" Z="0"/>
					<Vertex X="14692" Y="13371" Z="0"/>
					<Vertex X="14698" Y="13365" Z="0"/>
					<Vertex X="14704" Y="13359" Z="0"/>
					<Vertex X="14708" Y="13357" Z="0"/>
					<Vertex X="14710" Y="13353" Z="0"/>
					<Vertex X="14716" Y="13351" Z="0"/>
					<Vertex X="14718" Y="13346" Z="0"/>
					<Vertex X="14726" Y="13340" Z="0"/>
					<Vertex X="14728" Y="13336" Z="0"/>
					<Vertex X="14737" Y="13330" Z="0"/>
					<Vertex X="14741" Y="13326" Z="0"/>
					<Vertex X="14745" Y="13320" Z="0"/>
					<Vertex X="14751" Y="13316" Z="0"/>
					<Vertex X="14761" Y="13308" Z="0"/>
					<Vertex X="14769" Y="13302" Z="0"/>
					<Vertex X="14777" Y="13293" Z="0"/>
					<Vertex X="14781" Y="13291" Z="0"/>
					<Vertex X="14786" Y="13287" Z="0"/>
					<Vertex X="14792" Y="13283" Z="0"/>
					<Vertex X="14802" Y="13275" Z="0"/>
					<Vertex X="14808" Y="13269" Z="0"/>
					<Vertex X="14816" Y="13265" Z="0"/>
					<Vertex X="14826" Y="13257" Z="0"/>
					<Vertex X="14835" Y="13251" Z="0"/>
					<Vertex X="14843" Y="13244" Z="0"/>
					<Vertex X="14847" Y="13244" Z="0"/>
					<Vertex X="14851" Y="13240" Z="0"/>
					<Vertex X="14853" Y="13238" Z="0"/>
					<Vertex X="14857" Y="13236" Z="0"/>
					<Vertex X="14857" Y="13234" Z="0"/>
					<Vertex X="14863" Y="13232" Z="0"/>
					<Vertex X="14865" Y="13230" Z="0"/>
					<Vertex X="14869" Y="13224" Z="0"/>
					<Vertex X="14879" Y="13212" Z="0"/>
					<Vertex X="14881" Y="13208" Z="0"/>
					<Vertex X="14888" Y="13202" Z="0"/>
					<Vertex X="14888" Y="13197" Z="0"/>
					<Vertex X="14894" Y="13189" Z="0"/>
					<Vertex X="14896" Y="13183" Z="0"/>
					<Vertex X="14896" Y="13181" Z="0"/>
					<Vertex X="14902" Y="13175" Z="0"/>
					<Vertex X="14902" Y="13163" Z="0"/>
					<Vertex X="14904" Y="13161" Z="0"/>
					<Vertex X="14906" Y="13155" Z="0"/>
					<Vertex X="14906" Y="13148" Z="0"/>
					<Vertex X="14908" Y="13142" Z="0"/>
					<Vertex X="14908" Y="13136" Z="0"/>
					<Vertex X="14910" Y="13130" Z="0"/>
					<Vertex X="14910" Y="13122" Z="0"/>
					<Vertex X="14910" Y="13108" Z="0"/>
					<Vertex X="14910" Y="13102" Z="0"/>
					<Vertex X="14910" Y="13095" Z="0"/>
					<Vertex X="14910" Y="13089" Z="0"/>
					<Vertex X="14910" Y="13083" Z="0"/>
					<Vertex X="14910" Y="13075" Z="0"/>
					<Vertex X="14910" Y="13069" Z="0"/>
					<Vertex X="14910" Y="13055" Z="0"/>
					<Vertex X="14910" Y="13046" Z="0"/>
					<Vertex X="14910" Y="13038" Z="0"/>
					<Vertex X="14910" Y="13032" Z="0"/>
					<Vertex X="14910" Y="13022" Z="0"/>
					<Vertex X="14908" Y="13014" Z="0"/>
					<Vertex X="14906" Y="13002" Z="0"/>
					<Vertex X="14906" Y="12995" Z="0"/>
					<Vertex X="14900" Y="12987" Z="0"/>
					<Vertex X="14898" Y="12981" Z="0"/>
					<Vertex X="14896" Y="12971" Z="0"/>
					<Vertex X="14894" Y="12963" Z="0"/>
					<Vertex X="14892" Y="12953" Z="0"/>
					<Vertex X="14890" Y="12948" Z="0"/>
					<Vertex X="14888" Y="12942" Z="0"/>
					<Vertex X="14888" Y="12940" Z="0"/>
					<Vertex X="14886" Y="12934" Z="0"/>
					<Vertex X="14884" Y="12932" Z="0"/>
					<Vertex X="14884" Y="12926" Z="0"/>
					<Vertex X="14884" Y="12922" Z="0"/>
					<Vertex X="14881" Y="12918" Z="0"/>
					<Vertex X="14877" Y="12918" Z="0"/>
					<Vertex X="14877" Y="12914" Z="0"/>
					<Vertex X="14877" Y="12910" Z="0"/>
					<Vertex X="14877" Y="12906" Z="0"/>
					<Vertex X="14875" Y="12895" Z="0"/>
					<Vertex X="14873" Y="12889" Z="0"/>
					<Vertex X="14871" Y="12885" Z="0"/>
					<Vertex X="14871" Y="12881" Z="0"/>
					<Vertex X="14869" Y="12877" Z="0"/>
					<Vertex X="14867" Y="12871" Z="0"/>
					<Vertex X="14867" Y="12867" Z="0"/>
					<Vertex X="14867" Y="12865" Z="0"/>
					<Vertex X="14865" Y="12859" Z="0"/>
					<Vertex X="14863" Y="12857" Z="0"/>
					<Vertex X="14861" Y="12846" Z="0"/>
					<Vertex X="14861" Y="12844" Z="0"/>
					<Vertex X="14859" Y="12838" Z="0"/>
					<Vertex X="14855" Y="12832" Z="0"/>
					<Vertex X="14855" Y="12826" Z="0"/>
					<Vertex X="14849" Y="12812" Z="0"/>
					<Vertex X="14847" Y="12806" Z="0"/>
					<Vertex X="14847" Y="12802" Z="0"/>
					<Vertex X="14847" Y="12795" Z="0"/>
					<Vertex X="14845" Y="12787" Z="0"/>
					<Vertex X="14843" Y="12781" Z="0"/>
					<Vertex X="14839" Y="12773" Z="0"/>
					<Vertex X="14837" Y="12767" Z="0"/>
					<Vertex X="14835" Y="12757" Z="0"/>
					<Vertex X="14828" Y="12748" Z="0"/>
					<Vertex X="14828" Y="12746" Z="0"/>
					<Vertex X="14824" Y="12738" Z="0"/>
					<Vertex X="14820" Y="12736" Z="0"/>
					<Vertex X="14820" Y="12726" Z="0"/>
					<Vertex X="14818" Y="12726" Z="0"/>
					<Vertex X="14816" Y="12724" Z="0"/>
					<Vertex X="14814" Y="12716" Z="0"/>
					<Vertex X="14812" Y="12710" Z="0"/>
					<Vertex X="14810" Y="12706" Z="0"/>
					<Vertex X="14804" Y="12700" Z="0"/>
					<Vertex X="14804" Y="12695" Z="0"/>
					<Vertex X="14800" Y="12693" Z="0"/>
					<Vertex X="14798" Y="12691" Z="0"/>
					<Vertex X="14798" Y="12689" Z="0"/>
					<Vertex X="14796" Y="12687" Z="0"/>
					<Vertex X="14796" Y="12685" Z="0"/>
					<Vertex X="14794" Y="12683" Z="0"/>
					<Vertex X="14792" Y="12681" Z="0"/>
					<Vertex X="14792" Y="12679" Z="0"/>
					<Vertex X="14790" Y="12677" Z="0"/>
					<Vertex X="14790" Y="12675" Z="0"/>
					<Vertex X="14788" Y="12673" Z="0"/>
					<Vertex X="14786" Y="12671" Z="0"/>
					<Vertex X="14784" Y="12669" Z="0"/>
					<Vertex X="14781" Y="12667" Z="0"/>
					<Vertex X="14779" Y="12665" Z="0"/>
					<Vertex X="14777" Y="12663" Z="0"/>
					<Vertex X="14775" Y="12661" Z="0"/>
					<Vertex X="14773" Y="12663" Z="0"/>
				</Vertices>
			</Region>
			<Region Id="6" Type="0" Zoom="0.310000" Selected="0" ImageLocation="" ImageFocus="0" Length="4135.9" Area="999610.0" LengthMicrons="2042.7" AreaMicrons="243842.1" Text="SOLID" NegativeROA="0" InputRegionId="0" Analyze="1" DisplayId="6">
				<Attributes/>
				<Vertices>
					<Vertex X="6413" Y="2397" Z="0"/>
					<Vertex X="6413" Y="2403" Z="0"/>
					<Vertex X="6409" Y="2406" Z="0"/>
					<Vertex X="6409" Y="2416" Z="0"/>
					<Vertex X="6406" Y="2419" Z="0"/>
					<Vertex X="6400" Y="2432" Z="0"/>
					<Vertex X="6397" Y="2439" Z="0"/>
					<Vertex X="6390" Y="2451" Z="0"/>
					<Vertex X="6387" Y="2455" Z="0"/>
					<Vertex X="6384" Y="2461" Z="0"/>
					<Vertex X="6384" Y="2464" Z="0"/>
					<Vertex X="6380" Y="2471" Z="0"/>
					<Vertex X="6377" Y="2474" Z="0"/>
					<Vertex X="6377" Y="2477" Z="0"/>
					<Vertex X="6374" Y="2484" Z="0"/>
					<Vertex X="6374" Y="2487" Z="0"/>
					<Vertex X="6371" Y="2493" Z="0"/>
					<Vertex X="6371" Y="2500" Z="0"/>
					<Vertex X="6364" Y="2506" Z="0"/>
					<Vertex X="6361" Y="2516" Z="0"/>
					<Vertex X="6361" Y="2519" Z="0"/>
					<Vertex X="6358" Y="2519" Z="0"/>
					<Vertex X="6355" Y="2529" Z="0"/>
					<Vertex X="6351" Y="2539" Z="0"/>
					<Vertex X="6351" Y="2542" Z="0"/>
					<Vertex X="6348" Y="2551" Z="0"/>
					<Vertex X="6339" Y="2564" Z="0"/>
					<Vertex X="6335" Y="2577" Z="0"/>
					<Vertex X="6329" Y="2587" Z="0"/>
					<Vertex X="6329" Y="2593" Z="0"/>
					<Vertex X="6326" Y="2600" Z="0"/>
					<Vertex X="6319" Y="2616" Z="0"/>
					<Vertex X="6316" Y="2622" Z="0"/>
					<Vertex X="6313" Y="2629" Z="0"/>
					<Vertex X="6313" Y="2635" Z="0"/>
					<Vertex X="6306" Y="2642" Z="0"/>
					<Vertex X="6303" Y="2651" Z="0"/>
					<Vertex X="6303" Y="2658" Z="0"/>
					<Vertex X="6297" Y="2668" Z="0"/>
					<Vertex X="6293" Y="2674" Z="0"/>
					<Vertex X="6287" Y="2687" Z="0"/>
					<Vertex X="6284" Y="2690" Z="0"/>
					<Vertex X="6280" Y="2697" Z="0"/>
					<Vertex X="6274" Y="2713" Z="0"/>
					<Vertex X="6271" Y="2722" Z="0"/>
					<Vertex X="6264" Y="2726" Z="0"/>
					<Vertex X="6264" Y="2735" Z="0"/>
					<Vertex X="6255" Y="2748" Z="0"/>
					<Vertex X="6251" Y="2758" Z="0"/>
					<Vertex X="6248" Y="2761" Z="0"/>
					<Vertex X="6242" Y="2768" Z="0"/>
					<Vertex X="6239" Y="2780" Z="0"/>
					<Vertex X="6232" Y="2787" Z="0"/>
					<Vertex X="6229" Y="2790" Z="0"/>
					<Vertex X="6226" Y="2797" Z="0"/>
					<Vertex X="6219" Y="2806" Z="0"/>
					<Vertex X="6216" Y="2813" Z="0"/>
					<Vertex X="6216" Y="2816" Z="0"/>
					<Vertex X="6206" Y="2826" Z="0"/>
					<Vertex X="6203" Y="2839" Z="0"/>
					<Vertex X="6197" Y="2845" Z="0"/>
					<Vertex X="6197" Y="2851" Z="0"/>
					<Vertex X="6184" Y="2868" Z="0"/>
					<Vertex X="6180" Y="2874" Z="0"/>
					<Vertex X="6180" Y="2884" Z="0"/>
					<Vertex X="6174" Y="2890" Z="0"/>
					<Vertex X="6171" Y="2897" Z="0"/>
					<Vertex X="6171" Y="2900" Z="0"/>
					<Vertex X="6168" Y="2909" Z="0"/>
					<Vertex X="6161" Y="2916" Z="0"/>
					<Vertex X="6158" Y="2919" Z="0"/>
					<Vertex X="6158" Y="2922" Z="0"/>
					<Vertex X="6151" Y="2935" Z="0"/>
					<Vertex X="6148" Y="2942" Z="0"/>
					<Vertex X="6145" Y="2945" Z="0"/>
					<Vertex X="6145" Y="2955" Z="0"/>
					<Vertex X="6139" Y="2964" Z="0"/>
					<Vertex X="6135" Y="2977" Z="0"/>
					<Vertex X="6135" Y="2980" Z="0"/>
					<Vertex X="6132" Y="2987" Z="0"/>
					<Vertex X="6132" Y="2993" Z="0"/>
					<Vertex X="6132" Y="3006" Z="0"/>
					<Vertex X="6126" Y="3013" Z="0"/>
					<Vertex X="6126" Y="3022" Z="0"/>
					<Vertex X="6126" Y="3029" Z="0"/>
					<Vertex X="6122" Y="3048" Z="0"/>
					<Vertex X="6122" Y="3051" Z="0"/>
					<Vertex X="6122" Y="3058" Z="0"/>
					<Vertex X="6122" Y="3064" Z="0"/>
					<Vertex X="6122" Y="3071" Z="0"/>
					<Vertex X="6119" Y="3077" Z="0"/>
					<Vertex X="6119" Y="3080" Z="0"/>
					<Vertex X="6119" Y="3084" Z="0"/>
					<Vertex X="6119" Y="3090" Z="0"/>
					<Vertex X="6119" Y="3093" Z="0"/>
					<Vertex X="6119" Y="3100" Z="0"/>
					<Vertex X="6119" Y="3103" Z="0"/>
					<Vertex X="6119" Y="3106" Z="0"/>
					<Vertex X="6119" Y="3113" Z="0"/>
					<Vertex X="6119" Y="3126" Z="0"/>
					<Vertex X="6119" Y="3132" Z="0"/>
					<Vertex X="6119" Y="3139" Z="0"/>
					<Vertex X="6119" Y="3145" Z="0"/>
					<Vertex X="6119" Y="3148" Z="0"/>
					<Vertex X="6119" Y="3158" Z="0"/>
					<Vertex X="6119" Y="3161" Z="0"/>
					<Vertex X="6119" Y="3168" Z="0"/>
					<Vertex X="6119" Y="3171" Z="0"/>
					<Vertex X="6119" Y="3177" Z="0"/>
					<Vertex X="6119" Y="3184" Z="0"/>
					<Vertex X="6119" Y="3193" Z="0"/>
					<Vertex X="6122" Y="3206" Z="0"/>
					<Vertex X="6122" Y="3209" Z="0"/>
					<Vertex X="6126" Y="3213" Z="0"/>
					<Vertex X="6126" Y="3216" Z="0"/>
					<Vertex X="6132" Y="3229" Z="0"/>
					<Vertex X="6135" Y="3232" Z="0"/>
					<Vertex X="6135" Y="3235" Z="0"/>
					<Vertex X="6142" Y="3242" Z="0"/>
					<Vertex X="6148" Y="3251" Z="0"/>
					<Vertex X="6151" Y="3255" Z="0"/>
					<Vertex X="6151" Y="3261" Z="0"/>
					<Vertex X="6164" Y="3277" Z="0"/>
					<Vertex X="6168" Y="3287" Z="0"/>
					<Vertex X="6174" Y="3290" Z="0"/>
					<Vertex X="6177" Y="3297" Z="0"/>
					<Vertex X="6190" Y="3309" Z="0"/>
					<Vertex X="6197" Y="3313" Z="0"/>
					<Vertex X="6203" Y="3316" Z="0"/>
					<Vertex X="6213" Y="3326" Z="0"/>
					<Vertex X="6222" Y="3335" Z="0"/>
					<Vertex X="6232" Y="3342" Z="0"/>
					<Vertex X="6239" Y="3345" Z="0"/>
					<Vertex X="6242" Y="3351" Z="0"/>
					<Vertex X="6248" Y="3355" Z="0"/>
					<Vertex X="6261" Y="3364" Z="0"/>
					<Vertex X="6264" Y="3371" Z="0"/>
					<Vertex X="6277" Y="3380" Z="0"/>
					<Vertex X="6287" Y="3384" Z="0"/>
					<Vertex X="6309" Y="3397" Z="0"/>
					<Vertex X="6322" Y="3403" Z="0"/>
					<Vertex X="6332" Y="3413" Z="0"/>
					<Vertex X="6351" Y="3422" Z="0"/>
					<Vertex X="6355" Y="3426" Z="0"/>
					<Vertex X="6361" Y="3426" Z="0"/>
					<Vertex X="6364" Y="3429" Z="0"/>
					<Vertex X="6377" Y="3435" Z="0"/>
					<Vertex X="6387" Y="3442" Z="0"/>
					<Vertex X="6400" Y="3451" Z="0"/>
					<Vertex X="6409" Y="3455" Z="0"/>
					<Vertex X="6419" Y="3461" Z="0"/>
					<Vertex X="6422" Y="3461" Z="0"/>
					<Vertex X="6426" Y="3464" Z="0"/>
					<Vertex X="6439" Y="3471" Z="0"/>
					<Vertex X="6442" Y="3474" Z="0"/>
					<Vertex X="6445" Y="3474" Z="0"/>
					<Vertex X="6458" Y="3484" Z="0"/>
					<Vertex X="6461" Y="3484" Z="0"/>
					<Vertex X="6468" Y="3487" Z="0"/>
					<Vertex X="6480" Y="3497" Z="0"/>
					<Vertex X="6487" Y="3506" Z="0"/>
					<Vertex X="6490" Y="3516" Z="0"/>
					<Vertex X="6497" Y="3519" Z="0"/>
					<Vertex X="6509" Y="3526" Z="0"/>
					<Vertex X="6516" Y="3526" Z="0"/>
					<Vertex X="6522" Y="3529" Z="0"/>
					<Vertex X="6529" Y="3529" Z="0"/>
					<Vertex X="6542" Y="3532" Z="0"/>
					<Vertex X="6551" Y="3532" Z="0"/>
					<Vertex X="6555" Y="3532" Z="0"/>
					<Vertex X="6564" Y="3535" Z="0"/>
					<Vertex X="6568" Y="3535" Z="0"/>
					<Vertex X="6571" Y="3535" Z="0"/>
					<Vertex X="6577" Y="3535" Z="0"/>
					<Vertex X="6584" Y="3535" Z="0"/>
					<Vertex X="6590" Y="3535" Z="0"/>
					<Vertex X="6597" Y="3535" Z="0"/>
					<Vertex X="6600" Y="3535" Z="0"/>
					<Vertex X="6606" Y="3535" Z="0"/>
					<Vertex X="6609" Y="3535" Z="0"/>
					<Vertex X="6616" Y="3535" Z="0"/>
					<Vertex X="6626" Y="3535" Z="0"/>
					<Vertex X="6629" Y="3535" Z="0"/>
					<Vertex X="6632" Y="3535" Z="0"/>
					<Vertex X="6639" Y="3535" Z="0"/>
					<Vertex X="6642" Y="3535" Z="0"/>
					<Vertex X="6645" Y="3535" Z="0"/>
					<Vertex X="6651" Y="3535" Z="0"/>
					<Vertex X="6658" Y="3535" Z="0"/>
					<Vertex X="6661" Y="3535" Z="0"/>
					<Vertex X="6668" Y="3535" Z="0"/>
					<Vertex X="6671" Y="3535" Z="0"/>
					<Vertex X="6680" Y="3535" Z="0"/>
					<Vertex X="6684" Y="3535" Z="0"/>
					<Vertex X="6693" Y="3532" Z="0"/>
					<Vertex X="6700" Y="3529" Z="0"/>
					<Vertex X="6703" Y="3529" Z="0"/>
					<Vertex X="6706" Y="3529" Z="0"/>
					<Vertex X="6709" Y="3529" Z="0"/>
					<Vertex X="6713" Y="3529" Z="0"/>
					<Vertex X="6716" Y="3522" Z="0"/>
					<Vertex X="6719" Y="3522" Z="0"/>
					<Vertex X="6722" Y="3516" Z="0"/>
					<Vertex X="6726" Y="3513" Z="0"/>
					<Vertex X="6729" Y="3513" Z="0"/>
					<Vertex X="6729" Y="3509" Z="0"/>
					<Vertex X="6732" Y="3506" Z="0"/>
					<Vertex X="6735" Y="3506" Z="0"/>
					<Vertex X="6739" Y="3503" Z="0"/>
					<Vertex X="6745" Y="3497" Z="0"/>
					<Vertex X="6748" Y="3493" Z="0"/>
					<Vertex X="6751" Y="3490" Z="0"/>
					<Vertex X="6758" Y="3487" Z="0"/>
					<Vertex X="6764" Y="3480" Z="0"/>
					<Vertex X="6768" Y="3480" Z="0"/>
					<Vertex X="6771" Y="3477" Z="0"/>
					<Vertex X="6780" Y="3471" Z="0"/>
					<Vertex X="6784" Y="3468" Z="0"/>
					<Vertex X="6790" Y="3464" Z="0"/>
					<Vertex X="6793" Y="3461" Z="0"/>
					<Vertex X="6803" Y="3451" Z="0"/>
					<Vertex X="6809" Y="3451" Z="0"/>
					<Vertex X="6816" Y="3445" Z="0"/>
					<Vertex X="6822" Y="3442" Z="0"/>
					<Vertex X="6829" Y="3439" Z="0"/>
					<Vertex X="6832" Y="3435" Z="0"/>
					<Vertex X="6835" Y="3432" Z="0"/>
					<Vertex X="6845" Y="3429" Z="0"/>
					<Vertex X="6848" Y="3426" Z="0"/>
					<Vertex X="6855" Y="3422" Z="0"/>
					<Vertex X="6855" Y="3419" Z="0"/>
					<Vertex X="6861" Y="3416" Z="0"/>
					<Vertex X="6864" Y="3413" Z="0"/>
					<Vertex X="6864" Y="3409" Z="0"/>
					<Vertex X="6868" Y="3406" Z="0"/>
					<Vertex X="6871" Y="3406" Z="0"/>
					<Vertex X="6871" Y="3400" Z="0"/>
					<Vertex X="6874" Y="3393" Z="0"/>
					<Vertex X="6877" Y="3387" Z="0"/>
					<Vertex X="6877" Y="3384" Z="0"/>
					<Vertex X="6880" Y="3377" Z="0"/>
					<Vertex X="6880" Y="3374" Z="0"/>
					<Vertex X="6880" Y="3368" Z="0"/>
					<Vertex X="6880" Y="3364" Z="0"/>
					<Vertex X="6880" Y="3361" Z="0"/>
					<Vertex X="6880" Y="3358" Z="0"/>
					<Vertex X="6880" Y="3351" Z="0"/>
					<Vertex X="6880" Y="3348" Z="0"/>
					<Vertex X="6880" Y="3342" Z="0"/>
					<Vertex X="6884" Y="3339" Z="0"/>
					<Vertex X="6884" Y="3335" Z="0"/>
					<Vertex X="6884" Y="3332" Z="0"/>
					<Vertex X="6884" Y="3326" Z="0"/>
					<Vertex X="6884" Y="3322" Z="0"/>
					<Vertex X="6884" Y="3319" Z="0"/>
					<Vertex X="6884" Y="3316" Z="0"/>
					<Vertex X="6884" Y="3313" Z="0"/>
					<Vertex X="6884" Y="3309" Z="0"/>
					<Vertex X="6884" Y="3306" Z="0"/>
					<Vertex X="6884" Y="3303" Z="0"/>
					<Vertex X="6884" Y="3300" Z="0"/>
					<Vertex X="6884" Y="3297" Z="0"/>
					<Vertex X="6884" Y="3293" Z="0"/>
					<Vertex X="6884" Y="3290" Z="0"/>
					<Vertex X="6884" Y="3287" Z="0"/>
					<Vertex X="6887" Y="3284" Z="0"/>
					<Vertex X="6887" Y="3280" Z="0"/>
					<Vertex X="6890" Y="3277" Z="0"/>
					<Vertex X="6890" Y="3274" Z="0"/>
					<Vertex X="6890" Y="3268" Z="0"/>
					<Vertex X="6890" Y="3264" Z="0"/>
					<Vertex X="6893" Y="3264" Z="0"/>
					<Vertex X="6897" Y="3258" Z="0"/>
					<Vertex X="6900" Y="3251" Z="0"/>
					<Vertex X="6906" Y="3245" Z="0"/>
					<Vertex X="6909" Y="3242" Z="0"/>
					<Vertex X="6913" Y="3242" Z="0"/>
					<Vertex X="6919" Y="3235" Z="0"/>
					<Vertex X="6922" Y="3229" Z="0"/>
					<Vertex X="6929" Y="3226" Z="0"/>
					<Vertex X="6929" Y="3222" Z="0"/>
					<Vertex X="6935" Y="3219" Z="0"/>
					<Vertex X="6942" Y="3213" Z="0"/>
					<Vertex X="6948" Y="3209" Z="0"/>
					<Vertex X="6951" Y="3203" Z="0"/>
					<Vertex X="6955" Y="3200" Z="0"/>
					<Vertex X="6961" Y="3197" Z="0"/>
					<Vertex X="6968" Y="3193" Z="0"/>
					<Vertex X="6971" Y="3193" Z="0"/>
					<Vertex X="6977" Y="3187" Z="0"/>
					<Vertex X="6984" Y="3184" Z="0"/>
					<Vertex X="6990" Y="3180" Z="0"/>
					<Vertex X="6993" Y="3177" Z="0"/>
					<Vertex X="7000" Y="3168" Z="0"/>
					<Vertex X="7003" Y="3168" Z="0"/>
					<Vertex X="7006" Y="3164" Z="0"/>
					<Vertex X="7016" Y="3155" Z="0"/>
					<Vertex X="7019" Y="3155" Z="0"/>
					<Vertex X="7019" Y="3148" Z="0"/>
					<Vertex X="7026" Y="3142" Z="0"/>
					<Vertex X="7032" Y="3135" Z="0"/>
					<Vertex X="7035" Y="3135" Z="0"/>
					<Vertex X="7045" Y="3126" Z="0"/>
					<Vertex X="7048" Y="3122" Z="0"/>
					<Vertex X="7051" Y="3122" Z="0"/>
					<Vertex X="7068" Y="3113" Z="0"/>
					<Vertex X="7068" Y="3109" Z="0"/>
					<Vertex X="7074" Y="3106" Z="0"/>
					<Vertex X="7080" Y="3100" Z="0"/>
					<Vertex X="7087" Y="3093" Z="0"/>
					<Vertex X="7090" Y="3090" Z="0"/>
					<Vertex X="7106" Y="3080" Z="0"/>
					<Vertex X="7109" Y="3077" Z="0"/>
					<Vertex X="7119" Y="3074" Z="0"/>
					<Vertex X="7129" Y="3064" Z="0"/>
					<Vertex X="7135" Y="3058" Z="0"/>
					<Vertex X="7142" Y="3051" Z="0"/>
					<Vertex X="7145" Y="3048" Z="0"/>
					<Vertex X="7151" Y="3045" Z="0"/>
					<Vertex X="7158" Y="3035" Z="0"/>
					<Vertex X="7161" Y="3032" Z="0"/>
					<Vertex X="7164" Y="3029" Z="0"/>
					<Vertex X="7171" Y="3022" Z="0"/>
					<Vertex X="7174" Y="3019" Z="0"/>
					<Vertex X="7177" Y="3016" Z="0"/>
					<Vertex X="7184" Y="3009" Z="0"/>
					<Vertex X="7190" Y="3003" Z="0"/>
					<Vertex X="7193" Y="2997" Z="0"/>
					<Vertex X="7197" Y="2990" Z="0"/>
					<Vertex X="7203" Y="2987" Z="0"/>
					<Vertex X="7206" Y="2980" Z="0"/>
					<Vertex X="7206" Y="2977" Z="0"/>
					<Vertex X="7209" Y="2974" Z="0"/>
					<Vertex X="7213" Y="2968" Z="0"/>
					<Vertex X="7216" Y="2961" Z="0"/>
					<Vertex X="7219" Y="2961" Z="0"/>
					<Vertex X="7219" Y="2951" Z="0"/>
					<Vertex X="7219" Y="2945" Z="0"/>
					<Vertex X="7219" Y="2939" Z="0"/>
					<Vertex X="7219" Y="2932" Z="0"/>
					<Vertex X="7219" Y="2926" Z="0"/>
					<Vertex X="7219" Y="2916" Z="0"/>
					<Vertex X="7219" Y="2909" Z="0"/>
					<Vertex X="7219" Y="2903" Z="0"/>
					<Vertex X="7219" Y="2893" Z="0"/>
					<Vertex X="7219" Y="2884" Z="0"/>
					<Vertex X="7219" Y="2880" Z="0"/>
					<Vertex X="7219" Y="2871" Z="0"/>
					<Vertex X="7219" Y="2858" Z="0"/>
					<Vertex X="7219" Y="2848" Z="0"/>
					<Vertex X="7216" Y="2832" Z="0"/>
					<Vertex X="7216" Y="2826" Z="0"/>
					<Vertex X="7213" Y="2826" Z="0"/>
					<Vertex X="7213" Y="2813" Z="0"/>
					<Vertex X="7213" Y="2809" Z="0"/>
					<Vertex X="7203" Y="2793" Z="0"/>
					<Vertex X="7203" Y="2787" Z="0"/>
					<Vertex X="7203" Y="2780" Z="0"/>
					<Vertex X="7200" Y="2777" Z="0"/>
					<Vertex X="7197" Y="2764" Z="0"/>
					<Vertex X="7190" Y="2761" Z="0"/>
					<Vertex X="7187" Y="2755" Z="0"/>
					<Vertex X="7180" Y="2751" Z="0"/>
					<Vertex X="7177" Y="2742" Z="0"/>
					<Vertex X="7171" Y="2739" Z="0"/>
					<Vertex X="7168" Y="2735" Z="0"/>
					<Vertex X="7164" Y="2732" Z="0"/>
					<Vertex X="7155" Y="2722" Z="0"/>
					<Vertex X="7151" Y="2719" Z="0"/>
					<Vertex X="7142" Y="2709" Z="0"/>
					<Vertex X="7135" Y="2703" Z="0"/>
					<Vertex X="7132" Y="2700" Z="0"/>
					<Vertex X="7122" Y="2690" Z="0"/>
					<Vertex X="7116" Y="2687" Z="0"/>
					<Vertex X="7103" Y="2674" Z="0"/>
					<Vertex X="7100" Y="2671" Z="0"/>
					<Vertex X="7093" Y="2664" Z="0"/>
					<Vertex X="7087" Y="2655" Z="0"/>
					<Vertex X="7084" Y="2655" Z="0"/>
					<Vertex X="7077" Y="2648" Z="0"/>
					<Vertex X="7074" Y="2642" Z="0"/>
					<Vertex X="7064" Y="2639" Z="0"/>
					<Vertex X="7058" Y="2629" Z="0"/>
					<Vertex X="7051" Y="2629" Z="0"/>
					<Vertex X="7039" Y="2619" Z="0"/>
					<Vertex X="7035" Y="2619" Z="0"/>
					<Vertex X="7029" Y="2613" Z="0"/>
					<Vertex X="7016" Y="2603" Z="0"/>
					<Vertex X="7009" Y="2597" Z="0"/>
					<Vertex X="7006" Y="2597" Z="0"/>
					<Vertex X="7000" Y="2590" Z="0"/>
					<Vertex X="6993" Y="2584" Z="0"/>
					<Vertex X="6990" Y="2580" Z="0"/>
					<Vertex X="6984" Y="2574" Z="0"/>
					<Vertex X="6980" Y="2571" Z="0"/>
					<Vertex X="6974" Y="2564" Z="0"/>
					<Vertex X="6971" Y="2558" Z="0"/>
					<Vertex X="6964" Y="2551" Z="0"/>
					<Vertex X="6961" Y="2545" Z="0"/>
					<Vertex X="6955" Y="2539" Z="0"/>
					<Vertex X="6951" Y="2535" Z="0"/>
					<Vertex X="6948" Y="2529" Z="0"/>
					<Vertex X="6942" Y="2516" Z="0"/>
					<Vertex X="6939" Y="2506" Z="0"/>
					<Vertex X="6932" Y="2490" Z="0"/>
					<Vertex X="6926" Y="2480" Z="0"/>
					<Vertex X="6919" Y="2464" Z="0"/>
					<Vertex X="6916" Y="2458" Z="0"/>
					<Vertex X="6913" Y="2451" Z="0"/>
					<Vertex X="6906" Y="2435" Z="0"/>
					<Vertex X="6906" Y="2429" Z="0"/>
					<Vertex X="6903" Y="2416" Z="0"/>
					<Vertex X="6890" Y="2400" Z="0"/>
					<Vertex X="6877" Y="2368" Z="0"/>
					<Vertex X="6874" Y="2355" Z="0"/>
					<Vertex X="6861" Y="2319" Z="0"/>
					<Vertex X="6858" Y="2300" Z="0"/>
					<Vertex X="6848" Y="2261" Z="0"/>
					<Vertex X="6845" Y="2248" Z="0"/>
					<Vertex X="6829" Y="2216" Z="0"/>
					<Vertex X="6822" Y="2203" Z="0"/>
					<Vertex X="6806" Y="2171" Z="0"/>
					<Vertex X="6797" Y="2155" Z="0"/>
					<Vertex X="6797" Y="2148" Z="0"/>
					<Vertex X="6784" Y="2129" Z="0"/>
					<Vertex X="6780" Y="2122" Z="0"/>
					<Vertex X="6771" Y="2106" Z="0"/>
					<Vertex X="6768" Y="2106" Z="0"/>
					<Vertex X="6755" Y="2090" Z="0"/>
					<Vertex X="6748" Y="2080" Z="0"/>
					<Vertex X="6735" Y="2068" Z="0"/>
					<Vertex X="6729" Y="2061" Z="0"/>
					<Vertex X="6726" Y="2058" Z="0"/>
					<Vertex X="6713" Y="2051" Z="0"/>
					<Vertex X="6706" Y="2048" Z="0"/>
					<Vertex X="6703" Y="2045" Z="0"/>
					<Vertex X="6690" Y="2039" Z="0"/>
					<Vertex X="6680" Y="2035" Z="0"/>
					<Vertex X="6677" Y="2035" Z="0"/>
					<Vertex X="6674" Y="2035" Z="0"/>
					<Vertex X="6671" Y="2035" Z="0"/>
					<Vertex X="6668" Y="2035" Z="0"/>
					<Vertex X="6658" Y="2035" Z="0"/>
					<Vertex X="6648" Y="2035" Z="0"/>
					<Vertex X="6635" Y="2035" Z="0"/>
					<Vertex X="6622" Y="2039" Z="0"/>
					<Vertex X="6609" Y="2042" Z="0"/>
					<Vertex X="6603" Y="2042" Z="0"/>
					<Vertex X="6597" Y="2042" Z="0"/>
					<Vertex X="6590" Y="2045" Z="0"/>
					<Vertex X="6584" Y="2048" Z="0"/>
					<Vertex X="6577" Y="2055" Z="0"/>
					<Vertex X="6571" Y="2058" Z="0"/>
					<Vertex X="6561" Y="2064" Z="0"/>
					<Vertex X="6558" Y="2068" Z="0"/>
					<Vertex X="6542" Y="2077" Z="0"/>
					<Vertex X="6532" Y="2080" Z="0"/>
					<Vertex X="6519" Y="2087" Z="0"/>
					<Vertex X="6519" Y="2090" Z="0"/>
					<Vertex X="6509" Y="2093" Z="0"/>
					<Vertex X="6503" Y="2100" Z="0"/>
					<Vertex X="6500" Y="2103" Z="0"/>
					<Vertex X="6487" Y="2113" Z="0"/>
					<Vertex X="6484" Y="2113" Z="0"/>
					<Vertex X="6477" Y="2122" Z="0"/>
					<Vertex X="6474" Y="2126" Z="0"/>
					<Vertex X="6464" Y="2135" Z="0"/>
					<Vertex X="6464" Y="2139" Z="0"/>
					<Vertex X="6461" Y="2145" Z="0"/>
					<Vertex X="6458" Y="2155" Z="0"/>
					<Vertex X="6458" Y="2164" Z="0"/>
					<Vertex X="6451" Y="2187" Z="0"/>
					<Vertex X="6451" Y="2193" Z="0"/>
					<Vertex X="6451" Y="2213" Z="0"/>
					<Vertex X="6451" Y="2216" Z="0"/>
					<Vertex X="6451" Y="2239" Z="0"/>
					<Vertex X="6451" Y="2255" Z="0"/>
					<Vertex X="6451" Y="2261" Z="0"/>
					<Vertex X="6451" Y="2277" Z="0"/>
					<Vertex X="6451" Y="2284" Z="0"/>
					<Vertex X="6451" Y="2287" Z="0"/>
					<Vertex X="6451" Y="2297" Z="0"/>
					<Vertex X="6451" Y="2303" Z="0"/>
					<Vertex X="6451" Y="2309" Z="0"/>
					<Vertex X="6451" Y="2316" Z="0"/>
					<Vertex X="6451" Y="2326" Z="0"/>
					<Vertex X="6448" Y="2332" Z="0"/>
					<Vertex X="6448" Y="2335" Z="0"/>
					<Vertex X="6448" Y="2342" Z="0"/>
					<Vertex X="6448" Y="2345" Z="0"/>
					<Vertex X="6448" Y="2348" Z="0"/>
					<Vertex X="6445" Y="2351" Z="0"/>
					<Vertex X="6442" Y="2355" Z="0"/>
					<Vertex X="6442" Y="2358" Z="0"/>
					<Vertex X="6442" Y="2361" Z="0"/>
					<Vertex X="6439" Y="2364" Z="0"/>
					<Vertex X="6435" Y="2371" Z="0"/>
					<Vertex X="6435" Y="2374" Z="0"/>
					<Vertex X="6432" Y="2377" Z="0"/>
					<Vertex X="6429" Y="2380" Z="0"/>
					<Vertex X="6426" Y="2380" Z="0"/>
					<Vertex X="6426" Y="2384" Z="0"/>
					<Vertex X="6422" Y="2384" Z="0"/>
					<Vertex X="6422" Y="2387" Z="0"/>
					<Vertex X="6419" Y="2390" Z="0"/>
					<Vertex X="6413" Y="2397" Z="0"/>
				</Vertices>
			</Region>
			<Region Id="7" Type="0" Zoom="0.240000" Selected="0" ImageLocation="" ImageFocus="0" Length="8859.1" Area="2647505.5" LengthMicrons="4375.5" AreaMicrons="645825.1" Text="SOLID" NegativeROA="0" InputRegionId="0" Analyze="1" DisplayId="7">
				<Attributes/>
				<Vertices>
					<Vertex X="2279" Y="7588" Z="0"/>
					<Vertex X="2292" Y="7579" Z="0"/>
					<Vertex X="2300" Y="7575" Z="0"/>
					<Vertex X="2308" Y="7567" Z="0"/>
					<Vertex X="2321" Y="7558" Z="0"/>
					<Vertex X="2329" Y="7542" Z="0"/>
					<Vertex X="2342" Y="7529" Z="0"/>
					<Vertex X="2354" Y="7513" Z="0"/>
					<Vertex X="2363" Y="7500" Z="0"/>
					<Vertex X="2379" Y="7483" Z="0"/>
					<Vertex X="2392" Y="7467" Z="0"/>
					<Vertex X="2404" Y="7454" Z="0"/>
					<Vertex X="2417" Y="7438" Z="0"/>
					<Vertex X="2425" Y="7429" Z="0"/>
					<Vertex X="2429" Y="7421" Z="0"/>
					<Vertex X="2438" Y="7404" Z="0"/>
					<Vertex X="2438" Y="7396" Z="0"/>
					<Vertex X="2442" Y="7383" Z="0"/>
					<Vertex X="2446" Y="7375" Z="0"/>
					<Vertex X="2450" Y="7363" Z="0"/>
					<Vertex X="2454" Y="7346" Z="0"/>
					<Vertex X="2454" Y="7329" Z="0"/>
					<Vertex X="2458" Y="7308" Z="0"/>
					<Vertex X="2458" Y="7296" Z="0"/>
					<Vertex X="2458" Y="7283" Z="0"/>
					<Vertex X="2458" Y="7271" Z="0"/>
					<Vertex X="2458" Y="7258" Z="0"/>
					<Vertex X="2454" Y="7250" Z="0"/>
					<Vertex X="2450" Y="7242" Z="0"/>
					<Vertex X="2450" Y="7233" Z="0"/>
					<Vertex X="2450" Y="7225" Z="0"/>
					<Vertex X="2446" Y="7217" Z="0"/>
					<Vertex X="2446" Y="7208" Z="0"/>
					<Vertex X="2446" Y="7196" Z="0"/>
					<Vertex X="2446" Y="7188" Z="0"/>
					<Vertex X="2446" Y="7179" Z="0"/>
					<Vertex X="2442" Y="7171" Z="0"/>
					<Vertex X="2442" Y="7163" Z="0"/>
					<Vertex X="2438" Y="7150" Z="0"/>
					<Vertex X="2438" Y="7142" Z="0"/>
					<Vertex X="2438" Y="7138" Z="0"/>
					<Vertex X="2433" Y="7125" Z="0"/>
					<Vertex X="2429" Y="7121" Z="0"/>
					<Vertex X="2425" Y="7113" Z="0"/>
					<Vertex X="2425" Y="7104" Z="0"/>
					<Vertex X="2421" Y="7096" Z="0"/>
					<Vertex X="2417" Y="7092" Z="0"/>
					<Vertex X="2417" Y="7083" Z="0"/>
					<Vertex X="2417" Y="7075" Z="0"/>
					<Vertex X="2413" Y="7067" Z="0"/>
					<Vertex X="2413" Y="7058" Z="0"/>
					<Vertex X="2413" Y="7050" Z="0"/>
					<Vertex X="2413" Y="7038" Z="0"/>
					<Vertex X="2408" Y="7029" Z="0"/>
					<Vertex X="2408" Y="7025" Z="0"/>
					<Vertex X="2408" Y="7021" Z="0"/>
					<Vertex X="2404" Y="7008" Z="0"/>
					<Vertex X="2404" Y="7004" Z="0"/>
					<Vertex X="2404" Y="7000" Z="0"/>
					<Vertex X="2404" Y="6996" Z="0"/>
					<Vertex X="2404" Y="6992" Z="0"/>
					<Vertex X="2404" Y="6983" Z="0"/>
					<Vertex X="2404" Y="6971" Z="0"/>
					<Vertex X="2404" Y="6967" Z="0"/>
					<Vertex X="2404" Y="6958" Z="0"/>
					<Vertex X="2404" Y="6950" Z="0"/>
					<Vertex X="2404" Y="6942" Z="0"/>
					<Vertex X="2404" Y="6929" Z="0"/>
					<Vertex X="2408" Y="6925" Z="0"/>
					<Vertex X="2408" Y="6917" Z="0"/>
					<Vertex X="2408" Y="6908" Z="0"/>
					<Vertex X="2408" Y="6900" Z="0"/>
					<Vertex X="2408" Y="6896" Z="0"/>
					<Vertex X="2413" Y="6888" Z="0"/>
					<Vertex X="2417" Y="6883" Z="0"/>
					<Vertex X="2417" Y="6875" Z="0"/>
					<Vertex X="2421" Y="6867" Z="0"/>
					<Vertex X="2421" Y="6858" Z="0"/>
					<Vertex X="2421" Y="6854" Z="0"/>
					<Vertex X="2425" Y="6850" Z="0"/>
					<Vertex X="2425" Y="6846" Z="0"/>
					<Vertex X="2425" Y="6842" Z="0"/>
					<Vertex X="2429" Y="6842" Z="0"/>
					<Vertex X="2433" Y="6838" Z="0"/>
					<Vertex X="2433" Y="6833" Z="0"/>
					<Vertex X="2438" Y="6829" Z="0"/>
					<Vertex X="2438" Y="6825" Z="0"/>
					<Vertex X="2442" Y="6821" Z="0"/>
					<Vertex X="2446" Y="6821" Z="0"/>
					<Vertex X="2446" Y="6813" Z="0"/>
					<Vertex X="2450" Y="6813" Z="0"/>
					<Vertex X="2450" Y="6808" Z="0"/>
					<Vertex X="2454" Y="6804" Z="0"/>
					<Vertex X="2458" Y="6800" Z="0"/>
					<Vertex X="2467" Y="6796" Z="0"/>
					<Vertex X="2471" Y="6792" Z="0"/>
					<Vertex X="2483" Y="6783" Z="0"/>
					<Vertex X="2492" Y="6775" Z="0"/>
					<Vertex X="2500" Y="6771" Z="0"/>
					<Vertex X="2513" Y="6763" Z="0"/>
					<Vertex X="2521" Y="6758" Z="0"/>
					<Vertex X="2525" Y="6758" Z="0"/>
					<Vertex X="2529" Y="6754" Z="0"/>
					<Vertex X="2533" Y="6750" Z="0"/>
					<Vertex X="2538" Y="6750" Z="0"/>
					<Vertex X="2542" Y="6746" Z="0"/>
					<Vertex X="2546" Y="6742" Z="0"/>
					<Vertex X="2554" Y="6742" Z="0"/>
					<Vertex X="2563" Y="6738" Z="0"/>
					<Vertex X="2571" Y="6733" Z="0"/>
					<Vertex X="2579" Y="6733" Z="0"/>
					<Vertex X="2588" Y="6725" Z="0"/>
					<Vertex X="2596" Y="6721" Z="0"/>
					<Vertex X="2604" Y="6721" Z="0"/>
					<Vertex X="2608" Y="6717" Z="0"/>
					<Vertex X="2613" Y="6713" Z="0"/>
					<Vertex X="2621" Y="6713" Z="0"/>
					<Vertex X="2621" Y="6708" Z="0"/>
					<Vertex X="2629" Y="6704" Z="0"/>
					<Vertex X="2638" Y="6704" Z="0"/>
					<Vertex X="2646" Y="6700" Z="0"/>
					<Vertex X="2654" Y="6696" Z="0"/>
					<Vertex X="2667" Y="6692" Z="0"/>
					<Vertex X="2675" Y="6692" Z="0"/>
					<Vertex X="2683" Y="6688" Z="0"/>
					<Vertex X="2688" Y="6683" Z="0"/>
					<Vertex X="2700" Y="6679" Z="0"/>
					<Vertex X="2708" Y="6675" Z="0"/>
					<Vertex X="2717" Y="6671" Z="0"/>
					<Vertex X="2725" Y="6667" Z="0"/>
					<Vertex X="2729" Y="6663" Z="0"/>
					<Vertex X="2738" Y="6658" Z="0"/>
					<Vertex X="2746" Y="6654" Z="0"/>
					<Vertex X="2750" Y="6650" Z="0"/>
					<Vertex X="2754" Y="6646" Z="0"/>
					<Vertex X="2763" Y="6642" Z="0"/>
					<Vertex X="2771" Y="6638" Z="0"/>
					<Vertex X="2779" Y="6629" Z="0"/>
					<Vertex X="2788" Y="6625" Z="0"/>
					<Vertex X="2796" Y="6617" Z="0"/>
					<Vertex X="2804" Y="6608" Z="0"/>
					<Vertex X="2817" Y="6604" Z="0"/>
					<Vertex X="2821" Y="6596" Z="0"/>
					<Vertex X="2829" Y="6592" Z="0"/>
					<Vertex X="2838" Y="6583" Z="0"/>
					<Vertex X="2842" Y="6583" Z="0"/>
					<Vertex X="2850" Y="6579" Z="0"/>
					<Vertex X="2850" Y="6575" Z="0"/>
					<Vertex X="2854" Y="6575" Z="0"/>
					<Vertex X="2858" Y="6571" Z="0"/>
					<Vertex X="2863" Y="6567" Z="0"/>
					<Vertex X="2867" Y="6567" Z="0"/>
					<Vertex X="2871" Y="6563" Z="0"/>
					<Vertex X="2875" Y="6558" Z="0"/>
					<Vertex X="2883" Y="6554" Z="0"/>
					<Vertex X="2883" Y="6550" Z="0"/>
					<Vertex X="2892" Y="6550" Z="0"/>
					<Vertex X="2892" Y="6546" Z="0"/>
					<Vertex X="2896" Y="6546" Z="0"/>
					<Vertex X="2904" Y="6542" Z="0"/>
					<Vertex X="2904" Y="6538" Z="0"/>
					<Vertex X="2913" Y="6538" Z="0"/>
					<Vertex X="2921" Y="6533" Z="0"/>
					<Vertex X="2929" Y="6529" Z="0"/>
					<Vertex X="2942" Y="6529" Z="0"/>
					<Vertex X="2954" Y="6529" Z="0"/>
					<Vertex X="2967" Y="6525" Z="0"/>
					<Vertex X="2979" Y="6525" Z="0"/>
					<Vertex X="2992" Y="6521" Z="0"/>
					<Vertex X="3004" Y="6521" Z="0"/>
					<Vertex X="3017" Y="6521" Z="0"/>
					<Vertex X="3025" Y="6521" Z="0"/>
					<Vertex X="3038" Y="6521" Z="0"/>
					<Vertex X="3054" Y="6521" Z="0"/>
					<Vertex X="3067" Y="6525" Z="0"/>
					<Vertex X="3079" Y="6525" Z="0"/>
					<Vertex X="3092" Y="6529" Z="0"/>
					<Vertex X="3104" Y="6533" Z="0"/>
					<Vertex X="3117" Y="6538" Z="0"/>
					<Vertex X="3129" Y="6542" Z="0"/>
					<Vertex X="3142" Y="6542" Z="0"/>
					<Vertex X="3150" Y="6550" Z="0"/>
					<Vertex X="3158" Y="6554" Z="0"/>
					<Vertex X="3167" Y="6554" Z="0"/>
					<Vertex X="3175" Y="6558" Z="0"/>
					<Vertex X="3179" Y="6563" Z="0"/>
					<Vertex X="3192" Y="6563" Z="0"/>
					<Vertex X="3196" Y="6567" Z="0"/>
					<Vertex X="3200" Y="6571" Z="0"/>
					<Vertex X="3208" Y="6575" Z="0"/>
					<Vertex X="3217" Y="6575" Z="0"/>
					<Vertex X="3221" Y="6579" Z="0"/>
					<Vertex X="3229" Y="6583" Z="0"/>
					<Vertex X="3233" Y="6583" Z="0"/>
					<Vertex X="3238" Y="6588" Z="0"/>
					<Vertex X="3238" Y="6592" Z="0"/>
					<Vertex X="3242" Y="6592" Z="0"/>
					<Vertex X="3246" Y="6596" Z="0"/>
					<Vertex X="3250" Y="6604" Z="0"/>
					<Vertex X="3254" Y="6608" Z="0"/>
					<Vertex X="3254" Y="6613" Z="0"/>
					<Vertex X="3258" Y="6617" Z="0"/>
					<Vertex X="3263" Y="6625" Z="0"/>
					<Vertex X="3263" Y="6629" Z="0"/>
					<Vertex X="3267" Y="6633" Z="0"/>
					<Vertex X="3267" Y="6642" Z="0"/>
					<Vertex X="3271" Y="6650" Z="0"/>
					<Vertex X="3275" Y="6658" Z="0"/>
					<Vertex X="3279" Y="6663" Z="0"/>
					<Vertex X="3279" Y="6667" Z="0"/>
					<Vertex X="3283" Y="6675" Z="0"/>
					<Vertex X="3288" Y="6683" Z="0"/>
					<Vertex X="3288" Y="6692" Z="0"/>
					<Vertex X="3288" Y="6700" Z="0"/>
					<Vertex X="3292" Y="6708" Z="0"/>
					<Vertex X="3292" Y="6717" Z="0"/>
					<Vertex X="3296" Y="6725" Z="0"/>
					<Vertex X="3296" Y="6738" Z="0"/>
					<Vertex X="3296" Y="6746" Z="0"/>
					<Vertex X="3296" Y="6754" Z="0"/>
					<Vertex X="3296" Y="6763" Z="0"/>
					<Vertex X="3296" Y="6771" Z="0"/>
					<Vertex X="3296" Y="6783" Z="0"/>
					<Vertex X="3300" Y="6792" Z="0"/>
					<Vertex X="3300" Y="6800" Z="0"/>
					<Vertex X="3300" Y="6808" Z="0"/>
					<Vertex X="3300" Y="6817" Z="0"/>
					<Vertex X="3304" Y="6833" Z="0"/>
					<Vertex X="3304" Y="6842" Z="0"/>
					<Vertex X="3308" Y="6850" Z="0"/>
					<Vertex X="3308" Y="6858" Z="0"/>
					<Vertex X="3308" Y="6871" Z="0"/>
					<Vertex X="3313" Y="6879" Z="0"/>
					<Vertex X="3313" Y="6892" Z="0"/>
					<Vertex X="3313" Y="6900" Z="0"/>
					<Vertex X="3313" Y="6908" Z="0"/>
					<Vertex X="3317" Y="6917" Z="0"/>
					<Vertex X="3317" Y="6929" Z="0"/>
					<Vertex X="3321" Y="6938" Z="0"/>
					<Vertex X="3321" Y="6946" Z="0"/>
					<Vertex X="3325" Y="6954" Z="0"/>
					<Vertex X="3325" Y="6963" Z="0"/>
					<Vertex X="3325" Y="6975" Z="0"/>
					<Vertex X="3329" Y="6979" Z="0"/>
					<Vertex X="3333" Y="6988" Z="0"/>
					<Vertex X="3333" Y="6996" Z="0"/>
					<Vertex X="3338" Y="7004" Z="0"/>
					<Vertex X="3338" Y="7013" Z="0"/>
					<Vertex X="3342" Y="7021" Z="0"/>
					<Vertex X="3346" Y="7029" Z="0"/>
					<Vertex X="3346" Y="7038" Z="0"/>
					<Vertex X="3350" Y="7046" Z="0"/>
					<Vertex X="3354" Y="7058" Z="0"/>
					<Vertex X="3358" Y="7067" Z="0"/>
					<Vertex X="3363" Y="7079" Z="0"/>
					<Vertex X="3363" Y="7088" Z="0"/>
					<Vertex X="3367" Y="7096" Z="0"/>
					<Vertex X="3371" Y="7108" Z="0"/>
					<Vertex X="3375" Y="7117" Z="0"/>
					<Vertex X="3375" Y="7125" Z="0"/>
					<Vertex X="3379" Y="7133" Z="0"/>
					<Vertex X="3383" Y="7146" Z="0"/>
					<Vertex X="3388" Y="7154" Z="0"/>
					<Vertex X="3388" Y="7163" Z="0"/>
					<Vertex X="3392" Y="7171" Z="0"/>
					<Vertex X="3400" Y="7183" Z="0"/>
					<Vertex X="3400" Y="7192" Z="0"/>
					<Vertex X="3404" Y="7196" Z="0"/>
					<Vertex X="3408" Y="7208" Z="0"/>
					<Vertex X="3408" Y="7217" Z="0"/>
					<Vertex X="3413" Y="7221" Z="0"/>
					<Vertex X="3421" Y="7233" Z="0"/>
					<Vertex X="3421" Y="7238" Z="0"/>
					<Vertex X="3429" Y="7242" Z="0"/>
					<Vertex X="3433" Y="7250" Z="0"/>
					<Vertex X="3446" Y="7254" Z="0"/>
					<Vertex X="3454" Y="7258" Z="0"/>
					<Vertex X="3458" Y="7267" Z="0"/>
					<Vertex X="3467" Y="7267" Z="0"/>
					<Vertex X="3471" Y="7271" Z="0"/>
					<Vertex X="3479" Y="7275" Z="0"/>
					<Vertex X="3483" Y="7279" Z="0"/>
					<Vertex X="3488" Y="7283" Z="0"/>
					<Vertex X="3492" Y="7288" Z="0"/>
					<Vertex X="3500" Y="7292" Z="0"/>
					<Vertex X="3504" Y="7296" Z="0"/>
					<Vertex X="3508" Y="7300" Z="0"/>
					<Vertex X="3513" Y="7300" Z="0"/>
					<Vertex X="3521" Y="7308" Z="0"/>
					<Vertex X="3529" Y="7308" Z="0"/>
					<Vertex X="3529" Y="7313" Z="0"/>
					<Vertex X="3538" Y="7317" Z="0"/>
					<Vertex X="3542" Y="7317" Z="0"/>
					<Vertex X="3550" Y="7325" Z="0"/>
					<Vertex X="3554" Y="7325" Z="0"/>
					<Vertex X="3563" Y="7333" Z="0"/>
					<Vertex X="3567" Y="7338" Z="0"/>
					<Vertex X="3575" Y="7342" Z="0"/>
					<Vertex X="3579" Y="7346" Z="0"/>
					<Vertex X="3588" Y="7346" Z="0"/>
					<Vertex X="3596" Y="7350" Z="0"/>
					<Vertex X="3604" Y="7358" Z="0"/>
					<Vertex X="3613" Y="7358" Z="0"/>
					<Vertex X="3625" Y="7367" Z="0"/>
					<Vertex X="3633" Y="7371" Z="0"/>
					<Vertex X="3642" Y="7375" Z="0"/>
					<Vertex X="3650" Y="7388" Z="0"/>
					<Vertex X="3663" Y="7392" Z="0"/>
					<Vertex X="3671" Y="7400" Z="0"/>
					<Vertex X="3683" Y="7400" Z="0"/>
					<Vertex X="3692" Y="7408" Z="0"/>
					<Vertex X="3704" Y="7413" Z="0"/>
					<Vertex X="3713" Y="7417" Z="0"/>
					<Vertex X="3721" Y="7425" Z="0"/>
					<Vertex X="3733" Y="7425" Z="0"/>
					<Vertex X="3738" Y="7429" Z="0"/>
					<Vertex X="3742" Y="7433" Z="0"/>
					<Vertex X="3750" Y="7438" Z="0"/>
					<Vertex X="3754" Y="7442" Z="0"/>
					<Vertex X="3758" Y="7442" Z="0"/>
					<Vertex X="3763" Y="7446" Z="0"/>
					<Vertex X="3763" Y="7450" Z="0"/>
					<Vertex X="3767" Y="7450" Z="0"/>
					<Vertex X="3767" Y="7454" Z="0"/>
					<Vertex X="3771" Y="7454" Z="0"/>
					<Vertex X="3775" Y="7458" Z="0"/>
					<Vertex X="3779" Y="7463" Z="0"/>
					<Vertex X="3779" Y="7467" Z="0"/>
					<Vertex X="3783" Y="7467" Z="0"/>
					<Vertex X="3783" Y="7471" Z="0"/>
					<Vertex X="3788" Y="7471" Z="0"/>
					<Vertex X="3788" Y="7475" Z="0"/>
					<Vertex X="3792" Y="7475" Z="0"/>
					<Vertex X="3796" Y="7479" Z="0"/>
					<Vertex X="3796" Y="7483" Z="0"/>
					<Vertex X="3804" Y="7483" Z="0"/>
					<Vertex X="3804" Y="7488" Z="0"/>
					<Vertex X="3808" Y="7488" Z="0"/>
					<Vertex X="3808" Y="7492" Z="0"/>
					<Vertex X="3813" Y="7496" Z="0"/>
					<Vertex X="3817" Y="7496" Z="0"/>
					<Vertex X="3821" Y="7500" Z="0"/>
					<Vertex X="3825" Y="7504" Z="0"/>
					<Vertex X="3825" Y="7508" Z="0"/>
					<Vertex X="3829" Y="7508" Z="0"/>
					<Vertex X="3833" Y="7513" Z="0"/>
					<Vertex X="3838" Y="7513" Z="0"/>
					<Vertex X="3842" Y="7517" Z="0"/>
					<Vertex X="3846" Y="7521" Z="0"/>
					<Vertex X="3850" Y="7525" Z="0"/>
					<Vertex X="3854" Y="7525" Z="0"/>
					<Vertex X="3858" Y="7529" Z="0"/>
					<Vertex X="3863" Y="7529" Z="0"/>
					<Vertex X="3863" Y="7533" Z="0"/>
					<Vertex X="3863" Y="7538" Z="0"/>
					<Vertex X="3867" Y="7538" Z="0"/>
					<Vertex X="3871" Y="7542" Z="0"/>
					<Vertex X="3875" Y="7542" Z="0"/>
					<Vertex X="3879" Y="7546" Z="0"/>
					<Vertex X="3879" Y="7550" Z="0"/>
					<Vertex X="3883" Y="7550" Z="0"/>
					<Vertex X="3888" Y="7567" Z="0"/>
					<Vertex X="3896" Y="7579" Z="0"/>
					<Vertex X="3900" Y="7588" Z="0"/>
					<Vertex X="3904" Y="7592" Z="0"/>
					<Vertex X="3908" Y="7596" Z="0"/>
					<Vertex X="3908" Y="7600" Z="0"/>
					<Vertex X="3913" Y="7604" Z="0"/>
					<Vertex X="3917" Y="7604" Z="0"/>
					<Vertex X="3917" Y="7608" Z="0"/>
					<Vertex X="3921" Y="7613" Z="0"/>
					<Vertex X="3925" Y="7617" Z="0"/>
					<Vertex X="3925" Y="7621" Z="0"/>
					<Vertex X="3925" Y="7625" Z="0"/>
					<Vertex X="3925" Y="7629" Z="0"/>
					<Vertex X="3929" Y="7629" Z="0"/>
					<Vertex X="3929" Y="7633" Z="0"/>
					<Vertex X="3929" Y="7638" Z="0"/>
					<Vertex X="3929" Y="7642" Z="0"/>
					<Vertex X="3929" Y="7646" Z="0"/>
					<Vertex X="3929" Y="7650" Z="0"/>
					<Vertex X="3933" Y="7654" Z="0"/>
					<Vertex X="3933" Y="7658" Z="0"/>
					<Vertex X="3933" Y="7663" Z="0"/>
					<Vertex X="3933" Y="7667" Z="0"/>
					<Vertex X="3933" Y="7671" Z="0"/>
					<Vertex X="3933" Y="7675" Z="0"/>
					<Vertex X="3938" Y="7679" Z="0"/>
					<Vertex X="3938" Y="7683" Z="0"/>
					<Vertex X="3938" Y="7688" Z="0"/>
					<Vertex X="3938" Y="7692" Z="0"/>
					<Vertex X="3938" Y="7700" Z="0"/>
					<Vertex X="3938" Y="7704" Z="0"/>
					<Vertex X="3938" Y="7708" Z="0"/>
					<Vertex X="3938" Y="7713" Z="0"/>
					<Vertex X="3938" Y="7717" Z="0"/>
					<Vertex X="3938" Y="7721" Z="0"/>
					<Vertex X="3938" Y="7725" Z="0"/>
					<Vertex X="3933" Y="7733" Z="0"/>
					<Vertex X="3929" Y="7742" Z="0"/>
					<Vertex X="3925" Y="7746" Z="0"/>
					<Vertex X="3925" Y="7754" Z="0"/>
					<Vertex X="3921" Y="7763" Z="0"/>
					<Vertex X="3917" Y="7771" Z="0"/>
					<Vertex X="3913" Y="7775" Z="0"/>
					<Vertex X="3913" Y="7788" Z="0"/>
					<Vertex X="3908" Y="7796" Z="0"/>
					<Vertex X="3904" Y="7804" Z="0"/>
					<Vertex X="3900" Y="7813" Z="0"/>
					<Vertex X="3896" Y="7825" Z="0"/>
					<Vertex X="3892" Y="7829" Z="0"/>
					<Vertex X="3888" Y="7838" Z="0"/>
					<Vertex X="3883" Y="7846" Z="0"/>
					<Vertex X="3879" Y="7854" Z="0"/>
					<Vertex X="3875" Y="7863" Z="0"/>
					<Vertex X="3867" Y="7875" Z="0"/>
					<Vertex X="3863" Y="7883" Z="0"/>
					<Vertex X="3850" Y="7892" Z="0"/>
					<Vertex X="3846" Y="7904" Z="0"/>
					<Vertex X="3833" Y="7913" Z="0"/>
					<Vertex X="3829" Y="7921" Z="0"/>
					<Vertex X="3821" Y="7933" Z="0"/>
					<Vertex X="3817" Y="7942" Z="0"/>
					<Vertex X="3808" Y="7950" Z="0"/>
					<Vertex X="3804" Y="7958" Z="0"/>
					<Vertex X="3796" Y="7971" Z="0"/>
					<Vertex X="3792" Y="7979" Z="0"/>
					<Vertex X="3792" Y="7983" Z="0"/>
					<Vertex X="3788" Y="7988" Z="0"/>
					<Vertex X="3779" Y="7992" Z="0"/>
					<Vertex X="3775" Y="8000" Z="0"/>
					<Vertex X="3763" Y="8004" Z="0"/>
					<Vertex X="3758" Y="8017" Z="0"/>
					<Vertex X="3750" Y="8017" Z="0"/>
					<Vertex X="3746" Y="8021" Z="0"/>
					<Vertex X="3742" Y="8025" Z="0"/>
					<Vertex X="3733" Y="8029" Z="0"/>
					<Vertex X="3733" Y="8033" Z="0"/>
					<Vertex X="3729" Y="8033" Z="0"/>
					<Vertex X="3729" Y="8038" Z="0"/>
					<Vertex X="3725" Y="8038" Z="0"/>
					<Vertex X="3721" Y="8042" Z="0"/>
					<Vertex X="3721" Y="8046" Z="0"/>
					<Vertex X="3717" Y="8046" Z="0"/>
					<Vertex X="3717" Y="8050" Z="0"/>
					<Vertex X="3713" Y="8050" Z="0"/>
					<Vertex X="3708" Y="8054" Z="0"/>
					<Vertex X="3704" Y="8058" Z="0"/>
					<Vertex X="3704" Y="8063" Z="0"/>
					<Vertex X="3700" Y="8063" Z="0"/>
					<Vertex X="3700" Y="8067" Z="0"/>
					<Vertex X="3696" Y="8067" Z="0"/>
					<Vertex X="3692" Y="8071" Z="0"/>
					<Vertex X="3688" Y="8075" Z="0"/>
					<Vertex X="3688" Y="8079" Z="0"/>
					<Vertex X="3683" Y="8079" Z="0"/>
					<Vertex X="3679" Y="8083" Z="0"/>
					<Vertex X="3675" Y="8088" Z="0"/>
					<Vertex X="3671" Y="8092" Z="0"/>
					<Vertex X="3667" Y="8096" Z="0"/>
					<Vertex X="3663" Y="8096" Z="0"/>
					<Vertex X="3663" Y="8100" Z="0"/>
					<Vertex X="3658" Y="8100" Z="0"/>
					<Vertex X="3658" Y="8104" Z="0"/>
					<Vertex X="3654" Y="8108" Z="0"/>
					<Vertex X="3650" Y="8108" Z="0"/>
					<Vertex X="3650" Y="8113" Z="0"/>
					<Vertex X="3646" Y="8113" Z="0"/>
					<Vertex X="3642" Y="8117" Z="0"/>
					<Vertex X="3642" Y="8121" Z="0"/>
					<Vertex X="3638" Y="8121" Z="0"/>
					<Vertex X="3633" Y="8125" Z="0"/>
					<Vertex X="3629" Y="8125" Z="0"/>
					<Vertex X="3629" Y="8129" Z="0"/>
					<Vertex X="3625" Y="8129" Z="0"/>
					<Vertex X="3625" Y="8133" Z="0"/>
					<Vertex X="3621" Y="8133" Z="0"/>
					<Vertex X="3621" Y="8138" Z="0"/>
					<Vertex X="3617" Y="8138" Z="0"/>
					<Vertex X="3617" Y="8142" Z="0"/>
					<Vertex X="3613" Y="8142" Z="0"/>
					<Vertex X="3613" Y="8146" Z="0"/>
					<Vertex X="3608" Y="8150" Z="0"/>
					<Vertex X="3604" Y="8150" Z="0"/>
					<Vertex X="3604" Y="8154" Z="0"/>
					<Vertex X="3600" Y="8154" Z="0"/>
					<Vertex X="3600" Y="8158" Z="0"/>
					<Vertex X="3596" Y="8158" Z="0"/>
					<Vertex X="3592" Y="8158" Z="0"/>
					<Vertex X="3592" Y="8163" Z="0"/>
					<Vertex X="3592" Y="8167" Z="0"/>
					<Vertex X="3588" Y="8167" Z="0"/>
					<Vertex X="3588" Y="8171" Z="0"/>
					<Vertex X="3583" Y="8171" Z="0"/>
					<Vertex X="3579" Y="8175" Z="0"/>
					<Vertex X="3579" Y="8179" Z="0"/>
					<Vertex X="3575" Y="8179" Z="0"/>
					<Vertex X="3575" Y="8183" Z="0"/>
					<Vertex X="3571" Y="8183" Z="0"/>
					<Vertex X="3571" Y="8188" Z="0"/>
					<Vertex X="3567" Y="8192" Z="0"/>
					<Vertex X="3563" Y="8196" Z="0"/>
					<Vertex X="3563" Y="8200" Z="0"/>
					<Vertex X="3563" Y="8208" Z="0"/>
					<Vertex X="3571" Y="8238" Z="0"/>
					<Vertex X="3571" Y="8246" Z="0"/>
					<Vertex X="3579" Y="8263" Z="0"/>
					<Vertex X="3583" Y="8275" Z="0"/>
					<Vertex X="3583" Y="8279" Z="0"/>
					<Vertex X="3588" Y="8288" Z="0"/>
					<Vertex X="3592" Y="8288" Z="0"/>
					<Vertex X="3592" Y="8292" Z="0"/>
					<Vertex X="3596" Y="8296" Z="0"/>
					<Vertex X="3600" Y="8300" Z="0"/>
					<Vertex X="3604" Y="8308" Z="0"/>
					<Vertex X="3604" Y="8313" Z="0"/>
					<Vertex X="3608" Y="8321" Z="0"/>
					<Vertex X="3613" Y="8325" Z="0"/>
					<Vertex X="3617" Y="8338" Z="0"/>
					<Vertex X="3621" Y="8342" Z="0"/>
					<Vertex X="3625" Y="8350" Z="0"/>
					<Vertex X="3625" Y="8358" Z="0"/>
					<Vertex X="3629" Y="8363" Z="0"/>
					<Vertex X="3638" Y="8371" Z="0"/>
					<Vertex X="3642" Y="8379" Z="0"/>
					<Vertex X="3650" Y="8383" Z="0"/>
					<Vertex X="3658" Y="8396" Z="0"/>
					<Vertex X="3667" Y="8404" Z="0"/>
					<Vertex X="3679" Y="8413" Z="0"/>
					<Vertex X="3692" Y="8425" Z="0"/>
					<Vertex X="3708" Y="8438" Z="0"/>
					<Vertex X="3721" Y="8446" Z="0"/>
					<Vertex X="3742" Y="8458" Z="0"/>
					<Vertex X="3758" Y="8471" Z="0"/>
					<Vertex X="3771" Y="8479" Z="0"/>
					<Vertex X="3788" Y="8488" Z="0"/>
					<Vertex X="3800" Y="8496" Z="0"/>
					<Vertex X="3813" Y="8504" Z="0"/>
					<Vertex X="3829" Y="8508" Z="0"/>
					<Vertex X="3858" Y="8517" Z="0"/>
					<Vertex X="3879" Y="8521" Z="0"/>
					<Vertex X="3904" Y="8525" Z="0"/>
					<Vertex X="3933" Y="8529" Z="0"/>
					<Vertex X="3963" Y="8533" Z="0"/>
					<Vertex X="3983" Y="8538" Z="0"/>
					<Vertex X="4013" Y="8542" Z="0"/>
					<Vertex X="4038" Y="8546" Z="0"/>
					<Vertex X="4063" Y="8546" Z="0"/>
					<Vertex X="4088" Y="8550" Z="0"/>
					<Vertex X="4108" Y="8554" Z="0"/>
					<Vertex X="4129" Y="8558" Z="0"/>
					<Vertex X="4146" Y="8558" Z="0"/>
					<Vertex X="4175" Y="8558" Z="0"/>
					<Vertex X="4188" Y="8558" Z="0"/>
					<Vertex X="4196" Y="8558" Z="0"/>
					<Vertex X="4204" Y="8558" Z="0"/>
					<Vertex X="4213" Y="8558" Z="0"/>
					<Vertex X="4221" Y="8558" Z="0"/>
					<Vertex X="4233" Y="8558" Z="0"/>
					<Vertex X="4238" Y="8558" Z="0"/>
					<Vertex X="4246" Y="8558" Z="0"/>
					<Vertex X="4250" Y="8558" Z="0"/>
					<Vertex X="4254" Y="8558" Z="0"/>
					<Vertex X="4263" Y="8558" Z="0"/>
					<Vertex X="4267" Y="8558" Z="0"/>
					<Vertex X="4271" Y="8558" Z="0"/>
					<Vertex X="4275" Y="8558" Z="0"/>
					<Vertex X="4283" Y="8558" Z="0"/>
					<Vertex X="4288" Y="8558" Z="0"/>
					<Vertex X="4292" Y="8563" Z="0"/>
					<Vertex X="4296" Y="8563" Z="0"/>
					<Vertex X="4296" Y="8567" Z="0"/>
					<Vertex X="4300" Y="8567" Z="0"/>
					<Vertex X="4300" Y="8571" Z="0"/>
					<Vertex X="4300" Y="8575" Z="0"/>
					<Vertex X="4300" Y="8583" Z="0"/>
					<Vertex X="4300" Y="8588" Z="0"/>
					<Vertex X="4300" Y="8596" Z="0"/>
					<Vertex X="4300" Y="8604" Z="0"/>
					<Vertex X="4300" Y="8613" Z="0"/>
					<Vertex X="4300" Y="8621" Z="0"/>
					<Vertex X="4300" Y="8629" Z="0"/>
					<Vertex X="4296" Y="8650" Z="0"/>
					<Vertex X="4292" Y="8658" Z="0"/>
					<Vertex X="4288" Y="8667" Z="0"/>
					<Vertex X="4283" Y="8675" Z="0"/>
					<Vertex X="4279" Y="8683" Z="0"/>
					<Vertex X="4271" Y="8688" Z="0"/>
					<Vertex X="4267" Y="8696" Z="0"/>
					<Vertex X="4263" Y="8700" Z="0"/>
					<Vertex X="4258" Y="8708" Z="0"/>
					<Vertex X="4250" Y="8708" Z="0"/>
					<Vertex X="4246" Y="8717" Z="0"/>
					<Vertex X="4229" Y="8725" Z="0"/>
					<Vertex X="4221" Y="8729" Z="0"/>
					<Vertex X="4204" Y="8738" Z="0"/>
					<Vertex X="4192" Y="8742" Z="0"/>
					<Vertex X="4179" Y="8754" Z="0"/>
					<Vertex X="4167" Y="8758" Z="0"/>
					<Vertex X="4158" Y="8763" Z="0"/>
					<Vertex X="4138" Y="8771" Z="0"/>
					<Vertex X="4125" Y="8771" Z="0"/>
					<Vertex X="4113" Y="8775" Z="0"/>
					<Vertex X="4100" Y="8779" Z="0"/>
					<Vertex X="4088" Y="8783" Z="0"/>
					<Vertex X="4075" Y="8788" Z="0"/>
					<Vertex X="4063" Y="8788" Z="0"/>
					<Vertex X="4038" Y="8796" Z="0"/>
					<Vertex X="4025" Y="8800" Z="0"/>
					<Vertex X="4017" Y="8800" Z="0"/>
					<Vertex X="4008" Y="8804" Z="0"/>
					<Vertex X="3996" Y="8808" Z="0"/>
					<Vertex X="3988" Y="8813" Z="0"/>
					<Vertex X="3979" Y="8813" Z="0"/>
					<Vertex X="3958" Y="8821" Z="0"/>
					<Vertex X="3950" Y="8825" Z="0"/>
					<Vertex X="3942" Y="8825" Z="0"/>
					<Vertex X="3933" Y="8829" Z="0"/>
					<Vertex X="3921" Y="8833" Z="0"/>
					<Vertex X="3913" Y="8833" Z="0"/>
					<Vertex X="3896" Y="8838" Z="0"/>
					<Vertex X="3888" Y="8838" Z="0"/>
					<Vertex X="3875" Y="8838" Z="0"/>
					<Vertex X="3871" Y="8838" Z="0"/>
					<Vertex X="3863" Y="8838" Z="0"/>
					<Vertex X="3858" Y="8838" Z="0"/>
					<Vertex X="3842" Y="8838" Z="0"/>
					<Vertex X="3838" Y="8838" Z="0"/>
					<Vertex X="3829" Y="8838" Z="0"/>
					<Vertex X="3825" Y="8838" Z="0"/>
					<Vertex X="3821" Y="8833" Z="0"/>
					<Vertex X="3817" Y="8833" Z="0"/>
					<Vertex X="3813" Y="8829" Z="0"/>
					<Vertex X="3808" Y="8829" Z="0"/>
					<Vertex X="3800" Y="8825" Z="0"/>
					<Vertex X="3792" Y="8825" Z="0"/>
					<Vertex X="3783" Y="8825" Z="0"/>
					<Vertex X="3771" Y="8821" Z="0"/>
					<Vertex X="3746" Y="8817" Z="0"/>
					<Vertex X="3738" Y="8813" Z="0"/>
					<Vertex X="3729" Y="8813" Z="0"/>
					<Vertex X="3721" Y="8813" Z="0"/>
					<Vertex X="3708" Y="8808" Z="0"/>
					<Vertex X="3692" Y="8800" Z="0"/>
					<Vertex X="3683" Y="8800" Z="0"/>
					<Vertex X="3671" Y="8800" Z="0"/>
					<Vertex X="3663" Y="8800" Z="0"/>
					<Vertex X="3654" Y="8800" Z="0"/>
					<Vertex X="3642" Y="8800" Z="0"/>
					<Vertex X="3638" Y="8800" Z="0"/>
					<Vertex X="3633" Y="8800" Z="0"/>
					<Vertex X="3625" Y="8800" Z="0"/>
					<Vertex X="3617" Y="8800" Z="0"/>
					<Vertex X="3608" Y="8800" Z="0"/>
					<Vertex X="3604" Y="8804" Z="0"/>
					<Vertex X="3596" Y="8804" Z="0"/>
					<Vertex X="3588" Y="8804" Z="0"/>
					<Vertex X="3579" Y="8808" Z="0"/>
					<Vertex X="3563" Y="8817" Z="0"/>
					<Vertex X="3550" Y="8817" Z="0"/>
					<Vertex X="3546" Y="8821" Z="0"/>
					<Vertex X="3542" Y="8825" Z="0"/>
					<Vertex X="3529" Y="8829" Z="0"/>
					<Vertex X="3517" Y="8833" Z="0"/>
					<Vertex X="3508" Y="8838" Z="0"/>
					<Vertex X="3496" Y="8838" Z="0"/>
					<Vertex X="3492" Y="8842" Z="0"/>
					<Vertex X="3471" Y="8850" Z="0"/>
					<Vertex X="3463" Y="8854" Z="0"/>
					<Vertex X="3454" Y="8858" Z="0"/>
					<Vertex X="3450" Y="8858" Z="0"/>
					<Vertex X="3446" Y="8863" Z="0"/>
					<Vertex X="3438" Y="8867" Z="0"/>
					<Vertex X="3433" Y="8871" Z="0"/>
					<Vertex X="3429" Y="8871" Z="0"/>
					<Vertex X="3425" Y="8875" Z="0"/>
					<Vertex X="3425" Y="8879" Z="0"/>
					<Vertex X="3413" Y="8883" Z="0"/>
					<Vertex X="3404" Y="8888" Z="0"/>
					<Vertex X="3400" Y="8888" Z="0"/>
					<Vertex X="3392" Y="8888" Z="0"/>
					<Vertex X="3392" Y="8892" Z="0"/>
					<Vertex X="3388" Y="8892" Z="0"/>
					<Vertex X="3383" Y="8892" Z="0"/>
					<Vertex X="3379" Y="8892" Z="0"/>
					<Vertex X="3379" Y="8896" Z="0"/>
					<Vertex X="3375" Y="8896" Z="0"/>
					<Vertex X="3371" Y="8896" Z="0"/>
					<Vertex X="3367" Y="8896" Z="0"/>
					<Vertex X="3363" Y="8892" Z="0"/>
					<Vertex X="3346" Y="8871" Z="0"/>
					<Vertex X="3333" Y="8858" Z="0"/>
					<Vertex X="3329" Y="8846" Z="0"/>
					<Vertex X="3325" Y="8838" Z="0"/>
					<Vertex X="3321" Y="8829" Z="0"/>
					<Vertex X="3308" Y="8808" Z="0"/>
					<Vertex X="3296" Y="8796" Z="0"/>
					<Vertex X="3283" Y="8779" Z="0"/>
					<Vertex X="3279" Y="8771" Z="0"/>
					<Vertex X="3271" Y="8750" Z="0"/>
					<Vertex X="3267" Y="8742" Z="0"/>
					<Vertex X="3263" Y="8742" Z="0"/>
					<Vertex X="3263" Y="8738" Z="0"/>
					<Vertex X="3258" Y="8729" Z="0"/>
					<Vertex X="3254" Y="8721" Z="0"/>
					<Vertex X="3250" Y="8717" Z="0"/>
					<Vertex X="3246" Y="8708" Z="0"/>
					<Vertex X="3246" Y="8696" Z="0"/>
					<Vertex X="3242" Y="8692" Z="0"/>
					<Vertex X="3238" Y="8683" Z="0"/>
					<Vertex X="3233" Y="8671" Z="0"/>
					<Vertex X="3229" Y="8667" Z="0"/>
					<Vertex X="3225" Y="8663" Z="0"/>
					<Vertex X="3221" Y="8646" Z="0"/>
					<Vertex X="3217" Y="8642" Z="0"/>
					<Vertex X="3213" Y="8629" Z="0"/>
					<Vertex X="3200" Y="8613" Z="0"/>
					<Vertex X="3188" Y="8604" Z="0"/>
					<Vertex X="3179" Y="8596" Z="0"/>
					<Vertex X="3158" Y="8583" Z="0"/>
					<Vertex X="3150" Y="8571" Z="0"/>
					<Vertex X="3142" Y="8567" Z="0"/>
					<Vertex X="3121" Y="8558" Z="0"/>
					<Vertex X="3113" Y="8558" Z="0"/>
					<Vertex X="3104" Y="8554" Z="0"/>
					<Vertex X="3088" Y="8550" Z="0"/>
					<Vertex X="3079" Y="8546" Z="0"/>
					<Vertex X="3075" Y="8546" Z="0"/>
					<Vertex X="3067" Y="8546" Z="0"/>
					<Vertex X="3058" Y="8546" Z="0"/>
					<Vertex X="3038" Y="8546" Z="0"/>
					<Vertex X="3029" Y="8546" Z="0"/>
					<Vertex X="3021" Y="8550" Z="0"/>
					<Vertex X="3000" Y="8554" Z="0"/>
					<Vertex X="2988" Y="8558" Z="0"/>
					<Vertex X="2975" Y="8563" Z="0"/>
					<Vertex X="2950" Y="8571" Z="0"/>
					<Vertex X="2933" Y="8571" Z="0"/>
					<Vertex X="2921" Y="8579" Z="0"/>
					<Vertex X="2904" Y="8588" Z="0"/>
					<Vertex X="2888" Y="8596" Z="0"/>
					<Vertex X="2871" Y="8600" Z="0"/>
					<Vertex X="2863" Y="8604" Z="0"/>
					<Vertex X="2842" Y="8613" Z="0"/>
					<Vertex X="2838" Y="8613" Z="0"/>
					<Vertex X="2825" Y="8617" Z="0"/>
					<Vertex X="2817" Y="8621" Z="0"/>
					<Vertex X="2813" Y="8621" Z="0"/>
					<Vertex X="2808" Y="8625" Z="0"/>
					<Vertex X="2804" Y="8625" Z="0"/>
					<Vertex X="2800" Y="8625" Z="0"/>
					<Vertex X="2796" Y="8629" Z="0"/>
					<Vertex X="2792" Y="8629" Z="0"/>
					<Vertex X="2788" Y="8629" Z="0"/>
					<Vertex X="2779" Y="8633" Z="0"/>
					<Vertex X="2775" Y="8638" Z="0"/>
					<Vertex X="2771" Y="8638" Z="0"/>
					<Vertex X="2763" Y="8642" Z="0"/>
					<Vertex X="2758" Y="8646" Z="0"/>
					<Vertex X="2746" Y="8650" Z="0"/>
					<Vertex X="2742" Y="8654" Z="0"/>
					<Vertex X="2738" Y="8658" Z="0"/>
					<Vertex X="2738" Y="8663" Z="0"/>
					<Vertex X="2729" Y="8663" Z="0"/>
					<Vertex X="2721" Y="8671" Z="0"/>
					<Vertex X="2713" Y="8675" Z="0"/>
					<Vertex X="2708" Y="8675" Z="0"/>
					<Vertex X="2704" Y="8679" Z="0"/>
					<Vertex X="2700" Y="8683" Z="0"/>
					<Vertex X="2696" Y="8683" Z="0"/>
					<Vertex X="2692" Y="8688" Z="0"/>
					<Vertex X="2688" Y="8692" Z="0"/>
					<Vertex X="2679" Y="8696" Z="0"/>
					<Vertex X="2675" Y="8696" Z="0"/>
					<Vertex X="2667" Y="8700" Z="0"/>
					<Vertex X="2663" Y="8700" Z="0"/>
					<Vertex X="2658" Y="8704" Z="0"/>
					<Vertex X="2650" Y="8704" Z="0"/>
					<Vertex X="2646" Y="8708" Z="0"/>
					<Vertex X="2638" Y="8708" Z="0"/>
					<Vertex X="2633" Y="8708" Z="0"/>
					<Vertex X="2625" Y="8708" Z="0"/>
					<Vertex X="2617" Y="8708" Z="0"/>
					<Vertex X="2604" Y="8708" Z="0"/>
					<Vertex X="2596" Y="8708" Z="0"/>
					<Vertex X="2588" Y="8708" Z="0"/>
					<Vertex X="2583" Y="8708" Z="0"/>
					<Vertex X="2579" Y="8704" Z="0"/>
					<Vertex X="2575" Y="8704" Z="0"/>
					<Vertex X="2563" Y="8700" Z="0"/>
					<Vertex X="2558" Y="8696" Z="0"/>
					<Vertex X="2538" Y="8692" Z="0"/>
					<Vertex X="2529" Y="8688" Z="0"/>
					<Vertex X="2508" Y="8683" Z="0"/>
					<Vertex X="2500" Y="8679" Z="0"/>
					<Vertex X="2496" Y="8679" Z="0"/>
					<Vertex X="2483" Y="8671" Z="0"/>
					<Vertex X="2467" Y="8667" Z="0"/>
					<Vertex X="2458" Y="8663" Z="0"/>
					<Vertex X="2450" Y="8663" Z="0"/>
					<Vertex X="2429" Y="8654" Z="0"/>
					<Vertex X="2408" Y="8646" Z="0"/>
					<Vertex X="2400" Y="8646" Z="0"/>
					<Vertex X="2396" Y="8642" Z="0"/>
					<Vertex X="2388" Y="8642" Z="0"/>
					<Vertex X="2379" Y="8633" Z="0"/>
					<Vertex X="2375" Y="8633" Z="0"/>
					<Vertex X="2371" Y="8633" Z="0"/>
					<Vertex X="2367" Y="8625" Z="0"/>
					<Vertex X="2363" Y="8625" Z="0"/>
					<Vertex X="2354" Y="8621" Z="0"/>
					<Vertex X="2342" Y="8617" Z="0"/>
					<Vertex X="2329" Y="8617" Z="0"/>
					<Vertex X="2321" Y="8613" Z="0"/>
					<Vertex X="2308" Y="8613" Z="0"/>
					<Vertex X="2304" Y="8613" Z="0"/>
					<Vertex X="2300" Y="8613" Z="0"/>
					<Vertex X="2296" Y="8613" Z="0"/>
					<Vertex X="2292" Y="8613" Z="0"/>
					<Vertex X="2288" Y="8613" Z="0"/>
					<Vertex X="2283" Y="8613" Z="0"/>
					<Vertex X="2271" Y="8613" Z="0"/>
					<Vertex X="2267" Y="8613" Z="0"/>
					<Vertex X="2263" Y="8613" Z="0"/>
					<Vertex X="2263" Y="8608" Z="0"/>
					<Vertex X="2246" Y="8588" Z="0"/>
					<Vertex X="2238" Y="8575" Z="0"/>
					<Vertex X="2233" Y="8563" Z="0"/>
					<Vertex X="2229" Y="8558" Z="0"/>
					<Vertex X="2225" Y="8546" Z="0"/>
					<Vertex X="2221" Y="8538" Z="0"/>
					<Vertex X="2221" Y="8533" Z="0"/>
					<Vertex X="2217" Y="8529" Z="0"/>
					<Vertex X="2217" Y="8525" Z="0"/>
					<Vertex X="2217" Y="8521" Z="0"/>
					<Vertex X="2217" Y="8517" Z="0"/>
					<Vertex X="2217" Y="8508" Z="0"/>
					<Vertex X="2217" Y="8504" Z="0"/>
					<Vertex X="2217" Y="8492" Z="0"/>
					<Vertex X="2217" Y="8483" Z="0"/>
					<Vertex X="2221" Y="8467" Z="0"/>
					<Vertex X="2225" Y="8446" Z="0"/>
					<Vertex X="2225" Y="8438" Z="0"/>
					<Vertex X="2229" Y="8421" Z="0"/>
					<Vertex X="2233" Y="8413" Z="0"/>
					<Vertex X="2238" Y="8396" Z="0"/>
					<Vertex X="2242" Y="8379" Z="0"/>
					<Vertex X="2246" Y="8375" Z="0"/>
					<Vertex X="2250" Y="8363" Z="0"/>
					<Vertex X="2250" Y="8358" Z="0"/>
					<Vertex X="2254" Y="8354" Z="0"/>
					<Vertex X="2258" Y="8350" Z="0"/>
					<Vertex X="2263" Y="8346" Z="0"/>
					<Vertex X="2267" Y="8338" Z="0"/>
					<Vertex X="2271" Y="8333" Z="0"/>
					<Vertex X="2275" Y="8329" Z="0"/>
					<Vertex X="2279" Y="8321" Z="0"/>
					<Vertex X="2283" Y="8317" Z="0"/>
					<Vertex X="2288" Y="8300" Z="0"/>
					<Vertex X="2296" Y="8292" Z="0"/>
					<Vertex X="2300" Y="8283" Z="0"/>
					<Vertex X="2304" Y="8283" Z="0"/>
					<Vertex X="2308" Y="8279" Z="0"/>
					<Vertex X="2308" Y="8271" Z="0"/>
					<Vertex X="2317" Y="8267" Z="0"/>
					<Vertex X="2321" Y="8263" Z="0"/>
					<Vertex X="2325" Y="8258" Z="0"/>
					<Vertex X="2325" Y="8254" Z="0"/>
					<Vertex X="2333" Y="8250" Z="0"/>
					<Vertex X="2338" Y="8246" Z="0"/>
					<Vertex X="2346" Y="8242" Z="0"/>
					<Vertex X="2358" Y="8238" Z="0"/>
					<Vertex X="2375" Y="8233" Z="0"/>
					<Vertex X="2383" Y="8229" Z="0"/>
					<Vertex X="2404" Y="8229" Z="0"/>
					<Vertex X="2417" Y="8225" Z="0"/>
					<Vertex X="2425" Y="8221" Z="0"/>
					<Vertex X="2438" Y="8217" Z="0"/>
					<Vertex X="2446" Y="8217" Z="0"/>
					<Vertex X="2450" Y="8217" Z="0"/>
					<Vertex X="2454" Y="8213" Z="0"/>
					<Vertex X="2458" Y="8213" Z="0"/>
					<Vertex X="2463" Y="8213" Z="0"/>
					<Vertex X="2467" Y="8213" Z="0"/>
					<Vertex X="2471" Y="8208" Z="0"/>
					<Vertex X="2475" Y="8204" Z="0"/>
					<Vertex X="2479" Y="8204" Z="0"/>
					<Vertex X="2483" Y="8204" Z="0"/>
					<Vertex X="2483" Y="8200" Z="0"/>
					<Vertex X="2488" Y="8200" Z="0"/>
					<Vertex X="2488" Y="8196" Z="0"/>
					<Vertex X="2488" Y="8192" Z="0"/>
					<Vertex X="2492" Y="8192" Z="0"/>
					<Vertex X="2496" Y="8188" Z="0"/>
					<Vertex X="2496" Y="8183" Z="0"/>
					<Vertex X="2500" Y="8183" Z="0"/>
					<Vertex X="2504" Y="8175" Z="0"/>
					<Vertex X="2508" Y="8175" Z="0"/>
					<Vertex X="2513" Y="8171" Z="0"/>
					<Vertex X="2517" Y="8171" Z="0"/>
					<Vertex X="2517" Y="8167" Z="0"/>
					<Vertex X="2525" Y="8163" Z="0"/>
					<Vertex X="2529" Y="8158" Z="0"/>
					<Vertex X="2533" Y="8154" Z="0"/>
					<Vertex X="2538" Y="8150" Z="0"/>
					<Vertex X="2542" Y="8146" Z="0"/>
					<Vertex X="2550" Y="8142" Z="0"/>
					<Vertex X="2554" Y="8138" Z="0"/>
					<Vertex X="2567" Y="8125" Z="0"/>
					<Vertex X="2571" Y="8121" Z="0"/>
					<Vertex X="2579" Y="8108" Z="0"/>
					<Vertex X="2583" Y="8100" Z="0"/>
					<Vertex X="2592" Y="8088" Z="0"/>
					<Vertex X="2596" Y="8071" Z="0"/>
					<Vertex X="2600" Y="8067" Z="0"/>
					<Vertex X="2608" Y="8050" Z="0"/>
					<Vertex X="2617" Y="8038" Z="0"/>
					<Vertex X="2621" Y="8029" Z="0"/>
					<Vertex X="2625" Y="8013" Z="0"/>
					<Vertex X="2633" Y="8000" Z="0"/>
					<Vertex X="2633" Y="7992" Z="0"/>
					<Vertex X="2642" Y="7979" Z="0"/>
					<Vertex X="2642" Y="7975" Z="0"/>
					<Vertex X="2642" Y="7971" Z="0"/>
					<Vertex X="2642" Y="7967" Z="0"/>
					<Vertex X="2642" Y="7963" Z="0"/>
					<Vertex X="2642" Y="7958" Z="0"/>
					<Vertex X="2642" Y="7954" Z="0"/>
					<Vertex X="2642" Y="7950" Z="0"/>
					<Vertex X="2638" Y="7946" Z="0"/>
					<Vertex X="2633" Y="7942" Z="0"/>
					<Vertex X="2629" Y="7938" Z="0"/>
					<Vertex X="2625" Y="7933" Z="0"/>
					<Vertex X="2625" Y="7929" Z="0"/>
					<Vertex X="2617" Y="7925" Z="0"/>
					<Vertex X="2613" Y="7921" Z="0"/>
					<Vertex X="2608" Y="7917" Z="0"/>
					<Vertex X="2600" Y="7908" Z="0"/>
					<Vertex X="2596" Y="7904" Z="0"/>
					<Vertex X="2592" Y="7900" Z="0"/>
					<Vertex X="2588" Y="7896" Z="0"/>
					<Vertex X="2583" Y="7892" Z="0"/>
					<Vertex X="2579" Y="7888" Z="0"/>
					<Vertex X="2571" Y="7883" Z="0"/>
					<Vertex X="2558" Y="7879" Z="0"/>
					<Vertex X="2554" Y="7875" Z="0"/>
					<Vertex X="2546" Y="7867" Z="0"/>
					<Vertex X="2542" Y="7863" Z="0"/>
					<Vertex X="2533" Y="7854" Z="0"/>
					<Vertex X="2525" Y="7846" Z="0"/>
					<Vertex X="2513" Y="7838" Z="0"/>
					<Vertex X="2504" Y="7833" Z="0"/>
					<Vertex X="2496" Y="7829" Z="0"/>
					<Vertex X="2492" Y="7825" Z="0"/>
					<Vertex X="2483" Y="7821" Z="0"/>
					<Vertex X="2479" Y="7817" Z="0"/>
					<Vertex X="2471" Y="7804" Z="0"/>
					<Vertex X="2458" Y="7796" Z="0"/>
					<Vertex X="2438" Y="7783" Z="0"/>
					<Vertex X="2429" Y="7775" Z="0"/>
					<Vertex X="2421" Y="7771" Z="0"/>
					<Vertex X="2417" Y="7767" Z="0"/>
					<Vertex X="2413" Y="7763" Z="0"/>
					<Vertex X="2408" Y="7758" Z="0"/>
					<Vertex X="2400" Y="7750" Z="0"/>
					<Vertex X="2396" Y="7746" Z="0"/>
					<Vertex X="2388" Y="7738" Z="0"/>
					<Vertex X="2379" Y="7733" Z="0"/>
					<Vertex X="2375" Y="7729" Z="0"/>
					<Vertex X="2371" Y="7725" Z="0"/>
					<Vertex X="2367" Y="7721" Z="0"/>
					<Vertex X="2358" Y="7713" Z="0"/>
					<Vertex X="2354" Y="7708" Z="0"/>
					<Vertex X="2350" Y="7708" Z="0"/>
					<Vertex X="2350" Y="7700" Z="0"/>
					<Vertex X="2342" Y="7688" Z="0"/>
					<Vertex X="2338" Y="7679" Z="0"/>
					<Vertex X="2333" Y="7675" Z="0"/>
					<Vertex X="2325" Y="7667" Z="0"/>
					<Vertex X="2321" Y="7663" Z="0"/>
					<Vertex X="2317" Y="7654" Z="0"/>
					<Vertex X="2313" Y="7650" Z="0"/>
					<Vertex X="2308" Y="7646" Z="0"/>
					<Vertex X="2300" Y="7642" Z="0"/>
					<Vertex X="2300" Y="7638" Z="0"/>
					<Vertex X="2296" Y="7633" Z="0"/>
					<Vertex X="2292" Y="7629" Z="0"/>
					<Vertex X="2292" Y="7625" Z="0"/>
					<Vertex X="2292" Y="7621" Z="0"/>
					<Vertex X="2279" Y="7588" Z="0"/>
				</Vertices>
			</Region>
			<Region Id="8" Type="0" Zoom="0.173064" Selected="0" ImageLocation="" ImageFocus="0" Length="6573.7" Area="1722394.0" LengthMicrons="3246.7" AreaMicrons="420156.0" Text="NC" NegativeROA="0" InputRegionId="0" Analyze="1" DisplayId="8">
				<Attributes/>
				<Vertices>
					<Vertex X="7085" Y="5987" Z="0"/>
					<Vertex X="7119" Y="6050" Z="0"/>
					<Vertex X="7154" Y="6131" Z="0"/>
					<Vertex X="7194" Y="6247" Z="0"/>
					<Vertex X="7206" Y="6304" Z="0"/>
					<Vertex X="7223" Y="6345" Z="0"/>
					<Vertex X="7229" Y="6385" Z="0"/>
					<Vertex X="7241" Y="6408" Z="0"/>
					<Vertex X="7252" Y="6426" Z="0"/>
					<Vertex X="7258" Y="6443" Z="0"/>
					<Vertex X="7269" Y="6466" Z="0"/>
					<Vertex X="7275" Y="6478" Z="0"/>
					<Vertex X="7293" Y="6495" Z="0"/>
					<Vertex X="7304" Y="6518" Z="0"/>
					<Vertex X="7304" Y="6547" Z="0"/>
					<Vertex X="7321" Y="6588" Z="0"/>
					<Vertex X="7333" Y="6611" Z="0"/>
					<Vertex X="7345" Y="6651" Z="0"/>
					<Vertex X="7356" Y="6686" Z="0"/>
					<Vertex X="7373" Y="6738" Z="0"/>
					<Vertex X="7385" Y="6772" Z="0"/>
					<Vertex X="7397" Y="6819" Z="0"/>
					<Vertex X="7408" Y="6853" Z="0"/>
					<Vertex X="7420" Y="6894" Z="0"/>
					<Vertex X="7437" Y="6946" Z="0"/>
					<Vertex X="7443" Y="6986" Z="0"/>
					<Vertex X="7443" Y="7032" Z="0"/>
					<Vertex X="7449" Y="7073" Z="0"/>
					<Vertex X="7454" Y="7125" Z="0"/>
					<Vertex X="7454" Y="7160" Z="0"/>
					<Vertex X="7454" Y="7189" Z="0"/>
					<Vertex X="7454" Y="7235" Z="0"/>
					<Vertex X="7454" Y="7275" Z="0"/>
					<Vertex X="7454" Y="7327" Z="0"/>
					<Vertex X="7454" Y="7350" Z="0"/>
					<Vertex X="7443" Y="7391" Z="0"/>
					<Vertex X="7443" Y="7414" Z="0"/>
					<Vertex X="7437" Y="7449" Z="0"/>
					<Vertex X="7431" Y="7472" Z="0"/>
					<Vertex X="7431" Y="7483" Z="0"/>
					<Vertex X="7431" Y="7495" Z="0"/>
					<Vertex X="7420" Y="7512" Z="0"/>
					<Vertex X="7414" Y="7524" Z="0"/>
					<Vertex X="7402" Y="7535" Z="0"/>
					<Vertex X="7397" Y="7541" Z="0"/>
					<Vertex X="7379" Y="7564" Z="0"/>
					<Vertex X="7368" Y="7581" Z="0"/>
					<Vertex X="7356" Y="7599" Z="0"/>
					<Vertex X="7345" Y="7616" Z="0"/>
					<Vertex X="7333" Y="7639" Z="0"/>
					<Vertex X="7321" Y="7657" Z="0"/>
					<Vertex X="7310" Y="7685" Z="0"/>
					<Vertex X="7298" Y="7709" Z="0"/>
					<Vertex X="7287" Y="7737" Z="0"/>
					<Vertex X="7269" Y="7766" Z="0"/>
					<Vertex X="7258" Y="7801" Z="0"/>
					<Vertex X="7241" Y="7853" Z="0"/>
					<Vertex X="7235" Y="7888" Z="0"/>
					<Vertex X="7229" Y="7922" Z="0"/>
					<Vertex X="7223" Y="7940" Z="0"/>
					<Vertex X="7223" Y="7957" Z="0"/>
					<Vertex X="7223" Y="7963" Z="0"/>
					<Vertex X="7235" Y="7980" Z="0"/>
					<Vertex X="7246" Y="7992" Z="0"/>
					<Vertex X="7252" Y="8009" Z="0"/>
					<Vertex X="7269" Y="8038" Z="0"/>
					<Vertex X="7281" Y="8049" Z="0"/>
					<Vertex X="7293" Y="8061" Z="0"/>
					<Vertex X="7304" Y="8073" Z="0"/>
					<Vertex X="7316" Y="8078" Z="0"/>
					<Vertex X="7327" Y="8090" Z="0"/>
					<Vertex X="7339" Y="8101" Z="0"/>
					<Vertex X="7356" Y="8113" Z="0"/>
					<Vertex X="7368" Y="8125" Z="0"/>
					<Vertex X="7385" Y="8142" Z="0"/>
					<Vertex X="7402" Y="8148" Z="0"/>
					<Vertex X="7414" Y="8159" Z="0"/>
					<Vertex X="7425" Y="8159" Z="0"/>
					<Vertex X="7449" Y="8171" Z="0"/>
					<Vertex X="7466" Y="8171" Z="0"/>
					<Vertex X="7483" Y="8171" Z="0"/>
					<Vertex X="7512" Y="8165" Z="0"/>
					<Vertex X="7547" Y="8159" Z="0"/>
					<Vertex X="7593" Y="8148" Z="0"/>
					<Vertex X="7633" Y="8136" Z="0"/>
					<Vertex X="7668" Y="8107" Z="0"/>
					<Vertex X="7685" Y="8101" Z="0"/>
					<Vertex X="7703" Y="8084" Z="0"/>
					<Vertex X="7714" Y="8073" Z="0"/>
					<Vertex X="7732" Y="8061" Z="0"/>
					<Vertex X="7749" Y="8026" Z="0"/>
					<Vertex X="7761" Y="7997" Z="0"/>
					<Vertex X="7778" Y="7980" Z="0"/>
					<Vertex X="7789" Y="7963" Z="0"/>
					<Vertex X="7801" Y="7951" Z="0"/>
					<Vertex X="7813" Y="7940" Z="0"/>
					<Vertex X="7818" Y="7928" Z="0"/>
					<Vertex X="7824" Y="7911" Z="0"/>
					<Vertex X="7836" Y="7888" Z="0"/>
					<Vertex X="7847" Y="7870" Z="0"/>
					<Vertex X="7859" Y="7859" Z="0"/>
					<Vertex X="7870" Y="7830" Z="0"/>
					<Vertex X="7882" Y="7801" Z="0"/>
					<Vertex X="7899" Y="7766" Z="0"/>
					<Vertex X="7911" Y="7749" Z="0"/>
					<Vertex X="7922" Y="7709" Z="0"/>
					<Vertex X="7934" Y="7674" Z="0"/>
					<Vertex X="7940" Y="7639" Z="0"/>
					<Vertex X="7945" Y="7599" Z="0"/>
					<Vertex X="7945" Y="7564" Z="0"/>
					<Vertex X="7945" Y="7518" Z="0"/>
					<Vertex X="7945" Y="7477" Z="0"/>
					<Vertex X="7945" Y="7425" Z="0"/>
					<Vertex X="7945" Y="7391" Z="0"/>
					<Vertex X="7945" Y="7339" Z="0"/>
					<Vertex X="7945" Y="7304" Z="0"/>
					<Vertex X="7945" Y="7275" Z="0"/>
					<Vertex X="7945" Y="7241" Z="0"/>
					<Vertex X="7945" Y="7212" Z="0"/>
					<Vertex X="7945" Y="7189" Z="0"/>
					<Vertex X="7951" Y="7165" Z="0"/>
					<Vertex X="7963" Y="7131" Z="0"/>
					<Vertex X="7969" Y="7113" Z="0"/>
					<Vertex X="7980" Y="7090" Z="0"/>
					<Vertex X="7992" Y="7067" Z="0"/>
					<Vertex X="8003" Y="7050" Z="0"/>
					<Vertex X="8009" Y="7027" Z="0"/>
					<Vertex X="8021" Y="7009" Z="0"/>
					<Vertex X="8038" Y="6980" Z="0"/>
					<Vertex X="8049" Y="6957" Z="0"/>
					<Vertex X="8061" Y="6940" Z="0"/>
					<Vertex X="8073" Y="6928" Z="0"/>
					<Vertex X="8084" Y="6917" Z="0"/>
					<Vertex X="8096" Y="6900" Z="0"/>
					<Vertex X="8107" Y="6894" Z="0"/>
					<Vertex X="8119" Y="6876" Z="0"/>
					<Vertex X="8130" Y="6871" Z="0"/>
					<Vertex X="8136" Y="6859" Z="0"/>
					<Vertex X="8153" Y="6853" Z="0"/>
					<Vertex X="8159" Y="6842" Z="0"/>
					<Vertex X="8177" Y="6830" Z="0"/>
					<Vertex X="8200" Y="6819" Z="0"/>
					<Vertex X="8223" Y="6807" Z="0"/>
					<Vertex X="8234" Y="6801" Z="0"/>
					<Vertex X="8252" Y="6790" Z="0"/>
					<Vertex X="8269" Y="6784" Z="0"/>
					<Vertex X="8298" Y="6778" Z="0"/>
					<Vertex X="8315" Y="6767" Z="0"/>
					<Vertex X="8327" Y="6767" Z="0"/>
					<Vertex X="8338" Y="6761" Z="0"/>
					<Vertex X="8350" Y="6755" Z="0"/>
					<Vertex X="8367" Y="6749" Z="0"/>
					<Vertex X="8385" Y="6744" Z="0"/>
					<Vertex X="8414" Y="6738" Z="0"/>
					<Vertex X="8448" Y="6720" Z="0"/>
					<Vertex X="8454" Y="6715" Z="0"/>
					<Vertex X="8466" Y="6709" Z="0"/>
					<Vertex X="8483" Y="6692" Z="0"/>
					<Vertex X="8489" Y="6674" Z="0"/>
					<Vertex X="8506" Y="6634" Z="0"/>
					<Vertex X="8518" Y="6611" Z="0"/>
					<Vertex X="8518" Y="6588" Z="0"/>
					<Vertex X="8518" Y="6570" Z="0"/>
					<Vertex X="8518" Y="6559" Z="0"/>
					<Vertex X="8518" Y="6547" Z="0"/>
					<Vertex X="8518" Y="6536" Z="0"/>
					<Vertex X="8506" Y="6524" Z="0"/>
					<Vertex X="8494" Y="6518" Z="0"/>
					<Vertex X="8483" Y="6507" Z="0"/>
					<Vertex X="8471" Y="6495" Z="0"/>
					<Vertex X="8460" Y="6478" Z="0"/>
					<Vertex X="8437" Y="6460" Z="0"/>
					<Vertex X="8425" Y="6455" Z="0"/>
					<Vertex X="8414" Y="6443" Z="0"/>
					<Vertex X="8390" Y="6426" Z="0"/>
					<Vertex X="8367" Y="6414" Z="0"/>
					<Vertex X="8333" Y="6397" Z="0"/>
					<Vertex X="8304" Y="6374" Z="0"/>
					<Vertex X="8246" Y="6328" Z="0"/>
					<Vertex X="8182" Y="6287" Z="0"/>
					<Vertex X="8107" Y="6235" Z="0"/>
					<Vertex X="8055" Y="6189" Z="0"/>
					<Vertex X="7974" Y="6125" Z="0"/>
					<Vertex X="7905" Y="6079" Z="0"/>
					<Vertex X="7830" Y="6033" Z="0"/>
					<Vertex X="7795" Y="5998" Z="0"/>
					<Vertex X="7778" Y="5987" Z="0"/>
					<Vertex X="7743" Y="5952" Z="0"/>
					<Vertex X="7732" Y="5929" Z="0"/>
					<Vertex X="7720" Y="5912" Z="0"/>
					<Vertex X="7709" Y="5888" Z="0"/>
					<Vertex X="7691" Y="5842" Z="0"/>
					<Vertex X="7680" Y="5825" Z="0"/>
					<Vertex X="7668" Y="5796" Z="0"/>
					<Vertex X="7657" Y="5779" Z="0"/>
					<Vertex X="7639" Y="5761" Z="0"/>
					<Vertex X="7633" Y="5750" Z="0"/>
					<Vertex X="7605" Y="5732" Z="0"/>
					<Vertex X="7581" Y="5715" Z="0"/>
					<Vertex X="7547" Y="5698" Z="0"/>
					<Vertex X="7512" Y="5686" Z="0"/>
					<Vertex X="7483" Y="5675" Z="0"/>
					<Vertex X="7472" Y="5675" Z="0"/>
					<Vertex X="7443" Y="5675" Z="0"/>
					<Vertex X="7402" Y="5680" Z="0"/>
					<Vertex X="7368" Y="5698" Z="0"/>
					<Vertex X="7333" Y="5709" Z="0"/>
					<Vertex X="7298" Y="5721" Z="0"/>
					<Vertex X="7264" Y="5738" Z="0"/>
					<Vertex X="7235" Y="5750" Z="0"/>
					<Vertex X="7206" Y="5767" Z="0"/>
					<Vertex X="7189" Y="5779" Z="0"/>
					<Vertex X="7165" Y="5796" Z="0"/>
					<Vertex X="7142" Y="5808" Z="0"/>
					<Vertex X="7131" Y="5819" Z="0"/>
					<Vertex X="7119" Y="5831" Z="0"/>
					<Vertex X="7108" Y="5842" Z="0"/>
					<Vertex X="7102" Y="5865" Z="0"/>
					<Vertex X="7096" Y="5883" Z="0"/>
					<Vertex X="7090" Y="5900" Z="0"/>
					<Vertex X="7090" Y="5917" Z="0"/>
					<Vertex X="7090" Y="5923" Z="0"/>
					<Vertex X="7096" Y="5940" Z="0"/>
					<Vertex X="7096" Y="5946" Z="0"/>
					<Vertex X="7102" Y="5958" Z="0"/>
					<Vertex X="7108" Y="5969" Z="0"/>
					<Vertex X="7108" Y="5975" Z="0"/>
					<Vertex X="7085" Y="5987" Z="0"/>
				</Vertices>
			</Region>
			<Region Id="9" Type="0" Zoom="0.220000" Selected="1" ImageLocation="" ImageFocus="0" Length="8661.8" Area="4719587.5" LengthMicrons="4278.1" AreaMicrons="1151283.0" Text="NC" NegativeROA="0" InputRegionId="0" Analyze="1" DisplayId="9">
				<Attributes/>
				<Vertices>
					<Vertex X="15068" Y="2900" Z="0"/>
					<Vertex X="15077" Y="2927" Z="0"/>
					<Vertex X="15077" Y="2937" Z="0"/>
					<Vertex X="15081" Y="2955" Z="0"/>
					<Vertex X="15086" Y="2973" Z="0"/>
					<Vertex X="15091" Y="2987" Z="0"/>
					<Vertex X="15095" Y="3009" Z="0"/>
					<Vertex X="15100" Y="3032" Z="0"/>
					<Vertex X="15100" Y="3059" Z="0"/>
					<Vertex X="15104" Y="3077" Z="0"/>
					<Vertex X="15104" Y="3091" Z="0"/>
					<Vertex X="15104" Y="3109" Z="0"/>
					<Vertex X="15104" Y="3127" Z="0"/>
					<Vertex X="15104" Y="3146" Z="0"/>
					<Vertex X="15104" Y="3155" Z="0"/>
					<Vertex X="15104" Y="3168" Z="0"/>
					<Vertex X="15104" Y="3177" Z="0"/>
					<Vertex X="15104" Y="3187" Z="0"/>
					<Vertex X="15104" Y="3200" Z="0"/>
					<Vertex X="15104" Y="3214" Z="0"/>
					<Vertex X="15100" Y="3223" Z="0"/>
					<Vertex X="15095" Y="3237" Z="0"/>
					<Vertex X="15095" Y="3250" Z="0"/>
					<Vertex X="15091" Y="3268" Z="0"/>
					<Vertex X="15086" Y="3277" Z="0"/>
					<Vertex X="15086" Y="3287" Z="0"/>
					<Vertex X="15081" Y="3296" Z="0"/>
					<Vertex X="15081" Y="3309" Z="0"/>
					<Vertex X="15077" Y="3318" Z="0"/>
					<Vertex X="15072" Y="3323" Z="0"/>
					<Vertex X="15068" Y="3332" Z="0"/>
					<Vertex X="15068" Y="3346" Z="0"/>
					<Vertex X="15063" Y="3355" Z="0"/>
					<Vertex X="15059" Y="3364" Z="0"/>
					<Vertex X="15054" Y="3373" Z="0"/>
					<Vertex X="15050" Y="3387" Z="0"/>
					<Vertex X="15045" Y="3400" Z="0"/>
					<Vertex X="15036" Y="3414" Z="0"/>
					<Vertex X="15031" Y="3427" Z="0"/>
					<Vertex X="15022" Y="3441" Z="0"/>
					<Vertex X="15018" Y="3450" Z="0"/>
					<Vertex X="15013" Y="3459" Z="0"/>
					<Vertex X="15009" Y="3473" Z="0"/>
					<Vertex X="15004" Y="3482" Z="0"/>
					<Vertex X="14995" Y="3491" Z="0"/>
					<Vertex X="14991" Y="3500" Z="0"/>
					<Vertex X="14986" Y="3509" Z="0"/>
					<Vertex X="14977" Y="3518" Z="0"/>
					<Vertex X="14972" Y="3527" Z="0"/>
					<Vertex X="14959" Y="3541" Z="0"/>
					<Vertex X="14950" Y="3550" Z="0"/>
					<Vertex X="14936" Y="3568" Z="0"/>
					<Vertex X="14931" Y="3577" Z="0"/>
					<Vertex X="14922" Y="3587" Z="0"/>
					<Vertex X="14913" Y="3600" Z="0"/>
					<Vertex X="14909" Y="3605" Z="0"/>
					<Vertex X="14895" Y="3618" Z="0"/>
					<Vertex X="14886" Y="3627" Z="0"/>
					<Vertex X="14872" Y="3637" Z="0"/>
					<Vertex X="14863" Y="3646" Z="0"/>
					<Vertex X="14859" Y="3650" Z="0"/>
					<Vertex X="14845" Y="3659" Z="0"/>
					<Vertex X="14836" Y="3664" Z="0"/>
					<Vertex X="14831" Y="3668" Z="0"/>
					<Vertex X="14818" Y="3673" Z="0"/>
					<Vertex X="14809" Y="3677" Z="0"/>
					<Vertex X="14800" Y="3687" Z="0"/>
					<Vertex X="14791" Y="3691" Z="0"/>
					<Vertex X="14777" Y="3700" Z="0"/>
					<Vertex X="14768" Y="3705" Z="0"/>
					<Vertex X="14759" Y="3709" Z="0"/>
					<Vertex X="14745" Y="3714" Z="0"/>
					<Vertex X="14736" Y="3718" Z="0"/>
					<Vertex X="14727" Y="3718" Z="0"/>
					<Vertex X="14718" Y="3723" Z="0"/>
					<Vertex X="14704" Y="3727" Z="0"/>
					<Vertex X="14695" Y="3732" Z="0"/>
					<Vertex X="14686" Y="3732" Z="0"/>
					<Vertex X="14677" Y="3737" Z="0"/>
					<Vertex X="14663" Y="3741" Z="0"/>
					<Vertex X="14654" Y="3746" Z="0"/>
					<Vertex X="14650" Y="3746" Z="0"/>
					<Vertex X="14641" Y="3750" Z="0"/>
					<Vertex X="14631" Y="3755" Z="0"/>
					<Vertex X="14627" Y="3755" Z="0"/>
					<Vertex X="14613" Y="3759" Z="0"/>
					<Vertex X="14604" Y="3764" Z="0"/>
					<Vertex X="14595" Y="3768" Z="0"/>
					<Vertex X="14586" Y="3768" Z="0"/>
					<Vertex X="14572" Y="3773" Z="0"/>
					<Vertex X="14559" Y="3777" Z="0"/>
					<Vertex X="14550" Y="3782" Z="0"/>
					<Vertex X="14536" Y="3787" Z="0"/>
					<Vertex X="14522" Y="3787" Z="0"/>
					<Vertex X="14509" Y="3791" Z="0"/>
					<Vertex X="14495" Y="3791" Z="0"/>
					<Vertex X="14477" Y="3796" Z="0"/>
					<Vertex X="14463" Y="3796" Z="0"/>
					<Vertex X="14450" Y="3800" Z="0"/>
					<Vertex X="14436" Y="3805" Z="0"/>
					<Vertex X="14422" Y="3805" Z="0"/>
					<Vertex X="14413" Y="3809" Z="0"/>
					<Vertex X="14400" Y="3814" Z="0"/>
					<Vertex X="14377" Y="3818" Z="0"/>
					<Vertex X="14363" Y="3823" Z="0"/>
					<Vertex X="14350" Y="3823" Z="0"/>
					<Vertex X="14336" Y="3827" Z="0"/>
					<Vertex X="14318" Y="3832" Z="0"/>
					<Vertex X="14300" Y="3837" Z="0"/>
					<Vertex X="14286" Y="3841" Z="0"/>
					<Vertex X="14272" Y="3841" Z="0"/>
					<Vertex X="14254" Y="3846" Z="0"/>
					<Vertex X="14241" Y="3846" Z="0"/>
					<Vertex X="14222" Y="3850" Z="0"/>
					<Vertex X="14209" Y="3850" Z="0"/>
					<Vertex X="14191" Y="3850" Z="0"/>
					<Vertex X="14177" Y="3850" Z="0"/>
					<Vertex X="14159" Y="3850" Z="0"/>
					<Vertex X="14131" Y="3850" Z="0"/>
					<Vertex X="14113" Y="3850" Z="0"/>
					<Vertex X="14095" Y="3850" Z="0"/>
					<Vertex X="14077" Y="3850" Z="0"/>
					<Vertex X="14054" Y="3850" Z="0"/>
					<Vertex X="14036" Y="3850" Z="0"/>
					<Vertex X="14022" Y="3850" Z="0"/>
					<Vertex X="14009" Y="3850" Z="0"/>
					<Vertex X="13991" Y="3850" Z="0"/>
					<Vertex X="13977" Y="3850" Z="0"/>
					<Vertex X="13963" Y="3850" Z="0"/>
					<Vertex X="13950" Y="3850" Z="0"/>
					<Vertex X="13931" Y="3850" Z="0"/>
					<Vertex X="13904" Y="3850" Z="0"/>
					<Vertex X="13886" Y="3850" Z="0"/>
					<Vertex X="13859" Y="3850" Z="0"/>
					<Vertex X="13836" Y="3850" Z="0"/>
					<Vertex X="13809" Y="3850" Z="0"/>
					<Vertex X="13781" Y="3855" Z="0"/>
					<Vertex X="13763" Y="3855" Z="0"/>
					<Vertex X="13741" Y="3855" Z="0"/>
					<Vertex X="13718" Y="3855" Z="0"/>
					<Vertex X="13700" Y="3855" Z="0"/>
					<Vertex X="13686" Y="3850" Z="0"/>
					<Vertex X="13672" Y="3850" Z="0"/>
					<Vertex X="13654" Y="3846" Z="0"/>
					<Vertex X="13641" Y="3841" Z="0"/>
					<Vertex X="13627" Y="3837" Z="0"/>
					<Vertex X="13613" Y="3832" Z="0"/>
					<Vertex X="13595" Y="3823" Z="0"/>
					<Vertex X="13581" Y="3818" Z="0"/>
					<Vertex X="13568" Y="3814" Z="0"/>
					<Vertex X="13554" Y="3814" Z="0"/>
					<Vertex X="13545" Y="3809" Z="0"/>
					<Vertex X="13527" Y="3800" Z="0"/>
					<Vertex X="13518" Y="3796" Z="0"/>
					<Vertex X="13509" Y="3791" Z="0"/>
					<Vertex X="13500" Y="3782" Z="0"/>
					<Vertex X="13491" Y="3777" Z="0"/>
					<Vertex X="13481" Y="3768" Z="0"/>
					<Vertex X="13472" Y="3768" Z="0"/>
					<Vertex X="13468" Y="3759" Z="0"/>
					<Vertex X="13459" Y="3755" Z="0"/>
					<Vertex X="13445" Y="3750" Z="0"/>
					<Vertex X="13436" Y="3741" Z="0"/>
					<Vertex X="13427" Y="3737" Z="0"/>
					<Vertex X="13413" Y="3727" Z="0"/>
					<Vertex X="13404" Y="3723" Z="0"/>
					<Vertex X="13395" Y="3714" Z="0"/>
					<Vertex X="13386" Y="3709" Z="0"/>
					<Vertex X="13372" Y="3705" Z="0"/>
					<Vertex X="13368" Y="3700" Z="0"/>
					<Vertex X="13359" Y="3700" Z="0"/>
					<Vertex X="13350" Y="3691" Z="0"/>
					<Vertex X="13341" Y="3687" Z="0"/>
					<Vertex X="13331" Y="3682" Z="0"/>
					<Vertex X="13318" Y="3677" Z="0"/>
					<Vertex X="13309" Y="3668" Z="0"/>
					<Vertex X="13300" Y="3668" Z="0"/>
					<Vertex X="13291" Y="3664" Z="0"/>
					<Vertex X="13277" Y="3659" Z="0"/>
					<Vertex X="13268" Y="3655" Z="0"/>
					<Vertex X="13259" Y="3655" Z="0"/>
					<Vertex X="13250" Y="3655" Z="0"/>
					<Vertex X="13245" Y="3650" Z="0"/>
					<Vertex X="13241" Y="3646" Z="0"/>
					<Vertex X="13231" Y="3646" Z="0"/>
					<Vertex X="13227" Y="3641" Z="0"/>
					<Vertex X="13218" Y="3637" Z="0"/>
					<Vertex X="13204" Y="3632" Z="0"/>
					<Vertex X="13195" Y="3632" Z="0"/>
					<Vertex X="13191" Y="3627" Z="0"/>
					<Vertex X="13177" Y="3623" Z="0"/>
					<Vertex X="13172" Y="3623" Z="0"/>
					<Vertex X="13163" Y="3618" Z="0"/>
					<Vertex X="13154" Y="3614" Z="0"/>
					<Vertex X="13145" Y="3609" Z="0"/>
					<Vertex X="13141" Y="3609" Z="0"/>
					<Vertex X="13131" Y="3605" Z="0"/>
					<Vertex X="13127" Y="3600" Z="0"/>
					<Vertex X="13122" Y="3600" Z="0"/>
					<Vertex X="13118" Y="3596" Z="0"/>
					<Vertex X="13113" Y="3591" Z="0"/>
					<Vertex X="13104" Y="3591" Z="0"/>
					<Vertex X="13100" Y="3587" Z="0"/>
					<Vertex X="13091" Y="3582" Z="0"/>
					<Vertex X="13077" Y="3577" Z="0"/>
					<Vertex X="13068" Y="3577" Z="0"/>
					<Vertex X="13059" Y="3573" Z="0"/>
					<Vertex X="13050" Y="3568" Z="0"/>
					<Vertex X="13036" Y="3564" Z="0"/>
					<Vertex X="13027" Y="3564" Z="0"/>
					<Vertex X="13018" Y="3559" Z="0"/>
					<Vertex X="13013" Y="3555" Z="0"/>
					<Vertex X="13000" Y="3550" Z="0"/>
					<Vertex X="12991" Y="3550" Z="0"/>
					<Vertex X="12986" Y="3546" Z="0"/>
					<Vertex X="12972" Y="3541" Z="0"/>
					<Vertex X="12968" Y="3541" Z="0"/>
					<Vertex X="12959" Y="3537" Z="0"/>
					<Vertex X="12950" Y="3532" Z="0"/>
					<Vertex X="12941" Y="3527" Z="0"/>
					<Vertex X="12931" Y="3527" Z="0"/>
					<Vertex X="12922" Y="3523" Z="0"/>
					<Vertex X="12913" Y="3518" Z="0"/>
					<Vertex X="12904" Y="3514" Z="0"/>
					<Vertex X="12895" Y="3514" Z="0"/>
					<Vertex X="12886" Y="3509" Z="0"/>
					<Vertex X="12881" Y="3505" Z="0"/>
					<Vertex X="12872" Y="3500" Z="0"/>
					<Vertex X="12863" Y="3496" Z="0"/>
					<Vertex X="12854" Y="3491" Z="0"/>
					<Vertex X="12845" Y="3482" Z="0"/>
					<Vertex X="12831" Y="3477" Z="0"/>
					<Vertex X="12822" Y="3473" Z="0"/>
					<Vertex X="12813" Y="3464" Z="0"/>
					<Vertex X="12800" Y="3459" Z="0"/>
					<Vertex X="12791" Y="3450" Z="0"/>
					<Vertex X="12781" Y="3446" Z="0"/>
					<Vertex X="12772" Y="3441" Z="0"/>
					<Vertex X="12759" Y="3432" Z="0"/>
					<Vertex X="12750" Y="3432" Z="0"/>
					<Vertex X="12741" Y="3423" Z="0"/>
					<Vertex X="12727" Y="3414" Z="0"/>
					<Vertex X="12718" Y="3414" Z="0"/>
					<Vertex X="12709" Y="3409" Z="0"/>
					<Vertex X="12700" Y="3405" Z="0"/>
					<Vertex X="12686" Y="3400" Z="0"/>
					<Vertex X="12677" Y="3396" Z="0"/>
					<Vertex X="12668" Y="3391" Z="0"/>
					<Vertex X="12659" Y="3387" Z="0"/>
					<Vertex X="12645" Y="3387" Z="0"/>
					<Vertex X="12636" Y="3382" Z="0"/>
					<Vertex X="12627" Y="3377" Z="0"/>
					<Vertex X="12618" Y="3373" Z="0"/>
					<Vertex X="12604" Y="3373" Z="0"/>
					<Vertex X="12591" Y="3368" Z="0"/>
					<Vertex X="12577" Y="3364" Z="0"/>
					<Vertex X="12568" Y="3359" Z="0"/>
					<Vertex X="12559" Y="3359" Z="0"/>
					<Vertex X="12545" Y="3355" Z="0"/>
					<Vertex X="12536" Y="3346" Z="0"/>
					<Vertex X="12522" Y="3346" Z="0"/>
					<Vertex X="12513" Y="3341" Z="0"/>
					<Vertex X="12500" Y="3337" Z="0"/>
					<Vertex X="12491" Y="3332" Z="0"/>
					<Vertex X="12481" Y="3332" Z="0"/>
					<Vertex X="12472" Y="3327" Z="0"/>
					<Vertex X="12459" Y="3323" Z="0"/>
					<Vertex X="12450" Y="3318" Z="0"/>
					<Vertex X="12436" Y="3314" Z="0"/>
					<Vertex X="12427" Y="3309" Z="0"/>
					<Vertex X="12413" Y="3300" Z="0"/>
					<Vertex X="12404" Y="3296" Z="0"/>
					<Vertex X="12395" Y="3287" Z="0"/>
					<Vertex X="12381" Y="3277" Z="0"/>
					<Vertex X="12372" Y="3273" Z="0"/>
					<Vertex X="12363" Y="3268" Z="0"/>
					<Vertex X="12354" Y="3259" Z="0"/>
					<Vertex X="12341" Y="3255" Z="0"/>
					<Vertex X="12327" Y="3246" Z="0"/>
					<Vertex X="12318" Y="3237" Z="0"/>
					<Vertex X="12304" Y="3223" Z="0"/>
					<Vertex X="12295" Y="3214" Z="0"/>
					<Vertex X="12286" Y="3200" Z="0"/>
					<Vertex X="12268" Y="3191" Z="0"/>
					<Vertex X="12259" Y="3182" Z="0"/>
					<Vertex X="12250" Y="3173" Z="0"/>
					<Vertex X="12241" Y="3164" Z="0"/>
					<Vertex X="12231" Y="3164" Z="0"/>
					<Vertex X="12227" Y="3150" Z="0"/>
					<Vertex X="12218" Y="3146" Z="0"/>
					<Vertex X="12209" Y="3137" Z="0"/>
					<Vertex X="12200" Y="3123" Z="0"/>
					<Vertex X="12186" Y="3114" Z="0"/>
					<Vertex X="12177" Y="3096" Z="0"/>
					<Vertex X="12163" Y="3087" Z="0"/>
					<Vertex X="12154" Y="3077" Z="0"/>
					<Vertex X="12145" Y="3064" Z="0"/>
					<Vertex X="12131" Y="3059" Z="0"/>
					<Vertex X="12127" Y="3050" Z="0"/>
					<Vertex X="12118" Y="3046" Z="0"/>
					<Vertex X="12118" Y="3041" Z="0"/>
					<Vertex X="12113" Y="3041" Z="0"/>
					<Vertex X="12104" Y="3032" Z="0"/>
					<Vertex X="12100" Y="3032" Z="0"/>
					<Vertex X="12095" Y="3023" Z="0"/>
					<Vertex X="12091" Y="3014" Z="0"/>
					<Vertex X="12081" Y="3005" Z="0"/>
					<Vertex X="12077" Y="3000" Z="0"/>
					<Vertex X="12072" Y="2996" Z="0"/>
					<Vertex X="12068" Y="2987" Z="0"/>
					<Vertex X="12063" Y="2982" Z="0"/>
					<Vertex X="12059" Y="2977" Z="0"/>
					<Vertex X="12054" Y="2968" Z="0"/>
					<Vertex X="12045" Y="2959" Z="0"/>
					<Vertex X="12036" Y="2946" Z="0"/>
					<Vertex X="12027" Y="2937" Z="0"/>
					<Vertex X="12022" Y="2932" Z="0"/>
					<Vertex X="12018" Y="2918" Z="0"/>
					<Vertex X="12013" Y="2909" Z="0"/>
					<Vertex X="12004" Y="2900" Z="0"/>
					<Vertex X="12000" Y="2891" Z="0"/>
					<Vertex X="12000" Y="2882" Z="0"/>
					<Vertex X="11995" Y="2882" Z="0"/>
					<Vertex X="11995" Y="2873" Z="0"/>
					<Vertex X="11991" Y="2864" Z="0"/>
					<Vertex X="11986" Y="2859" Z="0"/>
					<Vertex X="11986" Y="2855" Z="0"/>
					<Vertex X="11981" Y="2841" Z="0"/>
					<Vertex X="11977" Y="2832" Z="0"/>
					<Vertex X="11972" Y="2823" Z="0"/>
					<Vertex X="11972" Y="2818" Z="0"/>
					<Vertex X="11972" Y="2814" Z="0"/>
					<Vertex X="11972" Y="2809" Z="0"/>
					<Vertex X="11972" Y="2805" Z="0"/>
					<Vertex X="11972" Y="2796" Z="0"/>
					<Vertex X="11972" Y="2791" Z="0"/>
					<Vertex X="11972" Y="2782" Z="0"/>
					<Vertex X="11972" Y="2777" Z="0"/>
					<Vertex X="11972" Y="2773" Z="0"/>
					<Vertex X="11977" Y="2764" Z="0"/>
					<Vertex X="11977" Y="2759" Z="0"/>
					<Vertex X="11981" Y="2750" Z="0"/>
					<Vertex X="11986" Y="2741" Z="0"/>
					<Vertex X="11991" Y="2732" Z="0"/>
					<Vertex X="11991" Y="2727" Z="0"/>
					<Vertex X="12000" Y="2714" Z="0"/>
					<Vertex X="12000" Y="2709" Z="0"/>
					<Vertex X="12004" Y="2700" Z="0"/>
					<Vertex X="12009" Y="2691" Z="0"/>
					<Vertex X="12013" Y="2682" Z="0"/>
					<Vertex X="12013" Y="2677" Z="0"/>
					<Vertex X="12022" Y="2668" Z="0"/>
					<Vertex X="12027" Y="2664" Z="0"/>
					<Vertex X="12031" Y="2655" Z="0"/>
					<Vertex X="12041" Y="2646" Z="0"/>
					<Vertex X="12050" Y="2637" Z="0"/>
					<Vertex X="12059" Y="2627" Z="0"/>
					<Vertex X="12068" Y="2623" Z="0"/>
					<Vertex X="12077" Y="2609" Z="0"/>
					<Vertex X="12086" Y="2600" Z="0"/>
					<Vertex X="12091" Y="2591" Z="0"/>
					<Vertex X="12095" Y="2587" Z="0"/>
					<Vertex X="12104" Y="2577" Z="0"/>
					<Vertex X="12109" Y="2573" Z="0"/>
					<Vertex X="12113" Y="2568" Z="0"/>
					<Vertex X="12118" Y="2564" Z="0"/>
					<Vertex X="12122" Y="2555" Z="0"/>
					<Vertex X="12131" Y="2550" Z="0"/>
					<Vertex X="12131" Y="2546" Z="0"/>
					<Vertex X="12136" Y="2537" Z="0"/>
					<Vertex X="12141" Y="2537" Z="0"/>
					<Vertex X="12141" Y="2527" Z="0"/>
					<Vertex X="12145" Y="2527" Z="0"/>
					<Vertex X="12150" Y="2518" Z="0"/>
					<Vertex X="12154" Y="2509" Z="0"/>
					<Vertex X="12163" Y="2500" Z="0"/>
					<Vertex X="12163" Y="2496" Z="0"/>
					<Vertex X="12172" Y="2482" Z="0"/>
					<Vertex X="12172" Y="2477" Z="0"/>
					<Vertex X="12177" Y="2468" Z="0"/>
					<Vertex X="12181" Y="2459" Z="0"/>
					<Vertex X="12186" Y="2459" Z="0"/>
					<Vertex X="12186" Y="2450" Z="0"/>
					<Vertex X="12191" Y="2446" Z="0"/>
					<Vertex X="12191" Y="2441" Z="0"/>
					<Vertex X="12195" Y="2432" Z="0"/>
					<Vertex X="12200" Y="2432" Z="0"/>
					<Vertex X="12200" Y="2427" Z="0"/>
					<Vertex X="12204" Y="2423" Z="0"/>
					<Vertex X="12204" Y="2418" Z="0"/>
					<Vertex X="12209" Y="2418" Z="0"/>
					<Vertex X="12213" Y="2414" Z="0"/>
					<Vertex X="12213" Y="2409" Z="0"/>
					<Vertex X="12218" Y="2405" Z="0"/>
					<Vertex X="12222" Y="2396" Z="0"/>
					<Vertex X="12222" Y="2387" Z="0"/>
					<Vertex X="12227" Y="2382" Z="0"/>
					<Vertex X="12231" Y="2368" Z="0"/>
					<Vertex X="12236" Y="2359" Z="0"/>
					<Vertex X="12236" Y="2350" Z="0"/>
					<Vertex X="12241" Y="2346" Z="0"/>
					<Vertex X="12245" Y="2332" Z="0"/>
					<Vertex X="12245" Y="2327" Z="0"/>
					<Vertex X="12250" Y="2318" Z="0"/>
					<Vertex X="12254" Y="2314" Z="0"/>
					<Vertex X="12259" Y="2309" Z="0"/>
					<Vertex X="12259" Y="2305" Z="0"/>
					<Vertex X="12263" Y="2300" Z="0"/>
					<Vertex X="12263" Y="2296" Z="0"/>
					<Vertex X="12268" Y="2291" Z="0"/>
					<Vertex X="12272" Y="2287" Z="0"/>
					<Vertex X="12272" Y="2277" Z="0"/>
					<Vertex X="12277" Y="2273" Z="0"/>
					<Vertex X="12281" Y="2268" Z="0"/>
					<Vertex X="12281" Y="2264" Z="0"/>
					<Vertex X="12286" Y="2255" Z="0"/>
					<Vertex X="12291" Y="2250" Z="0"/>
					<Vertex X="12295" Y="2241" Z="0"/>
					<Vertex X="12300" Y="2241" Z="0"/>
					<Vertex X="12300" Y="2237" Z="0"/>
					<Vertex X="12304" Y="2232" Z="0"/>
					<Vertex X="12309" Y="2227" Z="0"/>
					<Vertex X="12313" Y="2223" Z="0"/>
					<Vertex X="12318" Y="2218" Z="0"/>
					<Vertex X="12322" Y="2209" Z="0"/>
					<Vertex X="12327" Y="2205" Z="0"/>
					<Vertex X="12331" Y="2200" Z="0"/>
					<Vertex X="12336" Y="2187" Z="0"/>
					<Vertex X="12341" Y="2187" Z="0"/>
					<Vertex X="12341" Y="2182" Z="0"/>
					<Vertex X="12345" Y="2177" Z="0"/>
					<Vertex X="12345" Y="2173" Z="0"/>
					<Vertex X="12350" Y="2168" Z="0"/>
					<Vertex X="12354" Y="2164" Z="0"/>
					<Vertex X="12359" Y="2159" Z="0"/>
					<Vertex X="12359" Y="2155" Z="0"/>
					<Vertex X="12363" Y="2150" Z="0"/>
					<Vertex X="12368" Y="2141" Z="0"/>
					<Vertex X="12372" Y="2132" Z="0"/>
					<Vertex X="12381" Y="2123" Z="0"/>
					<Vertex X="12386" Y="2114" Z="0"/>
					<Vertex X="12391" Y="2109" Z="0"/>
					<Vertex X="12395" Y="2100" Z="0"/>
					<Vertex X="12395" Y="2096" Z="0"/>
					<Vertex X="12404" Y="2091" Z="0"/>
					<Vertex X="12404" Y="2087" Z="0"/>
					<Vertex X="12413" Y="2082" Z="0"/>
					<Vertex X="12418" Y="2077" Z="0"/>
					<Vertex X="12427" Y="2068" Z="0"/>
					<Vertex X="12431" Y="2059" Z="0"/>
					<Vertex X="12445" Y="2055" Z="0"/>
					<Vertex X="12454" Y="2041" Z="0"/>
					<Vertex X="12463" Y="2037" Z="0"/>
					<Vertex X="12477" Y="2023" Z="0"/>
					<Vertex X="12486" Y="2018" Z="0"/>
					<Vertex X="12495" Y="2005" Z="0"/>
					<Vertex X="12509" Y="1996" Z="0"/>
					<Vertex X="12518" Y="1987" Z="0"/>
					<Vertex X="12527" Y="1977" Z="0"/>
					<Vertex X="12541" Y="1968" Z="0"/>
					<Vertex X="12550" Y="1950" Z="0"/>
					<Vertex X="12563" Y="1941" Z="0"/>
					<Vertex X="12572" Y="1927" Z="0"/>
					<Vertex X="12577" Y="1923" Z="0"/>
					<Vertex X="12586" Y="1918" Z="0"/>
					<Vertex X="12591" Y="1909" Z="0"/>
					<Vertex X="12595" Y="1909" Z="0"/>
					<Vertex X="12600" Y="1905" Z="0"/>
					<Vertex X="12604" Y="1896" Z="0"/>
					<Vertex X="12609" Y="1891" Z="0"/>
					<Vertex X="12613" Y="1891" Z="0"/>
					<Vertex X="12618" Y="1887" Z="0"/>
					<Vertex X="12627" Y="1882" Z="0"/>
					<Vertex X="12627" Y="1877" Z="0"/>
					<Vertex X="12631" Y="1877" Z="0"/>
					<Vertex X="12636" Y="1873" Z="0"/>
					<Vertex X="12645" Y="1868" Z="0"/>
					<Vertex X="12654" Y="1859" Z="0"/>
					<Vertex X="12663" Y="1859" Z="0"/>
					<Vertex X="12672" Y="1855" Z="0"/>
					<Vertex X="12681" Y="1850" Z="0"/>
					<Vertex X="12695" Y="1846" Z="0"/>
					<Vertex X="12704" Y="1846" Z="0"/>
					<Vertex X="12713" Y="1841" Z="0"/>
					<Vertex X="12722" Y="1837" Z="0"/>
					<Vertex X="12736" Y="1832" Z="0"/>
					<Vertex X="12754" Y="1827" Z="0"/>
					<Vertex X="12763" Y="1823" Z="0"/>
					<Vertex X="12777" Y="1818" Z="0"/>
					<Vertex X="12786" Y="1818" Z="0"/>
					<Vertex X="12795" Y="1814" Z="0"/>
					<Vertex X="12804" Y="1809" Z="0"/>
					<Vertex X="12818" Y="1805" Z="0"/>
					<Vertex X="12831" Y="1805" Z="0"/>
					<Vertex X="12845" Y="1800" Z="0"/>
					<Vertex X="12859" Y="1796" Z="0"/>
					<Vertex X="12868" Y="1791" Z="0"/>
					<Vertex X="12877" Y="1791" Z="0"/>
					<Vertex X="12895" Y="1787" Z="0"/>
					<Vertex X="12922" Y="1777" Z="0"/>
					<Vertex X="12936" Y="1777" Z="0"/>
					<Vertex X="12950" Y="1773" Z="0"/>
					<Vertex X="12959" Y="1773" Z="0"/>
					<Vertex X="12972" Y="1773" Z="0"/>
					<Vertex X="12986" Y="1773" Z="0"/>
					<Vertex X="12995" Y="1768" Z="0"/>
					<Vertex X="13004" Y="1768" Z="0"/>
					<Vertex X="13018" Y="1764" Z="0"/>
					<Vertex X="13027" Y="1759" Z="0"/>
					<Vertex X="13045" Y="1759" Z="0"/>
					<Vertex X="13054" Y="1759" Z="0"/>
					<Vertex X="13063" Y="1759" Z="0"/>
					<Vertex X="13081" Y="1759" Z="0"/>
					<Vertex X="13095" Y="1759" Z="0"/>
					<Vertex X="13109" Y="1759" Z="0"/>
					<Vertex X="13118" Y="1759" Z="0"/>
					<Vertex X="13127" Y="1759" Z="0"/>
					<Vertex X="13136" Y="1759" Z="0"/>
					<Vertex X="13141" Y="1759" Z="0"/>
					<Vertex X="13150" Y="1759" Z="0"/>
					<Vertex X="13159" Y="1759" Z="0"/>
					<Vertex X="13163" Y="1759" Z="0"/>
					<Vertex X="13172" Y="1759" Z="0"/>
					<Vertex X="13177" Y="1759" Z="0"/>
					<Vertex X="13177" Y="1764" Z="0"/>
					<Vertex X="13186" Y="1764" Z="0"/>
					<Vertex X="13191" Y="1768" Z="0"/>
					<Vertex X="13195" Y="1768" Z="0"/>
					<Vertex X="13200" Y="1773" Z="0"/>
					<Vertex X="13209" Y="1777" Z="0"/>
					<Vertex X="13213" Y="1777" Z="0"/>
					<Vertex X="13222" Y="1782" Z="0"/>
					<Vertex X="13222" Y="1787" Z="0"/>
					<Vertex X="13236" Y="1791" Z="0"/>
					<Vertex X="13245" Y="1800" Z="0"/>
					<Vertex X="13259" Y="1805" Z="0"/>
					<Vertex X="13268" Y="1809" Z="0"/>
					<Vertex X="13277" Y="1814" Z="0"/>
					<Vertex X="13286" Y="1823" Z="0"/>
					<Vertex X="13300" Y="1832" Z="0"/>
					<Vertex X="13309" Y="1841" Z="0"/>
					<Vertex X="13331" Y="1855" Z="0"/>
					<Vertex X="13341" Y="1864" Z="0"/>
					<Vertex X="13350" Y="1873" Z="0"/>
					<Vertex X="13363" Y="1882" Z="0"/>
					<Vertex X="13372" Y="1891" Z="0"/>
					<Vertex X="13381" Y="1900" Z="0"/>
					<Vertex X="13400" Y="1909" Z="0"/>
					<Vertex X="13431" Y="1927" Z="0"/>
					<Vertex X="13445" Y="1937" Z="0"/>
					<Vertex X="13459" Y="1941" Z="0"/>
					<Vertex X="13472" Y="1946" Z="0"/>
					<Vertex X="13481" Y="1955" Z="0"/>
					<Vertex X="13486" Y="1955" Z="0"/>
					<Vertex X="13500" Y="1964" Z="0"/>
					<Vertex X="13513" Y="1977" Z="0"/>
					<Vertex X="13527" Y="1987" Z="0"/>
					<Vertex X="13536" Y="1991" Z="0"/>
					<Vertex X="13545" Y="2000" Z="0"/>
					<Vertex X="13563" Y="2009" Z="0"/>
					<Vertex X="13572" Y="2014" Z="0"/>
					<Vertex X="13595" Y="2023" Z="0"/>
					<Vertex X="13613" Y="2027" Z="0"/>
					<Vertex X="13622" Y="2032" Z="0"/>
					<Vertex X="13631" Y="2037" Z="0"/>
					<Vertex X="13636" Y="2037" Z="0"/>
					<Vertex X="13654" Y="2046" Z="0"/>
					<Vertex X="13663" Y="2046" Z="0"/>
					<Vertex X="13677" Y="2055" Z="0"/>
					<Vertex X="13686" Y="2059" Z="0"/>
					<Vertex X="13695" Y="2059" Z="0"/>
					<Vertex X="13722" Y="2068" Z="0"/>
					<Vertex X="13731" Y="2073" Z="0"/>
					<Vertex X="13741" Y="2073" Z="0"/>
					<Vertex X="13750" Y="2077" Z="0"/>
					<Vertex X="13772" Y="2082" Z="0"/>
					<Vertex X="13781" Y="2087" Z="0"/>
					<Vertex X="13786" Y="2087" Z="0"/>
					<Vertex X="13795" Y="2087" Z="0"/>
					<Vertex X="13818" Y="2087" Z="0"/>
					<Vertex X="13822" Y="2087" Z="0"/>
					<Vertex X="13831" Y="2087" Z="0"/>
					<Vertex X="13845" Y="2082" Z="0"/>
					<Vertex X="13854" Y="2077" Z="0"/>
					<Vertex X="13863" Y="2077" Z="0"/>
					<Vertex X="13891" Y="2064" Z="0"/>
					<Vertex X="13900" Y="2064" Z="0"/>
					<Vertex X="13909" Y="2059" Z="0"/>
					<Vertex X="13927" Y="2046" Z="0"/>
					<Vertex X="13936" Y="2041" Z="0"/>
					<Vertex X="13963" Y="2023" Z="0"/>
					<Vertex X="13977" Y="2014" Z="0"/>
					<Vertex X="13986" Y="2009" Z="0"/>
					<Vertex X="14000" Y="2000" Z="0"/>
					<Vertex X="14022" Y="1987" Z="0"/>
					<Vertex X="14031" Y="1982" Z="0"/>
					<Vertex X="14041" Y="1977" Z="0"/>
					<Vertex X="14063" Y="1968" Z="0"/>
					<Vertex X="14072" Y="1964" Z="0"/>
					<Vertex X="14086" Y="1964" Z="0"/>
					<Vertex X="14095" Y="1955" Z="0"/>
					<Vertex X="14104" Y="1950" Z="0"/>
					<Vertex X="14127" Y="1946" Z="0"/>
					<Vertex X="14136" Y="1941" Z="0"/>
					<Vertex X="14145" Y="1937" Z="0"/>
					<Vertex X="14154" Y="1937" Z="0"/>
					<Vertex X="14168" Y="1932" Z="0"/>
					<Vertex X="14172" Y="1927" Z="0"/>
					<Vertex X="14177" Y="1927" Z="0"/>
					<Vertex X="14181" Y="1923" Z="0"/>
					<Vertex X="14186" Y="1923" Z="0"/>
					<Vertex X="14195" Y="1918" Z="0"/>
					<Vertex X="14204" Y="1918" Z="0"/>
					<Vertex X="14227" Y="1914" Z="0"/>
					<Vertex X="14236" Y="1914" Z="0"/>
					<Vertex X="14245" Y="1909" Z="0"/>
					<Vertex X="14254" Y="1909" Z="0"/>
					<Vertex X="14277" Y="1905" Z="0"/>
					<Vertex X="14286" Y="1905" Z="0"/>
					<Vertex X="14295" Y="1905" Z="0"/>
					<Vertex X="14313" Y="1905" Z="0"/>
					<Vertex X="14327" Y="1905" Z="0"/>
					<Vertex X="14336" Y="1905" Z="0"/>
					<Vertex X="14354" Y="1905" Z="0"/>
					<Vertex X="14363" Y="1905" Z="0"/>
					<Vertex X="14377" Y="1905" Z="0"/>
					<Vertex X="14381" Y="1905" Z="0"/>
					<Vertex X="14386" Y="1905" Z="0"/>
					<Vertex X="14400" Y="1905" Z="0"/>
					<Vertex X="14404" Y="1905" Z="0"/>
					<Vertex X="14413" Y="1905" Z="0"/>
					<Vertex X="14436" Y="1905" Z="0"/>
					<Vertex X="14445" Y="1905" Z="0"/>
					<Vertex X="14454" Y="1905" Z="0"/>
					<Vertex X="14468" Y="1905" Z="0"/>
					<Vertex X="14481" Y="1905" Z="0"/>
					<Vertex X="14486" Y="1905" Z="0"/>
					<Vertex X="14491" Y="1905" Z="0"/>
					<Vertex X="14495" Y="1905" Z="0"/>
					<Vertex X="14500" Y="1905" Z="0"/>
					<Vertex X="14509" Y="1909" Z="0"/>
					<Vertex X="14518" Y="1914" Z="0"/>
					<Vertex X="14522" Y="1918" Z="0"/>
					<Vertex X="14531" Y="1923" Z="0"/>
					<Vertex X="14536" Y="1927" Z="0"/>
					<Vertex X="14545" Y="1937" Z="0"/>
					<Vertex X="14545" Y="1941" Z="0"/>
					<Vertex X="14550" Y="1946" Z="0"/>
					<Vertex X="14559" Y="1959" Z="0"/>
					<Vertex X="14563" Y="1964" Z="0"/>
					<Vertex X="14563" Y="1973" Z="0"/>
					<Vertex X="14568" Y="1977" Z="0"/>
					<Vertex X="14572" Y="1991" Z="0"/>
					<Vertex X="14577" Y="1996" Z="0"/>
					<Vertex X="14581" Y="2009" Z="0"/>
					<Vertex X="14586" Y="2023" Z="0"/>
					<Vertex X="14591" Y="2032" Z="0"/>
					<Vertex X="14595" Y="2041" Z="0"/>
					<Vertex X="14600" Y="2059" Z="0"/>
					<Vertex X="14604" Y="2073" Z="0"/>
					<Vertex X="14609" Y="2082" Z="0"/>
					<Vertex X="14613" Y="2091" Z="0"/>
					<Vertex X="14627" Y="2118" Z="0"/>
					<Vertex X="14627" Y="2127" Z="0"/>
					<Vertex X="14636" Y="2146" Z="0"/>
					<Vertex X="14641" Y="2159" Z="0"/>
					<Vertex X="14641" Y="2164" Z="0"/>
					<Vertex X="14645" Y="2168" Z="0"/>
					<Vertex X="14650" Y="2187" Z="0"/>
					<Vertex X="14654" Y="2191" Z="0"/>
					<Vertex X="14663" Y="2209" Z="0"/>
					<Vertex X="14663" Y="2218" Z="0"/>
					<Vertex X="14668" Y="2232" Z="0"/>
					<Vertex X="14672" Y="2241" Z="0"/>
					<Vertex X="14677" Y="2250" Z="0"/>
					<Vertex X="14686" Y="2268" Z="0"/>
					<Vertex X="14695" Y="2273" Z="0"/>
					<Vertex X="14700" Y="2277" Z="0"/>
					<Vertex X="14713" Y="2296" Z="0"/>
					<Vertex X="14718" Y="2305" Z="0"/>
					<Vertex X="14722" Y="2309" Z="0"/>
					<Vertex X="14731" Y="2323" Z="0"/>
					<Vertex X="14736" Y="2327" Z="0"/>
					<Vertex X="14750" Y="2341" Z="0"/>
					<Vertex X="14759" Y="2346" Z="0"/>
					<Vertex X="14763" Y="2350" Z="0"/>
					<Vertex X="14777" Y="2364" Z="0"/>
					<Vertex X="14786" Y="2368" Z="0"/>
					<Vertex X="14795" Y="2382" Z="0"/>
					<Vertex X="14800" Y="2387" Z="0"/>
					<Vertex X="14804" Y="2391" Z="0"/>
					<Vertex X="14813" Y="2405" Z="0"/>
					<Vertex X="14822" Y="2414" Z="0"/>
					<Vertex X="14827" Y="2418" Z="0"/>
					<Vertex X="14836" Y="2432" Z="0"/>
					<Vertex X="14845" Y="2437" Z="0"/>
					<Vertex X="14850" Y="2446" Z="0"/>
					<Vertex X="14854" Y="2446" Z="0"/>
					<Vertex X="14859" Y="2450" Z="0"/>
					<Vertex X="14859" Y="2459" Z="0"/>
					<Vertex X="14863" Y="2459" Z="0"/>
					<Vertex X="14868" Y="2464" Z="0"/>
					<Vertex X="14872" Y="2473" Z="0"/>
					<Vertex X="14881" Y="2477" Z="0"/>
					<Vertex X="14881" Y="2482" Z="0"/>
					<Vertex X="14886" Y="2487" Z="0"/>
					<Vertex X="14895" Y="2496" Z="0"/>
					<Vertex X="14904" Y="2500" Z="0"/>
					<Vertex X="14904" Y="2505" Z="0"/>
					<Vertex X="14909" Y="2509" Z="0"/>
					<Vertex X="14913" Y="2518" Z="0"/>
					<Vertex X="14918" Y="2523" Z="0"/>
					<Vertex X="14922" Y="2527" Z="0"/>
					<Vertex X="14927" Y="2537" Z="0"/>
					<Vertex X="14927" Y="2541" Z="0"/>
					<Vertex X="14936" Y="2550" Z="0"/>
					<Vertex X="14936" Y="2555" Z="0"/>
					<Vertex X="14945" Y="2568" Z="0"/>
					<Vertex X="14945" Y="2573" Z="0"/>
					<Vertex X="14954" Y="2591" Z="0"/>
					<Vertex X="14954" Y="2596" Z="0"/>
					<Vertex X="14963" Y="2609" Z="0"/>
					<Vertex X="14968" Y="2618" Z="0"/>
					<Vertex X="14968" Y="2627" Z="0"/>
					<Vertex X="14977" Y="2646" Z="0"/>
					<Vertex X="14981" Y="2655" Z="0"/>
					<Vertex X="14986" Y="2673" Z="0"/>
					<Vertex X="14986" Y="2682" Z="0"/>
					<Vertex X="14991" Y="2696" Z="0"/>
					<Vertex X="14991" Y="2705" Z="0"/>
					<Vertex X="14995" Y="2714" Z="0"/>
					<Vertex X="15000" Y="2718" Z="0"/>
					<Vertex X="15000" Y="2723" Z="0"/>
					<Vertex X="15000" Y="2737" Z="0"/>
					<Vertex X="15004" Y="2737" Z="0"/>
					<Vertex X="15009" Y="2750" Z="0"/>
					<Vertex X="15013" Y="2755" Z="0"/>
					<Vertex X="15018" Y="2764" Z="0"/>
					<Vertex X="15022" Y="2773" Z="0"/>
					<Vertex X="15022" Y="2777" Z="0"/>
					<Vertex X="15027" Y="2782" Z="0"/>
					<Vertex X="15031" Y="2787" Z="0"/>
					<Vertex X="15031" Y="2791" Z="0"/>
					<Vertex X="15031" Y="2800" Z="0"/>
					<Vertex X="15031" Y="2805" Z="0"/>
					<Vertex X="15031" Y="2809" Z="0"/>
					<Vertex X="15031" Y="2814" Z="0"/>
					<Vertex X="15031" Y="2818" Z="0"/>
					<Vertex X="15036" Y="2818" Z="0"/>
					<Vertex X="15036" Y="2823" Z="0"/>
					<Vertex X="15036" Y="2827" Z="0"/>
					<Vertex X="15036" Y="2832" Z="0"/>
					<Vertex X="15036" Y="2837" Z="0"/>
					<Vertex X="15041" Y="2841" Z="0"/>
					<Vertex X="15045" Y="2846" Z="0"/>
					<Vertex X="15045" Y="2850" Z="0"/>
					<Vertex X="15045" Y="2855" Z="0"/>
					<Vertex X="15045" Y="2859" Z="0"/>
					<Vertex X="15045" Y="2864" Z="0"/>
					<Vertex X="15050" Y="2868" Z="0"/>
					<Vertex X="15054" Y="2877" Z="0"/>
					<Vertex X="15068" Y="2900" Z="0"/>
				</Vertices>
			</Region>
		</Regions>
		<Plots/>
	</Annotation>
</Annotations>
