# Supplementary material for: Convolutional neural networks can accurately distinguish four histologic growth patterns of lung adenocarcinoma in digital slides
Source: Sci Rep. 2019 Feb 6;9:1483. doi: 10.1038/s41598-018-37638-9 (PMC6365499; doi:10.1038/s41598-018-37638-9)
Supplement: Supplementary file 2 — Dataset 1 [file 41598_2018_37638_MOESM2_ESM.zip › TCGA-55-7573-01A-01-TS1.1716e918-eff9-45fe-aa38-a32c3cd7807e.xml]

<Annotations MicronsPerPixel="0.252000">
	<Annotation Id="1" Name="" ReadOnly="0" NameReadOnly="0" LineColorReadOnly="0" Incremental="0" Type="4" LineColor="65280" Visible="1" Selected="1" MarkupImagePath="" MacroName="">
		<Attributes/>
		<Regions>
			<RegionAttributeHeaders>
				<AttributeHeader Id="9999" Name="Region" ColumnWidth="-1"/>
				<AttributeHeader Id="9997" Name="Length" ColumnWidth="-1"/>
				<AttributeHeader Id="9996" Name="Area" ColumnWidth="-1"/>
				<AttributeHeader Id="9998" Name="Text" ColumnWidth="-1"/>
			</RegionAttributeHeaders>
			<Region Id="1" Type="0" Zoom="0.197443" Selected="0" ImageLocation="" ImageFocus="0" Length="13245.8" Area="10224785.5" LengthMicrons="3337.9" AreaMicrons="649314.8" Text="NC" NegativeROA="0" InputRegionId="0" Analyze="1" DisplayId="1">
				<Attributes/>
				<Vertices>
					<Vertex X="10053" Y="9324" Z="0"/>
					<Vertex X="10063" Y="9324" Z="0"/>
					<Vertex X="10069" Y="9324" Z="0"/>
					<Vertex X="10079" Y="9324" Z="0"/>
					<Vertex X="10084" Y="9324" Z="0"/>
					<Vertex X="10094" Y="9324" Z="0"/>
					<Vertex X="10099" Y="9324" Z="0"/>
					<Vertex X="10109" Y="9324" Z="0"/>
					<Vertex X="10114" Y="9324" Z="0"/>
					<Vertex X="10124" Y="9324" Z="0"/>
					<Vertex X="10129" Y="9324" Z="0"/>
					<Vertex X="10129" Y="9329" Z="0"/>
					<Vertex X="10139" Y="9329" Z="0"/>
					<Vertex X="10150" Y="9335" Z="0"/>
					<Vertex X="10155" Y="9340" Z="0"/>
					<Vertex X="10160" Y="9340" Z="0"/>
					<Vertex X="10165" Y="9340" Z="0"/>
					<Vertex X="10170" Y="9345" Z="0"/>
					<Vertex X="10175" Y="9345" Z="0"/>
					<Vertex X="10180" Y="9350" Z="0"/>
					<Vertex X="10190" Y="9355" Z="0"/>
					<Vertex X="10190" Y="9360" Z="0"/>
					<Vertex X="10195" Y="9360" Z="0"/>
					<Vertex X="10200" Y="9365" Z="0"/>
					<Vertex X="10210" Y="9370" Z="0"/>
					<Vertex X="10210" Y="9375" Z="0"/>
					<Vertex X="10220" Y="9375" Z="0"/>
					<Vertex X="10226" Y="9380" Z="0"/>
					<Vertex X="10226" Y="9385" Z="0"/>
					<Vertex X="10231" Y="9390" Z="0"/>
					<Vertex X="10236" Y="9390" Z="0"/>
					<Vertex X="10241" Y="9395" Z="0"/>
					<Vertex X="10251" Y="9400" Z="0"/>
					<Vertex X="10256" Y="9405" Z="0"/>
					<Vertex X="10261" Y="9411" Z="0"/>
					<Vertex X="10266" Y="9411" Z="0"/>
					<Vertex X="10271" Y="9416" Z="0"/>
					<Vertex X="10276" Y="9416" Z="0"/>
					<Vertex X="10276" Y="9421" Z="0"/>
					<Vertex X="10281" Y="9421" Z="0"/>
					<Vertex X="10286" Y="9426" Z="0"/>
					<Vertex X="10291" Y="9426" Z="0"/>
					<Vertex X="10291" Y="9431" Z="0"/>
					<Vertex X="10296" Y="9431" Z="0"/>
					<Vertex X="10301" Y="9431" Z="0"/>
					<Vertex X="10312" Y="9431" Z="0"/>
					<Vertex X="10322" Y="9431" Z="0"/>
					<Vertex X="10327" Y="9431" Z="0"/>
					<Vertex X="10332" Y="9426" Z="0"/>
					<Vertex X="10337" Y="9426" Z="0"/>
					<Vertex X="10347" Y="9416" Z="0"/>
					<Vertex X="10352" Y="9411" Z="0"/>
					<Vertex X="10352" Y="9405" Z="0"/>
					<Vertex X="10362" Y="9400" Z="0"/>
					<Vertex X="10362" Y="9395" Z="0"/>
					<Vertex X="10367" Y="9395" Z="0"/>
					<Vertex X="10367" Y="9390" Z="0"/>
					<Vertex X="10377" Y="9385" Z="0"/>
					<Vertex X="10383" Y="9380" Z="0"/>
					<Vertex X="10388" Y="9375" Z="0"/>
					<Vertex X="10393" Y="9370" Z="0"/>
					<Vertex X="10398" Y="9365" Z="0"/>
					<Vertex X="10413" Y="9355" Z="0"/>
					<Vertex X="10418" Y="9355" Z="0"/>
					<Vertex X="10418" Y="9350" Z="0"/>
					<Vertex X="10423" Y="9340" Z="0"/>
					<Vertex X="10428" Y="9329" Z="0"/>
					<Vertex X="10438" Y="9314" Z="0"/>
					<Vertex X="10438" Y="9304" Z="0"/>
					<Vertex X="10448" Y="9299" Z="0"/>
					<Vertex X="10459" Y="9284" Z="0"/>
					<Vertex X="10464" Y="9284" Z="0"/>
					<Vertex X="10474" Y="9274" Z="0"/>
					<Vertex X="10479" Y="9274" Z="0"/>
					<Vertex X="10489" Y="9269" Z="0"/>
					<Vertex X="10494" Y="9259" Z="0"/>
					<Vertex X="10499" Y="9259" Z="0"/>
					<Vertex X="10514" Y="9243" Z="0"/>
					<Vertex X="10519" Y="9238" Z="0"/>
					<Vertex X="10529" Y="9228" Z="0"/>
					<Vertex X="10534" Y="9228" Z="0"/>
					<Vertex X="10540" Y="9223" Z="0"/>
					<Vertex X="10550" Y="9223" Z="0"/>
					<Vertex X="10560" Y="9208" Z="0"/>
					<Vertex X="10565" Y="9203" Z="0"/>
					<Vertex X="10585" Y="9193" Z="0"/>
					<Vertex X="10590" Y="9188" Z="0"/>
					<Vertex X="10605" Y="9183" Z="0"/>
					<Vertex X="10621" Y="9167" Z="0"/>
					<Vertex X="10626" Y="9167" Z="0"/>
					<Vertex X="10641" Y="9157" Z="0"/>
					<Vertex X="10646" Y="9152" Z="0"/>
					<Vertex X="10651" Y="9147" Z="0"/>
					<Vertex X="10671" Y="9132" Z="0"/>
					<Vertex X="10681" Y="9132" Z="0"/>
					<Vertex X="10691" Y="9127" Z="0"/>
					<Vertex X="10697" Y="9122" Z="0"/>
					<Vertex X="10702" Y="9122" Z="0"/>
					<Vertex X="10712" Y="9112" Z="0"/>
					<Vertex X="10717" Y="9112" Z="0"/>
					<Vertex X="10727" Y="9107" Z="0"/>
					<Vertex X="10737" Y="9107" Z="0"/>
					<Vertex X="10747" Y="9102" Z="0"/>
					<Vertex X="10752" Y="9097" Z="0"/>
					<Vertex X="10757" Y="9097" Z="0"/>
					<Vertex X="10762" Y="9097" Z="0"/>
					<Vertex X="10767" Y="9097" Z="0"/>
					<Vertex X="10773" Y="9097" Z="0"/>
					<Vertex X="10778" Y="9097" Z="0"/>
					<Vertex X="10783" Y="9097" Z="0"/>
					<Vertex X="10793" Y="9097" Z="0"/>
					<Vertex X="10803" Y="9097" Z="0"/>
					<Vertex X="10808" Y="9097" Z="0"/>
					<Vertex X="10818" Y="9097" Z="0"/>
					<Vertex X="10823" Y="9097" Z="0"/>
					<Vertex X="10828" Y="9097" Z="0"/>
					<Vertex X="10833" Y="9097" Z="0"/>
					<Vertex X="10838" Y="9097" Z="0"/>
					<Vertex X="10843" Y="9097" Z="0"/>
					<Vertex X="10854" Y="9097" Z="0"/>
					<Vertex X="10864" Y="9097" Z="0"/>
					<Vertex X="10874" Y="9097" Z="0"/>
					<Vertex X="10889" Y="9097" Z="0"/>
					<Vertex X="10894" Y="9097" Z="0"/>
					<Vertex X="10904" Y="9097" Z="0"/>
					<Vertex X="10914" Y="9097" Z="0"/>
					<Vertex X="10924" Y="9097" Z="0"/>
					<Vertex X="10930" Y="9097" Z="0"/>
					<Vertex X="10940" Y="9097" Z="0"/>
					<Vertex X="10945" Y="9097" Z="0"/>
					<Vertex X="10960" Y="9097" Z="0"/>
					<Vertex X="10965" Y="9097" Z="0"/>
					<Vertex X="10975" Y="9097" Z="0"/>
					<Vertex X="10980" Y="9097" Z="0"/>
					<Vertex X="10995" Y="9097" Z="0"/>
					<Vertex X="11000" Y="9097" Z="0"/>
					<Vertex X="11011" Y="9097" Z="0"/>
					<Vertex X="11016" Y="9097" Z="0"/>
					<Vertex X="11031" Y="9097" Z="0"/>
					<Vertex X="11036" Y="9097" Z="0"/>
					<Vertex X="11046" Y="9097" Z="0"/>
					<Vertex X="11051" Y="9097" Z="0"/>
					<Vertex X="11071" Y="9097" Z="0"/>
					<Vertex X="11081" Y="9097" Z="0"/>
					<Vertex X="11087" Y="9097" Z="0"/>
					<Vertex X="11102" Y="9097" Z="0"/>
					<Vertex X="11107" Y="9097" Z="0"/>
					<Vertex X="11117" Y="9097" Z="0"/>
					<Vertex X="11122" Y="9097" Z="0"/>
					<Vertex X="11137" Y="9097" Z="0"/>
					<Vertex X="11142" Y="9097" Z="0"/>
					<Vertex X="11152" Y="9097" Z="0"/>
					<Vertex X="11157" Y="9097" Z="0"/>
					<Vertex X="11173" Y="9097" Z="0"/>
					<Vertex X="11178" Y="9097" Z="0"/>
					<Vertex X="11183" Y="9097" Z="0"/>
					<Vertex X="11193" Y="9097" Z="0"/>
					<Vertex X="11203" Y="9097" Z="0"/>
					<Vertex X="11208" Y="9097" Z="0"/>
					<Vertex X="11213" Y="9097" Z="0"/>
					<Vertex X="11223" Y="9097" Z="0"/>
					<Vertex X="11228" Y="9097" Z="0"/>
					<Vertex X="11233" Y="9097" Z="0"/>
					<Vertex X="11244" Y="9097" Z="0"/>
					<Vertex X="11249" Y="9097" Z="0"/>
					<Vertex X="11259" Y="9097" Z="0"/>
					<Vertex X="11264" Y="9097" Z="0"/>
					<Vertex X="11274" Y="9102" Z="0"/>
					<Vertex X="11284" Y="9102" Z="0"/>
					<Vertex X="11289" Y="9102" Z="0"/>
					<Vertex X="11294" Y="9102" Z="0"/>
					<Vertex X="11299" Y="9102" Z="0"/>
					<Vertex X="11304" Y="9102" Z="0"/>
					<Vertex X="11309" Y="9112" Z="0"/>
					<Vertex X="11314" Y="9112" Z="0"/>
					<Vertex X="11325" Y="9112" Z="0"/>
					<Vertex X="11335" Y="9112" Z="0"/>
					<Vertex X="11340" Y="9117" Z="0"/>
					<Vertex X="11350" Y="9117" Z="0"/>
					<Vertex X="11350" Y="9122" Z="0"/>
					<Vertex X="11355" Y="9122" Z="0"/>
					<Vertex X="11365" Y="9122" Z="0"/>
					<Vertex X="11370" Y="9127" Z="0"/>
					<Vertex X="11375" Y="9132" Z="0"/>
					<Vertex X="11380" Y="9132" Z="0"/>
					<Vertex X="11385" Y="9132" Z="0"/>
					<Vertex X="11401" Y="9132" Z="0"/>
					<Vertex X="11406" Y="9137" Z="0"/>
					<Vertex X="11421" Y="9147" Z="0"/>
					<Vertex X="11431" Y="9147" Z="0"/>
					<Vertex X="11436" Y="9152" Z="0"/>
					<Vertex X="11441" Y="9157" Z="0"/>
					<Vertex X="11466" Y="9167" Z="0"/>
					<Vertex X="11477" Y="9172" Z="0"/>
					<Vertex X="11487" Y="9172" Z="0"/>
					<Vertex X="11497" Y="9188" Z="0"/>
					<Vertex X="11507" Y="9193" Z="0"/>
					<Vertex X="11522" Y="9198" Z="0"/>
					<Vertex X="11527" Y="9203" Z="0"/>
					<Vertex X="11537" Y="9208" Z="0"/>
					<Vertex X="11542" Y="9213" Z="0"/>
					<Vertex X="11563" Y="9223" Z="0"/>
					<Vertex X="11573" Y="9228" Z="0"/>
					<Vertex X="11578" Y="9233" Z="0"/>
					<Vertex X="11593" Y="9243" Z="0"/>
					<Vertex X="11598" Y="9248" Z="0"/>
					<Vertex X="11618" Y="9259" Z="0"/>
					<Vertex X="11628" Y="9264" Z="0"/>
					<Vertex X="11639" Y="9279" Z="0"/>
					<Vertex X="11649" Y="9284" Z="0"/>
					<Vertex X="11654" Y="9289" Z="0"/>
					<Vertex X="11669" Y="9299" Z="0"/>
					<Vertex X="11679" Y="9309" Z="0"/>
					<Vertex X="11694" Y="9309" Z="0"/>
					<Vertex X="11704" Y="9324" Z="0"/>
					<Vertex X="11715" Y="9329" Z="0"/>
					<Vertex X="11725" Y="9340" Z="0"/>
					<Vertex X="11745" Y="9345" Z="0"/>
					<Vertex X="11755" Y="9360" Z="0"/>
					<Vertex X="11765" Y="9365" Z="0"/>
					<Vertex X="11775" Y="9375" Z="0"/>
					<Vertex X="11785" Y="9380" Z="0"/>
					<Vertex X="11791" Y="9385" Z="0"/>
					<Vertex X="11801" Y="9390" Z="0"/>
					<Vertex X="11811" Y="9400" Z="0"/>
					<Vertex X="11816" Y="9400" Z="0"/>
					<Vertex X="11831" Y="9411" Z="0"/>
					<Vertex X="11841" Y="9421" Z="0"/>
					<Vertex X="11846" Y="9421" Z="0"/>
					<Vertex X="11856" Y="9426" Z="0"/>
					<Vertex X="11872" Y="9436" Z="0"/>
					<Vertex X="11877" Y="9441" Z="0"/>
					<Vertex X="11887" Y="9446" Z="0"/>
					<Vertex X="11897" Y="9456" Z="0"/>
					<Vertex X="11907" Y="9461" Z="0"/>
					<Vertex X="11917" Y="9471" Z="0"/>
					<Vertex X="11922" Y="9476" Z="0"/>
					<Vertex X="11937" Y="9487" Z="0"/>
					<Vertex X="11948" Y="9497" Z="0"/>
					<Vertex X="11958" Y="9497" Z="0"/>
					<Vertex X="11973" Y="9512" Z="0"/>
					<Vertex X="11983" Y="9517" Z="0"/>
					<Vertex X="11998" Y="9532" Z="0"/>
					<Vertex X="12003" Y="9532" Z="0"/>
					<Vertex X="12024" Y="9547" Z="0"/>
					<Vertex X="12034" Y="9552" Z="0"/>
					<Vertex X="12034" Y="9557" Z="0"/>
					<Vertex X="12044" Y="9562" Z="0"/>
					<Vertex X="12059" Y="9578" Z="0"/>
					<Vertex X="12074" Y="9588" Z="0"/>
					<Vertex X="12074" Y="9593" Z="0"/>
					<Vertex X="12089" Y="9603" Z="0"/>
					<Vertex X="12099" Y="9613" Z="0"/>
					<Vertex X="12115" Y="9623" Z="0"/>
					<Vertex X="12130" Y="9633" Z="0"/>
					<Vertex X="12140" Y="9638" Z="0"/>
					<Vertex X="12155" Y="9649" Z="0"/>
					<Vertex X="12170" Y="9659" Z="0"/>
					<Vertex X="12181" Y="9664" Z="0"/>
					<Vertex X="12191" Y="9674" Z="0"/>
					<Vertex X="12201" Y="9679" Z="0"/>
					<Vertex X="12211" Y="9689" Z="0"/>
					<Vertex X="12216" Y="9694" Z="0"/>
					<Vertex X="12231" Y="9704" Z="0"/>
					<Vertex X="12241" Y="9709" Z="0"/>
					<Vertex X="12251" Y="9719" Z="0"/>
					<Vertex X="12262" Y="9725" Z="0"/>
					<Vertex X="12272" Y="9735" Z="0"/>
					<Vertex X="12282" Y="9745" Z="0"/>
					<Vertex X="12287" Y="9750" Z="0"/>
					<Vertex X="12302" Y="9755" Z="0"/>
					<Vertex X="12307" Y="9765" Z="0"/>
					<Vertex X="12322" Y="9770" Z="0"/>
					<Vertex X="12338" Y="9785" Z="0"/>
					<Vertex X="12348" Y="9790" Z="0"/>
					<Vertex X="12353" Y="9795" Z="0"/>
					<Vertex X="12363" Y="9801" Z="0"/>
					<Vertex X="12368" Y="9806" Z="0"/>
					<Vertex X="12383" Y="9816" Z="0"/>
					<Vertex X="12398" Y="9826" Z="0"/>
					<Vertex X="12403" Y="9831" Z="0"/>
					<Vertex X="12413" Y="9841" Z="0"/>
					<Vertex X="12419" Y="9841" Z="0"/>
					<Vertex X="12434" Y="9851" Z="0"/>
					<Vertex X="12444" Y="9861" Z="0"/>
					<Vertex X="12449" Y="9861" Z="0"/>
					<Vertex X="12469" Y="9871" Z="0"/>
					<Vertex X="12479" Y="9876" Z="0"/>
					<Vertex X="12479" Y="9882" Z="0"/>
					<Vertex X="12495" Y="9887" Z="0"/>
					<Vertex X="12505" Y="9892" Z="0"/>
					<Vertex X="12510" Y="9902" Z="0"/>
					<Vertex X="12520" Y="9907" Z="0"/>
					<Vertex X="12525" Y="9912" Z="0"/>
					<Vertex X="12530" Y="9912" Z="0"/>
					<Vertex X="12540" Y="9922" Z="0"/>
					<Vertex X="12545" Y="9927" Z="0"/>
					<Vertex X="12555" Y="9932" Z="0"/>
					<Vertex X="12565" Y="9937" Z="0"/>
					<Vertex X="12571" Y="9942" Z="0"/>
					<Vertex X="12581" Y="9952" Z="0"/>
					<Vertex X="12591" Y="9958" Z="0"/>
					<Vertex X="12596" Y="9968" Z="0"/>
					<Vertex X="12606" Y="9973" Z="0"/>
					<Vertex X="12611" Y="9978" Z="0"/>
					<Vertex X="12621" Y="9993" Z="0"/>
					<Vertex X="12626" Y="9998" Z="0"/>
					<Vertex X="12636" Y="10008" Z="0"/>
					<Vertex X="12641" Y="10013" Z="0"/>
					<Vertex X="12652" Y="10028" Z="0"/>
					<Vertex X="12662" Y="10044" Z="0"/>
					<Vertex X="12672" Y="10059" Z="0"/>
					<Vertex X="12682" Y="10069" Z="0"/>
					<Vertex X="12687" Y="10074" Z="0"/>
					<Vertex X="12702" Y="10094" Z="0"/>
					<Vertex X="12707" Y="10104" Z="0"/>
					<Vertex X="12722" Y="10115" Z="0"/>
					<Vertex X="12722" Y="10125" Z="0"/>
					<Vertex X="12738" Y="10145" Z="0"/>
					<Vertex X="12743" Y="10155" Z="0"/>
					<Vertex X="12748" Y="10165" Z="0"/>
					<Vertex X="12758" Y="10175" Z="0"/>
					<Vertex X="12763" Y="10175" Z="0"/>
					<Vertex X="12773" Y="10196" Z="0"/>
					<Vertex X="12778" Y="10201" Z="0"/>
					<Vertex X="12783" Y="10211" Z="0"/>
					<Vertex X="12793" Y="10221" Z="0"/>
					<Vertex X="12798" Y="10236" Z="0"/>
					<Vertex X="12803" Y="10246" Z="0"/>
					<Vertex X="12814" Y="10251" Z="0"/>
					<Vertex X="12819" Y="10266" Z="0"/>
					<Vertex X="12834" Y="10287" Z="0"/>
					<Vertex X="12834" Y="10292" Z="0"/>
					<Vertex X="12839" Y="10297" Z="0"/>
					<Vertex X="12854" Y="10312" Z="0"/>
					<Vertex X="12854" Y="10317" Z="0"/>
					<Vertex X="12864" Y="10332" Z="0"/>
					<Vertex X="12864" Y="10337" Z="0"/>
					<Vertex X="12874" Y="10348" Z="0"/>
					<Vertex X="12885" Y="10368" Z="0"/>
					<Vertex X="12885" Y="10373" Z="0"/>
					<Vertex X="12900" Y="10383" Z="0"/>
					<Vertex X="12900" Y="10398" Z="0"/>
					<Vertex X="12910" Y="10413" Z="0"/>
					<Vertex X="12915" Y="10418" Z="0"/>
					<Vertex X="12920" Y="10434" Z="0"/>
					<Vertex X="12930" Y="10444" Z="0"/>
					<Vertex X="12935" Y="10454" Z="0"/>
					<Vertex X="12940" Y="10464" Z="0"/>
					<Vertex X="12945" Y="10474" Z="0"/>
					<Vertex X="12950" Y="10479" Z="0"/>
					<Vertex X="12960" Y="10505" Z="0"/>
					<Vertex X="12966" Y="10510" Z="0"/>
					<Vertex X="12966" Y="10515" Z="0"/>
					<Vertex X="12971" Y="10525" Z="0"/>
					<Vertex X="12976" Y="10535" Z="0"/>
					<Vertex X="12976" Y="10545" Z="0"/>
					<Vertex X="12986" Y="10555" Z="0"/>
					<Vertex X="12991" Y="10565" Z="0"/>
					<Vertex X="12991" Y="10570" Z="0"/>
					<Vertex X="12991" Y="10580" Z="0"/>
					<Vertex X="13006" Y="10601" Z="0"/>
					<Vertex X="13006" Y="10606" Z="0"/>
					<Vertex X="13011" Y="10616" Z="0"/>
					<Vertex X="13016" Y="10631" Z="0"/>
					<Vertex X="13026" Y="10646" Z="0"/>
					<Vertex X="13026" Y="10651" Z="0"/>
					<Vertex X="13031" Y="10667" Z="0"/>
					<Vertex X="13031" Y="10672" Z="0"/>
					<Vertex X="13031" Y="10677" Z="0"/>
					<Vertex X="13042" Y="10692" Z="0"/>
					<Vertex X="13047" Y="10702" Z="0"/>
					<Vertex X="13047" Y="10707" Z="0"/>
					<Vertex X="13047" Y="10722" Z="0"/>
					<Vertex X="13052" Y="10727" Z="0"/>
					<Vertex X="13052" Y="10743" Z="0"/>
					<Vertex X="13062" Y="10748" Z="0"/>
					<Vertex X="13062" Y="10763" Z="0"/>
					<Vertex X="13062" Y="10768" Z="0"/>
					<Vertex X="13067" Y="10778" Z="0"/>
					<Vertex X="13072" Y="10793" Z="0"/>
					<Vertex X="13072" Y="10803" Z="0"/>
					<Vertex X="13077" Y="10813" Z="0"/>
					<Vertex X="13077" Y="10819" Z="0"/>
					<Vertex X="13082" Y="10834" Z="0"/>
					<Vertex X="13082" Y="10839" Z="0"/>
					<Vertex X="13087" Y="10854" Z="0"/>
					<Vertex X="13087" Y="10859" Z="0"/>
					<Vertex X="13092" Y="10869" Z="0"/>
					<Vertex X="13092" Y="10884" Z="0"/>
					<Vertex X="13092" Y="10895" Z="0"/>
					<Vertex X="13092" Y="10905" Z="0"/>
					<Vertex X="13092" Y="10915" Z="0"/>
					<Vertex X="13092" Y="10925" Z="0"/>
					<Vertex X="13092" Y="10930" Z="0"/>
					<Vertex X="13092" Y="10945" Z="0"/>
					<Vertex X="13092" Y="10950" Z="0"/>
					<Vertex X="13092" Y="10960" Z="0"/>
					<Vertex X="13092" Y="10965" Z="0"/>
					<Vertex X="13092" Y="10981" Z="0"/>
					<Vertex X="13092" Y="10996" Z="0"/>
					<Vertex X="13092" Y="11001" Z="0"/>
					<Vertex X="13092" Y="11011" Z="0"/>
					<Vertex X="13092" Y="11021" Z="0"/>
					<Vertex X="13092" Y="11036" Z="0"/>
					<Vertex X="13092" Y="11041" Z="0"/>
					<Vertex X="13092" Y="11052" Z="0"/>
					<Vertex X="13092" Y="11057" Z="0"/>
					<Vertex X="13092" Y="11072" Z="0"/>
					<Vertex X="13092" Y="11077" Z="0"/>
					<Vertex X="13092" Y="11087" Z="0"/>
					<Vertex X="13082" Y="11097" Z="0"/>
					<Vertex X="13082" Y="11107" Z="0"/>
					<Vertex X="13077" Y="11112" Z="0"/>
					<Vertex X="13077" Y="11122" Z="0"/>
					<Vertex X="13072" Y="11127" Z="0"/>
					<Vertex X="13067" Y="11133" Z="0"/>
					<Vertex X="13062" Y="11143" Z="0"/>
					<Vertex X="13057" Y="11148" Z="0"/>
					<Vertex X="13057" Y="11158" Z="0"/>
					<Vertex X="13047" Y="11168" Z="0"/>
					<Vertex X="13042" Y="11178" Z="0"/>
					<Vertex X="13036" Y="11183" Z="0"/>
					<Vertex X="13031" Y="11198" Z="0"/>
					<Vertex X="13026" Y="11198" Z="0"/>
					<Vertex X="13026" Y="11203" Z="0"/>
					<Vertex X="13021" Y="11209" Z="0"/>
					<Vertex X="13016" Y="11219" Z="0"/>
					<Vertex X="13006" Y="11229" Z="0"/>
					<Vertex X="13006" Y="11234" Z="0"/>
					<Vertex X="12996" Y="11239" Z="0"/>
					<Vertex X="12991" Y="11244" Z="0"/>
					<Vertex X="12986" Y="11254" Z="0"/>
					<Vertex X="12981" Y="11254" Z="0"/>
					<Vertex X="12971" Y="11269" Z="0"/>
					<Vertex X="12960" Y="11274" Z="0"/>
					<Vertex X="12955" Y="11279" Z="0"/>
					<Vertex X="12945" Y="11290" Z="0"/>
					<Vertex X="12935" Y="11295" Z="0"/>
					<Vertex X="12930" Y="11305" Z="0"/>
					<Vertex X="12925" Y="11305" Z="0"/>
					<Vertex X="12910" Y="11320" Z="0"/>
					<Vertex X="12905" Y="11325" Z="0"/>
					<Vertex X="12885" Y="11335" Z="0"/>
					<Vertex X="12879" Y="11340" Z="0"/>
					<Vertex X="12874" Y="11350" Z="0"/>
					<Vertex X="12864" Y="11355" Z="0"/>
					<Vertex X="12854" Y="11366" Z="0"/>
					<Vertex X="12844" Y="11366" Z="0"/>
					<Vertex X="12839" Y="11376" Z="0"/>
					<Vertex X="12829" Y="11381" Z="0"/>
					<Vertex X="12819" Y="11391" Z="0"/>
					<Vertex X="12814" Y="11396" Z="0"/>
					<Vertex X="12803" Y="11401" Z="0"/>
					<Vertex X="12793" Y="11406" Z="0"/>
					<Vertex X="12788" Y="11411" Z="0"/>
					<Vertex X="12778" Y="11421" Z="0"/>
					<Vertex X="12773" Y="11421" Z="0"/>
					<Vertex X="12768" Y="11426" Z="0"/>
					<Vertex X="12758" Y="11431" Z="0"/>
					<Vertex X="12758" Y="11436" Z="0"/>
					<Vertex X="12753" Y="11436" Z="0"/>
					<Vertex X="12738" Y="11447" Z="0"/>
					<Vertex X="12733" Y="11452" Z="0"/>
					<Vertex X="12722" Y="11457" Z="0"/>
					<Vertex X="12712" Y="11467" Z="0"/>
					<Vertex X="12707" Y="11467" Z="0"/>
					<Vertex X="12697" Y="11472" Z="0"/>
					<Vertex X="12682" Y="11477" Z="0"/>
					<Vertex X="12677" Y="11477" Z="0"/>
					<Vertex X="12667" Y="11482" Z="0"/>
					<Vertex X="12662" Y="11487" Z="0"/>
					<Vertex X="12657" Y="11487" Z="0"/>
					<Vertex X="12641" Y="11492" Z="0"/>
					<Vertex X="12626" Y="11502" Z="0"/>
					<Vertex X="12621" Y="11507" Z="0"/>
					<Vertex X="12611" Y="11507" Z="0"/>
					<Vertex X="12596" Y="11507" Z="0"/>
					<Vertex X="12591" Y="11512" Z="0"/>
					<Vertex X="12581" Y="11523" Z="0"/>
					<Vertex X="12571" Y="11523" Z="0"/>
					<Vertex X="12560" Y="11523" Z="0"/>
					<Vertex X="12555" Y="11528" Z="0"/>
					<Vertex X="12550" Y="11528" Z="0"/>
					<Vertex X="12535" Y="11533" Z="0"/>
					<Vertex X="12525" Y="11533" Z="0"/>
					<Vertex X="12520" Y="11533" Z="0"/>
					<Vertex X="12520" Y="11538" Z="0"/>
					<Vertex X="12510" Y="11543" Z="0"/>
					<Vertex X="12505" Y="11543" Z="0"/>
					<Vertex X="12495" Y="11543" Z="0"/>
					<Vertex X="12489" Y="11543" Z="0"/>
					<Vertex X="12479" Y="11543" Z="0"/>
					<Vertex X="12469" Y="11543" Z="0"/>
					<Vertex X="12459" Y="11543" Z="0"/>
					<Vertex X="12449" Y="11543" Z="0"/>
					<Vertex X="12439" Y="11543" Z="0"/>
					<Vertex X="12419" Y="11548" Z="0"/>
					<Vertex X="12398" Y="11558" Z="0"/>
					<Vertex X="12378" Y="11558" Z="0"/>
					<Vertex X="12368" Y="11558" Z="0"/>
					<Vertex X="12353" Y="11563" Z="0"/>
					<Vertex X="12338" Y="11563" Z="0"/>
					<Vertex X="12317" Y="11563" Z="0"/>
					<Vertex X="12297" Y="11563" Z="0"/>
					<Vertex X="12292" Y="11563" Z="0"/>
					<Vertex X="12277" Y="11563" Z="0"/>
					<Vertex X="12262" Y="11563" Z="0"/>
					<Vertex X="12241" Y="11568" Z="0"/>
					<Vertex X="12231" Y="11568" Z="0"/>
					<Vertex X="12216" Y="11568" Z="0"/>
					<Vertex X="12196" Y="11568" Z="0"/>
					<Vertex X="12191" Y="11568" Z="0"/>
					<Vertex X="12165" Y="11568" Z="0"/>
					<Vertex X="12155" Y="11568" Z="0"/>
					<Vertex X="12145" Y="11568" Z="0"/>
					<Vertex X="12135" Y="11568" Z="0"/>
					<Vertex X="12125" Y="11568" Z="0"/>
					<Vertex X="12110" Y="11568" Z="0"/>
					<Vertex X="12084" Y="11563" Z="0"/>
					<Vertex X="12074" Y="11563" Z="0"/>
					<Vertex X="12059" Y="11558" Z="0"/>
					<Vertex X="12049" Y="11558" Z="0"/>
					<Vertex X="12044" Y="11553" Z="0"/>
					<Vertex X="12024" Y="11548" Z="0"/>
					<Vertex X="12018" Y="11548" Z="0"/>
					<Vertex X="11998" Y="11543" Z="0"/>
					<Vertex X="11988" Y="11543" Z="0"/>
					<Vertex X="11978" Y="11543" Z="0"/>
					<Vertex X="11958" Y="11538" Z="0"/>
					<Vertex X="11953" Y="11538" Z="0"/>
					<Vertex X="11942" Y="11538" Z="0"/>
					<Vertex X="11922" Y="11533" Z="0"/>
					<Vertex X="11902" Y="11533" Z="0"/>
					<Vertex X="11887" Y="11533" Z="0"/>
					<Vertex X="11877" Y="11528" Z="0"/>
					<Vertex X="11846" Y="11523" Z="0"/>
					<Vertex X="11821" Y="11523" Z="0"/>
					<Vertex X="11806" Y="11523" Z="0"/>
					<Vertex X="11791" Y="11517" Z="0"/>
					<Vertex X="11770" Y="11517" Z="0"/>
					<Vertex X="11755" Y="11517" Z="0"/>
					<Vertex X="11740" Y="11517" Z="0"/>
					<Vertex X="11720" Y="11517" Z="0"/>
					<Vertex X="11694" Y="11517" Z="0"/>
					<Vertex X="11679" Y="11517" Z="0"/>
					<Vertex X="11659" Y="11517" Z="0"/>
					<Vertex X="11644" Y="11517" Z="0"/>
					<Vertex X="11623" Y="11517" Z="0"/>
					<Vertex X="11608" Y="11517" Z="0"/>
					<Vertex X="11593" Y="11517" Z="0"/>
					<Vertex X="11578" Y="11517" Z="0"/>
					<Vertex X="11552" Y="11517" Z="0"/>
					<Vertex X="11542" Y="11517" Z="0"/>
					<Vertex X="11527" Y="11517" Z="0"/>
					<Vertex X="11512" Y="11517" Z="0"/>
					<Vertex X="11502" Y="11517" Z="0"/>
					<Vertex X="11492" Y="11523" Z="0"/>
					<Vertex X="11482" Y="11523" Z="0"/>
					<Vertex X="11461" Y="11528" Z="0"/>
					<Vertex X="11451" Y="11528" Z="0"/>
					<Vertex X="11446" Y="11528" Z="0"/>
					<Vertex X="11436" Y="11528" Z="0"/>
					<Vertex X="11431" Y="11528" Z="0"/>
					<Vertex X="11416" Y="11538" Z="0"/>
					<Vertex X="11411" Y="11538" Z="0"/>
					<Vertex X="11395" Y="11538" Z="0"/>
					<Vertex X="11385" Y="11543" Z="0"/>
					<Vertex X="11370" Y="11543" Z="0"/>
					<Vertex X="11360" Y="11548" Z="0"/>
					<Vertex X="11345" Y="11553" Z="0"/>
					<Vertex X="11340" Y="11553" Z="0"/>
					<Vertex X="11325" Y="11558" Z="0"/>
					<Vertex X="11320" Y="11563" Z="0"/>
					<Vertex X="11309" Y="11563" Z="0"/>
					<Vertex X="11299" Y="11563" Z="0"/>
					<Vertex X="11284" Y="11573" Z="0"/>
					<Vertex X="11274" Y="11573" Z="0"/>
					<Vertex X="11264" Y="11578" Z="0"/>
					<Vertex X="11228" Y="11583" Z="0"/>
					<Vertex X="11213" Y="11593" Z="0"/>
					<Vertex X="11188" Y="11599" Z="0"/>
					<Vertex X="11168" Y="11604" Z="0"/>
					<Vertex X="11157" Y="11609" Z="0"/>
					<Vertex X="11132" Y="11614" Z="0"/>
					<Vertex X="11112" Y="11619" Z="0"/>
					<Vertex X="11102" Y="11624" Z="0"/>
					<Vertex X="11076" Y="11629" Z="0"/>
					<Vertex X="11061" Y="11629" Z="0"/>
					<Vertex X="11036" Y="11639" Z="0"/>
					<Vertex X="11021" Y="11644" Z="0"/>
					<Vertex X="11005" Y="11649" Z="0"/>
					<Vertex X="10985" Y="11659" Z="0"/>
					<Vertex X="10975" Y="11659" Z="0"/>
					<Vertex X="10955" Y="11664" Z="0"/>
					<Vertex X="10940" Y="11669" Z="0"/>
					<Vertex X="10930" Y="11669" Z="0"/>
					<Vertex X="10914" Y="11669" Z="0"/>
					<Vertex X="10884" Y="11680" Z="0"/>
					<Vertex X="10874" Y="11685" Z="0"/>
					<Vertex X="10859" Y="11685" Z="0"/>
					<Vertex X="10843" Y="11690" Z="0"/>
					<Vertex X="10833" Y="11695" Z="0"/>
					<Vertex X="10823" Y="11695" Z="0"/>
					<Vertex X="10813" Y="11695" Z="0"/>
					<Vertex X="10798" Y="11700" Z="0"/>
					<Vertex X="10788" Y="11700" Z="0"/>
					<Vertex X="10767" Y="11705" Z="0"/>
					<Vertex X="10762" Y="11705" Z="0"/>
					<Vertex X="10747" Y="11705" Z="0"/>
					<Vertex X="10737" Y="11705" Z="0"/>
					<Vertex X="10727" Y="11705" Z="0"/>
					<Vertex X="10712" Y="11705" Z="0"/>
					<Vertex X="10707" Y="11705" Z="0"/>
					<Vertex X="10697" Y="11710" Z="0"/>
					<Vertex X="10681" Y="11710" Z="0"/>
					<Vertex X="10671" Y="11710" Z="0"/>
					<Vertex X="10651" Y="11715" Z="0"/>
					<Vertex X="10641" Y="11715" Z="0"/>
					<Vertex X="10631" Y="11715" Z="0"/>
					<Vertex X="10621" Y="11715" Z="0"/>
					<Vertex X="10616" Y="11715" Z="0"/>
					<Vertex X="10605" Y="11715" Z="0"/>
					<Vertex X="10590" Y="11715" Z="0"/>
					<Vertex X="10570" Y="11715" Z="0"/>
					<Vertex X="10560" Y="11715" Z="0"/>
					<Vertex X="10550" Y="11715" Z="0"/>
					<Vertex X="10534" Y="11715" Z="0"/>
					<Vertex X="10519" Y="11715" Z="0"/>
					<Vertex X="10509" Y="11715" Z="0"/>
					<Vertex X="10494" Y="11715" Z="0"/>
					<Vertex X="10474" Y="11715" Z="0"/>
					<Vertex X="10459" Y="11715" Z="0"/>
					<Vertex X="10448" Y="11715" Z="0"/>
					<Vertex X="10433" Y="11715" Z="0"/>
					<Vertex X="10428" Y="11715" Z="0"/>
					<Vertex X="10413" Y="11715" Z="0"/>
					<Vertex X="10403" Y="11715" Z="0"/>
					<Vertex X="10377" Y="11715" Z="0"/>
					<Vertex X="10362" Y="11715" Z="0"/>
					<Vertex X="10357" Y="11715" Z="0"/>
					<Vertex X="10342" Y="11710" Z="0"/>
					<Vertex X="10322" Y="11700" Z="0"/>
					<Vertex X="10317" Y="11695" Z="0"/>
					<Vertex X="10301" Y="11695" Z="0"/>
					<Vertex X="10276" Y="11690" Z="0"/>
					<Vertex X="10256" Y="11680" Z="0"/>
					<Vertex X="10251" Y="11680" Z="0"/>
					<Vertex X="10241" Y="11680" Z="0"/>
					<Vertex X="10215" Y="11674" Z="0"/>
					<Vertex X="10200" Y="11674" Z="0"/>
					<Vertex X="10185" Y="11674" Z="0"/>
					<Vertex X="10180" Y="11674" Z="0"/>
					<Vertex X="10165" Y="11674" Z="0"/>
					<Vertex X="10150" Y="11669" Z="0"/>
					<Vertex X="10144" Y="11669" Z="0"/>
					<Vertex X="10134" Y="11669" Z="0"/>
					<Vertex X="10114" Y="11659" Z="0"/>
					<Vertex X="10104" Y="11659" Z="0"/>
					<Vertex X="10089" Y="11659" Z="0"/>
					<Vertex X="10079" Y="11654" Z="0"/>
					<Vertex X="10069" Y="11654" Z="0"/>
					<Vertex X="10053" Y="11654" Z="0"/>
					<Vertex X="10028" Y="11654" Z="0"/>
					<Vertex X="10018" Y="11649" Z="0"/>
					<Vertex X="10008" Y="11649" Z="0"/>
					<Vertex X="9993" Y="11649" Z="0"/>
					<Vertex X="9982" Y="11639" Z="0"/>
					<Vertex X="9972" Y="11639" Z="0"/>
					<Vertex X="9942" Y="11639" Z="0"/>
					<Vertex X="9937" Y="11634" Z="0"/>
					<Vertex X="9927" Y="11634" Z="0"/>
					<Vertex X="9912" Y="11629" Z="0"/>
					<Vertex X="9896" Y="11629" Z="0"/>
					<Vertex X="9871" Y="11624" Z="0"/>
					<Vertex X="9861" Y="11624" Z="0"/>
					<Vertex X="9851" Y="11619" Z="0"/>
					<Vertex X="9836" Y="11614" Z="0"/>
					<Vertex X="9825" Y="11614" Z="0"/>
					<Vertex X="9810" Y="11609" Z="0"/>
					<Vertex X="9785" Y="11604" Z="0"/>
					<Vertex X="9770" Y="11599" Z="0"/>
					<Vertex X="9744" Y="11599" Z="0"/>
					<Vertex X="9729" Y="11593" Z="0"/>
					<Vertex X="9709" Y="11593" Z="0"/>
					<Vertex X="9684" Y="11588" Z="0"/>
					<Vertex X="9658" Y="11583" Z="0"/>
					<Vertex X="9648" Y="11583" Z="0"/>
					<Vertex X="9638" Y="11578" Z="0"/>
					<Vertex X="9628" Y="11573" Z="0"/>
					<Vertex X="9597" Y="11568" Z="0"/>
					<Vertex X="9582" Y="11558" Z="0"/>
					<Vertex X="9572" Y="11558" Z="0"/>
					<Vertex X="9557" Y="11553" Z="0"/>
					<Vertex X="9542" Y="11548" Z="0"/>
					<Vertex X="9511" Y="11543" Z="0"/>
					<Vertex X="9486" Y="11538" Z="0"/>
					<Vertex X="9476" Y="11538" Z="0"/>
					<Vertex X="9461" Y="11533" Z="0"/>
					<Vertex X="9440" Y="11528" Z="0"/>
					<Vertex X="9415" Y="11523" Z="0"/>
					<Vertex X="9405" Y="11517" Z="0"/>
					<Vertex X="9400" Y="11517" Z="0"/>
					<Vertex X="9385" Y="11512" Z="0"/>
					<Vertex X="9354" Y="11507" Z="0"/>
					<Vertex X="9344" Y="11502" Z="0"/>
					<Vertex X="9329" Y="11502" Z="0"/>
					<Vertex X="9314" Y="11497" Z="0"/>
					<Vertex X="9283" Y="11492" Z="0"/>
					<Vertex X="9268" Y="11487" Z="0"/>
					<Vertex X="9248" Y="11487" Z="0"/>
					<Vertex X="9238" Y="11482" Z="0"/>
					<Vertex X="9218" Y="11482" Z="0"/>
					<Vertex X="9187" Y="11472" Z="0"/>
					<Vertex X="9177" Y="11472" Z="0"/>
					<Vertex X="9162" Y="11472" Z="0"/>
					<Vertex X="9147" Y="11472" Z="0"/>
					<Vertex X="9116" Y="11462" Z="0"/>
					<Vertex X="9106" Y="11457" Z="0"/>
					<Vertex X="9086" Y="11457" Z="0"/>
					<Vertex X="9071" Y="11457" Z="0"/>
					<Vertex X="9040" Y="11452" Z="0"/>
					<Vertex X="9025" Y="11452" Z="0"/>
					<Vertex X="9010" Y="11452" Z="0"/>
					<Vertex X="8990" Y="11447" Z="0"/>
					<Vertex X="8959" Y="11436" Z="0"/>
					<Vertex X="8939" Y="11436" Z="0"/>
					<Vertex X="8919" Y="11431" Z="0"/>
					<Vertex X="8899" Y="11431" Z="0"/>
					<Vertex X="8858" Y="11421" Z="0"/>
					<Vertex X="8843" Y="11421" Z="0"/>
					<Vertex X="8823" Y="11421" Z="0"/>
					<Vertex X="8818" Y="11416" Z="0"/>
					<Vertex X="8777" Y="11411" Z="0"/>
					<Vertex X="8767" Y="11411" Z="0"/>
					<Vertex X="8757" Y="11411" Z="0"/>
					<Vertex X="8747" Y="11411" Z="0"/>
					<Vertex X="8726" Y="11411" Z="0"/>
					<Vertex X="8721" Y="11411" Z="0"/>
					<Vertex X="8711" Y="11411" Z="0"/>
					<Vertex X="8706" Y="11411" Z="0"/>
					<Vertex X="8676" Y="11401" Z="0"/>
					<Vertex X="8671" Y="11401" Z="0"/>
					<Vertex X="8666" Y="11401" Z="0"/>
					<Vertex X="8650" Y="11396" Z="0"/>
					<Vertex X="8635" Y="11396" Z="0"/>
					<Vertex X="8625" Y="11396" Z="0"/>
					<Vertex X="8615" Y="11391" Z="0"/>
					<Vertex X="8595" Y="11391" Z="0"/>
					<Vertex X="8590" Y="11391" Z="0"/>
					<Vertex X="8579" Y="11391" Z="0"/>
					<Vertex X="8564" Y="11391" Z="0"/>
					<Vertex X="8554" Y="11391" Z="0"/>
					<Vertex X="8544" Y="11386" Z="0"/>
					<Vertex X="8539" Y="11386" Z="0"/>
					<Vertex X="8529" Y="11386" Z="0"/>
					<Vertex X="8509" Y="11381" Z="0"/>
					<Vertex X="8498" Y="11376" Z="0"/>
					<Vertex X="8488" Y="11376" Z="0"/>
					<Vertex X="8473" Y="11376" Z="0"/>
					<Vertex X="8468" Y="11376" Z="0"/>
					<Vertex X="8453" Y="11376" Z="0"/>
					<Vertex X="8448" Y="11376" Z="0"/>
					<Vertex X="8433" Y="11371" Z="0"/>
					<Vertex X="8422" Y="11366" Z="0"/>
					<Vertex X="8412" Y="11360" Z="0"/>
					<Vertex X="8397" Y="11355" Z="0"/>
					<Vertex X="8377" Y="11340" Z="0"/>
					<Vertex X="8367" Y="11340" Z="0"/>
					<Vertex X="8362" Y="11335" Z="0"/>
					<Vertex X="8357" Y="11330" Z="0"/>
					<Vertex X="8352" Y="11330" Z="0"/>
					<Vertex X="8331" Y="11325" Z="0"/>
					<Vertex X="8331" Y="11320" Z="0"/>
					<Vertex X="8326" Y="11320" Z="0"/>
					<Vertex X="8311" Y="11305" Z="0"/>
					<Vertex X="8306" Y="11295" Z="0"/>
					<Vertex X="8301" Y="11295" Z="0"/>
					<Vertex X="8291" Y="11284" Z="0"/>
					<Vertex X="8281" Y="11279" Z="0"/>
					<Vertex X="8271" Y="11274" Z="0"/>
					<Vertex X="8265" Y="11264" Z="0"/>
					<Vertex X="8250" Y="11259" Z="0"/>
					<Vertex X="8250" Y="11254" Z="0"/>
					<Vertex X="8240" Y="11244" Z="0"/>
					<Vertex X="8235" Y="11224" Z="0"/>
					<Vertex X="8230" Y="11214" Z="0"/>
					<Vertex X="8220" Y="11209" Z="0"/>
					<Vertex X="8210" Y="11173" Z="0"/>
					<Vertex X="8205" Y="11173" Z="0"/>
					<Vertex X="8200" Y="11158" Z="0"/>
					<Vertex X="8195" Y="11138" Z="0"/>
					<Vertex X="8184" Y="11122" Z="0"/>
					<Vertex X="8184" Y="11107" Z="0"/>
					<Vertex X="8179" Y="11077" Z="0"/>
					<Vertex X="8174" Y="11062" Z="0"/>
					<Vertex X="8164" Y="11046" Z="0"/>
					<Vertex X="8164" Y="11016" Z="0"/>
					<Vertex X="8164" Y="11001" Z="0"/>
					<Vertex X="8164" Y="10986" Z="0"/>
					<Vertex X="8159" Y="10965" Z="0"/>
					<Vertex X="8159" Y="10950" Z="0"/>
					<Vertex X="8159" Y="10940" Z="0"/>
					<Vertex X="8154" Y="10910" Z="0"/>
					<Vertex X="8154" Y="10905" Z="0"/>
					<Vertex X="8154" Y="10889" Z="0"/>
					<Vertex X="8154" Y="10864" Z="0"/>
					<Vertex X="8154" Y="10849" Z="0"/>
					<Vertex X="8154" Y="10839" Z="0"/>
					<Vertex X="8154" Y="10819" Z="0"/>
					<Vertex X="8154" Y="10808" Z="0"/>
					<Vertex X="8154" Y="10788" Z="0"/>
					<Vertex X="8154" Y="10773" Z="0"/>
					<Vertex X="8154" Y="10763" Z="0"/>
					<Vertex X="8154" Y="10737" Z="0"/>
					<Vertex X="8164" Y="10722" Z="0"/>
					<Vertex X="8164" Y="10707" Z="0"/>
					<Vertex X="8164" Y="10682" Z="0"/>
					<Vertex X="8164" Y="10672" Z="0"/>
					<Vertex X="8169" Y="10641" Z="0"/>
					<Vertex X="8174" Y="10631" Z="0"/>
					<Vertex X="8174" Y="10616" Z="0"/>
					<Vertex X="8179" Y="10586" Z="0"/>
					<Vertex X="8179" Y="10580" Z="0"/>
					<Vertex X="8184" Y="10565" Z="0"/>
					<Vertex X="8184" Y="10550" Z="0"/>
					<Vertex X="8184" Y="10540" Z="0"/>
					<Vertex X="8189" Y="10515" Z="0"/>
					<Vertex X="8195" Y="10505" Z="0"/>
					<Vertex X="8195" Y="10494" Z="0"/>
					<Vertex X="8200" Y="10464" Z="0"/>
					<Vertex X="8200" Y="10459" Z="0"/>
					<Vertex X="8205" Y="10429" Z="0"/>
					<Vertex X="8205" Y="10413" Z="0"/>
					<Vertex X="8205" Y="10408" Z="0"/>
					<Vertex X="8210" Y="10378" Z="0"/>
					<Vertex X="8215" Y="10368" Z="0"/>
					<Vertex X="8215" Y="10342" Z="0"/>
					<Vertex X="8225" Y="10322" Z="0"/>
					<Vertex X="8225" Y="10312" Z="0"/>
					<Vertex X="8225" Y="10292" Z="0"/>
					<Vertex X="8225" Y="10277" Z="0"/>
					<Vertex X="8230" Y="10256" Z="0"/>
					<Vertex X="8235" Y="10246" Z="0"/>
					<Vertex X="8240" Y="10226" Z="0"/>
					<Vertex X="8240" Y="10216" Z="0"/>
					<Vertex X="8245" Y="10201" Z="0"/>
					<Vertex X="8250" Y="10185" Z="0"/>
					<Vertex X="8255" Y="10165" Z="0"/>
					<Vertex X="8260" Y="10150" Z="0"/>
					<Vertex X="8265" Y="10130" Z="0"/>
					<Vertex X="8276" Y="10104" Z="0"/>
					<Vertex X="8276" Y="10094" Z="0"/>
					<Vertex X="8286" Y="10064" Z="0"/>
					<Vertex X="8291" Y="10054" Z="0"/>
					<Vertex X="8291" Y="10033" Z="0"/>
					<Vertex X="8301" Y="10013" Z="0"/>
					<Vertex X="8311" Y="9988" Z="0"/>
					<Vertex X="8311" Y="9973" Z="0"/>
					<Vertex X="8321" Y="9947" Z="0"/>
					<Vertex X="8321" Y="9932" Z="0"/>
					<Vertex X="8331" Y="9907" Z="0"/>
					<Vertex X="8331" Y="9887" Z="0"/>
					<Vertex X="8347" Y="9861" Z="0"/>
					<Vertex X="8352" Y="9846" Z="0"/>
					<Vertex X="8352" Y="9831" Z="0"/>
					<Vertex X="8362" Y="9816" Z="0"/>
					<Vertex X="8367" Y="9801" Z="0"/>
					<Vertex X="8367" Y="9785" Z="0"/>
					<Vertex X="8382" Y="9765" Z="0"/>
					<Vertex X="8387" Y="9755" Z="0"/>
					<Vertex X="8387" Y="9740" Z="0"/>
					<Vertex X="8387" Y="9735" Z="0"/>
					<Vertex X="8402" Y="9704" Z="0"/>
					<Vertex X="8402" Y="9699" Z="0"/>
					<Vertex X="8407" Y="9679" Z="0"/>
					<Vertex X="8412" Y="9669" Z="0"/>
					<Vertex X="8417" Y="9649" Z="0"/>
					<Vertex X="8428" Y="9638" Z="0"/>
					<Vertex X="8438" Y="9608" Z="0"/>
					<Vertex X="8443" Y="9603" Z="0"/>
					<Vertex X="8458" Y="9573" Z="0"/>
					<Vertex X="8463" Y="9568" Z="0"/>
					<Vertex X="8473" Y="9542" Z="0"/>
					<Vertex X="8488" Y="9522" Z="0"/>
					<Vertex X="8498" Y="9507" Z="0"/>
					<Vertex X="8514" Y="9487" Z="0"/>
					<Vertex X="8524" Y="9476" Z="0"/>
					<Vertex X="8544" Y="9451" Z="0"/>
					<Vertex X="8554" Y="9441" Z="0"/>
					<Vertex X="8579" Y="9411" Z="0"/>
					<Vertex X="8590" Y="9400" Z="0"/>
					<Vertex X="8610" Y="9380" Z="0"/>
					<Vertex X="8630" Y="9355" Z="0"/>
					<Vertex X="8635" Y="9345" Z="0"/>
					<Vertex X="8655" Y="9324" Z="0"/>
					<Vertex X="8671" Y="9314" Z="0"/>
					<Vertex X="8676" Y="9304" Z="0"/>
					<Vertex X="8696" Y="9294" Z="0"/>
					<Vertex X="8701" Y="9289" Z="0"/>
					<Vertex X="8721" Y="9274" Z="0"/>
					<Vertex X="8726" Y="9264" Z="0"/>
					<Vertex X="8747" Y="9248" Z="0"/>
					<Vertex X="8762" Y="9233" Z="0"/>
					<Vertex X="8767" Y="9233" Z="0"/>
					<Vertex X="8777" Y="9223" Z="0"/>
					<Vertex X="8782" Y="9218" Z="0"/>
					<Vertex X="8792" Y="9213" Z="0"/>
					<Vertex X="8802" Y="9213" Z="0"/>
					<Vertex X="8812" Y="9203" Z="0"/>
					<Vertex X="8823" Y="9203" Z="0"/>
					<Vertex X="8833" Y="9198" Z="0"/>
					<Vertex X="8848" Y="9193" Z="0"/>
					<Vertex X="8873" Y="9188" Z="0"/>
					<Vertex X="8878" Y="9188" Z="0"/>
					<Vertex X="8888" Y="9183" Z="0"/>
					<Vertex X="8909" Y="9178" Z="0"/>
					<Vertex X="8924" Y="9178" Z="0"/>
					<Vertex X="8939" Y="9172" Z="0"/>
					<Vertex X="8954" Y="9172" Z="0"/>
					<Vertex X="8964" Y="9172" Z="0"/>
					<Vertex X="9015" Y="9157" Z="0"/>
					<Vertex X="9030" Y="9157" Z="0"/>
					<Vertex X="9045" Y="9157" Z="0"/>
					<Vertex X="9071" Y="9157" Z="0"/>
					<Vertex X="9081" Y="9157" Z="0"/>
					<Vertex X="9101" Y="9152" Z="0"/>
					<Vertex X="9126" Y="9152" Z="0"/>
					<Vertex X="9137" Y="9152" Z="0"/>
					<Vertex X="9152" Y="9152" Z="0"/>
					<Vertex X="9162" Y="9152" Z="0"/>
					<Vertex X="9177" Y="9152" Z="0"/>
					<Vertex X="9192" Y="9152" Z="0"/>
					<Vertex X="9202" Y="9152" Z="0"/>
					<Vertex X="9218" Y="9152" Z="0"/>
					<Vertex X="9238" Y="9152" Z="0"/>
					<Vertex X="9243" Y="9152" Z="0"/>
					<Vertex X="9263" Y="9152" Z="0"/>
					<Vertex X="9278" Y="9152" Z="0"/>
					<Vertex X="9289" Y="9152" Z="0"/>
					<Vertex X="9314" Y="9152" Z="0"/>
					<Vertex X="9319" Y="9152" Z="0"/>
					<Vertex X="9339" Y="9152" Z="0"/>
					<Vertex X="9365" Y="9152" Z="0"/>
					<Vertex X="9375" Y="9152" Z="0"/>
					<Vertex X="9395" Y="9152" Z="0"/>
					<Vertex X="9410" Y="9152" Z="0"/>
					<Vertex X="9420" Y="9152" Z="0"/>
					<Vertex X="9440" Y="9152" Z="0"/>
					<Vertex X="9461" Y="9152" Z="0"/>
					<Vertex X="9476" Y="9152" Z="0"/>
					<Vertex X="9501" Y="9157" Z="0"/>
					<Vertex X="9516" Y="9162" Z="0"/>
					<Vertex X="9532" Y="9162" Z="0"/>
					<Vertex X="9542" Y="9162" Z="0"/>
					<Vertex X="9552" Y="9162" Z="0"/>
					<Vertex X="9572" Y="9167" Z="0"/>
					<Vertex X="9582" Y="9167" Z="0"/>
					<Vertex X="9587" Y="9178" Z="0"/>
					<Vertex X="9597" Y="9178" Z="0"/>
					<Vertex X="9608" Y="9183" Z="0"/>
					<Vertex X="9613" Y="9183" Z="0"/>
					<Vertex X="9633" Y="9188" Z="0"/>
					<Vertex X="9648" Y="9193" Z="0"/>
					<Vertex X="9653" Y="9193" Z="0"/>
					<Vertex X="9663" Y="9198" Z="0"/>
					<Vertex X="9679" Y="9198" Z="0"/>
					<Vertex X="9689" Y="9198" Z="0"/>
					<Vertex X="9704" Y="9208" Z="0"/>
					<Vertex X="9719" Y="9208" Z="0"/>
					<Vertex X="9734" Y="9213" Z="0"/>
					<Vertex X="9744" Y="9213" Z="0"/>
					<Vertex X="9760" Y="9218" Z="0"/>
					<Vertex X="9775" Y="9218" Z="0"/>
					<Vertex X="9780" Y="9218" Z="0"/>
					<Vertex X="9790" Y="9218" Z="0"/>
					<Vertex X="9805" Y="9228" Z="0"/>
					<Vertex X="9810" Y="9233" Z="0"/>
					<Vertex X="9825" Y="9233" Z="0"/>
					<Vertex X="9841" Y="9238" Z="0"/>
					<Vertex X="9851" Y="9238" Z="0"/>
					<Vertex X="9856" Y="9238" Z="0"/>
					<Vertex X="9866" Y="9243" Z="0"/>
					<Vertex X="9876" Y="9243" Z="0"/>
					<Vertex X="9881" Y="9243" Z="0"/>
					<Vertex X="9891" Y="9243" Z="0"/>
					<Vertex X="9896" Y="9248" Z="0"/>
					<Vertex X="9906" Y="9248" Z="0"/>
					<Vertex X="9912" Y="9248" Z="0"/>
					<Vertex X="9917" Y="9248" Z="0"/>
					<Vertex X="9922" Y="9254" Z="0"/>
					<Vertex X="9927" Y="9254" Z="0"/>
					<Vertex X="9932" Y="9254" Z="0"/>
					<Vertex X="9942" Y="9259" Z="0"/>
					<Vertex X="9952" Y="9264" Z="0"/>
					<Vertex X="9957" Y="9264" Z="0"/>
					<Vertex X="9967" Y="9264" Z="0"/>
					<Vertex X="9972" Y="9264" Z="0"/>
					<Vertex X="9972" Y="9269" Z="0"/>
					<Vertex X="9982" Y="9269" Z="0"/>
					<Vertex X="9987" Y="9269" Z="0"/>
					<Vertex X="9993" Y="9274" Z="0"/>
					<Vertex X="9998" Y="9279" Z="0"/>
					<Vertex X="10003" Y="9279" Z="0"/>
					<Vertex X="10008" Y="9284" Z="0"/>
					<Vertex X="10013" Y="9284" Z="0"/>
					<Vertex X="10018" Y="9284" Z="0"/>
					<Vertex X="10023" Y="9289" Z="0"/>
					<Vertex X="10028" Y="9289" Z="0"/>
					<Vertex X="10033" Y="9289" Z="0"/>
					<Vertex X="10033" Y="9294" Z="0"/>
					<Vertex X="10043" Y="9294" Z="0"/>
					<Vertex X="10048" Y="9294" Z="0"/>
					<Vertex X="10058" Y="9294" Z="0"/>
					<Vertex X="10058" Y="9299" Z="0"/>
					<Vertex X="10063" Y="9299" Z="0"/>
					<Vertex X="10053" Y="9324" Z="0"/>
				</Vertices>
			</Region>
			<Region Id="2" Type="0" Zoom="0.199006" Selected="0" ImageLocation="" ImageFocus="0" Length="13101.4" Area="9747014.0" LengthMicrons="3301.6" AreaMicrons="618974.4" Text="ACINAR" NegativeROA="0" InputRegionId="0" Analyze="1" DisplayId="2">
				<Attributes/>
				<Vertices>
					<Vertex X="12969" Y="4939" Z="0"/>
					<Vertex X="12974" Y="4939" Z="0"/>
					<Vertex X="12984" Y="4939" Z="0"/>
					<Vertex X="12994" Y="4939" Z="0"/>
					<Vertex X="12999" Y="4939" Z="0"/>
					<Vertex X="13009" Y="4939" Z="0"/>
					<Vertex X="13024" Y="4939" Z="0"/>
					<Vertex X="13034" Y="4939" Z="0"/>
					<Vertex X="13039" Y="4939" Z="0"/>
					<Vertex X="13064" Y="4939" Z="0"/>
					<Vertex X="13075" Y="4939" Z="0"/>
					<Vertex X="13090" Y="4939" Z="0"/>
					<Vertex X="13105" Y="4939" Z="0"/>
					<Vertex X="13110" Y="4939" Z="0"/>
					<Vertex X="13125" Y="4939" Z="0"/>
					<Vertex X="13130" Y="4939" Z="0"/>
					<Vertex X="13145" Y="4934" Z="0"/>
					<Vertex X="13160" Y="4934" Z="0"/>
					<Vertex X="13165" Y="4934" Z="0"/>
					<Vertex X="13175" Y="4934" Z="0"/>
					<Vertex X="13180" Y="4934" Z="0"/>
					<Vertex X="13185" Y="4934" Z="0"/>
					<Vertex X="13190" Y="4934" Z="0"/>
					<Vertex X="13195" Y="4934" Z="0"/>
					<Vertex X="13200" Y="4934" Z="0"/>
					<Vertex X="13205" Y="4934" Z="0"/>
					<Vertex X="13210" Y="4934" Z="0"/>
					<Vertex X="13215" Y="4934" Z="0"/>
					<Vertex X="13220" Y="4934" Z="0"/>
					<Vertex X="13225" Y="4939" Z="0"/>
					<Vertex X="13230" Y="4939" Z="0"/>
					<Vertex X="13235" Y="4939" Z="0"/>
					<Vertex X="13240" Y="4939" Z="0"/>
					<Vertex X="13245" Y="4939" Z="0"/>
					<Vertex X="13250" Y="4939" Z="0"/>
					<Vertex X="13255" Y="4939" Z="0"/>
					<Vertex X="13260" Y="4939" Z="0"/>
					<Vertex X="13265" Y="4939" Z="0"/>
					<Vertex X="13270" Y="4939" Z="0"/>
					<Vertex X="13276" Y="4939" Z="0"/>
					<Vertex X="13286" Y="4939" Z="0"/>
					<Vertex X="13291" Y="4939" Z="0"/>
					<Vertex X="13296" Y="4939" Z="0"/>
					<Vertex X="13301" Y="4939" Z="0"/>
					<Vertex X="13306" Y="4939" Z="0"/>
					<Vertex X="13316" Y="4939" Z="0"/>
					<Vertex X="13321" Y="4939" Z="0"/>
					<Vertex X="13336" Y="4939" Z="0"/>
					<Vertex X="13341" Y="4939" Z="0"/>
					<Vertex X="13351" Y="4939" Z="0"/>
					<Vertex X="13356" Y="4939" Z="0"/>
					<Vertex X="13361" Y="4939" Z="0"/>
					<Vertex X="13366" Y="4939" Z="0"/>
					<Vertex X="13371" Y="4939" Z="0"/>
					<Vertex X="13381" Y="4939" Z="0"/>
					<Vertex X="13386" Y="4939" Z="0"/>
					<Vertex X="13396" Y="4939" Z="0"/>
					<Vertex X="13401" Y="4939" Z="0"/>
					<Vertex X="13411" Y="4939" Z="0"/>
					<Vertex X="13421" Y="4939" Z="0"/>
					<Vertex X="13436" Y="4939" Z="0"/>
					<Vertex X="13451" Y="4939" Z="0"/>
					<Vertex X="13456" Y="4939" Z="0"/>
					<Vertex X="13471" Y="4939" Z="0"/>
					<Vertex X="13487" Y="4939" Z="0"/>
					<Vertex X="13502" Y="4939" Z="0"/>
					<Vertex X="13517" Y="4939" Z="0"/>
					<Vertex X="13532" Y="4939" Z="0"/>
					<Vertex X="13552" Y="4939" Z="0"/>
					<Vertex X="13572" Y="4934" Z="0"/>
					<Vertex X="13617" Y="4929" Z="0"/>
					<Vertex X="13637" Y="4929" Z="0"/>
					<Vertex X="13652" Y="4929" Z="0"/>
					<Vertex X="13683" Y="4929" Z="0"/>
					<Vertex X="13703" Y="4929" Z="0"/>
					<Vertex X="13723" Y="4929" Z="0"/>
					<Vertex X="13743" Y="4929" Z="0"/>
					<Vertex X="13763" Y="4929" Z="0"/>
					<Vertex X="13793" Y="4929" Z="0"/>
					<Vertex X="13833" Y="4929" Z="0"/>
					<Vertex X="13858" Y="4929" Z="0"/>
					<Vertex X="13873" Y="4929" Z="0"/>
					<Vertex X="13899" Y="4929" Z="0"/>
					<Vertex X="13919" Y="4929" Z="0"/>
					<Vertex X="13939" Y="4929" Z="0"/>
					<Vertex X="13964" Y="4929" Z="0"/>
					<Vertex X="13979" Y="4929" Z="0"/>
					<Vertex X="14014" Y="4929" Z="0"/>
					<Vertex X="14019" Y="4929" Z="0"/>
					<Vertex X="14034" Y="4929" Z="0"/>
					<Vertex X="14044" Y="4929" Z="0"/>
					<Vertex X="14054" Y="4929" Z="0"/>
					<Vertex X="14064" Y="4929" Z="0"/>
					<Vertex X="14069" Y="4929" Z="0"/>
					<Vertex X="14074" Y="4929" Z="0"/>
					<Vertex X="14080" Y="4929" Z="0"/>
					<Vertex X="14090" Y="4929" Z="0"/>
					<Vertex X="14100" Y="4929" Z="0"/>
					<Vertex X="14105" Y="4929" Z="0"/>
					<Vertex X="14110" Y="4929" Z="0"/>
					<Vertex X="14120" Y="4929" Z="0"/>
					<Vertex X="14130" Y="4929" Z="0"/>
					<Vertex X="14135" Y="4929" Z="0"/>
					<Vertex X="14150" Y="4929" Z="0"/>
					<Vertex X="14155" Y="4929" Z="0"/>
					<Vertex X="14165" Y="4929" Z="0"/>
					<Vertex X="14175" Y="4929" Z="0"/>
					<Vertex X="14185" Y="4929" Z="0"/>
					<Vertex X="14205" Y="4934" Z="0"/>
					<Vertex X="14215" Y="4939" Z="0"/>
					<Vertex X="14225" Y="4939" Z="0"/>
					<Vertex X="14240" Y="4939" Z="0"/>
					<Vertex X="14250" Y="4944" Z="0"/>
					<Vertex X="14255" Y="4944" Z="0"/>
					<Vertex X="14265" Y="4944" Z="0"/>
					<Vertex X="14281" Y="4944" Z="0"/>
					<Vertex X="14291" Y="4944" Z="0"/>
					<Vertex X="14301" Y="4949" Z="0"/>
					<Vertex X="14316" Y="4954" Z="0"/>
					<Vertex X="14326" Y="4954" Z="0"/>
					<Vertex X="14341" Y="4959" Z="0"/>
					<Vertex X="14351" Y="4959" Z="0"/>
					<Vertex X="14361" Y="4964" Z="0"/>
					<Vertex X="14381" Y="4974" Z="0"/>
					<Vertex X="14386" Y="4974" Z="0"/>
					<Vertex X="14416" Y="4979" Z="0"/>
					<Vertex X="14431" Y="4984" Z="0"/>
					<Vertex X="14446" Y="4994" Z="0"/>
					<Vertex X="14456" Y="4994" Z="0"/>
					<Vertex X="14476" Y="4999" Z="0"/>
					<Vertex X="14492" Y="4999" Z="0"/>
					<Vertex X="14507" Y="4999" Z="0"/>
					<Vertex X="14517" Y="5004" Z="0"/>
					<Vertex X="14537" Y="5009" Z="0"/>
					<Vertex X="14547" Y="5014" Z="0"/>
					<Vertex X="14557" Y="5019" Z="0"/>
					<Vertex X="14572" Y="5029" Z="0"/>
					<Vertex X="14587" Y="5035" Z="0"/>
					<Vertex X="14602" Y="5040" Z="0"/>
					<Vertex X="14612" Y="5045" Z="0"/>
					<Vertex X="14627" Y="5050" Z="0"/>
					<Vertex X="14642" Y="5055" Z="0"/>
					<Vertex X="14662" Y="5060" Z="0"/>
					<Vertex X="14682" Y="5070" Z="0"/>
					<Vertex X="14698" Y="5075" Z="0"/>
					<Vertex X="14713" Y="5080" Z="0"/>
					<Vertex X="14728" Y="5085" Z="0"/>
					<Vertex X="14738" Y="5095" Z="0"/>
					<Vertex X="14743" Y="5095" Z="0"/>
					<Vertex X="14758" Y="5100" Z="0"/>
					<Vertex X="14773" Y="5110" Z="0"/>
					<Vertex X="14783" Y="5115" Z="0"/>
					<Vertex X="14813" Y="5125" Z="0"/>
					<Vertex X="14823" Y="5130" Z="0"/>
					<Vertex X="14843" Y="5135" Z="0"/>
					<Vertex X="14853" Y="5140" Z="0"/>
					<Vertex X="14863" Y="5150" Z="0"/>
					<Vertex X="14873" Y="5155" Z="0"/>
					<Vertex X="14883" Y="5160" Z="0"/>
					<Vertex X="14899" Y="5170" Z="0"/>
					<Vertex X="14929" Y="5190" Z="0"/>
					<Vertex X="14939" Y="5200" Z="0"/>
					<Vertex X="14954" Y="5210" Z="0"/>
					<Vertex X="14969" Y="5220" Z="0"/>
					<Vertex X="14989" Y="5236" Z="0"/>
					<Vertex X="14994" Y="5236" Z="0"/>
					<Vertex X="15014" Y="5251" Z="0"/>
					<Vertex X="15029" Y="5261" Z="0"/>
					<Vertex X="15054" Y="5286" Z="0"/>
					<Vertex X="15074" Y="5301" Z="0"/>
					<Vertex X="15090" Y="5316" Z="0"/>
					<Vertex X="15110" Y="5326" Z="0"/>
					<Vertex X="15115" Y="5336" Z="0"/>
					<Vertex X="15130" Y="5346" Z="0"/>
					<Vertex X="15145" Y="5366" Z="0"/>
					<Vertex X="15160" Y="5376" Z="0"/>
					<Vertex X="15185" Y="5406" Z="0"/>
					<Vertex X="15200" Y="5426" Z="0"/>
					<Vertex X="15215" Y="5447" Z="0"/>
					<Vertex X="15225" Y="5452" Z="0"/>
					<Vertex X="15235" Y="5467" Z="0"/>
					<Vertex X="15245" Y="5482" Z="0"/>
					<Vertex X="15255" Y="5492" Z="0"/>
					<Vertex X="15270" Y="5507" Z="0"/>
					<Vertex X="15275" Y="5517" Z="0"/>
					<Vertex X="15285" Y="5532" Z="0"/>
					<Vertex X="15296" Y="5547" Z="0"/>
					<Vertex X="15301" Y="5552" Z="0"/>
					<Vertex X="15316" Y="5567" Z="0"/>
					<Vertex X="15316" Y="5572" Z="0"/>
					<Vertex X="15326" Y="5587" Z="0"/>
					<Vertex X="15331" Y="5587" Z="0"/>
					<Vertex X="15341" Y="5597" Z="0"/>
					<Vertex X="15346" Y="5607" Z="0"/>
					<Vertex X="15356" Y="5617" Z="0"/>
					<Vertex X="15371" Y="5632" Z="0"/>
					<Vertex X="15376" Y="5638" Z="0"/>
					<Vertex X="15386" Y="5653" Z="0"/>
					<Vertex X="15391" Y="5658" Z="0"/>
					<Vertex X="15396" Y="5668" Z="0"/>
					<Vertex X="15406" Y="5683" Z="0"/>
					<Vertex X="15411" Y="5688" Z="0"/>
					<Vertex X="15416" Y="5698" Z="0"/>
					<Vertex X="15436" Y="5728" Z="0"/>
					<Vertex X="15446" Y="5738" Z="0"/>
					<Vertex X="15451" Y="5753" Z="0"/>
					<Vertex X="15471" Y="5773" Z="0"/>
					<Vertex X="15481" Y="5783" Z="0"/>
					<Vertex X="15502" Y="5803" Z="0"/>
					<Vertex X="15517" Y="5823" Z="0"/>
					<Vertex X="15522" Y="5833" Z="0"/>
					<Vertex X="15542" Y="5859" Z="0"/>
					<Vertex X="15552" Y="5864" Z="0"/>
					<Vertex X="15562" Y="5879" Z="0"/>
					<Vertex X="15577" Y="5894" Z="0"/>
					<Vertex X="15582" Y="5899" Z="0"/>
					<Vertex X="15597" Y="5919" Z="0"/>
					<Vertex X="15607" Y="5934" Z="0"/>
					<Vertex X="15622" Y="5954" Z="0"/>
					<Vertex X="15642" Y="5989" Z="0"/>
					<Vertex X="15657" Y="6004" Z="0"/>
					<Vertex X="15677" Y="6034" Z="0"/>
					<Vertex X="15687" Y="6050" Z="0"/>
					<Vertex X="15703" Y="6075" Z="0"/>
					<Vertex X="15723" Y="6095" Z="0"/>
					<Vertex X="15748" Y="6115" Z="0"/>
					<Vertex X="15783" Y="6165" Z="0"/>
					<Vertex X="15803" Y="6185" Z="0"/>
					<Vertex X="15828" Y="6210" Z="0"/>
					<Vertex X="15843" Y="6230" Z="0"/>
					<Vertex X="15853" Y="6246" Z="0"/>
					<Vertex X="15863" Y="6256" Z="0"/>
					<Vertex X="15873" Y="6271" Z="0"/>
					<Vertex X="15883" Y="6286" Z="0"/>
					<Vertex X="15904" Y="6306" Z="0"/>
					<Vertex X="15914" Y="6316" Z="0"/>
					<Vertex X="15919" Y="6326" Z="0"/>
					<Vertex X="15934" Y="6341" Z="0"/>
					<Vertex X="15934" Y="6346" Z="0"/>
					<Vertex X="15949" Y="6361" Z="0"/>
					<Vertex X="15959" Y="6381" Z="0"/>
					<Vertex X="15974" Y="6401" Z="0"/>
					<Vertex X="15974" Y="6416" Z="0"/>
					<Vertex X="15989" Y="6431" Z="0"/>
					<Vertex X="15994" Y="6447" Z="0"/>
					<Vertex X="16004" Y="6457" Z="0"/>
					<Vertex X="16014" Y="6467" Z="0"/>
					<Vertex X="16024" Y="6487" Z="0"/>
					<Vertex X="16034" Y="6502" Z="0"/>
					<Vertex X="16049" Y="6522" Z="0"/>
					<Vertex X="16054" Y="6522" Z="0"/>
					<Vertex X="16059" Y="6537" Z="0"/>
					<Vertex X="16064" Y="6542" Z="0"/>
					<Vertex X="16074" Y="6562" Z="0"/>
					<Vertex X="16079" Y="6567" Z="0"/>
					<Vertex X="16089" Y="6582" Z="0"/>
					<Vertex X="16095" Y="6587" Z="0"/>
					<Vertex X="16100" Y="6597" Z="0"/>
					<Vertex X="16105" Y="6602" Z="0"/>
					<Vertex X="16105" Y="6607" Z="0"/>
					<Vertex X="16120" Y="6632" Z="0"/>
					<Vertex X="16125" Y="6637" Z="0"/>
					<Vertex X="16130" Y="6653" Z="0"/>
					<Vertex X="16135" Y="6663" Z="0"/>
					<Vertex X="16145" Y="6668" Z="0"/>
					<Vertex X="16145" Y="6678" Z="0"/>
					<Vertex X="16155" Y="6693" Z="0"/>
					<Vertex X="16160" Y="6703" Z="0"/>
					<Vertex X="16165" Y="6708" Z="0"/>
					<Vertex X="16175" Y="6718" Z="0"/>
					<Vertex X="16180" Y="6728" Z="0"/>
					<Vertex X="16185" Y="6728" Z="0"/>
					<Vertex X="16195" Y="6738" Z="0"/>
					<Vertex X="16200" Y="6748" Z="0"/>
					<Vertex X="16205" Y="6758" Z="0"/>
					<Vertex X="16215" Y="6763" Z="0"/>
					<Vertex X="16215" Y="6768" Z="0"/>
					<Vertex X="16225" Y="6778" Z="0"/>
					<Vertex X="16230" Y="6788" Z="0"/>
					<Vertex X="16240" Y="6793" Z="0"/>
					<Vertex X="16240" Y="6798" Z="0"/>
					<Vertex X="16245" Y="6803" Z="0"/>
					<Vertex X="16250" Y="6808" Z="0"/>
					<Vertex X="16255" Y="6813" Z="0"/>
					<Vertex X="16260" Y="6818" Z="0"/>
					<Vertex X="16265" Y="6823" Z="0"/>
					<Vertex X="16270" Y="6828" Z="0"/>
					<Vertex X="16270" Y="6833" Z="0"/>
					<Vertex X="16275" Y="6833" Z="0"/>
					<Vertex X="16280" Y="6838" Z="0"/>
					<Vertex X="16285" Y="6844" Z="0"/>
					<Vertex X="16290" Y="6844" Z="0"/>
					<Vertex X="16290" Y="6849" Z="0"/>
					<Vertex X="16296" Y="6854" Z="0"/>
					<Vertex X="16301" Y="6859" Z="0"/>
					<Vertex X="16306" Y="6859" Z="0"/>
					<Vertex X="16311" Y="6869" Z="0"/>
					<Vertex X="16321" Y="6874" Z="0"/>
					<Vertex X="16326" Y="6879" Z="0"/>
					<Vertex X="16331" Y="6884" Z="0"/>
					<Vertex X="16336" Y="6889" Z="0"/>
					<Vertex X="16336" Y="6894" Z="0"/>
					<Vertex X="16346" Y="6894" Z="0"/>
					<Vertex X="16351" Y="6899" Z="0"/>
					<Vertex X="16356" Y="6904" Z="0"/>
					<Vertex X="16356" Y="6909" Z="0"/>
					<Vertex X="16361" Y="6909" Z="0"/>
					<Vertex X="16366" Y="6914" Z="0"/>
					<Vertex X="16371" Y="6914" Z="0"/>
					<Vertex X="16371" Y="6919" Z="0"/>
					<Vertex X="16376" Y="6919" Z="0"/>
					<Vertex X="16376" Y="6924" Z="0"/>
					<Vertex X="16381" Y="6924" Z="0"/>
					<Vertex X="16386" Y="6929" Z="0"/>
					<Vertex X="16391" Y="6934" Z="0"/>
					<Vertex X="16391" Y="6939" Z="0"/>
					<Vertex X="16396" Y="6939" Z="0"/>
					<Vertex X="16396" Y="6944" Z="0"/>
					<Vertex X="16401" Y="6949" Z="0"/>
					<Vertex X="16401" Y="6954" Z="0"/>
					<Vertex X="16406" Y="6959" Z="0"/>
					<Vertex X="16411" Y="6964" Z="0"/>
					<Vertex X="16416" Y="6969" Z="0"/>
					<Vertex X="16416" Y="6974" Z="0"/>
					<Vertex X="16416" Y="6979" Z="0"/>
					<Vertex X="16416" Y="6984" Z="0"/>
					<Vertex X="16416" Y="6989" Z="0"/>
					<Vertex X="16416" Y="6994" Z="0"/>
					<Vertex X="16416" Y="6999" Z="0"/>
					<Vertex X="16416" Y="7004" Z="0"/>
					<Vertex X="16411" Y="7009" Z="0"/>
					<Vertex X="16406" Y="7019" Z="0"/>
					<Vertex X="16406" Y="7024" Z="0"/>
					<Vertex X="16401" Y="7039" Z="0"/>
					<Vertex X="16396" Y="7045" Z="0"/>
					<Vertex X="16391" Y="7045" Z="0"/>
					<Vertex X="16381" Y="7045" Z="0"/>
					<Vertex X="16376" Y="7045" Z="0"/>
					<Vertex X="16366" Y="7045" Z="0"/>
					<Vertex X="16361" Y="7055" Z="0"/>
					<Vertex X="16356" Y="7055" Z="0"/>
					<Vertex X="16351" Y="7055" Z="0"/>
					<Vertex X="16346" Y="7060" Z="0"/>
					<Vertex X="16341" Y="7065" Z="0"/>
					<Vertex X="16336" Y="7065" Z="0"/>
					<Vertex X="16326" Y="7065" Z="0"/>
					<Vertex X="16326" Y="7070" Z="0"/>
					<Vertex X="16321" Y="7070" Z="0"/>
					<Vertex X="16316" Y="7070" Z="0"/>
					<Vertex X="16311" Y="7070" Z="0"/>
					<Vertex X="16306" Y="7070" Z="0"/>
					<Vertex X="16301" Y="7070" Z="0"/>
					<Vertex X="16290" Y="7070" Z="0"/>
					<Vertex X="16285" Y="7070" Z="0"/>
					<Vertex X="16275" Y="7070" Z="0"/>
					<Vertex X="16270" Y="7070" Z="0"/>
					<Vertex X="16255" Y="7070" Z="0"/>
					<Vertex X="16250" Y="7070" Z="0"/>
					<Vertex X="16240" Y="7070" Z="0"/>
					<Vertex X="16235" Y="7070" Z="0"/>
					<Vertex X="16215" Y="7070" Z="0"/>
					<Vertex X="16205" Y="7070" Z="0"/>
					<Vertex X="16200" Y="7070" Z="0"/>
					<Vertex X="16185" Y="7070" Z="0"/>
					<Vertex X="16175" Y="7065" Z="0"/>
					<Vertex X="16165" Y="7065" Z="0"/>
					<Vertex X="16140" Y="7055" Z="0"/>
					<Vertex X="16130" Y="7050" Z="0"/>
					<Vertex X="16125" Y="7050" Z="0"/>
					<Vertex X="16115" Y="7050" Z="0"/>
					<Vertex X="16110" Y="7050" Z="0"/>
					<Vertex X="16095" Y="7045" Z="0"/>
					<Vertex X="16089" Y="7045" Z="0"/>
					<Vertex X="16074" Y="7045" Z="0"/>
					<Vertex X="16064" Y="7034" Z="0"/>
					<Vertex X="16059" Y="7034" Z="0"/>
					<Vertex X="16044" Y="7034" Z="0"/>
					<Vertex X="16029" Y="7029" Z="0"/>
					<Vertex X="16014" Y="7024" Z="0"/>
					<Vertex X="15999" Y="7019" Z="0"/>
					<Vertex X="15989" Y="7014" Z="0"/>
					<Vertex X="15979" Y="7009" Z="0"/>
					<Vertex X="15969" Y="7009" Z="0"/>
					<Vertex X="15954" Y="6999" Z="0"/>
					<Vertex X="15944" Y="6999" Z="0"/>
					<Vertex X="15929" Y="6989" Z="0"/>
					<Vertex X="15924" Y="6989" Z="0"/>
					<Vertex X="15914" Y="6989" Z="0"/>
					<Vertex X="15894" Y="6974" Z="0"/>
					<Vertex X="15878" Y="6964" Z="0"/>
					<Vertex X="15868" Y="6959" Z="0"/>
					<Vertex X="15863" Y="6954" Z="0"/>
					<Vertex X="15848" Y="6949" Z="0"/>
					<Vertex X="15828" Y="6934" Z="0"/>
					<Vertex X="15818" Y="6929" Z="0"/>
					<Vertex X="15808" Y="6924" Z="0"/>
					<Vertex X="15793" Y="6914" Z="0"/>
					<Vertex X="15773" Y="6904" Z="0"/>
					<Vertex X="15763" Y="6899" Z="0"/>
					<Vertex X="15758" Y="6899" Z="0"/>
					<Vertex X="15748" Y="6889" Z="0"/>
					<Vertex X="15738" Y="6884" Z="0"/>
					<Vertex X="15733" Y="6884" Z="0"/>
					<Vertex X="15713" Y="6874" Z="0"/>
					<Vertex X="15708" Y="6874" Z="0"/>
					<Vertex X="15698" Y="6869" Z="0"/>
					<Vertex X="15687" Y="6869" Z="0"/>
					<Vertex X="15682" Y="6869" Z="0"/>
					<Vertex X="15672" Y="6864" Z="0"/>
					<Vertex X="15667" Y="6864" Z="0"/>
					<Vertex X="15657" Y="6864" Z="0"/>
					<Vertex X="15647" Y="6859" Z="0"/>
					<Vertex X="15642" Y="6859" Z="0"/>
					<Vertex X="15637" Y="6859" Z="0"/>
					<Vertex X="15632" Y="6859" Z="0"/>
					<Vertex X="15622" Y="6859" Z="0"/>
					<Vertex X="15617" Y="6859" Z="0"/>
					<Vertex X="15612" Y="6859" Z="0"/>
					<Vertex X="15607" Y="6859" Z="0"/>
					<Vertex X="15602" Y="6859" Z="0"/>
					<Vertex X="15592" Y="6859" Z="0"/>
					<Vertex X="15587" Y="6859" Z="0"/>
					<Vertex X="15582" Y="6859" Z="0"/>
					<Vertex X="15577" Y="6859" Z="0"/>
					<Vertex X="15572" Y="6859" Z="0"/>
					<Vertex X="15567" Y="6859" Z="0"/>
					<Vertex X="15562" Y="6859" Z="0"/>
					<Vertex X="15557" Y="6859" Z="0"/>
					<Vertex X="15547" Y="6859" Z="0"/>
					<Vertex X="15542" Y="6859" Z="0"/>
					<Vertex X="15537" Y="6864" Z="0"/>
					<Vertex X="15532" Y="6864" Z="0"/>
					<Vertex X="15527" Y="6864" Z="0"/>
					<Vertex X="15522" Y="6869" Z="0"/>
					<Vertex X="15517" Y="6869" Z="0"/>
					<Vertex X="15512" Y="6869" Z="0"/>
					<Vertex X="15507" Y="6879" Z="0"/>
					<Vertex X="15502" Y="6879" Z="0"/>
					<Vertex X="15502" Y="6884" Z="0"/>
					<Vertex X="15497" Y="6884" Z="0"/>
					<Vertex X="15492" Y="6894" Z="0"/>
					<Vertex X="15492" Y="6899" Z="0"/>
					<Vertex X="15492" Y="6904" Z="0"/>
					<Vertex X="15481" Y="6914" Z="0"/>
					<Vertex X="15481" Y="6924" Z="0"/>
					<Vertex X="15481" Y="6934" Z="0"/>
					<Vertex X="15476" Y="6944" Z="0"/>
					<Vertex X="15476" Y="6949" Z="0"/>
					<Vertex X="15476" Y="6964" Z="0"/>
					<Vertex X="15476" Y="6979" Z="0"/>
					<Vertex X="15476" Y="6984" Z="0"/>
					<Vertex X="15476" Y="7004" Z="0"/>
					<Vertex X="15476" Y="7019" Z="0"/>
					<Vertex X="15476" Y="7034" Z="0"/>
					<Vertex X="15476" Y="7039" Z="0"/>
					<Vertex X="15476" Y="7055" Z="0"/>
					<Vertex X="15476" Y="7070" Z="0"/>
					<Vertex X="15476" Y="7075" Z="0"/>
					<Vertex X="15486" Y="7095" Z="0"/>
					<Vertex X="15486" Y="7105" Z="0"/>
					<Vertex X="15486" Y="7110" Z="0"/>
					<Vertex X="15497" Y="7125" Z="0"/>
					<Vertex X="15502" Y="7135" Z="0"/>
					<Vertex X="15502" Y="7140" Z="0"/>
					<Vertex X="15502" Y="7150" Z="0"/>
					<Vertex X="15502" Y="7165" Z="0"/>
					<Vertex X="15507" Y="7170" Z="0"/>
					<Vertex X="15507" Y="7175" Z="0"/>
					<Vertex X="15507" Y="7185" Z="0"/>
					<Vertex X="15512" Y="7190" Z="0"/>
					<Vertex X="15512" Y="7200" Z="0"/>
					<Vertex X="15512" Y="7210" Z="0"/>
					<Vertex X="15512" Y="7215" Z="0"/>
					<Vertex X="15517" Y="7230" Z="0"/>
					<Vertex X="15517" Y="7240" Z="0"/>
					<Vertex X="15517" Y="7246" Z="0"/>
					<Vertex X="15517" Y="7251" Z="0"/>
					<Vertex X="15517" Y="7261" Z="0"/>
					<Vertex X="15517" Y="7276" Z="0"/>
					<Vertex X="15517" Y="7286" Z="0"/>
					<Vertex X="15517" Y="7296" Z="0"/>
					<Vertex X="15517" Y="7306" Z="0"/>
					<Vertex X="15517" Y="7316" Z="0"/>
					<Vertex X="15517" Y="7321" Z="0"/>
					<Vertex X="15517" Y="7331" Z="0"/>
					<Vertex X="15517" Y="7341" Z="0"/>
					<Vertex X="15517" Y="7351" Z="0"/>
					<Vertex X="15517" Y="7356" Z="0"/>
					<Vertex X="15517" Y="7366" Z="0"/>
					<Vertex X="15517" Y="7371" Z="0"/>
					<Vertex X="15512" Y="7381" Z="0"/>
					<Vertex X="15502" Y="7391" Z="0"/>
					<Vertex X="15502" Y="7396" Z="0"/>
					<Vertex X="15502" Y="7401" Z="0"/>
					<Vertex X="15497" Y="7406" Z="0"/>
					<Vertex X="15492" Y="7416" Z="0"/>
					<Vertex X="15486" Y="7426" Z="0"/>
					<Vertex X="15486" Y="7431" Z="0"/>
					<Vertex X="15481" Y="7436" Z="0"/>
					<Vertex X="15481" Y="7441" Z="0"/>
					<Vertex X="15481" Y="7447" Z="0"/>
					<Vertex X="15476" Y="7447" Z="0"/>
					<Vertex X="15471" Y="7452" Z="0"/>
					<Vertex X="15471" Y="7457" Z="0"/>
					<Vertex X="15466" Y="7462" Z="0"/>
					<Vertex X="15466" Y="7467" Z="0"/>
					<Vertex X="15461" Y="7467" Z="0"/>
					<Vertex X="15461" Y="7472" Z="0"/>
					<Vertex X="15456" Y="7477" Z="0"/>
					<Vertex X="15451" Y="7477" Z="0"/>
					<Vertex X="15451" Y="7482" Z="0"/>
					<Vertex X="15446" Y="7482" Z="0"/>
					<Vertex X="15446" Y="7487" Z="0"/>
					<Vertex X="15436" Y="7497" Z="0"/>
					<Vertex X="15431" Y="7502" Z="0"/>
					<Vertex X="15426" Y="7502" Z="0"/>
					<Vertex X="15426" Y="7507" Z="0"/>
					<Vertex X="15421" Y="7507" Z="0"/>
					<Vertex X="15421" Y="7512" Z="0"/>
					<Vertex X="15416" Y="7512" Z="0"/>
					<Vertex X="15411" Y="7522" Z="0"/>
					<Vertex X="15406" Y="7527" Z="0"/>
					<Vertex X="15406" Y="7532" Z="0"/>
					<Vertex X="15401" Y="7537" Z="0"/>
					<Vertex X="15401" Y="7542" Z="0"/>
					<Vertex X="15396" Y="7547" Z="0"/>
					<Vertex X="15396" Y="7552" Z="0"/>
					<Vertex X="15391" Y="7552" Z="0"/>
					<Vertex X="15386" Y="7562" Z="0"/>
					<Vertex X="15386" Y="7567" Z="0"/>
					<Vertex X="15386" Y="7572" Z="0"/>
					<Vertex X="15381" Y="7582" Z="0"/>
					<Vertex X="15376" Y="7587" Z="0"/>
					<Vertex X="15366" Y="7592" Z="0"/>
					<Vertex X="15366" Y="7597" Z="0"/>
					<Vertex X="15351" Y="7607" Z="0"/>
					<Vertex X="15351" Y="7612" Z="0"/>
					<Vertex X="15336" Y="7622" Z="0"/>
					<Vertex X="15336" Y="7627" Z="0"/>
					<Vertex X="15326" Y="7632" Z="0"/>
					<Vertex X="15321" Y="7637" Z="0"/>
					<Vertex X="15311" Y="7648" Z="0"/>
					<Vertex X="15301" Y="7658" Z="0"/>
					<Vertex X="15296" Y="7658" Z="0"/>
					<Vertex X="15291" Y="7663" Z="0"/>
					<Vertex X="15285" Y="7668" Z="0"/>
					<Vertex X="15280" Y="7668" Z="0"/>
					<Vertex X="15275" Y="7673" Z="0"/>
					<Vertex X="15265" Y="7678" Z="0"/>
					<Vertex X="15255" Y="7678" Z="0"/>
					<Vertex X="15255" Y="7683" Z="0"/>
					<Vertex X="15250" Y="7683" Z="0"/>
					<Vertex X="15240" Y="7688" Z="0"/>
					<Vertex X="15235" Y="7688" Z="0"/>
					<Vertex X="15230" Y="7688" Z="0"/>
					<Vertex X="15225" Y="7693" Z="0"/>
					<Vertex X="15220" Y="7693" Z="0"/>
					<Vertex X="15210" Y="7693" Z="0"/>
					<Vertex X="15200" Y="7693" Z="0"/>
					<Vertex X="15195" Y="7698" Z="0"/>
					<Vertex X="15190" Y="7703" Z="0"/>
					<Vertex X="15185" Y="7703" Z="0"/>
					<Vertex X="15175" Y="7703" Z="0"/>
					<Vertex X="15170" Y="7708" Z="0"/>
					<Vertex X="15165" Y="7708" Z="0"/>
					<Vertex X="15150" Y="7713" Z="0"/>
					<Vertex X="15140" Y="7718" Z="0"/>
					<Vertex X="15130" Y="7723" Z="0"/>
					<Vertex X="15125" Y="7723" Z="0"/>
					<Vertex X="15115" Y="7723" Z="0"/>
					<Vertex X="15110" Y="7723" Z="0"/>
					<Vertex X="15105" Y="7728" Z="0"/>
					<Vertex X="15095" Y="7733" Z="0"/>
					<Vertex X="15084" Y="7738" Z="0"/>
					<Vertex X="15079" Y="7743" Z="0"/>
					<Vertex X="15074" Y="7743" Z="0"/>
					<Vertex X="15064" Y="7743" Z="0"/>
					<Vertex X="15054" Y="7753" Z="0"/>
					<Vertex X="15049" Y="7753" Z="0"/>
					<Vertex X="15044" Y="7758" Z="0"/>
					<Vertex X="15029" Y="7758" Z="0"/>
					<Vertex X="15029" Y="7763" Z="0"/>
					<Vertex X="15024" Y="7763" Z="0"/>
					<Vertex X="15014" Y="7773" Z="0"/>
					<Vertex X="15009" Y="7773" Z="0"/>
					<Vertex X="15009" Y="7778" Z="0"/>
					<Vertex X="14999" Y="7783" Z="0"/>
					<Vertex X="14994" Y="7783" Z="0"/>
					<Vertex X="14994" Y="7788" Z="0"/>
					<Vertex X="14989" Y="7788" Z="0"/>
					<Vertex X="14979" Y="7798" Z="0"/>
					<Vertex X="14974" Y="7803" Z="0"/>
					<Vertex X="14969" Y="7808" Z="0"/>
					<Vertex X="14959" Y="7813" Z="0"/>
					<Vertex X="14959" Y="7818" Z="0"/>
					<Vertex X="14954" Y="7823" Z="0"/>
					<Vertex X="14949" Y="7823" Z="0"/>
					<Vertex X="14949" Y="7828" Z="0"/>
					<Vertex X="14939" Y="7838" Z="0"/>
					<Vertex X="14929" Y="7843" Z="0"/>
					<Vertex X="14929" Y="7849" Z="0"/>
					<Vertex X="14924" Y="7859" Z="0"/>
					<Vertex X="14919" Y="7864" Z="0"/>
					<Vertex X="14909" Y="7874" Z="0"/>
					<Vertex X="14904" Y="7884" Z="0"/>
					<Vertex X="14894" Y="7894" Z="0"/>
					<Vertex X="14894" Y="7899" Z="0"/>
					<Vertex X="14889" Y="7904" Z="0"/>
					<Vertex X="14878" Y="7914" Z="0"/>
					<Vertex X="14873" Y="7919" Z="0"/>
					<Vertex X="14868" Y="7924" Z="0"/>
					<Vertex X="14863" Y="7929" Z="0"/>
					<Vertex X="14858" Y="7939" Z="0"/>
					<Vertex X="14853" Y="7949" Z="0"/>
					<Vertex X="14848" Y="7954" Z="0"/>
					<Vertex X="14843" Y="7954" Z="0"/>
					<Vertex X="14843" Y="7964" Z="0"/>
					<Vertex X="14838" Y="7969" Z="0"/>
					<Vertex X="14833" Y="7969" Z="0"/>
					<Vertex X="14833" Y="7974" Z="0"/>
					<Vertex X="14823" Y="7989" Z="0"/>
					<Vertex X="14818" Y="7989" Z="0"/>
					<Vertex X="14818" Y="7994" Z="0"/>
					<Vertex X="14813" Y="7999" Z="0"/>
					<Vertex X="14808" Y="8009" Z="0"/>
					<Vertex X="14803" Y="8014" Z="0"/>
					<Vertex X="14793" Y="8024" Z="0"/>
					<Vertex X="14793" Y="8029" Z="0"/>
					<Vertex X="14788" Y="8029" Z="0"/>
					<Vertex X="14773" Y="8044" Z="0"/>
					<Vertex X="14773" Y="8050" Z="0"/>
					<Vertex X="14768" Y="8050" Z="0"/>
					<Vertex X="14753" Y="8065" Z="0"/>
					<Vertex X="14748" Y="8065" Z="0"/>
					<Vertex X="14743" Y="8070" Z="0"/>
					<Vertex X="14733" Y="8075" Z="0"/>
					<Vertex X="14728" Y="8080" Z="0"/>
					<Vertex X="14723" Y="8085" Z="0"/>
					<Vertex X="14713" Y="8090" Z="0"/>
					<Vertex X="14708" Y="8095" Z="0"/>
					<Vertex X="14698" Y="8100" Z="0"/>
					<Vertex X="14688" Y="8100" Z="0"/>
					<Vertex X="14682" Y="8110" Z="0"/>
					<Vertex X="14677" Y="8110" Z="0"/>
					<Vertex X="14667" Y="8120" Z="0"/>
					<Vertex X="14657" Y="8125" Z="0"/>
					<Vertex X="14657" Y="8130" Z="0"/>
					<Vertex X="14652" Y="8130" Z="0"/>
					<Vertex X="14637" Y="8135" Z="0"/>
					<Vertex X="14627" Y="8140" Z="0"/>
					<Vertex X="14622" Y="8145" Z="0"/>
					<Vertex X="14612" Y="8145" Z="0"/>
					<Vertex X="14607" Y="8145" Z="0"/>
					<Vertex X="14597" Y="8150" Z="0"/>
					<Vertex X="14587" Y="8150" Z="0"/>
					<Vertex X="14582" Y="8160" Z="0"/>
					<Vertex X="14577" Y="8160" Z="0"/>
					<Vertex X="14567" Y="8160" Z="0"/>
					<Vertex X="14562" Y="8160" Z="0"/>
					<Vertex X="14557" Y="8160" Z="0"/>
					<Vertex X="14552" Y="8160" Z="0"/>
					<Vertex X="14547" Y="8160" Z="0"/>
					<Vertex X="14537" Y="8165" Z="0"/>
					<Vertex X="14532" Y="8165" Z="0"/>
					<Vertex X="14517" Y="8165" Z="0"/>
					<Vertex X="14507" Y="8165" Z="0"/>
					<Vertex X="14497" Y="8165" Z="0"/>
					<Vertex X="14492" Y="8165" Z="0"/>
					<Vertex X="14481" Y="8165" Z="0"/>
					<Vertex X="14476" Y="8165" Z="0"/>
					<Vertex X="14466" Y="8165" Z="0"/>
					<Vertex X="14461" Y="8165" Z="0"/>
					<Vertex X="14451" Y="8165" Z="0"/>
					<Vertex X="14446" Y="8165" Z="0"/>
					<Vertex X="14436" Y="8165" Z="0"/>
					<Vertex X="14431" Y="8165" Z="0"/>
					<Vertex X="14421" Y="8165" Z="0"/>
					<Vertex X="14416" Y="8165" Z="0"/>
					<Vertex X="14406" Y="8165" Z="0"/>
					<Vertex X="14401" Y="8165" Z="0"/>
					<Vertex X="14391" Y="8165" Z="0"/>
					<Vertex X="14386" Y="8165" Z="0"/>
					<Vertex X="14376" Y="8165" Z="0"/>
					<Vertex X="14371" Y="8160" Z="0"/>
					<Vertex X="14366" Y="8160" Z="0"/>
					<Vertex X="14361" Y="8160" Z="0"/>
					<Vertex X="14356" Y="8160" Z="0"/>
					<Vertex X="14351" Y="8160" Z="0"/>
					<Vertex X="14341" Y="8160" Z="0"/>
					<Vertex X="14331" Y="8155" Z="0"/>
					<Vertex X="14326" Y="8155" Z="0"/>
					<Vertex X="14321" Y="8155" Z="0"/>
					<Vertex X="14316" Y="8155" Z="0"/>
					<Vertex X="14306" Y="8155" Z="0"/>
					<Vertex X="14296" Y="8155" Z="0"/>
					<Vertex X="14291" Y="8155" Z="0"/>
					<Vertex X="14281" Y="8155" Z="0"/>
					<Vertex X="14275" Y="8155" Z="0"/>
					<Vertex X="14260" Y="8145" Z="0"/>
					<Vertex X="14255" Y="8145" Z="0"/>
					<Vertex X="14245" Y="8140" Z="0"/>
					<Vertex X="14240" Y="8140" Z="0"/>
					<Vertex X="14225" Y="8140" Z="0"/>
					<Vertex X="14215" Y="8140" Z="0"/>
					<Vertex X="14200" Y="8140" Z="0"/>
					<Vertex X="14195" Y="8140" Z="0"/>
					<Vertex X="14175" Y="8140" Z="0"/>
					<Vertex X="14165" Y="8140" Z="0"/>
					<Vertex X="14145" Y="8140" Z="0"/>
					<Vertex X="14140" Y="8140" Z="0"/>
					<Vertex X="14125" Y="8140" Z="0"/>
					<Vertex X="14110" Y="8140" Z="0"/>
					<Vertex X="14095" Y="8140" Z="0"/>
					<Vertex X="14085" Y="8140" Z="0"/>
					<Vertex X="14059" Y="8145" Z="0"/>
					<Vertex X="14049" Y="8150" Z="0"/>
					<Vertex X="14034" Y="8150" Z="0"/>
					<Vertex X="14019" Y="8160" Z="0"/>
					<Vertex X="14004" Y="8165" Z="0"/>
					<Vertex X="13994" Y="8165" Z="0"/>
					<Vertex X="13984" Y="8165" Z="0"/>
					<Vertex X="13979" Y="8170" Z="0"/>
					<Vertex X="13964" Y="8180" Z="0"/>
					<Vertex X="13954" Y="8185" Z="0"/>
					<Vertex X="13939" Y="8195" Z="0"/>
					<Vertex X="13929" Y="8200" Z="0"/>
					<Vertex X="13919" Y="8205" Z="0"/>
					<Vertex X="13909" Y="8215" Z="0"/>
					<Vertex X="13894" Y="8220" Z="0"/>
					<Vertex X="13884" Y="8225" Z="0"/>
					<Vertex X="13868" Y="8235" Z="0"/>
					<Vertex X="13858" Y="8240" Z="0"/>
					<Vertex X="13853" Y="8240" Z="0"/>
					<Vertex X="13843" Y="8251" Z="0"/>
					<Vertex X="13838" Y="8251" Z="0"/>
					<Vertex X="13823" Y="8256" Z="0"/>
					<Vertex X="13803" Y="8271" Z="0"/>
					<Vertex X="13788" Y="8276" Z="0"/>
					<Vertex X="13783" Y="8276" Z="0"/>
					<Vertex X="13768" Y="8286" Z="0"/>
					<Vertex X="13753" Y="8291" Z="0"/>
					<Vertex X="13728" Y="8306" Z="0"/>
					<Vertex X="13708" Y="8311" Z="0"/>
					<Vertex X="13693" Y="8316" Z="0"/>
					<Vertex X="13667" Y="8321" Z="0"/>
					<Vertex X="13652" Y="8326" Z="0"/>
					<Vertex X="13617" Y="8336" Z="0"/>
					<Vertex X="13597" Y="8346" Z="0"/>
					<Vertex X="13572" Y="8346" Z="0"/>
					<Vertex X="13547" Y="8356" Z="0"/>
					<Vertex X="13537" Y="8356" Z="0"/>
					<Vertex X="13522" Y="8361" Z="0"/>
					<Vertex X="13512" Y="8361" Z="0"/>
					<Vertex X="13497" Y="8366" Z="0"/>
					<Vertex X="13487" Y="8366" Z="0"/>
					<Vertex X="13461" Y="8371" Z="0"/>
					<Vertex X="13451" Y="8371" Z="0"/>
					<Vertex X="13441" Y="8371" Z="0"/>
					<Vertex X="13421" Y="8376" Z="0"/>
					<Vertex X="13411" Y="8376" Z="0"/>
					<Vertex X="13396" Y="8381" Z="0"/>
					<Vertex X="13386" Y="8381" Z="0"/>
					<Vertex X="13381" Y="8381" Z="0"/>
					<Vertex X="13371" Y="8386" Z="0"/>
					<Vertex X="13361" Y="8386" Z="0"/>
					<Vertex X="13356" Y="8386" Z="0"/>
					<Vertex X="13346" Y="8391" Z="0"/>
					<Vertex X="13341" Y="8391" Z="0"/>
					<Vertex X="13331" Y="8391" Z="0"/>
					<Vertex X="13321" Y="8391" Z="0"/>
					<Vertex X="13311" Y="8391" Z="0"/>
					<Vertex X="13306" Y="8391" Z="0"/>
					<Vertex X="13301" Y="8391" Z="0"/>
					<Vertex X="13296" Y="8391" Z="0"/>
					<Vertex X="13291" Y="8391" Z="0"/>
					<Vertex X="13286" Y="8391" Z="0"/>
					<Vertex X="13281" Y="8391" Z="0"/>
					<Vertex X="13276" Y="8391" Z="0"/>
					<Vertex X="13270" Y="8391" Z="0"/>
					<Vertex X="13265" Y="8391" Z="0"/>
					<Vertex X="13260" Y="8391" Z="0"/>
					<Vertex X="13255" Y="8391" Z="0"/>
					<Vertex X="13250" Y="8391" Z="0"/>
					<Vertex X="13245" Y="8391" Z="0"/>
					<Vertex X="13240" Y="8391" Z="0"/>
					<Vertex X="13235" Y="8391" Z="0"/>
					<Vertex X="13230" Y="8391" Z="0"/>
					<Vertex X="13225" Y="8391" Z="0"/>
					<Vertex X="13220" Y="8391" Z="0"/>
					<Vertex X="13215" Y="8391" Z="0"/>
					<Vertex X="13205" Y="8391" Z="0"/>
					<Vertex X="13200" Y="8391" Z="0"/>
					<Vertex X="13190" Y="8386" Z="0"/>
					<Vertex X="13185" Y="8386" Z="0"/>
					<Vertex X="13180" Y="8386" Z="0"/>
					<Vertex X="13175" Y="8386" Z="0"/>
					<Vertex X="13170" Y="8386" Z="0"/>
					<Vertex X="13160" Y="8386" Z="0"/>
					<Vertex X="13155" Y="8386" Z="0"/>
					<Vertex X="13155" Y="8381" Z="0"/>
					<Vertex X="13140" Y="8381" Z="0"/>
					<Vertex X="13135" Y="8381" Z="0"/>
					<Vertex X="13125" Y="8376" Z="0"/>
					<Vertex X="13125" Y="8371" Z="0"/>
					<Vertex X="13120" Y="8371" Z="0"/>
					<Vertex X="13110" Y="8371" Z="0"/>
					<Vertex X="13105" Y="8371" Z="0"/>
					<Vertex X="13095" Y="8371" Z="0"/>
					<Vertex X="13090" Y="8366" Z="0"/>
					<Vertex X="13080" Y="8361" Z="0"/>
					<Vertex X="13069" Y="8356" Z="0"/>
					<Vertex X="13069" Y="8351" Z="0"/>
					<Vertex X="13059" Y="8351" Z="0"/>
					<Vertex X="13054" Y="8346" Z="0"/>
					<Vertex X="13054" Y="8341" Z="0"/>
					<Vertex X="13049" Y="8341" Z="0"/>
					<Vertex X="13044" Y="8336" Z="0"/>
					<Vertex X="13039" Y="8336" Z="0"/>
					<Vertex X="13034" Y="8331" Z="0"/>
					<Vertex X="13029" Y="8326" Z="0"/>
					<Vertex X="13024" Y="8326" Z="0"/>
					<Vertex X="13024" Y="8321" Z="0"/>
					<Vertex X="13019" Y="8321" Z="0"/>
					<Vertex X="13009" Y="8311" Z="0"/>
					<Vertex X="13004" Y="8306" Z="0"/>
					<Vertex X="12999" Y="8306" Z="0"/>
					<Vertex X="12994" Y="8301" Z="0"/>
					<Vertex X="12984" Y="8291" Z="0"/>
					<Vertex X="12979" Y="8281" Z="0"/>
					<Vertex X="12974" Y="8281" Z="0"/>
					<Vertex X="12964" Y="8271" Z="0"/>
					<Vertex X="12964" Y="8256" Z="0"/>
					<Vertex X="12959" Y="8251" Z="0"/>
					<Vertex X="12959" Y="8245" Z="0"/>
					<Vertex X="12954" Y="8240" Z="0"/>
					<Vertex X="12944" Y="8230" Z="0"/>
					<Vertex X="12934" Y="8215" Z="0"/>
					<Vertex X="12929" Y="8205" Z="0"/>
					<Vertex X="12924" Y="8195" Z="0"/>
					<Vertex X="12914" Y="8175" Z="0"/>
					<Vertex X="12904" Y="8165" Z="0"/>
					<Vertex X="12894" Y="8150" Z="0"/>
					<Vertex X="12894" Y="8140" Z="0"/>
					<Vertex X="12889" Y="8130" Z="0"/>
					<Vertex X="12879" Y="8115" Z="0"/>
					<Vertex X="12874" Y="8105" Z="0"/>
					<Vertex X="12874" Y="8095" Z="0"/>
					<Vertex X="12863" Y="8080" Z="0"/>
					<Vertex X="12858" Y="8075" Z="0"/>
					<Vertex X="12858" Y="8065" Z="0"/>
					<Vertex X="12853" Y="8060" Z="0"/>
					<Vertex X="12853" Y="8050" Z="0"/>
					<Vertex X="12848" Y="8044" Z="0"/>
					<Vertex X="12843" Y="8034" Z="0"/>
					<Vertex X="12843" Y="8029" Z="0"/>
					<Vertex X="12843" Y="8024" Z="0"/>
					<Vertex X="12838" Y="8014" Z="0"/>
					<Vertex X="12833" Y="8009" Z="0"/>
					<Vertex X="12828" Y="7999" Z="0"/>
					<Vertex X="12823" Y="7999" Z="0"/>
					<Vertex X="12823" Y="7989" Z="0"/>
					<Vertex X="12813" Y="7979" Z="0"/>
					<Vertex X="12813" Y="7974" Z="0"/>
					<Vertex X="12808" Y="7969" Z="0"/>
					<Vertex X="12803" Y="7954" Z="0"/>
					<Vertex X="12793" Y="7944" Z="0"/>
					<Vertex X="12793" Y="7934" Z="0"/>
					<Vertex X="12788" Y="7929" Z="0"/>
					<Vertex X="12778" Y="7924" Z="0"/>
					<Vertex X="12768" Y="7914" Z="0"/>
					<Vertex X="12768" Y="7909" Z="0"/>
					<Vertex X="12758" Y="7904" Z="0"/>
					<Vertex X="12758" Y="7899" Z="0"/>
					<Vertex X="12758" Y="7894" Z="0"/>
					<Vertex X="12753" Y="7894" Z="0"/>
					<Vertex X="12753" Y="7889" Z="0"/>
					<Vertex X="12743" Y="7879" Z="0"/>
					<Vertex X="12743" Y="7874" Z="0"/>
					<Vertex X="12738" Y="7864" Z="0"/>
					<Vertex X="12733" Y="7859" Z="0"/>
					<Vertex X="12728" Y="7854" Z="0"/>
					<Vertex X="12728" Y="7849" Z="0"/>
					<Vertex X="12723" Y="7838" Z="0"/>
					<Vertex X="12718" Y="7838" Z="0"/>
					<Vertex X="12713" Y="7833" Z="0"/>
					<Vertex X="12713" Y="7823" Z="0"/>
					<Vertex X="12708" Y="7823" Z="0"/>
					<Vertex X="12703" Y="7813" Z="0"/>
					<Vertex X="12698" Y="7808" Z="0"/>
					<Vertex X="12693" Y="7803" Z="0"/>
					<Vertex X="12688" Y="7798" Z="0"/>
					<Vertex X="12683" Y="7788" Z="0"/>
					<Vertex X="12678" Y="7783" Z="0"/>
					<Vertex X="12678" Y="7778" Z="0"/>
					<Vertex X="12673" Y="7773" Z="0"/>
					<Vertex X="12667" Y="7768" Z="0"/>
					<Vertex X="12667" Y="7763" Z="0"/>
					<Vertex X="12662" Y="7758" Z="0"/>
					<Vertex X="12652" Y="7748" Z="0"/>
					<Vertex X="12652" Y="7743" Z="0"/>
					<Vertex X="12652" Y="7733" Z="0"/>
					<Vertex X="12647" Y="7723" Z="0"/>
					<Vertex X="12647" Y="7713" Z="0"/>
					<Vertex X="12637" Y="7688" Z="0"/>
					<Vertex X="12637" Y="7683" Z="0"/>
					<Vertex X="12632" Y="7663" Z="0"/>
					<Vertex X="12632" Y="7653" Z="0"/>
					<Vertex X="12632" Y="7637" Z="0"/>
					<Vertex X="12627" Y="7627" Z="0"/>
					<Vertex X="12627" Y="7607" Z="0"/>
					<Vertex X="12627" Y="7597" Z="0"/>
					<Vertex X="12627" Y="7592" Z="0"/>
					<Vertex X="12627" Y="7582" Z="0"/>
					<Vertex X="12627" Y="7577" Z="0"/>
					<Vertex X="12627" Y="7572" Z="0"/>
					<Vertex X="12627" Y="7562" Z="0"/>
					<Vertex X="12627" Y="7552" Z="0"/>
					<Vertex X="12627" Y="7542" Z="0"/>
					<Vertex X="12627" Y="7532" Z="0"/>
					<Vertex X="12627" Y="7522" Z="0"/>
					<Vertex X="12617" Y="7512" Z="0"/>
					<Vertex X="12617" Y="7497" Z="0"/>
					<Vertex X="12617" Y="7482" Z="0"/>
					<Vertex X="12617" Y="7472" Z="0"/>
					<Vertex X="12617" Y="7467" Z="0"/>
					<Vertex X="12617" Y="7452" Z="0"/>
					<Vertex X="12617" Y="7441" Z="0"/>
					<Vertex X="12617" Y="7431" Z="0"/>
					<Vertex X="12617" Y="7421" Z="0"/>
					<Vertex X="12617" Y="7406" Z="0"/>
					<Vertex X="12617" Y="7396" Z="0"/>
					<Vertex X="12617" Y="7381" Z="0"/>
					<Vertex X="12617" Y="7366" Z="0"/>
					<Vertex X="12617" Y="7356" Z="0"/>
					<Vertex X="12617" Y="7341" Z="0"/>
					<Vertex X="12617" Y="7326" Z="0"/>
					<Vertex X="12612" Y="7316" Z="0"/>
					<Vertex X="12612" Y="7306" Z="0"/>
					<Vertex X="12612" Y="7291" Z="0"/>
					<Vertex X="12612" Y="7286" Z="0"/>
					<Vertex X="12602" Y="7271" Z="0"/>
					<Vertex X="12602" Y="7261" Z="0"/>
					<Vertex X="12597" Y="7251" Z="0"/>
					<Vertex X="12592" Y="7240" Z="0"/>
					<Vertex X="12592" Y="7230" Z="0"/>
					<Vertex X="12587" Y="7220" Z="0"/>
					<Vertex X="12582" Y="7210" Z="0"/>
					<Vertex X="12582" Y="7195" Z="0"/>
					<Vertex X="12582" Y="7185" Z="0"/>
					<Vertex X="12577" Y="7180" Z="0"/>
					<Vertex X="12572" Y="7170" Z="0"/>
					<Vertex X="12567" Y="7155" Z="0"/>
					<Vertex X="12567" Y="7150" Z="0"/>
					<Vertex X="12562" Y="7140" Z="0"/>
					<Vertex X="12562" Y="7125" Z="0"/>
					<Vertex X="12557" Y="7115" Z="0"/>
					<Vertex X="12552" Y="7110" Z="0"/>
					<Vertex X="12552" Y="7095" Z="0"/>
					<Vertex X="12547" Y="7090" Z="0"/>
					<Vertex X="12547" Y="7075" Z="0"/>
					<Vertex X="12537" Y="7065" Z="0"/>
					<Vertex X="12537" Y="7060" Z="0"/>
					<Vertex X="12532" Y="7055" Z="0"/>
					<Vertex X="12527" Y="7045" Z="0"/>
					<Vertex X="12527" Y="7039" Z="0"/>
					<Vertex X="12522" Y="7024" Z="0"/>
					<Vertex X="12517" Y="7014" Z="0"/>
					<Vertex X="12512" Y="7009" Z="0"/>
					<Vertex X="12507" Y="6999" Z="0"/>
					<Vertex X="12507" Y="6989" Z="0"/>
					<Vertex X="12507" Y="6984" Z="0"/>
					<Vertex X="12502" Y="6979" Z="0"/>
					<Vertex X="12497" Y="6974" Z="0"/>
					<Vertex X="12497" Y="6964" Z="0"/>
					<Vertex X="12492" Y="6964" Z="0"/>
					<Vertex X="12487" Y="6954" Z="0"/>
					<Vertex X="12487" Y="6949" Z="0"/>
					<Vertex X="12487" Y="6939" Z="0"/>
					<Vertex X="12482" Y="6934" Z="0"/>
					<Vertex X="12477" Y="6919" Z="0"/>
					<Vertex X="12466" Y="6909" Z="0"/>
					<Vertex X="12466" Y="6899" Z="0"/>
					<Vertex X="12456" Y="6889" Z="0"/>
					<Vertex X="12456" Y="6879" Z="0"/>
					<Vertex X="12451" Y="6864" Z="0"/>
					<Vertex X="12441" Y="6838" Z="0"/>
					<Vertex X="12436" Y="6833" Z="0"/>
					<Vertex X="12421" Y="6803" Z="0"/>
					<Vertex X="12421" Y="6798" Z="0"/>
					<Vertex X="12416" Y="6783" Z="0"/>
					<Vertex X="12406" Y="6768" Z="0"/>
					<Vertex X="12401" Y="6758" Z="0"/>
					<Vertex X="12391" Y="6738" Z="0"/>
					<Vertex X="12386" Y="6738" Z="0"/>
					<Vertex X="12371" Y="6718" Z="0"/>
					<Vertex X="12366" Y="6703" Z="0"/>
					<Vertex X="12366" Y="6693" Z="0"/>
					<Vertex X="12351" Y="6678" Z="0"/>
					<Vertex X="12346" Y="6668" Z="0"/>
					<Vertex X="12336" Y="6658" Z="0"/>
					<Vertex X="12326" Y="6627" Z="0"/>
					<Vertex X="12321" Y="6622" Z="0"/>
					<Vertex X="12311" Y="6602" Z="0"/>
					<Vertex X="12301" Y="6587" Z="0"/>
					<Vertex X="12296" Y="6562" Z="0"/>
					<Vertex X="12286" Y="6532" Z="0"/>
					<Vertex X="12276" Y="6502" Z="0"/>
					<Vertex X="12265" Y="6472" Z="0"/>
					<Vertex X="12260" Y="6436" Z="0"/>
					<Vertex X="12260" Y="6406" Z="0"/>
					<Vertex X="12255" Y="6361" Z="0"/>
					<Vertex X="12255" Y="6326" Z="0"/>
					<Vertex X="12255" Y="6296" Z="0"/>
					<Vertex X="12255" Y="6271" Z="0"/>
					<Vertex X="12255" Y="6235" Z="0"/>
					<Vertex X="12255" Y="6210" Z="0"/>
					<Vertex X="12255" Y="6185" Z="0"/>
					<Vertex X="12255" Y="6165" Z="0"/>
					<Vertex X="12255" Y="6125" Z="0"/>
					<Vertex X="12255" Y="6110" Z="0"/>
					<Vertex X="12255" Y="6090" Z="0"/>
					<Vertex X="12255" Y="6065" Z="0"/>
					<Vertex X="12260" Y="6045" Z="0"/>
					<Vertex X="12265" Y="6029" Z="0"/>
					<Vertex X="12271" Y="5999" Z="0"/>
					<Vertex X="12271" Y="5984" Z="0"/>
					<Vertex X="12281" Y="5954" Z="0"/>
					<Vertex X="12286" Y="5924" Z="0"/>
					<Vertex X="12291" Y="5904" Z="0"/>
					<Vertex X="12301" Y="5884" Z="0"/>
					<Vertex X="12301" Y="5864" Z="0"/>
					<Vertex X="12306" Y="5844" Z="0"/>
					<Vertex X="12311" Y="5813" Z="0"/>
					<Vertex X="12316" Y="5798" Z="0"/>
					<Vertex X="12321" Y="5783" Z="0"/>
					<Vertex X="12326" Y="5763" Z="0"/>
					<Vertex X="12326" Y="5748" Z="0"/>
					<Vertex X="12341" Y="5723" Z="0"/>
					<Vertex X="12341" Y="5688" Z="0"/>
					<Vertex X="12351" Y="5663" Z="0"/>
					<Vertex X="12361" Y="5638" Z="0"/>
					<Vertex X="12366" Y="5612" Z="0"/>
					<Vertex X="12366" Y="5587" Z="0"/>
					<Vertex X="12366" Y="5557" Z="0"/>
					<Vertex X="12376" Y="5517" Z="0"/>
					<Vertex X="12381" Y="5497" Z="0"/>
					<Vertex X="12381" Y="5457" Z="0"/>
					<Vertex X="12386" Y="5426" Z="0"/>
					<Vertex X="12396" Y="5391" Z="0"/>
					<Vertex X="12401" Y="5351" Z="0"/>
					<Vertex X="12401" Y="5331" Z="0"/>
					<Vertex X="12406" Y="5301" Z="0"/>
					<Vertex X="12416" Y="5286" Z="0"/>
					<Vertex X="12416" Y="5266" Z="0"/>
					<Vertex X="12421" Y="5251" Z="0"/>
					<Vertex X="12426" Y="5236" Z="0"/>
					<Vertex X="12431" Y="5215" Z="0"/>
					<Vertex X="12441" Y="5195" Z="0"/>
					<Vertex X="12456" Y="5170" Z="0"/>
					<Vertex X="12461" Y="5160" Z="0"/>
					<Vertex X="12472" Y="5145" Z="0"/>
					<Vertex X="12477" Y="5140" Z="0"/>
					<Vertex X="12497" Y="5120" Z="0"/>
					<Vertex X="12512" Y="5105" Z="0"/>
					<Vertex X="12527" Y="5095" Z="0"/>
					<Vertex X="12547" Y="5080" Z="0"/>
					<Vertex X="12577" Y="5060" Z="0"/>
					<Vertex X="12587" Y="5055" Z="0"/>
					<Vertex X="12592" Y="5045" Z="0"/>
					<Vertex X="12607" Y="5040" Z="0"/>
					<Vertex X="12622" Y="5029" Z="0"/>
					<Vertex X="12632" Y="5024" Z="0"/>
					<Vertex X="12637" Y="5019" Z="0"/>
					<Vertex X="12642" Y="5019" Z="0"/>
					<Vertex X="12647" Y="5014" Z="0"/>
					<Vertex X="12662" Y="5014" Z="0"/>
					<Vertex X="12673" Y="5009" Z="0"/>
					<Vertex X="12683" Y="5004" Z="0"/>
					<Vertex X="12693" Y="4999" Z="0"/>
					<Vertex X="12698" Y="4994" Z="0"/>
					<Vertex X="12708" Y="4989" Z="0"/>
					<Vertex X="12718" Y="4984" Z="0"/>
					<Vertex X="12728" Y="4979" Z="0"/>
					<Vertex X="12738" Y="4979" Z="0"/>
					<Vertex X="12753" Y="4969" Z="0"/>
					<Vertex X="12758" Y="4969" Z="0"/>
					<Vertex X="12768" Y="4969" Z="0"/>
					<Vertex X="12783" Y="4964" Z="0"/>
					<Vertex X="12798" Y="4964" Z="0"/>
					<Vertex X="12813" Y="4959" Z="0"/>
					<Vertex X="12828" Y="4959" Z="0"/>
					<Vertex X="12843" Y="4954" Z="0"/>
					<Vertex X="12848" Y="4949" Z="0"/>
					<Vertex X="12853" Y="4949" Z="0"/>
					<Vertex X="12858" Y="4949" Z="0"/>
					<Vertex X="12868" Y="4949" Z="0"/>
					<Vertex X="12884" Y="4949" Z="0"/>
					<Vertex X="12894" Y="4944" Z="0"/>
					<Vertex X="12904" Y="4944" Z="0"/>
					<Vertex X="12914" Y="4939" Z="0"/>
					<Vertex X="12919" Y="4939" Z="0"/>
					<Vertex X="12919" Y="4934" Z="0"/>
					<Vertex X="12924" Y="4934" Z="0"/>
					<Vertex X="12939" Y="4934" Z="0"/>
					<Vertex X="12949" Y="4934" Z="0"/>
					<Vertex X="12969" Y="4939" Z="0"/>
				</Vertices>
			</Region>
			<Region Id="3" Type="0" Zoom="0.310000" Selected="0" ImageLocation="" ImageFocus="0" Length="6645.0" Area="1440158.5" LengthMicrons="1674.5" AreaMicrons="91455.8" Text="ACINAR" NegativeROA="0" InputRegionId="0" Analyze="1" DisplayId="3">
				<Attributes/>
				<Vertices>
					<Vertex X="16533" Y="7029" Z="0"/>
					<Vertex X="16536" Y="7029" Z="0"/>
					<Vertex X="16539" Y="7029" Z="0"/>
					<Vertex X="16539" Y="7026" Z="0"/>
					<Vertex X="16542" Y="7026" Z="0"/>
					<Vertex X="16546" Y="7026" Z="0"/>
					<Vertex X="16549" Y="7026" Z="0"/>
					<Vertex X="16552" Y="7026" Z="0"/>
					<Vertex X="16555" Y="7026" Z="0"/>
					<Vertex X="16562" Y="7026" Z="0"/>
					<Vertex X="16565" Y="7026" Z="0"/>
					<Vertex X="16568" Y="7026" Z="0"/>
					<Vertex X="16571" Y="7032" Z="0"/>
					<Vertex X="16575" Y="7032" Z="0"/>
					<Vertex X="16578" Y="7032" Z="0"/>
					<Vertex X="16581" Y="7032" Z="0"/>
					<Vertex X="16584" Y="7035" Z="0"/>
					<Vertex X="16588" Y="7035" Z="0"/>
					<Vertex X="16591" Y="7039" Z="0"/>
					<Vertex X="16594" Y="7042" Z="0"/>
					<Vertex X="16597" Y="7045" Z="0"/>
					<Vertex X="16600" Y="7045" Z="0"/>
					<Vertex X="16600" Y="7048" Z="0"/>
					<Vertex X="16604" Y="7048" Z="0"/>
					<Vertex X="16607" Y="7052" Z="0"/>
					<Vertex X="16610" Y="7055" Z="0"/>
					<Vertex X="16613" Y="7058" Z="0"/>
					<Vertex X="16617" Y="7061" Z="0"/>
					<Vertex X="16617" Y="7064" Z="0"/>
					<Vertex X="16620" Y="7064" Z="0"/>
					<Vertex X="16620" Y="7068" Z="0"/>
					<Vertex X="16623" Y="7068" Z="0"/>
					<Vertex X="16626" Y="7071" Z="0"/>
					<Vertex X="16626" Y="7074" Z="0"/>
					<Vertex X="16629" Y="7074" Z="0"/>
					<Vertex X="16629" Y="7077" Z="0"/>
					<Vertex X="16633" Y="7081" Z="0"/>
					<Vertex X="16636" Y="7084" Z="0"/>
					<Vertex X="16639" Y="7087" Z="0"/>
					<Vertex X="16639" Y="7090" Z="0"/>
					<Vertex X="16639" Y="7094" Z="0"/>
					<Vertex X="16642" Y="7097" Z="0"/>
					<Vertex X="16642" Y="7100" Z="0"/>
					<Vertex X="16646" Y="7103" Z="0"/>
					<Vertex X="16649" Y="7106" Z="0"/>
					<Vertex X="16649" Y="7110" Z="0"/>
					<Vertex X="16649" Y="7113" Z="0"/>
					<Vertex X="16652" Y="7119" Z="0"/>
					<Vertex X="16652" Y="7123" Z="0"/>
					<Vertex X="16652" Y="7126" Z="0"/>
					<Vertex X="16659" Y="7132" Z="0"/>
					<Vertex X="16659" Y="7139" Z="0"/>
					<Vertex X="16659" Y="7142" Z="0"/>
					<Vertex X="16659" Y="7145" Z="0"/>
					<Vertex X="16659" Y="7148" Z="0"/>
					<Vertex X="16659" Y="7152" Z="0"/>
					<Vertex X="16659" Y="7158" Z="0"/>
					<Vertex X="16659" Y="7161" Z="0"/>
					<Vertex X="16659" Y="7171" Z="0"/>
					<Vertex X="16659" Y="7174" Z="0"/>
					<Vertex X="16659" Y="7184" Z="0"/>
					<Vertex X="16659" Y="7190" Z="0"/>
					<Vertex X="16659" Y="7197" Z="0"/>
					<Vertex X="16659" Y="7203" Z="0"/>
					<Vertex X="16652" Y="7216" Z="0"/>
					<Vertex X="16652" Y="7219" Z="0"/>
					<Vertex X="16649" Y="7223" Z="0"/>
					<Vertex X="16642" Y="7229" Z="0"/>
					<Vertex X="16642" Y="7232" Z="0"/>
					<Vertex X="16642" Y="7235" Z="0"/>
					<Vertex X="16636" Y="7242" Z="0"/>
					<Vertex X="16633" Y="7248" Z="0"/>
					<Vertex X="16629" Y="7255" Z="0"/>
					<Vertex X="16629" Y="7258" Z="0"/>
					<Vertex X="16626" Y="7261" Z="0"/>
					<Vertex X="16626" Y="7264" Z="0"/>
					<Vertex X="16626" Y="7268" Z="0"/>
					<Vertex X="16623" Y="7271" Z="0"/>
					<Vertex X="16620" Y="7277" Z="0"/>
					<Vertex X="16617" Y="7281" Z="0"/>
					<Vertex X="16613" Y="7287" Z="0"/>
					<Vertex X="16613" Y="7290" Z="0"/>
					<Vertex X="16610" Y="7294" Z="0"/>
					<Vertex X="16607" Y="7294" Z="0"/>
					<Vertex X="16604" Y="7297" Z="0"/>
					<Vertex X="16600" Y="7297" Z="0"/>
					<Vertex X="16597" Y="7297" Z="0"/>
					<Vertex X="16594" Y="7297" Z="0"/>
					<Vertex X="16588" Y="7297" Z="0"/>
					<Vertex X="16584" Y="7300" Z="0"/>
					<Vertex X="16575" Y="7303" Z="0"/>
					<Vertex X="16571" Y="7303" Z="0"/>
					<Vertex X="16565" Y="7306" Z="0"/>
					<Vertex X="16552" Y="7306" Z="0"/>
					<Vertex X="16549" Y="7306" Z="0"/>
					<Vertex X="16546" Y="7306" Z="0"/>
					<Vertex X="16529" Y="7306" Z="0"/>
					<Vertex X="16526" Y="7306" Z="0"/>
					<Vertex X="16520" Y="7306" Z="0"/>
					<Vertex X="16507" Y="7306" Z="0"/>
					<Vertex X="16500" Y="7306" Z="0"/>
					<Vertex X="16494" Y="7306" Z="0"/>
					<Vertex X="16488" Y="7306" Z="0"/>
					<Vertex X="16484" Y="7306" Z="0"/>
					<Vertex X="16478" Y="7306" Z="0"/>
					<Vertex X="16471" Y="7306" Z="0"/>
					<Vertex X="16465" Y="7306" Z="0"/>
					<Vertex X="16459" Y="7306" Z="0"/>
					<Vertex X="16455" Y="7306" Z="0"/>
					<Vertex X="16449" Y="7306" Z="0"/>
					<Vertex X="16446" Y="7310" Z="0"/>
					<Vertex X="16436" Y="7310" Z="0"/>
					<Vertex X="16433" Y="7310" Z="0"/>
					<Vertex X="16423" Y="7310" Z="0"/>
					<Vertex X="16420" Y="7310" Z="0"/>
					<Vertex X="16417" Y="7310" Z="0"/>
					<Vertex X="16413" Y="7310" Z="0"/>
					<Vertex X="16410" Y="7310" Z="0"/>
					<Vertex X="16404" Y="7310" Z="0"/>
					<Vertex X="16400" Y="7310" Z="0"/>
					<Vertex X="16394" Y="7313" Z="0"/>
					<Vertex X="16391" Y="7313" Z="0"/>
					<Vertex X="16384" Y="7316" Z="0"/>
					<Vertex X="16378" Y="7319" Z="0"/>
					<Vertex X="16375" Y="7319" Z="0"/>
					<Vertex X="16368" Y="7319" Z="0"/>
					<Vertex X="16365" Y="7319" Z="0"/>
					<Vertex X="16362" Y="7323" Z="0"/>
					<Vertex X="16359" Y="7323" Z="0"/>
					<Vertex X="16355" Y="7323" Z="0"/>
					<Vertex X="16352" Y="7323" Z="0"/>
					<Vertex X="16349" Y="7326" Z="0"/>
					<Vertex X="16346" Y="7326" Z="0"/>
					<Vertex X="16342" Y="7326" Z="0"/>
					<Vertex X="16336" Y="7329" Z="0"/>
					<Vertex X="16333" Y="7329" Z="0"/>
					<Vertex X="16329" Y="7332" Z="0"/>
					<Vertex X="16326" Y="7332" Z="0"/>
					<Vertex X="16320" Y="7335" Z="0"/>
					<Vertex X="16317" Y="7335" Z="0"/>
					<Vertex X="16313" Y="7335" Z="0"/>
					<Vertex X="16310" Y="7339" Z="0"/>
					<Vertex X="16307" Y="7339" Z="0"/>
					<Vertex X="16304" Y="7342" Z="0"/>
					<Vertex X="16300" Y="7342" Z="0"/>
					<Vertex X="16300" Y="7345" Z="0"/>
					<Vertex X="16297" Y="7345" Z="0"/>
					<Vertex X="16291" Y="7352" Z="0"/>
					<Vertex X="16284" Y="7352" Z="0"/>
					<Vertex X="16281" Y="7355" Z="0"/>
					<Vertex X="16278" Y="7355" Z="0"/>
					<Vertex X="16275" Y="7361" Z="0"/>
					<Vertex X="16271" Y="7361" Z="0"/>
					<Vertex X="16268" Y="7364" Z="0"/>
					<Vertex X="16265" Y="7368" Z="0"/>
					<Vertex X="16259" Y="7374" Z="0"/>
					<Vertex X="16249" Y="7381" Z="0"/>
					<Vertex X="16246" Y="7384" Z="0"/>
					<Vertex X="16246" Y="7387" Z="0"/>
					<Vertex X="16239" Y="7390" Z="0"/>
					<Vertex X="16239" Y="7394" Z="0"/>
					<Vertex X="16239" Y="7397" Z="0"/>
					<Vertex X="16239" Y="7400" Z="0"/>
					<Vertex X="16236" Y="7406" Z="0"/>
					<Vertex X="16236" Y="7410" Z="0"/>
					<Vertex X="16236" Y="7413" Z="0"/>
					<Vertex X="16236" Y="7416" Z="0"/>
					<Vertex X="16236" Y="7423" Z="0"/>
					<Vertex X="16236" Y="7429" Z="0"/>
					<Vertex X="16236" Y="7432" Z="0"/>
					<Vertex X="16236" Y="7435" Z="0"/>
					<Vertex X="16239" Y="7445" Z="0"/>
					<Vertex X="16242" Y="7448" Z="0"/>
					<Vertex X="16249" Y="7455" Z="0"/>
					<Vertex X="16252" Y="7458" Z="0"/>
					<Vertex X="16259" Y="7464" Z="0"/>
					<Vertex X="16262" Y="7468" Z="0"/>
					<Vertex X="16262" Y="7471" Z="0"/>
					<Vertex X="16268" Y="7481" Z="0"/>
					<Vertex X="16271" Y="7481" Z="0"/>
					<Vertex X="16271" Y="7484" Z="0"/>
					<Vertex X="16281" Y="7494" Z="0"/>
					<Vertex X="16284" Y="7497" Z="0"/>
					<Vertex X="16284" Y="7500" Z="0"/>
					<Vertex X="16288" Y="7506" Z="0"/>
					<Vertex X="16294" Y="7510" Z="0"/>
					<Vertex X="16294" Y="7513" Z="0"/>
					<Vertex X="16297" Y="7516" Z="0"/>
					<Vertex X="16300" Y="7519" Z="0"/>
					<Vertex X="16307" Y="7523" Z="0"/>
					<Vertex X="16307" Y="7529" Z="0"/>
					<Vertex X="16310" Y="7532" Z="0"/>
					<Vertex X="16313" Y="7535" Z="0"/>
					<Vertex X="16317" Y="7539" Z="0"/>
					<Vertex X="16317" Y="7542" Z="0"/>
					<Vertex X="16320" Y="7542" Z="0"/>
					<Vertex X="16320" Y="7548" Z="0"/>
					<Vertex X="16323" Y="7548" Z="0"/>
					<Vertex X="16326" Y="7552" Z="0"/>
					<Vertex X="16329" Y="7555" Z="0"/>
					<Vertex X="16333" Y="7558" Z="0"/>
					<Vertex X="16339" Y="7561" Z="0"/>
					<Vertex X="16342" Y="7564" Z="0"/>
					<Vertex X="16342" Y="7568" Z="0"/>
					<Vertex X="16346" Y="7571" Z="0"/>
					<Vertex X="16349" Y="7571" Z="0"/>
					<Vertex X="16352" Y="7574" Z="0"/>
					<Vertex X="16355" Y="7581" Z="0"/>
					<Vertex X="16359" Y="7581" Z="0"/>
					<Vertex X="16359" Y="7584" Z="0"/>
					<Vertex X="16362" Y="7584" Z="0"/>
					<Vertex X="16362" Y="7587" Z="0"/>
					<Vertex X="16365" Y="7590" Z="0"/>
					<Vertex X="16365" Y="7594" Z="0"/>
					<Vertex X="16368" Y="7597" Z="0"/>
					<Vertex X="16371" Y="7600" Z="0"/>
					<Vertex X="16375" Y="7603" Z="0"/>
					<Vertex X="16375" Y="7606" Z="0"/>
					<Vertex X="16378" Y="7610" Z="0"/>
					<Vertex X="16381" Y="7613" Z="0"/>
					<Vertex X="16381" Y="7616" Z="0"/>
					<Vertex X="16381" Y="7619" Z="0"/>
					<Vertex X="16381" Y="7623" Z="0"/>
					<Vertex X="16381" Y="7626" Z="0"/>
					<Vertex X="16381" Y="7629" Z="0"/>
					<Vertex X="16381" Y="7632" Z="0"/>
					<Vertex X="16381" Y="7639" Z="0"/>
					<Vertex X="16381" Y="7642" Z="0"/>
					<Vertex X="16384" Y="7645" Z="0"/>
					<Vertex X="16384" Y="7648" Z="0"/>
					<Vertex X="16384" Y="7652" Z="0"/>
					<Vertex X="16384" Y="7655" Z="0"/>
					<Vertex X="16388" Y="7658" Z="0"/>
					<Vertex X="16391" Y="7661" Z="0"/>
					<Vertex X="16391" Y="7664" Z="0"/>
					<Vertex X="16394" Y="7668" Z="0"/>
					<Vertex X="16397" Y="7671" Z="0"/>
					<Vertex X="16400" Y="7674" Z="0"/>
					<Vertex X="16404" Y="7677" Z="0"/>
					<Vertex X="16404" Y="7681" Z="0"/>
					<Vertex X="16407" Y="7681" Z="0"/>
					<Vertex X="16410" Y="7684" Z="0"/>
					<Vertex X="16413" Y="7687" Z="0"/>
					<Vertex X="16413" Y="7690" Z="0"/>
					<Vertex X="16417" Y="7694" Z="0"/>
					<Vertex X="16417" Y="7697" Z="0"/>
					<Vertex X="16420" Y="7697" Z="0"/>
					<Vertex X="16423" Y="7700" Z="0"/>
					<Vertex X="16426" Y="7700" Z="0"/>
					<Vertex X="16429" Y="7700" Z="0"/>
					<Vertex X="16433" Y="7703" Z="0"/>
					<Vertex X="16433" Y="7706" Z="0"/>
					<Vertex X="16439" Y="7706" Z="0"/>
					<Vertex X="16439" Y="7710" Z="0"/>
					<Vertex X="16442" Y="7713" Z="0"/>
					<Vertex X="16442" Y="7716" Z="0"/>
					<Vertex X="16449" Y="7719" Z="0"/>
					<Vertex X="16449" Y="7723" Z="0"/>
					<Vertex X="16449" Y="7726" Z="0"/>
					<Vertex X="16452" Y="7729" Z="0"/>
					<Vertex X="16452" Y="7732" Z="0"/>
					<Vertex X="16452" Y="7735" Z="0"/>
					<Vertex X="16455" Y="7742" Z="0"/>
					<Vertex X="16455" Y="7745" Z="0"/>
					<Vertex X="16459" Y="7748" Z="0"/>
					<Vertex X="16459" Y="7752" Z="0"/>
					<Vertex X="16459" Y="7755" Z="0"/>
					<Vertex X="16459" Y="7761" Z="0"/>
					<Vertex X="16459" Y="7764" Z="0"/>
					<Vertex X="16459" Y="7771" Z="0"/>
					<Vertex X="16459" Y="7774" Z="0"/>
					<Vertex X="16462" Y="7784" Z="0"/>
					<Vertex X="16462" Y="7787" Z="0"/>
					<Vertex X="16465" Y="7790" Z="0"/>
					<Vertex X="16465" Y="7794" Z="0"/>
					<Vertex X="16468" Y="7800" Z="0"/>
					<Vertex X="16468" Y="7803" Z="0"/>
					<Vertex X="16471" Y="7803" Z="0"/>
					<Vertex X="16471" Y="7806" Z="0"/>
					<Vertex X="16475" Y="7810" Z="0"/>
					<Vertex X="16475" Y="7813" Z="0"/>
					<Vertex X="16475" Y="7816" Z="0"/>
					<Vertex X="16478" Y="7819" Z="0"/>
					<Vertex X="16481" Y="7819" Z="0"/>
					<Vertex X="16481" Y="7823" Z="0"/>
					<Vertex X="16484" Y="7826" Z="0"/>
					<Vertex X="16484" Y="7832" Z="0"/>
					<Vertex X="16488" Y="7832" Z="0"/>
					<Vertex X="16491" Y="7835" Z="0"/>
					<Vertex X="16491" Y="7839" Z="0"/>
					<Vertex X="16491" Y="7842" Z="0"/>
					<Vertex X="16494" Y="7848" Z="0"/>
					<Vertex X="16494" Y="7852" Z="0"/>
					<Vertex X="16494" Y="7855" Z="0"/>
					<Vertex X="16497" Y="7855" Z="0"/>
					<Vertex X="16497" Y="7858" Z="0"/>
					<Vertex X="16497" Y="7864" Z="0"/>
					<Vertex X="16500" Y="7864" Z="0"/>
					<Vertex X="16504" Y="7871" Z="0"/>
					<Vertex X="16507" Y="7874" Z="0"/>
					<Vertex X="16510" Y="7877" Z="0"/>
					<Vertex X="16510" Y="7881" Z="0"/>
					<Vertex X="16510" Y="7884" Z="0"/>
					<Vertex X="16513" Y="7890" Z="0"/>
					<Vertex X="16513" Y="7894" Z="0"/>
					<Vertex X="16517" Y="7897" Z="0"/>
					<Vertex X="16517" Y="7900" Z="0"/>
					<Vertex X="16517" Y="7903" Z="0"/>
					<Vertex X="16517" Y="7910" Z="0"/>
					<Vertex X="16520" Y="7910" Z="0"/>
					<Vertex X="16520" Y="7913" Z="0"/>
					<Vertex X="16520" Y="7919" Z="0"/>
					<Vertex X="16523" Y="7923" Z="0"/>
					<Vertex X="16523" Y="7926" Z="0"/>
					<Vertex X="16526" Y="7929" Z="0"/>
					<Vertex X="16529" Y="7932" Z="0"/>
					<Vertex X="16529" Y="7935" Z="0"/>
					<Vertex X="16529" Y="7939" Z="0"/>
					<Vertex X="16529" Y="7942" Z="0"/>
					<Vertex X="16529" Y="7945" Z="0"/>
					<Vertex X="16533" Y="7945" Z="0"/>
					<Vertex X="16536" Y="7952" Z="0"/>
					<Vertex X="16536" Y="7955" Z="0"/>
					<Vertex X="16539" Y="7958" Z="0"/>
					<Vertex X="16539" Y="7961" Z="0"/>
					<Vertex X="16542" Y="7961" Z="0"/>
					<Vertex X="16542" Y="7964" Z="0"/>
					<Vertex X="16542" Y="7968" Z="0"/>
					<Vertex X="16542" Y="7971" Z="0"/>
					<Vertex X="16546" Y="7974" Z="0"/>
					<Vertex X="16546" Y="7977" Z="0"/>
					<Vertex X="16546" Y="7981" Z="0"/>
					<Vertex X="16546" Y="7984" Z="0"/>
					<Vertex X="16549" Y="7990" Z="0"/>
					<Vertex X="16549" Y="7994" Z="0"/>
					<Vertex X="16549" Y="8000" Z="0"/>
					<Vertex X="16549" Y="8003" Z="0"/>
					<Vertex X="16552" Y="8006" Z="0"/>
					<Vertex X="16552" Y="8010" Z="0"/>
					<Vertex X="16552" Y="8013" Z="0"/>
					<Vertex X="16552" Y="8016" Z="0"/>
					<Vertex X="16552" Y="8019" Z="0"/>
					<Vertex X="16552" Y="8023" Z="0"/>
					<Vertex X="16552" Y="8029" Z="0"/>
					<Vertex X="16552" Y="8032" Z="0"/>
					<Vertex X="16552" Y="8035" Z="0"/>
					<Vertex X="16552" Y="8042" Z="0"/>
					<Vertex X="16552" Y="8045" Z="0"/>
					<Vertex X="16552" Y="8048" Z="0"/>
					<Vertex X="16552" Y="8052" Z="0"/>
					<Vertex X="16552" Y="8055" Z="0"/>
					<Vertex X="16552" Y="8058" Z="0"/>
					<Vertex X="16552" Y="8061" Z="0"/>
					<Vertex X="16552" Y="8064" Z="0"/>
					<Vertex X="16552" Y="8068" Z="0"/>
					<Vertex X="16552" Y="8071" Z="0"/>
					<Vertex X="16552" Y="8074" Z="0"/>
					<Vertex X="16549" Y="8081" Z="0"/>
					<Vertex X="16549" Y="8087" Z="0"/>
					<Vertex X="16549" Y="8090" Z="0"/>
					<Vertex X="16549" Y="8094" Z="0"/>
					<Vertex X="16549" Y="8097" Z="0"/>
					<Vertex X="16549" Y="8100" Z="0"/>
					<Vertex X="16546" Y="8100" Z="0"/>
					<Vertex X="16546" Y="8103" Z="0"/>
					<Vertex X="16542" Y="8103" Z="0"/>
					<Vertex X="16542" Y="8106" Z="0"/>
					<Vertex X="16539" Y="8106" Z="0"/>
					<Vertex X="16539" Y="8110" Z="0"/>
					<Vertex X="16536" Y="8113" Z="0"/>
					<Vertex X="16533" Y="8113" Z="0"/>
					<Vertex X="16529" Y="8113" Z="0"/>
					<Vertex X="16526" Y="8119" Z="0"/>
					<Vertex X="16523" Y="8119" Z="0"/>
					<Vertex X="16523" Y="8123" Z="0"/>
					<Vertex X="16520" Y="8123" Z="0"/>
					<Vertex X="16517" Y="8123" Z="0"/>
					<Vertex X="16507" Y="8123" Z="0"/>
					<Vertex X="16500" Y="8129" Z="0"/>
					<Vertex X="16494" Y="8129" Z="0"/>
					<Vertex X="16491" Y="8129" Z="0"/>
					<Vertex X="16488" Y="8129" Z="0"/>
					<Vertex X="16481" Y="8129" Z="0"/>
					<Vertex X="16475" Y="8129" Z="0"/>
					<Vertex X="16471" Y="8129" Z="0"/>
					<Vertex X="16465" Y="8129" Z="0"/>
					<Vertex X="16462" Y="8129" Z="0"/>
					<Vertex X="16459" Y="8129" Z="0"/>
					<Vertex X="16455" Y="8129" Z="0"/>
					<Vertex X="16452" Y="8129" Z="0"/>
					<Vertex X="16449" Y="8129" Z="0"/>
					<Vertex X="16446" Y="8129" Z="0"/>
					<Vertex X="16439" Y="8129" Z="0"/>
					<Vertex X="16436" Y="8129" Z="0"/>
					<Vertex X="16429" Y="8129" Z="0"/>
					<Vertex X="16426" Y="8129" Z="0"/>
					<Vertex X="16420" Y="8129" Z="0"/>
					<Vertex X="16417" Y="8129" Z="0"/>
					<Vertex X="16410" Y="8129" Z="0"/>
					<Vertex X="16407" Y="8129" Z="0"/>
					<Vertex X="16404" Y="8129" Z="0"/>
					<Vertex X="16400" Y="8129" Z="0"/>
					<Vertex X="16397" Y="8129" Z="0"/>
					<Vertex X="16391" Y="8129" Z="0"/>
					<Vertex X="16384" Y="8129" Z="0"/>
					<Vertex X="16378" Y="8129" Z="0"/>
					<Vertex X="16375" Y="8129" Z="0"/>
					<Vertex X="16371" Y="8129" Z="0"/>
					<Vertex X="16365" Y="8129" Z="0"/>
					<Vertex X="16362" Y="8129" Z="0"/>
					<Vertex X="16359" Y="8129" Z="0"/>
					<Vertex X="16349" Y="8129" Z="0"/>
					<Vertex X="16346" Y="8129" Z="0"/>
					<Vertex X="16336" Y="8129" Z="0"/>
					<Vertex X="16333" Y="8129" Z="0"/>
					<Vertex X="16323" Y="8129" Z="0"/>
					<Vertex X="16317" Y="8129" Z="0"/>
					<Vertex X="16313" Y="8129" Z="0"/>
					<Vertex X="16304" Y="8132" Z="0"/>
					<Vertex X="16297" Y="8132" Z="0"/>
					<Vertex X="16284" Y="8132" Z="0"/>
					<Vertex X="16281" Y="8135" Z="0"/>
					<Vertex X="16268" Y="8135" Z="0"/>
					<Vertex X="16262" Y="8135" Z="0"/>
					<Vertex X="16259" Y="8135" Z="0"/>
					<Vertex X="16246" Y="8135" Z="0"/>
					<Vertex X="16239" Y="8135" Z="0"/>
					<Vertex X="16233" Y="8135" Z="0"/>
					<Vertex X="16226" Y="8135" Z="0"/>
					<Vertex X="16220" Y="8135" Z="0"/>
					<Vertex X="16217" Y="8135" Z="0"/>
					<Vertex X="16210" Y="8135" Z="0"/>
					<Vertex X="16204" Y="8139" Z="0"/>
					<Vertex X="16197" Y="8139" Z="0"/>
					<Vertex X="16194" Y="8142" Z="0"/>
					<Vertex X="16188" Y="8142" Z="0"/>
					<Vertex X="16184" Y="8142" Z="0"/>
					<Vertex X="16178" Y="8142" Z="0"/>
					<Vertex X="16171" Y="8145" Z="0"/>
					<Vertex X="16168" Y="8145" Z="0"/>
					<Vertex X="16165" Y="8145" Z="0"/>
					<Vertex X="16162" Y="8145" Z="0"/>
					<Vertex X="16159" Y="8145" Z="0"/>
					<Vertex X="16155" Y="8145" Z="0"/>
					<Vertex X="16152" Y="8145" Z="0"/>
					<Vertex X="16149" Y="8145" Z="0"/>
					<Vertex X="16142" Y="8145" Z="0"/>
					<Vertex X="16139" Y="8145" Z="0"/>
					<Vertex X="16136" Y="8145" Z="0"/>
					<Vertex X="16133" Y="8148" Z="0"/>
					<Vertex X="16126" Y="8148" Z="0"/>
					<Vertex X="16123" Y="8152" Z="0"/>
					<Vertex X="16120" Y="8152" Z="0"/>
					<Vertex X="16117" Y="8152" Z="0"/>
					<Vertex X="16117" Y="8155" Z="0"/>
					<Vertex X="16110" Y="8155" Z="0"/>
					<Vertex X="16107" Y="8155" Z="0"/>
					<Vertex X="16100" Y="8155" Z="0"/>
					<Vertex X="16100" Y="8158" Z="0"/>
					<Vertex X="16097" Y="8161" Z="0"/>
					<Vertex X="16094" Y="8161" Z="0"/>
					<Vertex X="16091" Y="8161" Z="0"/>
					<Vertex X="16088" Y="8161" Z="0"/>
					<Vertex X="16084" Y="8161" Z="0"/>
					<Vertex X="16081" Y="8164" Z="0"/>
					<Vertex X="16078" Y="8164" Z="0"/>
					<Vertex X="16075" Y="8164" Z="0"/>
					<Vertex X="16075" Y="8168" Z="0"/>
					<Vertex X="16071" Y="8171" Z="0"/>
					<Vertex X="16065" Y="8171" Z="0"/>
					<Vertex X="16065" Y="8174" Z="0"/>
					<Vertex X="16062" Y="8174" Z="0"/>
					<Vertex X="16062" Y="8181" Z="0"/>
					<Vertex X="16059" Y="8181" Z="0"/>
					<Vertex X="16055" Y="8184" Z="0"/>
					<Vertex X="16052" Y="8190" Z="0"/>
					<Vertex X="16046" Y="8197" Z="0"/>
					<Vertex X="16042" Y="8200" Z="0"/>
					<Vertex X="16039" Y="8200" Z="0"/>
					<Vertex X="16036" Y="8206" Z="0"/>
					<Vertex X="16036" Y="8210" Z="0"/>
					<Vertex X="16033" Y="8210" Z="0"/>
					<Vertex X="16029" Y="8216" Z="0"/>
					<Vertex X="16026" Y="8219" Z="0"/>
					<Vertex X="16023" Y="8226" Z="0"/>
					<Vertex X="16020" Y="8232" Z="0"/>
					<Vertex X="16020" Y="8235" Z="0"/>
					<Vertex X="16020" Y="8242" Z="0"/>
					<Vertex X="16017" Y="8245" Z="0"/>
					<Vertex X="16017" Y="8248" Z="0"/>
					<Vertex X="16017" Y="8252" Z="0"/>
					<Vertex X="16013" Y="8255" Z="0"/>
					<Vertex X="16013" Y="8258" Z="0"/>
					<Vertex X="16013" Y="8261" Z="0"/>
					<Vertex X="16010" Y="8264" Z="0"/>
					<Vertex X="16007" Y="8268" Z="0"/>
					<Vertex X="16004" Y="8271" Z="0"/>
					<Vertex X="16004" Y="8274" Z="0"/>
					<Vertex X="16004" Y="8277" Z="0"/>
					<Vertex X="16004" Y="8281" Z="0"/>
					<Vertex X="16004" Y="8284" Z="0"/>
					<Vertex X="16004" Y="8290" Z="0"/>
					<Vertex X="16000" Y="8294" Z="0"/>
					<Vertex X="16000" Y="8297" Z="0"/>
					<Vertex X="16000" Y="8300" Z="0"/>
					<Vertex X="16000" Y="8303" Z="0"/>
					<Vertex X="16000" Y="8306" Z="0"/>
					<Vertex X="16000" Y="8310" Z="0"/>
					<Vertex X="16000" Y="8313" Z="0"/>
					<Vertex X="16000" Y="8316" Z="0"/>
					<Vertex X="16000" Y="8323" Z="0"/>
					<Vertex X="16000" Y="8326" Z="0"/>
					<Vertex X="15997" Y="8332" Z="0"/>
					<Vertex X="15997" Y="8335" Z="0"/>
					<Vertex X="15997" Y="8339" Z="0"/>
					<Vertex X="15997" Y="8342" Z="0"/>
					<Vertex X="15997" Y="8345" Z="0"/>
					<Vertex X="15994" Y="8348" Z="0"/>
					<Vertex X="15994" Y="8352" Z="0"/>
					<Vertex X="15994" Y="8355" Z="0"/>
					<Vertex X="15994" Y="8358" Z="0"/>
					<Vertex X="15994" Y="8361" Z="0"/>
					<Vertex X="15994" Y="8364" Z="0"/>
					<Vertex X="15994" Y="8368" Z="0"/>
					<Vertex X="15994" Y="8371" Z="0"/>
					<Vertex X="15994" Y="8374" Z="0"/>
					<Vertex X="15994" Y="8377" Z="0"/>
					<Vertex X="15991" Y="8381" Z="0"/>
					<Vertex X="15991" Y="8384" Z="0"/>
					<Vertex X="15991" Y="8387" Z="0"/>
					<Vertex X="15991" Y="8390" Z="0"/>
					<Vertex X="15988" Y="8397" Z="0"/>
					<Vertex X="15988" Y="8400" Z="0"/>
					<Vertex X="15988" Y="8403" Z="0"/>
					<Vertex X="15988" Y="8406" Z="0"/>
					<Vertex X="15984" Y="8406" Z="0"/>
					<Vertex X="15984" Y="8410" Z="0"/>
					<Vertex X="15984" Y="8413" Z="0"/>
					<Vertex X="15984" Y="8416" Z="0"/>
					<Vertex X="15984" Y="8419" Z="0"/>
					<Vertex X="15981" Y="8423" Z="0"/>
					<Vertex X="15978" Y="8429" Z="0"/>
					<Vertex X="15978" Y="8432" Z="0"/>
					<Vertex X="15978" Y="8439" Z="0"/>
					<Vertex X="15975" Y="8442" Z="0"/>
					<Vertex X="15971" Y="8448" Z="0"/>
					<Vertex X="15971" Y="8452" Z="0"/>
					<Vertex X="15968" Y="8455" Z="0"/>
					<Vertex X="15968" Y="8458" Z="0"/>
					<Vertex X="15968" Y="8461" Z="0"/>
					<Vertex X="15965" Y="8464" Z="0"/>
					<Vertex X="15965" Y="8468" Z="0"/>
					<Vertex X="15962" Y="8468" Z="0"/>
					<Vertex X="15962" Y="8471" Z="0"/>
					<Vertex X="15962" Y="8477" Z="0"/>
					<Vertex X="15959" Y="8481" Z="0"/>
					<Vertex X="15959" Y="8484" Z="0"/>
					<Vertex X="15955" Y="8484" Z="0"/>
					<Vertex X="15952" Y="8490" Z="0"/>
					<Vertex X="15952" Y="8497" Z="0"/>
					<Vertex X="15952" Y="8500" Z="0"/>
					<Vertex X="15949" Y="8500" Z="0"/>
					<Vertex X="15946" Y="8503" Z="0"/>
					<Vertex X="15946" Y="8506" Z="0"/>
					<Vertex X="15946" Y="8510" Z="0"/>
					<Vertex X="15942" Y="8513" Z="0"/>
					<Vertex X="15942" Y="8516" Z="0"/>
					<Vertex X="15942" Y="8519" Z="0"/>
					<Vertex X="15942" Y="8523" Z="0"/>
					<Vertex X="15939" Y="8526" Z="0"/>
					<Vertex X="15936" Y="8529" Z="0"/>
					<Vertex X="15936" Y="8532" Z="0"/>
					<Vertex X="15933" Y="8535" Z="0"/>
					<Vertex X="15933" Y="8539" Z="0"/>
					<Vertex X="15933" Y="8542" Z="0"/>
					<Vertex X="15929" Y="8548" Z="0"/>
					<Vertex X="15926" Y="8552" Z="0"/>
					<Vertex X="15926" Y="8555" Z="0"/>
					<Vertex X="15923" Y="8558" Z="0"/>
					<Vertex X="15923" Y="8561" Z="0"/>
					<Vertex X="15920" Y="8564" Z="0"/>
					<Vertex X="15917" Y="8571" Z="0"/>
					<Vertex X="15913" Y="8571" Z="0"/>
					<Vertex X="15913" Y="8577" Z="0"/>
					<Vertex X="15913" Y="8581" Z="0"/>
					<Vertex X="15910" Y="8581" Z="0"/>
					<Vertex X="15910" Y="8584" Z="0"/>
					<Vertex X="15910" Y="8587" Z="0"/>
					<Vertex X="15907" Y="8590" Z="0"/>
					<Vertex X="15907" Y="8597" Z="0"/>
					<Vertex X="15904" Y="8603" Z="0"/>
					<Vertex X="15904" Y="8606" Z="0"/>
					<Vertex X="15900" Y="8610" Z="0"/>
					<Vertex X="15900" Y="8613" Z="0"/>
					<Vertex X="15897" Y="8616" Z="0"/>
					<Vertex X="15894" Y="8616" Z="0"/>
					<Vertex X="15891" Y="8619" Z="0"/>
					<Vertex X="15891" Y="8623" Z="0"/>
					<Vertex X="15888" Y="8629" Z="0"/>
					<Vertex X="15884" Y="8629" Z="0"/>
					<Vertex X="15881" Y="8632" Z="0"/>
					<Vertex X="15878" Y="8632" Z="0"/>
					<Vertex X="15875" Y="8632" Z="0"/>
					<Vertex X="15871" Y="8632" Z="0"/>
					<Vertex X="15868" Y="8632" Z="0"/>
					<Vertex X="15862" Y="8635" Z="0"/>
					<Vertex X="15859" Y="8639" Z="0"/>
					<Vertex X="15855" Y="8639" Z="0"/>
					<Vertex X="15852" Y="8639" Z="0"/>
					<Vertex X="15849" Y="8639" Z="0"/>
					<Vertex X="15846" Y="8639" Z="0"/>
					<Vertex X="15846" Y="8635" Z="0"/>
					<Vertex X="15842" Y="8635" Z="0"/>
					<Vertex X="15839" Y="8635" Z="0"/>
					<Vertex X="15836" Y="8632" Z="0"/>
					<Vertex X="15833" Y="8629" Z="0"/>
					<Vertex X="15829" Y="8626" Z="0"/>
					<Vertex X="15826" Y="8626" Z="0"/>
					<Vertex X="15823" Y="8623" Z="0"/>
					<Vertex X="15817" Y="8619" Z="0"/>
					<Vertex X="15813" Y="8616" Z="0"/>
					<Vertex X="15810" Y="8610" Z="0"/>
					<Vertex X="15807" Y="8610" Z="0"/>
					<Vertex X="15804" Y="8610" Z="0"/>
					<Vertex X="15794" Y="8603" Z="0"/>
					<Vertex X="15791" Y="8600" Z="0"/>
					<Vertex X="15788" Y="8597" Z="0"/>
					<Vertex X="15778" Y="8590" Z="0"/>
					<Vertex X="15775" Y="8587" Z="0"/>
					<Vertex X="15765" Y="8581" Z="0"/>
					<Vertex X="15759" Y="8577" Z="0"/>
					<Vertex X="15749" Y="8574" Z="0"/>
					<Vertex X="15736" Y="8564" Z="0"/>
					<Vertex X="15729" Y="8561" Z="0"/>
					<Vertex X="15723" Y="8558" Z="0"/>
					<Vertex X="15713" Y="8552" Z="0"/>
					<Vertex X="15707" Y="8548" Z="0"/>
					<Vertex X="15694" Y="8539" Z="0"/>
					<Vertex X="15688" Y="8539" Z="0"/>
					<Vertex X="15678" Y="8532" Z="0"/>
					<Vertex X="15668" Y="8526" Z="0"/>
					<Vertex X="15662" Y="8523" Z="0"/>
					<Vertex X="15655" Y="8516" Z="0"/>
					<Vertex X="15646" Y="8510" Z="0"/>
					<Vertex X="15636" Y="8506" Z="0"/>
					<Vertex X="15629" Y="8503" Z="0"/>
					<Vertex X="15626" Y="8500" Z="0"/>
					<Vertex X="15617" Y="8494" Z="0"/>
					<Vertex X="15607" Y="8494" Z="0"/>
					<Vertex X="15604" Y="8490" Z="0"/>
					<Vertex X="15594" Y="8487" Z="0"/>
					<Vertex X="15584" Y="8481" Z="0"/>
					<Vertex X="15581" Y="8481" Z="0"/>
					<Vertex X="15568" Y="8474" Z="0"/>
					<Vertex X="15562" Y="8471" Z="0"/>
					<Vertex X="15552" Y="8471" Z="0"/>
					<Vertex X="15546" Y="8461" Z="0"/>
					<Vertex X="15536" Y="8461" Z="0"/>
					<Vertex X="15523" Y="8455" Z="0"/>
					<Vertex X="15517" Y="8452" Z="0"/>
					<Vertex X="15510" Y="8448" Z="0"/>
					<Vertex X="15504" Y="8448" Z="0"/>
					<Vertex X="15497" Y="8442" Z="0"/>
					<Vertex X="15494" Y="8442" Z="0"/>
					<Vertex X="15491" Y="8439" Z="0"/>
					<Vertex X="15481" Y="8439" Z="0"/>
					<Vertex X="15478" Y="8435" Z="0"/>
					<Vertex X="15475" Y="8432" Z="0"/>
					<Vertex X="15471" Y="8432" Z="0"/>
					<Vertex X="15468" Y="8429" Z="0"/>
					<Vertex X="15465" Y="8429" Z="0"/>
					<Vertex X="15459" Y="8423" Z="0"/>
					<Vertex X="15455" Y="8423" Z="0"/>
					<Vertex X="15452" Y="8419" Z="0"/>
					<Vertex X="15446" Y="8416" Z="0"/>
					<Vertex X="15446" Y="8413" Z="0"/>
					<Vertex X="15439" Y="8410" Z="0"/>
					<Vertex X="15436" Y="8406" Z="0"/>
					<Vertex X="15433" Y="8406" Z="0"/>
					<Vertex X="15429" Y="8403" Z="0"/>
					<Vertex X="15426" Y="8400" Z="0"/>
					<Vertex X="15423" Y="8400" Z="0"/>
					<Vertex X="15420" Y="8397" Z="0"/>
					<Vertex X="15417" Y="8394" Z="0"/>
					<Vertex X="15413" Y="8390" Z="0"/>
					<Vertex X="15410" Y="8387" Z="0"/>
					<Vertex X="15407" Y="8387" Z="0"/>
					<Vertex X="15404" Y="8387" Z="0"/>
					<Vertex X="15404" Y="8384" Z="0"/>
					<Vertex X="15400" Y="8384" Z="0"/>
					<Vertex X="15397" Y="8381" Z="0"/>
					<Vertex X="15397" Y="8377" Z="0"/>
					<Vertex X="15394" Y="8377" Z="0"/>
					<Vertex X="15388" Y="8374" Z="0"/>
					<Vertex X="15388" Y="8371" Z="0"/>
					<Vertex X="15384" Y="8368" Z="0"/>
					<Vertex X="15381" Y="8368" Z="0"/>
					<Vertex X="15378" Y="8361" Z="0"/>
					<Vertex X="15378" Y="8358" Z="0"/>
					<Vertex X="15375" Y="8358" Z="0"/>
					<Vertex X="15371" Y="8355" Z="0"/>
					<Vertex X="15368" Y="8352" Z="0"/>
					<Vertex X="15368" Y="8348" Z="0"/>
					<Vertex X="15365" Y="8345" Z="0"/>
					<Vertex X="15362" Y="8339" Z="0"/>
					<Vertex X="15359" Y="8339" Z="0"/>
					<Vertex X="15359" Y="8335" Z="0"/>
					<Vertex X="15355" Y="8329" Z="0"/>
					<Vertex X="15352" Y="8326" Z="0"/>
					<Vertex X="15349" Y="8323" Z="0"/>
					<Vertex X="15349" Y="8319" Z="0"/>
					<Vertex X="15346" Y="8316" Z="0"/>
					<Vertex X="15342" Y="8316" Z="0"/>
					<Vertex X="15339" Y="8313" Z="0"/>
					<Vertex X="15339" Y="8306" Z="0"/>
					<Vertex X="15333" Y="8303" Z="0"/>
					<Vertex X="15333" Y="8300" Z="0"/>
					<Vertex X="15329" Y="8297" Z="0"/>
					<Vertex X="15323" Y="8294" Z="0"/>
					<Vertex X="15323" Y="8290" Z="0"/>
					<Vertex X="15320" Y="8287" Z="0"/>
					<Vertex X="15313" Y="8284" Z="0"/>
					<Vertex X="15313" Y="8281" Z="0"/>
					<Vertex X="15313" Y="8277" Z="0"/>
					<Vertex X="15310" Y="8274" Z="0"/>
					<Vertex X="15304" Y="8264" Z="0"/>
					<Vertex X="15300" Y="8261" Z="0"/>
					<Vertex X="15297" Y="8252" Z="0"/>
					<Vertex X="15294" Y="8245" Z="0"/>
					<Vertex X="15288" Y="8232" Z="0"/>
					<Vertex X="15281" Y="8226" Z="0"/>
					<Vertex X="15281" Y="8219" Z="0"/>
					<Vertex X="15271" Y="8206" Z="0"/>
					<Vertex X="15265" Y="8194" Z="0"/>
					<Vertex X="15262" Y="8181" Z="0"/>
					<Vertex X="15262" Y="8171" Z="0"/>
					<Vertex X="15255" Y="8158" Z="0"/>
					<Vertex X="15252" Y="8142" Z="0"/>
					<Vertex X="15246" Y="8119" Z="0"/>
					<Vertex X="15246" Y="8116" Z="0"/>
					<Vertex X="15246" Y="8106" Z="0"/>
					<Vertex X="15242" Y="8097" Z="0"/>
					<Vertex X="15242" Y="8087" Z="0"/>
					<Vertex X="15239" Y="8077" Z="0"/>
					<Vertex X="15239" Y="8068" Z="0"/>
					<Vertex X="15239" Y="8064" Z="0"/>
					<Vertex X="15239" Y="8055" Z="0"/>
					<Vertex X="15239" Y="8045" Z="0"/>
					<Vertex X="15233" Y="8039" Z="0"/>
					<Vertex X="15233" Y="8029" Z="0"/>
					<Vertex X="15233" Y="8023" Z="0"/>
					<Vertex X="15233" Y="8013" Z="0"/>
					<Vertex X="15229" Y="8006" Z="0"/>
					<Vertex X="15229" Y="8000" Z="0"/>
					<Vertex X="15226" Y="7997" Z="0"/>
					<Vertex X="15223" Y="7987" Z="0"/>
					<Vertex X="15223" Y="7984" Z="0"/>
					<Vertex X="15220" Y="7977" Z="0"/>
					<Vertex X="15217" Y="7974" Z="0"/>
					<Vertex X="15217" Y="7968" Z="0"/>
					<Vertex X="15213" Y="7964" Z="0"/>
					<Vertex X="15210" Y="7961" Z="0"/>
					<Vertex X="15207" Y="7958" Z="0"/>
					<Vertex X="15204" Y="7952" Z="0"/>
					<Vertex X="15200" Y="7952" Z="0"/>
					<Vertex X="15194" Y="7945" Z="0"/>
					<Vertex X="15191" Y="7942" Z="0"/>
					<Vertex X="15184" Y="7939" Z="0"/>
					<Vertex X="15181" Y="7939" Z="0"/>
					<Vertex X="15175" Y="7939" Z="0"/>
					<Vertex X="15171" Y="7935" Z="0"/>
					<Vertex X="15168" Y="7932" Z="0"/>
					<Vertex X="15159" Y="7932" Z="0"/>
					<Vertex X="15152" Y="7932" Z="0"/>
					<Vertex X="15149" Y="7929" Z="0"/>
					<Vertex X="15146" Y="7929" Z="0"/>
					<Vertex X="15139" Y="7926" Z="0"/>
					<Vertex X="15136" Y="7926" Z="0"/>
					<Vertex X="15129" Y="7923" Z="0"/>
					<Vertex X="15123" Y="7923" Z="0"/>
					<Vertex X="15117" Y="7923" Z="0"/>
					<Vertex X="15107" Y="7919" Z="0"/>
					<Vertex X="15100" Y="7919" Z="0"/>
					<Vertex X="15097" Y="7919" Z="0"/>
					<Vertex X="15091" Y="7913" Z="0"/>
					<Vertex X="15084" Y="7913" Z="0"/>
					<Vertex X="15081" Y="7913" Z="0"/>
					<Vertex X="15075" Y="7910" Z="0"/>
					<Vertex X="15068" Y="7906" Z="0"/>
					<Vertex X="15065" Y="7906" Z="0"/>
					<Vertex X="15059" Y="7903" Z="0"/>
					<Vertex X="15055" Y="7903" Z="0"/>
					<Vertex X="15049" Y="7900" Z="0"/>
					<Vertex X="15046" Y="7900" Z="0"/>
					<Vertex X="15039" Y="7900" Z="0"/>
					<Vertex X="15036" Y="7897" Z="0"/>
					<Vertex X="15029" Y="7894" Z="0"/>
					<Vertex X="15023" Y="7890" Z="0"/>
					<Vertex X="15023" Y="7887" Z="0"/>
					<Vertex X="15017" Y="7884" Z="0"/>
					<Vertex X="15013" Y="7881" Z="0"/>
					<Vertex X="15010" Y="7877" Z="0"/>
					<Vertex X="15004" Y="7874" Z="0"/>
					<Vertex X="15000" Y="7868" Z="0"/>
					<Vertex X="15000" Y="7861" Z="0"/>
					<Vertex X="14994" Y="7858" Z="0"/>
					<Vertex X="14994" Y="7855" Z="0"/>
					<Vertex X="14991" Y="7848" Z="0"/>
					<Vertex X="14991" Y="7845" Z="0"/>
					<Vertex X="14991" Y="7839" Z="0"/>
					<Vertex X="14991" Y="7832" Z="0"/>
					<Vertex X="14991" Y="7829" Z="0"/>
					<Vertex X="14991" Y="7823" Z="0"/>
					<Vertex X="14991" Y="7816" Z="0"/>
					<Vertex X="14991" Y="7810" Z="0"/>
					<Vertex X="14991" Y="7803" Z="0"/>
					<Vertex X="14991" Y="7800" Z="0"/>
					<Vertex X="14991" Y="7794" Z="0"/>
					<Vertex X="14994" Y="7790" Z="0"/>
					<Vertex X="14997" Y="7784" Z="0"/>
					<Vertex X="15000" Y="7781" Z="0"/>
					<Vertex X="15000" Y="7777" Z="0"/>
					<Vertex X="15004" Y="7777" Z="0"/>
					<Vertex X="15007" Y="7771" Z="0"/>
					<Vertex X="15010" Y="7768" Z="0"/>
					<Vertex X="15013" Y="7768" Z="0"/>
					<Vertex X="15020" Y="7764" Z="0"/>
					<Vertex X="15023" Y="7764" Z="0"/>
					<Vertex X="15029" Y="7764" Z="0"/>
					<Vertex X="15039" Y="7764" Z="0"/>
					<Vertex X="15046" Y="7764" Z="0"/>
					<Vertex X="15059" Y="7761" Z="0"/>
					<Vertex X="15068" Y="7758" Z="0"/>
					<Vertex X="15071" Y="7758" Z="0"/>
					<Vertex X="15078" Y="7758" Z="0"/>
					<Vertex X="15081" Y="7758" Z="0"/>
					<Vertex X="15088" Y="7758" Z="0"/>
					<Vertex X="15091" Y="7758" Z="0"/>
					<Vertex X="15094" Y="7758" Z="0"/>
					<Vertex X="15097" Y="7758" Z="0"/>
					<Vertex X="15100" Y="7758" Z="0"/>
					<Vertex X="15104" Y="7758" Z="0"/>
					<Vertex X="15107" Y="7758" Z="0"/>
					<Vertex X="15110" Y="7758" Z="0"/>
					<Vertex X="15113" Y="7758" Z="0"/>
					<Vertex X="15117" Y="7755" Z="0"/>
					<Vertex X="15120" Y="7755" Z="0"/>
					<Vertex X="15126" Y="7755" Z="0"/>
					<Vertex X="15133" Y="7755" Z="0"/>
					<Vertex X="15136" Y="7755" Z="0"/>
					<Vertex X="15139" Y="7755" Z="0"/>
					<Vertex X="15142" Y="7755" Z="0"/>
					<Vertex X="15149" Y="7752" Z="0"/>
					<Vertex X="15149" Y="7748" Z="0"/>
					<Vertex X="15152" Y="7748" Z="0"/>
					<Vertex X="15155" Y="7748" Z="0"/>
					<Vertex X="15159" Y="7748" Z="0"/>
					<Vertex X="15165" Y="7748" Z="0"/>
					<Vertex X="15168" Y="7748" Z="0"/>
					<Vertex X="15171" Y="7748" Z="0"/>
					<Vertex X="15175" Y="7748" Z="0"/>
					<Vertex X="15178" Y="7748" Z="0"/>
					<Vertex X="15178" Y="7745" Z="0"/>
					<Vertex X="15181" Y="7745" Z="0"/>
					<Vertex X="15184" Y="7745" Z="0"/>
					<Vertex X="15188" Y="7745" Z="0"/>
					<Vertex X="15191" Y="7745" Z="0"/>
					<Vertex X="15197" Y="7742" Z="0"/>
					<Vertex X="15197" Y="7739" Z="0"/>
					<Vertex X="15200" Y="7739" Z="0"/>
					<Vertex X="15204" Y="7739" Z="0"/>
					<Vertex X="15207" Y="7739" Z="0"/>
					<Vertex X="15210" Y="7739" Z="0"/>
					<Vertex X="15213" Y="7735" Z="0"/>
					<Vertex X="15217" Y="7735" Z="0"/>
					<Vertex X="15220" Y="7735" Z="0"/>
					<Vertex X="15223" Y="7735" Z="0"/>
					<Vertex X="15229" Y="7732" Z="0"/>
					<Vertex X="15233" Y="7729" Z="0"/>
					<Vertex X="15236" Y="7729" Z="0"/>
					<Vertex X="15242" Y="7729" Z="0"/>
					<Vertex X="15246" Y="7726" Z="0"/>
					<Vertex X="15252" Y="7726" Z="0"/>
					<Vertex X="15259" Y="7726" Z="0"/>
					<Vertex X="15265" Y="7719" Z="0"/>
					<Vertex X="15275" Y="7716" Z="0"/>
					<Vertex X="15281" Y="7713" Z="0"/>
					<Vertex X="15288" Y="7710" Z="0"/>
					<Vertex X="15294" Y="7706" Z="0"/>
					<Vertex X="15297" Y="7703" Z="0"/>
					<Vertex X="15310" Y="7694" Z="0"/>
					<Vertex X="15313" Y="7694" Z="0"/>
					<Vertex X="15323" Y="7687" Z="0"/>
					<Vertex X="15333" Y="7681" Z="0"/>
					<Vertex X="15336" Y="7677" Z="0"/>
					<Vertex X="15342" Y="7671" Z="0"/>
					<Vertex X="15349" Y="7664" Z="0"/>
					<Vertex X="15359" Y="7658" Z="0"/>
					<Vertex X="15365" Y="7655" Z="0"/>
					<Vertex X="15368" Y="7652" Z="0"/>
					<Vertex X="15375" Y="7648" Z="0"/>
					<Vertex X="15378" Y="7642" Z="0"/>
					<Vertex X="15388" Y="7635" Z="0"/>
					<Vertex X="15394" Y="7635" Z="0"/>
					<Vertex X="15400" Y="7629" Z="0"/>
					<Vertex X="15407" Y="7626" Z="0"/>
					<Vertex X="15410" Y="7623" Z="0"/>
					<Vertex X="15413" Y="7619" Z="0"/>
					<Vertex X="15423" Y="7613" Z="0"/>
					<Vertex X="15429" Y="7610" Z="0"/>
					<Vertex X="15439" Y="7603" Z="0"/>
					<Vertex X="15446" Y="7600" Z="0"/>
					<Vertex X="15446" Y="7597" Z="0"/>
					<Vertex X="15452" Y="7590" Z="0"/>
					<Vertex X="15455" Y="7590" Z="0"/>
					<Vertex X="15459" Y="7587" Z="0"/>
					<Vertex X="15462" Y="7584" Z="0"/>
					<Vertex X="15468" Y="7577" Z="0"/>
					<Vertex X="15471" Y="7577" Z="0"/>
					<Vertex X="15475" Y="7571" Z="0"/>
					<Vertex X="15481" Y="7568" Z="0"/>
					<Vertex X="15481" Y="7564" Z="0"/>
					<Vertex X="15481" Y="7561" Z="0"/>
					<Vertex X="15488" Y="7558" Z="0"/>
					<Vertex X="15491" Y="7555" Z="0"/>
					<Vertex X="15494" Y="7552" Z="0"/>
					<Vertex X="15497" Y="7548" Z="0"/>
					<Vertex X="15497" Y="7545" Z="0"/>
					<Vertex X="15500" Y="7542" Z="0"/>
					<Vertex X="15504" Y="7539" Z="0"/>
					<Vertex X="15507" Y="7539" Z="0"/>
					<Vertex X="15510" Y="7535" Z="0"/>
					<Vertex X="15513" Y="7532" Z="0"/>
					<Vertex X="15513" Y="7529" Z="0"/>
					<Vertex X="15520" Y="7523" Z="0"/>
					<Vertex X="15520" Y="7519" Z="0"/>
					<Vertex X="15529" Y="7513" Z="0"/>
					<Vertex X="15536" Y="7506" Z="0"/>
					<Vertex X="15539" Y="7500" Z="0"/>
					<Vertex X="15542" Y="7494" Z="0"/>
					<Vertex X="15542" Y="7490" Z="0"/>
					<Vertex X="15546" Y="7487" Z="0"/>
					<Vertex X="15549" Y="7484" Z="0"/>
					<Vertex X="15549" Y="7481" Z="0"/>
					<Vertex X="15549" Y="7477" Z="0"/>
					<Vertex X="15549" Y="7471" Z="0"/>
					<Vertex X="15549" Y="7464" Z="0"/>
					<Vertex X="15549" Y="7461" Z="0"/>
					<Vertex X="15549" Y="7458" Z="0"/>
					<Vertex X="15549" Y="7452" Z="0"/>
					<Vertex X="15549" Y="7445" Z="0"/>
					<Vertex X="15549" Y="7435" Z="0"/>
					<Vertex X="15549" Y="7429" Z="0"/>
					<Vertex X="15549" Y="7423" Z="0"/>
					<Vertex X="15549" Y="7419" Z="0"/>
					<Vertex X="15549" Y="7413" Z="0"/>
					<Vertex X="15549" Y="7406" Z="0"/>
					<Vertex X="15549" Y="7403" Z="0"/>
					<Vertex X="15549" Y="7400" Z="0"/>
					<Vertex X="15549" Y="7394" Z="0"/>
					<Vertex X="15549" Y="7390" Z="0"/>
					<Vertex X="15549" Y="7384" Z="0"/>
					<Vertex X="15549" Y="7377" Z="0"/>
					<Vertex X="15546" Y="7371" Z="0"/>
					<Vertex X="15546" Y="7368" Z="0"/>
					<Vertex X="15546" Y="7361" Z="0"/>
					<Vertex X="15546" Y="7355" Z="0"/>
					<Vertex X="15546" Y="7345" Z="0"/>
					<Vertex X="15546" Y="7342" Z="0"/>
					<Vertex X="15546" Y="7335" Z="0"/>
					<Vertex X="15546" Y="7332" Z="0"/>
					<Vertex X="15546" Y="7326" Z="0"/>
					<Vertex X="15546" Y="7316" Z="0"/>
					<Vertex X="15546" Y="7313" Z="0"/>
					<Vertex X="15546" Y="7306" Z="0"/>
					<Vertex X="15546" Y="7300" Z="0"/>
					<Vertex X="15546" Y="7297" Z="0"/>
					<Vertex X="15546" Y="7287" Z="0"/>
					<Vertex X="15546" Y="7284" Z="0"/>
					<Vertex X="15546" Y="7277" Z="0"/>
					<Vertex X="15546" Y="7271" Z="0"/>
					<Vertex X="15546" Y="7261" Z="0"/>
					<Vertex X="15546" Y="7255" Z="0"/>
					<Vertex X="15546" Y="7248" Z="0"/>
					<Vertex X="15546" Y="7242" Z="0"/>
					<Vertex X="15546" Y="7232" Z="0"/>
					<Vertex X="15546" Y="7226" Z="0"/>
					<Vertex X="15546" Y="7216" Z="0"/>
					<Vertex X="15546" Y="7210" Z="0"/>
					<Vertex X="15546" Y="7200" Z="0"/>
					<Vertex X="15546" Y="7194" Z="0"/>
					<Vertex X="15546" Y="7187" Z="0"/>
					<Vertex X="15546" Y="7184" Z="0"/>
					<Vertex X="15546" Y="7174" Z="0"/>
					<Vertex X="15546" Y="7171" Z="0"/>
					<Vertex X="15546" Y="7161" Z="0"/>
					<Vertex X="15542" Y="7155" Z="0"/>
					<Vertex X="15542" Y="7145" Z="0"/>
					<Vertex X="15539" Y="7142" Z="0"/>
					<Vertex X="15539" Y="7132" Z="0"/>
					<Vertex X="15539" Y="7126" Z="0"/>
					<Vertex X="15536" Y="7119" Z="0"/>
					<Vertex X="15536" Y="7110" Z="0"/>
					<Vertex X="15536" Y="7106" Z="0"/>
					<Vertex X="15536" Y="7100" Z="0"/>
					<Vertex X="15536" Y="7090" Z="0"/>
					<Vertex X="15536" Y="7084" Z="0"/>
					<Vertex X="15536" Y="7074" Z="0"/>
					<Vertex X="15536" Y="7068" Z="0"/>
					<Vertex X="15536" Y="7061" Z="0"/>
					<Vertex X="15536" Y="7055" Z="0"/>
					<Vertex X="15536" Y="7048" Z="0"/>
					<Vertex X="15536" Y="7039" Z="0"/>
					<Vertex X="15539" Y="7026" Z="0"/>
					<Vertex X="15539" Y="7019" Z="0"/>
					<Vertex X="15539" Y="7016" Z="0"/>
					<Vertex X="15542" Y="7010" Z="0"/>
					<Vertex X="15546" Y="7003" Z="0"/>
					<Vertex X="15549" Y="6997" Z="0"/>
					<Vertex X="15552" Y="6990" Z="0"/>
					<Vertex X="15552" Y="6987" Z="0"/>
					<Vertex X="15555" Y="6981" Z="0"/>
					<Vertex X="15559" Y="6974" Z="0"/>
					<Vertex X="15562" Y="6971" Z="0"/>
					<Vertex X="15562" Y="6968" Z="0"/>
					<Vertex X="15568" Y="6961" Z="0"/>
					<Vertex X="15571" Y="6958" Z="0"/>
					<Vertex X="15575" Y="6952" Z="0"/>
					<Vertex X="15584" Y="6942" Z="0"/>
					<Vertex X="15588" Y="6939" Z="0"/>
					<Vertex X="15591" Y="6935" Z="0"/>
					<Vertex X="15604" Y="6926" Z="0"/>
					<Vertex X="15607" Y="6923" Z="0"/>
					<Vertex X="15613" Y="6919" Z="0"/>
					<Vertex X="15620" Y="6919" Z="0"/>
					<Vertex X="15623" Y="6919" Z="0"/>
					<Vertex X="15629" Y="6919" Z="0"/>
					<Vertex X="15633" Y="6919" Z="0"/>
					<Vertex X="15636" Y="6919" Z="0"/>
					<Vertex X="15642" Y="6919" Z="0"/>
					<Vertex X="15649" Y="6926" Z="0"/>
					<Vertex X="15659" Y="6935" Z="0"/>
					<Vertex X="15662" Y="6935" Z="0"/>
					<Vertex X="15671" Y="6942" Z="0"/>
					<Vertex X="15681" Y="6948" Z="0"/>
					<Vertex X="15688" Y="6952" Z="0"/>
					<Vertex X="15700" Y="6958" Z="0"/>
					<Vertex X="15710" Y="6964" Z="0"/>
					<Vertex X="15717" Y="6971" Z="0"/>
					<Vertex X="15729" Y="6977" Z="0"/>
					<Vertex X="15736" Y="6981" Z="0"/>
					<Vertex X="15749" Y="6990" Z="0"/>
					<Vertex X="15759" Y="6994" Z="0"/>
					<Vertex X="15771" Y="7003" Z="0"/>
					<Vertex X="15781" Y="7006" Z="0"/>
					<Vertex X="15791" Y="7010" Z="0"/>
					<Vertex X="15807" Y="7023" Z="0"/>
					<Vertex X="15817" Y="7026" Z="0"/>
					<Vertex X="15829" Y="7029" Z="0"/>
					<Vertex X="15839" Y="7029" Z="0"/>
					<Vertex X="15852" Y="7035" Z="0"/>
					<Vertex X="15862" Y="7039" Z="0"/>
					<Vertex X="15875" Y="7042" Z="0"/>
					<Vertex X="15884" Y="7045" Z="0"/>
					<Vertex X="15897" Y="7048" Z="0"/>
					<Vertex X="15904" Y="7048" Z="0"/>
					<Vertex X="15917" Y="7052" Z="0"/>
					<Vertex X="15926" Y="7055" Z="0"/>
					<Vertex X="15939" Y="7061" Z="0"/>
					<Vertex X="15949" Y="7061" Z="0"/>
					<Vertex X="15968" Y="7061" Z="0"/>
					<Vertex X="15981" Y="7061" Z="0"/>
					<Vertex X="16000" Y="7068" Z="0"/>
					<Vertex X="16013" Y="7071" Z="0"/>
					<Vertex X="16029" Y="7071" Z="0"/>
					<Vertex X="16039" Y="7071" Z="0"/>
					<Vertex X="16059" Y="7074" Z="0"/>
					<Vertex X="16065" Y="7074" Z="0"/>
					<Vertex X="16075" Y="7081" Z="0"/>
					<Vertex X="16084" Y="7081" Z="0"/>
					<Vertex X="16091" Y="7081" Z="0"/>
					<Vertex X="16100" Y="7081" Z="0"/>
					<Vertex X="16107" Y="7081" Z="0"/>
					<Vertex X="16117" Y="7084" Z="0"/>
					<Vertex X="16123" Y="7084" Z="0"/>
					<Vertex X="16129" Y="7087" Z="0"/>
					<Vertex X="16139" Y="7087" Z="0"/>
					<Vertex X="16152" Y="7090" Z="0"/>
					<Vertex X="16159" Y="7090" Z="0"/>
					<Vertex X="16171" Y="7094" Z="0"/>
					<Vertex X="16181" Y="7094" Z="0"/>
					<Vertex X="16188" Y="7094" Z="0"/>
					<Vertex X="16197" Y="7097" Z="0"/>
					<Vertex X="16210" Y="7097" Z="0"/>
					<Vertex X="16217" Y="7097" Z="0"/>
					<Vertex X="16233" Y="7103" Z="0"/>
					<Vertex X="16239" Y="7103" Z="0"/>
					<Vertex X="16252" Y="7103" Z="0"/>
					<Vertex X="16259" Y="7106" Z="0"/>
					<Vertex X="16268" Y="7106" Z="0"/>
					<Vertex X="16271" Y="7106" Z="0"/>
					<Vertex X="16278" Y="7106" Z="0"/>
					<Vertex X="16284" Y="7106" Z="0"/>
					<Vertex X="16291" Y="7113" Z="0"/>
					<Vertex X="16294" Y="7113" Z="0"/>
					<Vertex X="16300" Y="7113" Z="0"/>
					<Vertex X="16304" Y="7116" Z="0"/>
					<Vertex X="16313" Y="7119" Z="0"/>
					<Vertex X="16317" Y="7123" Z="0"/>
					<Vertex X="16320" Y="7126" Z="0"/>
					<Vertex X="16323" Y="7126" Z="0"/>
					<Vertex X="16326" Y="7129" Z="0"/>
					<Vertex X="16326" Y="7132" Z="0"/>
					<Vertex X="16333" Y="7135" Z="0"/>
					<Vertex X="16339" Y="7139" Z="0"/>
					<Vertex X="16342" Y="7139" Z="0"/>
					<Vertex X="16342" Y="7142" Z="0"/>
					<Vertex X="16349" Y="7148" Z="0"/>
					<Vertex X="16355" Y="7152" Z="0"/>
					<Vertex X="16362" Y="7155" Z="0"/>
					<Vertex X="16365" Y="7161" Z="0"/>
					<Vertex X="16371" Y="7168" Z="0"/>
					<Vertex X="16381" Y="7171" Z="0"/>
					<Vertex X="16384" Y="7174" Z="0"/>
					<Vertex X="16394" Y="7177" Z="0"/>
					<Vertex X="16397" Y="7184" Z="0"/>
					<Vertex X="16404" Y="7187" Z="0"/>
					<Vertex X="16417" Y="7194" Z="0"/>
					<Vertex X="16423" Y="7197" Z="0"/>
					<Vertex X="16429" Y="7200" Z="0"/>
					<Vertex X="16436" Y="7203" Z="0"/>
					<Vertex X="16442" Y="7203" Z="0"/>
					<Vertex X="16452" Y="7203" Z="0"/>
					<Vertex X="16459" Y="7203" Z="0"/>
					<Vertex X="16468" Y="7203" Z="0"/>
					<Vertex X="16475" Y="7203" Z="0"/>
					<Vertex X="16488" Y="7203" Z="0"/>
					<Vertex X="16497" Y="7197" Z="0"/>
					<Vertex X="16500" Y="7190" Z="0"/>
					<Vertex X="16510" Y="7184" Z="0"/>
					<Vertex X="16517" Y="7171" Z="0"/>
					<Vertex X="16523" Y="7161" Z="0"/>
					<Vertex X="16529" Y="7152" Z="0"/>
					<Vertex X="16539" Y="7132" Z="0"/>
					<Vertex X="16542" Y="7123" Z="0"/>
					<Vertex X="16542" Y="7110" Z="0"/>
					<Vertex X="16549" Y="7100" Z="0"/>
					<Vertex X="16552" Y="7094" Z="0"/>
					<Vertex X="16555" Y="7084" Z="0"/>
					<Vertex X="16555" Y="7077" Z="0"/>
					<Vertex X="16559" Y="7071" Z="0"/>
					<Vertex X="16559" Y="7064" Z="0"/>
					<Vertex X="16562" Y="7058" Z="0"/>
					<Vertex X="16562" Y="7052" Z="0"/>
					<Vertex X="16562" Y="7048" Z="0"/>
					<Vertex X="16562" Y="7045" Z="0"/>
					<Vertex X="16562" Y="7039" Z="0"/>
					<Vertex X="16562" Y="7035" Z="0"/>
					<Vertex X="16562" Y="7032" Z="0"/>
					<Vertex X="16562" Y="7029" Z="0"/>
					<Vertex X="16562" Y="7026" Z="0"/>
					<Vertex X="16562" Y="7023" Z="0"/>
					<Vertex X="16533" Y="7029" Z="0"/>
				</Vertices>
			</Region>
			<Region Id="5" Type="0" Zoom="0.197443" Selected="0" ImageLocation="" ImageFocus="0" Length="9086.7" Area="4838157.5" LengthMicrons="2289.9" AreaMicrons="307242.4" Text="ACINAR" NegativeROA="0" InputRegionId="0" Analyze="1" DisplayId="5">
				<Attributes/>
				<Vertices>
					<Vertex X="6270" Y="7946" Z="0"/>
					<Vertex X="6280" Y="7946" Z="0"/>
					<Vertex X="6280" Y="7941" Z="0"/>
					<Vertex X="6285" Y="7941" Z="0"/>
					<Vertex X="6296" Y="7941" Z="0"/>
					<Vertex X="6301" Y="7936" Z="0"/>
					<Vertex X="6306" Y="7936" Z="0"/>
					<Vertex X="6311" Y="7936" Z="0"/>
					<Vertex X="6316" Y="7936" Z="0"/>
					<Vertex X="6321" Y="7936" Z="0"/>
					<Vertex X="6326" Y="7936" Z="0"/>
					<Vertex X="6331" Y="7936" Z="0"/>
					<Vertex X="6341" Y="7936" Z="0"/>
					<Vertex X="6356" Y="7936" Z="0"/>
					<Vertex X="6361" Y="7936" Z="0"/>
					<Vertex X="6382" Y="7936" Z="0"/>
					<Vertex X="6392" Y="7936" Z="0"/>
					<Vertex X="6412" Y="7936" Z="0"/>
					<Vertex X="6422" Y="7936" Z="0"/>
					<Vertex X="6427" Y="7936" Z="0"/>
					<Vertex X="6432" Y="7936" Z="0"/>
					<Vertex X="6448" Y="7936" Z="0"/>
					<Vertex X="6458" Y="7936" Z="0"/>
					<Vertex X="6463" Y="7936" Z="0"/>
					<Vertex X="6473" Y="7936" Z="0"/>
					<Vertex X="6493" Y="7936" Z="0"/>
					<Vertex X="6498" Y="7936" Z="0"/>
					<Vertex X="6529" Y="7936" Z="0"/>
					<Vertex X="6534" Y="7936" Z="0"/>
					<Vertex X="6554" Y="7941" Z="0"/>
					<Vertex X="6569" Y="7941" Z="0"/>
					<Vertex X="6579" Y="7941" Z="0"/>
					<Vertex X="6589" Y="7941" Z="0"/>
					<Vertex X="6599" Y="7951" Z="0"/>
					<Vertex X="6605" Y="7951" Z="0"/>
					<Vertex X="6620" Y="7956" Z="0"/>
					<Vertex X="6625" Y="7956" Z="0"/>
					<Vertex X="6630" Y="7961" Z="0"/>
					<Vertex X="6640" Y="7961" Z="0"/>
					<Vertex X="6650" Y="7966" Z="0"/>
					<Vertex X="6655" Y="7971" Z="0"/>
					<Vertex X="6660" Y="7971" Z="0"/>
					<Vertex X="6670" Y="7971" Z="0"/>
					<Vertex X="6675" Y="7977" Z="0"/>
					<Vertex X="6681" Y="7977" Z="0"/>
					<Vertex X="6691" Y="7982" Z="0"/>
					<Vertex X="6701" Y="7987" Z="0"/>
					<Vertex X="6711" Y="7992" Z="0"/>
					<Vertex X="6721" Y="7997" Z="0"/>
					<Vertex X="6726" Y="7997" Z="0"/>
					<Vertex X="6731" Y="8002" Z="0"/>
					<Vertex X="6736" Y="8007" Z="0"/>
					<Vertex X="6746" Y="8007" Z="0"/>
					<Vertex X="6751" Y="8012" Z="0"/>
					<Vertex X="6756" Y="8017" Z="0"/>
					<Vertex X="6767" Y="8022" Z="0"/>
					<Vertex X="6777" Y="8032" Z="0"/>
					<Vertex X="6792" Y="8032" Z="0"/>
					<Vertex X="6792" Y="8037" Z="0"/>
					<Vertex X="6797" Y="8042" Z="0"/>
					<Vertex X="6807" Y="8047" Z="0"/>
					<Vertex X="6807" Y="8052" Z="0"/>
					<Vertex X="6812" Y="8058" Z="0"/>
					<Vertex X="6817" Y="8058" Z="0"/>
					<Vertex X="6827" Y="8063" Z="0"/>
					<Vertex X="6832" Y="8068" Z="0"/>
					<Vertex X="6838" Y="8078" Z="0"/>
					<Vertex X="6843" Y="8078" Z="0"/>
					<Vertex X="6843" Y="8083" Z="0"/>
					<Vertex X="6853" Y="8093" Z="0"/>
					<Vertex X="6858" Y="8098" Z="0"/>
					<Vertex X="6858" Y="8103" Z="0"/>
					<Vertex X="6863" Y="8108" Z="0"/>
					<Vertex X="6863" Y="8113" Z="0"/>
					<Vertex X="6868" Y="8113" Z="0"/>
					<Vertex X="6873" Y="8118" Z="0"/>
					<Vertex X="6873" Y="8123" Z="0"/>
					<Vertex X="6873" Y="8128" Z="0"/>
					<Vertex X="6878" Y="8128" Z="0"/>
					<Vertex X="6878" Y="8134" Z="0"/>
					<Vertex X="6888" Y="8139" Z="0"/>
					<Vertex X="6888" Y="8144" Z="0"/>
					<Vertex X="6888" Y="8149" Z="0"/>
					<Vertex X="6893" Y="8154" Z="0"/>
					<Vertex X="6893" Y="8159" Z="0"/>
					<Vertex X="6893" Y="8164" Z="0"/>
					<Vertex X="6893" Y="8169" Z="0"/>
					<Vertex X="6898" Y="8169" Z="0"/>
					<Vertex X="6903" Y="8174" Z="0"/>
					<Vertex X="6903" Y="8179" Z="0"/>
					<Vertex X="6908" Y="8184" Z="0"/>
					<Vertex X="6908" Y="8189" Z="0"/>
					<Vertex X="6908" Y="8194" Z="0"/>
					<Vertex X="6913" Y="8199" Z="0"/>
					<Vertex X="6913" Y="8204" Z="0"/>
					<Vertex X="6919" Y="8204" Z="0"/>
					<Vertex X="6919" Y="8209" Z="0"/>
					<Vertex X="6924" Y="8220" Z="0"/>
					<Vertex X="6924" Y="8225" Z="0"/>
					<Vertex X="6934" Y="8235" Z="0"/>
					<Vertex X="6934" Y="8240" Z="0"/>
					<Vertex X="6939" Y="8245" Z="0"/>
					<Vertex X="6944" Y="8250" Z="0"/>
					<Vertex X="6949" Y="8250" Z="0"/>
					<Vertex X="6949" Y="8255" Z="0"/>
					<Vertex X="6959" Y="8260" Z="0"/>
					<Vertex X="6969" Y="8275" Z="0"/>
					<Vertex X="6969" Y="8280" Z="0"/>
					<Vertex X="6979" Y="8285" Z="0"/>
					<Vertex X="6984" Y="8296" Z="0"/>
					<Vertex X="6989" Y="8296" Z="0"/>
					<Vertex X="7000" Y="8306" Z="0"/>
					<Vertex X="7005" Y="8311" Z="0"/>
					<Vertex X="7010" Y="8311" Z="0"/>
					<Vertex X="7015" Y="8316" Z="0"/>
					<Vertex X="7020" Y="8321" Z="0"/>
					<Vertex X="7030" Y="8326" Z="0"/>
					<Vertex X="7035" Y="8331" Z="0"/>
					<Vertex X="7035" Y="8336" Z="0"/>
					<Vertex X="7040" Y="8336" Z="0"/>
					<Vertex X="7050" Y="8341" Z="0"/>
					<Vertex X="7060" Y="8341" Z="0"/>
					<Vertex X="7065" Y="8346" Z="0"/>
					<Vertex X="7065" Y="8351" Z="0"/>
					<Vertex X="7070" Y="8351" Z="0"/>
					<Vertex X="7076" Y="8351" Z="0"/>
					<Vertex X="7081" Y="8356" Z="0"/>
					<Vertex X="7086" Y="8356" Z="0"/>
					<Vertex X="7091" Y="8356" Z="0"/>
					<Vertex X="7101" Y="8356" Z="0"/>
					<Vertex X="7111" Y="8367" Z="0"/>
					<Vertex X="7116" Y="8372" Z="0"/>
					<Vertex X="7121" Y="8372" Z="0"/>
					<Vertex X="7126" Y="8372" Z="0"/>
					<Vertex X="7131" Y="8377" Z="0"/>
					<Vertex X="7136" Y="8377" Z="0"/>
					<Vertex X="7146" Y="8382" Z="0"/>
					<Vertex X="7146" Y="8387" Z="0"/>
					<Vertex X="7157" Y="8387" Z="0"/>
					<Vertex X="7162" Y="8387" Z="0"/>
					<Vertex X="7177" Y="8397" Z="0"/>
					<Vertex X="7182" Y="8397" Z="0"/>
					<Vertex X="7197" Y="8407" Z="0"/>
					<Vertex X="7202" Y="8407" Z="0"/>
					<Vertex X="7207" Y="8417" Z="0"/>
					<Vertex X="7212" Y="8417" Z="0"/>
					<Vertex X="7217" Y="8422" Z="0"/>
					<Vertex X="7222" Y="8427" Z="0"/>
					<Vertex X="7227" Y="8427" Z="0"/>
					<Vertex X="7238" Y="8437" Z="0"/>
					<Vertex X="7243" Y="8442" Z="0"/>
					<Vertex X="7248" Y="8448" Z="0"/>
					<Vertex X="7253" Y="8453" Z="0"/>
					<Vertex X="7258" Y="8453" Z="0"/>
					<Vertex X="7258" Y="8458" Z="0"/>
					<Vertex X="7263" Y="8463" Z="0"/>
					<Vertex X="7268" Y="8468" Z="0"/>
					<Vertex X="7273" Y="8473" Z="0"/>
					<Vertex X="7273" Y="8478" Z="0"/>
					<Vertex X="7278" Y="8483" Z="0"/>
					<Vertex X="7283" Y="8488" Z="0"/>
					<Vertex X="7288" Y="8498" Z="0"/>
					<Vertex X="7293" Y="8508" Z="0"/>
					<Vertex X="7293" Y="8513" Z="0"/>
					<Vertex X="7298" Y="8513" Z="0"/>
					<Vertex X="7303" Y="8518" Z="0"/>
					<Vertex X="7314" Y="8529" Z="0"/>
					<Vertex X="7324" Y="8534" Z="0"/>
					<Vertex X="7329" Y="8534" Z="0"/>
					<Vertex X="7334" Y="8534" Z="0"/>
					<Vertex X="7339" Y="8539" Z="0"/>
					<Vertex X="7339" Y="8544" Z="0"/>
					<Vertex X="7349" Y="8549" Z="0"/>
					<Vertex X="7349" Y="8554" Z="0"/>
					<Vertex X="7354" Y="8559" Z="0"/>
					<Vertex X="7359" Y="8564" Z="0"/>
					<Vertex X="7364" Y="8564" Z="0"/>
					<Vertex X="7364" Y="8569" Z="0"/>
					<Vertex X="7369" Y="8574" Z="0"/>
					<Vertex X="7379" Y="8584" Z="0"/>
					<Vertex X="7379" Y="8589" Z="0"/>
					<Vertex X="7385" Y="8594" Z="0"/>
					<Vertex X="7390" Y="8599" Z="0"/>
					<Vertex X="7395" Y="8610" Z="0"/>
					<Vertex X="7400" Y="8620" Z="0"/>
					<Vertex X="7400" Y="8625" Z="0"/>
					<Vertex X="7400" Y="8630" Z="0"/>
					<Vertex X="7405" Y="8640" Z="0"/>
					<Vertex X="7410" Y="8645" Z="0"/>
					<Vertex X="7410" Y="8650" Z="0"/>
					<Vertex X="7410" Y="8660" Z="0"/>
					<Vertex X="7415" Y="8670" Z="0"/>
					<Vertex X="7415" Y="8675" Z="0"/>
					<Vertex X="7420" Y="8686" Z="0"/>
					<Vertex X="7420" Y="8696" Z="0"/>
					<Vertex X="7420" Y="8701" Z="0"/>
					<Vertex X="7420" Y="8706" Z="0"/>
					<Vertex X="7420" Y="8716" Z="0"/>
					<Vertex X="7420" Y="8721" Z="0"/>
					<Vertex X="7420" Y="8726" Z="0"/>
					<Vertex X="7420" Y="8731" Z="0"/>
					<Vertex X="7420" Y="8736" Z="0"/>
					<Vertex X="7420" Y="8741" Z="0"/>
					<Vertex X="7420" Y="8751" Z="0"/>
					<Vertex X="7420" Y="8756" Z="0"/>
					<Vertex X="7420" Y="8762" Z="0"/>
					<Vertex X="7420" Y="8777" Z="0"/>
					<Vertex X="7420" Y="8782" Z="0"/>
					<Vertex X="7420" Y="8792" Z="0"/>
					<Vertex X="7420" Y="8797" Z="0"/>
					<Vertex X="7420" Y="8807" Z="0"/>
					<Vertex X="7420" Y="8812" Z="0"/>
					<Vertex X="7415" Y="8817" Z="0"/>
					<Vertex X="7415" Y="8822" Z="0"/>
					<Vertex X="7415" Y="8827" Z="0"/>
					<Vertex X="7410" Y="8832" Z="0"/>
					<Vertex X="7410" Y="8838" Z="0"/>
					<Vertex X="7405" Y="8843" Z="0"/>
					<Vertex X="7405" Y="8848" Z="0"/>
					<Vertex X="7405" Y="8853" Z="0"/>
					<Vertex X="7405" Y="8858" Z="0"/>
					<Vertex X="7400" Y="8863" Z="0"/>
					<Vertex X="7395" Y="8868" Z="0"/>
					<Vertex X="7395" Y="8873" Z="0"/>
					<Vertex X="7395" Y="8878" Z="0"/>
					<Vertex X="7395" Y="8883" Z="0"/>
					<Vertex X="7395" Y="8888" Z="0"/>
					<Vertex X="7390" Y="8888" Z="0"/>
					<Vertex X="7390" Y="8893" Z="0"/>
					<Vertex X="7385" Y="8893" Z="0"/>
					<Vertex X="7385" Y="8898" Z="0"/>
					<Vertex X="7379" Y="8903" Z="0"/>
					<Vertex X="7374" Y="8908" Z="0"/>
					<Vertex X="7369" Y="8913" Z="0"/>
					<Vertex X="7364" Y="8919" Z="0"/>
					<Vertex X="7364" Y="8924" Z="0"/>
					<Vertex X="7364" Y="8929" Z="0"/>
					<Vertex X="7359" Y="8934" Z="0"/>
					<Vertex X="7354" Y="8944" Z="0"/>
					<Vertex X="7349" Y="8954" Z="0"/>
					<Vertex X="7349" Y="8964" Z="0"/>
					<Vertex X="7349" Y="8969" Z="0"/>
					<Vertex X="7349" Y="8984" Z="0"/>
					<Vertex X="7344" Y="9005" Z="0"/>
					<Vertex X="7344" Y="9025" Z="0"/>
					<Vertex X="7344" Y="9050" Z="0"/>
					<Vertex X="7344" Y="9086" Z="0"/>
					<Vertex X="7344" Y="9101" Z="0"/>
					<Vertex X="7344" Y="9146" Z="0"/>
					<Vertex X="7344" Y="9167" Z="0"/>
					<Vertex X="7334" Y="9207" Z="0"/>
					<Vertex X="7334" Y="9222" Z="0"/>
					<Vertex X="7334" Y="9258" Z="0"/>
					<Vertex X="7334" Y="9268" Z="0"/>
					<Vertex X="7334" Y="9293" Z="0"/>
					<Vertex X="7334" Y="9303" Z="0"/>
					<Vertex X="7334" Y="9329" Z="0"/>
					<Vertex X="7334" Y="9344" Z="0"/>
					<Vertex X="7339" Y="9364" Z="0"/>
					<Vertex X="7339" Y="9379" Z="0"/>
					<Vertex X="7339" Y="9395" Z="0"/>
					<Vertex X="7339" Y="9400" Z="0"/>
					<Vertex X="7354" Y="9420" Z="0"/>
					<Vertex X="7354" Y="9425" Z="0"/>
					<Vertex X="7354" Y="9440" Z="0"/>
					<Vertex X="7359" Y="9445" Z="0"/>
					<Vertex X="7364" Y="9460" Z="0"/>
					<Vertex X="7364" Y="9466" Z="0"/>
					<Vertex X="7369" Y="9471" Z="0"/>
					<Vertex X="7369" Y="9481" Z="0"/>
					<Vertex X="7374" Y="9491" Z="0"/>
					<Vertex X="7374" Y="9501" Z="0"/>
					<Vertex X="7390" Y="9511" Z="0"/>
					<Vertex X="7390" Y="9516" Z="0"/>
					<Vertex X="7390" Y="9531" Z="0"/>
					<Vertex X="7390" Y="9536" Z="0"/>
					<Vertex X="7395" Y="9552" Z="0"/>
					<Vertex X="7400" Y="9557" Z="0"/>
					<Vertex X="7400" Y="9562" Z="0"/>
					<Vertex X="7400" Y="9572" Z="0"/>
					<Vertex X="7400" Y="9582" Z="0"/>
					<Vertex X="7400" Y="9597" Z="0"/>
					<Vertex X="7400" Y="9602" Z="0"/>
					<Vertex X="7400" Y="9617" Z="0"/>
					<Vertex X="7400" Y="9623" Z="0"/>
					<Vertex X="7400" Y="9643" Z="0"/>
					<Vertex X="7400" Y="9653" Z="0"/>
					<Vertex X="7400" Y="9673" Z="0"/>
					<Vertex X="7400" Y="9683" Z="0"/>
					<Vertex X="7400" Y="9704" Z="0"/>
					<Vertex X="7400" Y="9709" Z="0"/>
					<Vertex X="7400" Y="9724" Z="0"/>
					<Vertex X="7400" Y="9744" Z="0"/>
					<Vertex X="7400" Y="9754" Z="0"/>
					<Vertex X="7400" Y="9769" Z="0"/>
					<Vertex X="7400" Y="9775" Z="0"/>
					<Vertex X="7400" Y="9790" Z="0"/>
					<Vertex X="7400" Y="9795" Z="0"/>
					<Vertex X="7400" Y="9810" Z="0"/>
					<Vertex X="7400" Y="9820" Z="0"/>
					<Vertex X="7395" Y="9830" Z="0"/>
					<Vertex X="7395" Y="9835" Z="0"/>
					<Vertex X="7395" Y="9861" Z="0"/>
					<Vertex X="7390" Y="9866" Z="0"/>
					<Vertex X="7385" Y="9876" Z="0"/>
					<Vertex X="7385" Y="9881" Z="0"/>
					<Vertex X="7385" Y="9891" Z="0"/>
					<Vertex X="7385" Y="9896" Z="0"/>
					<Vertex X="7379" Y="9901" Z="0"/>
					<Vertex X="7374" Y="9916" Z="0"/>
					<Vertex X="7369" Y="9926" Z="0"/>
					<Vertex X="7364" Y="9942" Z="0"/>
					<Vertex X="7364" Y="9947" Z="0"/>
					<Vertex X="7364" Y="9952" Z="0"/>
					<Vertex X="7359" Y="9962" Z="0"/>
					<Vertex X="7354" Y="9967" Z="0"/>
					<Vertex X="7354" Y="9972" Z="0"/>
					<Vertex X="7349" Y="9977" Z="0"/>
					<Vertex X="7349" Y="9987" Z="0"/>
					<Vertex X="7344" Y="9997" Z="0"/>
					<Vertex X="7344" Y="10002" Z="0"/>
					<Vertex X="7339" Y="10007" Z="0"/>
					<Vertex X="7339" Y="10018" Z="0"/>
					<Vertex X="7334" Y="10023" Z="0"/>
					<Vertex X="7334" Y="10028" Z="0"/>
					<Vertex X="7334" Y="10033" Z="0"/>
					<Vertex X="7334" Y="10043" Z="0"/>
					<Vertex X="7334" Y="10053" Z="0"/>
					<Vertex X="7324" Y="10058" Z="0"/>
					<Vertex X="7319" Y="10073" Z="0"/>
					<Vertex X="7319" Y="10083" Z="0"/>
					<Vertex X="7319" Y="10094" Z="0"/>
					<Vertex X="7314" Y="10104" Z="0"/>
					<Vertex X="7309" Y="10114" Z="0"/>
					<Vertex X="7309" Y="10124" Z="0"/>
					<Vertex X="7303" Y="10124" Z="0"/>
					<Vertex X="7303" Y="10129" Z="0"/>
					<Vertex X="7303" Y="10134" Z="0"/>
					<Vertex X="7298" Y="10139" Z="0"/>
					<Vertex X="7298" Y="10144" Z="0"/>
					<Vertex X="7298" Y="10149" Z="0"/>
					<Vertex X="7293" Y="10159" Z="0"/>
					<Vertex X="7288" Y="10159" Z="0"/>
					<Vertex X="7288" Y="10164" Z="0"/>
					<Vertex X="7288" Y="10170" Z="0"/>
					<Vertex X="7283" Y="10175" Z="0"/>
					<Vertex X="7278" Y="10175" Z="0"/>
					<Vertex X="7273" Y="10180" Z="0"/>
					<Vertex X="7268" Y="10185" Z="0"/>
					<Vertex X="7263" Y="10185" Z="0"/>
					<Vertex X="7258" Y="10190" Z="0"/>
					<Vertex X="7248" Y="10190" Z="0"/>
					<Vertex X="7238" Y="10190" Z="0"/>
					<Vertex X="7222" Y="10195" Z="0"/>
					<Vertex X="7207" Y="10205" Z="0"/>
					<Vertex X="7192" Y="10205" Z="0"/>
					<Vertex X="7187" Y="10205" Z="0"/>
					<Vertex X="7172" Y="10205" Z="0"/>
					<Vertex X="7152" Y="10205" Z="0"/>
					<Vertex X="7136" Y="10210" Z="0"/>
					<Vertex X="7121" Y="10210" Z="0"/>
					<Vertex X="7111" Y="10210" Z="0"/>
					<Vertex X="7091" Y="10215" Z="0"/>
					<Vertex X="7086" Y="10215" Z="0"/>
					<Vertex X="7065" Y="10215" Z="0"/>
					<Vertex X="7060" Y="10215" Z="0"/>
					<Vertex X="7040" Y="10215" Z="0"/>
					<Vertex X="7015" Y="10225" Z="0"/>
					<Vertex X="7010" Y="10225" Z="0"/>
					<Vertex X="6995" Y="10225" Z="0"/>
					<Vertex X="6989" Y="10225" Z="0"/>
					<Vertex X="6974" Y="10225" Z="0"/>
					<Vertex X="6969" Y="10230" Z="0"/>
					<Vertex X="6949" Y="10235" Z="0"/>
					<Vertex X="6934" Y="10235" Z="0"/>
					<Vertex X="6924" Y="10235" Z="0"/>
					<Vertex X="6908" Y="10240" Z="0"/>
					<Vertex X="6903" Y="10240" Z="0"/>
					<Vertex X="6888" Y="10246" Z="0"/>
					<Vertex X="6878" Y="10246" Z="0"/>
					<Vertex X="6868" Y="10251" Z="0"/>
					<Vertex X="6848" Y="10251" Z="0"/>
					<Vertex X="6843" Y="10261" Z="0"/>
					<Vertex X="6822" Y="10261" Z="0"/>
					<Vertex X="6817" Y="10266" Z="0"/>
					<Vertex X="6792" Y="10276" Z="0"/>
					<Vertex X="6787" Y="10281" Z="0"/>
					<Vertex X="6772" Y="10286" Z="0"/>
					<Vertex X="6756" Y="10296" Z="0"/>
					<Vertex X="6746" Y="10301" Z="0"/>
					<Vertex X="6726" Y="10316" Z="0"/>
					<Vertex X="6716" Y="10327" Z="0"/>
					<Vertex X="6706" Y="10332" Z="0"/>
					<Vertex X="6696" Y="10342" Z="0"/>
					<Vertex X="6691" Y="10347" Z="0"/>
					<Vertex X="6686" Y="10357" Z="0"/>
					<Vertex X="6681" Y="10357" Z="0"/>
					<Vertex X="6675" Y="10367" Z="0"/>
					<Vertex X="6670" Y="10372" Z="0"/>
					<Vertex X="6665" Y="10382" Z="0"/>
					<Vertex X="6655" Y="10387" Z="0"/>
					<Vertex X="6650" Y="10387" Z="0"/>
					<Vertex X="6640" Y="10397" Z="0"/>
					<Vertex X="6640" Y="10403" Z="0"/>
					<Vertex X="6635" Y="10413" Z="0"/>
					<Vertex X="6625" Y="10423" Z="0"/>
					<Vertex X="6620" Y="10428" Z="0"/>
					<Vertex X="6610" Y="10438" Z="0"/>
					<Vertex X="6599" Y="10438" Z="0"/>
					<Vertex X="6594" Y="10448" Z="0"/>
					<Vertex X="6589" Y="10453" Z="0"/>
					<Vertex X="6579" Y="10453" Z="0"/>
					<Vertex X="6574" Y="10458" Z="0"/>
					<Vertex X="6569" Y="10463" Z="0"/>
					<Vertex X="6554" Y="10468" Z="0"/>
					<Vertex X="6539" Y="10473" Z="0"/>
					<Vertex X="6529" Y="10473" Z="0"/>
					<Vertex X="6513" Y="10484" Z="0"/>
					<Vertex X="6493" Y="10484" Z="0"/>
					<Vertex X="6483" Y="10489" Z="0"/>
					<Vertex X="6463" Y="10489" Z="0"/>
					<Vertex X="6453" Y="10494" Z="0"/>
					<Vertex X="6432" Y="10499" Z="0"/>
					<Vertex X="6427" Y="10504" Z="0"/>
					<Vertex X="6417" Y="10504" Z="0"/>
					<Vertex X="6402" Y="10509" Z="0"/>
					<Vertex X="6397" Y="10509" Z="0"/>
					<Vertex X="6382" Y="10514" Z="0"/>
					<Vertex X="6366" Y="10514" Z="0"/>
					<Vertex X="6361" Y="10514" Z="0"/>
					<Vertex X="6346" Y="10519" Z="0"/>
					<Vertex X="6341" Y="10519" Z="0"/>
					<Vertex X="6326" Y="10519" Z="0"/>
					<Vertex X="6311" Y="10524" Z="0"/>
					<Vertex X="6296" Y="10524" Z="0"/>
					<Vertex X="6280" Y="10524" Z="0"/>
					<Vertex X="6275" Y="10524" Z="0"/>
					<Vertex X="6260" Y="10529" Z="0"/>
					<Vertex X="6250" Y="10534" Z="0"/>
					<Vertex X="6235" Y="10539" Z="0"/>
					<Vertex X="6220" Y="10544" Z="0"/>
					<Vertex X="6209" Y="10549" Z="0"/>
					<Vertex X="6194" Y="10560" Z="0"/>
					<Vertex X="6184" Y="10560" Z="0"/>
					<Vertex X="6174" Y="10565" Z="0"/>
					<Vertex X="6169" Y="10565" Z="0"/>
					<Vertex X="6159" Y="10570" Z="0"/>
					<Vertex X="6149" Y="10575" Z="0"/>
					<Vertex X="6139" Y="10580" Z="0"/>
					<Vertex X="6128" Y="10580" Z="0"/>
					<Vertex X="6118" Y="10585" Z="0"/>
					<Vertex X="6113" Y="10590" Z="0"/>
					<Vertex X="6098" Y="10595" Z="0"/>
					<Vertex X="6088" Y="10600" Z="0"/>
					<Vertex X="6068" Y="10610" Z="0"/>
					<Vertex X="6058" Y="10615" Z="0"/>
					<Vertex X="6047" Y="10615" Z="0"/>
					<Vertex X="6032" Y="10625" Z="0"/>
					<Vertex X="6017" Y="10625" Z="0"/>
					<Vertex X="6002" Y="10630" Z="0"/>
					<Vertex X="5992" Y="10630" Z="0"/>
					<Vertex X="5982" Y="10630" Z="0"/>
					<Vertex X="5966" Y="10636" Z="0"/>
					<Vertex X="5961" Y="10636" Z="0"/>
					<Vertex X="5941" Y="10641" Z="0"/>
					<Vertex X="5921" Y="10641" Z="0"/>
					<Vertex X="5911" Y="10641" Z="0"/>
					<Vertex X="5895" Y="10641" Z="0"/>
					<Vertex X="5885" Y="10641" Z="0"/>
					<Vertex X="5870" Y="10641" Z="0"/>
					<Vertex X="5855" Y="10641" Z="0"/>
					<Vertex X="5835" Y="10641" Z="0"/>
					<Vertex X="5825" Y="10641" Z="0"/>
					<Vertex X="5819" Y="10641" Z="0"/>
					<Vertex X="5799" Y="10641" Z="0"/>
					<Vertex X="5784" Y="10641" Z="0"/>
					<Vertex X="5774" Y="10641" Z="0"/>
					<Vertex X="5754" Y="10641" Z="0"/>
					<Vertex X="5733" Y="10636" Z="0"/>
					<Vertex X="5718" Y="10620" Z="0"/>
					<Vertex X="5693" Y="10620" Z="0"/>
					<Vertex X="5678" Y="10615" Z="0"/>
					<Vertex X="5652" Y="10600" Z="0"/>
					<Vertex X="5627" Y="10595" Z="0"/>
					<Vertex X="5612" Y="10585" Z="0"/>
					<Vertex X="5597" Y="10580" Z="0"/>
					<Vertex X="5581" Y="10575" Z="0"/>
					<Vertex X="5561" Y="10560" Z="0"/>
					<Vertex X="5546" Y="10549" Z="0"/>
					<Vertex X="5541" Y="10549" Z="0"/>
					<Vertex X="5521" Y="10539" Z="0"/>
					<Vertex X="5505" Y="10529" Z="0"/>
					<Vertex X="5500" Y="10529" Z="0"/>
					<Vertex X="5480" Y="10514" Z="0"/>
					<Vertex X="5470" Y="10509" Z="0"/>
					<Vertex X="5460" Y="10504" Z="0"/>
					<Vertex X="5445" Y="10489" Z="0"/>
					<Vertex X="5435" Y="10479" Z="0"/>
					<Vertex X="5419" Y="10473" Z="0"/>
					<Vertex X="5409" Y="10463" Z="0"/>
					<Vertex X="5404" Y="10458" Z="0"/>
					<Vertex X="5389" Y="10448" Z="0"/>
					<Vertex X="5379" Y="10433" Z="0"/>
					<Vertex X="5374" Y="10428" Z="0"/>
					<Vertex X="5364" Y="10423" Z="0"/>
					<Vertex X="5359" Y="10418" Z="0"/>
					<Vertex X="5348" Y="10408" Z="0"/>
					<Vertex X="5338" Y="10397" Z="0"/>
					<Vertex X="5333" Y="10392" Z="0"/>
					<Vertex X="5323" Y="10382" Z="0"/>
					<Vertex X="5313" Y="10372" Z="0"/>
					<Vertex X="5313" Y="10362" Z="0"/>
					<Vertex X="5303" Y="10352" Z="0"/>
					<Vertex X="5298" Y="10342" Z="0"/>
					<Vertex X="5293" Y="10332" Z="0"/>
					<Vertex X="5283" Y="10321" Z="0"/>
					<Vertex X="5273" Y="10316" Z="0"/>
					<Vertex X="5267" Y="10306" Z="0"/>
					<Vertex X="5267" Y="10301" Z="0"/>
					<Vertex X="5262" Y="10296" Z="0"/>
					<Vertex X="5262" Y="10291" Z="0"/>
					<Vertex X="5262" Y="10281" Z="0"/>
					<Vertex X="5262" Y="10276" Z="0"/>
					<Vertex X="5262" Y="10271" Z="0"/>
					<Vertex X="5262" Y="10261" Z="0"/>
					<Vertex X="5262" Y="10251" Z="0"/>
					<Vertex X="5262" Y="10246" Z="0"/>
					<Vertex X="5262" Y="10235" Z="0"/>
					<Vertex X="5262" Y="10230" Z="0"/>
					<Vertex X="5262" Y="10220" Z="0"/>
					<Vertex X="5262" Y="10215" Z="0"/>
					<Vertex X="5262" Y="10210" Z="0"/>
					<Vertex X="5267" Y="10205" Z="0"/>
					<Vertex X="5273" Y="10200" Z="0"/>
					<Vertex X="5273" Y="10195" Z="0"/>
					<Vertex X="5283" Y="10185" Z="0"/>
					<Vertex X="5288" Y="10185" Z="0"/>
					<Vertex X="5288" Y="10180" Z="0"/>
					<Vertex X="5293" Y="10180" Z="0"/>
					<Vertex X="5298" Y="10175" Z="0"/>
					<Vertex X="5308" Y="10170" Z="0"/>
					<Vertex X="5313" Y="10164" Z="0"/>
					<Vertex X="5323" Y="10164" Z="0"/>
					<Vertex X="5333" Y="10159" Z="0"/>
					<Vertex X="5333" Y="10154" Z="0"/>
					<Vertex X="5354" Y="10144" Z="0"/>
					<Vertex X="5364" Y="10134" Z="0"/>
					<Vertex X="5369" Y="10134" Z="0"/>
					<Vertex X="5374" Y="10134" Z="0"/>
					<Vertex X="5384" Y="10124" Z="0"/>
					<Vertex X="5394" Y="10119" Z="0"/>
					<Vertex X="5399" Y="10114" Z="0"/>
					<Vertex X="5409" Y="10114" Z="0"/>
					<Vertex X="5424" Y="10099" Z="0"/>
					<Vertex X="5430" Y="10099" Z="0"/>
					<Vertex X="5435" Y="10099" Z="0"/>
					<Vertex X="5435" Y="10094" Z="0"/>
					<Vertex X="5440" Y="10094" Z="0"/>
					<Vertex X="5450" Y="10089" Z="0"/>
					<Vertex X="5455" Y="10083" Z="0"/>
					<Vertex X="5460" Y="10083" Z="0"/>
					<Vertex X="5475" Y="10073" Z="0"/>
					<Vertex X="5480" Y="10068" Z="0"/>
					<Vertex X="5480" Y="10063" Z="0"/>
					<Vertex X="5485" Y="10063" Z="0"/>
					<Vertex X="5495" Y="10053" Z="0"/>
					<Vertex X="5500" Y="10053" Z="0"/>
					<Vertex X="5511" Y="10048" Z="0"/>
					<Vertex X="5511" Y="10043" Z="0"/>
					<Vertex X="5516" Y="10043" Z="0"/>
					<Vertex X="5521" Y="10038" Z="0"/>
					<Vertex X="5526" Y="10038" Z="0"/>
					<Vertex X="5531" Y="10033" Z="0"/>
					<Vertex X="5536" Y="10028" Z="0"/>
					<Vertex X="5541" Y="10023" Z="0"/>
					<Vertex X="5546" Y="10023" Z="0"/>
					<Vertex X="5551" Y="10013" Z="0"/>
					<Vertex X="5556" Y="10007" Z="0"/>
					<Vertex X="5561" Y="10007" Z="0"/>
					<Vertex X="5561" Y="10002" Z="0"/>
					<Vertex X="5561" Y="9992" Z="0"/>
					<Vertex X="5566" Y="9982" Z="0"/>
					<Vertex X="5566" Y="9972" Z="0"/>
					<Vertex X="5566" Y="9962" Z="0"/>
					<Vertex X="5566" Y="9947" Z="0"/>
					<Vertex X="5566" Y="9937" Z="0"/>
					<Vertex X="5566" Y="9932" Z="0"/>
					<Vertex X="5566" Y="9926" Z="0"/>
					<Vertex X="5566" Y="9916" Z="0"/>
					<Vertex X="5566" Y="9911" Z="0"/>
					<Vertex X="5566" Y="9906" Z="0"/>
					<Vertex X="5566" Y="9901" Z="0"/>
					<Vertex X="5566" Y="9896" Z="0"/>
					<Vertex X="5561" Y="9886" Z="0"/>
					<Vertex X="5556" Y="9881" Z="0"/>
					<Vertex X="5556" Y="9876" Z="0"/>
					<Vertex X="5551" Y="9866" Z="0"/>
					<Vertex X="5551" Y="9850" Z="0"/>
					<Vertex X="5541" Y="9840" Z="0"/>
					<Vertex X="5541" Y="9835" Z="0"/>
					<Vertex X="5536" Y="9830" Z="0"/>
					<Vertex X="5536" Y="9825" Z="0"/>
					<Vertex X="5531" Y="9815" Z="0"/>
					<Vertex X="5526" Y="9810" Z="0"/>
					<Vertex X="5526" Y="9800" Z="0"/>
					<Vertex X="5521" Y="9795" Z="0"/>
					<Vertex X="5516" Y="9790" Z="0"/>
					<Vertex X="5511" Y="9785" Z="0"/>
					<Vertex X="5505" Y="9785" Z="0"/>
					<Vertex X="5505" Y="9780" Z="0"/>
					<Vertex X="5500" Y="9775" Z="0"/>
					<Vertex X="5490" Y="9764" Z="0"/>
					<Vertex X="5485" Y="9759" Z="0"/>
					<Vertex X="5480" Y="9754" Z="0"/>
					<Vertex X="5475" Y="9749" Z="0"/>
					<Vertex X="5475" Y="9744" Z="0"/>
					<Vertex X="5470" Y="9744" Z="0"/>
					<Vertex X="5470" Y="9734" Z="0"/>
					<Vertex X="5460" Y="9729" Z="0"/>
					<Vertex X="5460" Y="9724" Z="0"/>
					<Vertex X="5455" Y="9724" Z="0"/>
					<Vertex X="5455" Y="9719" Z="0"/>
					<Vertex X="5445" Y="9714" Z="0"/>
					<Vertex X="5445" Y="9709" Z="0"/>
					<Vertex X="5440" Y="9704" Z="0"/>
					<Vertex X="5435" Y="9699" Z="0"/>
					<Vertex X="5430" Y="9688" Z="0"/>
					<Vertex X="5424" Y="9683" Z="0"/>
					<Vertex X="5419" Y="9683" Z="0"/>
					<Vertex X="5414" Y="9678" Z="0"/>
					<Vertex X="5414" Y="9673" Z="0"/>
					<Vertex X="5409" Y="9673" Z="0"/>
					<Vertex X="5409" Y="9668" Z="0"/>
					<Vertex X="5404" Y="9668" Z="0"/>
					<Vertex X="5399" Y="9663" Z="0"/>
					<Vertex X="5399" Y="9658" Z="0"/>
					<Vertex X="5394" Y="9653" Z="0"/>
					<Vertex X="5389" Y="9648" Z="0"/>
					<Vertex X="5389" Y="9643" Z="0"/>
					<Vertex X="5384" Y="9638" Z="0"/>
					<Vertex X="5384" Y="9628" Z="0"/>
					<Vertex X="5379" Y="9623" Z="0"/>
					<Vertex X="5379" Y="9617" Z="0"/>
					<Vertex X="5374" Y="9612" Z="0"/>
					<Vertex X="5374" Y="9607" Z="0"/>
					<Vertex X="5369" Y="9607" Z="0"/>
					<Vertex X="5369" Y="9602" Z="0"/>
					<Vertex X="5364" Y="9597" Z="0"/>
					<Vertex X="5364" Y="9592" Z="0"/>
					<Vertex X="5359" Y="9587" Z="0"/>
					<Vertex X="5354" Y="9577" Z="0"/>
					<Vertex X="5354" Y="9567" Z="0"/>
					<Vertex X="5348" Y="9567" Z="0"/>
					<Vertex X="5348" Y="9557" Z="0"/>
					<Vertex X="5348" Y="9552" Z="0"/>
					<Vertex X="5343" Y="9531" Z="0"/>
					<Vertex X="5338" Y="9526" Z="0"/>
					<Vertex X="5338" Y="9511" Z="0"/>
					<Vertex X="5338" Y="9501" Z="0"/>
					<Vertex X="5333" Y="9496" Z="0"/>
					<Vertex X="5333" Y="9476" Z="0"/>
					<Vertex X="5328" Y="9466" Z="0"/>
					<Vertex X="5328" Y="9460" Z="0"/>
					<Vertex X="5328" Y="9450" Z="0"/>
					<Vertex X="5323" Y="9445" Z="0"/>
					<Vertex X="5323" Y="9435" Z="0"/>
					<Vertex X="5323" Y="9420" Z="0"/>
					<Vertex X="5323" Y="9415" Z="0"/>
					<Vertex X="5323" Y="9395" Z="0"/>
					<Vertex X="5323" Y="9379" Z="0"/>
					<Vertex X="5323" Y="9374" Z="0"/>
					<Vertex X="5323" Y="9364" Z="0"/>
					<Vertex X="5323" Y="9354" Z="0"/>
					<Vertex X="5323" Y="9349" Z="0"/>
					<Vertex X="5323" Y="9339" Z="0"/>
					<Vertex X="5323" Y="9334" Z="0"/>
					<Vertex X="5323" Y="9324" Z="0"/>
					<Vertex X="5318" Y="9319" Z="0"/>
					<Vertex X="5318" Y="9303" Z="0"/>
					<Vertex X="5313" Y="9283" Z="0"/>
					<Vertex X="5313" Y="9268" Z="0"/>
					<Vertex X="5308" Y="9248" Z="0"/>
					<Vertex X="5308" Y="9228" Z="0"/>
					<Vertex X="5303" Y="9207" Z="0"/>
					<Vertex X="5298" Y="9182" Z="0"/>
					<Vertex X="5298" Y="9162" Z="0"/>
					<Vertex X="5298" Y="9141" Z="0"/>
					<Vertex X="5298" Y="9116" Z="0"/>
					<Vertex X="5298" Y="9091" Z="0"/>
					<Vertex X="5298" Y="9071" Z="0"/>
					<Vertex X="5288" Y="9040" Z="0"/>
					<Vertex X="5288" Y="9025" Z="0"/>
					<Vertex X="5283" Y="9010" Z="0"/>
					<Vertex X="5283" Y="8995" Z="0"/>
					<Vertex X="5283" Y="8969" Z="0"/>
					<Vertex X="5283" Y="8959" Z="0"/>
					<Vertex X="5278" Y="8944" Z="0"/>
					<Vertex X="5267" Y="8924" Z="0"/>
					<Vertex X="5267" Y="8898" Z="0"/>
					<Vertex X="5267" Y="8878" Z="0"/>
					<Vertex X="5262" Y="8863" Z="0"/>
					<Vertex X="5257" Y="8838" Z="0"/>
					<Vertex X="5257" Y="8822" Z="0"/>
					<Vertex X="5252" Y="8802" Z="0"/>
					<Vertex X="5252" Y="8782" Z="0"/>
					<Vertex X="5247" Y="8751" Z="0"/>
					<Vertex X="5242" Y="8736" Z="0"/>
					<Vertex X="5242" Y="8696" Z="0"/>
					<Vertex X="5227" Y="8665" Z="0"/>
					<Vertex X="5217" Y="8635" Z="0"/>
					<Vertex X="5207" Y="8605" Z="0"/>
					<Vertex X="5202" Y="8579" Z="0"/>
					<Vertex X="5197" Y="8559" Z="0"/>
					<Vertex X="5191" Y="8534" Z="0"/>
					<Vertex X="5186" Y="8513" Z="0"/>
					<Vertex X="5181" Y="8493" Z="0"/>
					<Vertex X="5181" Y="8478" Z="0"/>
					<Vertex X="5171" Y="8458" Z="0"/>
					<Vertex X="5171" Y="8448" Z="0"/>
					<Vertex X="5166" Y="8422" Z="0"/>
					<Vertex X="5166" Y="8407" Z="0"/>
					<Vertex X="5161" Y="8392" Z="0"/>
					<Vertex X="5161" Y="8382" Z="0"/>
					<Vertex X="5161" Y="8372" Z="0"/>
					<Vertex X="5161" Y="8356" Z="0"/>
					<Vertex X="5161" Y="8341" Z="0"/>
					<Vertex X="5161" Y="8326" Z="0"/>
					<Vertex X="5161" Y="8311" Z="0"/>
					<Vertex X="5161" Y="8306" Z="0"/>
					<Vertex X="5161" Y="8291" Z="0"/>
					<Vertex X="5166" Y="8275" Z="0"/>
					<Vertex X="5166" Y="8260" Z="0"/>
					<Vertex X="5181" Y="8240" Z="0"/>
					<Vertex X="5191" Y="8230" Z="0"/>
					<Vertex X="5202" Y="8220" Z="0"/>
					<Vertex X="5212" Y="8199" Z="0"/>
					<Vertex X="5227" Y="8184" Z="0"/>
					<Vertex X="5242" Y="8169" Z="0"/>
					<Vertex X="5252" Y="8159" Z="0"/>
					<Vertex X="5257" Y="8154" Z="0"/>
					<Vertex X="5273" Y="8139" Z="0"/>
					<Vertex X="5278" Y="8134" Z="0"/>
					<Vertex X="5293" Y="8128" Z="0"/>
					<Vertex X="5303" Y="8123" Z="0"/>
					<Vertex X="5318" Y="8113" Z="0"/>
					<Vertex X="5338" Y="8103" Z="0"/>
					<Vertex X="5354" Y="8098" Z="0"/>
					<Vertex X="5369" Y="8093" Z="0"/>
					<Vertex X="5384" Y="8083" Z="0"/>
					<Vertex X="5409" Y="8078" Z="0"/>
					<Vertex X="5430" Y="8068" Z="0"/>
					<Vertex X="5440" Y="8063" Z="0"/>
					<Vertex X="5455" Y="8058" Z="0"/>
					<Vertex X="5475" Y="8037" Z="0"/>
					<Vertex X="5490" Y="8037" Z="0"/>
					<Vertex X="5505" Y="8027" Z="0"/>
					<Vertex X="5521" Y="8022" Z="0"/>
					<Vertex X="5541" Y="8012" Z="0"/>
					<Vertex X="5546" Y="8007" Z="0"/>
					<Vertex X="5556" Y="8002" Z="0"/>
					<Vertex X="5571" Y="8002" Z="0"/>
					<Vertex X="5576" Y="8002" Z="0"/>
					<Vertex X="5587" Y="7992" Z="0"/>
					<Vertex X="5592" Y="7992" Z="0"/>
					<Vertex X="5607" Y="7992" Z="0"/>
					<Vertex X="5617" Y="7992" Z="0"/>
					<Vertex X="5637" Y="7992" Z="0"/>
					<Vertex X="5642" Y="7992" Z="0"/>
					<Vertex X="5657" Y="7992" Z="0"/>
					<Vertex X="5678" Y="7992" Z="0"/>
					<Vertex X="5693" Y="7992" Z="0"/>
					<Vertex X="5708" Y="7992" Z="0"/>
					<Vertex X="5718" Y="7992" Z="0"/>
					<Vertex X="5728" Y="7992" Z="0"/>
					<Vertex X="5759" Y="7992" Z="0"/>
					<Vertex X="5769" Y="7992" Z="0"/>
					<Vertex X="5789" Y="7992" Z="0"/>
					<Vertex X="5804" Y="7992" Z="0"/>
					<Vertex X="5819" Y="7992" Z="0"/>
					<Vertex X="5840" Y="7992" Z="0"/>
					<Vertex X="5860" Y="7992" Z="0"/>
					<Vertex X="5875" Y="7992" Z="0"/>
					<Vertex X="5895" Y="7992" Z="0"/>
					<Vertex X="5911" Y="7992" Z="0"/>
					<Vertex X="5931" Y="7992" Z="0"/>
					<Vertex X="5956" Y="7992" Z="0"/>
					<Vertex X="5966" Y="7992" Z="0"/>
					<Vertex X="5982" Y="7992" Z="0"/>
					<Vertex X="5992" Y="7992" Z="0"/>
					<Vertex X="5997" Y="7992" Z="0"/>
					<Vertex X="6012" Y="7992" Z="0"/>
					<Vertex X="6017" Y="7992" Z="0"/>
					<Vertex X="6027" Y="7992" Z="0"/>
					<Vertex X="6032" Y="7992" Z="0"/>
					<Vertex X="6042" Y="7992" Z="0"/>
					<Vertex X="6052" Y="7987" Z="0"/>
					<Vertex X="6063" Y="7987" Z="0"/>
					<Vertex X="6078" Y="7982" Z="0"/>
					<Vertex X="6083" Y="7982" Z="0"/>
					<Vertex X="6103" Y="7982" Z="0"/>
					<Vertex X="6108" Y="7977" Z="0"/>
					<Vertex X="6123" Y="7977" Z="0"/>
					<Vertex X="6134" Y="7971" Z="0"/>
					<Vertex X="6144" Y="7971" Z="0"/>
					<Vertex X="6149" Y="7971" Z="0"/>
					<Vertex X="6159" Y="7971" Z="0"/>
					<Vertex X="6164" Y="7966" Z="0"/>
					<Vertex X="6174" Y="7966" Z="0"/>
					<Vertex X="6189" Y="7961" Z="0"/>
					<Vertex X="6199" Y="7956" Z="0"/>
					<Vertex X="6204" Y="7956" Z="0"/>
					<Vertex X="6209" Y="7956" Z="0"/>
					<Vertex X="6215" Y="7956" Z="0"/>
					<Vertex X="6220" Y="7951" Z="0"/>
					<Vertex X="6225" Y="7951" Z="0"/>
					<Vertex X="6230" Y="7951" Z="0"/>
					<Vertex X="6235" Y="7951" Z="0"/>
					<Vertex X="6240" Y="7951" Z="0"/>
					<Vertex X="6245" Y="7951" Z="0"/>
					<Vertex X="6270" Y="7946" Z="0"/>
				</Vertices>
			</Region>
			<Region Id="6" Type="0" Zoom="0.115307" Selected="0" ImageLocation="" ImageFocus="0" Length="4486.3" Area="1509322.5" LengthMicrons="1130.5" AreaMicrons="95848.0" Text="NC" NegativeROA="0" InputRegionId="0" Analyze="1" DisplayId="6">
				<Attributes/>
				<Vertices>
					<Vertex X="12107" Y="4015" Z="0"/>
					<Vertex X="12107" Y="4024" Z="0"/>
					<Vertex X="12055" Y="4015" Z="0"/>
					<Vertex X="11977" Y="4007" Z="0"/>
					<Vertex X="11916" Y="3989" Z="0"/>
					<Vertex X="11864" Y="3989" Z="0"/>
					<Vertex X="11804" Y="3981" Z="0"/>
					<Vertex X="11743" Y="3981" Z="0"/>
					<Vertex X="11708" Y="3989" Z="0"/>
					<Vertex X="11648" Y="3998" Z="0"/>
					<Vertex X="11613" Y="4007" Z="0"/>
					<Vertex X="11587" Y="4015" Z="0"/>
					<Vertex X="11561" Y="4024" Z="0"/>
					<Vertex X="11517" Y="4050" Z="0"/>
					<Vertex X="11483" Y="4059" Z="0"/>
					<Vertex X="11439" Y="4093" Z="0"/>
					<Vertex X="11405" Y="4111" Z="0"/>
					<Vertex X="11353" Y="4145" Z="0"/>
					<Vertex X="11318" Y="4180" Z="0"/>
					<Vertex X="11275" Y="4206" Z="0"/>
					<Vertex X="11223" Y="4241" Z="0"/>
					<Vertex X="11197" Y="4258" Z="0"/>
					<Vertex X="11153" Y="4293" Z="0"/>
					<Vertex X="11127" Y="4301" Z="0"/>
					<Vertex X="11127" Y="4310" Z="0"/>
					<Vertex X="11110" Y="4319" Z="0"/>
					<Vertex X="11093" Y="4336" Z="0"/>
					<Vertex X="11066" Y="4362" Z="0"/>
					<Vertex X="11049" Y="4388" Z="0"/>
					<Vertex X="11032" Y="4406" Z="0"/>
					<Vertex X="11014" Y="4423" Z="0"/>
					<Vertex X="10988" Y="4458" Z="0"/>
					<Vertex X="10962" Y="4510" Z="0"/>
					<Vertex X="10945" Y="4562" Z="0"/>
					<Vertex X="10919" Y="4622" Z="0"/>
					<Vertex X="10910" Y="4666" Z="0"/>
					<Vertex X="10902" Y="4700" Z="0"/>
					<Vertex X="10893" Y="4726" Z="0"/>
					<Vertex X="10893" Y="4752" Z="0"/>
					<Vertex X="10893" Y="4796" Z="0"/>
					<Vertex X="10893" Y="4830" Z="0"/>
					<Vertex X="10893" Y="4865" Z="0"/>
					<Vertex X="10893" Y="4891" Z="0"/>
					<Vertex X="10893" Y="4926" Z="0"/>
					<Vertex X="10928" Y="4969" Z="0"/>
					<Vertex X="10945" Y="4995" Z="0"/>
					<Vertex X="10971" Y="5021" Z="0"/>
					<Vertex X="10997" Y="5056" Z="0"/>
					<Vertex X="11023" Y="5082" Z="0"/>
					<Vertex X="11058" Y="5099" Z="0"/>
					<Vertex X="11084" Y="5134" Z="0"/>
					<Vertex X="11127" Y="5151" Z="0"/>
					<Vertex X="11153" Y="5169" Z="0"/>
					<Vertex X="11188" Y="5195" Z="0"/>
					<Vertex X="11223" Y="5221" Z="0"/>
					<Vertex X="11257" Y="5229" Z="0"/>
					<Vertex X="11309" Y="5255" Z="0"/>
					<Vertex X="11344" Y="5264" Z="0"/>
					<Vertex X="11405" Y="5281" Z="0"/>
					<Vertex X="11465" Y="5281" Z="0"/>
					<Vertex X="11526" Y="5281" Z="0"/>
					<Vertex X="11596" Y="5281" Z="0"/>
					<Vertex X="11700" Y="5273" Z="0"/>
					<Vertex X="11795" Y="5255" Z="0"/>
					<Vertex X="11882" Y="5221" Z="0"/>
					<Vertex X="11942" Y="5212" Z="0"/>
					<Vertex X="11994" Y="5195" Z="0"/>
					<Vertex X="12029" Y="5177" Z="0"/>
					<Vertex X="12064" Y="5169" Z="0"/>
					<Vertex X="12099" Y="5151" Z="0"/>
					<Vertex X="12125" Y="5143" Z="0"/>
					<Vertex X="12151" Y="5117" Z="0"/>
					<Vertex X="12168" Y="5108" Z="0"/>
					<Vertex X="12203" Y="5091" Z="0"/>
					<Vertex X="12237" Y="5056" Z="0"/>
					<Vertex X="12263" Y="5021" Z="0"/>
					<Vertex X="12289" Y="4987" Z="0"/>
					<Vertex X="12307" Y="4943" Z="0"/>
					<Vertex X="12333" Y="4917" Z="0"/>
					<Vertex X="12350" Y="4883" Z="0"/>
					<Vertex X="12359" Y="4848" Z="0"/>
					<Vertex X="12367" Y="4813" Z="0"/>
					<Vertex X="12376" Y="4770" Z="0"/>
					<Vertex X="12393" Y="4735" Z="0"/>
					<Vertex X="12393" Y="4700" Z="0"/>
					<Vertex X="12393" Y="4657" Z="0"/>
					<Vertex X="12393" Y="4622" Z="0"/>
					<Vertex X="12393" Y="4579" Z="0"/>
					<Vertex X="12385" Y="4527" Z="0"/>
					<Vertex X="12376" Y="4466" Z="0"/>
					<Vertex X="12359" Y="4406" Z="0"/>
					<Vertex X="12315" Y="4336" Z="0"/>
					<Vertex X="12289" Y="4293" Z="0"/>
					<Vertex X="12281" Y="4267" Z="0"/>
					<Vertex X="12272" Y="4258" Z="0"/>
					<Vertex X="12263" Y="4232" Z="0"/>
					<Vertex X="12246" Y="4206" Z="0"/>
					<Vertex X="12229" Y="4180" Z="0"/>
					<Vertex X="12220" Y="4171" Z="0"/>
					<Vertex X="12203" Y="4145" Z="0"/>
					<Vertex X="12194" Y="4128" Z="0"/>
					<Vertex X="12177" Y="4111" Z="0"/>
					<Vertex X="12177" Y="4102" Z="0"/>
					<Vertex X="12168" Y="4093" Z="0"/>
					<Vertex X="12168" Y="4076" Z="0"/>
					<Vertex X="12151" Y="4067" Z="0"/>
					<Vertex X="12142" Y="4050" Z="0"/>
					<Vertex X="12116" Y="4024" Z="0"/>
					<Vertex X="12107" Y="4015" Z="0"/>
				</Vertices>
			</Region>
			<Region Id="7" Type="0" Zoom="0.115307" Selected="0" ImageLocation="" ImageFocus="0" Length="9688.4" Area="4998140.5" LengthMicrons="2441.5" AreaMicrons="317401.9" Text="NC" NegativeROA="0" InputRegionId="0" Analyze="1" DisplayId="7">
				<Attributes/>
				<Vertices>
					<Vertex X="10910" Y="5880" Z="0"/>
					<Vertex X="10910" Y="5871" Z="0"/>
					<Vertex X="10884" Y="5863" Z="0"/>
					<Vertex X="10841" Y="5836" Z="0"/>
					<Vertex X="10763" Y="5802" Z="0"/>
					<Vertex X="10659" Y="5758" Z="0"/>
					<Vertex X="10537" Y="5706" Z="0"/>
					<Vertex X="10407" Y="5646" Z="0"/>
					<Vertex X="10321" Y="5628" Z="0"/>
					<Vertex X="10269" Y="5611" Z="0"/>
					<Vertex X="10217" Y="5611" Z="0"/>
					<Vertex X="10165" Y="5611" Z="0"/>
					<Vertex X="10130" Y="5611" Z="0"/>
					<Vertex X="10095" Y="5611" Z="0"/>
					<Vertex X="10052" Y="5611" Z="0"/>
					<Vertex X="10026" Y="5620" Z="0"/>
					<Vertex X="10000" Y="5637" Z="0"/>
					<Vertex X="9982" Y="5654" Z="0"/>
					<Vertex X="9948" Y="5706" Z="0"/>
					<Vertex X="9939" Y="5750" Z="0"/>
					<Vertex X="9922" Y="5784" Z="0"/>
					<Vertex X="9904" Y="5802" Z="0"/>
					<Vertex X="9896" Y="5836" Z="0"/>
					<Vertex X="9878" Y="5880" Z="0"/>
					<Vertex X="9861" Y="5889" Z="0"/>
					<Vertex X="9861" Y="5906" Z="0"/>
					<Vertex X="9852" Y="5932" Z="0"/>
					<Vertex X="9835" Y="5958" Z="0"/>
					<Vertex X="9809" Y="6001" Z="0"/>
					<Vertex X="9809" Y="6027" Z="0"/>
					<Vertex X="9800" Y="6062" Z="0"/>
					<Vertex X="9800" Y="6097" Z="0"/>
					<Vertex X="9792" Y="6140" Z="0"/>
					<Vertex X="9783" Y="6166" Z="0"/>
					<Vertex X="9774" Y="6201" Z="0"/>
					<Vertex X="9766" Y="6244" Z="0"/>
					<Vertex X="9748" Y="6279" Z="0"/>
					<Vertex X="9748" Y="6313" Z="0"/>
					<Vertex X="9748" Y="6348" Z="0"/>
					<Vertex X="9748" Y="6400" Z="0"/>
					<Vertex X="9748" Y="6452" Z="0"/>
					<Vertex X="9748" Y="6496" Z="0"/>
					<Vertex X="9748" Y="6548" Z="0"/>
					<Vertex X="9748" Y="6582" Z="0"/>
					<Vertex X="9748" Y="6626" Z="0"/>
					<Vertex X="9731" Y="6678" Z="0"/>
					<Vertex X="9714" Y="6712" Z="0"/>
					<Vertex X="9714" Y="6738" Z="0"/>
					<Vertex X="9688" Y="6799" Z="0"/>
					<Vertex X="9679" Y="6825" Z="0"/>
					<Vertex X="9670" Y="6860" Z="0"/>
					<Vertex X="9662" Y="6895" Z="0"/>
					<Vertex X="9662" Y="6929" Z="0"/>
					<Vertex X="9653" Y="6955" Z="0"/>
					<Vertex X="9644" Y="6981" Z="0"/>
					<Vertex X="9627" Y="7007" Z="0"/>
					<Vertex X="9610" Y="7051" Z="0"/>
					<Vertex X="9610" Y="7068" Z="0"/>
					<Vertex X="9592" Y="7103" Z="0"/>
					<Vertex X="9583" Y="7137" Z="0"/>
					<Vertex X="9566" Y="7155" Z="0"/>
					<Vertex X="9557" Y="7189" Z="0"/>
					<Vertex X="9557" Y="7224" Z="0"/>
					<Vertex X="9540" Y="7241" Z="0"/>
					<Vertex X="9523" Y="7276" Z="0"/>
					<Vertex X="9505" Y="7311" Z="0"/>
					<Vertex X="9479" Y="7354" Z="0"/>
					<Vertex X="9445" Y="7398" Z="0"/>
					<Vertex X="9427" Y="7415" Z="0"/>
					<Vertex X="9401" Y="7450" Z="0"/>
					<Vertex X="9367" Y="7476" Z="0"/>
					<Vertex X="9332" Y="7502" Z="0"/>
					<Vertex X="9297" Y="7528" Z="0"/>
					<Vertex X="9254" Y="7562" Z="0"/>
					<Vertex X="9211" Y="7588" Z="0"/>
					<Vertex X="9176" Y="7614" Z="0"/>
					<Vertex X="9141" Y="7640" Z="0"/>
					<Vertex X="9098" Y="7666" Z="0"/>
					<Vertex X="9054" Y="7701" Z="0"/>
					<Vertex X="9028" Y="7718" Z="0"/>
					<Vertex X="8994" Y="7753" Z="0"/>
					<Vertex X="8968" Y="7805" Z="0"/>
					<Vertex X="8942" Y="7857" Z="0"/>
					<Vertex X="8933" Y="7953" Z="0"/>
					<Vertex X="8924" Y="8022" Z="0"/>
					<Vertex X="8924" Y="8091" Z="0"/>
					<Vertex X="8924" Y="8135" Z="0"/>
					<Vertex X="8933" Y="8169" Z="0"/>
					<Vertex X="8959" Y="8204" Z="0"/>
					<Vertex X="8976" Y="8213" Z="0"/>
					<Vertex X="9020" Y="8213" Z="0"/>
					<Vertex X="9063" Y="8239" Z="0"/>
					<Vertex X="9124" Y="8265" Z="0"/>
					<Vertex X="9167" Y="8282" Z="0"/>
					<Vertex X="9185" Y="8299" Z="0"/>
					<Vertex X="9211" Y="8299" Z="0"/>
					<Vertex X="9237" Y="8317" Z="0"/>
					<Vertex X="9271" Y="8326" Z="0"/>
					<Vertex X="9323" Y="8352" Z="0"/>
					<Vertex X="9358" Y="8352" Z="0"/>
					<Vertex X="9384" Y="8369" Z="0"/>
					<Vertex X="9436" Y="8378" Z="0"/>
					<Vertex X="9488" Y="8386" Z="0"/>
					<Vertex X="9540" Y="8395" Z="0"/>
					<Vertex X="9566" Y="8395" Z="0"/>
					<Vertex X="9592" Y="8412" Z="0"/>
					<Vertex X="9636" Y="8421" Z="0"/>
					<Vertex X="9679" Y="8421" Z="0"/>
					<Vertex X="9714" Y="8438" Z="0"/>
					<Vertex X="9748" Y="8447" Z="0"/>
					<Vertex X="9783" Y="8464" Z="0"/>
					<Vertex X="9809" Y="8482" Z="0"/>
					<Vertex X="9852" Y="8499" Z="0"/>
					<Vertex X="9887" Y="8516" Z="0"/>
					<Vertex X="9913" Y="8542" Z="0"/>
					<Vertex X="9956" Y="8560" Z="0"/>
					<Vertex X="9991" Y="8577" Z="0"/>
					<Vertex X="10052" Y="8603" Z="0"/>
					<Vertex X="10095" Y="8629" Z="0"/>
					<Vertex X="10147" Y="8655" Z="0"/>
					<Vertex X="10217" Y="8664" Z="0"/>
					<Vertex X="10260" Y="8690" Z="0"/>
					<Vertex X="10347" Y="8724" Z="0"/>
					<Vertex X="10390" Y="8733" Z="0"/>
					<Vertex X="10451" Y="8759" Z="0"/>
					<Vertex X="10529" Y="8776" Z="0"/>
					<Vertex X="10581" Y="8794" Z="0"/>
					<Vertex X="10642" Y="8802" Z="0"/>
					<Vertex X="10711" Y="8829" Z="0"/>
					<Vertex X="10746" Y="8837" Z="0"/>
					<Vertex X="10780" Y="8846" Z="0"/>
					<Vertex X="10824" Y="8863" Z="0"/>
					<Vertex X="10841" Y="8863" Z="0"/>
					<Vertex X="10876" Y="8881" Z="0"/>
					<Vertex X="10902" Y="8889" Z="0"/>
					<Vertex X="10936" Y="8889" Z="0"/>
					<Vertex X="10971" Y="8889" Z="0"/>
					<Vertex X="10997" Y="8907" Z="0"/>
					<Vertex X="11058" Y="8915" Z="0"/>
					<Vertex X="11101" Y="8915" Z="0"/>
					<Vertex X="11162" Y="8915" Z="0"/>
					<Vertex X="11214" Y="8915" Z="0"/>
					<Vertex X="11257" Y="8915" Z="0"/>
					<Vertex X="11292" Y="8907" Z="0"/>
					<Vertex X="11309" Y="8898" Z="0"/>
					<Vertex X="11335" Y="8872" Z="0"/>
					<Vertex X="11335" Y="8846" Z="0"/>
					<Vertex X="11335" Y="8811" Z="0"/>
					<Vertex X="11335" Y="8768" Z="0"/>
					<Vertex X="11301" Y="8681" Z="0"/>
					<Vertex X="11275" Y="8603" Z="0"/>
					<Vertex X="11249" Y="8542" Z="0"/>
					<Vertex X="11223" Y="8499" Z="0"/>
					<Vertex X="11205" Y="8430" Z="0"/>
					<Vertex X="11179" Y="8308" Z="0"/>
					<Vertex X="11171" Y="8204" Z="0"/>
					<Vertex X="11153" Y="8117" Z="0"/>
					<Vertex X="11153" Y="8022" Z="0"/>
					<Vertex X="11153" Y="7927" Z="0"/>
					<Vertex X="11153" Y="7866" Z="0"/>
					<Vertex X="11162" Y="7805" Z="0"/>
					<Vertex X="11171" Y="7736" Z="0"/>
					<Vertex X="11171" Y="7684" Z="0"/>
					<Vertex X="11171" Y="7623" Z="0"/>
					<Vertex X="11171" Y="7562" Z="0"/>
					<Vertex X="11171" Y="7502" Z="0"/>
					<Vertex X="11171" Y="7432" Z="0"/>
					<Vertex X="11171" Y="7380" Z="0"/>
					<Vertex X="11188" Y="7293" Z="0"/>
					<Vertex X="11197" Y="7241" Z="0"/>
					<Vertex X="11205" Y="7172" Z="0"/>
					<Vertex X="11214" Y="7111" Z="0"/>
					<Vertex X="11223" Y="7059" Z="0"/>
					<Vertex X="11223" Y="6981" Z="0"/>
					<Vertex X="11223" Y="6938" Z="0"/>
					<Vertex X="11223" Y="6877" Z="0"/>
					<Vertex X="11223" Y="6816" Z="0"/>
					<Vertex X="11223" Y="6747" Z="0"/>
					<Vertex X="11214" Y="6686" Z="0"/>
					<Vertex X="11197" Y="6626" Z="0"/>
					<Vertex X="11188" Y="6565" Z="0"/>
					<Vertex X="11162" Y="6504" Z="0"/>
					<Vertex X="11145" Y="6418" Z="0"/>
					<Vertex X="11119" Y="6357" Z="0"/>
					<Vertex X="11093" Y="6287" Z="0"/>
					<Vertex X="11084" Y="6235" Z="0"/>
					<Vertex X="11058" Y="6183" Z="0"/>
					<Vertex X="11023" Y="6097" Z="0"/>
					<Vertex X="11006" Y="6027" Z="0"/>
					<Vertex X="10988" Y="5993" Z="0"/>
					<Vertex X="10971" Y="5949" Z="0"/>
					<Vertex X="10962" Y="5932" Z="0"/>
					<Vertex X="10945" Y="5897" Z="0"/>
					<Vertex X="10936" Y="5880" Z="0"/>
					<Vertex X="10936" Y="5871" Z="0"/>
					<Vertex X="10928" Y="5854" Z="0"/>
					<Vertex X="10928" Y="5845" Z="0"/>
					<Vertex X="10919" Y="5828" Z="0"/>
					<Vertex X="10919" Y="5819" Z="0"/>
					<Vertex X="10910" Y="5880" Z="0"/>
				</Vertices>
			</Region>
			<Region Id="8" Type="0" Zoom="0.115307" Selected="0" ImageLocation="" ImageFocus="0" Length="13805.4" Area="12327303.0" LengthMicrons="3479.0" AreaMicrons="782833.1" Text="NC" NegativeROA="0" InputRegionId="0" Analyze="1" DisplayId="8">
				<Attributes/>
				<Vertices>
					<Vertex X="8655" Y="1422" Z="0"/>
					<Vertex X="8664" Y="1414" Z="0"/>
					<Vertex X="8690" Y="1414" Z="0"/>
					<Vertex X="8759" Y="1414" Z="0"/>
					<Vertex X="8794" Y="1414" Z="0"/>
					<Vertex X="8846" Y="1414" Z="0"/>
					<Vertex X="8915" Y="1431" Z="0"/>
					<Vertex X="9037" Y="1457" Z="0"/>
					<Vertex X="9106" Y="1466" Z="0"/>
					<Vertex X="9262" Y="1483" Z="0"/>
					<Vertex X="9366" Y="1509" Z="0"/>
					<Vertex X="9436" Y="1518" Z="0"/>
					<Vertex X="9548" Y="1544" Z="0"/>
					<Vertex X="9661" Y="1587" Z="0"/>
					<Vertex X="9713" Y="1587" Z="0"/>
					<Vertex X="9782" Y="1613" Z="0"/>
					<Vertex X="9843" Y="1622" Z="0"/>
					<Vertex X="9913" Y="1648" Z="0"/>
					<Vertex X="9982" Y="1665" Z="0"/>
					<Vertex X="10025" Y="1683" Z="0"/>
					<Vertex X="10112" Y="1735" Z="0"/>
					<Vertex X="10164" Y="1752" Z="0"/>
					<Vertex X="10225" Y="1795" Z="0"/>
					<Vertex X="10285" Y="1830" Z="0"/>
					<Vertex X="10338" Y="1856" Z="0"/>
					<Vertex X="10407" Y="1891" Z="0"/>
					<Vertex X="10450" Y="1908" Z="0"/>
					<Vertex X="10520" Y="1960" Z="0"/>
					<Vertex X="10598" Y="1978" Z="0"/>
					<Vertex X="10641" Y="2004" Z="0"/>
					<Vertex X="10693" Y="2030" Z="0"/>
					<Vertex X="10745" Y="2056" Z="0"/>
					<Vertex X="10806" Y="2082" Z="0"/>
					<Vertex X="10849" Y="2108" Z="0"/>
					<Vertex X="10919" Y="2142" Z="0"/>
					<Vertex X="10971" Y="2160" Z="0"/>
					<Vertex X="10988" Y="2168" Z="0"/>
					<Vertex X="11031" Y="2194" Z="0"/>
					<Vertex X="11057" Y="2203" Z="0"/>
					<Vertex X="11092" Y="2229" Z="0"/>
					<Vertex X="11135" Y="2238" Z="0"/>
					<Vertex X="11170" Y="2255" Z="0"/>
					<Vertex X="11213" Y="2281" Z="0"/>
					<Vertex X="11231" Y="2298" Z="0"/>
					<Vertex X="11257" Y="2307" Z="0"/>
					<Vertex X="11274" Y="2316" Z="0"/>
					<Vertex X="11291" Y="2324" Z="0"/>
					<Vertex X="11317" Y="2342" Z="0"/>
					<Vertex X="11344" Y="2359" Z="0"/>
					<Vertex X="11370" Y="2376" Z="0"/>
					<Vertex X="11396" Y="2385" Z="0"/>
					<Vertex X="11422" Y="2402" Z="0"/>
					<Vertex X="11439" Y="2411" Z="0"/>
					<Vertex X="11448" Y="2428" Z="0"/>
					<Vertex X="11491" Y="2454" Z="0"/>
					<Vertex X="11508" Y="2463" Z="0"/>
					<Vertex X="11543" Y="2489" Z="0"/>
					<Vertex X="11552" Y="2489" Z="0"/>
					<Vertex X="11569" Y="2515" Z="0"/>
					<Vertex X="11586" Y="2533" Z="0"/>
					<Vertex X="11586" Y="2567" Z="0"/>
					<Vertex X="11604" Y="2602" Z="0"/>
					<Vertex X="11604" Y="2628" Z="0"/>
					<Vertex X="11612" Y="2663" Z="0"/>
					<Vertex X="11621" Y="2689" Z="0"/>
					<Vertex X="11621" Y="2706" Z="0"/>
					<Vertex X="11621" Y="2741" Z="0"/>
					<Vertex X="11621" Y="2775" Z="0"/>
					<Vertex X="11621" Y="2801" Z="0"/>
					<Vertex X="11621" Y="2853" Z="0"/>
					<Vertex X="11621" Y="2888" Z="0"/>
					<Vertex X="11621" Y="2923" Z="0"/>
					<Vertex X="11604" Y="2957" Z="0"/>
					<Vertex X="11586" Y="3010" Z="0"/>
					<Vertex X="11569" Y="3062" Z="0"/>
					<Vertex X="11552" Y="3088" Z="0"/>
					<Vertex X="11508" Y="3148" Z="0"/>
					<Vertex X="11482" Y="3174" Z="0"/>
					<Vertex X="11448" Y="3235" Z="0"/>
					<Vertex X="11422" Y="3296" Z="0"/>
					<Vertex X="11404" Y="3330" Z="0"/>
					<Vertex X="11370" Y="3382" Z="0"/>
					<Vertex X="11344" Y="3434" Z="0"/>
					<Vertex X="11309" Y="3478" Z="0"/>
					<Vertex X="11274" Y="3530" Z="0"/>
					<Vertex X="11257" Y="3547" Z="0"/>
					<Vertex X="11239" Y="3591" Z="0"/>
					<Vertex X="11222" Y="3617" Z="0"/>
					<Vertex X="11196" Y="3651" Z="0"/>
					<Vertex X="11187" Y="3695" Z="0"/>
					<Vertex X="11161" Y="3729" Z="0"/>
					<Vertex X="11144" Y="3764" Z="0"/>
					<Vertex X="11127" Y="3781" Z="0"/>
					<Vertex X="11109" Y="3816" Z="0"/>
					<Vertex X="11092" Y="3851" Z="0"/>
					<Vertex X="11057" Y="3894" Z="0"/>
					<Vertex X="11031" Y="3946" Z="0"/>
					<Vertex X="10997" Y="3981" Z="0"/>
					<Vertex X="10962" Y="4042" Z="0"/>
					<Vertex X="10919" Y="4102" Z="0"/>
					<Vertex X="10858" Y="4198" Z="0"/>
					<Vertex X="10780" Y="4284" Z="0"/>
					<Vertex X="10745" Y="4345" Z="0"/>
					<Vertex X="10676" Y="4449" Z="0"/>
					<Vertex X="10598" Y="4571" Z="0"/>
					<Vertex X="10563" Y="4614" Z="0"/>
					<Vertex X="10511" Y="4683" Z="0"/>
					<Vertex X="10485" Y="4718" Z="0"/>
					<Vertex X="10433" Y="4787" Z="0"/>
					<Vertex X="10355" Y="4857" Z="0"/>
					<Vertex X="10294" Y="4909" Z="0"/>
					<Vertex X="10216" Y="4961" Z="0"/>
					<Vertex X="10181" Y="5004" Z="0"/>
					<Vertex X="10112" Y="5039" Z="0"/>
					<Vertex X="10051" Y="5074" Z="0"/>
					<Vertex X="10025" Y="5074" Z="0"/>
					<Vertex X="9991" Y="5091" Z="0"/>
					<Vertex X="9973" Y="5091" Z="0"/>
					<Vertex X="9930" Y="5108" Z="0"/>
					<Vertex X="9887" Y="5117" Z="0"/>
					<Vertex X="9843" Y="5126" Z="0"/>
					<Vertex X="9791" Y="5126" Z="0"/>
					<Vertex X="9765" Y="5134" Z="0"/>
					<Vertex X="9696" Y="5143" Z="0"/>
					<Vertex X="9626" Y="5152" Z="0"/>
					<Vertex X="9600" Y="5152" Z="0"/>
					<Vertex X="9531" Y="5152" Z="0"/>
					<Vertex X="9479" Y="5152" Z="0"/>
					<Vertex X="9427" Y="5152" Z="0"/>
					<Vertex X="9375" Y="5152" Z="0"/>
					<Vertex X="9323" Y="5152" Z="0"/>
					<Vertex X="9245" Y="5152" Z="0"/>
					<Vertex X="9193" Y="5143" Z="0"/>
					<Vertex X="9115" Y="5126" Z="0"/>
					<Vertex X="9037" Y="5091" Z="0"/>
					<Vertex X="8959" Y="5074" Z="0"/>
					<Vertex X="8837" Y="5030" Z="0"/>
					<Vertex X="8759" Y="5004" Z="0"/>
					<Vertex X="8620" Y="4978" Z="0"/>
					<Vertex X="8516" Y="4926" Z="0"/>
					<Vertex X="8447" Y="4900" Z="0"/>
					<Vertex X="8386" Y="4865" Z="0"/>
					<Vertex X="8334" Y="4839" Z="0"/>
					<Vertex X="8282" Y="4805" Z="0"/>
					<Vertex X="8239" Y="4770" Z="0"/>
					<Vertex X="8213" Y="4753" Z="0"/>
					<Vertex X="8169" Y="4718" Z="0"/>
					<Vertex X="8117" Y="4683" Z="0"/>
					<Vertex X="8091" Y="4666" Z="0"/>
					<Vertex X="8039" Y="4623" Z="0"/>
					<Vertex X="8013" Y="4597" Z="0"/>
					<Vertex X="7961" Y="4562" Z="0"/>
					<Vertex X="7918" Y="4519" Z="0"/>
					<Vertex X="7892" Y="4484" Z="0"/>
					<Vertex X="7849" Y="4432" Z="0"/>
					<Vertex X="7796" Y="4371" Z="0"/>
					<Vertex X="7779" Y="4336" Z="0"/>
					<Vertex X="7727" Y="4267" Z="0"/>
					<Vertex X="7692" Y="4232" Z="0"/>
					<Vertex X="7658" Y="4180" Z="0"/>
					<Vertex X="7614" Y="4120" Z="0"/>
					<Vertex X="7588" Y="4094" Z="0"/>
					<Vertex X="7562" Y="4042" Z="0"/>
					<Vertex X="7536" Y="3972" Z="0"/>
					<Vertex X="7510" Y="3937" Z="0"/>
					<Vertex X="7484" Y="3885" Z="0"/>
					<Vertex X="7467" Y="3833" Z="0"/>
					<Vertex X="7441" Y="3764" Z="0"/>
					<Vertex X="7406" Y="3677" Z="0"/>
					<Vertex X="7406" Y="3617" Z="0"/>
					<Vertex X="7406" Y="3539" Z="0"/>
					<Vertex X="7398" Y="3495" Z="0"/>
					<Vertex X="7389" Y="3426" Z="0"/>
					<Vertex X="7389" Y="3356" Z="0"/>
					<Vertex X="7380" Y="3313" Z="0"/>
					<Vertex X="7372" Y="3261" Z="0"/>
					<Vertex X="7345" Y="3200" Z="0"/>
					<Vertex X="7345" Y="3174" Z="0"/>
					<Vertex X="7319" Y="3122" Z="0"/>
					<Vertex X="7293" Y="3088" Z="0"/>
					<Vertex X="7259" Y="3036" Z="0"/>
					<Vertex X="7224" Y="3010" Z="0"/>
					<Vertex X="7198" Y="2992" Z="0"/>
					<Vertex X="7137" Y="2949" Z="0"/>
					<Vertex X="7111" Y="2923" Z="0"/>
					<Vertex X="7059" Y="2905" Z="0"/>
					<Vertex X="7033" Y="2888" Z="0"/>
					<Vertex X="7016" Y="2888" Z="0"/>
					<Vertex X="7007" Y="2879" Z="0"/>
					<Vertex X="6990" Y="2879" Z="0"/>
					<Vertex X="6973" Y="2862" Z="0"/>
					<Vertex X="6947" Y="2862" Z="0"/>
					<Vertex X="6938" Y="2853" Z="0"/>
					<Vertex X="6921" Y="2836" Z="0"/>
					<Vertex X="6903" Y="2801" Z="0"/>
					<Vertex X="6886" Y="2784" Z="0"/>
					<Vertex X="6869" Y="2749" Z="0"/>
					<Vertex X="6851" Y="2706" Z="0"/>
					<Vertex X="6842" Y="2689" Z="0"/>
					<Vertex X="6825" Y="2645" Z="0"/>
					<Vertex X="6808" Y="2602" Z="0"/>
					<Vertex X="6782" Y="2533" Z="0"/>
					<Vertex X="6773" Y="2498" Z="0"/>
					<Vertex X="6773" Y="2472" Z="0"/>
					<Vertex X="6773" Y="2428" Z="0"/>
					<Vertex X="6764" Y="2359" Z="0"/>
					<Vertex X="6764" Y="2307" Z="0"/>
					<Vertex X="6764" Y="2246" Z="0"/>
					<Vertex X="6764" Y="2220" Z="0"/>
					<Vertex X="6773" Y="2160" Z="0"/>
					<Vertex X="6790" Y="2125" Z="0"/>
					<Vertex X="6816" Y="2090" Z="0"/>
					<Vertex X="6851" Y="2030" Z="0"/>
					<Vertex X="6869" Y="1995" Z="0"/>
					<Vertex X="6938" Y="1951" Z="0"/>
					<Vertex X="7025" Y="1891" Z="0"/>
					<Vertex X="7085" Y="1856" Z="0"/>
					<Vertex X="7163" Y="1813" Z="0"/>
					<Vertex X="7250" Y="1778" Z="0"/>
					<Vertex X="7311" Y="1761" Z="0"/>
					<Vertex X="7380" Y="1752" Z="0"/>
					<Vertex X="7432" Y="1752" Z="0"/>
					<Vertex X="7502" Y="1752" Z="0"/>
					<Vertex X="7571" Y="1752" Z="0"/>
					<Vertex X="7632" Y="1752" Z="0"/>
					<Vertex X="7701" Y="1752" Z="0"/>
					<Vertex X="7779" Y="1769" Z="0"/>
					<Vertex X="7814" Y="1778" Z="0"/>
					<Vertex X="7875" Y="1804" Z="0"/>
					<Vertex X="7953" Y="1813" Z="0"/>
					<Vertex X="7996" Y="1830" Z="0"/>
					<Vertex X="8048" Y="1856" Z="0"/>
					<Vertex X="8083" Y="1865" Z="0"/>
					<Vertex X="8143" Y="1891" Z="0"/>
					<Vertex X="8187" Y="1899" Z="0"/>
					<Vertex X="8221" Y="1908" Z="0"/>
					<Vertex X="8256" Y="1908" Z="0"/>
					<Vertex X="8299" Y="1908" Z="0"/>
					<Vertex X="8325" Y="1908" Z="0"/>
					<Vertex X="8360" Y="1908" Z="0"/>
					<Vertex X="8369" Y="1908" Z="0"/>
					<Vertex X="8404" Y="1899" Z="0"/>
					<Vertex X="8430" Y="1882" Z="0"/>
					<Vertex X="8447" Y="1873" Z="0"/>
					<Vertex X="8456" Y="1856" Z="0"/>
					<Vertex X="8464" Y="1847" Z="0"/>
					<Vertex X="8482" Y="1830" Z="0"/>
					<Vertex X="8490" Y="1813" Z="0"/>
					<Vertex X="8508" Y="1795" Z="0"/>
					<Vertex X="8516" Y="1778" Z="0"/>
					<Vertex X="8516" Y="1769" Z="0"/>
					<Vertex X="8525" Y="1752" Z="0"/>
					<Vertex X="8525" Y="1735" Z="0"/>
					<Vertex X="8525" Y="1717" Z="0"/>
					<Vertex X="8534" Y="1691" Z="0"/>
					<Vertex X="8542" Y="1665" Z="0"/>
					<Vertex X="8542" Y="1631" Z="0"/>
					<Vertex X="8542" Y="1613" Z="0"/>
					<Vertex X="8551" Y="1596" Z="0"/>
					<Vertex X="8551" Y="1579" Z="0"/>
					<Vertex X="8568" Y="1553" Z="0"/>
					<Vertex X="8577" Y="1527" Z="0"/>
					<Vertex X="8594" Y="1492" Z="0"/>
					<Vertex X="8603" Y="1483" Z="0"/>
					<Vertex X="8603" Y="1475" Z="0"/>
					<Vertex X="8612" Y="1466" Z="0"/>
					<Vertex X="8620" Y="1466" Z="0"/>
					<Vertex X="8620" Y="1457" Z="0"/>
					<Vertex X="8629" Y="1448" Z="0"/>
					<Vertex X="8655" Y="1422" Z="0"/>
				</Vertices>
			</Region>
			<Region Id="11" Type="0" Zoom="0.085723" Selected="0" ImageLocation="" ImageFocus="0" Length="9318.0" Area="5576355.5" LengthMicrons="2348.1" AreaMicrons="354120.9" Text="NC" NegativeROA="0" InputRegionId="0" Analyze="1" DisplayId="11">
				<Attributes/>
				<Vertices>
					<Vertex X="10173" Y="14664" Z="0"/>
					<Vertex X="10161" Y="14664" Z="0"/>
					<Vertex X="10138" Y="14664" Z="0"/>
					<Vertex X="10079" Y="14640" Z="0"/>
					<Vertex X="10033" Y="14594" Z="0"/>
					<Vertex X="10009" Y="14594" Z="0"/>
					<Vertex X="9998" Y="14582" Z="0"/>
					<Vertex X="9963" Y="14582" Z="0"/>
					<Vertex X="9916" Y="14559" Z="0"/>
					<Vertex X="9881" Y="14559" Z="0"/>
					<Vertex X="9858" Y="14559" Z="0"/>
					<Vertex X="9834" Y="14559" Z="0"/>
					<Vertex X="9799" Y="14559" Z="0"/>
					<Vertex X="9776" Y="14559" Z="0"/>
					<Vertex X="9741" Y="14559" Z="0"/>
					<Vertex X="9706" Y="14559" Z="0"/>
					<Vertex X="9671" Y="14559" Z="0"/>
					<Vertex X="9624" Y="14547" Z="0"/>
					<Vertex X="9613" Y="14547" Z="0"/>
					<Vertex X="9554" Y="14535" Z="0"/>
					<Vertex X="9519" Y="14524" Z="0"/>
					<Vertex X="9484" Y="14524" Z="0"/>
					<Vertex X="9461" Y="14524" Z="0"/>
					<Vertex X="9414" Y="14524" Z="0"/>
					<Vertex X="9368" Y="14524" Z="0"/>
					<Vertex X="9344" Y="14524" Z="0"/>
					<Vertex X="9321" Y="14512" Z="0"/>
					<Vertex X="9274" Y="14500" Z="0"/>
					<Vertex X="9239" Y="14500" Z="0"/>
					<Vertex X="9204" Y="14500" Z="0"/>
					<Vertex X="9146" Y="14500" Z="0"/>
					<Vertex X="9088" Y="14500" Z="0"/>
					<Vertex X="9041" Y="14500" Z="0"/>
					<Vertex X="8983" Y="14500" Z="0"/>
					<Vertex X="8936" Y="14512" Z="0"/>
					<Vertex X="8901" Y="14512" Z="0"/>
					<Vertex X="8854" Y="14524" Z="0"/>
					<Vertex X="8831" Y="14535" Z="0"/>
					<Vertex X="8784" Y="14547" Z="0"/>
					<Vertex X="8749" Y="14559" Z="0"/>
					<Vertex X="8726" Y="14570" Z="0"/>
					<Vertex X="8703" Y="14582" Z="0"/>
					<Vertex X="8668" Y="14617" Z="0"/>
					<Vertex X="8574" Y="14687" Z="0"/>
					<Vertex X="8504" Y="14745" Z="0"/>
					<Vertex X="8434" Y="14815" Z="0"/>
					<Vertex X="8399" Y="14839" Z="0"/>
					<Vertex X="8388" Y="14862" Z="0"/>
					<Vertex X="8364" Y="14885" Z="0"/>
					<Vertex X="8329" Y="14909" Z="0"/>
					<Vertex X="8329" Y="14920" Z="0"/>
					<Vertex X="8306" Y="14955" Z="0"/>
					<Vertex X="8294" Y="14967" Z="0"/>
					<Vertex X="8283" Y="15002" Z="0"/>
					<Vertex X="8271" Y="15060" Z="0"/>
					<Vertex X="8271" Y="15072" Z="0"/>
					<Vertex X="8271" Y="15107" Z="0"/>
					<Vertex X="8271" Y="15154" Z="0"/>
					<Vertex X="8271" Y="15200" Z="0"/>
					<Vertex X="8294" Y="15259" Z="0"/>
					<Vertex X="8318" Y="15282" Z="0"/>
					<Vertex X="8318" Y="15317" Z="0"/>
					<Vertex X="8318" Y="15352" Z="0"/>
					<Vertex X="8318" Y="15387" Z="0"/>
					<Vertex X="8318" Y="15434" Z="0"/>
					<Vertex X="8318" Y="15480" Z="0"/>
					<Vertex X="8341" Y="15515" Z="0"/>
					<Vertex X="8341" Y="15539" Z="0"/>
					<Vertex X="8341" Y="15574" Z="0"/>
					<Vertex X="8341" Y="15585" Z="0"/>
					<Vertex X="8341" Y="15609" Z="0"/>
					<Vertex X="8341" Y="15644" Z="0"/>
					<Vertex X="8341" Y="15667" Z="0"/>
					<Vertex X="8329" Y="15702" Z="0"/>
					<Vertex X="8329" Y="15725" Z="0"/>
					<Vertex X="8306" Y="15772" Z="0"/>
					<Vertex X="8306" Y="15795" Z="0"/>
					<Vertex X="8306" Y="15807" Z="0"/>
					<Vertex X="8306" Y="15842" Z="0"/>
					<Vertex X="8283" Y="15877" Z="0"/>
					<Vertex X="8259" Y="15935" Z="0"/>
					<Vertex X="8259" Y="15959" Z="0"/>
					<Vertex X="8236" Y="15994" Z="0"/>
					<Vertex X="8213" Y="16040" Z="0"/>
					<Vertex X="8166" Y="16087" Z="0"/>
					<Vertex X="8119" Y="16122" Z="0"/>
					<Vertex X="8108" Y="16133" Z="0"/>
					<Vertex X="8108" Y="16157" Z="0"/>
					<Vertex X="8096" Y="16180" Z="0"/>
					<Vertex X="8084" Y="16203" Z="0"/>
					<Vertex X="8073" Y="16238" Z="0"/>
					<Vertex X="8073" Y="16250" Z="0"/>
					<Vertex X="8061" Y="16273" Z="0"/>
					<Vertex X="8061" Y="16285" Z="0"/>
					<Vertex X="8061" Y="16308" Z="0"/>
					<Vertex X="8038" Y="16343" Z="0"/>
					<Vertex X="8038" Y="16378" Z="0"/>
					<Vertex X="8026" Y="16413" Z="0"/>
					<Vertex X="8014" Y="16448" Z="0"/>
					<Vertex X="8003" Y="16472" Z="0"/>
					<Vertex X="7991" Y="16483" Z="0"/>
					<Vertex X="7979" Y="16507" Z="0"/>
					<Vertex X="7968" Y="16518" Z="0"/>
					<Vertex X="7956" Y="16553" Z="0"/>
					<Vertex X="7944" Y="16553" Z="0"/>
					<Vertex X="7921" Y="16600" Z="0"/>
					<Vertex X="7921" Y="16623" Z="0"/>
					<Vertex X="7921" Y="16635" Z="0"/>
					<Vertex X="7921" Y="16658" Z="0"/>
					<Vertex X="7921" Y="16670" Z="0"/>
					<Vertex X="7921" Y="16693" Z="0"/>
					<Vertex X="7921" Y="16705" Z="0"/>
					<Vertex X="7921" Y="16728" Z="0"/>
					<Vertex X="7921" Y="16740" Z="0"/>
					<Vertex X="7921" Y="16763" Z="0"/>
					<Vertex X="7921" Y="16775" Z="0"/>
					<Vertex X="7921" Y="16798" Z="0"/>
					<Vertex X="7921" Y="16833" Z="0"/>
					<Vertex X="7921" Y="16845" Z="0"/>
					<Vertex X="7921" Y="16868" Z="0"/>
					<Vertex X="7921" Y="16880" Z="0"/>
					<Vertex X="7921" Y="16915" Z="0"/>
					<Vertex X="7921" Y="16938" Z="0"/>
					<Vertex X="7921" Y="16962" Z="0"/>
					<Vertex X="7921" Y="16973" Z="0"/>
					<Vertex X="7933" Y="16985" Z="0"/>
					<Vertex X="7956" Y="16997" Z="0"/>
					<Vertex X="7968" Y="17008" Z="0"/>
					<Vertex X="7979" Y="17020" Z="0"/>
					<Vertex X="7979" Y="17043" Z="0"/>
					<Vertex X="7991" Y="17055" Z="0"/>
					<Vertex X="8003" Y="17055" Z="0"/>
					<Vertex X="8026" Y="17078" Z="0"/>
					<Vertex X="8038" Y="17090" Z="0"/>
					<Vertex X="8049" Y="17102" Z="0"/>
					<Vertex X="8061" Y="17102" Z="0"/>
					<Vertex X="8061" Y="17113" Z="0"/>
					<Vertex X="8073" Y="17137" Z="0"/>
					<Vertex X="8084" Y="17137" Z="0"/>
					<Vertex X="8084" Y="17160" Z="0"/>
					<Vertex X="8096" Y="17160" Z="0"/>
					<Vertex X="8096" Y="17172" Z="0"/>
					<Vertex X="8108" Y="17172" Z="0"/>
					<Vertex X="8119" Y="17183" Z="0"/>
					<Vertex X="8143" Y="17195" Z="0"/>
					<Vertex X="8166" Y="17195" Z="0"/>
					<Vertex X="8213" Y="17195" Z="0"/>
					<Vertex X="8283" Y="17195" Z="0"/>
					<Vertex X="8341" Y="17195" Z="0"/>
					<Vertex X="8376" Y="17195" Z="0"/>
					<Vertex X="8423" Y="17195" Z="0"/>
					<Vertex X="8446" Y="17195" Z="0"/>
					<Vertex X="8504" Y="17183" Z="0"/>
					<Vertex X="8563" Y="17160" Z="0"/>
					<Vertex X="8598" Y="17148" Z="0"/>
					<Vertex X="8656" Y="17137" Z="0"/>
					<Vertex X="8703" Y="17113" Z="0"/>
					<Vertex X="8726" Y="17113" Z="0"/>
					<Vertex X="8761" Y="17102" Z="0"/>
					<Vertex X="8796" Y="17102" Z="0"/>
					<Vertex X="8808" Y="17102" Z="0"/>
					<Vertex X="8843" Y="17078" Z="0"/>
					<Vertex X="8878" Y="17078" Z="0"/>
					<Vertex X="8913" Y="17078" Z="0"/>
					<Vertex X="8936" Y="17078" Z="0"/>
					<Vertex X="8959" Y="17078" Z="0"/>
					<Vertex X="8994" Y="17078" Z="0"/>
					<Vertex X="9029" Y="17078" Z="0"/>
					<Vertex X="9064" Y="17078" Z="0"/>
					<Vertex X="9099" Y="17078" Z="0"/>
					<Vertex X="9146" Y="17078" Z="0"/>
					<Vertex X="9181" Y="17078" Z="0"/>
					<Vertex X="9216" Y="17078" Z="0"/>
					<Vertex X="9239" Y="17078" Z="0"/>
					<Vertex X="9251" Y="17078" Z="0"/>
					<Vertex X="9286" Y="17078" Z="0"/>
					<Vertex X="9321" Y="17078" Z="0"/>
					<Vertex X="9356" Y="17102" Z="0"/>
					<Vertex X="9391" Y="17102" Z="0"/>
					<Vertex X="9426" Y="17102" Z="0"/>
					<Vertex X="9473" Y="17102" Z="0"/>
					<Vertex X="9508" Y="17102" Z="0"/>
					<Vertex X="9543" Y="17102" Z="0"/>
					<Vertex X="9578" Y="17102" Z="0"/>
					<Vertex X="9613" Y="17102" Z="0"/>
					<Vertex X="9624" Y="17102" Z="0"/>
					<Vertex X="9659" Y="17102" Z="0"/>
					<Vertex X="9694" Y="17102" Z="0"/>
					<Vertex X="9718" Y="17102" Z="0"/>
					<Vertex X="9729" Y="17102" Z="0"/>
					<Vertex X="9753" Y="17102" Z="0"/>
					<Vertex X="9788" Y="17102" Z="0"/>
					<Vertex X="9823" Y="17102" Z="0"/>
					<Vertex X="9846" Y="17102" Z="0"/>
					<Vertex X="9893" Y="17102" Z="0"/>
					<Vertex X="9939" Y="17090" Z="0"/>
					<Vertex X="9986" Y="17078" Z="0"/>
					<Vertex X="10033" Y="17078" Z="0"/>
					<Vertex X="10056" Y="17067" Z="0"/>
					<Vertex X="10091" Y="17067" Z="0"/>
					<Vertex X="10126" Y="17067" Z="0"/>
					<Vertex X="10161" Y="17067" Z="0"/>
					<Vertex X="10173" Y="17055" Z="0"/>
					<Vertex X="10208" Y="17055" Z="0"/>
					<Vertex X="10231" Y="17043" Z="0"/>
					<Vertex X="10254" Y="17032" Z="0"/>
					<Vertex X="10277" Y="17032" Z="0"/>
					<Vertex X="10289" Y="17020" Z="0"/>
					<Vertex X="10301" Y="16997" Z="0"/>
					<Vertex X="10324" Y="16962" Z="0"/>
					<Vertex X="10324" Y="16927" Z="0"/>
					<Vertex X="10359" Y="16880" Z="0"/>
					<Vertex X="10371" Y="16845" Z="0"/>
					<Vertex X="10382" Y="16810" Z="0"/>
					<Vertex X="10406" Y="16763" Z="0"/>
					<Vertex X="10441" Y="16693" Z="0"/>
					<Vertex X="10464" Y="16647" Z="0"/>
					<Vertex X="10487" Y="16612" Z="0"/>
					<Vertex X="10499" Y="16588" Z="0"/>
					<Vertex X="10511" Y="16565" Z="0"/>
					<Vertex X="10522" Y="16518" Z="0"/>
					<Vertex X="10534" Y="16472" Z="0"/>
					<Vertex X="10534" Y="16448" Z="0"/>
					<Vertex X="10534" Y="16413" Z="0"/>
					<Vertex X="10534" Y="16390" Z="0"/>
					<Vertex X="10534" Y="16378" Z="0"/>
					<Vertex X="10534" Y="16367" Z="0"/>
					<Vertex X="10511" Y="16332" Z="0"/>
					<Vertex X="10511" Y="16308" Z="0"/>
					<Vertex X="10511" Y="16285" Z="0"/>
					<Vertex X="10511" Y="16238" Z="0"/>
					<Vertex X="10511" Y="16215" Z="0"/>
					<Vertex X="10511" Y="16180" Z="0"/>
					<Vertex X="10511" Y="16122" Z="0"/>
					<Vertex X="10511" Y="16087" Z="0"/>
					<Vertex X="10511" Y="16075" Z="0"/>
					<Vertex X="10511" Y="16017" Z="0"/>
					<Vertex X="10499" Y="15994" Z="0"/>
					<Vertex X="10487" Y="15947" Z="0"/>
					<Vertex X="10487" Y="15900" Z="0"/>
					<Vertex X="10476" Y="15854" Z="0"/>
					<Vertex X="10464" Y="15819" Z="0"/>
					<Vertex X="10464" Y="15772" Z="0"/>
					<Vertex X="10464" Y="15737" Z="0"/>
					<Vertex X="10452" Y="15690" Z="0"/>
					<Vertex X="10441" Y="15644" Z="0"/>
					<Vertex X="10429" Y="15620" Z="0"/>
					<Vertex X="10417" Y="15574" Z="0"/>
					<Vertex X="10406" Y="15539" Z="0"/>
					<Vertex X="10394" Y="15492" Z="0"/>
					<Vertex X="10382" Y="15457" Z="0"/>
					<Vertex X="10371" Y="15434" Z="0"/>
					<Vertex X="10359" Y="15399" Z="0"/>
					<Vertex X="10347" Y="15364" Z="0"/>
					<Vertex X="10324" Y="15317" Z="0"/>
					<Vertex X="10324" Y="15282" Z="0"/>
					<Vertex X="10301" Y="15259" Z="0"/>
					<Vertex X="10301" Y="15247" Z="0"/>
					<Vertex X="10277" Y="15200" Z="0"/>
					<Vertex X="10277" Y="15165" Z="0"/>
					<Vertex X="10266" Y="15130" Z="0"/>
					<Vertex X="10254" Y="15072" Z="0"/>
					<Vertex X="10242" Y="15037" Z="0"/>
					<Vertex X="10242" Y="15002" Z="0"/>
					<Vertex X="10242" Y="14955" Z="0"/>
					<Vertex X="10231" Y="14920" Z="0"/>
					<Vertex X="10219" Y="14909" Z="0"/>
					<Vertex X="10219" Y="14885" Z="0"/>
					<Vertex X="10219" Y="14862" Z="0"/>
					<Vertex X="10219" Y="14850" Z="0"/>
					<Vertex X="10219" Y="14815" Z="0"/>
					<Vertex X="10219" Y="14804" Z="0"/>
					<Vertex X="10219" Y="14792" Z="0"/>
					<Vertex X="10208" Y="14780" Z="0"/>
					<Vertex X="10208" Y="14769" Z="0"/>
					<Vertex X="10208" Y="14757" Z="0"/>
					<Vertex X="10184" Y="14745" Z="0"/>
					<Vertex X="10173" Y="14664" Z="0"/>
				</Vertices>
			</Region>
			<Region Id="12" Type="0" Zoom="0.074595" Selected="0" ImageLocation="" ImageFocus="0" Length="20261.3" Area="19783898.5" LengthMicrons="5105.8" AreaMicrons="1256356.7" Text="ACINAR" NegativeROA="0" InputRegionId="0" Analyze="1" DisplayId="12">
				<Attributes/>
				<Vertices>
					<Vertex X="13956" Y="14505" Z="0"/>
					<Vertex X="14251" Y="14572" Z="0"/>
					<Vertex X="14331" Y="14585" Z="0"/>
					<Vertex X="14492" Y="14612" Z="0"/>
					<Vertex X="14572" Y="14639" Z="0"/>
					<Vertex X="14639" Y="14639" Z="0"/>
					<Vertex X="14706" Y="14666" Z="0"/>
					<Vertex X="14881" Y="14693" Z="0"/>
					<Vertex X="14934" Y="14693" Z="0"/>
					<Vertex X="14988" Y="14706" Z="0"/>
					<Vertex X="15042" Y="14706" Z="0"/>
					<Vertex X="15095" Y="14706" Z="0"/>
					<Vertex X="15122" Y="14706" Z="0"/>
					<Vertex X="15149" Y="14706" Z="0"/>
					<Vertex X="15162" Y="14706" Z="0"/>
					<Vertex X="15229" Y="14679" Z="0"/>
					<Vertex X="15243" Y="14666" Z="0"/>
					<Vertex X="15256" Y="14666" Z="0"/>
					<Vertex X="15283" Y="14639" Z="0"/>
					<Vertex X="15337" Y="14599" Z="0"/>
					<Vertex X="15377" Y="14572" Z="0"/>
					<Vertex X="15377" Y="14558" Z="0"/>
					<Vertex X="15404" Y="14545" Z="0"/>
					<Vertex X="15444" Y="14505" Z="0"/>
					<Vertex X="15457" Y="14491" Z="0"/>
					<Vertex X="15484" Y="14465" Z="0"/>
					<Vertex X="15497" Y="14451" Z="0"/>
					<Vertex X="15538" Y="14398" Z="0"/>
					<Vertex X="15551" Y="14398" Z="0"/>
					<Vertex X="15551" Y="14357" Z="0"/>
					<Vertex X="15578" Y="14344" Z="0"/>
					<Vertex X="15591" Y="14250" Z="0"/>
					<Vertex X="15591" Y="14210" Z="0"/>
					<Vertex X="15605" Y="14170" Z="0"/>
					<Vertex X="15605" Y="14129" Z="0"/>
					<Vertex X="15605" Y="14076" Z="0"/>
					<Vertex X="15605" Y="13902" Z="0"/>
					<Vertex X="15578" Y="13848" Z="0"/>
					<Vertex X="15578" Y="13794" Z="0"/>
					<Vertex X="15564" Y="13727" Z="0"/>
					<Vertex X="15524" Y="13660" Z="0"/>
					<Vertex X="15524" Y="13647" Z="0"/>
					<Vertex X="15524" Y="13620" Z="0"/>
					<Vertex X="15511" Y="13593" Z="0"/>
					<Vertex X="15484" Y="13566" Z="0"/>
					<Vertex X="15471" Y="13499" Z="0"/>
					<Vertex X="15444" Y="13473" Z="0"/>
					<Vertex X="15430" Y="13432" Z="0"/>
					<Vertex X="15430" Y="13392" Z="0"/>
					<Vertex X="15417" Y="13379" Z="0"/>
					<Vertex X="15404" Y="13339" Z="0"/>
					<Vertex X="15363" Y="13245" Z="0"/>
					<Vertex X="15350" Y="13218" Z="0"/>
					<Vertex X="15350" Y="13204" Z="0"/>
					<Vertex X="15337" Y="13178" Z="0"/>
					<Vertex X="15337" Y="13124" Z="0"/>
					<Vertex X="15323" Y="13111" Z="0"/>
					<Vertex X="15310" Y="13097" Z="0"/>
					<Vertex X="15310" Y="13070" Z="0"/>
					<Vertex X="15310" Y="13044" Z="0"/>
					<Vertex X="15310" Y="13030" Z="0"/>
					<Vertex X="15310" Y="13017" Z="0"/>
					<Vertex X="15310" Y="13003" Z="0"/>
					<Vertex X="15310" Y="12990" Z="0"/>
					<Vertex X="15310" Y="12977" Z="0"/>
					<Vertex X="15296" Y="12977" Z="0"/>
					<Vertex X="15296" Y="12963" Z="0"/>
					<Vertex X="15296" Y="12936" Z="0"/>
					<Vertex X="15296" Y="12923" Z="0"/>
					<Vertex X="15296" Y="12910" Z="0"/>
					<Vertex X="15269" Y="12883" Z="0"/>
					<Vertex X="15269" Y="12869" Z="0"/>
					<Vertex X="15269" Y="12856" Z="0"/>
					<Vertex X="15269" Y="12829" Z="0"/>
					<Vertex X="15269" Y="12816" Z="0"/>
					<Vertex X="15256" Y="12802" Z="0"/>
					<Vertex X="15256" Y="12789" Z="0"/>
					<Vertex X="15256" Y="12776" Z="0"/>
					<Vertex X="15243" Y="12749" Z="0"/>
					<Vertex X="15243" Y="12735" Z="0"/>
					<Vertex X="15243" Y="12722" Z="0"/>
					<Vertex X="15243" Y="12708" Z="0"/>
					<Vertex X="15243" Y="12682" Z="0"/>
					<Vertex X="15229" Y="12655" Z="0"/>
					<Vertex X="15229" Y="12628" Z="0"/>
					<Vertex X="15229" Y="12615" Z="0"/>
					<Vertex X="15229" Y="12601" Z="0"/>
					<Vertex X="15229" Y="12561" Z="0"/>
					<Vertex X="15229" Y="12548" Z="0"/>
					<Vertex X="15229" Y="12521" Z="0"/>
					<Vertex X="15229" Y="12507" Z="0"/>
					<Vertex X="15243" Y="12440" Z="0"/>
					<Vertex X="15256" Y="12414" Z="0"/>
					<Vertex X="15269" Y="12387" Z="0"/>
					<Vertex X="15269" Y="12373" Z="0"/>
					<Vertex X="15310" Y="12320" Z="0"/>
					<Vertex X="15323" Y="12306" Z="0"/>
					<Vertex X="15337" Y="12306" Z="0"/>
					<Vertex X="15377" Y="12306" Z="0"/>
					<Vertex X="15417" Y="12293" Z="0"/>
					<Vertex X="15430" Y="12293" Z="0"/>
					<Vertex X="15457" Y="12293" Z="0"/>
					<Vertex X="15484" Y="12293" Z="0"/>
					<Vertex X="15645" Y="12293" Z="0"/>
					<Vertex X="15658" Y="12293" Z="0"/>
					<Vertex X="15685" Y="12293" Z="0"/>
					<Vertex X="15766" Y="12293" Z="0"/>
					<Vertex X="15806" Y="12333" Z="0"/>
					<Vertex X="15859" Y="12333" Z="0"/>
					<Vertex X="15873" Y="12360" Z="0"/>
					<Vertex X="15993" Y="12414" Z="0"/>
					<Vertex X="16087" Y="12467" Z="0"/>
					<Vertex X="16141" Y="12521" Z="0"/>
					<Vertex X="16208" Y="12574" Z="0"/>
					<Vertex X="16329" Y="12668" Z="0"/>
					<Vertex X="16369" Y="12682" Z="0"/>
					<Vertex X="16422" Y="12735" Z="0"/>
					<Vertex X="16463" Y="12776" Z="0"/>
					<Vertex X="16637" Y="12923" Z="0"/>
					<Vertex X="16677" Y="12963" Z="0"/>
					<Vertex X="16731" Y="13017" Z="0"/>
					<Vertex X="16798" Y="13070" Z="0"/>
					<Vertex X="16932" Y="13191" Z="0"/>
					<Vertex X="16959" Y="13218" Z="0"/>
					<Vertex X="17026" Y="13272" Z="0"/>
					<Vertex X="17066" Y="13325" Z="0"/>
					<Vertex X="17106" Y="13365" Z="0"/>
					<Vertex X="17160" Y="13446" Z="0"/>
					<Vertex X="17187" Y="13473" Z="0"/>
					<Vertex X="17213" Y="13526" Z="0"/>
					<Vertex X="17254" Y="13566" Z="0"/>
					<Vertex X="17307" Y="13647" Z="0"/>
					<Vertex X="17334" Y="13700" Z="0"/>
					<Vertex X="17334" Y="13727" Z="0"/>
					<Vertex X="17347" Y="13754" Z="0"/>
					<Vertex X="17361" Y="13808" Z="0"/>
					<Vertex X="17401" Y="13942" Z="0"/>
					<Vertex X="17401" Y="13955" Z="0"/>
					<Vertex X="17428" Y="14022" Z="0"/>
					<Vertex X="17441" Y="14049" Z="0"/>
					<Vertex X="17495" Y="14197" Z="0"/>
					<Vertex X="17508" Y="14250" Z="0"/>
					<Vertex X="17535" Y="14304" Z="0"/>
					<Vertex X="17548" Y="14344" Z="0"/>
					<Vertex X="17602" Y="14478" Z="0"/>
					<Vertex X="17629" Y="14532" Z="0"/>
					<Vertex X="17642" Y="14599" Z="0"/>
					<Vertex X="17669" Y="14652" Z="0"/>
					<Vertex X="17723" Y="14894" Z="0"/>
					<Vertex X="17736" Y="14947" Z="0"/>
					<Vertex X="17763" Y="15028" Z="0"/>
					<Vertex X="17776" Y="15121" Z="0"/>
					<Vertex X="17790" Y="15202" Z="0"/>
					<Vertex X="17790" Y="15242" Z="0"/>
					<Vertex X="17790" Y="15296" Z="0"/>
					<Vertex X="17790" Y="15457" Z="0"/>
					<Vertex X="17790" Y="15524" Z="0"/>
					<Vertex X="17790" Y="15577" Z="0"/>
					<Vertex X="17790" Y="15644" Z="0"/>
					<Vertex X="17763" Y="15805" Z="0"/>
					<Vertex X="17750" Y="15872" Z="0"/>
					<Vertex X="17723" Y="15912" Z="0"/>
					<Vertex X="17723" Y="15979" Z="0"/>
					<Vertex X="17669" Y="16073" Z="0"/>
					<Vertex X="17642" Y="16140" Z="0"/>
					<Vertex X="17629" Y="16154" Z="0"/>
					<Vertex X="17615" Y="16167" Z="0"/>
					<Vertex X="17522" Y="16288" Z="0"/>
					<Vertex X="17455" Y="16355" Z="0"/>
					<Vertex X="17414" Y="16368" Z="0"/>
					<Vertex X="17347" Y="16422" Z="0"/>
					<Vertex X="17227" Y="16516" Z="0"/>
					<Vertex X="17187" Y="16556" Z="0"/>
					<Vertex X="17119" Y="16596" Z="0"/>
					<Vertex X="17039" Y="16663" Z="0"/>
					<Vertex X="16918" Y="16757" Z="0"/>
					<Vertex X="16892" Y="16784" Z="0"/>
					<Vertex X="16851" Y="16797" Z="0"/>
					<Vertex X="16811" Y="16837" Z="0"/>
					<Vertex X="16717" Y="16891" Z="0"/>
					<Vertex X="16677" Y="16918" Z="0"/>
					<Vertex X="16650" Y="16945" Z="0"/>
					<Vertex X="16637" Y="16945" Z="0"/>
					<Vertex X="16503" Y="17025" Z="0"/>
					<Vertex X="16463" Y="17039" Z="0"/>
					<Vertex X="16422" Y="17079" Z="0"/>
					<Vertex X="16369" Y="17119" Z="0"/>
					<Vertex X="16248" Y="17173" Z="0"/>
					<Vertex X="16194" Y="17186" Z="0"/>
					<Vertex X="16154" Y="17213" Z="0"/>
					<Vertex X="16114" Y="17213" Z="0"/>
					<Vertex X="16020" Y="17266" Z="0"/>
					<Vertex X="15980" Y="17280" Z="0"/>
					<Vertex X="15926" Y="17307" Z="0"/>
					<Vertex X="15886" Y="17320" Z="0"/>
					<Vertex X="15766" Y="17374" Z="0"/>
					<Vertex X="15725" Y="17400" Z="0"/>
					<Vertex X="15685" Y="17414" Z="0"/>
					<Vertex X="15631" Y="17441" Z="0"/>
					<Vertex X="15457" Y="17508" Z="0"/>
					<Vertex X="15417" Y="17521" Z="0"/>
					<Vertex X="15404" Y="17535" Z="0"/>
					<Vertex X="15296" Y="17575" Z="0"/>
					<Vertex X="15283" Y="17588" Z="0"/>
					<Vertex X="15243" Y="17588" Z="0"/>
					<Vertex X="15176" Y="17628" Z="0"/>
					<Vertex X="15149" Y="17642" Z="0"/>
					<Vertex X="15015" Y="17682" Z="0"/>
					<Vertex X="14961" Y="17682" Z="0"/>
					<Vertex X="14921" Y="17695" Z="0"/>
					<Vertex X="14881" Y="17695" Z="0"/>
					<Vertex X="14760" Y="17722" Z="0"/>
					<Vertex X="14720" Y="17722" Z="0"/>
					<Vertex X="14653" Y="17722" Z="0"/>
					<Vertex X="14626" Y="17722" Z="0"/>
					<Vertex X="14492" Y="17722" Z="0"/>
					<Vertex X="14465" Y="17722" Z="0"/>
					<Vertex X="14425" Y="17722" Z="0"/>
					<Vertex X="14398" Y="17722" Z="0"/>
					<Vertex X="14345" Y="17722" Z="0"/>
					<Vertex X="14331" Y="17722" Z="0"/>
					<Vertex X="14318" Y="17722" Z="0"/>
					<Vertex X="14277" Y="17722" Z="0"/>
					<Vertex X="14251" Y="17722" Z="0"/>
					<Vertex X="14237" Y="17722" Z="0"/>
					<Vertex X="14210" Y="17722" Z="0"/>
					<Vertex X="14197" Y="17722" Z="0"/>
					<Vertex X="14170" Y="17722" Z="0"/>
					<Vertex X="14157" Y="17722" Z="0"/>
					<Vertex X="14130" Y="17722" Z="0"/>
					<Vertex X="14090" Y="17722" Z="0"/>
					<Vertex X="13996" Y="17709" Z="0"/>
					<Vertex X="13983" Y="17709" Z="0"/>
					<Vertex X="13942" Y="17682" Z="0"/>
					<Vertex X="13902" Y="17682" Z="0"/>
					<Vertex X="13822" Y="17642" Z="0"/>
					<Vertex X="13781" Y="17615" Z="0"/>
					<Vertex X="13755" Y="17615" Z="0"/>
					<Vertex X="13728" Y="17602" Z="0"/>
					<Vertex X="13580" Y="17535" Z="0"/>
					<Vertex X="13527" Y="17521" Z="0"/>
					<Vertex X="13473" Y="17481" Z="0"/>
					<Vertex X="13433" Y="17467" Z="0"/>
					<Vertex X="13272" Y="17374" Z="0"/>
					<Vertex X="13232" Y="17333" Z="0"/>
					<Vertex X="13178" Y="17307" Z="0"/>
					<Vertex X="13125" Y="17266" Z="0"/>
					<Vertex X="12977" Y="17173" Z="0"/>
					<Vertex X="12910" Y="17119" Z="0"/>
					<Vertex X="12816" Y="17052" Z="0"/>
					<Vertex X="12682" Y="16958" Z="0"/>
					<Vertex X="12454" Y="16784" Z="0"/>
					<Vertex X="12320" Y="16690" Z="0"/>
					<Vertex X="12213" Y="16623" Z="0"/>
					<Vertex X="12146" Y="16556" Z="0"/>
					<Vertex X="11958" Y="16395" Z="0"/>
					<Vertex X="11931" Y="16355" Z="0"/>
					<Vertex X="11878" Y="16301" Z="0"/>
					<Vertex X="11851" Y="16274" Z="0"/>
					<Vertex X="11784" Y="16167" Z="0"/>
					<Vertex X="11784" Y="16127" Z="0"/>
					<Vertex X="11784" Y="16060" Z="0"/>
					<Vertex X="11757" Y="15993" Z="0"/>
					<Vertex X="11730" Y="15819" Z="0"/>
					<Vertex X="11730" Y="15778" Z="0"/>
					<Vertex X="11717" Y="15671" Z="0"/>
					<Vertex X="11704" Y="15631" Z="0"/>
					<Vertex X="11690" Y="15483" Z="0"/>
					<Vertex X="11690" Y="15443" Z="0"/>
					<Vertex X="11690" Y="15376" Z="0"/>
					<Vertex X="11704" Y="15242" Z="0"/>
					<Vertex X="11730" Y="15095" Z="0"/>
					<Vertex X="11744" Y="15001" Z="0"/>
					<Vertex X="11744" Y="14961" Z="0"/>
					<Vertex X="11757" Y="14920" Z="0"/>
					<Vertex X="11771" Y="14786" Z="0"/>
					<Vertex X="11771" Y="14760" Z="0"/>
					<Vertex X="11771" Y="14719" Z="0"/>
					<Vertex X="11771" Y="14693" Z="0"/>
					<Vertex X="11797" Y="14558" Z="0"/>
					<Vertex X="11797" Y="14518" Z="0"/>
					<Vertex X="11811" Y="14478" Z="0"/>
					<Vertex X="11811" Y="14438" Z="0"/>
					<Vertex X="11811" Y="14344" Z="0"/>
					<Vertex X="11824" Y="14304" Z="0"/>
					<Vertex X="11851" Y="14264" Z="0"/>
					<Vertex X="11864" Y="14237" Z="0"/>
					<Vertex X="11864" Y="14210" Z="0"/>
					<Vertex X="11931" Y="14143" Z="0"/>
					<Vertex X="11972" Y="14129" Z="0"/>
					<Vertex X="12012" Y="14116" Z="0"/>
					<Vertex X="12213" Y="14089" Z="0"/>
					<Vertex X="12267" Y="14089" Z="0"/>
					<Vertex X="12347" Y="14089" Z="0"/>
					<Vertex X="12441" Y="14089" Z="0"/>
					<Vertex X="12562" Y="14089" Z="0"/>
					<Vertex X="12602" Y="14089" Z="0"/>
					<Vertex X="12655" Y="14089" Z="0"/>
					<Vertex X="12709" Y="14089" Z="0"/>
					<Vertex X="12843" Y="14089" Z="0"/>
					<Vertex X="12856" Y="14089" Z="0"/>
					<Vertex X="12897" Y="14089" Z="0"/>
					<Vertex X="12937" Y="14089" Z="0"/>
					<Vertex X="13071" Y="14116" Z="0"/>
					<Vertex X="13098" Y="14116" Z="0"/>
					<Vertex X="13111" Y="14129" Z="0"/>
					<Vertex X="13138" Y="14129" Z="0"/>
					<Vertex X="13205" Y="14156" Z="0"/>
					<Vertex X="13259" Y="14183" Z="0"/>
					<Vertex X="13285" Y="14197" Z="0"/>
					<Vertex X="13339" Y="14210" Z="0"/>
					<Vertex X="13446" Y="14250" Z="0"/>
					<Vertex X="13473" Y="14264" Z="0"/>
					<Vertex X="13621" Y="14331" Z="0"/>
					<Vertex X="13647" Y="14331" Z="0"/>
					<Vertex X="13661" Y="14344" Z="0"/>
					<Vertex X="13714" Y="14357" Z="0"/>
					<Vertex X="13741" Y="14371" Z="0"/>
					<Vertex X="13768" Y="14384" Z="0"/>
					<Vertex X="13781" Y="14384" Z="0"/>
					<Vertex X="13795" Y="14384" Z="0"/>
					<Vertex X="13835" Y="14398" Z="0"/>
					<Vertex X="13848" Y="14398" Z="0"/>
					<Vertex X="13862" Y="14398" Z="0"/>
					<Vertex X="13875" Y="14398" Z="0"/>
					<Vertex X="13889" Y="14411" Z="0"/>
					<Vertex X="13902" Y="14424" Z="0"/>
					<Vertex X="13902" Y="14438" Z="0"/>
					<Vertex X="13956" Y="14505" Z="0"/>
				</Vertices>
			</Region>
			<Region Id="13" Type="0" Zoom="0.130099" Selected="1" ImageLocation="" ImageFocus="0" Length="15738.3" Area="12276496.5" LengthMicrons="3966.1" AreaMicrons="779606.7" Text="ACINAR" NegativeROA="0" InputRegionId="0" Analyze="1" DisplayId="13">
				<Attributes/>
				<Vertices>
					<Vertex X="17310" Y="9839" Z="0"/>
					<Vertex X="17310" Y="9823" Z="0"/>
					<Vertex X="17318" Y="9785" Z="0"/>
					<Vertex X="17326" Y="9739" Z="0"/>
					<Vertex X="17333" Y="9662" Z="0"/>
					<Vertex X="17349" Y="9608" Z="0"/>
					<Vertex X="17364" Y="9562" Z="0"/>
					<Vertex X="17387" Y="9508" Z="0"/>
					<Vertex X="17418" Y="9454" Z="0"/>
					<Vertex X="17441" Y="9424" Z="0"/>
					<Vertex X="17487" Y="9362" Z="0"/>
					<Vertex X="17533" Y="9293" Z="0"/>
					<Vertex X="17595" Y="9208" Z="0"/>
					<Vertex X="17649" Y="9147" Z="0"/>
					<Vertex X="17695" Y="9093" Z="0"/>
					<Vertex X="17733" Y="9047" Z="0"/>
					<Vertex X="17772" Y="9009" Z="0"/>
					<Vertex X="17810" Y="8970" Z="0"/>
					<Vertex X="17841" Y="8939" Z="0"/>
					<Vertex X="17864" Y="8916" Z="0"/>
					<Vertex X="17879" Y="8909" Z="0"/>
					<Vertex X="17902" Y="8886" Z="0"/>
					<Vertex X="17918" Y="8878" Z="0"/>
					<Vertex X="17933" Y="8863" Z="0"/>
					<Vertex X="17941" Y="8855" Z="0"/>
					<Vertex X="17948" Y="8855" Z="0"/>
					<Vertex X="17956" Y="8840" Z="0"/>
					<Vertex X="17979" Y="8840" Z="0"/>
					<Vertex X="18018" Y="8824" Z="0"/>
					<Vertex X="18056" Y="8816" Z="0"/>
					<Vertex X="18087" Y="8801" Z="0"/>
					<Vertex X="18117" Y="8793" Z="0"/>
					<Vertex X="18125" Y="8793" Z="0"/>
					<Vertex X="18133" Y="8793" Z="0"/>
					<Vertex X="18164" Y="8786" Z="0"/>
					<Vertex X="18210" Y="8778" Z="0"/>
					<Vertex X="18248" Y="8778" Z="0"/>
					<Vertex X="18287" Y="8770" Z="0"/>
					<Vertex X="18302" Y="8763" Z="0"/>
					<Vertex X="18310" Y="8763" Z="0"/>
					<Vertex X="18317" Y="8763" Z="0"/>
					<Vertex X="18325" Y="8763" Z="0"/>
					<Vertex X="18333" Y="8755" Z="0"/>
					<Vertex X="18348" Y="8755" Z="0"/>
					<Vertex X="18348" Y="8747" Z="0"/>
					<Vertex X="18356" Y="8747" Z="0"/>
					<Vertex X="18371" Y="8747" Z="0"/>
					<Vertex X="18379" Y="8740" Z="0"/>
					<Vertex X="18402" Y="8740" Z="0"/>
					<Vertex X="18410" Y="8740" Z="0"/>
					<Vertex X="18425" Y="8740" Z="0"/>
					<Vertex X="18448" Y="8732" Z="0"/>
					<Vertex X="18479" Y="8724" Z="0"/>
					<Vertex X="18517" Y="8717" Z="0"/>
					<Vertex X="18540" Y="8717" Z="0"/>
					<Vertex X="18556" Y="8709" Z="0"/>
					<Vertex X="18579" Y="8701" Z="0"/>
					<Vertex X="18602" Y="8701" Z="0"/>
					<Vertex X="18625" Y="8693" Z="0"/>
					<Vertex X="18663" Y="8693" Z="0"/>
					<Vertex X="18694" Y="8686" Z="0"/>
					<Vertex X="18725" Y="8678" Z="0"/>
					<Vertex X="18763" Y="8678" Z="0"/>
					<Vertex X="18786" Y="8678" Z="0"/>
					<Vertex X="18817" Y="8670" Z="0"/>
					<Vertex X="18848" Y="8670" Z="0"/>
					<Vertex X="18863" Y="8670" Z="0"/>
					<Vertex X="18901" Y="8670" Z="0"/>
					<Vertex X="18932" Y="8663" Z="0"/>
					<Vertex X="18963" Y="8663" Z="0"/>
					<Vertex X="18986" Y="8663" Z="0"/>
					<Vertex X="19009" Y="8663" Z="0"/>
					<Vertex X="19032" Y="8663" Z="0"/>
					<Vertex X="19071" Y="8670" Z="0"/>
					<Vertex X="19101" Y="8686" Z="0"/>
					<Vertex X="19124" Y="8693" Z="0"/>
					<Vertex X="19132" Y="8701" Z="0"/>
					<Vertex X="19147" Y="8709" Z="0"/>
					<Vertex X="19163" Y="8717" Z="0"/>
					<Vertex X="19170" Y="8724" Z="0"/>
					<Vertex X="19186" Y="8732" Z="0"/>
					<Vertex X="19194" Y="8747" Z="0"/>
					<Vertex X="19201" Y="8755" Z="0"/>
					<Vertex X="19209" Y="8763" Z="0"/>
					<Vertex X="19224" Y="8778" Z="0"/>
					<Vertex X="19240" Y="8793" Z="0"/>
					<Vertex X="19255" Y="8801" Z="0"/>
					<Vertex X="19263" Y="8824" Z="0"/>
					<Vertex X="19278" Y="8832" Z="0"/>
					<Vertex X="19293" Y="8847" Z="0"/>
					<Vertex X="19309" Y="8863" Z="0"/>
					<Vertex X="19324" Y="8886" Z="0"/>
					<Vertex X="19340" Y="8893" Z="0"/>
					<Vertex X="19363" Y="8916" Z="0"/>
					<Vertex X="19386" Y="8939" Z="0"/>
					<Vertex X="19409" Y="8963" Z="0"/>
					<Vertex X="19424" Y="8978" Z="0"/>
					<Vertex X="19447" Y="8993" Z="0"/>
					<Vertex X="19470" Y="9016" Z="0"/>
					<Vertex X="19486" Y="9024" Z="0"/>
					<Vertex X="19532" Y="9062" Z="0"/>
					<Vertex X="19563" Y="9078" Z="0"/>
					<Vertex X="19586" Y="9093" Z="0"/>
					<Vertex X="19601" Y="9109" Z="0"/>
					<Vertex X="19609" Y="9109" Z="0"/>
					<Vertex X="19616" Y="9116" Z="0"/>
					<Vertex X="19624" Y="9124" Z="0"/>
					<Vertex X="19632" Y="9139" Z="0"/>
					<Vertex X="19647" Y="9155" Z="0"/>
					<Vertex X="19670" Y="9178" Z="0"/>
					<Vertex X="19685" Y="9193" Z="0"/>
					<Vertex X="19709" Y="9208" Z="0"/>
					<Vertex X="19732" Y="9232" Z="0"/>
					<Vertex X="19762" Y="9270" Z="0"/>
					<Vertex X="19785" Y="9301" Z="0"/>
					<Vertex X="19793" Y="9316" Z="0"/>
					<Vertex X="19808" Y="9347" Z="0"/>
					<Vertex X="19824" Y="9370" Z="0"/>
					<Vertex X="19832" Y="9408" Z="0"/>
					<Vertex X="19847" Y="9447" Z="0"/>
					<Vertex X="19855" Y="9485" Z="0"/>
					<Vertex X="19870" Y="9516" Z="0"/>
					<Vertex X="19878" Y="9554" Z="0"/>
					<Vertex X="19885" Y="9585" Z="0"/>
					<Vertex X="19901" Y="9624" Z="0"/>
					<Vertex X="19901" Y="9654" Z="0"/>
					<Vertex X="19901" Y="9685" Z="0"/>
					<Vertex X="19901" Y="9739" Z="0"/>
					<Vertex X="19901" Y="9770" Z="0"/>
					<Vertex X="19901" Y="9793" Z="0"/>
					<Vertex X="19901" Y="9831" Z="0"/>
					<Vertex X="19901" Y="9862" Z="0"/>
					<Vertex X="19901" Y="9877" Z="0"/>
					<Vertex X="19893" Y="9916" Z="0"/>
					<Vertex X="19878" Y="9954" Z="0"/>
					<Vertex X="19870" Y="10000" Z="0"/>
					<Vertex X="19855" Y="10039" Z="0"/>
					<Vertex X="19847" Y="10085" Z="0"/>
					<Vertex X="19824" Y="10123" Z="0"/>
					<Vertex X="19816" Y="10162" Z="0"/>
					<Vertex X="19793" Y="10200" Z="0"/>
					<Vertex X="19778" Y="10238" Z="0"/>
					<Vertex X="19755" Y="10269" Z="0"/>
					<Vertex X="19739" Y="10285" Z="0"/>
					<Vertex X="19716" Y="10331" Z="0"/>
					<Vertex X="19693" Y="10369" Z="0"/>
					<Vertex X="19670" Y="10400" Z="0"/>
					<Vertex X="19647" Y="10438" Z="0"/>
					<Vertex X="19616" Y="10469" Z="0"/>
					<Vertex X="19586" Y="10507" Z="0"/>
					<Vertex X="19547" Y="10546" Z="0"/>
					<Vertex X="19509" Y="10584" Z="0"/>
					<Vertex X="19478" Y="10615" Z="0"/>
					<Vertex X="19432" Y="10646" Z="0"/>
					<Vertex X="19401" Y="10669" Z="0"/>
					<Vertex X="19370" Y="10684" Z="0"/>
					<Vertex X="19332" Y="10692" Z="0"/>
					<Vertex X="19317" Y="10700" Z="0"/>
					<Vertex X="19270" Y="10715" Z="0"/>
					<Vertex X="19255" Y="10723" Z="0"/>
					<Vertex X="19217" Y="10738" Z="0"/>
					<Vertex X="19186" Y="10746" Z="0"/>
					<Vertex X="19147" Y="10761" Z="0"/>
					<Vertex X="19117" Y="10769" Z="0"/>
					<Vertex X="19078" Y="10784" Z="0"/>
					<Vertex X="19032" Y="10792" Z="0"/>
					<Vertex X="19001" Y="10807" Z="0"/>
					<Vertex X="18955" Y="10823" Z="0"/>
					<Vertex X="18925" Y="10830" Z="0"/>
					<Vertex X="18894" Y="10846" Z="0"/>
					<Vertex X="18871" Y="10853" Z="0"/>
					<Vertex X="18855" Y="10861" Z="0"/>
					<Vertex X="18840" Y="10869" Z="0"/>
					<Vertex X="18809" Y="10884" Z="0"/>
					<Vertex X="18794" Y="10892" Z="0"/>
					<Vertex X="18755" Y="10899" Z="0"/>
					<Vertex X="18740" Y="10915" Z="0"/>
					<Vertex X="18702" Y="10923" Z="0"/>
					<Vertex X="18671" Y="10938" Z="0"/>
					<Vertex X="18640" Y="10946" Z="0"/>
					<Vertex X="18602" Y="10961" Z="0"/>
					<Vertex X="18548" Y="10976" Z="0"/>
					<Vertex X="18509" Y="10992" Z="0"/>
					<Vertex X="18471" Y="11007" Z="0"/>
					<Vertex X="18440" Y="11022" Z="0"/>
					<Vertex X="18402" Y="11030" Z="0"/>
					<Vertex X="18371" Y="11046" Z="0"/>
					<Vertex X="18340" Y="11061" Z="0"/>
					<Vertex X="18302" Y="11076" Z="0"/>
					<Vertex X="18279" Y="11092" Z="0"/>
					<Vertex X="18248" Y="11107" Z="0"/>
					<Vertex X="18210" Y="11130" Z="0"/>
					<Vertex X="18179" Y="11138" Z="0"/>
					<Vertex X="18164" Y="11145" Z="0"/>
					<Vertex X="18125" Y="11161" Z="0"/>
					<Vertex X="18117" Y="11176" Z="0"/>
					<Vertex X="18094" Y="11184" Z="0"/>
					<Vertex X="18079" Y="11192" Z="0"/>
					<Vertex X="18064" Y="11199" Z="0"/>
					<Vertex X="18056" Y="11215" Z="0"/>
					<Vertex X="18048" Y="11222" Z="0"/>
					<Vertex X="18041" Y="11230" Z="0"/>
					<Vertex X="18033" Y="11238" Z="0"/>
					<Vertex X="18025" Y="11245" Z="0"/>
					<Vertex X="18010" Y="11245" Z="0"/>
					<Vertex X="18002" Y="11253" Z="0"/>
					<Vertex X="17994" Y="11268" Z="0"/>
					<Vertex X="17987" Y="11268" Z="0"/>
					<Vertex X="17979" Y="11276" Z="0"/>
					<Vertex X="17971" Y="11284" Z="0"/>
					<Vertex X="17956" Y="11299" Z="0"/>
					<Vertex X="17948" Y="11307" Z="0"/>
					<Vertex X="17941" Y="11315" Z="0"/>
					<Vertex X="17933" Y="11322" Z="0"/>
					<Vertex X="17925" Y="11330" Z="0"/>
					<Vertex X="17918" Y="11345" Z="0"/>
					<Vertex X="17895" Y="11361" Z="0"/>
					<Vertex X="17879" Y="11384" Z="0"/>
					<Vertex X="17848" Y="11414" Z="0"/>
					<Vertex X="17825" Y="11445" Z="0"/>
					<Vertex X="17802" Y="11461" Z="0"/>
					<Vertex X="17772" Y="11499" Z="0"/>
					<Vertex X="17733" Y="11537" Z="0"/>
					<Vertex X="17695" Y="11561" Z="0"/>
					<Vertex X="17664" Y="11591" Z="0"/>
					<Vertex X="17633" Y="11614" Z="0"/>
					<Vertex X="17595" Y="11637" Z="0"/>
					<Vertex X="17564" Y="11660" Z="0"/>
					<Vertex X="17526" Y="11691" Z="0"/>
					<Vertex X="17487" Y="11722" Z="0"/>
					<Vertex X="17456" Y="11745" Z="0"/>
					<Vertex X="17418" Y="11768" Z="0"/>
					<Vertex X="17372" Y="11799" Z="0"/>
					<Vertex X="17333" Y="11830" Z="0"/>
					<Vertex X="17287" Y="11853" Z="0"/>
					<Vertex X="17241" Y="11883" Z="0"/>
					<Vertex X="17203" Y="11899" Z="0"/>
					<Vertex X="17164" Y="11922" Z="0"/>
					<Vertex X="17126" Y="11945" Z="0"/>
					<Vertex X="17072" Y="11968" Z="0"/>
					<Vertex X="17057" Y="11976" Z="0"/>
					<Vertex X="17018" Y="11983" Z="0"/>
					<Vertex X="16988" Y="11999" Z="0"/>
					<Vertex X="16957" Y="12006" Z="0"/>
					<Vertex X="16926" Y="12029" Z="0"/>
					<Vertex X="16888" Y="12052" Z="0"/>
					<Vertex X="16857" Y="12060" Z="0"/>
					<Vertex X="16811" Y="12076" Z="0"/>
					<Vertex X="16780" Y="12083" Z="0"/>
					<Vertex X="16742" Y="12099" Z="0"/>
					<Vertex X="16711" Y="12099" Z="0"/>
					<Vertex X="16688" Y="12106" Z="0"/>
					<Vertex X="16657" Y="12122" Z="0"/>
					<Vertex X="16626" Y="12122" Z="0"/>
					<Vertex X="16588" Y="12137" Z="0"/>
					<Vertex X="16557" Y="12137" Z="0"/>
					<Vertex X="16526" Y="12145" Z="0"/>
					<Vertex X="16496" Y="12145" Z="0"/>
					<Vertex X="16480" Y="12145" Z="0"/>
					<Vertex X="16465" Y="12152" Z="0"/>
					<Vertex X="16457" Y="12160" Z="0"/>
					<Vertex X="16442" Y="12160" Z="0"/>
					<Vertex X="16426" Y="12160" Z="0"/>
					<Vertex X="16419" Y="12160" Z="0"/>
					<Vertex X="16411" Y="12160" Z="0"/>
					<Vertex X="16396" Y="12160" Z="0"/>
					<Vertex X="16388" Y="12160" Z="0"/>
					<Vertex X="16380" Y="12152" Z="0"/>
					<Vertex X="16373" Y="12152" Z="0"/>
					<Vertex X="16365" Y="12145" Z="0"/>
					<Vertex X="16357" Y="12145" Z="0"/>
					<Vertex X="16350" Y="12137" Z="0"/>
					<Vertex X="16334" Y="12122" Z="0"/>
					<Vertex X="16319" Y="12114" Z="0"/>
					<Vertex X="16303" Y="12106" Z="0"/>
					<Vertex X="16280" Y="12099" Z="0"/>
					<Vertex X="16234" Y="12083" Z="0"/>
					<Vertex X="16211" Y="12076" Z="0"/>
					<Vertex X="16196" Y="12068" Z="0"/>
					<Vertex X="16165" Y="12052" Z="0"/>
					<Vertex X="16157" Y="12052" Z="0"/>
					<Vertex X="16134" Y="12045" Z="0"/>
					<Vertex X="16096" Y="12037" Z="0"/>
					<Vertex X="16073" Y="12037" Z="0"/>
					<Vertex X="16057" Y="12037" Z="0"/>
					<Vertex X="16011" Y="12037" Z="0"/>
					<Vertex X="15988" Y="12037" Z="0"/>
					<Vertex X="15965" Y="12037" Z="0"/>
					<Vertex X="15950" Y="12037" Z="0"/>
					<Vertex X="15942" Y="12045" Z="0"/>
					<Vertex X="15934" Y="12045" Z="0"/>
					<Vertex X="15927" Y="12052" Z="0"/>
					<Vertex X="15881" Y="12068" Z="0"/>
					<Vertex X="15865" Y="12068" Z="0"/>
					<Vertex X="15827" Y="12076" Z="0"/>
					<Vertex X="15788" Y="12076" Z="0"/>
					<Vertex X="15773" Y="12076" Z="0"/>
					<Vertex X="15742" Y="12076" Z="0"/>
					<Vertex X="15712" Y="12076" Z="0"/>
					<Vertex X="15673" Y="12076" Z="0"/>
					<Vertex X="15642" Y="12076" Z="0"/>
					<Vertex X="15596" Y="12068" Z="0"/>
					<Vertex X="15558" Y="12060" Z="0"/>
					<Vertex X="15527" Y="12060" Z="0"/>
					<Vertex X="15489" Y="12052" Z="0"/>
					<Vertex X="15458" Y="12052" Z="0"/>
					<Vertex X="15427" Y="12052" Z="0"/>
					<Vertex X="15389" Y="12052" Z="0"/>
					<Vertex X="15358" Y="12052" Z="0"/>
					<Vertex X="15320" Y="12052" Z="0"/>
					<Vertex X="15289" Y="12052" Z="0"/>
					<Vertex X="15250" Y="12052" Z="0"/>
					<Vertex X="15212" Y="12052" Z="0"/>
					<Vertex X="15174" Y="12052" Z="0"/>
					<Vertex X="15143" Y="12052" Z="0"/>
					<Vertex X="15104" Y="12052" Z="0"/>
					<Vertex X="15081" Y="12052" Z="0"/>
					<Vertex X="15058" Y="12045" Z="0"/>
					<Vertex X="15035" Y="12037" Z="0"/>
					<Vertex X="15004" Y="12029" Z="0"/>
					<Vertex X="14981" Y="12022" Z="0"/>
					<Vertex X="14958" Y="11999" Z="0"/>
					<Vertex X="14920" Y="11991" Z="0"/>
					<Vertex X="14897" Y="11976" Z="0"/>
					<Vertex X="14881" Y="11968" Z="0"/>
					<Vertex X="14874" Y="11960" Z="0"/>
					<Vertex X="14858" Y="11945" Z="0"/>
					<Vertex X="14843" Y="11914" Z="0"/>
					<Vertex X="14812" Y="11891" Z="0"/>
					<Vertex X="14797" Y="11860" Z="0"/>
					<Vertex X="14782" Y="11837" Z="0"/>
					<Vertex X="14774" Y="11822" Z="0"/>
					<Vertex X="14758" Y="11814" Z="0"/>
					<Vertex X="14751" Y="11783" Z="0"/>
					<Vertex X="14735" Y="11760" Z="0"/>
					<Vertex X="14712" Y="11722" Z="0"/>
					<Vertex X="14697" Y="11699" Z="0"/>
					<Vertex X="14689" Y="11684" Z="0"/>
					<Vertex X="14682" Y="11668" Z="0"/>
					<Vertex X="14674" Y="11653" Z="0"/>
					<Vertex X="14674" Y="11645" Z="0"/>
					<Vertex X="14666" Y="11630" Z="0"/>
					<Vertex X="14666" Y="11622" Z="0"/>
					<Vertex X="14659" Y="11591" Z="0"/>
					<Vertex X="14651" Y="11561" Z="0"/>
					<Vertex X="14643" Y="11545" Z="0"/>
					<Vertex X="14643" Y="11537" Z="0"/>
					<Vertex X="14643" Y="11530" Z="0"/>
					<Vertex X="14643" Y="11522" Z="0"/>
					<Vertex X="14643" Y="11499" Z="0"/>
					<Vertex X="14643" Y="11468" Z="0"/>
					<Vertex X="14651" Y="11430" Z="0"/>
					<Vertex X="14666" Y="11414" Z="0"/>
					<Vertex X="14674" Y="11407" Z="0"/>
					<Vertex X="14682" Y="11391" Z="0"/>
					<Vertex X="14689" Y="11376" Z="0"/>
					<Vertex X="14705" Y="11353" Z="0"/>
					<Vertex X="14712" Y="11322" Z="0"/>
					<Vertex X="14728" Y="11292" Z="0"/>
					<Vertex X="14728" Y="11253" Z="0"/>
					<Vertex X="14743" Y="11222" Z="0"/>
					<Vertex X="14751" Y="11184" Z="0"/>
					<Vertex X="14766" Y="11153" Z="0"/>
					<Vertex X="14774" Y="11130" Z="0"/>
					<Vertex X="14782" Y="11122" Z="0"/>
					<Vertex X="14797" Y="11115" Z="0"/>
					<Vertex X="14805" Y="11099" Z="0"/>
					<Vertex X="14820" Y="11092" Z="0"/>
					<Vertex X="14835" Y="11076" Z="0"/>
					<Vertex X="14843" Y="11061" Z="0"/>
					<Vertex X="14858" Y="11046" Z="0"/>
					<Vertex X="14866" Y="11038" Z="0"/>
					<Vertex X="14874" Y="11030" Z="0"/>
					<Vertex X="14881" Y="11022" Z="0"/>
					<Vertex X="14897" Y="11015" Z="0"/>
					<Vertex X="14905" Y="11007" Z="0"/>
					<Vertex X="14920" Y="10976" Z="0"/>
					<Vertex X="14928" Y="10961" Z="0"/>
					<Vertex X="14935" Y="10938" Z="0"/>
					<Vertex X="14943" Y="10915" Z="0"/>
					<Vertex X="14958" Y="10869" Z="0"/>
					<Vertex X="14958" Y="10838" Z="0"/>
					<Vertex X="14958" Y="10807" Z="0"/>
					<Vertex X="14958" Y="10777" Z="0"/>
					<Vertex X="14951" Y="10738" Z="0"/>
					<Vertex X="14943" Y="10692" Z="0"/>
					<Vertex X="14943" Y="10654" Z="0"/>
					<Vertex X="14943" Y="10600" Z="0"/>
					<Vertex X="14935" Y="10561" Z="0"/>
					<Vertex X="14920" Y="10515" Z="0"/>
					<Vertex X="14912" Y="10469" Z="0"/>
					<Vertex X="14905" Y="10431" Z="0"/>
					<Vertex X="14905" Y="10400" Z="0"/>
					<Vertex X="14905" Y="10361" Z="0"/>
					<Vertex X="14897" Y="10331" Z="0"/>
					<Vertex X="14889" Y="10292" Z="0"/>
					<Vertex X="14889" Y="10262" Z="0"/>
					<Vertex X="14889" Y="10231" Z="0"/>
					<Vertex X="14889" Y="10215" Z="0"/>
					<Vertex X="14889" Y="10192" Z="0"/>
					<Vertex X="14889" Y="10169" Z="0"/>
					<Vertex X="14905" Y="10139" Z="0"/>
					<Vertex X="14912" Y="10123" Z="0"/>
					<Vertex X="14920" Y="10092" Z="0"/>
					<Vertex X="14943" Y="10054" Z="0"/>
					<Vertex X="14958" Y="10031" Z="0"/>
					<Vertex X="14974" Y="9985" Z="0"/>
					<Vertex X="14989" Y="9954" Z="0"/>
					<Vertex X="14997" Y="9939" Z="0"/>
					<Vertex X="15004" Y="9931" Z="0"/>
					<Vertex X="15012" Y="9908" Z="0"/>
					<Vertex X="15027" Y="9885" Z="0"/>
					<Vertex X="15035" Y="9862" Z="0"/>
					<Vertex X="15043" Y="9839" Z="0"/>
					<Vertex X="15058" Y="9816" Z="0"/>
					<Vertex X="15081" Y="9777" Z="0"/>
					<Vertex X="15104" Y="9747" Z="0"/>
					<Vertex X="15112" Y="9716" Z="0"/>
					<Vertex X="15120" Y="9700" Z="0"/>
					<Vertex X="15135" Y="9693" Z="0"/>
					<Vertex X="15143" Y="9685" Z="0"/>
					<Vertex X="15150" Y="9662" Z="0"/>
					<Vertex X="15166" Y="9624" Z="0"/>
					<Vertex X="15181" Y="9600" Z="0"/>
					<Vertex X="15189" Y="9577" Z="0"/>
					<Vertex X="15204" Y="9554" Z="0"/>
					<Vertex X="15212" Y="9547" Z="0"/>
					<Vertex X="15220" Y="9539" Z="0"/>
					<Vertex X="15235" Y="9516" Z="0"/>
					<Vertex X="15266" Y="9493" Z="0"/>
					<Vertex X="15297" Y="9470" Z="0"/>
					<Vertex X="15335" Y="9447" Z="0"/>
					<Vertex X="15366" Y="9416" Z="0"/>
					<Vertex X="15404" Y="9385" Z="0"/>
					<Vertex X="15466" Y="9355" Z="0"/>
					<Vertex X="15496" Y="9339" Z="0"/>
					<Vertex X="15535" Y="9316" Z="0"/>
					<Vertex X="15581" Y="9285" Z="0"/>
					<Vertex X="15619" Y="9255" Z="0"/>
					<Vertex X="15658" Y="9224" Z="0"/>
					<Vertex X="15681" Y="9208" Z="0"/>
					<Vertex X="15696" Y="9201" Z="0"/>
					<Vertex X="15704" Y="9193" Z="0"/>
					<Vertex X="15712" Y="9178" Z="0"/>
					<Vertex X="15735" Y="9162" Z="0"/>
					<Vertex X="15758" Y="9147" Z="0"/>
					<Vertex X="15781" Y="9132" Z="0"/>
					<Vertex X="15804" Y="9116" Z="0"/>
					<Vertex X="15819" Y="9101" Z="0"/>
					<Vertex X="15842" Y="9085" Z="0"/>
					<Vertex X="15881" Y="9070" Z="0"/>
					<Vertex X="15919" Y="9055" Z="0"/>
					<Vertex X="15950" Y="9039" Z="0"/>
					<Vertex X="15981" Y="9016" Z="0"/>
					<Vertex X="16011" Y="9009" Z="0"/>
					<Vertex X="16034" Y="8993" Z="0"/>
					<Vertex X="16042" Y="8993" Z="0"/>
					<Vertex X="16050" Y="8986" Z="0"/>
					<Vertex X="16073" Y="8978" Z="0"/>
					<Vertex X="16088" Y="8970" Z="0"/>
					<Vertex X="16127" Y="8955" Z="0"/>
					<Vertex X="16150" Y="8947" Z="0"/>
					<Vertex X="16165" Y="8947" Z="0"/>
					<Vertex X="16180" Y="8947" Z="0"/>
					<Vertex X="16196" Y="8939" Z="0"/>
					<Vertex X="16219" Y="8939" Z="0"/>
					<Vertex X="16265" Y="8924" Z="0"/>
					<Vertex X="16288" Y="8924" Z="0"/>
					<Vertex X="16319" Y="8924" Z="0"/>
					<Vertex X="16334" Y="8924" Z="0"/>
					<Vertex X="16357" Y="8916" Z="0"/>
					<Vertex X="16388" Y="8909" Z="0"/>
					<Vertex X="16411" Y="8901" Z="0"/>
					<Vertex X="16442" Y="8893" Z="0"/>
					<Vertex X="16457" Y="8886" Z="0"/>
					<Vertex X="16473" Y="8878" Z="0"/>
					<Vertex X="16480" Y="8878" Z="0"/>
					<Vertex X="16496" Y="8878" Z="0"/>
					<Vertex X="16503" Y="8870" Z="0"/>
					<Vertex X="16519" Y="8863" Z="0"/>
					<Vertex X="16534" Y="8855" Z="0"/>
					<Vertex X="16542" Y="8855" Z="0"/>
					<Vertex X="16549" Y="8847" Z="0"/>
					<Vertex X="16565" Y="8840" Z="0"/>
					<Vertex X="16580" Y="8832" Z="0"/>
					<Vertex X="16596" Y="8824" Z="0"/>
					<Vertex X="16596" Y="8816" Z="0"/>
					<Vertex X="16603" Y="8809" Z="0"/>
					<Vertex X="16611" Y="8809" Z="0"/>
					<Vertex X="16619" Y="8801" Z="0"/>
					<Vertex X="16626" Y="8801" Z="0"/>
					<Vertex X="16634" Y="8801" Z="0"/>
					<Vertex X="16642" Y="8801" Z="0"/>
					<Vertex X="16649" Y="8801" Z="0"/>
					<Vertex X="16672" Y="8801" Z="0"/>
					<Vertex X="16703" Y="8801" Z="0"/>
					<Vertex X="16742" Y="8793" Z="0"/>
					<Vertex X="16749" Y="8793" Z="0"/>
					<Vertex X="16765" Y="8793" Z="0"/>
					<Vertex X="16772" Y="8793" Z="0"/>
					<Vertex X="16795" Y="8801" Z="0"/>
					<Vertex X="16818" Y="8809" Z="0"/>
					<Vertex X="16841" Y="8824" Z="0"/>
					<Vertex X="16865" Y="8840" Z="0"/>
					<Vertex X="16903" Y="8855" Z="0"/>
					<Vertex X="16926" Y="8870" Z="0"/>
					<Vertex X="16949" Y="8878" Z="0"/>
					<Vertex X="16964" Y="8893" Z="0"/>
					<Vertex X="16988" Y="8932" Z="0"/>
					<Vertex X="16995" Y="8963" Z="0"/>
					<Vertex X="17011" Y="9009" Z="0"/>
					<Vertex X="17018" Y="9039" Z="0"/>
					<Vertex X="17041" Y="9109" Z="0"/>
					<Vertex X="17049" Y="9155" Z="0"/>
					<Vertex X="17049" Y="9208" Z="0"/>
					<Vertex X="17049" Y="9262" Z="0"/>
					<Vertex X="17049" Y="9308" Z="0"/>
					<Vertex X="17049" Y="9385" Z="0"/>
					<Vertex X="17049" Y="9439" Z="0"/>
					<Vertex X="17057" Y="9477" Z="0"/>
					<Vertex X="17072" Y="9524" Z="0"/>
					<Vertex X="17080" Y="9570" Z="0"/>
					<Vertex X="17095" Y="9616" Z="0"/>
					<Vertex X="17111" Y="9647" Z="0"/>
					<Vertex X="17118" Y="9677" Z="0"/>
					<Vertex X="17134" Y="9700" Z="0"/>
					<Vertex X="17149" Y="9723" Z="0"/>
					<Vertex X="17157" Y="9731" Z="0"/>
					<Vertex X="17172" Y="9739" Z="0"/>
					<Vertex X="17180" Y="9747" Z="0"/>
					<Vertex X="17187" Y="9754" Z="0"/>
					<Vertex X="17195" Y="9762" Z="0"/>
					<Vertex X="17203" Y="9770" Z="0"/>
					<Vertex X="17218" Y="9785" Z="0"/>
					<Vertex X="17226" Y="9785" Z="0"/>
					<Vertex X="17241" Y="9793" Z="0"/>
					<Vertex X="17249" Y="9793" Z="0"/>
					<Vertex X="17257" Y="9793" Z="0"/>
					<Vertex X="17264" Y="9793" Z="0"/>
					<Vertex X="17272" Y="9800" Z="0"/>
					<Vertex X="17280" Y="9800" Z="0"/>
					<Vertex X="17280" Y="9808" Z="0"/>
					<Vertex X="17280" Y="9808" Z="0"/>
					<Vertex X="17287" Y="9808" Z="0"/>
					<Vertex X="17310" Y="9839" Z="0"/>
				</Vertices>
			</Region>
		</Regions>
		<Plots/>
	</Annotation>
</Annotations>
