# Supplementary material for: Convolutional neural networks can accurately distinguish four histologic growth patterns of lung adenocarcinoma in digital slides
Source: Sci Rep. 2019 Feb 6;9:1483. doi: 10.1038/s41598-018-37638-9 (PMC6365499; doi:10.1038/s41598-018-37638-9)
Supplement: Supplementary file 2 — Dataset 1 [file 41598_2018_37638_MOESM2_ESM.zip › TCGA-44-8119-01A-01-BS1.0b182635-9f71-4365-bd6e-61cd4057dead.xml]

<Annotations MicronsPerPixel="0.245700">
	<Annotation Id="1" Name="" ReadOnly="0" NameReadOnly="0" LineColorReadOnly="0" Incremental="0" Type="4" LineColor="65280" Visible="1" Selected="1" MarkupImagePath="" MacroName="">
		<Attributes/>
		<Regions>
			<RegionAttributeHeaders>
				<AttributeHeader Id="9999" Name="Region" ColumnWidth="-1"/>
				<AttributeHeader Id="9997" Name="Length" ColumnWidth="-1"/>
				<AttributeHeader Id="9996" Name="Area" ColumnWidth="-1"/>
				<AttributeHeader Id="9998" Name="Text" ColumnWidth="-1"/>
			</RegionAttributeHeaders>
			<Region Id="1" Type="0" Zoom="0.049545" Selected="0" ImageLocation="" ImageFocus="0" Length="44216.0" Area="41423478.5" LengthMicrons="10863.9" AreaMicrons="2500672.9" Text="SOLID" NegativeROA="0" InputRegionId="0" Analyze="1" DisplayId="1">
				<Attributes/>
				<Vertices>
					<Vertex X="51993" Y="11848" Z="0"/>
					<Vertex X="51973" Y="11888" Z="0"/>
					<Vertex X="51973" Y="11909" Z="0"/>
					<Vertex X="51973" Y="11929" Z="0"/>
					<Vertex X="51953" Y="11949" Z="0"/>
					<Vertex X="51953" Y="11969" Z="0"/>
					<Vertex X="51932" Y="12009" Z="0"/>
					<Vertex X="51932" Y="12030" Z="0"/>
					<Vertex X="51932" Y="12050" Z="0"/>
					<Vertex X="51912" Y="12110" Z="0"/>
					<Vertex X="51892" Y="12110" Z="0"/>
					<Vertex X="51892" Y="12171" Z="0"/>
					<Vertex X="51892" Y="12191" Z="0"/>
					<Vertex X="51872" Y="12231" Z="0"/>
					<Vertex X="51872" Y="12292" Z="0"/>
					<Vertex X="51852" Y="12332" Z="0"/>
					<Vertex X="51811" Y="12373" Z="0"/>
					<Vertex X="51811" Y="12393" Z="0"/>
					<Vertex X="51811" Y="12413" Z="0"/>
					<Vertex X="51791" Y="12453" Z="0"/>
					<Vertex X="51771" Y="12474" Z="0"/>
					<Vertex X="51751" Y="12494" Z="0"/>
					<Vertex X="51731" Y="12514" Z="0"/>
					<Vertex X="51690" Y="12534" Z="0"/>
					<Vertex X="51670" Y="12575" Z="0"/>
					<Vertex X="51650" Y="12595" Z="0"/>
					<Vertex X="51630" Y="12595" Z="0"/>
					<Vertex X="51610" Y="12615" Z="0"/>
					<Vertex X="51589" Y="12615" Z="0"/>
					<Vertex X="51549" Y="12655" Z="0"/>
					<Vertex X="51529" Y="12655" Z="0"/>
					<Vertex X="51468" Y="12696" Z="0"/>
					<Vertex X="51428" Y="12736" Z="0"/>
					<Vertex X="51408" Y="12756" Z="0"/>
					<Vertex X="51327" Y="12797" Z="0"/>
					<Vertex X="51327" Y="12817" Z="0"/>
					<Vertex X="51307" Y="12837" Z="0"/>
					<Vertex X="51266" Y="12857" Z="0"/>
					<Vertex X="51266" Y="12877" Z="0"/>
					<Vertex X="51246" Y="12877" Z="0"/>
					<Vertex X="51226" Y="12898" Z="0"/>
					<Vertex X="51165" Y="12938" Z="0"/>
					<Vertex X="51125" Y="12958" Z="0"/>
					<Vertex X="51105" Y="12958" Z="0"/>
					<Vertex X="51105" Y="12978" Z="0"/>
					<Vertex X="51105" Y="12998" Z="0"/>
					<Vertex X="51085" Y="12998" Z="0"/>
					<Vertex X="51065" Y="12998" Z="0"/>
					<Vertex X="51044" Y="12998" Z="0"/>
					<Vertex X="51024" Y="12998" Z="0"/>
					<Vertex X="50984" Y="12998" Z="0"/>
					<Vertex X="50964" Y="12998" Z="0"/>
					<Vertex X="50943" Y="12998" Z="0"/>
					<Vertex X="50923" Y="12978" Z="0"/>
					<Vertex X="50883" Y="12978" Z="0"/>
					<Vertex X="50843" Y="12938" Z="0"/>
					<Vertex X="50802" Y="12938" Z="0"/>
					<Vertex X="50802" Y="12918" Z="0"/>
					<Vertex X="50782" Y="12918" Z="0"/>
					<Vertex X="50762" Y="12918" Z="0"/>
					<Vertex X="50721" Y="12877" Z="0"/>
					<Vertex X="50701" Y="12857" Z="0"/>
					<Vertex X="50681" Y="12857" Z="0"/>
					<Vertex X="50661" Y="12837" Z="0"/>
					<Vertex X="50641" Y="12837" Z="0"/>
					<Vertex X="50621" Y="12797" Z="0"/>
					<Vertex X="50600" Y="12776" Z="0"/>
					<Vertex X="50580" Y="12756" Z="0"/>
					<Vertex X="50540" Y="12736" Z="0"/>
					<Vertex X="50520" Y="12696" Z="0"/>
					<Vertex X="50499" Y="12675" Z="0"/>
					<Vertex X="50499" Y="12655" Z="0"/>
					<Vertex X="50479" Y="12635" Z="0"/>
					<Vertex X="50459" Y="12615" Z="0"/>
					<Vertex X="50439" Y="12554" Z="0"/>
					<Vertex X="50398" Y="12514" Z="0"/>
					<Vertex X="50378" Y="12494" Z="0"/>
					<Vertex X="50318" Y="12433" Z="0"/>
					<Vertex X="50277" Y="12393" Z="0"/>
					<Vertex X="50257" Y="12353" Z="0"/>
					<Vertex X="50237" Y="12353" Z="0"/>
					<Vertex X="50237" Y="12312" Z="0"/>
					<Vertex X="50217" Y="12312" Z="0"/>
					<Vertex X="50197" Y="12292" Z="0"/>
					<Vertex X="50156" Y="12252" Z="0"/>
					<Vertex X="50156" Y="12211" Z="0"/>
					<Vertex X="50116" Y="12171" Z="0"/>
					<Vertex X="50116" Y="12151" Z="0"/>
					<Vertex X="50096" Y="12151" Z="0"/>
					<Vertex X="50096" Y="12131" Z="0"/>
					<Vertex X="50076" Y="12090" Z="0"/>
					<Vertex X="50035" Y="12070" Z="0"/>
					<Vertex X="50035" Y="12050" Z="0"/>
					<Vertex X="49995" Y="12030" Z="0"/>
					<Vertex X="49975" Y="11989" Z="0"/>
					<Vertex X="49954" Y="11969" Z="0"/>
					<Vertex X="49954" Y="11949" Z="0"/>
					<Vertex X="49914" Y="11929" Z="0"/>
					<Vertex X="49894" Y="11909" Z="0"/>
					<Vertex X="49874" Y="11848" Z="0"/>
					<Vertex X="49854" Y="11828" Z="0"/>
					<Vertex X="49833" Y="11808" Z="0"/>
					<Vertex X="49813" Y="11787" Z="0"/>
					<Vertex X="49773" Y="11767" Z="0"/>
					<Vertex X="49753" Y="11727" Z="0"/>
					<Vertex X="49732" Y="11707" Z="0"/>
					<Vertex X="49712" Y="11686" Z="0"/>
					<Vertex X="49692" Y="11666" Z="0"/>
					<Vertex X="49692" Y="11646" Z="0"/>
					<Vertex X="49672" Y="11646" Z="0"/>
					<Vertex X="49652" Y="11606" Z="0"/>
					<Vertex X="49632" Y="11565" Z="0"/>
					<Vertex X="49611" Y="11565" Z="0"/>
					<Vertex X="49611" Y="11545" Z="0"/>
					<Vertex X="49611" Y="11525" Z="0"/>
					<Vertex X="49571" Y="11485" Z="0"/>
					<Vertex X="49571" Y="11444" Z="0"/>
					<Vertex X="49571" Y="11424" Z="0"/>
					<Vertex X="49571" Y="11384" Z="0"/>
					<Vertex X="49571" Y="11364" Z="0"/>
					<Vertex X="49571" Y="11343" Z="0"/>
					<Vertex X="49571" Y="11323" Z="0"/>
					<Vertex X="49571" Y="11303" Z="0"/>
					<Vertex X="49551" Y="11263" Z="0"/>
					<Vertex X="49551" Y="11242" Z="0"/>
					<Vertex X="49531" Y="11202" Z="0"/>
					<Vertex X="49510" Y="11182" Z="0"/>
					<Vertex X="49510" Y="11162" Z="0"/>
					<Vertex X="49510" Y="11142" Z="0"/>
					<Vertex X="49490" Y="11142" Z="0"/>
					<Vertex X="49490" Y="11121" Z="0"/>
					<Vertex X="49470" Y="11121" Z="0"/>
					<Vertex X="49450" Y="11101" Z="0"/>
					<Vertex X="49450" Y="11081" Z="0"/>
					<Vertex X="49430" Y="11081" Z="0"/>
					<Vertex X="49430" Y="11061" Z="0"/>
					<Vertex X="49409" Y="11061" Z="0"/>
					<Vertex X="49369" Y="11041" Z="0"/>
					<Vertex X="49349" Y="11020" Z="0"/>
					<Vertex X="49329" Y="11000" Z="0"/>
					<Vertex X="49329" Y="10980" Z="0"/>
					<Vertex X="49309" Y="10980" Z="0"/>
					<Vertex X="49288" Y="10980" Z="0"/>
					<Vertex X="49268" Y="10960" Z="0"/>
					<Vertex X="49248" Y="10940" Z="0"/>
					<Vertex X="49228" Y="10920" Z="0"/>
					<Vertex X="49208" Y="10920" Z="0"/>
					<Vertex X="49187" Y="10899" Z="0"/>
					<Vertex X="49147" Y="10879" Z="0"/>
					<Vertex X="49147" Y="10859" Z="0"/>
					<Vertex X="49107" Y="10839" Z="0"/>
					<Vertex X="49087" Y="10819" Z="0"/>
					<Vertex X="49046" Y="10798" Z="0"/>
					<Vertex X="49026" Y="10778" Z="0"/>
					<Vertex X="48965" Y="10738" Z="0"/>
					<Vertex X="48945" Y="10738" Z="0"/>
					<Vertex X="48925" Y="10718" Z="0"/>
					<Vertex X="48885" Y="10677" Z="0"/>
					<Vertex X="48865" Y="10677" Z="0"/>
					<Vertex X="48824" Y="10657" Z="0"/>
					<Vertex X="48804" Y="10657" Z="0"/>
					<Vertex X="48804" Y="10637" Z="0"/>
					<Vertex X="48764" Y="10617" Z="0"/>
					<Vertex X="48723" Y="10597" Z="0"/>
					<Vertex X="48703" Y="10576" Z="0"/>
					<Vertex X="48663" Y="10576" Z="0"/>
					<Vertex X="48622" Y="10556" Z="0"/>
					<Vertex X="48602" Y="10556" Z="0"/>
					<Vertex X="48582" Y="10536" Z="0"/>
					<Vertex X="48562" Y="10536" Z="0"/>
					<Vertex X="48542" Y="10516" Z="0"/>
					<Vertex X="48501" Y="10516" Z="0"/>
					<Vertex X="48481" Y="10516" Z="0"/>
					<Vertex X="48441" Y="10475" Z="0"/>
					<Vertex X="48420" Y="10475" Z="0"/>
					<Vertex X="48400" Y="10455" Z="0"/>
					<Vertex X="48380" Y="10455" Z="0"/>
					<Vertex X="48360" Y="10435" Z="0"/>
					<Vertex X="48320" Y="10435" Z="0"/>
					<Vertex X="48299" Y="10395" Z="0"/>
					<Vertex X="48279" Y="10395" Z="0"/>
					<Vertex X="48239" Y="10375" Z="0"/>
					<Vertex X="48178" Y="10334" Z="0"/>
					<Vertex X="48158" Y="10334" Z="0"/>
					<Vertex X="48138" Y="10314" Z="0"/>
					<Vertex X="48118" Y="10294" Z="0"/>
					<Vertex X="48098" Y="10294" Z="0"/>
					<Vertex X="48077" Y="10274" Z="0"/>
					<Vertex X="48057" Y="10253" Z="0"/>
					<Vertex X="48057" Y="10233" Z="0"/>
					<Vertex X="48017" Y="10213" Z="0"/>
					<Vertex X="47997" Y="10193" Z="0"/>
					<Vertex X="47976" Y="10193" Z="0"/>
					<Vertex X="47976" Y="10173" Z="0"/>
					<Vertex X="47956" Y="10132" Z="0"/>
					<Vertex X="47956" Y="10092" Z="0"/>
					<Vertex X="47956" Y="10072" Z="0"/>
					<Vertex X="47956" Y="10052" Z="0"/>
					<Vertex X="47956" Y="10031" Z="0"/>
					<Vertex X="47956" Y="10011" Z="0"/>
					<Vertex X="47956" Y="9991" Z="0"/>
					<Vertex X="47956" Y="9971" Z="0"/>
					<Vertex X="47956" Y="9951" Z="0"/>
					<Vertex X="47976" Y="9931" Z="0"/>
					<Vertex X="47997" Y="9931" Z="0"/>
					<Vertex X="47997" Y="9910" Z="0"/>
					<Vertex X="48017" Y="9890" Z="0"/>
					<Vertex X="48037" Y="9870" Z="0"/>
					<Vertex X="48057" Y="9870" Z="0"/>
					<Vertex X="48077" Y="9830" Z="0"/>
					<Vertex X="48098" Y="9809" Z="0"/>
					<Vertex X="48118" Y="9789" Z="0"/>
					<Vertex X="48138" Y="9789" Z="0"/>
					<Vertex X="48178" Y="9749" Z="0"/>
					<Vertex X="48198" Y="9729" Z="0"/>
					<Vertex X="48219" Y="9708" Z="0"/>
					<Vertex X="48239" Y="9688" Z="0"/>
					<Vertex X="48279" Y="9668" Z="0"/>
					<Vertex X="48299" Y="9668" Z="0"/>
					<Vertex X="48320" Y="9648" Z="0"/>
					<Vertex X="48360" Y="9648" Z="0"/>
					<Vertex X="48380" Y="9628" Z="0"/>
					<Vertex X="48400" Y="9628" Z="0"/>
					<Vertex X="48441" Y="9608" Z="0"/>
					<Vertex X="48461" Y="9608" Z="0"/>
					<Vertex X="48481" Y="9608" Z="0"/>
					<Vertex X="48501" Y="9608" Z="0"/>
					<Vertex X="48521" Y="9608" Z="0"/>
					<Vertex X="48562" Y="9587" Z="0"/>
					<Vertex X="48582" Y="9567" Z="0"/>
					<Vertex X="48602" Y="9567" Z="0"/>
					<Vertex X="48622" Y="9547" Z="0"/>
					<Vertex X="48643" Y="9547" Z="0"/>
					<Vertex X="48663" Y="9527" Z="0"/>
					<Vertex X="48683" Y="9527" Z="0"/>
					<Vertex X="48703" Y="9527" Z="0"/>
					<Vertex X="48723" Y="9507" Z="0"/>
					<Vertex X="48743" Y="9507" Z="0"/>
					<Vertex X="48764" Y="9507" Z="0"/>
					<Vertex X="48784" Y="9507" Z="0"/>
					<Vertex X="48804" Y="9486" Z="0"/>
					<Vertex X="48824" Y="9486" Z="0"/>
					<Vertex X="48844" Y="9486" Z="0"/>
					<Vertex X="48885" Y="9466" Z="0"/>
					<Vertex X="48925" Y="9446" Z="0"/>
					<Vertex X="48945" Y="9446" Z="0"/>
					<Vertex X="48945" Y="9426" Z="0"/>
					<Vertex X="48965" Y="9426" Z="0"/>
					<Vertex X="48986" Y="9426" Z="0"/>
					<Vertex X="49006" Y="9406" Z="0"/>
					<Vertex X="49026" Y="9406" Z="0"/>
					<Vertex X="49046" Y="9406" Z="0"/>
					<Vertex X="49066" Y="9386" Z="0"/>
					<Vertex X="49087" Y="9365" Z="0"/>
					<Vertex X="49107" Y="9365" Z="0"/>
					<Vertex X="49127" Y="9365" Z="0"/>
					<Vertex X="49167" Y="9345" Z="0"/>
					<Vertex X="49208" Y="9325" Z="0"/>
					<Vertex X="49228" Y="9305" Z="0"/>
					<Vertex X="49248" Y="9305" Z="0"/>
					<Vertex X="49288" Y="9264" Z="0"/>
					<Vertex X="49309" Y="9244" Z="0"/>
					<Vertex X="49329" Y="9244" Z="0"/>
					<Vertex X="49369" Y="9224" Z="0"/>
					<Vertex X="49409" Y="9224" Z="0"/>
					<Vertex X="49409" Y="9204" Z="0"/>
					<Vertex X="49450" Y="9184" Z="0"/>
					<Vertex X="49490" Y="9164" Z="0"/>
					<Vertex X="49490" Y="9143" Z="0"/>
					<Vertex X="49531" Y="9123" Z="0"/>
					<Vertex X="49551" Y="9103" Z="0"/>
					<Vertex X="49591" Y="9083" Z="0"/>
					<Vertex X="49611" Y="9063" Z="0"/>
					<Vertex X="49652" Y="9022" Z="0"/>
					<Vertex X="49692" Y="8982" Z="0"/>
					<Vertex X="49712" Y="8962" Z="0"/>
					<Vertex X="49732" Y="8942" Z="0"/>
					<Vertex X="49753" Y="8921" Z="0"/>
					<Vertex X="49753" Y="8901" Z="0"/>
					<Vertex X="49773" Y="8881" Z="0"/>
					<Vertex X="49793" Y="8861" Z="0"/>
					<Vertex X="49813" Y="8841" Z="0"/>
					<Vertex X="49833" Y="8800" Z="0"/>
					<Vertex X="49854" Y="8780" Z="0"/>
					<Vertex X="49874" Y="8740" Z="0"/>
					<Vertex X="49874" Y="8719" Z="0"/>
					<Vertex X="49894" Y="8679" Z="0"/>
					<Vertex X="49914" Y="8639" Z="0"/>
					<Vertex X="49934" Y="8639" Z="0"/>
					<Vertex X="49954" Y="8598" Z="0"/>
					<Vertex X="49954" Y="8558" Z="0"/>
					<Vertex X="49995" Y="8538" Z="0"/>
					<Vertex X="49995" Y="8518" Z="0"/>
					<Vertex X="50015" Y="8497" Z="0"/>
					<Vertex X="50015" Y="8477" Z="0"/>
					<Vertex X="50015" Y="8457" Z="0"/>
					<Vertex X="50035" Y="8437" Z="0"/>
					<Vertex X="50035" Y="8397" Z="0"/>
					<Vertex X="50055" Y="8376" Z="0"/>
					<Vertex X="50055" Y="8336" Z="0"/>
					<Vertex X="50076" Y="8316" Z="0"/>
					<Vertex X="50076" Y="8296" Z="0"/>
					<Vertex X="50096" Y="8255" Z="0"/>
					<Vertex X="50096" Y="8235" Z="0"/>
					<Vertex X="50096" Y="8215" Z="0"/>
					<Vertex X="50096" Y="8195" Z="0"/>
					<Vertex X="50096" Y="8175" Z="0"/>
					<Vertex X="50096" Y="8154" Z="0"/>
					<Vertex X="50096" Y="8134" Z="0"/>
					<Vertex X="50076" Y="8114" Z="0"/>
					<Vertex X="50055" Y="8094" Z="0"/>
					<Vertex X="50055" Y="8074" Z="0"/>
					<Vertex X="50035" Y="8053" Z="0"/>
					<Vertex X="50015" Y="8033" Z="0"/>
					<Vertex X="49995" Y="8013" Z="0"/>
					<Vertex X="49975" Y="7993" Z="0"/>
					<Vertex X="49934" Y="7993" Z="0"/>
					<Vertex X="49894" Y="7973" Z="0"/>
					<Vertex X="49874" Y="7953" Z="0"/>
					<Vertex X="49854" Y="7953" Z="0"/>
					<Vertex X="49833" Y="7912" Z="0"/>
					<Vertex X="49793" Y="7892" Z="0"/>
					<Vertex X="49773" Y="7872" Z="0"/>
					<Vertex X="49753" Y="7852" Z="0"/>
					<Vertex X="49712" Y="7831" Z="0"/>
					<Vertex X="49692" Y="7811" Z="0"/>
					<Vertex X="49672" Y="7791" Z="0"/>
					<Vertex X="49652" Y="7791" Z="0"/>
					<Vertex X="49632" Y="7771" Z="0"/>
					<Vertex X="49571" Y="7730" Z="0"/>
					<Vertex X="49551" Y="7710" Z="0"/>
					<Vertex X="49510" Y="7690" Z="0"/>
					<Vertex X="49510" Y="7670" Z="0"/>
					<Vertex X="49470" Y="7650" Z="0"/>
					<Vertex X="49409" Y="7630" Z="0"/>
					<Vertex X="49389" Y="7609" Z="0"/>
					<Vertex X="49369" Y="7589" Z="0"/>
					<Vertex X="49369" Y="7569" Z="0"/>
					<Vertex X="49349" Y="7569" Z="0"/>
					<Vertex X="49349" Y="7549" Z="0"/>
					<Vertex X="49329" Y="7549" Z="0"/>
					<Vertex X="49309" Y="7529" Z="0"/>
					<Vertex X="49309" Y="7508" Z="0"/>
					<Vertex X="49268" Y="7488" Z="0"/>
					<Vertex X="49248" Y="7468" Z="0"/>
					<Vertex X="49248" Y="7448" Z="0"/>
					<Vertex X="49208" Y="7408" Z="0"/>
					<Vertex X="49208" Y="7387" Z="0"/>
					<Vertex X="49187" Y="7367" Z="0"/>
					<Vertex X="49147" Y="7347" Z="0"/>
					<Vertex X="49147" Y="7307" Z="0"/>
					<Vertex X="49127" Y="7286" Z="0"/>
					<Vertex X="49107" Y="7266" Z="0"/>
					<Vertex X="49087" Y="7246" Z="0"/>
					<Vertex X="49066" Y="7226" Z="0"/>
					<Vertex X="49046" Y="7186" Z="0"/>
					<Vertex X="49026" Y="7165" Z="0"/>
					<Vertex X="49006" Y="7145" Z="0"/>
					<Vertex X="48986" Y="7125" Z="0"/>
					<Vertex X="48986" Y="7105" Z="0"/>
					<Vertex X="48965" Y="7064" Z="0"/>
					<Vertex X="48945" Y="7064" Z="0"/>
					<Vertex X="48945" Y="7044" Z="0"/>
					<Vertex X="48945" Y="7024" Z="0"/>
					<Vertex X="48925" Y="7024" Z="0"/>
					<Vertex X="48925" Y="7004" Z="0"/>
					<Vertex X="48925" Y="6964" Z="0"/>
					<Vertex X="48885" Y="6943" Z="0"/>
					<Vertex X="48865" Y="6903" Z="0"/>
					<Vertex X="48865" Y="6883" Z="0"/>
					<Vertex X="48865" Y="6863" Z="0"/>
					<Vertex X="48865" Y="6842" Z="0"/>
					<Vertex X="48865" Y="6802" Z="0"/>
					<Vertex X="48844" Y="6802" Z="0"/>
					<Vertex X="48844" Y="6762" Z="0"/>
					<Vertex X="48824" Y="6721" Z="0"/>
					<Vertex X="48824" Y="6701" Z="0"/>
					<Vertex X="48824" Y="6681" Z="0"/>
					<Vertex X="48824" Y="6661" Z="0"/>
					<Vertex X="48824" Y="6641" Z="0"/>
					<Vertex X="48824" Y="6620" Z="0"/>
					<Vertex X="48824" Y="6600" Z="0"/>
					<Vertex X="48824" Y="6580" Z="0"/>
					<Vertex X="48844" Y="6560" Z="0"/>
					<Vertex X="48865" Y="6560" Z="0"/>
					<Vertex X="48885" Y="6560" Z="0"/>
					<Vertex X="48925" Y="6560" Z="0"/>
					<Vertex X="48945" Y="6560" Z="0"/>
					<Vertex X="48986" Y="6560" Z="0"/>
					<Vertex X="49006" Y="6560" Z="0"/>
					<Vertex X="49026" Y="6560" Z="0"/>
					<Vertex X="49046" Y="6560" Z="0"/>
					<Vertex X="49066" Y="6560" Z="0"/>
					<Vertex X="49087" Y="6560" Z="0"/>
					<Vertex X="49107" Y="6560" Z="0"/>
					<Vertex X="49127" Y="6560" Z="0"/>
					<Vertex X="49147" Y="6560" Z="0"/>
					<Vertex X="49187" Y="6560" Z="0"/>
					<Vertex X="49228" Y="6560" Z="0"/>
					<Vertex X="49248" Y="6560" Z="0"/>
					<Vertex X="49309" Y="6560" Z="0"/>
					<Vertex X="49329" Y="6560" Z="0"/>
					<Vertex X="49349" Y="6580" Z="0"/>
					<Vertex X="49369" Y="6580" Z="0"/>
					<Vertex X="49409" Y="6580" Z="0"/>
					<Vertex X="49450" Y="6580" Z="0"/>
					<Vertex X="49490" Y="6580" Z="0"/>
					<Vertex X="49531" Y="6600" Z="0"/>
					<Vertex X="49571" Y="6600" Z="0"/>
					<Vertex X="49591" Y="6600" Z="0"/>
					<Vertex X="49632" Y="6600" Z="0"/>
					<Vertex X="49652" Y="6600" Z="0"/>
					<Vertex X="49672" Y="6600" Z="0"/>
					<Vertex X="49712" Y="6600" Z="0"/>
					<Vertex X="49732" Y="6600" Z="0"/>
					<Vertex X="49773" Y="6600" Z="0"/>
					<Vertex X="49793" Y="6600" Z="0"/>
					<Vertex X="49813" Y="6600" Z="0"/>
					<Vertex X="49833" Y="6600" Z="0"/>
					<Vertex X="49854" Y="6600" Z="0"/>
					<Vertex X="49874" Y="6600" Z="0"/>
					<Vertex X="49914" Y="6600" Z="0"/>
					<Vertex X="49954" Y="6600" Z="0"/>
					<Vertex X="49975" Y="6600" Z="0"/>
					<Vertex X="50035" Y="6600" Z="0"/>
					<Vertex X="50055" Y="6600" Z="0"/>
					<Vertex X="50076" Y="6600" Z="0"/>
					<Vertex X="50116" Y="6600" Z="0"/>
					<Vertex X="50176" Y="6600" Z="0"/>
					<Vertex X="50217" Y="6600" Z="0"/>
					<Vertex X="50237" Y="6600" Z="0"/>
					<Vertex X="50318" Y="6600" Z="0"/>
					<Vertex X="50338" Y="6600" Z="0"/>
					<Vertex X="50378" Y="6580" Z="0"/>
					<Vertex X="50419" Y="6560" Z="0"/>
					<Vertex X="50439" Y="6540" Z="0"/>
					<Vertex X="50459" Y="6540" Z="0"/>
					<Vertex X="50459" Y="6519" Z="0"/>
					<Vertex X="50479" Y="6519" Z="0"/>
					<Vertex X="50520" Y="6519" Z="0"/>
					<Vertex X="50560" Y="6479" Z="0"/>
					<Vertex X="50580" Y="6479" Z="0"/>
					<Vertex X="50600" Y="6479" Z="0"/>
					<Vertex X="50661" Y="6459" Z="0"/>
					<Vertex X="50701" Y="6439" Z="0"/>
					<Vertex X="50742" Y="6419" Z="0"/>
					<Vertex X="50742" Y="6398" Z="0"/>
					<Vertex X="50762" Y="6398" Z="0"/>
					<Vertex X="50782" Y="6398" Z="0"/>
					<Vertex X="50802" Y="6398" Z="0"/>
					<Vertex X="50843" Y="6378" Z="0"/>
					<Vertex X="50863" Y="6378" Z="0"/>
					<Vertex X="50903" Y="6358" Z="0"/>
					<Vertex X="50943" Y="6338" Z="0"/>
					<Vertex X="50964" Y="6338" Z="0"/>
					<Vertex X="50984" Y="6318" Z="0"/>
					<Vertex X="51004" Y="6318" Z="0"/>
					<Vertex X="51024" Y="6318" Z="0"/>
					<Vertex X="51065" Y="6297" Z="0"/>
					<Vertex X="51065" Y="6277" Z="0"/>
					<Vertex X="51105" Y="6277" Z="0"/>
					<Vertex X="51125" Y="6277" Z="0"/>
					<Vertex X="51165" Y="6257" Z="0"/>
					<Vertex X="51186" Y="6237" Z="0"/>
					<Vertex X="51226" Y="6237" Z="0"/>
					<Vertex X="51246" Y="6217" Z="0"/>
					<Vertex X="51287" Y="6217" Z="0"/>
					<Vertex X="51307" Y="6217" Z="0"/>
					<Vertex X="51307" Y="6197" Z="0"/>
					<Vertex X="51367" Y="6176" Z="0"/>
					<Vertex X="51408" Y="6176" Z="0"/>
					<Vertex X="51428" Y="6156" Z="0"/>
					<Vertex X="51428" Y="6136" Z="0"/>
					<Vertex X="51448" Y="6136" Z="0"/>
					<Vertex X="51468" Y="6136" Z="0"/>
					<Vertex X="51509" Y="6136" Z="0"/>
					<Vertex X="51549" Y="6136" Z="0"/>
					<Vertex X="51569" Y="6116" Z="0"/>
					<Vertex X="51589" Y="6116" Z="0"/>
					<Vertex X="51610" Y="6096" Z="0"/>
					<Vertex X="51650" Y="6096" Z="0"/>
					<Vertex X="51670" Y="6075" Z="0"/>
					<Vertex X="51710" Y="6075" Z="0"/>
					<Vertex X="51751" Y="6055" Z="0"/>
					<Vertex X="51771" Y="6055" Z="0"/>
					<Vertex X="51811" Y="6015" Z="0"/>
					<Vertex X="51832" Y="6015" Z="0"/>
					<Vertex X="51852" Y="6015" Z="0"/>
					<Vertex X="51872" Y="6015" Z="0"/>
					<Vertex X="51892" Y="6015" Z="0"/>
					<Vertex X="51912" Y="5995" Z="0"/>
					<Vertex X="51932" Y="5995" Z="0"/>
					<Vertex X="51973" Y="5975" Z="0"/>
					<Vertex X="52013" Y="5975" Z="0"/>
					<Vertex X="52033" Y="5954" Z="0"/>
					<Vertex X="52054" Y="5954" Z="0"/>
					<Vertex X="52094" Y="5934" Z="0"/>
					<Vertex X="52114" Y="5934" Z="0"/>
					<Vertex X="52154" Y="5934" Z="0"/>
					<Vertex X="52175" Y="5934" Z="0"/>
					<Vertex X="52215" Y="5914" Z="0"/>
					<Vertex X="52255" Y="5894" Z="0"/>
					<Vertex X="52276" Y="5894" Z="0"/>
					<Vertex X="52356" Y="5874" Z="0"/>
					<Vertex X="52376" Y="5853" Z="0"/>
					<Vertex X="52417" Y="5853" Z="0"/>
					<Vertex X="52437" Y="5853" Z="0"/>
					<Vertex X="52457" Y="5853" Z="0"/>
					<Vertex X="52477" Y="5853" Z="0"/>
					<Vertex X="52518" Y="5813" Z="0"/>
					<Vertex X="52558" Y="5813" Z="0"/>
					<Vertex X="52578" Y="5813" Z="0"/>
					<Vertex X="52599" Y="5813" Z="0"/>
					<Vertex X="52619" Y="5813" Z="0"/>
					<Vertex X="52639" Y="5793" Z="0"/>
					<Vertex X="52699" Y="5773" Z="0"/>
					<Vertex X="52720" Y="5773" Z="0"/>
					<Vertex X="52760" Y="5752" Z="0"/>
					<Vertex X="52780" Y="5752" Z="0"/>
					<Vertex X="52821" Y="5752" Z="0"/>
					<Vertex X="52821" Y="5732" Z="0"/>
					<Vertex X="52881" Y="5732" Z="0"/>
					<Vertex X="52901" Y="5732" Z="0"/>
					<Vertex X="52942" Y="5732" Z="0"/>
					<Vertex X="52962" Y="5732" Z="0"/>
					<Vertex X="53002" Y="5732" Z="0"/>
					<Vertex X="53022" Y="5732" Z="0"/>
					<Vertex X="53063" Y="5732" Z="0"/>
					<Vertex X="53063" Y="5712" Z="0"/>
					<Vertex X="53103" Y="5712" Z="0"/>
					<Vertex X="53143" Y="5712" Z="0"/>
					<Vertex X="53164" Y="5712" Z="0"/>
					<Vertex X="53204" Y="5712" Z="0"/>
					<Vertex X="53244" Y="5712" Z="0"/>
					<Vertex X="53265" Y="5712" Z="0"/>
					<Vertex X="53305" Y="5712" Z="0"/>
					<Vertex X="53365" Y="5712" Z="0"/>
					<Vertex X="53386" Y="5712" Z="0"/>
					<Vertex X="53426" Y="5712" Z="0"/>
					<Vertex X="53466" Y="5712" Z="0"/>
					<Vertex X="53527" Y="5712" Z="0"/>
					<Vertex X="53608" Y="5712" Z="0"/>
					<Vertex X="53628" Y="5712" Z="0"/>
					<Vertex X="53668" Y="5712" Z="0"/>
					<Vertex X="53688" Y="5712" Z="0"/>
					<Vertex X="53749" Y="5712" Z="0"/>
					<Vertex X="53769" Y="5712" Z="0"/>
					<Vertex X="53830" Y="5712" Z="0"/>
					<Vertex X="53850" Y="5712" Z="0"/>
					<Vertex X="53870" Y="5712" Z="0"/>
					<Vertex X="53890" Y="5712" Z="0"/>
					<Vertex X="53951" Y="5712" Z="0"/>
					<Vertex X="53971" Y="5712" Z="0"/>
					<Vertex X="54011" Y="5712" Z="0"/>
					<Vertex X="54032" Y="5712" Z="0"/>
					<Vertex X="54072" Y="5712" Z="0"/>
					<Vertex X="54092" Y="5712" Z="0"/>
					<Vertex X="54132" Y="5692" Z="0"/>
					<Vertex X="54173" Y="5692" Z="0"/>
					<Vertex X="54193" Y="5692" Z="0"/>
					<Vertex X="54233" Y="5692" Z="0"/>
					<Vertex X="54274" Y="5692" Z="0"/>
					<Vertex X="54314" Y="5692" Z="0"/>
					<Vertex X="54334" Y="5692" Z="0"/>
					<Vertex X="54354" Y="5692" Z="0"/>
					<Vertex X="54375" Y="5692" Z="0"/>
					<Vertex X="54415" Y="5692" Z="0"/>
					<Vertex X="54435" Y="5692" Z="0"/>
					<Vertex X="54476" Y="5692" Z="0"/>
					<Vertex X="54496" Y="5692" Z="0"/>
					<Vertex X="54536" Y="5692" Z="0"/>
					<Vertex X="54556" Y="5672" Z="0"/>
					<Vertex X="54597" Y="5672" Z="0"/>
					<Vertex X="54617" Y="5672" Z="0"/>
					<Vertex X="54637" Y="5672" Z="0"/>
					<Vertex X="54657" Y="5672" Z="0"/>
					<Vertex X="54677" Y="5672" Z="0"/>
					<Vertex X="54718" Y="5672" Z="0"/>
					<Vertex X="54738" Y="5672" Z="0"/>
					<Vertex X="54758" Y="5672" Z="0"/>
					<Vertex X="54778" Y="5672" Z="0"/>
					<Vertex X="54799" Y="5652" Z="0"/>
					<Vertex X="54819" Y="5652" Z="0"/>
					<Vertex X="54839" Y="5652" Z="0"/>
					<Vertex X="54859" Y="5652" Z="0"/>
					<Vertex X="54899" Y="5631" Z="0"/>
					<Vertex X="54920" Y="5631" Z="0"/>
					<Vertex X="54960" Y="5631" Z="0"/>
					<Vertex X="54980" Y="5611" Z="0"/>
					<Vertex X="55000" Y="5611" Z="0"/>
					<Vertex X="55021" Y="5611" Z="0"/>
					<Vertex X="55021" Y="5591" Z="0"/>
					<Vertex X="55061" Y="5591" Z="0"/>
					<Vertex X="55081" Y="5591" Z="0"/>
					<Vertex X="55101" Y="5591" Z="0"/>
					<Vertex X="55121" Y="5591" Z="0"/>
					<Vertex X="55142" Y="5571" Z="0"/>
					<Vertex X="55162" Y="5551" Z="0"/>
					<Vertex X="55182" Y="5551" Z="0"/>
					<Vertex X="55222" Y="5551" Z="0"/>
					<Vertex X="55243" Y="5551" Z="0"/>
					<Vertex X="55263" Y="5551" Z="0"/>
					<Vertex X="55303" Y="5551" Z="0"/>
					<Vertex X="55323" Y="5551" Z="0"/>
					<Vertex X="55343" Y="5551" Z="0"/>
					<Vertex X="55364" Y="5551" Z="0"/>
					<Vertex X="55384" Y="5551" Z="0"/>
					<Vertex X="55424" Y="5551" Z="0"/>
					<Vertex X="55444" Y="5551" Z="0"/>
					<Vertex X="55485" Y="5551" Z="0"/>
					<Vertex X="55525" Y="5551" Z="0"/>
					<Vertex X="55545" Y="5551" Z="0"/>
					<Vertex X="55566" Y="5551" Z="0"/>
					<Vertex X="55586" Y="5551" Z="0"/>
					<Vertex X="55626" Y="5551" Z="0"/>
					<Vertex X="55646" Y="5551" Z="0"/>
					<Vertex X="55666" Y="5551" Z="0"/>
					<Vertex X="55687" Y="5551" Z="0"/>
					<Vertex X="55707" Y="5551" Z="0"/>
					<Vertex X="55727" Y="5551" Z="0"/>
					<Vertex X="55747" Y="5551" Z="0"/>
					<Vertex X="55767" Y="5551" Z="0"/>
					<Vertex X="55788" Y="5551" Z="0"/>
					<Vertex X="55808" Y="5551" Z="0"/>
					<Vertex X="55828" Y="5551" Z="0"/>
					<Vertex X="55848" Y="5551" Z="0"/>
					<Vertex X="55868" Y="5551" Z="0"/>
					<Vertex X="55888" Y="5551" Z="0"/>
					<Vertex X="55929" Y="5551" Z="0"/>
					<Vertex X="55969" Y="5551" Z="0"/>
					<Vertex X="55989" Y="5551" Z="0"/>
					<Vertex X="56030" Y="5551" Z="0"/>
					<Vertex X="56050" Y="5551" Z="0"/>
					<Vertex X="56090" Y="5551" Z="0"/>
					<Vertex X="56110" Y="5530" Z="0"/>
					<Vertex X="56110" Y="5510" Z="0"/>
					<Vertex X="56131" Y="5490" Z="0"/>
					<Vertex X="56151" Y="5490" Z="0"/>
					<Vertex X="56151" Y="5470" Z="0"/>
					<Vertex X="56171" Y="5450" Z="0"/>
					<Vertex X="56171" Y="5430" Z="0"/>
					<Vertex X="56191" Y="5369" Z="0"/>
					<Vertex X="56191" Y="5349" Z="0"/>
					<Vertex X="56211" Y="5329" Z="0"/>
					<Vertex X="56232" Y="5308" Z="0"/>
					<Vertex X="56232" Y="5288" Z="0"/>
					<Vertex X="56232" Y="5248" Z="0"/>
					<Vertex X="56252" Y="5208" Z="0"/>
					<Vertex X="56252" Y="5187" Z="0"/>
					<Vertex X="56252" Y="5127" Z="0"/>
					<Vertex X="56292" Y="5086" Z="0"/>
					<Vertex X="56292" Y="5046" Z="0"/>
					<Vertex X="56312" Y="5026" Z="0"/>
					<Vertex X="56332" Y="4986" Z="0"/>
					<Vertex X="56332" Y="4945" Z="0"/>
					<Vertex X="56353" Y="4925" Z="0"/>
					<Vertex X="56373" Y="4905" Z="0"/>
					<Vertex X="56373" Y="4885" Z="0"/>
					<Vertex X="56393" Y="4844" Z="0"/>
					<Vertex X="56413" Y="4804" Z="0"/>
					<Vertex X="56433" Y="4804" Z="0"/>
					<Vertex X="56433" Y="4784" Z="0"/>
					<Vertex X="56454" Y="4784" Z="0"/>
					<Vertex X="56454" Y="4723" Z="0"/>
					<Vertex X="56494" Y="4703" Z="0"/>
					<Vertex X="56514" Y="4683" Z="0"/>
					<Vertex X="56514" Y="4642" Z="0"/>
					<Vertex X="56534" Y="4642" Z="0"/>
					<Vertex X="56555" Y="4602" Z="0"/>
					<Vertex X="56575" Y="4582" Z="0"/>
					<Vertex X="56615" Y="4562" Z="0"/>
					<Vertex X="56615" Y="4541" Z="0"/>
					<Vertex X="56635" Y="4541" Z="0"/>
					<Vertex X="56676" Y="4521" Z="0"/>
					<Vertex X="56716" Y="4501" Z="0"/>
					<Vertex X="56756" Y="4481" Z="0"/>
					<Vertex X="56817" Y="4461" Z="0"/>
					<Vertex X="56837" Y="4461" Z="0"/>
					<Vertex X="56877" Y="4461" Z="0"/>
					<Vertex X="56918" Y="4441" Z="0"/>
					<Vertex X="56978" Y="4420" Z="0"/>
					<Vertex X="57019" Y="4420" Z="0"/>
					<Vertex X="57059" Y="4420" Z="0"/>
					<Vertex X="57099" Y="4420" Z="0"/>
					<Vertex X="57160" Y="4420" Z="0"/>
					<Vertex X="57241" Y="4420" Z="0"/>
					<Vertex X="57261" Y="4420" Z="0"/>
					<Vertex X="57281" Y="4420" Z="0"/>
					<Vertex X="57301" Y="4420" Z="0"/>
					<Vertex X="57321" Y="4420" Z="0"/>
					<Vertex X="57342" Y="4420" Z="0"/>
					<Vertex X="57362" Y="4420" Z="0"/>
					<Vertex X="57382" Y="4420" Z="0"/>
					<Vertex X="57402" Y="4420" Z="0"/>
					<Vertex X="57422" Y="4420" Z="0"/>
					<Vertex X="57463" Y="4420" Z="0"/>
					<Vertex X="57503" Y="4400" Z="0"/>
					<Vertex X="57503" Y="4380" Z="0"/>
					<Vertex X="57523" Y="4380" Z="0"/>
					<Vertex X="57544" Y="4380" Z="0"/>
					<Vertex X="57604" Y="4380" Z="0"/>
					<Vertex X="57624" Y="4380" Z="0"/>
					<Vertex X="57665" Y="4380" Z="0"/>
					<Vertex X="57725" Y="4360" Z="0"/>
					<Vertex X="57745" Y="4360" Z="0"/>
					<Vertex X="57766" Y="4360" Z="0"/>
					<Vertex X="57786" Y="4360" Z="0"/>
					<Vertex X="57806" Y="4360" Z="0"/>
					<Vertex X="57866" Y="4360" Z="0"/>
					<Vertex X="57887" Y="4360" Z="0"/>
					<Vertex X="57927" Y="4360" Z="0"/>
					<Vertex X="57947" Y="4360" Z="0"/>
					<Vertex X="57988" Y="4360" Z="0"/>
					<Vertex X="58008" Y="4360" Z="0"/>
					<Vertex X="58048" Y="4360" Z="0"/>
					<Vertex X="58068" Y="4360" Z="0"/>
					<Vertex X="58088" Y="4360" Z="0"/>
					<Vertex X="58282" Y="4218" Z="0"/>
					<Vertex X="58307" Y="4218" Z="0"/>
					<Vertex X="58332" Y="4218" Z="0"/>
					<Vertex X="58356" Y="4218" Z="0"/>
					<Vertex X="58406" Y="4218" Z="0"/>
					<Vertex X="58430" Y="4218" Z="0"/>
					<Vertex X="58455" Y="4218" Z="0"/>
					<Vertex X="58504" Y="4218" Z="0"/>
					<Vertex X="58504" Y="4242" Z="0"/>
					<Vertex X="58529" Y="4242" Z="0"/>
					<Vertex X="58578" Y="4242" Z="0"/>
					<Vertex X="58628" Y="4242" Z="0"/>
					<Vertex X="58652" Y="4267" Z="0"/>
					<Vertex X="58702" Y="4267" Z="0"/>
					<Vertex X="58726" Y="4267" Z="0"/>
					<Vertex X="58751" Y="4267" Z="0"/>
					<Vertex X="58776" Y="4267" Z="0"/>
					<Vertex X="58800" Y="4267" Z="0"/>
					<Vertex X="58850" Y="4267" Z="0"/>
					<Vertex X="58874" Y="4267" Z="0"/>
					<Vertex X="58924" Y="4292" Z="0"/>
					<Vertex X="58948" Y="4292" Z="0"/>
					<Vertex X="58973" Y="4292" Z="0"/>
					<Vertex X="59047" Y="4292" Z="0"/>
					<Vertex X="59072" Y="4292" Z="0"/>
					<Vertex X="59170" Y="4292" Z="0"/>
					<Vertex X="59195" Y="4292" Z="0"/>
					<Vertex X="59244" Y="4292" Z="0"/>
					<Vertex X="59318" Y="4316" Z="0"/>
					<Vertex X="59368" Y="4341" Z="0"/>
					<Vertex X="59466" Y="4341" Z="0"/>
					<Vertex X="59491" Y="4366" Z="0"/>
					<Vertex X="59565" Y="4415" Z="0"/>
					<Vertex X="59590" Y="4415" Z="0"/>
					<Vertex X="59639" Y="4440" Z="0"/>
					<Vertex X="59713" Y="4464" Z="0"/>
					<Vertex X="59762" Y="4489" Z="0"/>
					<Vertex X="59812" Y="4538" Z="0"/>
					<Vertex X="59836" Y="4563" Z="0"/>
					<Vertex X="59861" Y="4588" Z="0"/>
					<Vertex X="59886" Y="4588" Z="0"/>
					<Vertex X="59910" Y="4612" Z="0"/>
					<Vertex X="59935" Y="4637" Z="0"/>
					<Vertex X="59960" Y="4662" Z="0"/>
					<Vertex X="59984" Y="4662" Z="0"/>
					<Vertex X="59984" Y="4686" Z="0"/>
					<Vertex X="60009" Y="4711" Z="0"/>
					<Vertex X="60009" Y="4736" Z="0"/>
					<Vertex X="60009" Y="4760" Z="0"/>
					<Vertex X="60009" Y="4785" Z="0"/>
					<Vertex X="60009" Y="4810" Z="0"/>
					<Vertex X="60009" Y="4834" Z="0"/>
					<Vertex X="60009" Y="4859" Z="0"/>
					<Vertex X="59984" Y="4884" Z="0"/>
					<Vertex X="59960" Y="4908" Z="0"/>
					<Vertex X="59960" Y="4933" Z="0"/>
					<Vertex X="59960" Y="4958" Z="0"/>
					<Vertex X="59910" Y="5007" Z="0"/>
					<Vertex X="59910" Y="5032" Z="0"/>
					<Vertex X="59886" Y="5081" Z="0"/>
					<Vertex X="59861" Y="5106" Z="0"/>
					<Vertex X="59836" Y="5130" Z="0"/>
					<Vertex X="59836" Y="5155" Z="0"/>
					<Vertex X="59812" Y="5155" Z="0"/>
					<Vertex X="59812" Y="5180" Z="0"/>
					<Vertex X="59787" Y="5204" Z="0"/>
					<Vertex X="59787" Y="5229" Z="0"/>
					<Vertex X="59762" Y="5229" Z="0"/>
					<Vertex X="59738" Y="5254" Z="0"/>
					<Vertex X="59713" Y="5278" Z="0"/>
					<Vertex X="59688" Y="5303" Z="0"/>
					<Vertex X="59639" Y="5352" Z="0"/>
					<Vertex X="59614" Y="5402" Z="0"/>
					<Vertex X="59565" Y="5402" Z="0"/>
					<Vertex X="59565" Y="5426" Z="0"/>
					<Vertex X="59540" Y="5426" Z="0"/>
					<Vertex X="59516" Y="5451" Z="0"/>
					<Vertex X="59491" Y="5476" Z="0"/>
					<Vertex X="59491" Y="5500" Z="0"/>
					<Vertex X="59466" Y="5500" Z="0"/>
					<Vertex X="59466" Y="5525" Z="0"/>
					<Vertex X="59442" Y="5525" Z="0"/>
					<Vertex X="59417" Y="5550" Z="0"/>
					<Vertex X="59417" Y="5574" Z="0"/>
					<Vertex X="59392" Y="5599" Z="0"/>
					<Vertex X="59368" Y="5624" Z="0"/>
					<Vertex X="59368" Y="5648" Z="0"/>
					<Vertex X="59343" Y="5673" Z="0"/>
					<Vertex X="59318" Y="5698" Z="0"/>
					<Vertex X="59294" Y="5698" Z="0"/>
					<Vertex X="59294" Y="5722" Z="0"/>
					<Vertex X="59244" Y="5747" Z="0"/>
					<Vertex X="59244" Y="5772" Z="0"/>
					<Vertex X="59220" Y="5796" Z="0"/>
					<Vertex X="59220" Y="5821" Z="0"/>
					<Vertex X="59195" Y="5821" Z="0"/>
					<Vertex X="59195" Y="5846" Z="0"/>
					<Vertex X="59170" Y="5846" Z="0"/>
					<Vertex X="59146" Y="5870" Z="0"/>
					<Vertex X="59121" Y="5895" Z="0"/>
					<Vertex X="59121" Y="5920" Z="0"/>
					<Vertex X="59096" Y="5920" Z="0"/>
					<Vertex X="59072" Y="5944" Z="0"/>
					<Vertex X="59047" Y="5969" Z="0"/>
					<Vertex X="59047" Y="5994" Z="0"/>
					<Vertex X="59022" Y="5994" Z="0"/>
					<Vertex X="59022" Y="6018" Z="0"/>
					<Vertex X="58973" Y="6068" Z="0"/>
					<Vertex X="58973" Y="6117" Z="0"/>
					<Vertex X="58948" Y="6117" Z="0"/>
					<Vertex X="58924" Y="6142" Z="0"/>
					<Vertex X="58899" Y="6191" Z="0"/>
					<Vertex X="58874" Y="6216" Z="0"/>
					<Vertex X="58850" Y="6216" Z="0"/>
					<Vertex X="58850" Y="6240" Z="0"/>
					<Vertex X="58825" Y="6265" Z="0"/>
					<Vertex X="58800" Y="6290" Z="0"/>
					<Vertex X="58776" Y="6314" Z="0"/>
					<Vertex X="58751" Y="6314" Z="0"/>
					<Vertex X="58751" Y="6339" Z="0"/>
					<Vertex X="58726" Y="6364" Z="0"/>
					<Vertex X="58702" Y="6388" Z="0"/>
					<Vertex X="58677" Y="6388" Z="0"/>
					<Vertex X="58677" Y="6413" Z="0"/>
					<Vertex X="58652" Y="6438" Z="0"/>
					<Vertex X="58628" Y="6462" Z="0"/>
					<Vertex X="58603" Y="6462" Z="0"/>
					<Vertex X="58578" Y="6487" Z="0"/>
					<Vertex X="58554" Y="6512" Z="0"/>
					<Vertex X="58554" Y="6536" Z="0"/>
					<Vertex X="58529" Y="6536" Z="0"/>
					<Vertex X="58504" Y="6561" Z="0"/>
					<Vertex X="58480" Y="6586" Z="0"/>
					<Vertex X="58455" Y="6610" Z="0"/>
					<Vertex X="58455" Y="6635" Z="0"/>
					<Vertex X="58430" Y="6635" Z="0"/>
					<Vertex X="58406" Y="6660" Z="0"/>
					<Vertex X="58381" Y="6684" Z="0"/>
					<Vertex X="58381" Y="6709" Z="0"/>
					<Vertex X="58356" Y="6709" Z="0"/>
					<Vertex X="58332" Y="6734" Z="0"/>
					<Vertex X="58307" Y="6734" Z="0"/>
					<Vertex X="58282" Y="6758" Z="0"/>
					<Vertex X="58258" Y="6783" Z="0"/>
					<Vertex X="58233" Y="6808" Z="0"/>
					<Vertex X="58208" Y="6832" Z="0"/>
					<Vertex X="58159" Y="6857" Z="0"/>
					<Vertex X="58134" Y="6882" Z="0"/>
					<Vertex X="58085" Y="6906" Z="0"/>
					<Vertex X="58011" Y="6931" Z="0"/>
					<Vertex X="57962" Y="6956" Z="0"/>
					<Vertex X="57912" Y="6956" Z="0"/>
					<Vertex X="57814" Y="7005" Z="0"/>
					<Vertex X="57740" Y="7030" Z="0"/>
					<Vertex X="57690" Y="7030" Z="0"/>
					<Vertex X="57616" Y="7079" Z="0"/>
					<Vertex X="57592" Y="7079" Z="0"/>
					<Vertex X="57567" Y="7079" Z="0"/>
					<Vertex X="57518" Y="7079" Z="0"/>
					<Vertex X="57468" Y="7079" Z="0"/>
					<Vertex X="57444" Y="7079" Z="0"/>
					<Vertex X="57419" Y="7079" Z="0"/>
					<Vertex X="57394" Y="7079" Z="0"/>
					<Vertex X="57370" Y="7079" Z="0"/>
					<Vertex X="57345" Y="7079" Z="0"/>
					<Vertex X="57320" Y="7079" Z="0"/>
					<Vertex X="57296" Y="7054" Z="0"/>
					<Vertex X="57296" Y="7030" Z="0"/>
					<Vertex X="57271" Y="7030" Z="0"/>
					<Vertex X="57246" Y="7005" Z="0"/>
					<Vertex X="57222" Y="6980" Z="0"/>
					<Vertex X="57197" Y="6980" Z="0"/>
					<Vertex X="57148" Y="6956" Z="0"/>
					<Vertex X="57098" Y="6931" Z="0"/>
					<Vertex X="57024" Y="6906" Z="0"/>
					<Vertex X="57000" Y="6906" Z="0"/>
					<Vertex X="56975" Y="6906" Z="0"/>
					<Vertex X="56950" Y="6906" Z="0"/>
					<Vertex X="56926" Y="6906" Z="0"/>
					<Vertex X="56901" Y="6906" Z="0"/>
					<Vertex X="56876" Y="6906" Z="0"/>
					<Vertex X="56852" Y="6906" Z="0"/>
					<Vertex X="56827" Y="6906" Z="0"/>
					<Vertex X="56778" Y="6906" Z="0"/>
					<Vertex X="56753" Y="6906" Z="0"/>
					<Vertex X="56753" Y="6931" Z="0"/>
					<Vertex X="56728" Y="6931" Z="0"/>
					<Vertex X="56704" Y="6931" Z="0"/>
					<Vertex X="56679" Y="6956" Z="0"/>
					<Vertex X="56630" Y="6956" Z="0"/>
					<Vertex X="56605" Y="6980" Z="0"/>
					<Vertex X="56580" Y="6980" Z="0"/>
					<Vertex X="56556" Y="6980" Z="0"/>
					<Vertex X="56531" Y="7005" Z="0"/>
					<Vertex X="56482" Y="7005" Z="0"/>
					<Vertex X="56408" Y="7030" Z="0"/>
					<Vertex X="56383" Y="7030" Z="0"/>
					<Vertex X="56309" Y="7054" Z="0"/>
					<Vertex X="56260" Y="7054" Z="0"/>
					<Vertex X="56235" Y="7054" Z="0"/>
					<Vertex X="56112" Y="7054" Z="0"/>
					<Vertex X="56063" Y="7054" Z="0"/>
					<Vertex X="55964" Y="7054" Z="0"/>
					<Vertex X="55939" Y="7054" Z="0"/>
					<Vertex X="55767" Y="7054" Z="0"/>
					<Vertex X="55788" Y="7125" Z="0"/>
					<Vertex X="55747" Y="7145" Z="0"/>
					<Vertex X="55707" Y="7165" Z="0"/>
					<Vertex X="55687" Y="7165" Z="0"/>
					<Vertex X="55646" Y="7165" Z="0"/>
					<Vertex X="55626" Y="7165" Z="0"/>
					<Vertex X="55606" Y="7165" Z="0"/>
					<Vertex X="55566" Y="7186" Z="0"/>
					<Vertex X="55505" Y="7206" Z="0"/>
					<Vertex X="55485" Y="7206" Z="0"/>
					<Vertex X="55444" Y="7226" Z="0"/>
					<Vertex X="55424" Y="7226" Z="0"/>
					<Vertex X="55404" Y="7246" Z="0"/>
					<Vertex X="55364" Y="7246" Z="0"/>
					<Vertex X="55323" Y="7307" Z="0"/>
					<Vertex X="55283" Y="7307" Z="0"/>
					<Vertex X="55263" Y="7307" Z="0"/>
					<Vertex X="55243" Y="7327" Z="0"/>
					<Vertex X="55222" Y="7347" Z="0"/>
					<Vertex X="55182" Y="7367" Z="0"/>
					<Vertex X="55101" Y="7428" Z="0"/>
					<Vertex X="55101" Y="7448" Z="0"/>
					<Vertex X="55041" Y="7488" Z="0"/>
					<Vertex X="54980" Y="7508" Z="0"/>
					<Vertex X="54940" Y="7529" Z="0"/>
					<Vertex X="54920" Y="7549" Z="0"/>
					<Vertex X="54879" Y="7569" Z="0"/>
					<Vertex X="54839" Y="7569" Z="0"/>
					<Vertex X="54819" Y="7569" Z="0"/>
					<Vertex X="54778" Y="7569" Z="0"/>
					<Vertex X="54758" Y="7589" Z="0"/>
					<Vertex X="54698" Y="7630" Z="0"/>
					<Vertex X="54657" Y="7630" Z="0"/>
					<Vertex X="54556" Y="7650" Z="0"/>
					<Vertex X="54516" Y="7670" Z="0"/>
					<Vertex X="54476" Y="7670" Z="0"/>
					<Vertex X="54415" Y="7710" Z="0"/>
					<Vertex X="54354" Y="7710" Z="0"/>
					<Vertex X="54334" Y="7710" Z="0"/>
					<Vertex X="54274" Y="7730" Z="0"/>
					<Vertex X="54233" Y="7771" Z="0"/>
					<Vertex X="54173" Y="7771" Z="0"/>
					<Vertex X="54153" Y="7791" Z="0"/>
					<Vertex X="54092" Y="7811" Z="0"/>
					<Vertex X="54092" Y="7831" Z="0"/>
					<Vertex X="54052" Y="7852" Z="0"/>
					<Vertex X="54032" Y="7852" Z="0"/>
					<Vertex X="53991" Y="7872" Z="0"/>
					<Vertex X="53991" Y="7892" Z="0"/>
					<Vertex X="53951" Y="7912" Z="0"/>
					<Vertex X="53931" Y="7932" Z="0"/>
					<Vertex X="53870" Y="7993" Z="0"/>
					<Vertex X="53850" Y="8033" Z="0"/>
					<Vertex X="53850" Y="8074" Z="0"/>
					<Vertex X="53830" Y="8094" Z="0"/>
					<Vertex X="53830" Y="8114" Z="0"/>
					<Vertex X="53830" Y="8134" Z="0"/>
					<Vertex X="53830" Y="8175" Z="0"/>
					<Vertex X="53810" Y="8175" Z="0"/>
					<Vertex X="53810" Y="8235" Z="0"/>
					<Vertex X="53810" Y="8275" Z="0"/>
					<Vertex X="53789" Y="8356" Z="0"/>
					<Vertex X="53789" Y="8417" Z="0"/>
					<Vertex X="53789" Y="8437" Z="0"/>
					<Vertex X="53789" Y="8518" Z="0"/>
					<Vertex X="53789" Y="8578" Z="0"/>
					<Vertex X="53810" Y="8659" Z="0"/>
					<Vertex X="53810" Y="8719" Z="0"/>
					<Vertex X="53830" Y="8780" Z="0"/>
					<Vertex X="53830" Y="8861" Z="0"/>
					<Vertex X="53870" Y="8901" Z="0"/>
					<Vertex X="53870" Y="8962" Z="0"/>
					<Vertex X="53870" Y="9022" Z="0"/>
					<Vertex X="53890" Y="9103" Z="0"/>
					<Vertex X="53890" Y="9143" Z="0"/>
					<Vertex X="53890" Y="9184" Z="0"/>
					<Vertex X="53890" Y="9244" Z="0"/>
					<Vertex X="53890" Y="9305" Z="0"/>
					<Vertex X="53890" Y="9345" Z="0"/>
					<Vertex X="53890" Y="9386" Z="0"/>
					<Vertex X="53890" Y="9446" Z="0"/>
					<Vertex X="53890" Y="9486" Z="0"/>
					<Vertex X="53890" Y="9527" Z="0"/>
					<Vertex X="53890" Y="9567" Z="0"/>
					<Vertex X="53890" Y="9628" Z="0"/>
					<Vertex X="53890" Y="9668" Z="0"/>
					<Vertex X="53890" Y="9708" Z="0"/>
					<Vertex X="53890" Y="9749" Z="0"/>
					<Vertex X="53890" Y="9769" Z="0"/>
					<Vertex X="53890" Y="9809" Z="0"/>
					<Vertex X="53890" Y="9870" Z="0"/>
					<Vertex X="53890" Y="9890" Z="0"/>
					<Vertex X="53890" Y="9951" Z="0"/>
					<Vertex X="53890" Y="9971" Z="0"/>
					<Vertex X="53890" Y="10031" Z="0"/>
					<Vertex X="54237" Y="10306" Z="0"/>
					<Vertex X="54252" Y="10306" Z="0"/>
					<Vertex X="54252" Y="10321" Z="0"/>
					<Vertex X="54252" Y="10351" Z="0"/>
					<Vertex X="54252" Y="10366" Z="0"/>
					<Vertex X="54252" Y="10381" Z="0"/>
					<Vertex X="54252" Y="10396" Z="0"/>
					<Vertex X="54252" Y="10440" Z="0"/>
					<Vertex X="54252" Y="10455" Z="0"/>
					<Vertex X="54267" Y="10455" Z="0"/>
					<Vertex X="54297" Y="10455" Z="0"/>
					<Vertex X="54356" Y="10455" Z="0"/>
					<Vertex X="54386" Y="10455" Z="0"/>
					<Vertex X="54415" Y="10455" Z="0"/>
					<Vertex X="54490" Y="10455" Z="0"/>
					<Vertex X="54534" Y="10440" Z="0"/>
					<Vertex X="54594" Y="10440" Z="0"/>
					<Vertex X="54608" Y="10425" Z="0"/>
					<Vertex X="54653" Y="10425" Z="0"/>
					<Vertex X="54698" Y="10410" Z="0"/>
					<Vertex X="54712" Y="10410" Z="0"/>
					<Vertex X="54772" Y="10396" Z="0"/>
					<Vertex X="54831" Y="10381" Z="0"/>
					<Vertex X="54905" Y="10351" Z="0"/>
					<Vertex X="54935" Y="10351" Z="0"/>
					<Vertex X="55024" Y="10321" Z="0"/>
					<Vertex X="55113" Y="10292" Z="0"/>
					<Vertex X="55173" Y="10292" Z="0"/>
					<Vertex X="55232" Y="10277" Z="0"/>
					<Vertex X="55292" Y="10247" Z="0"/>
					<Vertex X="55321" Y="10247" Z="0"/>
					<Vertex X="55381" Y="10217" Z="0"/>
					<Vertex X="55440" Y="10202" Z="0"/>
					<Vertex X="55514" Y="10173" Z="0"/>
					<Vertex X="55544" Y="10173" Z="0"/>
					<Vertex X="55603" Y="10158" Z="0"/>
					<Vertex X="55678" Y="10158" Z="0"/>
					<Vertex X="55707" Y="10143" Z="0"/>
					<Vertex X="55767" Y="10143" Z="0"/>
					<Vertex X="55826" Y="10143" Z="0"/>
					<Vertex X="55841" Y="10143" Z="0"/>
					<Vertex X="55900" Y="10143" Z="0"/>
					<Vertex X="55975" Y="10143" Z="0"/>
					<Vertex X="56004" Y="10143" Z="0"/>
					<Vertex X="56064" Y="10158" Z="0"/>
					<Vertex X="56123" Y="10158" Z="0"/>
					<Vertex X="56138" Y="10158" Z="0"/>
					<Vertex X="56198" Y="10158" Z="0"/>
					<Vertex X="56257" Y="10173" Z="0"/>
					<Vertex X="56272" Y="10173" Z="0"/>
					<Vertex X="56301" Y="10173" Z="0"/>
					<Vertex X="56331" Y="10202" Z="0"/>
					<Vertex X="56361" Y="10202" Z="0"/>
					<Vertex X="56391" Y="10232" Z="0"/>
					<Vertex X="56465" Y="10247" Z="0"/>
					<Vertex X="56480" Y="10262" Z="0"/>
					<Vertex X="56524" Y="10277" Z="0"/>
					<Vertex X="56539" Y="10292" Z="0"/>
					<Vertex X="56569" Y="10321" Z="0"/>
					<Vertex X="56613" Y="10351" Z="0"/>
					<Vertex X="56628" Y="10381" Z="0"/>
					<Vertex X="56643" Y="10396" Z="0"/>
					<Vertex X="56658" Y="10425" Z="0"/>
					<Vertex X="56673" Y="10425" Z="0"/>
					<Vertex X="56673" Y="10440" Z="0"/>
					<Vertex X="56688" Y="10455" Z="0"/>
					<Vertex X="56688" Y="10470" Z="0"/>
					<Vertex X="56688" Y="10485" Z="0"/>
					<Vertex X="56688" Y="10499" Z="0"/>
					<Vertex X="56688" Y="10514" Z="0"/>
					<Vertex X="56688" Y="10529" Z="0"/>
					<Vertex X="56688" Y="10544" Z="0"/>
					<Vertex X="56688" Y="10559" Z="0"/>
					<Vertex X="56673" Y="10559" Z="0"/>
					<Vertex X="56673" Y="10574" Z="0"/>
					<Vertex X="56673" Y="10589" Z="0"/>
					<Vertex X="56658" Y="10603" Z="0"/>
					<Vertex X="56658" Y="10618" Z="0"/>
					<Vertex X="56658" Y="10633" Z="0"/>
					<Vertex X="56643" Y="10633" Z="0"/>
					<Vertex X="56643" Y="10648" Z="0"/>
					<Vertex X="56628" Y="10663" Z="0"/>
					<Vertex X="56613" Y="10678" Z="0"/>
					<Vertex X="56598" Y="10693" Z="0"/>
					<Vertex X="56584" Y="10707" Z="0"/>
					<Vertex X="56569" Y="10737" Z="0"/>
					<Vertex X="56554" Y="10737" Z="0"/>
					<Vertex X="56554" Y="10752" Z="0"/>
					<Vertex X="56539" Y="10752" Z="0"/>
					<Vertex X="56539" Y="10782" Z="0"/>
					<Vertex X="56524" Y="10782" Z="0"/>
					<Vertex X="56524" Y="10796" Z="0"/>
					<Vertex X="56509" Y="10811" Z="0"/>
					<Vertex X="56495" Y="10826" Z="0"/>
					<Vertex X="56495" Y="10841" Z="0"/>
					<Vertex X="56480" Y="10856" Z="0"/>
					<Vertex X="56465" Y="10856" Z="0"/>
					<Vertex X="56450" Y="10886" Z="0"/>
					<Vertex X="56435" Y="10900" Z="0"/>
					<Vertex X="56420" Y="10900" Z="0"/>
					<Vertex X="56405" Y="10915" Z="0"/>
					<Vertex X="56391" Y="10930" Z="0"/>
					<Vertex X="56376" Y="10945" Z="0"/>
					<Vertex X="56376" Y="10960" Z="0"/>
					<Vertex X="56346" Y="10975" Z="0"/>
					<Vertex X="56316" Y="10990" Z="0"/>
					<Vertex X="56301" Y="11004" Z="0"/>
					<Vertex X="56287" Y="11004" Z="0"/>
					<Vertex X="56287" Y="11019" Z="0"/>
					<Vertex X="56257" Y="11034" Z="0"/>
					<Vertex X="56242" Y="11049" Z="0"/>
					<Vertex X="56227" Y="11064" Z="0"/>
					<Vertex X="56212" Y="11079" Z="0"/>
					<Vertex X="56198" Y="11094" Z="0"/>
					<Vertex X="56183" Y="11108" Z="0"/>
					<Vertex X="56168" Y="11108" Z="0"/>
					<Vertex X="56153" Y="11123" Z="0"/>
					<Vertex X="56153" Y="11138" Z="0"/>
					<Vertex X="56138" Y="11153" Z="0"/>
					<Vertex X="56123" Y="11153" Z="0"/>
					<Vertex X="56108" Y="11183" Z="0"/>
					<Vertex X="56094" Y="11183" Z="0"/>
					<Vertex X="56079" Y="11197" Z="0"/>
					<Vertex X="56064" Y="11197" Z="0"/>
					<Vertex X="56064" Y="11212" Z="0"/>
					<Vertex X="56049" Y="11227" Z="0"/>
					<Vertex X="56034" Y="11242" Z="0"/>
					<Vertex X="56019" Y="11242" Z="0"/>
					<Vertex X="56004" Y="11257" Z="0"/>
					<Vertex X="55990" Y="11272" Z="0"/>
					<Vertex X="55975" Y="11287" Z="0"/>
					<Vertex X="55960" Y="11301" Z="0"/>
					<Vertex X="55945" Y="11301" Z="0"/>
					<Vertex X="55930" Y="11316" Z="0"/>
					<Vertex X="55915" Y="11316" Z="0"/>
					<Vertex X="55900" Y="11316" Z="0"/>
					<Vertex X="55900" Y="11331" Z="0"/>
					<Vertex X="55886" Y="11346" Z="0"/>
					<Vertex X="55841" Y="11361" Z="0"/>
					<Vertex X="55811" Y="11376" Z="0"/>
					<Vertex X="55782" Y="11376" Z="0"/>
					<Vertex X="55737" Y="11391" Z="0"/>
					<Vertex X="55693" Y="11405" Z="0"/>
					<Vertex X="55663" Y="11405" Z="0"/>
					<Vertex X="55618" Y="11420" Z="0"/>
					<Vertex X="55603" Y="11420" Z="0"/>
					<Vertex X="55574" Y="11435" Z="0"/>
					<Vertex X="55529" Y="11450" Z="0"/>
					<Vertex X="55514" Y="11450" Z="0"/>
					<Vertex X="55470" Y="11450" Z="0"/>
					<Vertex X="55410" Y="11450" Z="0"/>
					<Vertex X="55396" Y="11450" Z="0"/>
					<Vertex X="55351" Y="11450" Z="0"/>
					<Vertex X="55336" Y="11450" Z="0"/>
					<Vertex X="55306" Y="11450" Z="0"/>
					<Vertex X="55292" Y="11450" Z="0"/>
					<Vertex X="55277" Y="11450" Z="0"/>
					<Vertex X="55262" Y="11435" Z="0"/>
					<Vertex X="55217" Y="11435" Z="0"/>
					<Vertex X="55217" Y="11420" Z="0"/>
					<Vertex X="55202" Y="11420" Z="0"/>
					<Vertex X="55188" Y="11420" Z="0"/>
					<Vertex X="55173" Y="11405" Z="0"/>
					<Vertex X="55158" Y="11405" Z="0"/>
					<Vertex X="55143" Y="11376" Z="0"/>
					<Vertex X="55113" Y="11376" Z="0"/>
					<Vertex X="55054" Y="11361" Z="0"/>
					<Vertex X="55024" Y="11346" Z="0"/>
					<Vertex X="54995" Y="11331" Z="0"/>
					<Vertex X="54920" Y="11331" Z="0"/>
					<Vertex X="54905" Y="11331" Z="0"/>
					<Vertex X="54891" Y="11316" Z="0"/>
					<Vertex X="54876" Y="11316" Z="0"/>
					<Vertex X="54846" Y="11301" Z="0"/>
					<Vertex X="54816" Y="11301" Z="0"/>
					<Vertex X="54772" Y="11287" Z="0"/>
					<Vertex X="54727" Y="11272" Z="0"/>
					<Vertex X="54668" Y="11257" Z="0"/>
					<Vertex X="54638" Y="11242" Z="0"/>
					<Vertex X="54579" Y="11227" Z="0"/>
					<Vertex X="54579" Y="11212" Z="0"/>
					<Vertex X="54549" Y="11197" Z="0"/>
					<Vertex X="54534" Y="11183" Z="0"/>
					<Vertex X="54519" Y="11168" Z="0"/>
					<Vertex X="54504" Y="11168" Z="0"/>
					<Vertex X="54460" Y="11123" Z="0"/>
					<Vertex X="54430" Y="11123" Z="0"/>
					<Vertex X="54400" Y="11108" Z="0"/>
					<Vertex X="54356" Y="11094" Z="0"/>
					<Vertex X="54356" Y="11079" Z="0"/>
					<Vertex X="54341" Y="11064" Z="0"/>
					<Vertex X="54326" Y="11064" Z="0"/>
					<Vertex X="54311" Y="11049" Z="0"/>
					<Vertex X="54297" Y="11034" Z="0"/>
					<Vertex X="54282" Y="11019" Z="0"/>
					<Vertex X="54267" Y="11004" Z="0"/>
					<Vertex X="54237" Y="11004" Z="0"/>
					<Vertex X="54207" Y="10975" Z="0"/>
					<Vertex X="54163" Y="10960" Z="0"/>
					<Vertex X="54133" Y="10945" Z="0"/>
					<Vertex X="54118" Y="10930" Z="0"/>
					<Vertex X="54074" Y="10915" Z="0"/>
					<Vertex X="54044" Y="10900" Z="0"/>
					<Vertex X="54029" Y="10886" Z="0"/>
					<Vertex X="54014" Y="10886" Z="0"/>
					<Vertex X="54000" Y="10886" Z="0"/>
					<Vertex X="54000" Y="10871" Z="0"/>
					<Vertex X="53985" Y="10856" Z="0"/>
					<Vertex X="53970" Y="10856" Z="0"/>
					<Vertex X="53910" Y="10841" Z="0"/>
					<Vertex X="53896" Y="10841" Z="0"/>
					<Vertex X="53851" Y="10826" Z="0"/>
					<Vertex X="53836" Y="10826" Z="0"/>
					<Vertex X="53821" Y="10826" Z="0"/>
					<Vertex X="53806" Y="10811" Z="0"/>
					<Vertex X="53792" Y="10811" Z="0"/>
					<Vertex X="53777" Y="10811" Z="0"/>
					<Vertex X="53762" Y="10796" Z="0"/>
					<Vertex X="53747" Y="10782" Z="0"/>
					<Vertex X="53732" Y="10782" Z="0"/>
					<Vertex X="53702" Y="10782" Z="0"/>
					<Vertex X="53702" Y="10767" Z="0"/>
					<Vertex X="53688" Y="10767" Z="0"/>
					<Vertex X="53673" Y="10767" Z="0"/>
					<Vertex X="53658" Y="10767" Z="0"/>
					<Vertex X="53643" Y="10767" Z="0"/>
					<Vertex X="53628" Y="10752" Z="0"/>
					<Vertex X="53613" Y="10752" Z="0"/>
					<Vertex X="53599" Y="10752" Z="0"/>
					<Vertex X="53584" Y="10752" Z="0"/>
					<Vertex X="53569" Y="10752" Z="0"/>
					<Vertex X="53554" Y="10752" Z="0"/>
					<Vertex X="53524" Y="10752" Z="0"/>
					<Vertex X="53509" Y="10752" Z="0"/>
					<Vertex X="53480" Y="10752" Z="0"/>
					<Vertex X="53450" Y="10752" Z="0"/>
					<Vertex X="53435" Y="10752" Z="0"/>
					<Vertex X="53420" Y="10752" Z="0"/>
					<Vertex X="53391" Y="10752" Z="0"/>
					<Vertex X="53331" Y="10752" Z="0"/>
					<Vertex X="53325" Y="10778" Z="0"/>
					<Vertex X="53305" Y="10798" Z="0"/>
					<Vertex X="53224" Y="10839" Z="0"/>
					<Vertex X="53204" Y="10859" Z="0"/>
					<Vertex X="53184" Y="10879" Z="0"/>
					<Vertex X="53123" Y="10920" Z="0"/>
					<Vertex X="53103" Y="10940" Z="0"/>
					<Vertex X="53022" Y="11000" Z="0"/>
					<Vertex X="52962" Y="11020" Z="0"/>
					<Vertex X="52861" Y="11081" Z="0"/>
					<Vertex X="52800" Y="11121" Z="0"/>
					<Vertex X="52740" Y="11162" Z="0"/>
					<Vertex X="52659" Y="11202" Z="0"/>
					<Vertex X="52619" Y="11222" Z="0"/>
					<Vertex X="52619" Y="11242" Z="0"/>
					<Vertex X="52599" Y="11263" Z="0"/>
					<Vertex X="52558" Y="11263" Z="0"/>
					<Vertex X="52518" Y="11323" Z="0"/>
					<Vertex X="52477" Y="11364" Z="0"/>
					<Vertex X="52437" Y="11404" Z="0"/>
					<Vertex X="52417" Y="11444" Z="0"/>
					<Vertex X="52376" Y="11485" Z="0"/>
					<Vertex X="52356" Y="11485" Z="0"/>
					<Vertex X="52296" Y="11545" Z="0"/>
					<Vertex X="52255" Y="11545" Z="0"/>
					<Vertex X="52215" Y="11565" Z="0"/>
					<Vertex X="52195" Y="11606" Z="0"/>
					<Vertex X="52175" Y="11626" Z="0"/>
					<Vertex X="52154" Y="11626" Z="0"/>
					<Vertex X="52154" Y="11646" Z="0"/>
					<Vertex X="52114" Y="11686" Z="0"/>
					<Vertex X="52094" Y="11686" Z="0"/>
					<Vertex X="52074" Y="11707" Z="0"/>
					<Vertex X="52054" Y="11727" Z="0"/>
					<Vertex X="52033" Y="11767" Z="0"/>
					<Vertex X="52013" Y="11787" Z="0"/>
					<Vertex X="51993" Y="11808" Z="0"/>
					<Vertex X="51993" Y="11848" Z="0"/>
				</Vertices>
			</Region>
			<Region Id="2" Type="0" Zoom="0.102279" Selected="0" ImageLocation="" ImageFocus="0" Length="33837.7" Area="11754402.0" LengthMicrons="8313.9" AreaMicrons="709595.5" Text="SOLID" NegativeROA="0" InputRegionId="0" Analyze="1" DisplayId="2">
				<Attributes/>
				<Vertices>
					<Vertex X="47624" Y="15242" Z="0"/>
					<Vertex X="47615" Y="15232" Z="0"/>
					<Vertex X="47595" Y="15232" Z="0"/>
					<Vertex X="47585" Y="15232" Z="0"/>
					<Vertex X="47576" Y="15232" Z="0"/>
					<Vertex X="47566" Y="15232" Z="0"/>
					<Vertex X="47546" Y="15232" Z="0"/>
					<Vertex X="47527" Y="15232" Z="0"/>
					<Vertex X="47497" Y="15232" Z="0"/>
					<Vertex X="47478" Y="15242" Z="0"/>
					<Vertex X="47458" Y="15252" Z="0"/>
					<Vertex X="47439" Y="15262" Z="0"/>
					<Vertex X="47419" Y="15281" Z="0"/>
					<Vertex X="47400" Y="15291" Z="0"/>
					<Vertex X="47370" Y="15301" Z="0"/>
					<Vertex X="47360" Y="15311" Z="0"/>
					<Vertex X="47331" Y="15330" Z="0"/>
					<Vertex X="47302" Y="15340" Z="0"/>
					<Vertex X="47292" Y="15350" Z="0"/>
					<Vertex X="47263" Y="15369" Z="0"/>
					<Vertex X="47253" Y="15379" Z="0"/>
					<Vertex X="47233" Y="15399" Z="0"/>
					<Vertex X="47224" Y="15399" Z="0"/>
					<Vertex X="47194" Y="15418" Z="0"/>
					<Vertex X="47184" Y="15428" Z="0"/>
					<Vertex X="47165" Y="15438" Z="0"/>
					<Vertex X="47155" Y="15448" Z="0"/>
					<Vertex X="47126" Y="15457" Z="0"/>
					<Vertex X="47116" Y="15467" Z="0"/>
					<Vertex X="47106" Y="15467" Z="0"/>
					<Vertex X="47087" Y="15477" Z="0"/>
					<Vertex X="47077" Y="15496" Z="0"/>
					<Vertex X="47067" Y="15496" Z="0"/>
					<Vertex X="47057" Y="15506" Z="0"/>
					<Vertex X="47038" Y="15526" Z="0"/>
					<Vertex X="47028" Y="15526" Z="0"/>
					<Vertex X="47018" Y="15536" Z="0"/>
					<Vertex X="47008" Y="15545" Z="0"/>
					<Vertex X="46999" Y="15545" Z="0"/>
					<Vertex X="46989" Y="15555" Z="0"/>
					<Vertex X="46979" Y="15555" Z="0"/>
					<Vertex X="46969" Y="15565" Z="0"/>
					<Vertex X="46969" Y="15575" Z="0"/>
					<Vertex X="46950" Y="15575" Z="0"/>
					<Vertex X="46940" Y="15594" Z="0"/>
					<Vertex X="46930" Y="15594" Z="0"/>
					<Vertex X="46930" Y="15604" Z="0"/>
					<Vertex X="46911" Y="15614" Z="0"/>
					<Vertex X="46891" Y="15624" Z="0"/>
					<Vertex X="46891" Y="15633" Z="0"/>
					<Vertex X="46872" Y="15633" Z="0"/>
					<Vertex X="46852" Y="15653" Z="0"/>
					<Vertex X="46842" Y="15663" Z="0"/>
					<Vertex X="46832" Y="15663" Z="0"/>
					<Vertex X="46823" Y="15682" Z="0"/>
					<Vertex X="46813" Y="15682" Z="0"/>
					<Vertex X="46803" Y="15682" Z="0"/>
					<Vertex X="46784" Y="15702" Z="0"/>
					<Vertex X="46764" Y="15712" Z="0"/>
					<Vertex X="46754" Y="15721" Z="0"/>
					<Vertex X="46744" Y="15731" Z="0"/>
					<Vertex X="46735" Y="15731" Z="0"/>
					<Vertex X="46725" Y="15741" Z="0"/>
					<Vertex X="46715" Y="15741" Z="0"/>
					<Vertex X="46705" Y="15751" Z="0"/>
					<Vertex X="46705" Y="15760" Z="0"/>
					<Vertex X="46696" Y="15760" Z="0"/>
					<Vertex X="46676" Y="15780" Z="0"/>
					<Vertex X="46666" Y="15790" Z="0"/>
					<Vertex X="46656" Y="15800" Z="0"/>
					<Vertex X="46647" Y="15800" Z="0"/>
					<Vertex X="46637" Y="15809" Z="0"/>
					<Vertex X="46637" Y="15819" Z="0"/>
					<Vertex X="46627" Y="15829" Z="0"/>
					<Vertex X="46627" Y="15839" Z="0"/>
					<Vertex X="46617" Y="15839" Z="0"/>
					<Vertex X="46617" Y="15848" Z="0"/>
					<Vertex X="46608" Y="15868" Z="0"/>
					<Vertex X="46608" Y="15878" Z="0"/>
					<Vertex X="46608" Y="15897" Z="0"/>
					<Vertex X="46608" Y="15907" Z="0"/>
					<Vertex X="46608" Y="15927" Z="0"/>
					<Vertex X="46608" Y="15936" Z="0"/>
					<Vertex X="46608" Y="15956" Z="0"/>
					<Vertex X="46608" Y="15966" Z="0"/>
					<Vertex X="46608" Y="15976" Z="0"/>
					<Vertex X="46608" Y="15995" Z="0"/>
					<Vertex X="46608" Y="16005" Z="0"/>
					<Vertex X="46608" Y="16024" Z="0"/>
					<Vertex X="46608" Y="16034" Z="0"/>
					<Vertex X="46608" Y="16044" Z="0"/>
					<Vertex X="46608" Y="16064" Z="0"/>
					<Vertex X="46608" Y="16083" Z="0"/>
					<Vertex X="46608" Y="16093" Z="0"/>
					<Vertex X="46608" Y="16103" Z="0"/>
					<Vertex X="46608" Y="16122" Z="0"/>
					<Vertex X="46608" Y="16132" Z="0"/>
					<Vertex X="46608" Y="16152" Z="0"/>
					<Vertex X="46608" Y="16171" Z="0"/>
					<Vertex X="46608" Y="16191" Z="0"/>
					<Vertex X="46608" Y="16210" Z="0"/>
					<Vertex X="46608" Y="16240" Z="0"/>
					<Vertex X="46608" Y="16259" Z="0"/>
					<Vertex X="46608" Y="16279" Z="0"/>
					<Vertex X="46617" Y="16298" Z="0"/>
					<Vertex X="46617" Y="16308" Z="0"/>
					<Vertex X="46617" Y="16318" Z="0"/>
					<Vertex X="46617" Y="16337" Z="0"/>
					<Vertex X="46617" Y="16347" Z="0"/>
					<Vertex X="46627" Y="16357" Z="0"/>
					<Vertex X="46627" Y="16376" Z="0"/>
					<Vertex X="46627" Y="16386" Z="0"/>
					<Vertex X="46627" Y="16406" Z="0"/>
					<Vertex X="46627" Y="16425" Z="0"/>
					<Vertex X="46627" Y="16435" Z="0"/>
					<Vertex X="46627" Y="16445" Z="0"/>
					<Vertex X="46627" Y="16455" Z="0"/>
					<Vertex X="46627" Y="16474" Z="0"/>
					<Vertex X="46627" Y="16484" Z="0"/>
					<Vertex X="46627" Y="16503" Z="0"/>
					<Vertex X="46627" Y="16513" Z="0"/>
					<Vertex X="46627" Y="16533" Z="0"/>
					<Vertex X="46627" Y="16543" Z="0"/>
					<Vertex X="46627" Y="16562" Z="0"/>
					<Vertex X="46627" Y="16572" Z="0"/>
					<Vertex X="46627" Y="16591" Z="0"/>
					<Vertex X="46627" Y="16601" Z="0"/>
					<Vertex X="46627" Y="16611" Z="0"/>
					<Vertex X="46627" Y="16640" Z="0"/>
					<Vertex X="46627" Y="16660" Z="0"/>
					<Vertex X="46627" Y="16670" Z="0"/>
					<Vertex X="46627" Y="16699" Z="0"/>
					<Vertex X="46627" Y="16709" Z="0"/>
					<Vertex X="46627" Y="16728" Z="0"/>
					<Vertex X="46637" Y="16738" Z="0"/>
					<Vertex X="46637" Y="16758" Z="0"/>
					<Vertex X="46637" Y="16767" Z="0"/>
					<Vertex X="46637" Y="16777" Z="0"/>
					<Vertex X="46637" Y="16797" Z="0"/>
					<Vertex X="46637" Y="16816" Z="0"/>
					<Vertex X="46637" Y="16826" Z="0"/>
					<Vertex X="46637" Y="16836" Z="0"/>
					<Vertex X="46637" Y="16846" Z="0"/>
					<Vertex X="46637" Y="16875" Z="0"/>
					<Vertex X="46637" Y="16885" Z="0"/>
					<Vertex X="46637" Y="16895" Z="0"/>
					<Vertex X="46637" Y="16904" Z="0"/>
					<Vertex X="46637" Y="16924" Z="0"/>
					<Vertex X="46637" Y="16934" Z="0"/>
					<Vertex X="46637" Y="16953" Z="0"/>
					<Vertex X="46637" Y="16973" Z="0"/>
					<Vertex X="46637" Y="16983" Z="0"/>
					<Vertex X="46637" Y="16992" Z="0"/>
					<Vertex X="46627" Y="17022" Z="0"/>
					<Vertex X="46627" Y="17031" Z="0"/>
					<Vertex X="46627" Y="17051" Z="0"/>
					<Vertex X="46617" Y="17071" Z="0"/>
					<Vertex X="46617" Y="17090" Z="0"/>
					<Vertex X="46608" Y="17100" Z="0"/>
					<Vertex X="46608" Y="17119" Z="0"/>
					<Vertex X="46608" Y="17129" Z="0"/>
					<Vertex X="46608" Y="17139" Z="0"/>
					<Vertex X="46608" Y="17159" Z="0"/>
					<Vertex X="46588" Y="17168" Z="0"/>
					<Vertex X="46588" Y="17178" Z="0"/>
					<Vertex X="46588" Y="17198" Z="0"/>
					<Vertex X="46578" Y="17217" Z="0"/>
					<Vertex X="46578" Y="17227" Z="0"/>
					<Vertex X="46568" Y="17247" Z="0"/>
					<Vertex X="46568" Y="17256" Z="0"/>
					<Vertex X="46568" Y="17266" Z="0"/>
					<Vertex X="46559" Y="17286" Z="0"/>
					<Vertex X="46549" Y="17295" Z="0"/>
					<Vertex X="46549" Y="17315" Z="0"/>
					<Vertex X="46539" Y="17335" Z="0"/>
					<Vertex X="46539" Y="17354" Z="0"/>
					<Vertex X="46539" Y="17364" Z="0"/>
					<Vertex X="46529" Y="17403" Z="0"/>
					<Vertex X="46520" Y="17403" Z="0"/>
					<Vertex X="46520" Y="17432" Z="0"/>
					<Vertex X="46510" Y="17462" Z="0"/>
					<Vertex X="46500" Y="17491" Z="0"/>
					<Vertex X="46500" Y="17501" Z="0"/>
					<Vertex X="46500" Y="17520" Z="0"/>
					<Vertex X="46500" Y="17540" Z="0"/>
					<Vertex X="46500" Y="17559" Z="0"/>
					<Vertex X="46490" Y="17589" Z="0"/>
					<Vertex X="46490" Y="17599" Z="0"/>
					<Vertex X="46490" Y="17608" Z="0"/>
					<Vertex X="46490" Y="17628" Z="0"/>
					<Vertex X="46490" Y="17657" Z="0"/>
					<Vertex X="46490" Y="17677" Z="0"/>
					<Vertex X="46490" Y="17696" Z="0"/>
					<Vertex X="46490" Y="17706" Z="0"/>
					<Vertex X="46490" Y="17726" Z="0"/>
					<Vertex X="46490" Y="17735" Z="0"/>
					<Vertex X="46480" Y="17755" Z="0"/>
					<Vertex X="46480" Y="17765" Z="0"/>
					<Vertex X="46471" Y="17784" Z="0"/>
					<Vertex X="46471" Y="17804" Z="0"/>
					<Vertex X="46471" Y="17814" Z="0"/>
					<Vertex X="46471" Y="17833" Z="0"/>
					<Vertex X="46451" Y="17863" Z="0"/>
					<Vertex X="46451" Y="17872" Z="0"/>
					<Vertex X="46441" Y="17882" Z="0"/>
					<Vertex X="46441" Y="17911" Z="0"/>
					<Vertex X="46432" Y="17921" Z="0"/>
					<Vertex X="46432" Y="17941" Z="0"/>
					<Vertex X="46412" Y="17990" Z="0"/>
					<Vertex X="46412" Y="18009" Z="0"/>
					<Vertex X="46402" Y="18039" Z="0"/>
					<Vertex X="46392" Y="18048" Z="0"/>
					<Vertex X="46392" Y="18078" Z="0"/>
					<Vertex X="46383" Y="18097" Z="0"/>
					<Vertex X="46373" Y="18117" Z="0"/>
					<Vertex X="46373" Y="18127" Z="0"/>
					<Vertex X="46363" Y="18146" Z="0"/>
					<Vertex X="46353" Y="18166" Z="0"/>
					<Vertex X="46344" Y="18185" Z="0"/>
					<Vertex X="46334" Y="18185" Z="0"/>
					<Vertex X="46334" Y="18205" Z="0"/>
					<Vertex X="46324" Y="18214" Z="0"/>
					<Vertex X="46304" Y="18244" Z="0"/>
					<Vertex X="46304" Y="18254" Z="0"/>
					<Vertex X="46285" Y="18254" Z="0"/>
					<Vertex X="46285" Y="18263" Z="0"/>
					<Vertex X="46275" Y="18263" Z="0"/>
					<Vertex X="46275" Y="18273" Z="0"/>
					<Vertex X="46265" Y="18283" Z="0"/>
					<Vertex X="46256" Y="18283" Z="0"/>
					<Vertex X="46246" Y="18293" Z="0"/>
					<Vertex X="46216" Y="18293" Z="0"/>
					<Vertex X="46216" Y="18302" Z="0"/>
					<Vertex X="46197" Y="18302" Z="0"/>
					<Vertex X="46177" Y="18312" Z="0"/>
					<Vertex X="46158" Y="18312" Z="0"/>
					<Vertex X="46148" Y="18312" Z="0"/>
					<Vertex X="46128" Y="18312" Z="0"/>
					<Vertex X="46119" Y="18312" Z="0"/>
					<Vertex X="46109" Y="18312" Z="0"/>
					<Vertex X="46099" Y="18312" Z="0"/>
					<Vertex X="46089" Y="18312" Z="0"/>
					<Vertex X="46080" Y="18312" Z="0"/>
					<Vertex X="46070" Y="18312" Z="0"/>
					<Vertex X="46060" Y="18312" Z="0"/>
					<Vertex X="46050" Y="18312" Z="0"/>
					<Vertex X="46040" Y="18312" Z="0"/>
					<Vertex X="46031" Y="18312" Z="0"/>
					<Vertex X="46021" Y="18312" Z="0"/>
					<Vertex X="46021" Y="18302" Z="0"/>
					<Vertex X="46001" Y="18293" Z="0"/>
					<Vertex X="45982" Y="18293" Z="0"/>
					<Vertex X="45982" Y="18283" Z="0"/>
					<Vertex X="45972" Y="18273" Z="0"/>
					<Vertex X="45962" Y="18273" Z="0"/>
					<Vertex X="45952" Y="18263" Z="0"/>
					<Vertex X="45933" Y="18263" Z="0"/>
					<Vertex X="45913" Y="18244" Z="0"/>
					<Vertex X="45904" Y="18234" Z="0"/>
					<Vertex X="45874" Y="18214" Z="0"/>
					<Vertex X="45865" Y="18205" Z="0"/>
					<Vertex X="45855" Y="18195" Z="0"/>
					<Vertex X="45816" Y="18156" Z="0"/>
					<Vertex X="45806" Y="18146" Z="0"/>
					<Vertex X="45757" Y="18107" Z="0"/>
					<Vertex X="45737" Y="18097" Z="0"/>
					<Vertex X="45708" Y="18068" Z="0"/>
					<Vertex X="45689" Y="18048" Z="0"/>
					<Vertex X="45669" Y="18029" Z="0"/>
					<Vertex X="45640" Y="18009" Z="0"/>
					<Vertex X="45630" Y="17999" Z="0"/>
					<Vertex X="45610" Y="17970" Z="0"/>
					<Vertex X="45591" Y="17960" Z="0"/>
					<Vertex X="45571" Y="17931" Z="0"/>
					<Vertex X="45542" Y="17911" Z="0"/>
					<Vertex X="45532" Y="17902" Z="0"/>
					<Vertex X="45503" Y="17863" Z="0"/>
					<Vertex X="45464" Y="17814" Z="0"/>
					<Vertex X="45444" Y="17784" Z="0"/>
					<Vertex X="45425" Y="17765" Z="0"/>
					<Vertex X="45415" Y="17735" Z="0"/>
					<Vertex X="45405" Y="17726" Z="0"/>
					<Vertex X="45376" Y="17687" Z="0"/>
					<Vertex X="45346" Y="17657" Z="0"/>
					<Vertex X="45317" Y="17618" Z="0"/>
					<Vertex X="45307" Y="17618" Z="0"/>
					<Vertex X="45297" Y="17599" Z="0"/>
					<Vertex X="45278" Y="17579" Z="0"/>
					<Vertex X="45268" Y="17569" Z="0"/>
					<Vertex X="45239" Y="17559" Z="0"/>
					<Vertex X="45239" Y="17550" Z="0"/>
					<Vertex X="45219" Y="17540" Z="0"/>
					<Vertex X="45209" Y="17540" Z="0"/>
					<Vertex X="45200" Y="17530" Z="0"/>
					<Vertex X="45180" Y="17511" Z="0"/>
					<Vertex X="45170" Y="17511" Z="0"/>
					<Vertex X="45141" Y="17481" Z="0"/>
					<Vertex X="45131" Y="17481" Z="0"/>
					<Vertex X="45121" Y="17471" Z="0"/>
					<Vertex X="45112" Y="17471" Z="0"/>
					<Vertex X="45092" Y="17462" Z="0"/>
					<Vertex X="45082" Y="17452" Z="0"/>
					<Vertex X="45073" Y="17452" Z="0"/>
					<Vertex X="45053" Y="17452" Z="0"/>
					<Vertex X="45043" Y="17452" Z="0"/>
					<Vertex X="45024" Y="17452" Z="0"/>
					<Vertex X="45014" Y="17452" Z="0"/>
					<Vertex X="44994" Y="17462" Z="0"/>
					<Vertex X="44985" Y="17471" Z="0"/>
					<Vertex X="44975" Y="17491" Z="0"/>
					<Vertex X="44975" Y="17501" Z="0"/>
					<Vertex X="44955" Y="17520" Z="0"/>
					<Vertex X="44945" Y="17530" Z="0"/>
					<Vertex X="44945" Y="17550" Z="0"/>
					<Vertex X="44936" Y="17559" Z="0"/>
					<Vertex X="44936" Y="17579" Z="0"/>
					<Vertex X="44926" Y="17589" Z="0"/>
					<Vertex X="44926" Y="17599" Z="0"/>
					<Vertex X="44926" Y="17618" Z="0"/>
					<Vertex X="44916" Y="17628" Z="0"/>
					<Vertex X="44916" Y="17647" Z="0"/>
					<Vertex X="44916" Y="17657" Z="0"/>
					<Vertex X="44916" Y="17687" Z="0"/>
					<Vertex X="44916" Y="17706" Z="0"/>
					<Vertex X="44916" Y="17716" Z="0"/>
					<Vertex X="44916" Y="17726" Z="0"/>
					<Vertex X="44916" Y="17745" Z="0"/>
					<Vertex X="44916" Y="17765" Z="0"/>
					<Vertex X="44916" Y="17784" Z="0"/>
					<Vertex X="44916" Y="17804" Z="0"/>
					<Vertex X="44916" Y="17823" Z="0"/>
					<Vertex X="44916" Y="17833" Z="0"/>
					<Vertex X="44916" Y="17853" Z="0"/>
					<Vertex X="44916" Y="17882" Z="0"/>
					<Vertex X="44916" Y="17902" Z="0"/>
					<Vertex X="44916" Y="17921" Z="0"/>
					<Vertex X="44926" Y="17931" Z="0"/>
					<Vertex X="44926" Y="17941" Z="0"/>
					<Vertex X="44936" Y="17970" Z="0"/>
					<Vertex X="44936" Y="17990" Z="0"/>
					<Vertex X="44936" Y="17999" Z="0"/>
					<Vertex X="44945" Y="18039" Z="0"/>
					<Vertex X="44945" Y="18048" Z="0"/>
					<Vertex X="44945" Y="18068" Z="0"/>
					<Vertex X="44945" Y="18087" Z="0"/>
					<Vertex X="44955" Y="18107" Z="0"/>
					<Vertex X="44955" Y="18127" Z="0"/>
					<Vertex X="44965" Y="18136" Z="0"/>
					<Vertex X="44965" Y="18146" Z="0"/>
					<Vertex X="44965" Y="18156" Z="0"/>
					<Vertex X="44965" Y="18166" Z="0"/>
					<Vertex X="44965" Y="18185" Z="0"/>
					<Vertex X="44965" Y="18205" Z="0"/>
					<Vertex X="44965" Y="18224" Z="0"/>
					<Vertex X="44965" Y="18234" Z="0"/>
					<Vertex X="44985" Y="18273" Z="0"/>
					<Vertex X="44985" Y="18293" Z="0"/>
					<Vertex X="44985" Y="18322" Z="0"/>
					<Vertex X="44985" Y="18342" Z="0"/>
					<Vertex X="44985" Y="18371" Z="0"/>
					<Vertex X="44985" Y="18381" Z="0"/>
					<Vertex X="44985" Y="18410" Z="0"/>
					<Vertex X="44985" Y="18439" Z="0"/>
					<Vertex X="44985" Y="18449" Z="0"/>
					<Vertex X="44985" Y="18469" Z="0"/>
					<Vertex X="44985" Y="18478" Z="0"/>
					<Vertex X="44985" Y="18498" Z="0"/>
					<Vertex X="44985" Y="18508" Z="0"/>
					<Vertex X="44985" Y="18527" Z="0"/>
					<Vertex X="44985" Y="18547" Z="0"/>
					<Vertex X="44985" Y="18557" Z="0"/>
					<Vertex X="44985" Y="18566" Z="0"/>
					<Vertex X="44985" Y="18576" Z="0"/>
					<Vertex X="44985" Y="18586" Z="0"/>
					<Vertex X="44985" Y="18596" Z="0"/>
					<Vertex X="44985" Y="18615" Z="0"/>
					<Vertex X="44985" Y="18625" Z="0"/>
					<Vertex X="44975" Y="18635" Z="0"/>
					<Vertex X="44965" Y="18664" Z="0"/>
					<Vertex X="44955" Y="18674" Z="0"/>
					<Vertex X="44955" Y="18694" Z="0"/>
					<Vertex X="44945" Y="18694" Z="0"/>
					<Vertex X="44936" Y="18733" Z="0"/>
					<Vertex X="44926" Y="18742" Z="0"/>
					<Vertex X="44916" Y="18762" Z="0"/>
					<Vertex X="44906" Y="18772" Z="0"/>
					<Vertex X="44897" Y="18801" Z="0"/>
					<Vertex X="44877" Y="18811" Z="0"/>
					<Vertex X="44877" Y="18821" Z="0"/>
					<Vertex X="44877" Y="18830" Z="0"/>
					<Vertex X="44857" Y="18850" Z="0"/>
					<Vertex X="44848" Y="18870" Z="0"/>
					<Vertex X="44838" Y="18870" Z="0"/>
					<Vertex X="44828" Y="18899" Z="0"/>
					<Vertex X="44818" Y="18909" Z="0"/>
					<Vertex X="44818" Y="18918" Z="0"/>
					<Vertex X="44809" Y="18928" Z="0"/>
					<Vertex X="44799" Y="18948" Z="0"/>
					<Vertex X="44789" Y="18958" Z="0"/>
					<Vertex X="44789" Y="18967" Z="0"/>
					<Vertex X="44789" Y="18977" Z="0"/>
					<Vertex X="44779" Y="18987" Z="0"/>
					<Vertex X="44769" Y="18997" Z="0"/>
					<Vertex X="44769" Y="19006" Z="0"/>
					<Vertex X="44769" Y="19016" Z="0"/>
					<Vertex X="44760" Y="19016" Z="0"/>
					<Vertex X="44760" Y="19026" Z="0"/>
					<Vertex X="44760" Y="19046" Z="0"/>
					<Vertex X="44760" Y="19055" Z="0"/>
					<Vertex X="44760" Y="19075" Z="0"/>
					<Vertex X="44750" Y="19075" Z="0"/>
					<Vertex X="44750" Y="19085" Z="0"/>
					<Vertex X="44750" Y="19104" Z="0"/>
					<Vertex X="44750" Y="19114" Z="0"/>
					<Vertex X="44750" Y="19134" Z="0"/>
					<Vertex X="44750" Y="19143" Z="0"/>
					<Vertex X="44750" Y="19163" Z="0"/>
					<Vertex X="44750" Y="19173" Z="0"/>
					<Vertex X="44750" Y="19192" Z="0"/>
					<Vertex X="44750" Y="19202" Z="0"/>
					<Vertex X="44750" Y="19222" Z="0"/>
					<Vertex X="44750" Y="19231" Z="0"/>
					<Vertex X="44750" Y="19251" Z="0"/>
					<Vertex X="44750" Y="19261" Z="0"/>
					<Vertex X="44750" Y="19280" Z="0"/>
					<Vertex X="44750" Y="19290" Z="0"/>
					<Vertex X="44750" Y="19300" Z="0"/>
					<Vertex X="44760" Y="19310" Z="0"/>
					<Vertex X="44760" Y="19319" Z="0"/>
					<Vertex X="44760" Y="19329" Z="0"/>
					<Vertex X="44769" Y="19349" Z="0"/>
					<Vertex X="44779" Y="19358" Z="0"/>
					<Vertex X="44779" Y="19368" Z="0"/>
					<Vertex X="44779" Y="19378" Z="0"/>
					<Vertex X="44799" Y="19378" Z="0"/>
					<Vertex X="44799" Y="19388" Z="0"/>
					<Vertex X="44809" Y="19398" Z="0"/>
					<Vertex X="44818" Y="19398" Z="0"/>
					<Vertex X="44828" Y="19407" Z="0"/>
					<Vertex X="44838" Y="19417" Z="0"/>
					<Vertex X="44848" Y="19427" Z="0"/>
					<Vertex X="44867" Y="19437" Z="0"/>
					<Vertex X="44867" Y="19446" Z="0"/>
					<Vertex X="44877" Y="19446" Z="0"/>
					<Vertex X="44887" Y="19456" Z="0"/>
					<Vertex X="44916" Y="19466" Z="0"/>
					<Vertex X="44926" Y="19476" Z="0"/>
					<Vertex X="44936" Y="19486" Z="0"/>
					<Vertex X="44945" Y="19486" Z="0"/>
					<Vertex X="44955" Y="19495" Z="0"/>
					<Vertex X="44965" Y="19495" Z="0"/>
					<Vertex X="44975" Y="19495" Z="0"/>
					<Vertex X="44985" Y="19505" Z="0"/>
					<Vertex X="44985" Y="19515" Z="0"/>
					<Vertex X="44994" Y="19515" Z="0"/>
					<Vertex X="45004" Y="19525" Z="0"/>
					<Vertex X="45014" Y="19525" Z="0"/>
					<Vertex X="45024" Y="19534" Z="0"/>
					<Vertex X="45033" Y="19544" Z="0"/>
					<Vertex X="45043" Y="19554" Z="0"/>
					<Vertex X="45053" Y="19564" Z="0"/>
					<Vertex X="45053" Y="19574" Z="0"/>
					<Vertex X="45073" Y="19593" Z="0"/>
					<Vertex X="45082" Y="19603" Z="0"/>
					<Vertex X="45092" Y="19613" Z="0"/>
					<Vertex X="45092" Y="19622" Z="0"/>
					<Vertex X="45092" Y="19632" Z="0"/>
					<Vertex X="45092" Y="19642" Z="0"/>
					<Vertex X="45092" Y="19662" Z="0"/>
					<Vertex X="45092" Y="19681" Z="0"/>
					<Vertex X="45092" Y="19691" Z="0"/>
					<Vertex X="45092" Y="19710" Z="0"/>
					<Vertex X="45092" Y="19720" Z="0"/>
					<Vertex X="45092" Y="19750" Z="0"/>
					<Vertex X="45092" Y="19759" Z="0"/>
					<Vertex X="45073" Y="19798" Z="0"/>
					<Vertex X="45063" Y="19818" Z="0"/>
					<Vertex X="45053" Y="19838" Z="0"/>
					<Vertex X="45043" Y="19867" Z="0"/>
					<Vertex X="45033" Y="19877" Z="0"/>
					<Vertex X="45024" Y="19886" Z="0"/>
					<Vertex X="45014" Y="19916" Z="0"/>
					<Vertex X="45004" Y="19935" Z="0"/>
					<Vertex X="44994" Y="19945" Z="0"/>
					<Vertex X="44994" Y="19955" Z="0"/>
					<Vertex X="44985" Y="19965" Z="0"/>
					<Vertex X="44975" Y="19994" Z="0"/>
					<Vertex X="44955" Y="20014" Z="0"/>
					<Vertex X="44955" Y="20033" Z="0"/>
					<Vertex X="44945" Y="20033" Z="0"/>
					<Vertex X="44945" Y="20043" Z="0"/>
					<Vertex X="44936" Y="20053" Z="0"/>
					<Vertex X="44926" Y="20062" Z="0"/>
					<Vertex X="44916" Y="20082" Z="0"/>
					<Vertex X="44906" Y="20102" Z="0"/>
					<Vertex X="44887" Y="20111" Z="0"/>
					<Vertex X="44887" Y="20121" Z="0"/>
					<Vertex X="44877" Y="20131" Z="0"/>
					<Vertex X="44857" Y="20150" Z="0"/>
					<Vertex X="44838" Y="20160" Z="0"/>
					<Vertex X="44838" Y="20170" Z="0"/>
					<Vertex X="44828" Y="20180" Z="0"/>
					<Vertex X="44818" Y="20189" Z="0"/>
					<Vertex X="44809" Y="20199" Z="0"/>
					<Vertex X="44799" Y="20199" Z="0"/>
					<Vertex X="44789" Y="20209" Z="0"/>
					<Vertex X="44779" Y="20219" Z="0"/>
					<Vertex X="44760" Y="20238" Z="0"/>
					<Vertex X="44740" Y="20248" Z="0"/>
					<Vertex X="44740" Y="20258" Z="0"/>
					<Vertex X="44730" Y="20258" Z="0"/>
					<Vertex X="44711" Y="20277" Z="0"/>
					<Vertex X="44701" Y="20287" Z="0"/>
					<Vertex X="44681" Y="20317" Z="0"/>
					<Vertex X="44672" Y="20317" Z="0"/>
					<Vertex X="44672" Y="20326" Z="0"/>
					<Vertex X="44652" Y="20336" Z="0"/>
					<Vertex X="44642" Y="20346" Z="0"/>
					<Vertex X="44633" Y="20356" Z="0"/>
					<Vertex X="44613" Y="20365" Z="0"/>
					<Vertex X="44613" Y="20375" Z="0"/>
					<Vertex X="44603" Y="20375" Z="0"/>
					<Vertex X="44584" Y="20395" Z="0"/>
					<Vertex X="44574" Y="20405" Z="0"/>
					<Vertex X="44574" Y="20414" Z="0"/>
					<Vertex X="44564" Y="20414" Z="0"/>
					<Vertex X="44564" Y="20424" Z="0"/>
					<Vertex X="44545" Y="20434" Z="0"/>
					<Vertex X="44535" Y="20444" Z="0"/>
					<Vertex X="44515" Y="20463" Z="0"/>
					<Vertex X="44505" Y="20473" Z="0"/>
					<Vertex X="44486" Y="20502" Z="0"/>
					<Vertex X="44486" Y="20512" Z="0"/>
					<Vertex X="44476" Y="20512" Z="0"/>
					<Vertex X="44476" Y="20532" Z="0"/>
					<Vertex X="44457" Y="20541" Z="0"/>
					<Vertex X="44457" Y="20551" Z="0"/>
					<Vertex X="44447" Y="20551" Z="0"/>
					<Vertex X="44437" Y="20561" Z="0"/>
					<Vertex X="44437" Y="20571" Z="0"/>
					<Vertex X="44437" Y="20581" Z="0"/>
					<Vertex X="44417" Y="20590" Z="0"/>
					<Vertex X="44417" Y="20600" Z="0"/>
					<Vertex X="44408" Y="20600" Z="0"/>
					<Vertex X="44408" Y="20620" Z="0"/>
					<Vertex X="44398" Y="20629" Z="0"/>
					<Vertex X="44388" Y="20639" Z="0"/>
					<Vertex X="44388" Y="20649" Z="0"/>
					<Vertex X="44378" Y="20649" Z="0"/>
					<Vertex X="44369" Y="20669" Z="0"/>
					<Vertex X="44359" Y="20669" Z="0"/>
					<Vertex X="44349" Y="20688" Z="0"/>
					<Vertex X="44339" Y="20708" Z="0"/>
					<Vertex X="44329" Y="20708" Z="0"/>
					<Vertex X="44320" Y="20717" Z="0"/>
					<Vertex X="44310" Y="20717" Z="0"/>
					<Vertex X="44310" Y="20727" Z="0"/>
					<Vertex X="44300" Y="20727" Z="0"/>
					<Vertex X="44300" Y="20737" Z="0"/>
					<Vertex X="44290" Y="20747" Z="0"/>
					<Vertex X="44290" Y="20757" Z="0"/>
					<Vertex X="44290" Y="20766" Z="0"/>
					<Vertex X="44290" Y="20776" Z="0"/>
					<Vertex X="44290" Y="20786" Z="0"/>
					<Vertex X="44290" Y="20796" Z="0"/>
					<Vertex X="44290" Y="20805" Z="0"/>
					<Vertex X="44290" Y="20815" Z="0"/>
					<Vertex X="44290" Y="20825" Z="0"/>
					<Vertex X="44300" Y="20845" Z="0"/>
					<Vertex X="44300" Y="20854" Z="0"/>
					<Vertex X="44300" Y="20864" Z="0"/>
					<Vertex X="44310" Y="20874" Z="0"/>
					<Vertex X="44320" Y="20874" Z="0"/>
					<Vertex X="44320" Y="20884" Z="0"/>
					<Vertex X="44329" Y="20884" Z="0"/>
					<Vertex X="44339" Y="20884" Z="0"/>
					<Vertex X="44349" Y="20893" Z="0"/>
					<Vertex X="44369" Y="20903" Z="0"/>
					<Vertex X="44378" Y="20903" Z="0"/>
					<Vertex X="44388" Y="20903" Z="0"/>
					<Vertex X="44398" Y="20913" Z="0"/>
					<Vertex X="44417" Y="20923" Z="0"/>
					<Vertex X="44427" Y="20923" Z="0"/>
					<Vertex X="44447" Y="20923" Z="0"/>
					<Vertex X="44457" Y="20923" Z="0"/>
					<Vertex X="44476" Y="20923" Z="0"/>
					<Vertex X="44486" Y="20923" Z="0"/>
					<Vertex X="44515" Y="20923" Z="0"/>
					<Vertex X="44525" Y="20923" Z="0"/>
					<Vertex X="44545" Y="20923" Z="0"/>
					<Vertex X="44554" Y="20923" Z="0"/>
					<Vertex X="44564" Y="20923" Z="0"/>
					<Vertex X="44574" Y="20923" Z="0"/>
					<Vertex X="44584" Y="20923" Z="0"/>
					<Vertex X="44593" Y="20923" Z="0"/>
					<Vertex X="44613" Y="20923" Z="0"/>
					<Vertex X="44613" Y="20913" Z="0"/>
					<Vertex X="44642" Y="20913" Z="0"/>
					<Vertex X="44652" Y="20893" Z="0"/>
					<Vertex X="44681" Y="20884" Z="0"/>
					<Vertex X="44701" Y="20864" Z="0"/>
					<Vertex X="44721" Y="20845" Z="0"/>
					<Vertex X="44730" Y="20835" Z="0"/>
					<Vertex X="44740" Y="20825" Z="0"/>
					<Vertex X="44779" Y="20796" Z="0"/>
					<Vertex X="44789" Y="20796" Z="0"/>
					<Vertex X="44789" Y="20786" Z="0"/>
					<Vertex X="44809" Y="20786" Z="0"/>
					<Vertex X="44828" Y="20766" Z="0"/>
					<Vertex X="44838" Y="20757" Z="0"/>
					<Vertex X="44857" Y="20747" Z="0"/>
					<Vertex X="44887" Y="20717" Z="0"/>
					<Vertex X="44897" Y="20717" Z="0"/>
					<Vertex X="44916" Y="20708" Z="0"/>
					<Vertex X="44926" Y="20698" Z="0"/>
					<Vertex X="44945" Y="20688" Z="0"/>
					<Vertex X="44975" Y="20659" Z="0"/>
					<Vertex X="44994" Y="20649" Z="0"/>
					<Vertex X="45014" Y="20649" Z="0"/>
					<Vertex X="45024" Y="20629" Z="0"/>
					<Vertex X="45053" Y="20610" Z="0"/>
					<Vertex X="45073" Y="20600" Z="0"/>
					<Vertex X="45092" Y="20590" Z="0"/>
					<Vertex X="45102" Y="20581" Z="0"/>
					<Vertex X="45131" Y="20571" Z="0"/>
					<Vertex X="45141" Y="20571" Z="0"/>
					<Vertex X="45151" Y="20571" Z="0"/>
					<Vertex X="45161" Y="20571" Z="0"/>
					<Vertex X="45170" Y="20571" Z="0"/>
					<Vertex X="45180" Y="20571" Z="0"/>
					<Vertex X="45190" Y="20571" Z="0"/>
					<Vertex X="45200" Y="20571" Z="0"/>
					<Vertex X="45219" Y="20581" Z="0"/>
					<Vertex X="45219" Y="20590" Z="0"/>
					<Vertex X="45229" Y="20610" Z="0"/>
					<Vertex X="45239" Y="20639" Z="0"/>
					<Vertex X="45249" Y="20669" Z="0"/>
					<Vertex X="45268" Y="20688" Z="0"/>
					<Vertex X="45268" Y="20717" Z="0"/>
					<Vertex X="45268" Y="20727" Z="0"/>
					<Vertex X="45268" Y="20757" Z="0"/>
					<Vertex X="45268" Y="20776" Z="0"/>
					<Vertex X="45268" Y="20796" Z="0"/>
					<Vertex X="45268" Y="20815" Z="0"/>
					<Vertex X="45268" Y="20845" Z="0"/>
					<Vertex X="45268" Y="20854" Z="0"/>
					<Vertex X="45268" Y="20874" Z="0"/>
					<Vertex X="45268" Y="20884" Z="0"/>
					<Vertex X="45268" Y="20913" Z="0"/>
					<Vertex X="45268" Y="20942" Z="0"/>
					<Vertex X="45268" Y="20962" Z="0"/>
					<Vertex X="45268" Y="20991" Z="0"/>
					<Vertex X="45268" Y="21011" Z="0"/>
					<Vertex X="45268" Y="21030" Z="0"/>
					<Vertex X="45268" Y="21069" Z="0"/>
					<Vertex X="45258" Y="21089" Z="0"/>
					<Vertex X="45258" Y="21118" Z="0"/>
					<Vertex X="45249" Y="21128" Z="0"/>
					<Vertex X="45249" Y="21138" Z="0"/>
					<Vertex X="45249" Y="21157" Z="0"/>
					<Vertex X="45239" Y="21167" Z="0"/>
					<Vertex X="45229" Y="21187" Z="0"/>
					<Vertex X="45219" Y="21197" Z="0"/>
					<Vertex X="45219" Y="21216" Z="0"/>
					<Vertex X="45219" Y="21226" Z="0"/>
					<Vertex X="45209" Y="21245" Z="0"/>
					<Vertex X="45190" Y="21265" Z="0"/>
					<Vertex X="45180" Y="21275" Z="0"/>
					<Vertex X="45180" Y="21285" Z="0"/>
					<Vertex X="45180" Y="21294" Z="0"/>
					<Vertex X="45161" Y="21314" Z="0"/>
					<Vertex X="45161" Y="21333" Z="0"/>
					<Vertex X="45151" Y="21353" Z="0"/>
					<Vertex X="45141" Y="21353" Z="0"/>
					<Vertex X="45141" Y="21363" Z="0"/>
					<Vertex X="45141" Y="21373" Z="0"/>
					<Vertex X="45141" Y="21382" Z="0"/>
					<Vertex X="45141" Y="21392" Z="0"/>
					<Vertex X="45131" Y="21392" Z="0"/>
					<Vertex X="45131" Y="21412" Z="0"/>
					<Vertex X="45112" Y="21431" Z="0"/>
					<Vertex X="45112" Y="21441" Z="0"/>
					<Vertex X="45112" Y="21461" Z="0"/>
					<Vertex X="45102" Y="21470" Z="0"/>
					<Vertex X="45102" Y="21480" Z="0"/>
					<Vertex X="45102" Y="21490" Z="0"/>
					<Vertex X="45092" Y="21500" Z="0"/>
					<Vertex X="45092" Y="21509" Z="0"/>
					<Vertex X="45092" Y="21519" Z="0"/>
					<Vertex X="45092" Y="21529" Z="0"/>
					<Vertex X="45092" Y="21539" Z="0"/>
					<Vertex X="45092" Y="21549" Z="0"/>
					<Vertex X="45092" Y="21558" Z="0"/>
					<Vertex X="45102" Y="21568" Z="0"/>
					<Vertex X="45112" Y="21578" Z="0"/>
					<Vertex X="45121" Y="21597" Z="0"/>
					<Vertex X="45131" Y="21597" Z="0"/>
					<Vertex X="45131" Y="21607" Z="0"/>
					<Vertex X="45141" Y="21607" Z="0"/>
					<Vertex X="45161" Y="21627" Z="0"/>
					<Vertex X="45161" Y="21637" Z="0"/>
					<Vertex X="45180" Y="21646" Z="0"/>
					<Vertex X="45190" Y="21646" Z="0"/>
					<Vertex X="45209" Y="21656" Z="0"/>
					<Vertex X="45229" Y="21656" Z="0"/>
					<Vertex X="45239" Y="21656" Z="0"/>
					<Vertex X="45249" Y="21656" Z="0"/>
					<Vertex X="45258" Y="21656" Z="0"/>
					<Vertex X="45268" Y="21656" Z="0"/>
					<Vertex X="45278" Y="21656" Z="0"/>
					<Vertex X="45288" Y="21656" Z="0"/>
					<Vertex X="45297" Y="21656" Z="0"/>
					<Vertex X="45307" Y="21656" Z="0"/>
					<Vertex X="45337" Y="21646" Z="0"/>
					<Vertex X="45376" Y="21646" Z="0"/>
					<Vertex X="45425" Y="21617" Z="0"/>
					<Vertex X="45444" Y="21607" Z="0"/>
					<Vertex X="45464" Y="21597" Z="0"/>
					<Vertex X="45473" Y="21588" Z="0"/>
					<Vertex X="45483" Y="21578" Z="0"/>
					<Vertex X="45503" Y="21568" Z="0"/>
					<Vertex X="45532" Y="21549" Z="0"/>
					<Vertex X="45552" Y="21539" Z="0"/>
					<Vertex X="45561" Y="21509" Z="0"/>
					<Vertex X="45571" Y="21509" Z="0"/>
					<Vertex X="45591" Y="21480" Z="0"/>
					<Vertex X="45610" Y="21470" Z="0"/>
					<Vertex X="45630" Y="21441" Z="0"/>
					<Vertex X="45649" Y="21421" Z="0"/>
					<Vertex X="45659" Y="21412" Z="0"/>
					<Vertex X="45679" Y="21373" Z="0"/>
					<Vertex X="45708" Y="21343" Z="0"/>
					<Vertex X="45728" Y="21324" Z="0"/>
					<Vertex X="45737" Y="21314" Z="0"/>
					<Vertex X="45767" Y="21285" Z="0"/>
					<Vertex X="45777" Y="21265" Z="0"/>
					<Vertex X="45786" Y="21245" Z="0"/>
					<Vertex X="45796" Y="21226" Z="0"/>
					<Vertex X="45806" Y="21206" Z="0"/>
					<Vertex X="45816" Y="21187" Z="0"/>
					<Vertex X="45835" Y="21148" Z="0"/>
					<Vertex X="45835" Y="21128" Z="0"/>
					<Vertex X="45845" Y="21128" Z="0"/>
					<Vertex X="45855" Y="21118" Z="0"/>
					<Vertex X="45855" Y="21099" Z="0"/>
					<Vertex X="45865" Y="21099" Z="0"/>
					<Vertex X="45874" Y="21060" Z="0"/>
					<Vertex X="45894" Y="21040" Z="0"/>
					<Vertex X="45904" Y="21021" Z="0"/>
					<Vertex X="45904" Y="21011" Z="0"/>
					<Vertex X="45923" Y="21001" Z="0"/>
					<Vertex X="45923" Y="20991" Z="0"/>
					<Vertex X="45933" Y="20981" Z="0"/>
					<Vertex X="45943" Y="20972" Z="0"/>
					<Vertex X="45952" Y="20942" Z="0"/>
					<Vertex X="45962" Y="20933" Z="0"/>
					<Vertex X="45962" Y="20923" Z="0"/>
					<Vertex X="45982" Y="20903" Z="0"/>
					<Vertex X="45992" Y="20903" Z="0"/>
					<Vertex X="45992" Y="20884" Z="0"/>
					<Vertex X="46001" Y="20884" Z="0"/>
					<Vertex X="46001" Y="20874" Z="0"/>
					<Vertex X="46021" Y="20854" Z="0"/>
					<Vertex X="46031" Y="20835" Z="0"/>
					<Vertex X="46040" Y="20815" Z="0"/>
					<Vertex X="46060" Y="20796" Z="0"/>
					<Vertex X="46060" Y="20766" Z="0"/>
					<Vertex X="46080" Y="20757" Z="0"/>
					<Vertex X="46080" Y="20747" Z="0"/>
					<Vertex X="46089" Y="20737" Z="0"/>
					<Vertex X="46119" Y="20708" Z="0"/>
					<Vertex X="46128" Y="20698" Z="0"/>
					<Vertex X="46128" Y="20678" Z="0"/>
					<Vertex X="46148" Y="20669" Z="0"/>
					<Vertex X="46148" Y="20649" Z="0"/>
					<Vertex X="46148" Y="20639" Z="0"/>
					<Vertex X="46158" Y="20629" Z="0"/>
					<Vertex X="46158" Y="20600" Z="0"/>
					<Vertex X="46177" Y="20590" Z="0"/>
					<Vertex X="46177" Y="20581" Z="0"/>
					<Vertex X="46177" Y="20571" Z="0"/>
					<Vertex X="46177" Y="20561" Z="0"/>
					<Vertex X="46177" Y="20551" Z="0"/>
					<Vertex X="46187" Y="20532" Z="0"/>
					<Vertex X="46187" Y="20522" Z="0"/>
					<Vertex X="46197" Y="20502" Z="0"/>
					<Vertex X="46207" Y="20502" Z="0"/>
					<Vertex X="46207" Y="20493" Z="0"/>
					<Vertex X="46216" Y="20473" Z="0"/>
					<Vertex X="46216" Y="20463" Z="0"/>
					<Vertex X="46226" Y="20463" Z="0"/>
					<Vertex X="46236" Y="20463" Z="0"/>
					<Vertex X="46256" Y="20463" Z="0"/>
					<Vertex X="46265" Y="20463" Z="0"/>
					<Vertex X="46275" Y="20463" Z="0"/>
					<Vertex X="46285" Y="20463" Z="0"/>
					<Vertex X="46295" Y="20463" Z="0"/>
					<Vertex X="46304" Y="20463" Z="0"/>
					<Vertex X="46314" Y="20463" Z="0"/>
					<Vertex X="46324" Y="20463" Z="0"/>
					<Vertex X="46334" Y="20463" Z="0"/>
					<Vertex X="46344" Y="20473" Z="0"/>
					<Vertex X="46353" Y="20483" Z="0"/>
					<Vertex X="46363" Y="20502" Z="0"/>
					<Vertex X="46373" Y="20512" Z="0"/>
					<Vertex X="46392" Y="20541" Z="0"/>
					<Vertex X="46402" Y="20561" Z="0"/>
					<Vertex X="46412" Y="20581" Z="0"/>
					<Vertex X="46432" Y="20600" Z="0"/>
					<Vertex X="46432" Y="20610" Z="0"/>
					<Vertex X="46432" Y="20629" Z="0"/>
					<Vertex X="46432" Y="20659" Z="0"/>
					<Vertex X="46451" Y="20698" Z="0"/>
					<Vertex X="46451" Y="20708" Z="0"/>
					<Vertex X="46461" Y="20737" Z="0"/>
					<Vertex X="46461" Y="20747" Z="0"/>
					<Vertex X="46480" Y="20776" Z="0"/>
					<Vertex X="46480" Y="20786" Z="0"/>
					<Vertex X="46480" Y="20815" Z="0"/>
					<Vertex X="46480" Y="20845" Z="0"/>
					<Vertex X="46480" Y="20874" Z="0"/>
					<Vertex X="46490" Y="20913" Z="0"/>
					<Vertex X="46490" Y="20952" Z="0"/>
					<Vertex X="46500" Y="20981" Z="0"/>
					<Vertex X="46500" Y="21030" Z="0"/>
					<Vertex X="46500" Y="21050" Z="0"/>
					<Vertex X="46500" Y="21079" Z="0"/>
					<Vertex X="46520" Y="21089" Z="0"/>
					<Vertex X="46520" Y="21128" Z="0"/>
					<Vertex X="46529" Y="21138" Z="0"/>
					<Vertex X="46549" Y="21167" Z="0"/>
					<Vertex X="46549" Y="21187" Z="0"/>
					<Vertex X="46568" Y="21206" Z="0"/>
					<Vertex X="46588" Y="21236" Z="0"/>
					<Vertex X="46588" Y="21245" Z="0"/>
					<Vertex X="46598" Y="21245" Z="0"/>
					<Vertex X="46608" Y="21265" Z="0"/>
					<Vertex X="46617" Y="21265" Z="0"/>
					<Vertex X="46627" Y="21275" Z="0"/>
					<Vertex X="46637" Y="21285" Z="0"/>
					<Vertex X="46647" Y="21285" Z="0"/>
					<Vertex X="46656" Y="21285" Z="0"/>
					<Vertex X="46666" Y="21285" Z="0"/>
					<Vertex X="46676" Y="21285" Z="0"/>
					<Vertex X="46686" Y="21285" Z="0"/>
					<Vertex X="46696" Y="21285" Z="0"/>
					<Vertex X="46715" Y="21285" Z="0"/>
					<Vertex X="46744" Y="21285" Z="0"/>
					<Vertex X="46774" Y="21285" Z="0"/>
					<Vertex X="46784" Y="21285" Z="0"/>
					<Vertex X="46803" Y="21265" Z="0"/>
					<Vertex X="46852" Y="21236" Z="0"/>
					<Vertex X="46872" Y="21236" Z="0"/>
					<Vertex X="46901" Y="21206" Z="0"/>
					<Vertex X="46911" Y="21206" Z="0"/>
					<Vertex X="46950" Y="21187" Z="0"/>
					<Vertex X="46969" Y="21167" Z="0"/>
					<Vertex X="46989" Y="21148" Z="0"/>
					<Vertex X="46999" Y="21138" Z="0"/>
					<Vertex X="47028" Y="21109" Z="0"/>
					<Vertex X="47077" Y="21089" Z="0"/>
					<Vertex X="47096" Y="21060" Z="0"/>
					<Vertex X="47116" Y="21050" Z="0"/>
					<Vertex X="47136" Y="21030" Z="0"/>
					<Vertex X="47145" Y="21021" Z="0"/>
					<Vertex X="47165" Y="21001" Z="0"/>
					<Vertex X="47175" Y="20991" Z="0"/>
					<Vertex X="47204" Y="20962" Z="0"/>
					<Vertex X="47224" Y="20933" Z="0"/>
					<Vertex X="47243" Y="20903" Z="0"/>
					<Vertex X="47272" Y="20874" Z="0"/>
					<Vertex X="47272" Y="20854" Z="0"/>
					<Vertex X="47321" Y="20805" Z="0"/>
					<Vertex X="47351" Y="20757" Z="0"/>
					<Vertex X="47351" Y="20727" Z="0"/>
					<Vertex X="47370" Y="20688" Z="0"/>
					<Vertex X="47370" Y="20659" Z="0"/>
					<Vertex X="47370" Y="20600" Z="0"/>
					<Vertex X="47370" Y="20571" Z="0"/>
					<Vertex X="47370" Y="20512" Z="0"/>
					<Vertex X="47370" Y="20463" Z="0"/>
					<Vertex X="47370" Y="20424" Z="0"/>
					<Vertex X="47370" Y="20375" Z="0"/>
					<Vertex X="47370" Y="20356" Z="0"/>
					<Vertex X="47370" Y="20307" Z="0"/>
					<Vertex X="47370" Y="20258" Z="0"/>
					<Vertex X="47370" Y="20229" Z="0"/>
					<Vertex X="47380" Y="20150" Z="0"/>
					<Vertex X="47380" Y="20092" Z="0"/>
					<Vertex X="47380" Y="20053" Z="0"/>
					<Vertex X="47380" Y="20004" Z="0"/>
					<Vertex X="47380" Y="19984" Z="0"/>
					<Vertex X="47380" Y="19945" Z="0"/>
					<Vertex X="47380" Y="19886" Z="0"/>
					<Vertex X="47380" Y="19867" Z="0"/>
					<Vertex X="47380" Y="19828" Z="0"/>
					<Vertex X="47380" Y="19808" Z="0"/>
					<Vertex X="47380" Y="19779" Z="0"/>
					<Vertex X="47390" Y="19759" Z="0"/>
					<Vertex X="47400" Y="19730" Z="0"/>
					<Vertex X="47409" Y="19710" Z="0"/>
					<Vertex X="47429" Y="19671" Z="0"/>
					<Vertex X="47448" Y="19622" Z="0"/>
					<Vertex X="47497" Y="19544" Z="0"/>
					<Vertex X="47517" Y="19525" Z="0"/>
					<Vertex X="47556" Y="19476" Z="0"/>
					<Vertex X="47595" Y="19427" Z="0"/>
					<Vertex X="47605" Y="19407" Z="0"/>
					<Vertex X="47644" Y="19358" Z="0"/>
					<Vertex X="47654" Y="19349" Z="0"/>
					<Vertex X="47683" Y="19300" Z="0"/>
					<Vertex X="47693" Y="19261" Z="0"/>
					<Vertex X="47722" Y="19202" Z="0"/>
					<Vertex X="47732" Y="19163" Z="0"/>
					<Vertex X="47761" Y="19094" Z="0"/>
					<Vertex X="47791" Y="19026" Z="0"/>
					<Vertex X="47810" Y="18977" Z="0"/>
					<Vertex X="47839" Y="18909" Z="0"/>
					<Vertex X="47869" Y="18840" Z="0"/>
					<Vertex X="47888" Y="18811" Z="0"/>
					<Vertex X="47908" Y="18762" Z="0"/>
					<Vertex X="47937" Y="18703" Z="0"/>
					<Vertex X="47947" Y="18664" Z="0"/>
					<Vertex X="47976" Y="18606" Z="0"/>
					<Vertex X="48006" Y="18537" Z="0"/>
					<Vertex X="48035" Y="18478" Z="0"/>
					<Vertex X="48055" Y="18430" Z="0"/>
					<Vertex X="48084" Y="18390" Z="0"/>
					<Vertex X="48113" Y="18361" Z="0"/>
					<Vertex X="48113" Y="18351" Z="0"/>
					<Vertex X="48143" Y="18322" Z="0"/>
					<Vertex X="48152" Y="18302" Z="0"/>
					<Vertex X="48182" Y="18283" Z="0"/>
					<Vertex X="48211" Y="18254" Z="0"/>
					<Vertex X="48231" Y="18234" Z="0"/>
					<Vertex X="48250" Y="18205" Z="0"/>
					<Vertex X="48289" Y="18175" Z="0"/>
					<Vertex X="48319" Y="18156" Z="0"/>
					<Vertex X="48348" Y="18136" Z="0"/>
					<Vertex X="48377" Y="18127" Z="0"/>
					<Vertex X="48416" Y="18107" Z="0"/>
					<Vertex X="48436" Y="18087" Z="0"/>
					<Vertex X="48475" Y="18058" Z="0"/>
					<Vertex X="48485" Y="18058" Z="0"/>
					<Vertex X="48514" Y="18039" Z="0"/>
					<Vertex X="48553" Y="18039" Z="0"/>
					<Vertex X="48573" Y="18019" Z="0"/>
					<Vertex X="48592" Y="18019" Z="0"/>
					<Vertex X="48612" Y="17999" Z="0"/>
					<Vertex X="48631" Y="17980" Z="0"/>
					<Vertex X="48661" Y="17960" Z="0"/>
					<Vertex X="48700" Y="17931" Z="0"/>
					<Vertex X="48719" Y="17931" Z="0"/>
					<Vertex X="48759" Y="17911" Z="0"/>
					<Vertex X="48768" Y="17902" Z="0"/>
					<Vertex X="48798" Y="17863" Z="0"/>
					<Vertex X="48807" Y="17863" Z="0"/>
					<Vertex X="48847" Y="17833" Z="0"/>
					<Vertex X="48856" Y="17823" Z="0"/>
					<Vertex X="48876" Y="17804" Z="0"/>
					<Vertex X="48895" Y="17794" Z="0"/>
					<Vertex X="48925" Y="17765" Z="0"/>
					<Vertex X="48974" Y="17735" Z="0"/>
					<Vertex X="49003" Y="17696" Z="0"/>
					<Vertex X="49032" Y="17667" Z="0"/>
					<Vertex X="49052" Y="17628" Z="0"/>
					<Vertex X="49071" Y="17608" Z="0"/>
					<Vertex X="49091" Y="17599" Z="0"/>
					<Vertex X="49101" Y="17589" Z="0"/>
					<Vertex X="49130" Y="17559" Z="0"/>
					<Vertex X="49140" Y="17550" Z="0"/>
					<Vertex X="49169" Y="17511" Z="0"/>
					<Vertex X="49199" Y="17481" Z="0"/>
					<Vertex X="49247" Y="17452" Z="0"/>
					<Vertex X="49277" Y="17423" Z="0"/>
					<Vertex X="49306" Y="17383" Z="0"/>
					<Vertex X="49326" Y="17364" Z="0"/>
					<Vertex X="49345" Y="17325" Z="0"/>
					<Vertex X="49365" Y="17305" Z="0"/>
					<Vertex X="49375" Y="17286" Z="0"/>
					<Vertex X="49384" Y="17256" Z="0"/>
					<Vertex X="49414" Y="17227" Z="0"/>
					<Vertex X="49414" Y="17217" Z="0"/>
					<Vertex X="49433" Y="17188" Z="0"/>
					<Vertex X="49443" Y="17168" Z="0"/>
					<Vertex X="49463" Y="17149" Z="0"/>
					<Vertex X="49482" Y="17119" Z="0"/>
					<Vertex X="49492" Y="17100" Z="0"/>
					<Vertex X="49511" Y="17071" Z="0"/>
					<Vertex X="49541" Y="17031" Z="0"/>
					<Vertex X="49551" Y="17012" Z="0"/>
					<Vertex X="49570" Y="16963" Z="0"/>
					<Vertex X="49590" Y="16914" Z="0"/>
					<Vertex X="49590" Y="16875" Z="0"/>
					<Vertex X="49619" Y="16807" Z="0"/>
					<Vertex X="49629" Y="16758" Z="0"/>
					<Vertex X="49648" Y="16699" Z="0"/>
					<Vertex X="49648" Y="16650" Z="0"/>
					<Vertex X="49648" Y="16611" Z="0"/>
					<Vertex X="49648" Y="16582" Z="0"/>
					<Vertex X="49648" Y="16543" Z="0"/>
					<Vertex X="49648" Y="16464" Z="0"/>
					<Vertex X="49639" Y="16406" Z="0"/>
					<Vertex X="49619" Y="16367" Z="0"/>
					<Vertex X="49580" Y="16318" Z="0"/>
					<Vertex X="49541" Y="16269" Z="0"/>
					<Vertex X="49511" Y="16220" Z="0"/>
					<Vertex X="49502" Y="16210" Z="0"/>
					<Vertex X="49502" Y="16200" Z="0"/>
					<Vertex X="49482" Y="16200" Z="0"/>
					<Vertex X="49443" Y="16200" Z="0"/>
					<Vertex X="49394" Y="16230" Z="0"/>
					<Vertex X="49355" Y="16249" Z="0"/>
					<Vertex X="49316" Y="16269" Z="0"/>
					<Vertex X="49287" Y="16269" Z="0"/>
					<Vertex X="49228" Y="16298" Z="0"/>
					<Vertex X="49179" Y="16337" Z="0"/>
					<Vertex X="49130" Y="16367" Z="0"/>
					<Vertex X="49091" Y="16406" Z="0"/>
					<Vertex X="49013" Y="16474" Z="0"/>
					<Vertex X="48905" Y="16552" Z="0"/>
					<Vertex X="48827" Y="16591" Z="0"/>
					<Vertex X="48788" Y="16631" Z="0"/>
					<Vertex X="48749" Y="16670" Z="0"/>
					<Vertex X="48700" Y="16719" Z="0"/>
					<Vertex X="48661" Y="16758" Z="0"/>
					<Vertex X="48612" Y="16816" Z="0"/>
					<Vertex X="48563" Y="16855" Z="0"/>
					<Vertex X="48534" Y="16885" Z="0"/>
					<Vertex X="48504" Y="16924" Z="0"/>
					<Vertex X="48475" Y="16963" Z="0"/>
					<Vertex X="48416" Y="17061" Z="0"/>
					<Vertex X="48348" Y="17149" Z="0"/>
					<Vertex X="48260" Y="17256" Z="0"/>
					<Vertex X="48211" Y="17315" Z="0"/>
					<Vertex X="48172" Y="17364" Z="0"/>
					<Vertex X="48143" Y="17413" Z="0"/>
					<Vertex X="48113" Y="17462" Z="0"/>
					<Vertex X="48074" Y="17501" Z="0"/>
					<Vertex X="48035" Y="17550" Z="0"/>
					<Vertex X="48006" Y="17599" Z="0"/>
					<Vertex X="47986" Y="17628" Z="0"/>
					<Vertex X="47967" Y="17647" Z="0"/>
					<Vertex X="47927" Y="17706" Z="0"/>
					<Vertex X="47898" Y="17745" Z="0"/>
					<Vertex X="47859" Y="17804" Z="0"/>
					<Vertex X="47810" Y="17863" Z="0"/>
					<Vertex X="47800" Y="17892" Z="0"/>
					<Vertex X="47781" Y="17902" Z="0"/>
					<Vertex X="47771" Y="17911" Z="0"/>
					<Vertex X="47761" Y="17911" Z="0"/>
					<Vertex X="47752" Y="17911" Z="0"/>
					<Vertex X="47732" Y="17911" Z="0"/>
					<Vertex X="47722" Y="17911" Z="0"/>
					<Vertex X="47703" Y="17911" Z="0"/>
					<Vertex X="47693" Y="17911" Z="0"/>
					<Vertex X="47683" Y="17882" Z="0"/>
					<Vertex X="47664" Y="17863" Z="0"/>
					<Vertex X="47664" Y="17853" Z="0"/>
					<Vertex X="47654" Y="17833" Z="0"/>
					<Vertex X="47654" Y="17814" Z="0"/>
					<Vertex X="47644" Y="17804" Z="0"/>
					<Vertex X="47634" Y="17804" Z="0"/>
					<Vertex X="47634" Y="17794" Z="0"/>
					<Vertex X="47624" Y="17784" Z="0"/>
					<Vertex X="47615" Y="17775" Z="0"/>
					<Vertex X="47605" Y="17775" Z="0"/>
					<Vertex X="47605" Y="17765" Z="0"/>
					<Vertex X="47595" Y="17765" Z="0"/>
					<Vertex X="47576" Y="17765" Z="0"/>
					<Vertex X="47556" Y="17765" Z="0"/>
					<Vertex X="47546" Y="17765" Z="0"/>
					<Vertex X="47517" Y="17794" Z="0"/>
					<Vertex X="47478" Y="17823" Z="0"/>
					<Vertex X="47468" Y="17843" Z="0"/>
					<Vertex X="47429" Y="17902" Z="0"/>
					<Vertex X="47390" Y="17960" Z="0"/>
					<Vertex X="47351" Y="18029" Z="0"/>
					<Vertex X="47282" Y="18127" Z="0"/>
					<Vertex X="47272" Y="18175" Z="0"/>
					<Vertex X="47233" Y="18224" Z="0"/>
					<Vertex X="47224" Y="18283" Z="0"/>
					<Vertex X="47194" Y="18342" Z="0"/>
					<Vertex X="47184" Y="18439" Z="0"/>
					<Vertex X="47165" Y="18518" Z="0"/>
					<Vertex X="47155" Y="18566" Z="0"/>
					<Vertex X="47155" Y="18625" Z="0"/>
					<Vertex X="47155" Y="18664" Z="0"/>
					<Vertex X="47155" Y="18703" Z="0"/>
					<Vertex X="47155" Y="18733" Z="0"/>
					<Vertex X="47155" Y="18762" Z="0"/>
					<Vertex X="47155" Y="18791" Z="0"/>
					<Vertex X="47145" Y="18840" Z="0"/>
					<Vertex X="47136" Y="18870" Z="0"/>
					<Vertex X="47126" Y="18918" Z="0"/>
					<Vertex X="47126" Y="18938" Z="0"/>
					<Vertex X="47116" Y="18997" Z="0"/>
					<Vertex X="47106" Y="19046" Z="0"/>
					<Vertex X="47106" Y="19085" Z="0"/>
					<Vertex X="47096" Y="19114" Z="0"/>
					<Vertex X="47077" Y="19173" Z="0"/>
					<Vertex X="47077" Y="19182" Z="0"/>
					<Vertex X="47077" Y="19212" Z="0"/>
					<Vertex X="47057" Y="19261" Z="0"/>
					<Vertex X="47048" Y="19310" Z="0"/>
					<Vertex X="47038" Y="19368" Z="0"/>
					<Vertex X="47038" Y="19427" Z="0"/>
					<Vertex X="47038" Y="19534" Z="0"/>
					<Vertex X="47038" Y="19583" Z="0"/>
					<Vertex X="47038" Y="19642" Z="0"/>
					<Vertex X="47018" Y="19720" Z="0"/>
					<Vertex X="47018" Y="19750" Z="0"/>
					<Vertex X="47008" Y="19798" Z="0"/>
					<Vertex X="47008" Y="19838" Z="0"/>
					<Vertex X="46979" Y="19896" Z="0"/>
					<Vertex X="46969" Y="19955" Z="0"/>
					<Vertex X="46940" Y="20014" Z="0"/>
					<Vertex X="46920" Y="20043" Z="0"/>
					<Vertex X="46911" Y="20062" Z="0"/>
					<Vertex X="46881" Y="20092" Z="0"/>
					<Vertex X="46842" Y="20121" Z="0"/>
					<Vertex X="46832" Y="20141" Z="0"/>
					<Vertex X="46813" Y="20160" Z="0"/>
					<Vertex X="46784" Y="20180" Z="0"/>
					<Vertex X="46725" Y="20229" Z="0"/>
					<Vertex X="46696" Y="20258" Z="0"/>
					<Vertex X="46676" Y="20277" Z="0"/>
					<Vertex X="46666" Y="20297" Z="0"/>
					<Vertex X="46647" Y="20307" Z="0"/>
					<Vertex X="46627" Y="20317" Z="0"/>
					<Vertex X="46598" Y="20326" Z="0"/>
					<Vertex X="46588" Y="20336" Z="0"/>
					<Vertex X="46568" Y="20336" Z="0"/>
					<Vertex X="46549" Y="20336" Z="0"/>
					<Vertex X="46529" Y="20336" Z="0"/>
					<Vertex X="46529" Y="20326" Z="0"/>
					<Vertex X="46529" Y="20297" Z="0"/>
					<Vertex X="46529" Y="20268" Z="0"/>
					<Vertex X="46529" Y="20209" Z="0"/>
					<Vertex X="46539" Y="20141" Z="0"/>
					<Vertex X="46549" Y="20092" Z="0"/>
					<Vertex X="46549" Y="20023" Z="0"/>
					<Vertex X="46549" Y="20004" Z="0"/>
					<Vertex X="46549" Y="19926" Z="0"/>
					<Vertex X="46559" Y="19886" Z="0"/>
					<Vertex X="46568" Y="19808" Z="0"/>
					<Vertex X="46568" Y="19720" Z="0"/>
					<Vertex X="46568" Y="19671" Z="0"/>
					<Vertex X="46568" Y="19632" Z="0"/>
					<Vertex X="46568" Y="19603" Z="0"/>
					<Vertex X="46568" Y="19583" Z="0"/>
					<Vertex X="46568" Y="19574" Z="0"/>
					<Vertex X="46568" Y="19564" Z="0"/>
					<Vertex X="46568" Y="19554" Z="0"/>
					<Vertex X="46568" Y="19544" Z="0"/>
					<Vertex X="46568" Y="19534" Z="0"/>
					<Vertex X="46568" Y="19525" Z="0"/>
					<Vertex X="46559" Y="19515" Z="0"/>
					<Vertex X="46559" Y="19505" Z="0"/>
					<Vertex X="46549" Y="19495" Z="0"/>
					<Vertex X="46539" Y="19495" Z="0"/>
					<Vertex X="46510" Y="19495" Z="0"/>
					<Vertex X="46490" Y="19495" Z="0"/>
					<Vertex X="46461" Y="19486" Z="0"/>
					<Vertex X="46451" Y="19486" Z="0"/>
					<Vertex X="46432" Y="19486" Z="0"/>
					<Vertex X="46383" Y="19486" Z="0"/>
					<Vertex X="46353" Y="19486" Z="0"/>
					<Vertex X="46275" Y="19486" Z="0"/>
					<Vertex X="46236" Y="19486" Z="0"/>
					<Vertex X="46177" Y="19486" Z="0"/>
					<Vertex X="46168" Y="19486" Z="0"/>
					<Vertex X="46138" Y="19495" Z="0"/>
					<Vertex X="46128" Y="19495" Z="0"/>
					<Vertex X="46109" Y="19495" Z="0"/>
					<Vertex X="46089" Y="19495" Z="0"/>
					<Vertex X="46070" Y="19495" Z="0"/>
					<Vertex X="46011" Y="19456" Z="0"/>
					<Vertex X="45972" Y="19427" Z="0"/>
					<Vertex X="45933" Y="19407" Z="0"/>
					<Vertex X="45933" Y="19398" Z="0"/>
					<Vertex X="45933" Y="19378" Z="0"/>
					<Vertex X="45933" Y="19358" Z="0"/>
					<Vertex X="45933" Y="19339" Z="0"/>
					<Vertex X="45933" Y="19329" Z="0"/>
					<Vertex X="45943" Y="19280" Z="0"/>
					<Vertex X="45982" Y="19231" Z="0"/>
					<Vertex X="46021" Y="19202" Z="0"/>
					<Vertex X="46070" Y="19163" Z="0"/>
					<Vertex X="46128" Y="19134" Z="0"/>
					<Vertex X="46177" Y="19114" Z="0"/>
					<Vertex X="46197" Y="19094" Z="0"/>
					<Vertex X="46226" Y="19075" Z="0"/>
					<Vertex X="46265" Y="19065" Z="0"/>
					<Vertex X="46314" Y="19055" Z="0"/>
					<Vertex X="46353" Y="19026" Z="0"/>
					<Vertex X="46383" Y="19016" Z="0"/>
					<Vertex X="46432" Y="18987" Z="0"/>
					<Vertex X="46480" Y="18958" Z="0"/>
					<Vertex X="46510" Y="18928" Z="0"/>
					<Vertex X="46549" Y="18879" Z="0"/>
					<Vertex X="46578" Y="18860" Z="0"/>
					<Vertex X="46608" Y="18811" Z="0"/>
					<Vertex X="46647" Y="18762" Z="0"/>
					<Vertex X="46696" Y="18733" Z="0"/>
					<Vertex X="46725" Y="18703" Z="0"/>
					<Vertex X="46744" Y="18684" Z="0"/>
					<Vertex X="46764" Y="18664" Z="0"/>
					<Vertex X="46793" Y="18606" Z="0"/>
					<Vertex X="46813" Y="18586" Z="0"/>
					<Vertex X="46842" Y="18547" Z="0"/>
					<Vertex X="46872" Y="18498" Z="0"/>
					<Vertex X="46881" Y="18478" Z="0"/>
					<Vertex X="46891" Y="18420" Z="0"/>
					<Vertex X="46901" Y="18390" Z="0"/>
					<Vertex X="46901" Y="18361" Z="0"/>
					<Vertex X="46901" Y="18322" Z="0"/>
					<Vertex X="46901" Y="18234" Z="0"/>
					<Vertex X="46901" Y="18136" Z="0"/>
					<Vertex X="46901" Y="18087" Z="0"/>
					<Vertex X="46901" Y="17999" Z="0"/>
					<Vertex X="46911" Y="17911" Z="0"/>
					<Vertex X="46920" Y="17843" Z="0"/>
					<Vertex X="46920" Y="17784" Z="0"/>
					<Vertex X="46940" Y="17677" Z="0"/>
					<Vertex X="46960" Y="17638" Z="0"/>
					<Vertex X="46979" Y="17579" Z="0"/>
					<Vertex X="46979" Y="17540" Z="0"/>
					<Vertex X="47008" Y="17481" Z="0"/>
					<Vertex X="47018" Y="17452" Z="0"/>
					<Vertex X="47028" Y="17432" Z="0"/>
					<Vertex X="47048" Y="17423" Z="0"/>
					<Vertex X="47057" Y="17403" Z="0"/>
					<Vertex X="47077" Y="17393" Z="0"/>
					<Vertex X="47116" Y="17364" Z="0"/>
					<Vertex X="47155" Y="17344" Z="0"/>
					<Vertex X="47194" Y="17315" Z="0"/>
					<Vertex X="47253" Y="17266" Z="0"/>
					<Vertex X="47272" Y="17227" Z="0"/>
					<Vertex X="47302" Y="17207" Z="0"/>
					<Vertex X="47331" Y="17178" Z="0"/>
					<Vertex X="47360" Y="17139" Z="0"/>
					<Vertex X="47419" Y="17090" Z="0"/>
					<Vertex X="47468" Y="17022" Z="0"/>
					<Vertex X="47527" Y="16943" Z="0"/>
					<Vertex X="47556" Y="16904" Z="0"/>
					<Vertex X="47595" Y="16865" Z="0"/>
					<Vertex X="47624" Y="16807" Z="0"/>
					<Vertex X="47644" Y="16777" Z="0"/>
					<Vertex X="47673" Y="16748" Z="0"/>
					<Vertex X="47693" Y="16709" Z="0"/>
					<Vertex X="47732" Y="16660" Z="0"/>
					<Vertex X="47742" Y="16640" Z="0"/>
					<Vertex X="47771" Y="16572" Z="0"/>
					<Vertex X="47800" Y="16523" Z="0"/>
					<Vertex X="47820" Y="16474" Z="0"/>
					<Vertex X="47839" Y="16415" Z="0"/>
					<Vertex X="47879" Y="16357" Z="0"/>
					<Vertex X="47908" Y="16318" Z="0"/>
					<Vertex X="47918" Y="16269" Z="0"/>
					<Vertex X="47947" Y="16210" Z="0"/>
					<Vertex X="47967" Y="16161" Z="0"/>
					<Vertex X="47996" Y="16112" Z="0"/>
					<Vertex X="47996" Y="16073" Z="0"/>
					<Vertex X="48015" Y="16024" Z="0"/>
					<Vertex X="48015" Y="15976" Z="0"/>
					<Vertex X="48025" Y="15907" Z="0"/>
					<Vertex X="48025" Y="15829" Z="0"/>
					<Vertex X="48025" Y="15770" Z="0"/>
					<Vertex X="48025" Y="15721" Z="0"/>
					<Vertex X="48025" Y="15692" Z="0"/>
					<Vertex X="48025" Y="15653" Z="0"/>
					<Vertex X="48006" Y="15584" Z="0"/>
					<Vertex X="47986" Y="15545" Z="0"/>
					<Vertex X="47957" Y="15487" Z="0"/>
					<Vertex X="47947" Y="15457" Z="0"/>
					<Vertex X="47937" Y="15438" Z="0"/>
					<Vertex X="47927" Y="15418" Z="0"/>
					<Vertex X="47918" Y="15399" Z="0"/>
					<Vertex X="47898" Y="15379" Z="0"/>
					<Vertex X="47879" Y="15350" Z="0"/>
					<Vertex X="47869" Y="15340" Z="0"/>
					<Vertex X="47859" Y="15330" Z="0"/>
					<Vertex X="47839" Y="15330" Z="0"/>
					<Vertex X="47830" Y="15320" Z="0"/>
					<Vertex X="47820" Y="15311" Z="0"/>
					<Vertex X="47810" Y="15301" Z="0"/>
					<Vertex X="47800" Y="15301" Z="0"/>
					<Vertex X="47771" Y="15291" Z="0"/>
					<Vertex X="47761" Y="15281" Z="0"/>
					<Vertex X="47752" Y="15281" Z="0"/>
					<Vertex X="47722" Y="15272" Z="0"/>
					<Vertex X="47712" Y="15272" Z="0"/>
					<Vertex X="47703" Y="15272" Z="0"/>
					<Vertex X="47683" Y="15262" Z="0"/>
					<Vertex X="47673" Y="15262" Z="0"/>
					<Vertex X="47664" Y="15262" Z="0"/>
					<Vertex X="47654" Y="15252" Z="0"/>
					<Vertex X="47644" Y="15252" Z="0"/>
					<Vertex X="47624" Y="15242" Z="0"/>
				</Vertices>
			</Region>
			<Region Id="3" Type="0" Zoom="0.102279" Selected="0" ImageLocation="" ImageFocus="0" Length="18696.4" Area="8056490.0" LengthMicrons="4593.7" AreaMicrons="486358.1" Text="SOLID" NegativeROA="0" InputRegionId="0" Analyze="1" DisplayId="3">
				<Attributes/>
				<Vertices>
					<Vertex X="13102" Y="7470" Z="0"/>
					<Vertex X="13102" Y="7441" Z="0"/>
					<Vertex X="13102" Y="7421" Z="0"/>
					<Vertex X="13102" Y="7401" Z="0"/>
					<Vertex X="13102" Y="7392" Z="0"/>
					<Vertex X="13102" Y="7362" Z="0"/>
					<Vertex X="13102" Y="7353" Z="0"/>
					<Vertex X="13102" Y="7323" Z="0"/>
					<Vertex X="13102" Y="7304" Z="0"/>
					<Vertex X="13102" Y="7284" Z="0"/>
					<Vertex X="13102" Y="7265" Z="0"/>
					<Vertex X="13102" Y="7255" Z="0"/>
					<Vertex X="13102" Y="7225" Z="0"/>
					<Vertex X="13102" Y="7216" Z="0"/>
					<Vertex X="13102" Y="7186" Z="0"/>
					<Vertex X="13102" Y="7157" Z="0"/>
					<Vertex X="13102" Y="7147" Z="0"/>
					<Vertex X="13102" Y="7137" Z="0"/>
					<Vertex X="13102" Y="7118" Z="0"/>
					<Vertex X="13102" Y="7108" Z="0"/>
					<Vertex X="13102" Y="7098" Z="0"/>
					<Vertex X="13102" Y="7079" Z="0"/>
					<Vertex X="13102" Y="7069" Z="0"/>
					<Vertex X="13121" Y="7059" Z="0"/>
					<Vertex X="13121" Y="7040" Z="0"/>
					<Vertex X="13121" Y="7030" Z="0"/>
					<Vertex X="13121" Y="7020" Z="0"/>
					<Vertex X="13151" Y="6991" Z="0"/>
					<Vertex X="13151" Y="6971" Z="0"/>
					<Vertex X="13170" Y="6961" Z="0"/>
					<Vertex X="13180" Y="6942" Z="0"/>
					<Vertex X="13190" Y="6942" Z="0"/>
					<Vertex X="13190" Y="6932" Z="0"/>
					<Vertex X="13209" Y="6922" Z="0"/>
					<Vertex X="13229" Y="6913" Z="0"/>
					<Vertex X="13248" Y="6903" Z="0"/>
					<Vertex X="13258" Y="6903" Z="0"/>
					<Vertex X="13288" Y="6893" Z="0"/>
					<Vertex X="13307" Y="6893" Z="0"/>
					<Vertex X="13327" Y="6883" Z="0"/>
					<Vertex X="13336" Y="6883" Z="0"/>
					<Vertex X="13356" Y="6873" Z="0"/>
					<Vertex X="13376" Y="6873" Z="0"/>
					<Vertex X="13395" Y="6873" Z="0"/>
					<Vertex X="13405" Y="6873" Z="0"/>
					<Vertex X="13415" Y="6873" Z="0"/>
					<Vertex X="13424" Y="6873" Z="0"/>
					<Vertex X="13444" Y="6873" Z="0"/>
					<Vertex X="13464" Y="6854" Z="0"/>
					<Vertex X="13473" Y="6854" Z="0"/>
					<Vertex X="13483" Y="6854" Z="0"/>
					<Vertex X="13503" Y="6854" Z="0"/>
					<Vertex X="13512" Y="6854" Z="0"/>
					<Vertex X="13522" Y="6854" Z="0"/>
					<Vertex X="13532" Y="6854" Z="0"/>
					<Vertex X="13542" Y="6854" Z="0"/>
					<Vertex X="13552" Y="6864" Z="0"/>
					<Vertex X="13561" Y="6864" Z="0"/>
					<Vertex X="13581" Y="6873" Z="0"/>
					<Vertex X="13591" Y="6873" Z="0"/>
					<Vertex X="13600" Y="6893" Z="0"/>
					<Vertex X="13610" Y="6893" Z="0"/>
					<Vertex X="13640" Y="6913" Z="0"/>
					<Vertex X="13649" Y="6922" Z="0"/>
					<Vertex X="13669" Y="6942" Z="0"/>
					<Vertex X="13688" Y="6952" Z="0"/>
					<Vertex X="13708" Y="6971" Z="0"/>
					<Vertex X="13718" Y="6981" Z="0"/>
					<Vertex X="13728" Y="7001" Z="0"/>
					<Vertex X="13747" Y="7001" Z="0"/>
					<Vertex X="13767" Y="7020" Z="0"/>
					<Vertex X="13776" Y="7030" Z="0"/>
					<Vertex X="13786" Y="7030" Z="0"/>
					<Vertex X="13816" Y="7049" Z="0"/>
					<Vertex X="13825" Y="7059" Z="0"/>
					<Vertex X="13835" Y="7069" Z="0"/>
					<Vertex X="13845" Y="7069" Z="0"/>
					<Vertex X="13855" Y="7079" Z="0"/>
					<Vertex X="13864" Y="7089" Z="0"/>
					<Vertex X="13874" Y="7098" Z="0"/>
					<Vertex X="13884" Y="7098" Z="0"/>
					<Vertex X="13884" Y="7108" Z="0"/>
					<Vertex X="13894" Y="7118" Z="0"/>
					<Vertex X="13904" Y="7128" Z="0"/>
					<Vertex X="13923" Y="7147" Z="0"/>
					<Vertex X="13933" Y="7157" Z="0"/>
					<Vertex X="13943" Y="7167" Z="0"/>
					<Vertex X="13952" Y="7177" Z="0"/>
					<Vertex X="13962" Y="7186" Z="0"/>
					<Vertex X="13982" Y="7206" Z="0"/>
					<Vertex X="13992" Y="7216" Z="0"/>
					<Vertex X="14011" Y="7235" Z="0"/>
					<Vertex X="14021" Y="7255" Z="0"/>
					<Vertex X="14031" Y="7255" Z="0"/>
					<Vertex X="14040" Y="7265" Z="0"/>
					<Vertex X="14050" Y="7265" Z="0"/>
					<Vertex X="14060" Y="7274" Z="0"/>
					<Vertex X="14070" Y="7284" Z="0"/>
					<Vertex X="14089" Y="7294" Z="0"/>
					<Vertex X="14089" Y="7304" Z="0"/>
					<Vertex X="14099" Y="7313" Z="0"/>
					<Vertex X="14099" Y="7323" Z="0"/>
					<Vertex X="14119" Y="7343" Z="0"/>
					<Vertex X="14128" Y="7353" Z="0"/>
					<Vertex X="14128" Y="7362" Z="0"/>
					<Vertex X="14148" Y="7372" Z="0"/>
					<Vertex X="14148" Y="7382" Z="0"/>
					<Vertex X="14158" Y="7392" Z="0"/>
					<Vertex X="14158" Y="7401" Z="0"/>
					<Vertex X="14158" Y="7411" Z="0"/>
					<Vertex X="14168" Y="7411" Z="0"/>
					<Vertex X="14177" Y="7431" Z="0"/>
					<Vertex X="14187" Y="7441" Z="0"/>
					<Vertex X="14187" Y="7450" Z="0"/>
					<Vertex X="14187" Y="7460" Z="0"/>
					<Vertex X="14197" Y="7480" Z="0"/>
					<Vertex X="14216" Y="7489" Z="0"/>
					<Vertex X="14216" Y="7509" Z="0"/>
					<Vertex X="14226" Y="7509" Z="0"/>
					<Vertex X="14226" Y="7519" Z="0"/>
					<Vertex X="14246" Y="7529" Z="0"/>
					<Vertex X="14246" Y="7538" Z="0"/>
					<Vertex X="14256" Y="7558" Z="0"/>
					<Vertex X="14265" Y="7558" Z="0"/>
					<Vertex X="14275" Y="7577" Z="0"/>
					<Vertex X="14275" Y="7587" Z="0"/>
					<Vertex X="14295" Y="7607" Z="0"/>
					<Vertex X="14295" Y="7617" Z="0"/>
					<Vertex X="14314" Y="7636" Z="0"/>
					<Vertex X="14324" Y="7646" Z="0"/>
					<Vertex X="14324" Y="7675" Z="0"/>
					<Vertex X="14344" Y="7685" Z="0"/>
					<Vertex X="14344" Y="7705" Z="0"/>
					<Vertex X="14353" Y="7705" Z="0"/>
					<Vertex X="14363" Y="7714" Z="0"/>
					<Vertex X="14373" Y="7734" Z="0"/>
					<Vertex X="14383" Y="7744" Z="0"/>
					<Vertex X="14383" Y="7753" Z="0"/>
					<Vertex X="14383" Y="7763" Z="0"/>
					<Vertex X="14392" Y="7773" Z="0"/>
					<Vertex X="14402" Y="7783" Z="0"/>
					<Vertex X="14422" Y="7802" Z="0"/>
					<Vertex X="14422" Y="7812" Z="0"/>
					<Vertex X="14422" Y="7822" Z="0"/>
					<Vertex X="14451" Y="7841" Z="0"/>
					<Vertex X="14451" Y="7871" Z="0"/>
					<Vertex X="14461" Y="7881" Z="0"/>
					<Vertex X="14471" Y="7881" Z="0"/>
					<Vertex X="14480" Y="7910" Z="0"/>
					<Vertex X="14490" Y="7920" Z="0"/>
					<Vertex X="14490" Y="7939" Z="0"/>
					<Vertex X="14510" Y="7959" Z="0"/>
					<Vertex X="14510" Y="7969" Z="0"/>
					<Vertex X="14510" Y="7978" Z="0"/>
					<Vertex X="14519" Y="7988" Z="0"/>
					<Vertex X="14519" Y="8008" Z="0"/>
					<Vertex X="14519" Y="8017" Z="0"/>
					<Vertex X="14529" Y="8037" Z="0"/>
					<Vertex X="14529" Y="8047" Z="0"/>
					<Vertex X="14539" Y="8066" Z="0"/>
					<Vertex X="14549" Y="8076" Z="0"/>
					<Vertex X="14559" Y="8096" Z="0"/>
					<Vertex X="14559" Y="8115" Z="0"/>
					<Vertex X="14568" Y="8125" Z="0"/>
					<Vertex X="14578" Y="8135" Z="0"/>
					<Vertex X="14578" Y="8144" Z="0"/>
					<Vertex X="14588" Y="8144" Z="0"/>
					<Vertex X="14588" Y="8164" Z="0"/>
					<Vertex X="14607" Y="8184" Z="0"/>
					<Vertex X="14607" Y="8203" Z="0"/>
					<Vertex X="14617" Y="8232" Z="0"/>
					<Vertex X="14627" Y="8242" Z="0"/>
					<Vertex X="14627" Y="8262" Z="0"/>
					<Vertex X="14637" Y="8272" Z="0"/>
					<Vertex X="14637" Y="8281" Z="0"/>
					<Vertex X="14637" Y="8301" Z="0"/>
					<Vertex X="14637" Y="8311" Z="0"/>
					<Vertex X="14637" Y="8330" Z="0"/>
					<Vertex X="14637" Y="8360" Z="0"/>
					<Vertex X="14647" Y="8369" Z="0"/>
					<Vertex X="14647" Y="8389" Z="0"/>
					<Vertex X="14647" Y="8408" Z="0"/>
					<Vertex X="14656" Y="8438" Z="0"/>
					<Vertex X="14656" Y="8467" Z="0"/>
					<Vertex X="14656" Y="8477" Z="0"/>
					<Vertex X="14666" Y="8496" Z="0"/>
					<Vertex X="14666" Y="8506" Z="0"/>
					<Vertex X="14666" Y="8516" Z="0"/>
					<Vertex X="14666" Y="8526" Z="0"/>
					<Vertex X="14676" Y="8545" Z="0"/>
					<Vertex X="14676" Y="8555" Z="0"/>
					<Vertex X="14676" Y="8565" Z="0"/>
					<Vertex X="14676" Y="8575" Z="0"/>
					<Vertex X="14676" Y="8584" Z="0"/>
					<Vertex X="14676" Y="8594" Z="0"/>
					<Vertex X="14676" Y="8604" Z="0"/>
					<Vertex X="14676" Y="8614" Z="0"/>
					<Vertex X="14676" Y="8624" Z="0"/>
					<Vertex X="14676" Y="8633" Z="0"/>
					<Vertex X="14666" Y="8633" Z="0"/>
					<Vertex X="14666" Y="8653" Z="0"/>
					<Vertex X="14666" Y="8663" Z="0"/>
					<Vertex X="14647" Y="8682" Z="0"/>
					<Vertex X="14647" Y="8692" Z="0"/>
					<Vertex X="14637" Y="8712" Z="0"/>
					<Vertex X="14637" Y="8721" Z="0"/>
					<Vertex X="14637" Y="8731" Z="0"/>
					<Vertex X="14637" Y="8741" Z="0"/>
					<Vertex X="14637" Y="8751" Z="0"/>
					<Vertex X="14617" Y="8760" Z="0"/>
					<Vertex X="14617" Y="8780" Z="0"/>
					<Vertex X="14607" Y="8790" Z="0"/>
					<Vertex X="14598" Y="8800" Z="0"/>
					<Vertex X="14598" Y="8819" Z="0"/>
					<Vertex X="14588" Y="8829" Z="0"/>
					<Vertex X="14588" Y="8839" Z="0"/>
					<Vertex X="14578" Y="8858" Z="0"/>
					<Vertex X="14578" Y="8878" Z="0"/>
					<Vertex X="14578" Y="8897" Z="0"/>
					<Vertex X="14578" Y="8917" Z="0"/>
					<Vertex X="14568" Y="8936" Z="0"/>
					<Vertex X="14568" Y="8946" Z="0"/>
					<Vertex X="14568" Y="8956" Z="0"/>
					<Vertex X="14568" Y="8966" Z="0"/>
					<Vertex X="14568" Y="8976" Z="0"/>
					<Vertex X="14568" Y="8985" Z="0"/>
					<Vertex X="14568" Y="8995" Z="0"/>
					<Vertex X="14568" Y="9005" Z="0"/>
					<Vertex X="14568" Y="9015" Z="0"/>
					<Vertex X="14568" Y="9024" Z="0"/>
					<Vertex X="14568" Y="9034" Z="0"/>
					<Vertex X="14578" Y="9044" Z="0"/>
					<Vertex X="14588" Y="9044" Z="0"/>
					<Vertex X="14588" Y="9054" Z="0"/>
					<Vertex X="14588" Y="9064" Z="0"/>
					<Vertex X="14598" Y="9073" Z="0"/>
					<Vertex X="14607" Y="9073" Z="0"/>
					<Vertex X="14607" Y="9083" Z="0"/>
					<Vertex X="14617" Y="9093" Z="0"/>
					<Vertex X="14627" Y="9103" Z="0"/>
					<Vertex X="14637" Y="9112" Z="0"/>
					<Vertex X="14647" Y="9122" Z="0"/>
					<Vertex X="14666" Y="9132" Z="0"/>
					<Vertex X="14666" Y="9142" Z="0"/>
					<Vertex X="14686" Y="9152" Z="0"/>
					<Vertex X="14695" Y="9152" Z="0"/>
					<Vertex X="14705" Y="9161" Z="0"/>
					<Vertex X="14725" Y="9171" Z="0"/>
					<Vertex X="14735" Y="9171" Z="0"/>
					<Vertex X="14754" Y="9181" Z="0"/>
					<Vertex X="14754" Y="9191" Z="0"/>
					<Vertex X="14764" Y="9191" Z="0"/>
					<Vertex X="14774" Y="9191" Z="0"/>
					<Vertex X="14783" Y="9191" Z="0"/>
					<Vertex X="14793" Y="9200" Z="0"/>
					<Vertex X="14803" Y="9200" Z="0"/>
					<Vertex X="14803" Y="9210" Z="0"/>
					<Vertex X="14823" Y="9220" Z="0"/>
					<Vertex X="14832" Y="9230" Z="0"/>
					<Vertex X="14842" Y="9230" Z="0"/>
					<Vertex X="14852" Y="9230" Z="0"/>
					<Vertex X="14862" Y="9230" Z="0"/>
					<Vertex X="14881" Y="9230" Z="0"/>
					<Vertex X="14901" Y="9249" Z="0"/>
					<Vertex X="14920" Y="9249" Z="0"/>
					<Vertex X="14920" Y="9259" Z="0"/>
					<Vertex X="14940" Y="9269" Z="0"/>
					<Vertex X="14950" Y="9269" Z="0"/>
					<Vertex X="14959" Y="9279" Z="0"/>
					<Vertex X="14969" Y="9288" Z="0"/>
					<Vertex X="14979" Y="9288" Z="0"/>
					<Vertex X="14989" Y="9288" Z="0"/>
					<Vertex X="15008" Y="9298" Z="0"/>
					<Vertex X="15018" Y="9298" Z="0"/>
					<Vertex X="15028" Y="9308" Z="0"/>
					<Vertex X="15038" Y="9318" Z="0"/>
					<Vertex X="15047" Y="9318" Z="0"/>
					<Vertex X="15067" Y="9328" Z="0"/>
					<Vertex X="15077" Y="9328" Z="0"/>
					<Vertex X="15096" Y="9337" Z="0"/>
					<Vertex X="15116" Y="9347" Z="0"/>
					<Vertex X="15126" Y="9347" Z="0"/>
					<Vertex X="15135" Y="9357" Z="0"/>
					<Vertex X="15145" Y="9367" Z="0"/>
					<Vertex X="15165" Y="9367" Z="0"/>
					<Vertex X="15175" Y="9367" Z="0"/>
					<Vertex X="15194" Y="9367" Z="0"/>
					<Vertex X="15204" Y="9367" Z="0"/>
					<Vertex X="15223" Y="9367" Z="0"/>
					<Vertex X="15233" Y="9367" Z="0"/>
					<Vertex X="15253" Y="9367" Z="0"/>
					<Vertex X="15263" Y="9357" Z="0"/>
					<Vertex X="15263" Y="9347" Z="0"/>
					<Vertex X="15272" Y="9347" Z="0"/>
					<Vertex X="15272" Y="9337" Z="0"/>
					<Vertex X="15282" Y="9318" Z="0"/>
					<Vertex X="15292" Y="9308" Z="0"/>
					<Vertex X="15292" Y="9298" Z="0"/>
					<Vertex X="15302" Y="9298" Z="0"/>
					<Vertex X="15311" Y="9288" Z="0"/>
					<Vertex X="15321" Y="9269" Z="0"/>
					<Vertex X="15331" Y="9269" Z="0"/>
					<Vertex X="15331" Y="9259" Z="0"/>
					<Vertex X="15351" Y="9240" Z="0"/>
					<Vertex X="15351" Y="9230" Z="0"/>
					<Vertex X="15360" Y="9210" Z="0"/>
					<Vertex X="15380" Y="9171" Z="0"/>
					<Vertex X="15390" Y="9161" Z="0"/>
					<Vertex X="15399" Y="9152" Z="0"/>
					<Vertex X="15399" Y="9122" Z="0"/>
					<Vertex X="15419" Y="9103" Z="0"/>
					<Vertex X="15429" Y="9093" Z="0"/>
					<Vertex X="15429" Y="9073" Z="0"/>
					<Vertex X="15439" Y="9054" Z="0"/>
					<Vertex X="15448" Y="9044" Z="0"/>
					<Vertex X="15458" Y="9034" Z="0"/>
					<Vertex X="15468" Y="9005" Z="0"/>
					<Vertex X="15478" Y="8995" Z="0"/>
					<Vertex X="15478" Y="8985" Z="0"/>
					<Vertex X="15487" Y="8985" Z="0"/>
					<Vertex X="15497" Y="8976" Z="0"/>
					<Vertex X="15507" Y="8976" Z="0"/>
					<Vertex X="15517" Y="8976" Z="0"/>
					<Vertex X="15527" Y="8976" Z="0"/>
					<Vertex X="15536" Y="8976" Z="0"/>
					<Vertex X="15546" Y="8976" Z="0"/>
					<Vertex X="15556" Y="8976" Z="0"/>
					<Vertex X="15566" Y="8976" Z="0"/>
					<Vertex X="15575" Y="8976" Z="0"/>
					<Vertex X="15585" Y="8976" Z="0"/>
					<Vertex X="15595" Y="8976" Z="0"/>
					<Vertex X="15605" Y="8976" Z="0"/>
					<Vertex X="15615" Y="8976" Z="0"/>
					<Vertex X="15624" Y="8976" Z="0"/>
					<Vertex X="15634" Y="8976" Z="0"/>
					<Vertex X="15663" Y="8976" Z="0"/>
					<Vertex X="15673" Y="8985" Z="0"/>
					<Vertex X="15683" Y="8985" Z="0"/>
					<Vertex X="15693" Y="8985" Z="0"/>
					<Vertex X="15693" Y="8995" Z="0"/>
					<Vertex X="15722" Y="9005" Z="0"/>
					<Vertex X="15742" Y="9024" Z="0"/>
					<Vertex X="15761" Y="9034" Z="0"/>
					<Vertex X="15771" Y="9044" Z="0"/>
					<Vertex X="15800" Y="9054" Z="0"/>
					<Vertex X="15810" Y="9054" Z="0"/>
					<Vertex X="15830" Y="9064" Z="0"/>
					<Vertex X="15859" Y="9073" Z="0"/>
					<Vertex X="15869" Y="9083" Z="0"/>
					<Vertex X="15879" Y="9093" Z="0"/>
					<Vertex X="15888" Y="9103" Z="0"/>
					<Vertex X="15918" Y="9112" Z="0"/>
					<Vertex X="15918" Y="9122" Z="0"/>
					<Vertex X="15937" Y="9122" Z="0"/>
					<Vertex X="15947" Y="9132" Z="0"/>
					<Vertex X="15967" Y="9142" Z="0"/>
					<Vertex X="15976" Y="9152" Z="0"/>
					<Vertex X="15986" Y="9161" Z="0"/>
					<Vertex X="16006" Y="9171" Z="0"/>
					<Vertex X="16015" Y="9181" Z="0"/>
					<Vertex X="16025" Y="9181" Z="0"/>
					<Vertex X="16025" Y="9191" Z="0"/>
					<Vertex X="16035" Y="9191" Z="0"/>
					<Vertex X="16064" Y="9200" Z="0"/>
					<Vertex X="16064" Y="9210" Z="0"/>
					<Vertex X="16074" Y="9210" Z="0"/>
					<Vertex X="16074" Y="9220" Z="0"/>
					<Vertex X="16084" Y="9220" Z="0"/>
					<Vertex X="16094" Y="9240" Z="0"/>
					<Vertex X="16103" Y="9240" Z="0"/>
					<Vertex X="16103" Y="9249" Z="0"/>
					<Vertex X="16123" Y="9259" Z="0"/>
					<Vertex X="16123" Y="9269" Z="0"/>
					<Vertex X="16133" Y="9279" Z="0"/>
					<Vertex X="16143" Y="9279" Z="0"/>
					<Vertex X="16143" Y="9298" Z="0"/>
					<Vertex X="16152" Y="9318" Z="0"/>
					<Vertex X="16162" Y="9337" Z="0"/>
					<Vertex X="16162" Y="9357" Z="0"/>
					<Vertex X="16172" Y="9376" Z="0"/>
					<Vertex X="16172" Y="9396" Z="0"/>
					<Vertex X="16201" Y="9425" Z="0"/>
					<Vertex X="16201" Y="9445" Z="0"/>
					<Vertex X="16201" Y="9474" Z="0"/>
					<Vertex X="16211" Y="9484" Z="0"/>
					<Vertex X="16211" Y="9504" Z="0"/>
					<Vertex X="16231" Y="9523" Z="0"/>
					<Vertex X="16231" Y="9533" Z="0"/>
					<Vertex X="16231" Y="9543" Z="0"/>
					<Vertex X="16231" Y="9552" Z="0"/>
					<Vertex X="16231" Y="9572" Z="0"/>
					<Vertex X="16231" Y="9582" Z="0"/>
					<Vertex X="16231" Y="9592" Z="0"/>
					<Vertex X="16231" Y="9611" Z="0"/>
					<Vertex X="16231" Y="9640" Z="0"/>
					<Vertex X="16221" Y="9660" Z="0"/>
					<Vertex X="16221" Y="9680" Z="0"/>
					<Vertex X="16211" Y="9689" Z="0"/>
					<Vertex X="16211" Y="9709" Z="0"/>
					<Vertex X="16211" Y="9719" Z="0"/>
					<Vertex X="16211" Y="9738" Z="0"/>
					<Vertex X="16211" Y="9748" Z="0"/>
					<Vertex X="16211" Y="9758" Z="0"/>
					<Vertex X="16211" Y="9768" Z="0"/>
					<Vertex X="16211" Y="9777" Z="0"/>
					<Vertex X="16211" Y="9797" Z="0"/>
					<Vertex X="16211" Y="9816" Z="0"/>
					<Vertex X="16211" Y="9826" Z="0"/>
					<Vertex X="16211" Y="9846" Z="0"/>
					<Vertex X="16211" Y="9865" Z="0"/>
					<Vertex X="16211" Y="9885" Z="0"/>
					<Vertex X="16211" Y="9904" Z="0"/>
					<Vertex X="16201" Y="9924" Z="0"/>
					<Vertex X="16201" Y="9944" Z="0"/>
					<Vertex X="16201" Y="9973" Z="0"/>
					<Vertex X="16201" Y="10002" Z="0"/>
					<Vertex X="16191" Y="10031" Z="0"/>
					<Vertex X="16182" Y="10061" Z="0"/>
					<Vertex X="16182" Y="10090" Z="0"/>
					<Vertex X="16182" Y="10110" Z="0"/>
					<Vertex X="16182" Y="10139" Z="0"/>
					<Vertex X="16182" Y="10159" Z="0"/>
					<Vertex X="16172" Y="10198" Z="0"/>
					<Vertex X="16162" Y="10207" Z="0"/>
					<Vertex X="16162" Y="10217" Z="0"/>
					<Vertex X="16162" Y="10237" Z="0"/>
					<Vertex X="16152" Y="10256" Z="0"/>
					<Vertex X="16152" Y="10286" Z="0"/>
					<Vertex X="16152" Y="10315" Z="0"/>
					<Vertex X="16152" Y="10325" Z="0"/>
					<Vertex X="16152" Y="10354" Z="0"/>
					<Vertex X="16152" Y="10383" Z="0"/>
					<Vertex X="16152" Y="10413" Z="0"/>
					<Vertex X="16152" Y="10442" Z="0"/>
					<Vertex X="16152" Y="10501" Z="0"/>
					<Vertex X="16152" Y="10550" Z="0"/>
					<Vertex X="16152" Y="10579" Z="0"/>
					<Vertex X="16143" Y="10608" Z="0"/>
					<Vertex X="16143" Y="10628" Z="0"/>
					<Vertex X="16143" Y="10657" Z="0"/>
					<Vertex X="16143" Y="10687" Z="0"/>
					<Vertex X="16143" Y="10696" Z="0"/>
					<Vertex X="16123" Y="10726" Z="0"/>
					<Vertex X="16123" Y="10755" Z="0"/>
					<Vertex X="16113" Y="10784" Z="0"/>
					<Vertex X="16113" Y="10804" Z="0"/>
					<Vertex X="16113" Y="10833" Z="0"/>
					<Vertex X="16113" Y="10843" Z="0"/>
					<Vertex X="16113" Y="10872" Z="0"/>
					<Vertex X="16103" Y="10902" Z="0"/>
					<Vertex X="16103" Y="10941" Z="0"/>
					<Vertex X="16084" Y="10970" Z="0"/>
					<Vertex X="16084" Y="10999" Z="0"/>
					<Vertex X="16084" Y="11029" Z="0"/>
					<Vertex X="16074" Y="11058" Z="0"/>
					<Vertex X="16074" Y="11087" Z="0"/>
					<Vertex X="16074" Y="11097" Z="0"/>
					<Vertex X="16074" Y="11136" Z="0"/>
					<Vertex X="16074" Y="11156" Z="0"/>
					<Vertex X="16074" Y="11166" Z="0"/>
					<Vertex X="16074" Y="11185" Z="0"/>
					<Vertex X="16074" Y="11195" Z="0"/>
					<Vertex X="16074" Y="11205" Z="0"/>
					<Vertex X="16074" Y="11224" Z="0"/>
					<Vertex X="16074" Y="11234" Z="0"/>
					<Vertex X="16074" Y="11254" Z="0"/>
					<Vertex X="16074" Y="11273" Z="0"/>
					<Vertex X="16074" Y="11283" Z="0"/>
					<Vertex X="16074" Y="11293" Z="0"/>
					<Vertex X="16074" Y="11312" Z="0"/>
					<Vertex X="16074" Y="11332" Z="0"/>
					<Vertex X="16074" Y="11361" Z="0"/>
					<Vertex X="16074" Y="11381" Z="0"/>
					<Vertex X="16074" Y="11400" Z="0"/>
					<Vertex X="16074" Y="11439" Z="0"/>
					<Vertex X="16074" Y="11459" Z="0"/>
					<Vertex X="16074" Y="11479" Z="0"/>
					<Vertex X="16074" Y="11498" Z="0"/>
					<Vertex X="16074" Y="11527" Z="0"/>
					<Vertex X="16074" Y="11547" Z="0"/>
					<Vertex X="16074" Y="11606" Z="0"/>
					<Vertex X="16074" Y="11645" Z="0"/>
					<Vertex X="16074" Y="11664" Z="0"/>
					<Vertex X="16074" Y="11694" Z="0"/>
					<Vertex X="16074" Y="11713" Z="0"/>
					<Vertex X="16074" Y="11733" Z="0"/>
					<Vertex X="16074" Y="11752" Z="0"/>
					<Vertex X="16074" Y="11772" Z="0"/>
					<Vertex X="16074" Y="11801" Z="0"/>
					<Vertex X="16074" Y="11831" Z="0"/>
					<Vertex X="16074" Y="11850" Z="0"/>
					<Vertex X="16074" Y="11879" Z="0"/>
					<Vertex X="16074" Y="11909" Z="0"/>
					<Vertex X="16074" Y="11938" Z="0"/>
					<Vertex X="16074" Y="11948" Z="0"/>
					<Vertex X="16074" Y="11977" Z="0"/>
					<Vertex X="16074" Y="11997" Z="0"/>
					<Vertex X="16074" Y="12016" Z="0"/>
					<Vertex X="16074" Y="12036" Z="0"/>
					<Vertex X="16074" Y="12046" Z="0"/>
					<Vertex X="16074" Y="12065" Z="0"/>
					<Vertex X="16074" Y="12085" Z="0"/>
					<Vertex X="16074" Y="12104" Z="0"/>
					<Vertex X="16074" Y="12124" Z="0"/>
					<Vertex X="16064" Y="12143" Z="0"/>
					<Vertex X="16064" Y="12173" Z="0"/>
					<Vertex X="16064" Y="12182" Z="0"/>
					<Vertex X="16045" Y="12212" Z="0"/>
					<Vertex X="16045" Y="12241" Z="0"/>
					<Vertex X="16045" Y="12261" Z="0"/>
					<Vertex X="16045" Y="12280" Z="0"/>
					<Vertex X="16035" Y="12290" Z="0"/>
					<Vertex X="16025" Y="12310" Z="0"/>
					<Vertex X="16025" Y="12319" Z="0"/>
					<Vertex X="16025" Y="12329" Z="0"/>
					<Vertex X="16015" Y="12339" Z="0"/>
					<Vertex X="16006" Y="12349" Z="0"/>
					<Vertex X="16006" Y="12358" Z="0"/>
					<Vertex X="16006" Y="12378" Z="0"/>
					<Vertex X="15996" Y="12378" Z="0"/>
					<Vertex X="15986" Y="12378" Z="0"/>
					<Vertex X="15976" Y="12378" Z="0"/>
					<Vertex X="15967" Y="12368" Z="0"/>
					<Vertex X="15957" Y="12368" Z="0"/>
					<Vertex X="15947" Y="12358" Z="0"/>
					<Vertex X="15937" Y="12349" Z="0"/>
					<Vertex X="15927" Y="12349" Z="0"/>
					<Vertex X="15927" Y="12339" Z="0"/>
					<Vertex X="15918" Y="12339" Z="0"/>
					<Vertex X="15908" Y="12329" Z="0"/>
					<Vertex X="15908" Y="12319" Z="0"/>
					<Vertex X="15898" Y="12310" Z="0"/>
					<Vertex X="15898" Y="12290" Z="0"/>
					<Vertex X="15879" Y="12280" Z="0"/>
					<Vertex X="15869" Y="12261" Z="0"/>
					<Vertex X="15859" Y="12241" Z="0"/>
					<Vertex X="15839" Y="12222" Z="0"/>
					<Vertex X="15839" Y="12212" Z="0"/>
					<Vertex X="15830" Y="12202" Z="0"/>
					<Vertex X="15830" Y="12192" Z="0"/>
					<Vertex X="15830" Y="12182" Z="0"/>
					<Vertex X="15830" Y="12163" Z="0"/>
					<Vertex X="15820" Y="12153" Z="0"/>
					<Vertex X="15820" Y="12143" Z="0"/>
					<Vertex X="15820" Y="12134" Z="0"/>
					<Vertex X="15820" Y="12124" Z="0"/>
					<Vertex X="15820" Y="12104" Z="0"/>
					<Vertex X="15820" Y="12094" Z="0"/>
					<Vertex X="15820" Y="12085" Z="0"/>
					<Vertex X="15820" Y="12065" Z="0"/>
					<Vertex X="15820" Y="12055" Z="0"/>
					<Vertex X="15820" Y="12036" Z="0"/>
					<Vertex X="15810" Y="12026" Z="0"/>
					<Vertex X="15810" Y="12016" Z="0"/>
					<Vertex X="15810" Y="12006" Z="0"/>
					<Vertex X="15810" Y="11997" Z="0"/>
					<Vertex X="15810" Y="11987" Z="0"/>
					<Vertex X="15810" Y="11977" Z="0"/>
					<Vertex X="15810" Y="11967" Z="0"/>
					<Vertex X="15810" Y="11958" Z="0"/>
					<Vertex X="15810" Y="11938" Z="0"/>
					<Vertex X="15810" Y="11928" Z="0"/>
					<Vertex X="15800" Y="11909" Z="0"/>
					<Vertex X="15800" Y="11899" Z="0"/>
					<Vertex X="15800" Y="11889" Z="0"/>
					<Vertex X="15791" Y="11860" Z="0"/>
					<Vertex X="15791" Y="11831" Z="0"/>
					<Vertex X="15791" Y="11821" Z="0"/>
					<Vertex X="15791" Y="11811" Z="0"/>
					<Vertex X="15791" Y="11801" Z="0"/>
					<Vertex X="15791" Y="11772" Z="0"/>
					<Vertex X="15791" Y="11762" Z="0"/>
					<Vertex X="15791" Y="11752" Z="0"/>
					<Vertex X="15791" Y="11743" Z="0"/>
					<Vertex X="15781" Y="11733" Z="0"/>
					<Vertex X="15781" Y="11723" Z="0"/>
					<Vertex X="15781" Y="11703" Z="0"/>
					<Vertex X="15781" Y="11684" Z="0"/>
					<Vertex X="15781" Y="11674" Z="0"/>
					<Vertex X="15771" Y="11645" Z="0"/>
					<Vertex X="15771" Y="11635" Z="0"/>
					<Vertex X="15771" Y="11615" Z="0"/>
					<Vertex X="15751" Y="11586" Z="0"/>
					<Vertex X="15751" Y="11576" Z="0"/>
					<Vertex X="15751" Y="11567" Z="0"/>
					<Vertex X="15751" Y="11557" Z="0"/>
					<Vertex X="15751" Y="11537" Z="0"/>
					<Vertex X="15751" Y="11527" Z="0"/>
					<Vertex X="15751" Y="11518" Z="0"/>
					<Vertex X="15751" Y="11508" Z="0"/>
					<Vertex X="15751" Y="11498" Z="0"/>
					<Vertex X="15751" Y="11488" Z="0"/>
					<Vertex X="15751" Y="11479" Z="0"/>
					<Vertex X="15751" Y="11469" Z="0"/>
					<Vertex X="15751" Y="11459" Z="0"/>
					<Vertex X="15761" Y="11449" Z="0"/>
					<Vertex X="15761" Y="11430" Z="0"/>
					<Vertex X="15761" Y="11410" Z="0"/>
					<Vertex X="15761" Y="11400" Z="0"/>
					<Vertex X="15761" Y="11391" Z="0"/>
					<Vertex X="15761" Y="11371" Z="0"/>
					<Vertex X="15761" Y="11361" Z="0"/>
					<Vertex X="15761" Y="11342" Z="0"/>
					<Vertex X="15761" Y="11332" Z="0"/>
					<Vertex X="15761" Y="11322" Z="0"/>
					<Vertex X="15761" Y="11303" Z="0"/>
					<Vertex X="15761" Y="11283" Z="0"/>
					<Vertex X="15761" Y="11263" Z="0"/>
					<Vertex X="15761" Y="11234" Z="0"/>
					<Vertex X="15761" Y="11224" Z="0"/>
					<Vertex X="15761" Y="11205" Z="0"/>
					<Vertex X="15761" Y="11195" Z="0"/>
					<Vertex X="15761" Y="11185" Z="0"/>
					<Vertex X="15751" Y="11166" Z="0"/>
					<Vertex X="15751" Y="11156" Z="0"/>
					<Vertex X="15751" Y="11146" Z="0"/>
					<Vertex X="15742" Y="11136" Z="0"/>
					<Vertex X="15732" Y="11127" Z="0"/>
					<Vertex X="15722" Y="11117" Z="0"/>
					<Vertex X="15712" Y="11117" Z="0"/>
					<Vertex X="15703" Y="11097" Z="0"/>
					<Vertex X="15693" Y="11078" Z="0"/>
					<Vertex X="15683" Y="11078" Z="0"/>
					<Vertex X="15673" Y="11058" Z="0"/>
					<Vertex X="15644" Y="11058" Z="0"/>
					<Vertex X="15634" Y="11039" Z="0"/>
					<Vertex X="15605" Y="11019" Z="0"/>
					<Vertex X="15585" Y="10999" Z="0"/>
					<Vertex X="15566" Y="10990" Z="0"/>
					<Vertex X="15536" Y="10980" Z="0"/>
					<Vertex X="15487" Y="10951" Z="0"/>
					<Vertex X="15458" Y="10941" Z="0"/>
					<Vertex X="15429" Y="10931" Z="0"/>
					<Vertex X="15419" Y="10931" Z="0"/>
					<Vertex X="15409" Y="10931" Z="0"/>
					<Vertex X="15390" Y="10931" Z="0"/>
					<Vertex X="15370" Y="10931" Z="0"/>
					<Vertex X="15360" Y="10931" Z="0"/>
					<Vertex X="15341" Y="10931" Z="0"/>
					<Vertex X="15331" Y="10931" Z="0"/>
					<Vertex X="15311" Y="10931" Z="0"/>
					<Vertex X="15302" Y="10931" Z="0"/>
					<Vertex X="15282" Y="10931" Z="0"/>
					<Vertex X="15263" Y="10941" Z="0"/>
					<Vertex X="15253" Y="10951" Z="0"/>
					<Vertex X="15233" Y="10970" Z="0"/>
					<Vertex X="15204" Y="10980" Z="0"/>
					<Vertex X="15194" Y="10990" Z="0"/>
					<Vertex X="15184" Y="10999" Z="0"/>
					<Vertex X="15175" Y="10999" Z="0"/>
					<Vertex X="15145" Y="11029" Z="0"/>
					<Vertex X="15135" Y="11029" Z="0"/>
					<Vertex X="15116" Y="11039" Z="0"/>
					<Vertex X="15077" Y="11058" Z="0"/>
					<Vertex X="15067" Y="11068" Z="0"/>
					<Vertex X="15047" Y="11078" Z="0"/>
					<Vertex X="15038" Y="11078" Z="0"/>
					<Vertex X="15008" Y="11087" Z="0"/>
					<Vertex X="14999" Y="11097" Z="0"/>
					<Vertex X="14989" Y="11097" Z="0"/>
					<Vertex X="14969" Y="11097" Z="0"/>
					<Vertex X="14950" Y="11107" Z="0"/>
					<Vertex X="14940" Y="11107" Z="0"/>
					<Vertex X="14930" Y="11107" Z="0"/>
					<Vertex X="14901" Y="11107" Z="0"/>
					<Vertex X="14881" Y="11107" Z="0"/>
					<Vertex X="14871" Y="11107" Z="0"/>
					<Vertex X="14852" Y="11107" Z="0"/>
					<Vertex X="14842" Y="11107" Z="0"/>
					<Vertex X="14823" Y="11107" Z="0"/>
					<Vertex X="14813" Y="11107" Z="0"/>
					<Vertex X="14793" Y="11107" Z="0"/>
					<Vertex X="14764" Y="11097" Z="0"/>
					<Vertex X="14735" Y="11097" Z="0"/>
					<Vertex X="14715" Y="11087" Z="0"/>
					<Vertex X="14686" Y="11087" Z="0"/>
					<Vertex X="14676" Y="11087" Z="0"/>
					<Vertex X="14666" Y="11087" Z="0"/>
					<Vertex X="14656" Y="11087" Z="0"/>
					<Vertex X="14647" Y="11078" Z="0"/>
					<Vertex X="14627" Y="11068" Z="0"/>
					<Vertex X="14617" Y="11058" Z="0"/>
					<Vertex X="14607" Y="11048" Z="0"/>
					<Vertex X="14588" Y="11029" Z="0"/>
					<Vertex X="14578" Y="11019" Z="0"/>
					<Vertex X="14549" Y="11009" Z="0"/>
					<Vertex X="14539" Y="10999" Z="0"/>
					<Vertex X="14529" Y="10990" Z="0"/>
					<Vertex X="14519" Y="10980" Z="0"/>
					<Vertex X="14510" Y="10970" Z="0"/>
					<Vertex X="14500" Y="10960" Z="0"/>
					<Vertex X="14480" Y="10941" Z="0"/>
					<Vertex X="14471" Y="10921" Z="0"/>
					<Vertex X="14471" Y="10911" Z="0"/>
					<Vertex X="14451" Y="10892" Z="0"/>
					<Vertex X="14441" Y="10882" Z="0"/>
					<Vertex X="14422" Y="10863" Z="0"/>
					<Vertex X="14412" Y="10863" Z="0"/>
					<Vertex X="14392" Y="10863" Z="0"/>
					<Vertex X="14392" Y="10853" Z="0"/>
					<Vertex X="14344" Y="10833" Z="0"/>
					<Vertex X="14324" Y="10823" Z="0"/>
					<Vertex X="14314" Y="10814" Z="0"/>
					<Vertex X="14295" Y="10814" Z="0"/>
					<Vertex X="14285" Y="10814" Z="0"/>
					<Vertex X="14265" Y="10814" Z="0"/>
					<Vertex X="14256" Y="10814" Z="0"/>
					<Vertex X="14236" Y="10814" Z="0"/>
					<Vertex X="14216" Y="10814" Z="0"/>
					<Vertex X="14197" Y="10814" Z="0"/>
					<Vertex X="14177" Y="10814" Z="0"/>
					<Vertex X="14168" Y="10814" Z="0"/>
					<Vertex X="14148" Y="10814" Z="0"/>
					<Vertex X="14128" Y="10814" Z="0"/>
					<Vertex X="14099" Y="10814" Z="0"/>
					<Vertex X="14089" Y="10814" Z="0"/>
					<Vertex X="14070" Y="10814" Z="0"/>
					<Vertex X="14060" Y="10814" Z="0"/>
					<Vertex X="14050" Y="10823" Z="0"/>
					<Vertex X="14031" Y="10823" Z="0"/>
					<Vertex X="14001" Y="10833" Z="0"/>
					<Vertex X="13992" Y="10843" Z="0"/>
					<Vertex X="13972" Y="10843" Z="0"/>
					<Vertex X="13943" Y="10863" Z="0"/>
					<Vertex X="13923" Y="10872" Z="0"/>
					<Vertex X="13904" Y="10872" Z="0"/>
					<Vertex X="13894" Y="10872" Z="0"/>
					<Vertex X="13874" Y="10872" Z="0"/>
					<Vertex X="13864" Y="10872" Z="0"/>
					<Vertex X="13845" Y="10872" Z="0"/>
					<Vertex X="13835" Y="10872" Z="0"/>
					<Vertex X="13825" Y="10872" Z="0"/>
					<Vertex X="13796" Y="10872" Z="0"/>
					<Vertex X="13776" Y="10872" Z="0"/>
					<Vertex X="13737" Y="10872" Z="0"/>
					<Vertex X="13669" Y="10872" Z="0"/>
					<Vertex X="13620" Y="10872" Z="0"/>
					<Vertex X="13581" Y="10872" Z="0"/>
					<Vertex X="13552" Y="10872" Z="0"/>
					<Vertex X="13542" Y="10872" Z="0"/>
					<Vertex X="13512" Y="10872" Z="0"/>
					<Vertex X="13473" Y="10872" Z="0"/>
					<Vertex X="13464" Y="10863" Z="0"/>
					<Vertex X="13454" Y="10863" Z="0"/>
					<Vertex X="13444" Y="10863" Z="0"/>
					<Vertex X="13434" Y="10853" Z="0"/>
					<Vertex X="13405" Y="10833" Z="0"/>
					<Vertex X="13385" Y="10833" Z="0"/>
					<Vertex X="13366" Y="10814" Z="0"/>
					<Vertex X="13346" Y="10794" Z="0"/>
					<Vertex X="13307" Y="10765" Z="0"/>
					<Vertex X="13297" Y="10765" Z="0"/>
					<Vertex X="13278" Y="10745" Z="0"/>
					<Vertex X="13268" Y="10735" Z="0"/>
					<Vertex X="13248" Y="10716" Z="0"/>
					<Vertex X="13229" Y="10696" Z="0"/>
					<Vertex X="13209" Y="10677" Z="0"/>
					<Vertex X="13190" Y="10657" Z="0"/>
					<Vertex X="13170" Y="10647" Z="0"/>
					<Vertex X="13121" Y="10608" Z="0"/>
					<Vertex X="13102" Y="10589" Z="0"/>
					<Vertex X="13072" Y="10569" Z="0"/>
					<Vertex X="13043" Y="10550" Z="0"/>
					<Vertex X="13024" Y="10530" Z="0"/>
					<Vertex X="13014" Y="10520" Z="0"/>
					<Vertex X="13004" Y="10511" Z="0"/>
					<Vertex X="12975" Y="10481" Z="0"/>
					<Vertex X="12975" Y="10471" Z="0"/>
					<Vertex X="12975" Y="10462" Z="0"/>
					<Vertex X="12975" Y="10452" Z="0"/>
					<Vertex X="12975" Y="10442" Z="0"/>
					<Vertex X="12975" Y="10423" Z="0"/>
					<Vertex X="12975" Y="10403" Z="0"/>
					<Vertex X="12975" Y="10393" Z="0"/>
					<Vertex X="12984" Y="10383" Z="0"/>
					<Vertex X="12994" Y="10354" Z="0"/>
					<Vertex X="13004" Y="10344" Z="0"/>
					<Vertex X="13024" Y="10335" Z="0"/>
					<Vertex X="13024" Y="10325" Z="0"/>
					<Vertex X="13033" Y="10315" Z="0"/>
					<Vertex X="13063" Y="10286" Z="0"/>
					<Vertex X="13072" Y="10266" Z="0"/>
					<Vertex X="13082" Y="10247" Z="0"/>
					<Vertex X="13102" Y="10237" Z="0"/>
					<Vertex X="13112" Y="10227" Z="0"/>
					<Vertex X="13131" Y="10207" Z="0"/>
					<Vertex X="13141" Y="10198" Z="0"/>
					<Vertex X="13151" Y="10188" Z="0"/>
					<Vertex X="13180" Y="10188" Z="0"/>
					<Vertex X="13200" Y="10178" Z="0"/>
					<Vertex X="13219" Y="10178" Z="0"/>
					<Vertex X="13248" Y="10159" Z="0"/>
					<Vertex X="13268" Y="10149" Z="0"/>
					<Vertex X="13297" Y="10149" Z="0"/>
					<Vertex X="13317" Y="10149" Z="0"/>
					<Vertex X="13327" Y="10139" Z="0"/>
					<Vertex X="13356" Y="10139" Z="0"/>
					<Vertex X="13366" Y="10139" Z="0"/>
					<Vertex X="13376" Y="10139" Z="0"/>
					<Vertex X="13395" Y="10129" Z="0"/>
					<Vertex X="13405" Y="10129" Z="0"/>
					<Vertex X="13424" Y="10119" Z="0"/>
					<Vertex X="13444" Y="10110" Z="0"/>
					<Vertex X="13454" Y="10110" Z="0"/>
					<Vertex X="13473" Y="10110" Z="0"/>
					<Vertex X="13483" Y="10110" Z="0"/>
					<Vertex X="13493" Y="10090" Z="0"/>
					<Vertex X="13503" Y="10090" Z="0"/>
					<Vertex X="13512" Y="10090" Z="0"/>
					<Vertex X="13512" Y="10080" Z="0"/>
					<Vertex X="13532" Y="10080" Z="0"/>
					<Vertex X="13561" Y="10061" Z="0"/>
					<Vertex X="13581" Y="10061" Z="0"/>
					<Vertex X="13591" Y="10061" Z="0"/>
					<Vertex X="13600" Y="10051" Z="0"/>
					<Vertex X="13610" Y="10051" Z="0"/>
					<Vertex X="13640" Y="10041" Z="0"/>
					<Vertex X="13669" Y="10022" Z="0"/>
					<Vertex X="13688" Y="10012" Z="0"/>
					<Vertex X="13708" Y="10012" Z="0"/>
					<Vertex X="13718" Y="10002" Z="0"/>
					<Vertex X="13737" Y="9983" Z="0"/>
					<Vertex X="13747" Y="9983" Z="0"/>
					<Vertex X="13767" Y="9973" Z="0"/>
					<Vertex X="13776" Y="9963" Z="0"/>
					<Vertex X="13806" Y="9944" Z="0"/>
					<Vertex X="13816" Y="9924" Z="0"/>
					<Vertex X="13825" Y="9924" Z="0"/>
					<Vertex X="13835" Y="9904" Z="0"/>
					<Vertex X="13845" Y="9885" Z="0"/>
					<Vertex X="13855" Y="9885" Z="0"/>
					<Vertex X="13864" Y="9875" Z="0"/>
					<Vertex X="13874" Y="9856" Z="0"/>
					<Vertex X="13884" Y="9836" Z="0"/>
					<Vertex X="13884" Y="9826" Z="0"/>
					<Vertex X="13894" Y="9797" Z="0"/>
					<Vertex X="13894" Y="9787" Z="0"/>
					<Vertex X="13904" Y="9768" Z="0"/>
					<Vertex X="13904" Y="9748" Z="0"/>
					<Vertex X="13913" Y="9728" Z="0"/>
					<Vertex X="13913" Y="9709" Z="0"/>
					<Vertex X="13913" Y="9699" Z="0"/>
					<Vertex X="13913" Y="9670" Z="0"/>
					<Vertex X="13913" Y="9650" Z="0"/>
					<Vertex X="13923" Y="9631" Z="0"/>
					<Vertex X="13923" Y="9611" Z="0"/>
					<Vertex X="13923" Y="9601" Z="0"/>
					<Vertex X="13933" Y="9562" Z="0"/>
					<Vertex X="13933" Y="9543" Z="0"/>
					<Vertex X="13933" Y="9504" Z="0"/>
					<Vertex X="13933" Y="9494" Z="0"/>
					<Vertex X="13933" Y="9474" Z="0"/>
					<Vertex X="13943" Y="9455" Z="0"/>
					<Vertex X="13943" Y="9435" Z="0"/>
					<Vertex X="13952" Y="9406" Z="0"/>
					<Vertex X="13952" Y="9386" Z="0"/>
					<Vertex X="13962" Y="9367" Z="0"/>
					<Vertex X="13962" Y="9347" Z="0"/>
					<Vertex X="13962" Y="9337" Z="0"/>
					<Vertex X="13962" Y="9328" Z="0"/>
					<Vertex X="13972" Y="9308" Z="0"/>
					<Vertex X="13972" Y="9288" Z="0"/>
					<Vertex X="13972" Y="9279" Z="0"/>
					<Vertex X="13972" Y="9259" Z="0"/>
					<Vertex X="13972" Y="9249" Z="0"/>
					<Vertex X="13972" Y="9240" Z="0"/>
					<Vertex X="13972" Y="9230" Z="0"/>
					<Vertex X="13972" Y="9220" Z="0"/>
					<Vertex X="13972" Y="9200" Z="0"/>
					<Vertex X="13972" Y="9191" Z="0"/>
					<Vertex X="13972" Y="9171" Z="0"/>
					<Vertex X="13972" Y="9161" Z="0"/>
					<Vertex X="13972" Y="9142" Z="0"/>
					<Vertex X="13972" Y="9122" Z="0"/>
					<Vertex X="13972" Y="9112" Z="0"/>
					<Vertex X="13962" Y="9103" Z="0"/>
					<Vertex X="13962" Y="9093" Z="0"/>
					<Vertex X="13962" Y="9073" Z="0"/>
					<Vertex X="13943" Y="9034" Z="0"/>
					<Vertex X="13923" Y="9005" Z="0"/>
					<Vertex X="13923" Y="8995" Z="0"/>
					<Vertex X="13874" Y="8936" Z="0"/>
					<Vertex X="13864" Y="8917" Z="0"/>
					<Vertex X="13835" Y="8888" Z="0"/>
					<Vertex X="13806" Y="8848" Z="0"/>
					<Vertex X="13767" Y="8819" Z="0"/>
					<Vertex X="13747" Y="8800" Z="0"/>
					<Vertex X="13708" Y="8760" Z="0"/>
					<Vertex X="13679" Y="8760" Z="0"/>
					<Vertex X="13649" Y="8731" Z="0"/>
					<Vertex X="13620" Y="8702" Z="0"/>
					<Vertex X="13581" Y="8672" Z="0"/>
					<Vertex X="13552" Y="8653" Z="0"/>
					<Vertex X="13532" Y="8653" Z="0"/>
					<Vertex X="13483" Y="8624" Z="0"/>
					<Vertex X="13464" Y="8614" Z="0"/>
					<Vertex X="13424" Y="8594" Z="0"/>
					<Vertex X="13395" Y="8584" Z="0"/>
					<Vertex X="13376" Y="8575" Z="0"/>
					<Vertex X="13346" Y="8565" Z="0"/>
					<Vertex X="13327" Y="8555" Z="0"/>
					<Vertex X="13297" Y="8545" Z="0"/>
					<Vertex X="13278" Y="8545" Z="0"/>
					<Vertex X="13239" Y="8536" Z="0"/>
					<Vertex X="13209" Y="8526" Z="0"/>
					<Vertex X="13190" Y="8526" Z="0"/>
					<Vertex X="13160" Y="8526" Z="0"/>
					<Vertex X="13121" Y="8516" Z="0"/>
					<Vertex X="13102" Y="8516" Z="0"/>
					<Vertex X="13082" Y="8496" Z="0"/>
					<Vertex X="13053" Y="8496" Z="0"/>
					<Vertex X="13024" Y="8487" Z="0"/>
					<Vertex X="12994" Y="8477" Z="0"/>
					<Vertex X="12965" Y="8457" Z="0"/>
					<Vertex X="12936" Y="8457" Z="0"/>
					<Vertex X="12896" Y="8448" Z="0"/>
					<Vertex X="12877" Y="8438" Z="0"/>
					<Vertex X="12828" Y="8428" Z="0"/>
					<Vertex X="12808" Y="8418" Z="0"/>
					<Vertex X="12750" Y="8399" Z="0"/>
					<Vertex X="12720" Y="8379" Z="0"/>
					<Vertex X="12681" Y="8369" Z="0"/>
					<Vertex X="12662" Y="8369" Z="0"/>
					<Vertex X="12613" Y="8360" Z="0"/>
					<Vertex X="12613" Y="8350" Z="0"/>
					<Vertex X="12584" Y="8340" Z="0"/>
					<Vertex X="12564" Y="8320" Z="0"/>
					<Vertex X="12554" Y="8320" Z="0"/>
					<Vertex X="12525" Y="8301" Z="0"/>
					<Vertex X="12515" Y="8281" Z="0"/>
					<Vertex X="12505" Y="8281" Z="0"/>
					<Vertex X="12496" Y="8272" Z="0"/>
					<Vertex X="12457" Y="8232" Z="0"/>
					<Vertex X="12457" Y="8213" Z="0"/>
					<Vertex X="12447" Y="8193" Z="0"/>
					<Vertex X="12447" Y="8184" Z="0"/>
					<Vertex X="12447" Y="8164" Z="0"/>
					<Vertex X="12437" Y="8144" Z="0"/>
					<Vertex X="12437" Y="8125" Z="0"/>
					<Vertex X="12437" Y="8086" Z="0"/>
					<Vertex X="12427" Y="8047" Z="0"/>
					<Vertex X="12427" Y="8027" Z="0"/>
					<Vertex X="12427" Y="7988" Z="0"/>
					<Vertex X="12427" Y="7969" Z="0"/>
					<Vertex X="12427" Y="7959" Z="0"/>
					<Vertex X="12447" Y="7910" Z="0"/>
					<Vertex X="12466" Y="7890" Z="0"/>
					<Vertex X="12486" Y="7881" Z="0"/>
					<Vertex X="12496" Y="7861" Z="0"/>
					<Vertex X="12515" Y="7841" Z="0"/>
					<Vertex X="12545" Y="7822" Z="0"/>
					<Vertex X="12564" Y="7793" Z="0"/>
					<Vertex X="12574" Y="7783" Z="0"/>
					<Vertex X="12613" Y="7763" Z="0"/>
					<Vertex X="12632" Y="7744" Z="0"/>
					<Vertex X="12672" Y="7724" Z="0"/>
					<Vertex X="12711" Y="7705" Z="0"/>
					<Vertex X="12769" Y="7665" Z="0"/>
					<Vertex X="12789" Y="7665" Z="0"/>
					<Vertex X="12808" Y="7646" Z="0"/>
					<Vertex X="12828" Y="7636" Z="0"/>
					<Vertex X="12838" Y="7636" Z="0"/>
					<Vertex X="12857" Y="7626" Z="0"/>
					<Vertex X="12887" Y="7607" Z="0"/>
					<Vertex X="12896" Y="7597" Z="0"/>
					<Vertex X="12936" Y="7577" Z="0"/>
					<Vertex X="12945" Y="7568" Z="0"/>
					<Vertex X="12965" Y="7568" Z="0"/>
					<Vertex X="12975" Y="7558" Z="0"/>
					<Vertex X="12994" Y="7558" Z="0"/>
					<Vertex X="13004" Y="7548" Z="0"/>
					<Vertex X="13004" Y="7538" Z="0"/>
					<Vertex X="13014" Y="7538" Z="0"/>
					<Vertex X="13024" Y="7529" Z="0"/>
					<Vertex X="13033" Y="7529" Z="0"/>
					<Vertex X="13043" Y="7519" Z="0"/>
					<Vertex X="13043" Y="7509" Z="0"/>
					<Vertex X="13053" Y="7499" Z="0"/>
					<Vertex X="13102" Y="7470" Z="0"/>
				</Vertices>
			</Region>
			<Region Id="4" Type="0" Zoom="0.019104" Selected="0" ImageLocation="" ImageFocus="0" Length="33741.5" Area="59827400.5" LengthMicrons="8290.3" AreaMicrons="3611689.9" Text="NC" NegativeROA="0" InputRegionId="0" Analyze="1" DisplayId="4">
				<Attributes/>
				<Vertices>
					<Vertex X="22351" Y="21880" Z="0"/>
					<Vertex X="22351" Y="21933" Z="0"/>
					<Vertex X="22351" Y="22037" Z="0"/>
					<Vertex X="22142" Y="22090" Z="0"/>
					<Vertex X="21932" Y="22247" Z="0"/>
					<Vertex X="21670" Y="22351" Z="0"/>
					<Vertex X="21409" Y="22508" Z="0"/>
					<Vertex X="21147" Y="22613" Z="0"/>
					<Vertex X="20781" Y="22823" Z="0"/>
					<Vertex X="20624" Y="22927" Z="0"/>
					<Vertex X="20467" Y="23032" Z="0"/>
					<Vertex X="20362" Y="23137" Z="0"/>
					<Vertex X="20257" Y="23189" Z="0"/>
					<Vertex X="20205" Y="23241" Z="0"/>
					<Vertex X="20152" Y="23294" Z="0"/>
					<Vertex X="20048" Y="23346" Z="0"/>
					<Vertex X="20048" Y="23398" Z="0"/>
					<Vertex X="19943" Y="23451" Z="0"/>
					<Vertex X="19838" Y="23608" Z="0"/>
					<Vertex X="19734" Y="23712" Z="0"/>
					<Vertex X="19681" Y="23817" Z="0"/>
					<Vertex X="19577" Y="23974" Z="0"/>
					<Vertex X="19524" Y="24079" Z="0"/>
					<Vertex X="19472" Y="24131" Z="0"/>
					<Vertex X="19420" Y="24183" Z="0"/>
					<Vertex X="19367" Y="24288" Z="0"/>
					<Vertex X="19315" Y="24341" Z="0"/>
					<Vertex X="19263" Y="24393" Z="0"/>
					<Vertex X="19263" Y="24498" Z="0"/>
					<Vertex X="19158" Y="24602" Z="0"/>
					<Vertex X="19106" Y="24655" Z="0"/>
					<Vertex X="19106" Y="24707" Z="0"/>
					<Vertex X="19001" Y="24812" Z="0"/>
					<Vertex X="18844" Y="24916" Z="0"/>
					<Vertex X="18739" Y="25021" Z="0"/>
					<Vertex X="18582" Y="25126" Z="0"/>
					<Vertex X="18425" Y="25283" Z="0"/>
					<Vertex X="18268" Y="25440" Z="0"/>
					<Vertex X="18163" Y="25492" Z="0"/>
					<Vertex X="18006" Y="25597" Z="0"/>
					<Vertex X="17902" Y="25702" Z="0"/>
					<Vertex X="17849" Y="25754" Z="0"/>
					<Vertex X="17745" Y="25859" Z="0"/>
					<Vertex X="17692" Y="25963" Z="0"/>
					<Vertex X="17640" Y="26016" Z="0"/>
					<Vertex X="17535" Y="26120" Z="0"/>
					<Vertex X="17535" Y="26225" Z="0"/>
					<Vertex X="17483" Y="26277" Z="0"/>
					<Vertex X="17431" Y="26382" Z="0"/>
					<Vertex X="17378" Y="26487" Z="0"/>
					<Vertex X="17273" Y="26644" Z="0"/>
					<Vertex X="17221" Y="26748" Z="0"/>
					<Vertex X="17169" Y="26905" Z="0"/>
					<Vertex X="17116" Y="27115" Z="0"/>
					<Vertex X="17064" Y="27167" Z="0"/>
					<Vertex X="17012" Y="27272" Z="0"/>
					<Vertex X="17012" Y="27324" Z="0"/>
					<Vertex X="16959" Y="27429" Z="0"/>
					<Vertex X="16907" Y="27534" Z="0"/>
					<Vertex X="16855" Y="27586" Z="0"/>
					<Vertex X="16855" Y="27691" Z="0"/>
					<Vertex X="16750" Y="27795" Z="0"/>
					<Vertex X="16750" Y="27900" Z="0"/>
					<Vertex X="16750" Y="27952" Z="0"/>
					<Vertex X="16698" Y="28057" Z="0"/>
					<Vertex X="16645" Y="28214" Z="0"/>
					<Vertex X="16645" Y="28371" Z="0"/>
					<Vertex X="16593" Y="28476" Z="0"/>
					<Vertex X="16593" Y="28528" Z="0"/>
					<Vertex X="16541" Y="28685" Z="0"/>
					<Vertex X="16488" Y="28842" Z="0"/>
					<Vertex X="16488" Y="28947" Z="0"/>
					<Vertex X="16436" Y="29156" Z="0"/>
					<Vertex X="16436" Y="29209" Z="0"/>
					<Vertex X="16436" Y="29313" Z="0"/>
					<Vertex X="16436" Y="29418" Z="0"/>
					<Vertex X="16436" Y="29575" Z="0"/>
					<Vertex X="16436" Y="29680" Z="0"/>
					<Vertex X="16436" Y="29732" Z="0"/>
					<Vertex X="16436" Y="29889" Z="0"/>
					<Vertex X="16436" Y="29941" Z="0"/>
					<Vertex X="16488" Y="29994" Z="0"/>
					<Vertex X="16488" Y="30046" Z="0"/>
					<Vertex X="16593" Y="30203" Z="0"/>
					<Vertex X="16698" Y="30256" Z="0"/>
					<Vertex X="16750" Y="30360" Z="0"/>
					<Vertex X="16855" Y="30413" Z="0"/>
					<Vertex X="17169" Y="30570" Z="0"/>
					<Vertex X="17273" Y="30674" Z="0"/>
					<Vertex X="17535" Y="30831" Z="0"/>
					<Vertex X="17692" Y="30884" Z="0"/>
					<Vertex X="17797" Y="30988" Z="0"/>
					<Vertex X="17849" Y="30988" Z="0"/>
					<Vertex X="18111" Y="31093" Z="0"/>
					<Vertex X="18373" Y="31145" Z="0"/>
					<Vertex X="18530" Y="31250" Z="0"/>
					<Vertex X="18634" Y="31250" Z="0"/>
					<Vertex X="18791" Y="31250" Z="0"/>
					<Vertex X="18896" Y="31355" Z="0"/>
					<Vertex X="18949" Y="31355" Z="0"/>
					<Vertex X="19053" Y="31355" Z="0"/>
					<Vertex X="19106" Y="31355" Z="0"/>
					<Vertex X="19263" Y="31355" Z="0"/>
					<Vertex X="19315" Y="31355" Z="0"/>
					<Vertex X="19420" Y="31355" Z="0"/>
					<Vertex X="19472" Y="31355" Z="0"/>
					<Vertex X="19577" Y="31355" Z="0"/>
					<Vertex X="19734" Y="31355" Z="0"/>
					<Vertex X="19838" Y="31355" Z="0"/>
					<Vertex X="19943" Y="31355" Z="0"/>
					<Vertex X="20048" Y="31355" Z="0"/>
					<Vertex X="20100" Y="31355" Z="0"/>
					<Vertex X="20205" Y="31302" Z="0"/>
					<Vertex X="20362" Y="31302" Z="0"/>
					<Vertex X="20414" Y="31198" Z="0"/>
					<Vertex X="20467" Y="31198" Z="0"/>
					<Vertex X="20519" Y="31145" Z="0"/>
					<Vertex X="20571" Y="31041" Z="0"/>
					<Vertex X="20676" Y="30988" Z="0"/>
					<Vertex X="20728" Y="30936" Z="0"/>
					<Vertex X="20781" Y="30884" Z="0"/>
					<Vertex X="20885" Y="30884" Z="0"/>
					<Vertex X="20938" Y="30779" Z="0"/>
					<Vertex X="21042" Y="30674" Z="0"/>
					<Vertex X="21147" Y="30622" Z="0"/>
					<Vertex X="21252" Y="30570" Z="0"/>
					<Vertex X="21252" Y="30517" Z="0"/>
					<Vertex X="21304" Y="30517" Z="0"/>
					<Vertex X="21356" Y="30360" Z="0"/>
					<Vertex X="21409" Y="30256" Z="0"/>
					<Vertex X="21461" Y="30203" Z="0"/>
					<Vertex X="21566" Y="30046" Z="0"/>
					<Vertex X="21618" Y="29994" Z="0"/>
					<Vertex X="21723" Y="29889" Z="0"/>
					<Vertex X="21775" Y="29889" Z="0"/>
					<Vertex X="21880" Y="29680" Z="0"/>
					<Vertex X="21985" Y="29575" Z="0"/>
					<Vertex X="22142" Y="29366" Z="0"/>
					<Vertex X="22246" Y="29209" Z="0"/>
					<Vertex X="22403" Y="29104" Z="0"/>
					<Vertex X="22403" Y="29052" Z="0"/>
					<Vertex X="22560" Y="28947" Z="0"/>
					<Vertex X="22665" Y="28842" Z="0"/>
					<Vertex X="22770" Y="28738" Z="0"/>
					<Vertex X="22927" Y="28580" Z="0"/>
					<Vertex X="23084" Y="28423" Z="0"/>
					<Vertex X="23188" Y="28319" Z="0"/>
					<Vertex X="23293" Y="28214" Z="0"/>
					<Vertex X="23398" Y="28057" Z="0"/>
					<Vertex X="23450" Y="28057" Z="0"/>
					<Vertex X="23555" Y="27952" Z="0"/>
					<Vertex X="23660" Y="27848" Z="0"/>
					<Vertex X="23817" Y="27691" Z="0"/>
					<Vertex X="23869" Y="27638" Z="0"/>
					<Vertex X="24026" Y="27481" Z="0"/>
					<Vertex X="24078" Y="27429" Z="0"/>
					<Vertex X="24183" Y="27324" Z="0"/>
					<Vertex X="24183" Y="27220" Z="0"/>
					<Vertex X="24235" Y="27167" Z="0"/>
					<Vertex X="24340" Y="27010" Z="0"/>
					<Vertex X="24445" Y="26905" Z="0"/>
					<Vertex X="24497" Y="26853" Z="0"/>
					<Vertex X="24549" Y="26801" Z="0"/>
					<Vertex X="24602" Y="26748" Z="0"/>
					<Vertex X="24654" Y="26591" Z="0"/>
					<Vertex X="24759" Y="26487" Z="0"/>
					<Vertex X="24916" Y="26277" Z="0"/>
					<Vertex X="24968" Y="26173" Z="0"/>
					<Vertex X="25073" Y="26068" Z="0"/>
					<Vertex X="25125" Y="25963" Z="0"/>
					<Vertex X="25178" Y="25859" Z="0"/>
					<Vertex X="25282" Y="25649" Z="0"/>
					<Vertex X="25335" Y="25597" Z="0"/>
					<Vertex X="25387" Y="25440" Z="0"/>
					<Vertex X="25492" Y="25335" Z="0"/>
					<Vertex X="25596" Y="25230" Z="0"/>
					<Vertex X="25649" Y="25073" Z="0"/>
					<Vertex X="25753" Y="25021" Z="0"/>
					<Vertex X="25753" Y="24969" Z="0"/>
					<Vertex X="25858" Y="24759" Z="0"/>
					<Vertex X="25963" Y="24655" Z="0"/>
					<Vertex X="26015" Y="24602" Z="0"/>
					<Vertex X="26120" Y="24445" Z="0"/>
					<Vertex X="26172" Y="24393" Z="0"/>
					<Vertex X="26277" Y="24183" Z="0"/>
					<Vertex X="26329" Y="24131" Z="0"/>
					<Vertex X="26382" Y="24079" Z="0"/>
					<Vertex X="26382" Y="23974" Z="0"/>
					<Vertex X="26486" Y="23817" Z="0"/>
					<Vertex X="26486" Y="23765" Z="0"/>
					<Vertex X="26539" Y="23660" Z="0"/>
					<Vertex X="26539" Y="23555" Z="0"/>
					<Vertex X="26643" Y="23503" Z="0"/>
					<Vertex X="26643" Y="23451" Z="0"/>
					<Vertex X="26696" Y="23398" Z="0"/>
					<Vertex X="26800" Y="23241" Z="0"/>
					<Vertex X="26853" Y="23189" Z="0"/>
					<Vertex X="26905" Y="23084" Z="0"/>
					<Vertex X="26905" Y="23032" Z="0"/>
					<Vertex X="26957" Y="23032" Z="0"/>
					<Vertex X="27010" Y="22980" Z="0"/>
					<Vertex X="27062" Y="22927" Z="0"/>
					<Vertex X="27167" Y="22823" Z="0"/>
					<Vertex X="27219" Y="22770" Z="0"/>
					<Vertex X="27271" Y="22665" Z="0"/>
					<Vertex X="27324" Y="22613" Z="0"/>
					<Vertex X="27376" Y="22561" Z="0"/>
					<Vertex X="27428" Y="22508" Z="0"/>
					<Vertex X="27481" Y="22404" Z="0"/>
					<Vertex X="27481" Y="22299" Z="0"/>
					<Vertex X="27533" Y="22247" Z="0"/>
					<Vertex X="27533" Y="22194" Z="0"/>
					<Vertex X="27533" Y="22090" Z="0"/>
					<Vertex X="27533" Y="21985" Z="0"/>
					<Vertex X="27533" Y="21880" Z="0"/>
					<Vertex X="27533" Y="21776" Z="0"/>
					<Vertex X="27533" Y="21671" Z="0"/>
					<Vertex X="27533" Y="21566" Z="0"/>
					<Vertex X="27481" Y="21514" Z="0"/>
					<Vertex X="27481" Y="21462" Z="0"/>
					<Vertex X="27428" Y="21409" Z="0"/>
					<Vertex X="27376" Y="21357" Z="0"/>
					<Vertex X="27324" Y="21357" Z="0"/>
					<Vertex X="27271" Y="21305" Z="0"/>
					<Vertex X="27167" Y="21305" Z="0"/>
					<Vertex X="27114" Y="21252" Z="0"/>
					<Vertex X="26957" Y="21200" Z="0"/>
					<Vertex X="26853" Y="21200" Z="0"/>
					<Vertex X="26696" Y="21200" Z="0"/>
					<Vertex X="26591" Y="21200" Z="0"/>
					<Vertex X="26434" Y="21200" Z="0"/>
					<Vertex X="26329" Y="21200" Z="0"/>
					<Vertex X="26277" Y="21200" Z="0"/>
					<Vertex X="26172" Y="21200" Z="0"/>
					<Vertex X="25858" Y="21305" Z="0"/>
					<Vertex X="25649" Y="21305" Z="0"/>
					<Vertex X="25439" Y="21462" Z="0"/>
					<Vertex X="25282" Y="21462" Z="0"/>
					<Vertex X="25073" Y="21619" Z="0"/>
					<Vertex X="24968" Y="21619" Z="0"/>
					<Vertex X="24811" Y="21671" Z="0"/>
					<Vertex X="24707" Y="21723" Z="0"/>
					<Vertex X="24549" Y="21723" Z="0"/>
					<Vertex X="24497" Y="21776" Z="0"/>
					<Vertex X="24445" Y="21776" Z="0"/>
					<Vertex X="24288" Y="21880" Z="0"/>
					<Vertex X="24131" Y="21933" Z="0"/>
					<Vertex X="24078" Y="21985" Z="0"/>
					<Vertex X="23921" Y="21985" Z="0"/>
					<Vertex X="23764" Y="22037" Z="0"/>
					<Vertex X="23712" Y="22037" Z="0"/>
					<Vertex X="23607" Y="22090" Z="0"/>
					<Vertex X="23555" Y="22090" Z="0"/>
					<Vertex X="23450" Y="22142" Z="0"/>
					<Vertex X="23398" Y="22142" Z="0"/>
					<Vertex X="23346" Y="22142" Z="0"/>
					<Vertex X="23293" Y="22142" Z="0"/>
					<Vertex X="23241" Y="22142" Z="0"/>
					<Vertex X="23188" Y="22142" Z="0"/>
					<Vertex X="23136" Y="22142" Z="0"/>
					<Vertex X="23084" Y="22142" Z="0"/>
					<Vertex X="22979" Y="22142" Z="0"/>
					<Vertex X="22927" Y="22142" Z="0"/>
					<Vertex X="22874" Y="22142" Z="0"/>
					<Vertex X="22822" Y="22142" Z="0"/>
					<Vertex X="22770" Y="22142" Z="0"/>
					<Vertex X="22717" Y="22142" Z="0"/>
					<Vertex X="22665" Y="22142" Z="0"/>
					<Vertex X="22613" Y="22142" Z="0"/>
					<Vertex X="22560" Y="22142" Z="0"/>
					<Vertex X="22508" Y="22142" Z="0"/>
					<Vertex X="22351" Y="21880" Z="0"/>
				</Vertices>
			</Region>
			<Region Id="5" Type="0" Zoom="0.067334" Selected="0" ImageLocation="" ImageFocus="0" Length="18075.7" Area="10192762.0" LengthMicrons="4441.2" AreaMicrons="615321.7" Text="SOLID" NegativeROA="0" InputRegionId="0" Analyze="1" DisplayId="5">
				<Attributes/>
				<Vertices>
					<Vertex X="13441" Y="17435" Z="0"/>
					<Vertex X="13470" Y="17450" Z="0"/>
					<Vertex X="13470" Y="17465" Z="0"/>
					<Vertex X="13485" Y="17480" Z="0"/>
					<Vertex X="13500" Y="17480" Z="0"/>
					<Vertex X="13515" Y="17495" Z="0"/>
					<Vertex X="13515" Y="17510" Z="0"/>
					<Vertex X="13530" Y="17510" Z="0"/>
					<Vertex X="13530" Y="17524" Z="0"/>
					<Vertex X="13545" Y="17539" Z="0"/>
					<Vertex X="13545" Y="17554" Z="0"/>
					<Vertex X="13545" Y="17569" Z="0"/>
					<Vertex X="13559" Y="17569" Z="0"/>
					<Vertex X="13574" Y="17584" Z="0"/>
					<Vertex X="13574" Y="17599" Z="0"/>
					<Vertex X="13574" Y="17613" Z="0"/>
					<Vertex X="13589" Y="17628" Z="0"/>
					<Vertex X="13589" Y="17643" Z="0"/>
					<Vertex X="13589" Y="17658" Z="0"/>
					<Vertex X="13604" Y="17658" Z="0"/>
					<Vertex X="13604" Y="17673" Z="0"/>
					<Vertex X="13604" Y="17688" Z="0"/>
					<Vertex X="13604" Y="17703" Z="0"/>
					<Vertex X="13604" Y="17717" Z="0"/>
					<Vertex X="13604" Y="17732" Z="0"/>
					<Vertex X="13604" Y="17747" Z="0"/>
					<Vertex X="13604" Y="17762" Z="0"/>
					<Vertex X="13604" Y="17777" Z="0"/>
					<Vertex X="13589" Y="17792" Z="0"/>
					<Vertex X="13574" Y="17807" Z="0"/>
					<Vertex X="13559" Y="17821" Z="0"/>
					<Vertex X="13559" Y="17836" Z="0"/>
					<Vertex X="13545" Y="17851" Z="0"/>
					<Vertex X="13545" Y="17866" Z="0"/>
					<Vertex X="13530" Y="17881" Z="0"/>
					<Vertex X="13515" Y="17896" Z="0"/>
					<Vertex X="13515" Y="17911" Z="0"/>
					<Vertex X="13500" Y="17925" Z="0"/>
					<Vertex X="13500" Y="17940" Z="0"/>
					<Vertex X="13485" Y="17940" Z="0"/>
					<Vertex X="13485" Y="17955" Z="0"/>
					<Vertex X="13470" Y="17955" Z="0"/>
					<Vertex X="13455" Y="17970" Z="0"/>
					<Vertex X="13455" Y="17985" Z="0"/>
					<Vertex X="13441" Y="17985" Z="0"/>
					<Vertex X="13441" Y="18000" Z="0"/>
					<Vertex X="13426" Y="18000" Z="0"/>
					<Vertex X="13411" Y="18014" Z="0"/>
					<Vertex X="13411" Y="18029" Z="0"/>
					<Vertex X="13396" Y="18029" Z="0"/>
					<Vertex X="13396" Y="18044" Z="0"/>
					<Vertex X="13366" Y="18044" Z="0"/>
					<Vertex X="13351" Y="18059" Z="0"/>
					<Vertex X="13337" Y="18074" Z="0"/>
					<Vertex X="13307" Y="18074" Z="0"/>
					<Vertex X="13277" Y="18089" Z="0"/>
					<Vertex X="13248" Y="18104" Z="0"/>
					<Vertex X="13218" Y="18118" Z="0"/>
					<Vertex X="13173" Y="18118" Z="0"/>
					<Vertex X="13144" Y="18133" Z="0"/>
					<Vertex X="13114" Y="18148" Z="0"/>
					<Vertex X="13084" Y="18163" Z="0"/>
					<Vertex X="13040" Y="18163" Z="0"/>
					<Vertex X="13010" Y="18163" Z="0"/>
					<Vertex X="12980" Y="18178" Z="0"/>
					<Vertex X="12965" Y="18178" Z="0"/>
					<Vertex X="12936" Y="18178" Z="0"/>
					<Vertex X="12906" Y="18178" Z="0"/>
					<Vertex X="12891" Y="18178" Z="0"/>
					<Vertex X="12861" Y="18178" Z="0"/>
					<Vertex X="12832" Y="18178" Z="0"/>
					<Vertex X="12817" Y="18178" Z="0"/>
					<Vertex X="12787" Y="18163" Z="0"/>
					<Vertex X="12772" Y="18163" Z="0"/>
					<Vertex X="12757" Y="18148" Z="0"/>
					<Vertex X="12713" Y="18148" Z="0"/>
					<Vertex X="12683" Y="18148" Z="0"/>
					<Vertex X="12653" Y="18148" Z="0"/>
					<Vertex X="12624" Y="18133" Z="0"/>
					<Vertex X="12594" Y="18133" Z="0"/>
					<Vertex X="12549" Y="18118" Z="0"/>
					<Vertex X="12520" Y="18118" Z="0"/>
					<Vertex X="12490" Y="18118" Z="0"/>
					<Vertex X="12460" Y="18118" Z="0"/>
					<Vertex X="12431" Y="18118" Z="0"/>
					<Vertex X="12401" Y="18118" Z="0"/>
					<Vertex X="12371" Y="18118" Z="0"/>
					<Vertex X="12356" Y="18118" Z="0"/>
					<Vertex X="12327" Y="18104" Z="0"/>
					<Vertex X="12312" Y="18104" Z="0"/>
					<Vertex X="12297" Y="18104" Z="0"/>
					<Vertex X="12267" Y="18089" Z="0"/>
					<Vertex X="12252" Y="18074" Z="0"/>
					<Vertex X="12238" Y="18074" Z="0"/>
					<Vertex X="12208" Y="18074" Z="0"/>
					<Vertex X="12193" Y="18059" Z="0"/>
					<Vertex X="12163" Y="18059" Z="0"/>
					<Vertex X="12134" Y="18044" Z="0"/>
					<Vertex X="12104" Y="18044" Z="0"/>
					<Vertex X="12089" Y="18044" Z="0"/>
					<Vertex X="12045" Y="18029" Z="0"/>
					<Vertex X="12015" Y="18014" Z="0"/>
					<Vertex X="11985" Y="18000" Z="0"/>
					<Vertex X="11955" Y="18000" Z="0"/>
					<Vertex X="11911" Y="17985" Z="0"/>
					<Vertex X="11881" Y="17970" Z="0"/>
					<Vertex X="11851" Y="17970" Z="0"/>
					<Vertex X="11822" Y="17955" Z="0"/>
					<Vertex X="11792" Y="17955" Z="0"/>
					<Vertex X="11762" Y="17940" Z="0"/>
					<Vertex X="11733" Y="17925" Z="0"/>
					<Vertex X="11703" Y="17911" Z="0"/>
					<Vertex X="11673" Y="17911" Z="0"/>
					<Vertex X="11644" Y="17896" Z="0"/>
					<Vertex X="11629" Y="17881" Z="0"/>
					<Vertex X="11599" Y="17866" Z="0"/>
					<Vertex X="11569" Y="17866" Z="0"/>
					<Vertex X="11540" Y="17866" Z="0"/>
					<Vertex X="11510" Y="17866" Z="0"/>
					<Vertex X="11495" Y="17851" Z="0"/>
					<Vertex X="11480" Y="17851" Z="0"/>
					<Vertex X="11450" Y="17851" Z="0"/>
					<Vertex X="11421" Y="17836" Z="0"/>
					<Vertex X="11391" Y="17836" Z="0"/>
					<Vertex X="11361" Y="17836" Z="0"/>
					<Vertex X="11332" Y="17836" Z="0"/>
					<Vertex X="11287" Y="17821" Z="0"/>
					<Vertex X="11272" Y="17821" Z="0"/>
					<Vertex X="11243" Y="17807" Z="0"/>
					<Vertex X="11213" Y="17807" Z="0"/>
					<Vertex X="11198" Y="17807" Z="0"/>
					<Vertex X="11183" Y="17807" Z="0"/>
					<Vertex X="11168" Y="17807" Z="0"/>
					<Vertex X="11153" Y="17807" Z="0"/>
					<Vertex X="11139" Y="17807" Z="0"/>
					<Vertex X="11124" Y="17807" Z="0"/>
					<Vertex X="11109" Y="17807" Z="0"/>
					<Vertex X="11094" Y="17807" Z="0"/>
					<Vertex X="11079" Y="17807" Z="0"/>
					<Vertex X="11064" Y="17807" Z="0"/>
					<Vertex X="11050" Y="17807" Z="0"/>
					<Vertex X="11035" Y="17807" Z="0"/>
					<Vertex X="11020" Y="17807" Z="0"/>
					<Vertex X="10990" Y="17807" Z="0"/>
					<Vertex X="10960" Y="17807" Z="0"/>
					<Vertex X="10931" Y="17807" Z="0"/>
					<Vertex X="10916" Y="17807" Z="0"/>
					<Vertex X="10901" Y="17807" Z="0"/>
					<Vertex X="10886" Y="17807" Z="0"/>
					<Vertex X="10856" Y="17807" Z="0"/>
					<Vertex X="10842" Y="17807" Z="0"/>
					<Vertex X="10827" Y="17807" Z="0"/>
					<Vertex X="10782" Y="17807" Z="0"/>
					<Vertex X="10752" Y="17807" Z="0"/>
					<Vertex X="10723" Y="17807" Z="0"/>
					<Vertex X="10708" Y="17807" Z="0"/>
					<Vertex X="10678" Y="17807" Z="0"/>
					<Vertex X="10634" Y="17807" Z="0"/>
					<Vertex X="10619" Y="17807" Z="0"/>
					<Vertex X="10589" Y="17807" Z="0"/>
					<Vertex X="10574" Y="17807" Z="0"/>
					<Vertex X="10545" Y="17807" Z="0"/>
					<Vertex X="10545" Y="17792" Z="0"/>
					<Vertex X="10530" Y="17792" Z="0"/>
					<Vertex X="10515" Y="17792" Z="0"/>
					<Vertex X="10500" Y="17777" Z="0"/>
					<Vertex X="10470" Y="17777" Z="0"/>
					<Vertex X="10455" Y="17762" Z="0"/>
					<Vertex X="10441" Y="17762" Z="0"/>
					<Vertex X="10426" Y="17762" Z="0"/>
					<Vertex X="10411" Y="17747" Z="0"/>
					<Vertex X="10396" Y="17747" Z="0"/>
					<Vertex X="10381" Y="17747" Z="0"/>
					<Vertex X="10366" Y="17732" Z="0"/>
					<Vertex X="10351" Y="17732" Z="0"/>
					<Vertex X="10337" Y="17717" Z="0"/>
					<Vertex X="10307" Y="17703" Z="0"/>
					<Vertex X="10277" Y="17688" Z="0"/>
					<Vertex X="10262" Y="17688" Z="0"/>
					<Vertex X="10218" Y="17673" Z="0"/>
					<Vertex X="10203" Y="17658" Z="0"/>
					<Vertex X="10188" Y="17658" Z="0"/>
					<Vertex X="10158" Y="17643" Z="0"/>
					<Vertex X="10158" Y="17628" Z="0"/>
					<Vertex X="10144" Y="17628" Z="0"/>
					<Vertex X="10129" Y="17613" Z="0"/>
					<Vertex X="10099" Y="17599" Z="0"/>
					<Vertex X="10084" Y="17599" Z="0"/>
					<Vertex X="10069" Y="17584" Z="0"/>
					<Vertex X="10025" Y="17569" Z="0"/>
					<Vertex X="9995" Y="17554" Z="0"/>
					<Vertex X="9980" Y="17554" Z="0"/>
					<Vertex X="9951" Y="17539" Z="0"/>
					<Vertex X="9951" Y="17524" Z="0"/>
					<Vertex X="9921" Y="17524" Z="0"/>
					<Vertex X="9891" Y="17510" Z="0"/>
					<Vertex X="9891" Y="17495" Z="0"/>
					<Vertex X="9861" Y="17495" Z="0"/>
					<Vertex X="9847" Y="17480" Z="0"/>
					<Vertex X="9832" Y="17480" Z="0"/>
					<Vertex X="9832" Y="17465" Z="0"/>
					<Vertex X="9817" Y="17450" Z="0"/>
					<Vertex X="9787" Y="17450" Z="0"/>
					<Vertex X="9772" Y="17435" Z="0"/>
					<Vertex X="9743" Y="17420" Z="0"/>
					<Vertex X="9713" Y="17406" Z="0"/>
					<Vertex X="9698" Y="17406" Z="0"/>
					<Vertex X="9653" Y="17391" Z="0"/>
					<Vertex X="9639" Y="17376" Z="0"/>
					<Vertex X="9624" Y="17376" Z="0"/>
					<Vertex X="9594" Y="17361" Z="0"/>
					<Vertex X="9594" Y="17346" Z="0"/>
					<Vertex X="9579" Y="17346" Z="0"/>
					<Vertex X="9564" Y="17331" Z="0"/>
					<Vertex X="9550" Y="17331" Z="0"/>
					<Vertex X="9535" Y="17331" Z="0"/>
					<Vertex X="9520" Y="17316" Z="0"/>
					<Vertex X="9505" Y="17302" Z="0"/>
					<Vertex X="9475" Y="17302" Z="0"/>
					<Vertex X="9460" Y="17302" Z="0"/>
					<Vertex X="9446" Y="17287" Z="0"/>
					<Vertex X="9416" Y="17272" Z="0"/>
					<Vertex X="9386" Y="17272" Z="0"/>
					<Vertex X="9356" Y="17257" Z="0"/>
					<Vertex X="9342" Y="17242" Z="0"/>
					<Vertex X="9327" Y="17242" Z="0"/>
					<Vertex X="9312" Y="17242" Z="0"/>
					<Vertex X="9297" Y="17227" Z="0"/>
					<Vertex X="9282" Y="17212" Z="0"/>
					<Vertex X="9267" Y="17212" Z="0"/>
					<Vertex X="9252" Y="17198" Z="0"/>
					<Vertex X="9238" Y="17198" Z="0"/>
					<Vertex X="9223" Y="17183" Z="0"/>
					<Vertex X="9208" Y="17183" Z="0"/>
					<Vertex X="9208" Y="17168" Z="0"/>
					<Vertex X="9193" Y="17153" Z="0"/>
					<Vertex X="9178" Y="17153" Z="0"/>
					<Vertex X="9163" Y="17153" Z="0"/>
					<Vertex X="9163" Y="17138" Z="0"/>
					<Vertex X="9149" Y="17138" Z="0"/>
					<Vertex X="9134" Y="17138" Z="0"/>
					<Vertex X="9134" Y="17123" Z="0"/>
					<Vertex X="9119" Y="17109" Z="0"/>
					<Vertex X="9104" Y="17109" Z="0"/>
					<Vertex X="9089" Y="17109" Z="0"/>
					<Vertex X="9089" Y="17094" Z="0"/>
					<Vertex X="9074" Y="17094" Z="0"/>
					<Vertex X="9059" Y="17079" Z="0"/>
					<Vertex X="9059" Y="17064" Z="0"/>
					<Vertex X="9030" Y="17064" Z="0"/>
					<Vertex X="9030" Y="17049" Z="0"/>
					<Vertex X="9015" Y="17049" Z="0"/>
					<Vertex X="9015" Y="17034" Z="0"/>
					<Vertex X="9000" Y="17034" Z="0"/>
					<Vertex X="8985" Y="17019" Z="0"/>
					<Vertex X="8955" Y="17019" Z="0"/>
					<Vertex X="8941" Y="17005" Z="0"/>
					<Vertex X="8926" Y="17005" Z="0"/>
					<Vertex X="8911" Y="17005" Z="0"/>
					<Vertex X="8896" Y="17005" Z="0"/>
					<Vertex X="8866" Y="17005" Z="0"/>
					<Vertex X="8852" Y="17005" Z="0"/>
					<Vertex X="8837" Y="17005" Z="0"/>
					<Vertex X="8822" Y="17005" Z="0"/>
					<Vertex X="8807" Y="16990" Z="0"/>
					<Vertex X="8792" Y="16990" Z="0"/>
					<Vertex X="8777" Y="16990" Z="0"/>
					<Vertex X="8762" Y="16990" Z="0"/>
					<Vertex X="8748" Y="16990" Z="0"/>
					<Vertex X="8733" Y="16990" Z="0"/>
					<Vertex X="8718" Y="16990" Z="0"/>
					<Vertex X="8688" Y="16990" Z="0"/>
					<Vertex X="8658" Y="16990" Z="0"/>
					<Vertex X="8644" Y="16990" Z="0"/>
					<Vertex X="8629" Y="16990" Z="0"/>
					<Vertex X="8614" Y="16990" Z="0"/>
					<Vertex X="8599" Y="16990" Z="0"/>
					<Vertex X="8569" Y="16990" Z="0"/>
					<Vertex X="8554" Y="16990" Z="0"/>
					<Vertex X="8540" Y="16990" Z="0"/>
					<Vertex X="8525" Y="16990" Z="0"/>
					<Vertex X="8525" Y="16975" Z="0"/>
					<Vertex X="8510" Y="16975" Z="0"/>
					<Vertex X="8495" Y="16975" Z="0"/>
					<Vertex X="8465" Y="16975" Z="0"/>
					<Vertex X="8451" Y="16975" Z="0"/>
					<Vertex X="8406" Y="16975" Z="0"/>
					<Vertex X="8376" Y="16960" Z="0"/>
					<Vertex X="8347" Y="16945" Z="0"/>
					<Vertex X="8302" Y="16945" Z="0"/>
					<Vertex X="8272" Y="16945" Z="0"/>
					<Vertex X="8228" Y="16930" Z="0"/>
					<Vertex X="8213" Y="16930" Z="0"/>
					<Vertex X="8183" Y="16915" Z="0"/>
					<Vertex X="8168" Y="16901" Z="0"/>
					<Vertex X="8154" Y="16901" Z="0"/>
					<Vertex X="8139" Y="16901" Z="0"/>
					<Vertex X="8109" Y="16886" Z="0"/>
					<Vertex X="8094" Y="16871" Z="0"/>
					<Vertex X="8064" Y="16871" Z="0"/>
					<Vertex X="8035" Y="16871" Z="0"/>
					<Vertex X="8005" Y="16856" Z="0"/>
					<Vertex X="7975" Y="16841" Z="0"/>
					<Vertex X="7946" Y="16826" Z="0"/>
					<Vertex X="7931" Y="16826" Z="0"/>
					<Vertex X="7916" Y="16812" Z="0"/>
					<Vertex X="7886" Y="16782" Z="0"/>
					<Vertex X="7886" Y="16767" Z="0"/>
					<Vertex X="7871" Y="16737" Z="0"/>
					<Vertex X="7856" Y="16722" Z="0"/>
					<Vertex X="7856" Y="16708" Z="0"/>
					<Vertex X="7842" Y="16678" Z="0"/>
					<Vertex X="7842" Y="16663" Z="0"/>
					<Vertex X="7827" Y="16633" Z="0"/>
					<Vertex X="7812" Y="16618" Z="0"/>
					<Vertex X="7812" Y="16604" Z="0"/>
					<Vertex X="7812" Y="16574" Z="0"/>
					<Vertex X="7812" Y="16559" Z="0"/>
					<Vertex X="7812" Y="16529" Z="0"/>
					<Vertex X="7812" Y="16514" Z="0"/>
					<Vertex X="7812" Y="16485" Z="0"/>
					<Vertex X="7812" Y="16455" Z="0"/>
					<Vertex X="7812" Y="16425" Z="0"/>
					<Vertex X="7797" Y="16396" Z="0"/>
					<Vertex X="7797" Y="16366" Z="0"/>
					<Vertex X="7797" Y="16321" Z="0"/>
					<Vertex X="7782" Y="16307" Z="0"/>
					<Vertex X="7782" Y="16292" Z="0"/>
					<Vertex X="7782" Y="16262" Z="0"/>
					<Vertex X="7782" Y="16217" Z="0"/>
					<Vertex X="7782" Y="16188" Z="0"/>
					<Vertex X="7782" Y="16158" Z="0"/>
					<Vertex X="7767" Y="16128" Z="0"/>
					<Vertex X="7767" Y="16099" Z="0"/>
					<Vertex X="7767" Y="16084" Z="0"/>
					<Vertex X="7753" Y="16054" Z="0"/>
					<Vertex X="7753" Y="16024" Z="0"/>
					<Vertex X="7738" Y="15995" Z="0"/>
					<Vertex X="7738" Y="15965" Z="0"/>
					<Vertex X="7723" Y="15950" Z="0"/>
					<Vertex X="7723" Y="15935" Z="0"/>
					<Vertex X="7708" Y="15920" Z="0"/>
					<Vertex X="7708" Y="15906" Z="0"/>
					<Vertex X="7708" Y="15891" Z="0"/>
					<Vertex X="7693" Y="15891" Z="0"/>
					<Vertex X="7693" Y="15861" Z="0"/>
					<Vertex X="7678" Y="15846" Z="0"/>
					<Vertex X="7663" Y="15816" Z="0"/>
					<Vertex X="7649" Y="15802" Z="0"/>
					<Vertex X="7649" Y="15787" Z="0"/>
					<Vertex X="7634" Y="15772" Z="0"/>
					<Vertex X="7634" Y="15757" Z="0"/>
					<Vertex X="7619" Y="15742" Z="0"/>
					<Vertex X="7604" Y="15727" Z="0"/>
					<Vertex X="7604" Y="15713" Z="0"/>
					<Vertex X="7589" Y="15713" Z="0"/>
					<Vertex X="7589" Y="15698" Z="0"/>
					<Vertex X="7574" Y="15683" Z="0"/>
					<Vertex X="7574" Y="15668" Z="0"/>
					<Vertex X="7559" Y="15668" Z="0"/>
					<Vertex X="7545" Y="15653" Z="0"/>
					<Vertex X="7530" Y="15638" Z="0"/>
					<Vertex X="7515" Y="15638" Z="0"/>
					<Vertex X="7515" Y="15623" Z="0"/>
					<Vertex X="7500" Y="15609" Z="0"/>
					<Vertex X="7500" Y="15594" Z="0"/>
					<Vertex X="7485" Y="15594" Z="0"/>
					<Vertex X="7485" Y="15579" Z="0"/>
					<Vertex X="7485" Y="15564" Z="0"/>
					<Vertex X="7470" Y="15564" Z="0"/>
					<Vertex X="7455" Y="15549" Z="0"/>
					<Vertex X="7441" Y="15534" Z="0"/>
					<Vertex X="7426" Y="15519" Z="0"/>
					<Vertex X="7426" Y="15505" Z="0"/>
					<Vertex X="7411" Y="15505" Z="0"/>
					<Vertex X="7411" Y="15490" Z="0"/>
					<Vertex X="7396" Y="15460" Z="0"/>
					<Vertex X="7396" Y="15430" Z="0"/>
					<Vertex X="7381" Y="15401" Z="0"/>
					<Vertex X="7366" Y="15371" Z="0"/>
					<Vertex X="7352" Y="15326" Z="0"/>
					<Vertex X="7352" Y="15297" Z="0"/>
					<Vertex X="7337" Y="15267" Z="0"/>
					<Vertex X="7322" Y="15237" Z="0"/>
					<Vertex X="7322" Y="15208" Z="0"/>
					<Vertex X="7307" Y="15193" Z="0"/>
					<Vertex X="7307" Y="15178" Z="0"/>
					<Vertex X="7307" Y="15133" Z="0"/>
					<Vertex X="7307" Y="15118" Z="0"/>
					<Vertex X="7307" Y="15104" Z="0"/>
					<Vertex X="7307" Y="15074" Z="0"/>
					<Vertex X="7307" Y="15059" Z="0"/>
					<Vertex X="7307" Y="15044" Z="0"/>
					<Vertex X="7307" Y="15029" Z="0"/>
					<Vertex X="7307" Y="15014" Z="0"/>
					<Vertex X="7307" Y="15000" Z="0"/>
					<Vertex X="7307" Y="14985" Z="0"/>
					<Vertex X="7307" Y="14970" Z="0"/>
					<Vertex X="7307" Y="14955" Z="0"/>
					<Vertex X="7307" Y="14940" Z="0"/>
					<Vertex X="7307" Y="14925" Z="0"/>
					<Vertex X="7307" Y="14911" Z="0"/>
					<Vertex X="7307" Y="14896" Z="0"/>
					<Vertex X="7307" Y="14881" Z="0"/>
					<Vertex X="7307" Y="14851" Z="0"/>
					<Vertex X="7322" Y="14836" Z="0"/>
					<Vertex X="7322" Y="14807" Z="0"/>
					<Vertex X="7322" Y="14792" Z="0"/>
					<Vertex X="7337" Y="14762" Z="0"/>
					<Vertex X="7352" Y="14732" Z="0"/>
					<Vertex X="7352" Y="14703" Z="0"/>
					<Vertex X="7352" Y="14688" Z="0"/>
					<Vertex X="7366" Y="14658" Z="0"/>
					<Vertex X="7366" Y="14628" Z="0"/>
					<Vertex X="7366" Y="14599" Z="0"/>
					<Vertex X="7381" Y="14584" Z="0"/>
					<Vertex X="7381" Y="14554" Z="0"/>
					<Vertex X="7381" Y="14539" Z="0"/>
					<Vertex X="7381" Y="14510" Z="0"/>
					<Vertex X="7381" Y="14495" Z="0"/>
					<Vertex X="7381" Y="14465" Z="0"/>
					<Vertex X="7381" Y="14435" Z="0"/>
					<Vertex X="7381" Y="14420" Z="0"/>
					<Vertex X="7381" Y="14406" Z="0"/>
					<Vertex X="7381" Y="14376" Z="0"/>
					<Vertex X="7396" Y="14376" Z="0"/>
					<Vertex X="7396" Y="14361" Z="0"/>
					<Vertex X="7396" Y="14346" Z="0"/>
					<Vertex X="7396" Y="14331" Z="0"/>
					<Vertex X="7411" Y="14331" Z="0"/>
					<Vertex X="7411" Y="14316" Z="0"/>
					<Vertex X="7411" Y="14302" Z="0"/>
					<Vertex X="7426" Y="14287" Z="0"/>
					<Vertex X="7426" Y="14272" Z="0"/>
					<Vertex X="7426" Y="14257" Z="0"/>
					<Vertex X="7441" Y="14257" Z="0"/>
					<Vertex X="7441" Y="14242" Z="0"/>
					<Vertex X="7455" Y="14227" Z="0"/>
					<Vertex X="7470" Y="14213" Z="0"/>
					<Vertex X="7485" Y="14198" Z="0"/>
					<Vertex X="7485" Y="14183" Z="0"/>
					<Vertex X="7500" Y="14183" Z="0"/>
					<Vertex X="7530" Y="14168" Z="0"/>
					<Vertex X="7545" Y="14168" Z="0"/>
					<Vertex X="7589" Y="14168" Z="0"/>
					<Vertex X="7619" Y="14168" Z="0"/>
					<Vertex X="7649" Y="14168" Z="0"/>
					<Vertex X="7678" Y="14168" Z="0"/>
					<Vertex X="7708" Y="14168" Z="0"/>
					<Vertex X="7738" Y="14168" Z="0"/>
					<Vertex X="7753" Y="14168" Z="0"/>
					<Vertex X="7767" Y="14168" Z="0"/>
					<Vertex X="7782" Y="14168" Z="0"/>
					<Vertex X="7797" Y="14168" Z="0"/>
					<Vertex X="7812" Y="14168" Z="0"/>
					<Vertex X="7827" Y="14168" Z="0"/>
					<Vertex X="7842" Y="14168" Z="0"/>
					<Vertex X="7856" Y="14168" Z="0"/>
					<Vertex X="7871" Y="14168" Z="0"/>
					<Vertex X="7901" Y="14183" Z="0"/>
					<Vertex X="7931" Y="14198" Z="0"/>
					<Vertex X="7946" Y="14213" Z="0"/>
					<Vertex X="7960" Y="14227" Z="0"/>
					<Vertex X="7960" Y="14242" Z="0"/>
					<Vertex X="7975" Y="14242" Z="0"/>
					<Vertex X="7990" Y="14257" Z="0"/>
					<Vertex X="8005" Y="14272" Z="0"/>
					<Vertex X="8005" Y="14287" Z="0"/>
					<Vertex X="8020" Y="14287" Z="0"/>
					<Vertex X="8035" Y="14302" Z="0"/>
					<Vertex X="8035" Y="14316" Z="0"/>
					<Vertex X="8050" Y="14331" Z="0"/>
					<Vertex X="8064" Y="14346" Z="0"/>
					<Vertex X="8079" Y="14361" Z="0"/>
					<Vertex X="8094" Y="14361" Z="0"/>
					<Vertex X="8094" Y="14376" Z="0"/>
					<Vertex X="8109" Y="14391" Z="0"/>
					<Vertex X="8124" Y="14406" Z="0"/>
					<Vertex X="8139" Y="14406" Z="0"/>
					<Vertex X="8139" Y="14420" Z="0"/>
					<Vertex X="8154" Y="14435" Z="0"/>
					<Vertex X="8154" Y="14450" Z="0"/>
					<Vertex X="8168" Y="14450" Z="0"/>
					<Vertex X="8183" Y="14480" Z="0"/>
					<Vertex X="8198" Y="14480" Z="0"/>
					<Vertex X="8198" Y="14495" Z="0"/>
					<Vertex X="8213" Y="14495" Z="0"/>
					<Vertex X="8228" Y="14510" Z="0"/>
					<Vertex X="8228" Y="14524" Z="0"/>
					<Vertex X="8243" Y="14524" Z="0"/>
					<Vertex X="8243" Y="14539" Z="0"/>
					<Vertex X="8257" Y="14539" Z="0"/>
					<Vertex X="8257" Y="14554" Z="0"/>
					<Vertex X="8272" Y="14569" Z="0"/>
					<Vertex X="8287" Y="14569" Z="0"/>
					<Vertex X="8287" Y="14584" Z="0"/>
					<Vertex X="8302" Y="14584" Z="0"/>
					<Vertex X="8317" Y="14584" Z="0"/>
					<Vertex X="8332" Y="14599" Z="0"/>
					<Vertex X="8347" Y="14614" Z="0"/>
					<Vertex X="8361" Y="14628" Z="0"/>
					<Vertex X="8376" Y="14628" Z="0"/>
					<Vertex X="8391" Y="14643" Z="0"/>
					<Vertex X="8406" Y="14643" Z="0"/>
					<Vertex X="8421" Y="14658" Z="0"/>
					<Vertex X="8421" Y="14673" Z="0"/>
					<Vertex X="8436" Y="14673" Z="0"/>
					<Vertex X="8451" Y="14673" Z="0"/>
					<Vertex X="8451" Y="14688" Z="0"/>
					<Vertex X="8480" Y="14688" Z="0"/>
					<Vertex X="8495" Y="14688" Z="0"/>
					<Vertex X="8510" Y="14688" Z="0"/>
					<Vertex X="8540" Y="14688" Z="0"/>
					<Vertex X="8569" Y="14688" Z="0"/>
					<Vertex X="8584" Y="14688" Z="0"/>
					<Vertex X="8614" Y="14688" Z="0"/>
					<Vertex X="8629" Y="14688" Z="0"/>
					<Vertex X="8658" Y="14688" Z="0"/>
					<Vertex X="8673" Y="14688" Z="0"/>
					<Vertex X="8688" Y="14688" Z="0"/>
					<Vertex X="8703" Y="14688" Z="0"/>
					<Vertex X="8733" Y="14688" Z="0"/>
					<Vertex X="8748" Y="14688" Z="0"/>
					<Vertex X="8762" Y="14688" Z="0"/>
					<Vertex X="8777" Y="14688" Z="0"/>
					<Vertex X="8792" Y="14673" Z="0"/>
					<Vertex X="8807" Y="14658" Z="0"/>
					<Vertex X="8822" Y="14658" Z="0"/>
					<Vertex X="8837" Y="14643" Z="0"/>
					<Vertex X="8852" Y="14643" Z="0"/>
					<Vertex X="8866" Y="14643" Z="0"/>
					<Vertex X="8881" Y="14628" Z="0"/>
					<Vertex X="8911" Y="14628" Z="0"/>
					<Vertex X="8926" Y="14614" Z="0"/>
					<Vertex X="8941" Y="14614" Z="0"/>
					<Vertex X="8955" Y="14599" Z="0"/>
					<Vertex X="8970" Y="14599" Z="0"/>
					<Vertex X="8985" Y="14584" Z="0"/>
					<Vertex X="9000" Y="14584" Z="0"/>
					<Vertex X="9015" Y="14584" Z="0"/>
					<Vertex X="9045" Y="14569" Z="0"/>
					<Vertex X="9074" Y="14569" Z="0"/>
					<Vertex X="9104" Y="14554" Z="0"/>
					<Vertex X="9119" Y="14554" Z="0"/>
					<Vertex X="9134" Y="14539" Z="0"/>
					<Vertex X="9149" Y="14539" Z="0"/>
					<Vertex X="9163" Y="14539" Z="0"/>
					<Vertex X="9178" Y="14539" Z="0"/>
					<Vertex X="9193" Y="14539" Z="0"/>
					<Vertex X="9223" Y="14539" Z="0"/>
					<Vertex X="9252" Y="14539" Z="0"/>
					<Vertex X="9267" Y="14539" Z="0"/>
					<Vertex X="9282" Y="14539" Z="0"/>
					<Vertex X="9312" Y="14539" Z="0"/>
					<Vertex X="9342" Y="14539" Z="0"/>
					<Vertex X="9371" Y="14554" Z="0"/>
					<Vertex X="9386" Y="14569" Z="0"/>
					<Vertex X="9416" Y="14569" Z="0"/>
					<Vertex X="9431" Y="14584" Z="0"/>
					<Vertex X="9475" Y="14599" Z="0"/>
					<Vertex X="9505" Y="14614" Z="0"/>
					<Vertex X="9550" Y="14614" Z="0"/>
					<Vertex X="9594" Y="14628" Z="0"/>
					<Vertex X="9639" Y="14643" Z="0"/>
					<Vertex X="9668" Y="14658" Z="0"/>
					<Vertex X="9713" Y="14658" Z="0"/>
					<Vertex X="9728" Y="14673" Z="0"/>
					<Vertex X="9757" Y="14688" Z="0"/>
					<Vertex X="9772" Y="14703" Z="0"/>
					<Vertex X="9787" Y="14717" Z="0"/>
					<Vertex X="9802" Y="14732" Z="0"/>
					<Vertex X="9817" Y="14732" Z="0"/>
					<Vertex X="9817" Y="14747" Z="0"/>
					<Vertex X="9817" Y="14762" Z="0"/>
					<Vertex X="9832" Y="14762" Z="0"/>
					<Vertex X="9832" Y="14777" Z="0"/>
					<Vertex X="9847" Y="14777" Z="0"/>
					<Vertex X="9847" Y="14792" Z="0"/>
					<Vertex X="9861" Y="14792" Z="0"/>
					<Vertex X="9861" Y="14807" Z="0"/>
					<Vertex X="9861" Y="14821" Z="0"/>
					<Vertex X="9876" Y="14836" Z="0"/>
					<Vertex X="9876" Y="14851" Z="0"/>
					<Vertex X="9891" Y="14866" Z="0"/>
					<Vertex X="9891" Y="14896" Z="0"/>
					<Vertex X="9906" Y="14955" Z="0"/>
					<Vertex X="9906" Y="14985" Z="0"/>
					<Vertex X="9906" Y="15029" Z="0"/>
					<Vertex X="9921" Y="15059" Z="0"/>
					<Vertex X="9921" Y="15089" Z="0"/>
					<Vertex X="9921" Y="15118" Z="0"/>
					<Vertex X="9936" Y="15163" Z="0"/>
					<Vertex X="9951" Y="15178" Z="0"/>
					<Vertex X="9951" Y="15208" Z="0"/>
					<Vertex X="9965" Y="15208" Z="0"/>
					<Vertex X="9965" Y="15237" Z="0"/>
					<Vertex X="9980" Y="15252" Z="0"/>
					<Vertex X="9980" Y="15267" Z="0"/>
					<Vertex X="9995" Y="15297" Z="0"/>
					<Vertex X="10010" Y="15312" Z="0"/>
					<Vertex X="10025" Y="15356" Z="0"/>
					<Vertex X="10025" Y="15386" Z="0"/>
					<Vertex X="10040" Y="15401" Z="0"/>
					<Vertex X="10054" Y="15445" Z="0"/>
					<Vertex X="10054" Y="15460" Z="0"/>
					<Vertex X="10054" Y="15475" Z="0"/>
					<Vertex X="10054" Y="15505" Z="0"/>
					<Vertex X="10054" Y="15534" Z="0"/>
					<Vertex X="10069" Y="15549" Z="0"/>
					<Vertex X="10084" Y="15579" Z="0"/>
					<Vertex X="10084" Y="15609" Z="0"/>
					<Vertex X="10084" Y="15623" Z="0"/>
					<Vertex X="10099" Y="15638" Z="0"/>
					<Vertex X="10099" Y="15683" Z="0"/>
					<Vertex X="10129" Y="15727" Z="0"/>
					<Vertex X="10129" Y="15757" Z="0"/>
					<Vertex X="10129" Y="15787" Z="0"/>
					<Vertex X="10144" Y="15802" Z="0"/>
					<Vertex X="10158" Y="15831" Z="0"/>
					<Vertex X="10158" Y="15846" Z="0"/>
					<Vertex X="10158" Y="15861" Z="0"/>
					<Vertex X="10173" Y="15876" Z="0"/>
					<Vertex X="10173" Y="15891" Z="0"/>
					<Vertex X="10188" Y="15920" Z="0"/>
					<Vertex X="10188" Y="15950" Z="0"/>
					<Vertex X="10203" Y="15965" Z="0"/>
					<Vertex X="10203" Y="15980" Z="0"/>
					<Vertex X="10218" Y="15995" Z="0"/>
					<Vertex X="10233" Y="16024" Z="0"/>
					<Vertex X="10233" Y="16039" Z="0"/>
					<Vertex X="10248" Y="16039" Z="0"/>
					<Vertex X="10262" Y="16054" Z="0"/>
					<Vertex X="10262" Y="16069" Z="0"/>
					<Vertex X="10277" Y="16084" Z="0"/>
					<Vertex X="10292" Y="16099" Z="0"/>
					<Vertex X="10307" Y="16113" Z="0"/>
					<Vertex X="10307" Y="16128" Z="0"/>
					<Vertex X="10322" Y="16128" Z="0"/>
					<Vertex X="10322" Y="16143" Z="0"/>
					<Vertex X="10337" Y="16158" Z="0"/>
					<Vertex X="10351" Y="16173" Z="0"/>
					<Vertex X="10381" Y="16217" Z="0"/>
					<Vertex X="10396" Y="16247" Z="0"/>
					<Vertex X="10411" Y="16262" Z="0"/>
					<Vertex X="10426" Y="16262" Z="0"/>
					<Vertex X="10426" Y="16277" Z="0"/>
					<Vertex X="10441" Y="16277" Z="0"/>
					<Vertex X="10441" Y="16292" Z="0"/>
					<Vertex X="10455" Y="16307" Z="0"/>
					<Vertex X="10470" Y="16321" Z="0"/>
					<Vertex X="10485" Y="16321" Z="0"/>
					<Vertex X="10500" Y="16336" Z="0"/>
					<Vertex X="10515" Y="16351" Z="0"/>
					<Vertex X="10530" Y="16366" Z="0"/>
					<Vertex X="10545" Y="16381" Z="0"/>
					<Vertex X="10559" Y="16381" Z="0"/>
					<Vertex X="10559" Y="16396" Z="0"/>
					<Vertex X="10574" Y="16411" Z="0"/>
					<Vertex X="10589" Y="16425" Z="0"/>
					<Vertex X="10604" Y="16425" Z="0"/>
					<Vertex X="10634" Y="16440" Z="0"/>
					<Vertex X="10634" Y="16455" Z="0"/>
					<Vertex X="10649" Y="16455" Z="0"/>
					<Vertex X="10678" Y="16485" Z="0"/>
					<Vertex X="10708" Y="16485" Z="0"/>
					<Vertex X="10708" Y="16500" Z="0"/>
					<Vertex X="10723" Y="16500" Z="0"/>
					<Vertex X="10738" Y="16529" Z="0"/>
					<Vertex X="10752" Y="16529" Z="0"/>
					<Vertex X="10767" Y="16544" Z="0"/>
					<Vertex X="10782" Y="16544" Z="0"/>
					<Vertex X="10782" Y="16559" Z="0"/>
					<Vertex X="10797" Y="16574" Z="0"/>
					<Vertex X="10812" Y="16574" Z="0"/>
					<Vertex X="10827" Y="16589" Z="0"/>
					<Vertex X="10842" Y="16589" Z="0"/>
					<Vertex X="10901" Y="16618" Z="0"/>
					<Vertex X="10931" Y="16618" Z="0"/>
					<Vertex X="10960" Y="16633" Z="0"/>
					<Vertex X="10975" Y="16633" Z="0"/>
					<Vertex X="10990" Y="16648" Z="0"/>
					<Vertex X="11005" Y="16648" Z="0"/>
					<Vertex X="11020" Y="16663" Z="0"/>
					<Vertex X="11020" Y="16678" Z="0"/>
					<Vertex X="11035" Y="16678" Z="0"/>
					<Vertex X="11050" Y="16678" Z="0"/>
					<Vertex X="11050" Y="16693" Z="0"/>
					<Vertex X="11094" Y="16708" Z="0"/>
					<Vertex X="11109" Y="16708" Z="0"/>
					<Vertex X="11139" Y="16708" Z="0"/>
					<Vertex X="11153" Y="16708" Z="0"/>
					<Vertex X="11168" Y="16722" Z="0"/>
					<Vertex X="11228" Y="16722" Z="0"/>
					<Vertex X="11243" Y="16737" Z="0"/>
					<Vertex X="11272" Y="16737" Z="0"/>
					<Vertex X="11317" Y="16737" Z="0"/>
					<Vertex X="11376" Y="16752" Z="0"/>
					<Vertex X="11406" Y="16752" Z="0"/>
					<Vertex X="11450" Y="16752" Z="0"/>
					<Vertex X="11495" Y="16767" Z="0"/>
					<Vertex X="11569" Y="16782" Z="0"/>
					<Vertex X="11599" Y="16782" Z="0"/>
					<Vertex X="11644" Y="16797" Z="0"/>
					<Vertex X="11673" Y="16812" Z="0"/>
					<Vertex X="11777" Y="16826" Z="0"/>
					<Vertex X="11822" Y="16841" Z="0"/>
					<Vertex X="11866" Y="16841" Z="0"/>
					<Vertex X="11896" Y="16856" Z="0"/>
					<Vertex X="11941" Y="16871" Z="0"/>
					<Vertex X="12000" Y="16886" Z="0"/>
					<Vertex X="12015" Y="16901" Z="0"/>
					<Vertex X="12045" Y="16915" Z="0"/>
					<Vertex X="12059" Y="16915" Z="0"/>
					<Vertex X="12089" Y="16945" Z="0"/>
					<Vertex X="12104" Y="16945" Z="0"/>
					<Vertex X="12149" Y="16960" Z="0"/>
					<Vertex X="12178" Y="16975" Z="0"/>
					<Vertex X="12208" Y="16975" Z="0"/>
					<Vertex X="12238" Y="16990" Z="0"/>
					<Vertex X="12267" Y="17005" Z="0"/>
					<Vertex X="12327" Y="17019" Z="0"/>
					<Vertex X="12356" Y="17034" Z="0"/>
					<Vertex X="12386" Y="17049" Z="0"/>
					<Vertex X="12446" Y="17064" Z="0"/>
					<Vertex X="12475" Y="17079" Z="0"/>
					<Vertex X="12505" Y="17079" Z="0"/>
					<Vertex X="12535" Y="17094" Z="0"/>
					<Vertex X="12549" Y="17109" Z="0"/>
					<Vertex X="12564" Y="17123" Z="0"/>
					<Vertex X="12579" Y="17138" Z="0"/>
					<Vertex X="12594" Y="17138" Z="0"/>
					<Vertex X="12609" Y="17138" Z="0"/>
					<Vertex X="12624" Y="17153" Z="0"/>
					<Vertex X="12683" Y="17183" Z="0"/>
					<Vertex X="12728" Y="17183" Z="0"/>
					<Vertex X="12757" Y="17198" Z="0"/>
					<Vertex X="12817" Y="17227" Z="0"/>
					<Vertex X="12861" Y="17227" Z="0"/>
					<Vertex X="12891" Y="17242" Z="0"/>
					<Vertex X="12906" Y="17257" Z="0"/>
					<Vertex X="12950" Y="17272" Z="0"/>
					<Vertex X="12965" Y="17287" Z="0"/>
					<Vertex X="12980" Y="17287" Z="0"/>
					<Vertex X="13010" Y="17316" Z="0"/>
					<Vertex X="13025" Y="17316" Z="0"/>
					<Vertex X="13040" Y="17316" Z="0"/>
					<Vertex X="13069" Y="17331" Z="0"/>
					<Vertex X="13069" Y="17346" Z="0"/>
					<Vertex X="13084" Y="17361" Z="0"/>
					<Vertex X="13099" Y="17361" Z="0"/>
					<Vertex X="13099" Y="17376" Z="0"/>
					<Vertex X="13129" Y="17391" Z="0"/>
					<Vertex X="13144" Y="17406" Z="0"/>
					<Vertex X="13158" Y="17420" Z="0"/>
					<Vertex X="13173" Y="17420" Z="0"/>
					<Vertex X="13173" Y="17435" Z="0"/>
					<Vertex X="13188" Y="17435" Z="0"/>
					<Vertex X="13203" Y="17450" Z="0"/>
					<Vertex X="13218" Y="17465" Z="0"/>
					<Vertex X="13233" Y="17465" Z="0"/>
					<Vertex X="13233" Y="17480" Z="0"/>
					<Vertex X="13248" Y="17495" Z="0"/>
					<Vertex X="13262" Y="17510" Z="0"/>
					<Vertex X="13277" Y="17510" Z="0"/>
					<Vertex X="13292" Y="17524" Z="0"/>
					<Vertex X="13307" Y="17524" Z="0"/>
					<Vertex X="13322" Y="17524" Z="0"/>
					<Vertex X="13441" Y="17435" Z="0"/>
				</Vertices>
			</Region>
			<Region Id="6" Type="0" Zoom="0.045079" Selected="1" ImageLocation="" ImageFocus="0" Length="26117.6" Area="13803737.0" LengthMicrons="6417.1" AreaMicrons="833310.8" Text="SOLID" NegativeROA="0" InputRegionId="0" Analyze="1" DisplayId="6">
				<Attributes/>
				<Vertices>
					<Vertex X="35759" Y="17569" Z="0"/>
					<Vertex X="35737" Y="17613" Z="0"/>
					<Vertex X="35693" Y="17658" Z="0"/>
					<Vertex X="35670" Y="17702" Z="0"/>
					<Vertex X="35648" Y="17769" Z="0"/>
					<Vertex X="35626" Y="17813" Z="0"/>
					<Vertex X="35560" Y="17857" Z="0"/>
					<Vertex X="35537" Y="17924" Z="0"/>
					<Vertex X="35493" Y="17968" Z="0"/>
					<Vertex X="35471" Y="18035" Z="0"/>
					<Vertex X="35426" Y="18079" Z="0"/>
					<Vertex X="35404" Y="18123" Z="0"/>
					<Vertex X="35382" Y="18146" Z="0"/>
					<Vertex X="35360" Y="18190" Z="0"/>
					<Vertex X="35338" Y="18212" Z="0"/>
					<Vertex X="35293" Y="18257" Z="0"/>
					<Vertex X="35249" Y="18301" Z="0"/>
					<Vertex X="35227" Y="18323" Z="0"/>
					<Vertex X="35205" Y="18345" Z="0"/>
					<Vertex X="35182" Y="18367" Z="0"/>
					<Vertex X="35160" Y="18412" Z="0"/>
					<Vertex X="35116" Y="18434" Z="0"/>
					<Vertex X="35071" Y="18478" Z="0"/>
					<Vertex X="35049" Y="18545" Z="0"/>
					<Vertex X="35027" Y="18567" Z="0"/>
					<Vertex X="35005" Y="18611" Z="0"/>
					<Vertex X="34961" Y="18634" Z="0"/>
					<Vertex X="34938" Y="18678" Z="0"/>
					<Vertex X="34916" Y="18722" Z="0"/>
					<Vertex X="34872" Y="18767" Z="0"/>
					<Vertex X="34850" Y="18789" Z="0"/>
					<Vertex X="34827" Y="18833" Z="0"/>
					<Vertex X="34783" Y="18878" Z="0"/>
					<Vertex X="34761" Y="18900" Z="0"/>
					<Vertex X="34717" Y="18944" Z="0"/>
					<Vertex X="34650" Y="18989" Z="0"/>
					<Vertex X="34628" Y="19011" Z="0"/>
					<Vertex X="34606" Y="19011" Z="0"/>
					<Vertex X="34583" Y="19055" Z="0"/>
					<Vertex X="34495" Y="19077" Z="0"/>
					<Vertex X="34428" Y="19100" Z="0"/>
					<Vertex X="34384" Y="19100" Z="0"/>
					<Vertex X="34362" Y="19122" Z="0"/>
					<Vertex X="34339" Y="19122" Z="0"/>
					<Vertex X="34339" Y="19144" Z="0"/>
					<Vertex X="34317" Y="19144" Z="0"/>
					<Vertex X="34295" Y="19144" Z="0"/>
					<Vertex X="34273" Y="19144" Z="0"/>
					<Vertex X="34273" Y="19122" Z="0"/>
					<Vertex X="34273" Y="19100" Z="0"/>
					<Vertex X="34273" Y="19011" Z="0"/>
					<Vertex X="34273" Y="18922" Z="0"/>
					<Vertex X="34251" Y="18833" Z="0"/>
					<Vertex X="34229" Y="18789" Z="0"/>
					<Vertex X="34229" Y="18767" Z="0"/>
					<Vertex X="34229" Y="18722" Z="0"/>
					<Vertex X="34229" Y="18656" Z="0"/>
					<Vertex X="34229" Y="18634" Z="0"/>
					<Vertex X="34229" Y="18589" Z="0"/>
					<Vertex X="34229" Y="18523" Z="0"/>
					<Vertex X="34229" Y="18456" Z="0"/>
					<Vertex X="34229" Y="18434" Z="0"/>
					<Vertex X="34229" Y="18412" Z="0"/>
					<Vertex X="34229" Y="18390" Z="0"/>
					<Vertex X="34229" Y="18367" Z="0"/>
					<Vertex X="34229" Y="18323" Z="0"/>
					<Vertex X="34229" Y="18301" Z="0"/>
					<Vertex X="34229" Y="18279" Z="0"/>
					<Vertex X="34229" Y="18257" Z="0"/>
					<Vertex X="34251" Y="18234" Z="0"/>
					<Vertex X="34251" Y="18212" Z="0"/>
					<Vertex X="34295" Y="18168" Z="0"/>
					<Vertex X="34295" Y="18146" Z="0"/>
					<Vertex X="34317" Y="18123" Z="0"/>
					<Vertex X="34362" Y="18101" Z="0"/>
					<Vertex X="34362" Y="18079" Z="0"/>
					<Vertex X="34384" Y="18057" Z="0"/>
					<Vertex X="34384" Y="18035" Z="0"/>
					<Vertex X="34406" Y="18013" Z="0"/>
					<Vertex X="34406" Y="17990" Z="0"/>
					<Vertex X="34450" Y="17990" Z="0"/>
					<Vertex X="34450" Y="17968" Z="0"/>
					<Vertex X="34473" Y="17946" Z="0"/>
					<Vertex X="34495" Y="17924" Z="0"/>
					<Vertex X="34517" Y="17924" Z="0"/>
					<Vertex X="34517" Y="17902" Z="0"/>
					<Vertex X="34539" Y="17879" Z="0"/>
					<Vertex X="34561" Y="17857" Z="0"/>
					<Vertex X="34561" Y="17835" Z="0"/>
					<Vertex X="34606" Y="17813" Z="0"/>
					<Vertex X="34606" Y="17769" Z="0"/>
					<Vertex X="34628" Y="17769" Z="0"/>
					<Vertex X="34628" Y="17746" Z="0"/>
					<Vertex X="34628" Y="17724" Z="0"/>
					<Vertex X="34628" Y="17702" Z="0"/>
					<Vertex X="34650" Y="17680" Z="0"/>
					<Vertex X="34672" Y="17658" Z="0"/>
					<Vertex X="34672" Y="17613" Z="0"/>
					<Vertex X="34672" Y="17591" Z="0"/>
					<Vertex X="34672" Y="17569" Z="0"/>
					<Vertex X="34672" Y="17547" Z="0"/>
					<Vertex X="34650" Y="17525" Z="0"/>
					<Vertex X="34606" Y="17480" Z="0"/>
					<Vertex X="34583" Y="17458" Z="0"/>
					<Vertex X="34561" Y="17436" Z="0"/>
					<Vertex X="34539" Y="17414" Z="0"/>
					<Vertex X="34539" Y="17391" Z="0"/>
					<Vertex X="34517" Y="17391" Z="0"/>
					<Vertex X="34495" Y="17391" Z="0"/>
					<Vertex X="34473" Y="17369" Z="0"/>
					<Vertex X="34473" Y="17347" Z="0"/>
					<Vertex X="34450" Y="17347" Z="0"/>
					<Vertex X="34406" Y="17325" Z="0"/>
					<Vertex X="34384" Y="17303" Z="0"/>
					<Vertex X="34384" Y="17280" Z="0"/>
					<Vertex X="34384" Y="17236" Z="0"/>
					<Vertex X="34450" Y="16992" Z="0"/>
					<Vertex X="34473" Y="16903" Z="0"/>
					<Vertex X="34495" Y="16859" Z="0"/>
					<Vertex X="34517" Y="16837" Z="0"/>
					<Vertex X="34517" Y="16815" Z="0"/>
					<Vertex X="34539" Y="16770" Z="0"/>
					<Vertex X="34539" Y="16748" Z="0"/>
					<Vertex X="34539" Y="16704" Z="0"/>
					<Vertex X="34539" Y="16682" Z="0"/>
					<Vertex X="34539" Y="16659" Z="0"/>
					<Vertex X="34561" Y="16637" Z="0"/>
					<Vertex X="34561" Y="16615" Z="0"/>
					<Vertex X="34583" Y="16571" Z="0"/>
					<Vertex X="34583" Y="16526" Z="0"/>
					<Vertex X="34606" Y="16504" Z="0"/>
					<Vertex X="34628" Y="16482" Z="0"/>
					<Vertex X="34628" Y="16460" Z="0"/>
					<Vertex X="34628" Y="16438" Z="0"/>
					<Vertex X="34650" Y="16415" Z="0"/>
					<Vertex X="34650" Y="16393" Z="0"/>
					<Vertex X="34672" Y="16371" Z="0"/>
					<Vertex X="34717" Y="16349" Z="0"/>
					<Vertex X="34739" Y="16349" Z="0"/>
					<Vertex X="34761" Y="16349" Z="0"/>
					<Vertex X="34783" Y="16349" Z="0"/>
					<Vertex X="34827" Y="16349" Z="0"/>
					<Vertex X="34872" Y="16349" Z="0"/>
					<Vertex X="34894" Y="16349" Z="0"/>
					<Vertex X="34916" Y="16349" Z="0"/>
					<Vertex X="34938" Y="16304" Z="0"/>
					<Vertex X="35049" Y="16304" Z="0"/>
					<Vertex X="35071" Y="16349" Z="0"/>
					<Vertex X="35094" Y="16349" Z="0"/>
					<Vertex X="35138" Y="16349" Z="0"/>
					<Vertex X="35160" Y="16349" Z="0"/>
					<Vertex X="35182" Y="16349" Z="0"/>
					<Vertex X="35205" Y="16349" Z="0"/>
					<Vertex X="35227" Y="16349" Z="0"/>
					<Vertex X="35249" Y="16327" Z="0"/>
					<Vertex X="35338" Y="16393" Z="0"/>
					<Vertex X="35360" Y="16393" Z="0"/>
					<Vertex X="35382" Y="16393" Z="0"/>
					<Vertex X="35404" Y="16393" Z="0"/>
					<Vertex X="35426" Y="16371" Z="0"/>
					<Vertex X="35449" Y="16371" Z="0"/>
					<Vertex X="35471" Y="16371" Z="0"/>
					<Vertex X="35493" Y="16371" Z="0"/>
					<Vertex X="35515" Y="16349" Z="0"/>
					<Vertex X="35537" Y="16327" Z="0"/>
					<Vertex X="35582" Y="16304" Z="0"/>
					<Vertex X="35604" Y="16304" Z="0"/>
					<Vertex X="35626" Y="16282" Z="0"/>
					<Vertex X="35648" Y="16282" Z="0"/>
					<Vertex X="35670" Y="16260" Z="0"/>
					<Vertex X="35693" Y="16238" Z="0"/>
					<Vertex X="35737" Y="16216" Z="0"/>
					<Vertex X="35737" Y="16171" Z="0"/>
					<Vertex X="35759" Y="16171" Z="0"/>
					<Vertex X="35781" Y="16149" Z="0"/>
					<Vertex X="35804" Y="16127" Z="0"/>
					<Vertex X="35826" Y="16083" Z="0"/>
					<Vertex X="35870" Y="16060" Z="0"/>
					<Vertex X="35870" Y="16038" Z="0"/>
					<Vertex X="35892" Y="16038" Z="0"/>
					<Vertex X="35892" Y="16016" Z="0"/>
					<Vertex X="35914" Y="15994" Z="0"/>
					<Vertex X="35959" Y="15972" Z="0"/>
					<Vertex X="35959" Y="15949" Z="0"/>
					<Vertex X="36003" Y="15905" Z="0"/>
					<Vertex X="36025" Y="15905" Z="0"/>
					<Vertex X="36025" Y="15883" Z="0"/>
					<Vertex X="36048" Y="15861" Z="0"/>
					<Vertex X="36092" Y="15839" Z="0"/>
					<Vertex X="36114" Y="15816" Z="0"/>
					<Vertex X="36136" Y="15772" Z="0"/>
					<Vertex X="36158" Y="15750" Z="0"/>
					<Vertex X="36181" Y="15750" Z="0"/>
					<Vertex X="36203" Y="15705" Z="0"/>
					<Vertex X="36225" Y="15661" Z="0"/>
					<Vertex X="36269" Y="15639" Z="0"/>
					<Vertex X="36292" Y="15617" Z="0"/>
					<Vertex X="36292" Y="15595" Z="0"/>
					<Vertex X="36314" Y="15595" Z="0"/>
					<Vertex X="36336" Y="15550" Z="0"/>
					<Vertex X="36336" Y="15528" Z="0"/>
					<Vertex X="36336" Y="15506" Z="0"/>
					<Vertex X="36358" Y="15461" Z="0"/>
					<Vertex X="36380" Y="15439" Z="0"/>
					<Vertex X="36402" Y="15395" Z="0"/>
					<Vertex X="36425" Y="15373" Z="0"/>
					<Vertex X="36447" Y="15351" Z="0"/>
					<Vertex X="36491" Y="15306" Z="0"/>
					<Vertex X="36513" Y="15240" Z="0"/>
					<Vertex X="36536" Y="15217" Z="0"/>
					<Vertex X="36580" Y="15173" Z="0"/>
					<Vertex X="36647" Y="15107" Z="0"/>
					<Vertex X="36580" Y="14973" Z="0"/>
					<Vertex X="36580" Y="14951" Z="0"/>
					<Vertex X="36580" Y="14907" Z="0"/>
					<Vertex X="36602" Y="14885" Z="0"/>
					<Vertex X="36602" Y="14863" Z="0"/>
					<Vertex X="36624" Y="14840" Z="0"/>
					<Vertex X="36647" Y="14818" Z="0"/>
					<Vertex X="36669" Y="14796" Z="0"/>
					<Vertex X="36669" Y="14774" Z="0"/>
					<Vertex X="36669" Y="14752" Z="0"/>
					<Vertex X="36669" Y="14729" Z="0"/>
					<Vertex X="36691" Y="14707" Z="0"/>
					<Vertex X="36735" Y="14663" Z="0"/>
					<Vertex X="36735" Y="14641" Z="0"/>
					<Vertex X="36757" Y="14618" Z="0"/>
					<Vertex X="36780" Y="14574" Z="0"/>
					<Vertex X="36824" Y="14530" Z="0"/>
					<Vertex X="36868" Y="14485" Z="0"/>
					<Vertex X="36913" Y="14441" Z="0"/>
					<Vertex X="36957" Y="14397" Z="0"/>
					<Vertex X="37001" Y="14374" Z="0"/>
					<Vertex X="37068" Y="14352" Z="0"/>
					<Vertex X="37090" Y="14330" Z="0"/>
					<Vertex X="37135" Y="14286" Z="0"/>
					<Vertex X="37135" Y="14264" Z="0"/>
					<Vertex X="37157" Y="14241" Z="0"/>
					<Vertex X="37157" Y="14219" Z="0"/>
					<Vertex X="37157" Y="14197" Z="0"/>
					<Vertex X="37135" Y="14153" Z="0"/>
					<Vertex X="37112" Y="14108" Z="0"/>
					<Vertex X="37090" Y="14086" Z="0"/>
					<Vertex X="37046" Y="14064" Z="0"/>
					<Vertex X="37046" Y="14042" Z="0"/>
					<Vertex X="37024" Y="14042" Z="0"/>
					<Vertex X="37001" Y="14020" Z="0"/>
					<Vertex X="36957" Y="13997" Z="0"/>
					<Vertex X="36935" Y="13975" Z="0"/>
					<Vertex X="36824" Y="13931" Z="0"/>
					<Vertex X="36757" Y="13886" Z="0"/>
					<Vertex X="36669" Y="13886" Z="0"/>
					<Vertex X="36624" Y="13864" Z="0"/>
					<Vertex X="36580" Y="13864" Z="0"/>
					<Vertex X="36558" Y="13864" Z="0"/>
					<Vertex X="36469" Y="13864" Z="0"/>
					<Vertex X="36402" Y="13864" Z="0"/>
					<Vertex X="36269" Y="13886" Z="0"/>
					<Vertex X="36158" Y="13931" Z="0"/>
					<Vertex X="36136" Y="13931" Z="0"/>
					<Vertex X="36092" Y="13953" Z="0"/>
					<Vertex X="36070" Y="13953" Z="0"/>
					<Vertex X="36048" Y="13975" Z="0"/>
					<Vertex X="36025" Y="13975" Z="0"/>
					<Vertex X="36003" Y="13975" Z="0"/>
					<Vertex X="35959" Y="13975" Z="0"/>
					<Vertex X="35870" Y="13975" Z="0"/>
					<Vertex X="35826" Y="13997" Z="0"/>
					<Vertex X="35781" Y="13997" Z="0"/>
					<Vertex X="35759" Y="13997" Z="0"/>
					<Vertex X="35759" Y="13975" Z="0"/>
					<Vertex X="35626" Y="13665" Z="0"/>
					<Vertex X="35582" Y="13620" Z="0"/>
					<Vertex X="35582" Y="13576" Z="0"/>
					<Vertex X="35582" Y="13554" Z="0"/>
					<Vertex X="35582" Y="13532" Z="0"/>
					<Vertex X="35582" Y="13509" Z="0"/>
					<Vertex X="35582" Y="13487" Z="0"/>
					<Vertex X="35582" Y="13465" Z="0"/>
					<Vertex X="35582" Y="13443" Z="0"/>
					<Vertex X="35604" Y="13354" Z="0"/>
					<Vertex X="35648" Y="13310" Z="0"/>
					<Vertex X="35670" Y="13221" Z="0"/>
					<Vertex X="35715" Y="13132" Z="0"/>
					<Vertex X="35737" Y="13088" Z="0"/>
					<Vertex X="35759" Y="13043" Z="0"/>
					<Vertex X="35781" Y="13021" Z="0"/>
					<Vertex X="35781" Y="12977" Z="0"/>
					<Vertex X="35826" Y="12933" Z="0"/>
					<Vertex X="35826" Y="12888" Z="0"/>
					<Vertex X="35870" Y="12799" Z="0"/>
					<Vertex X="35892" Y="12755" Z="0"/>
					<Vertex X="35914" Y="12733" Z="0"/>
					<Vertex X="35937" Y="12711" Z="0"/>
					<Vertex X="35959" Y="12666" Z="0"/>
					<Vertex X="35981" Y="12622" Z="0"/>
					<Vertex X="36025" Y="12578" Z="0"/>
					<Vertex X="36048" Y="12578" Z="0"/>
					<Vertex X="36070" Y="12533" Z="0"/>
					<Vertex X="36092" Y="12511" Z="0"/>
					<Vertex X="36136" Y="12467" Z="0"/>
					<Vertex X="36181" Y="12445" Z="0"/>
					<Vertex X="36203" Y="12422" Z="0"/>
					<Vertex X="36247" Y="12378" Z="0"/>
					<Vertex X="36314" Y="12356" Z="0"/>
					<Vertex X="36358" Y="12334" Z="0"/>
					<Vertex X="36402" Y="12311" Z="0"/>
					<Vertex X="36425" Y="12311" Z="0"/>
					<Vertex X="36447" Y="12311" Z="0"/>
					<Vertex X="36469" Y="12311" Z="0"/>
					<Vertex X="36513" Y="12311" Z="0"/>
					<Vertex X="36536" Y="12334" Z="0"/>
					<Vertex X="36602" Y="12334" Z="0"/>
					<Vertex X="36669" Y="12356" Z="0"/>
					<Vertex X="36780" Y="12356" Z="0"/>
					<Vertex X="36846" Y="12356" Z="0"/>
					<Vertex X="36868" Y="12356" Z="0"/>
					<Vertex X="36891" Y="12356" Z="0"/>
					<Vertex X="37024" Y="12378" Z="0"/>
					<Vertex X="37135" Y="12422" Z="0"/>
					<Vertex X="37157" Y="12445" Z="0"/>
					<Vertex X="37179" Y="12467" Z="0"/>
					<Vertex X="37201" Y="12489" Z="0"/>
					<Vertex X="37245" Y="12533" Z="0"/>
					<Vertex X="37312" Y="12578" Z="0"/>
					<Vertex X="37334" Y="12600" Z="0"/>
					<Vertex X="37356" Y="12622" Z="0"/>
					<Vertex X="37379" Y="12644" Z="0"/>
					<Vertex X="37401" Y="12666" Z="0"/>
					<Vertex X="37423" Y="12689" Z="0"/>
					<Vertex X="37623" Y="12910" Z="0"/>
					<Vertex X="37667" Y="12955" Z="0"/>
					<Vertex X="37689" Y="12977" Z="0"/>
					<Vertex X="37711" Y="12999" Z="0"/>
					<Vertex X="37756" Y="12999" Z="0"/>
					<Vertex X="37778" Y="13021" Z="0"/>
					<Vertex X="37778" Y="13043" Z="0"/>
					<Vertex X="37822" Y="13066" Z="0"/>
					<Vertex X="37844" Y="13088" Z="0"/>
					<Vertex X="37867" Y="13110" Z="0"/>
					<Vertex X="37889" Y="13110" Z="0"/>
					<Vertex X="37933" Y="13110" Z="0"/>
					<Vertex X="37978" Y="13110" Z="0"/>
					<Vertex X="38022" Y="13110" Z="0"/>
					<Vertex X="38044" Y="13110" Z="0"/>
					<Vertex X="38066" Y="13110" Z="0"/>
					<Vertex X="38088" Y="13088" Z="0"/>
					<Vertex X="38111" Y="13066" Z="0"/>
					<Vertex X="38155" Y="13043" Z="0"/>
					<Vertex X="38199" Y="13021" Z="0"/>
					<Vertex X="38244" Y="12977" Z="0"/>
					<Vertex X="38266" Y="12955" Z="0"/>
					<Vertex X="38310" Y="12910" Z="0"/>
					<Vertex X="38332" Y="12888" Z="0"/>
					<Vertex X="38355" Y="12866" Z="0"/>
					<Vertex X="38377" Y="12822" Z="0"/>
					<Vertex X="38421" Y="12777" Z="0"/>
					<Vertex X="38443" Y="12755" Z="0"/>
					<Vertex X="38466" Y="12733" Z="0"/>
					<Vertex X="38488" Y="12711" Z="0"/>
					<Vertex X="38532" Y="12666" Z="0"/>
					<Vertex X="38554" Y="12644" Z="0"/>
					<Vertex X="38599" Y="12622" Z="0"/>
					<Vertex X="38621" Y="12600" Z="0"/>
					<Vertex X="38643" Y="12555" Z="0"/>
					<Vertex X="38687" Y="12533" Z="0"/>
					<Vertex X="38710" Y="12511" Z="0"/>
					<Vertex X="38710" Y="12489" Z="0"/>
					<Vertex X="38754" Y="12467" Z="0"/>
					<Vertex X="38776" Y="12445" Z="0"/>
					<Vertex X="38820" Y="12400" Z="0"/>
					<Vertex X="38887" Y="12356" Z="0"/>
					<Vertex X="38954" Y="12334" Z="0"/>
					<Vertex X="39042" Y="12311" Z="0"/>
					<Vertex X="39131" Y="12267" Z="0"/>
					<Vertex X="39175" Y="12245" Z="0"/>
					<Vertex X="39220" Y="12223" Z="0"/>
					<Vertex X="39242" Y="12223" Z="0"/>
					<Vertex X="39264" Y="12223" Z="0"/>
					<Vertex X="39286" Y="12245" Z="0"/>
					<Vertex X="39309" Y="12267" Z="0"/>
					<Vertex X="39331" Y="12289" Z="0"/>
					<Vertex X="39508" Y="12533" Z="0"/>
					<Vertex X="39641" Y="12711" Z="0"/>
					<Vertex X="39686" Y="12799" Z="0"/>
					<Vertex X="39708" Y="12844" Z="0"/>
					<Vertex X="39730" Y="12866" Z="0"/>
					<Vertex X="39774" Y="12910" Z="0"/>
					<Vertex X="39797" Y="12933" Z="0"/>
					<Vertex X="39819" Y="12955" Z="0"/>
					<Vertex X="39841" Y="12999" Z="0"/>
					<Vertex X="39885" Y="13088" Z="0"/>
					<Vertex X="39907" Y="13132" Z="0"/>
					<Vertex X="39952" Y="13199" Z="0"/>
					<Vertex X="39974" Y="13265" Z="0"/>
					<Vertex X="39996" Y="13287" Z="0"/>
					<Vertex X="39996" Y="13310" Z="0"/>
					<Vertex X="40018" Y="13376" Z="0"/>
					<Vertex X="40041" Y="13465" Z="0"/>
					<Vertex X="40041" Y="13487" Z="0"/>
					<Vertex X="40041" Y="13532" Z="0"/>
					<Vertex X="40041" Y="13576" Z="0"/>
					<Vertex X="40041" Y="13620" Z="0"/>
					<Vertex X="40018" Y="13665" Z="0"/>
					<Vertex X="39996" Y="13709" Z="0"/>
					<Vertex X="39952" Y="13731" Z="0"/>
					<Vertex X="39930" Y="13753" Z="0"/>
					<Vertex X="39907" Y="13776" Z="0"/>
					<Vertex X="39885" Y="13798" Z="0"/>
					<Vertex X="39841" Y="13842" Z="0"/>
					<Vertex X="39797" Y="13864" Z="0"/>
					<Vertex X="39752" Y="13909" Z="0"/>
					<Vertex X="39663" Y="13931" Z="0"/>
					<Vertex X="39597" Y="13975" Z="0"/>
					<Vertex X="39553" Y="13975" Z="0"/>
					<Vertex X="39530" Y="13975" Z="0"/>
					<Vertex X="39486" Y="13997" Z="0"/>
					<Vertex X="39442" Y="13997" Z="0"/>
					<Vertex X="39397" Y="13997" Z="0"/>
					<Vertex X="39375" Y="14020" Z="0"/>
					<Vertex X="39331" Y="14020" Z="0"/>
					<Vertex X="39242" Y="14020" Z="0"/>
					<Vertex X="39131" Y="14064" Z="0"/>
					<Vertex X="38887" Y="14086" Z="0"/>
					<Vertex X="38754" Y="14108" Z="0"/>
					<Vertex X="38665" Y="14108" Z="0"/>
					<Vertex X="38510" Y="14130" Z="0"/>
					<Vertex X="38399" Y="14175" Z="0"/>
					<Vertex X="38310" Y="14197" Z="0"/>
					<Vertex X="38244" Y="14219" Z="0"/>
					<Vertex X="38177" Y="14264" Z="0"/>
					<Vertex X="38088" Y="14308" Z="0"/>
					<Vertex X="38000" Y="14352" Z="0"/>
					<Vertex X="37955" Y="14374" Z="0"/>
					<Vertex X="37933" Y="14397" Z="0"/>
					<Vertex X="37889" Y="14441" Z="0"/>
					<Vertex X="37844" Y="14463" Z="0"/>
					<Vertex X="37800" Y="14508" Z="0"/>
					<Vertex X="37733" Y="14530" Z="0"/>
					<Vertex X="37733" Y="14574" Z="0"/>
					<Vertex X="37711" Y="14574" Z="0"/>
					<Vertex X="37711" Y="14596" Z="0"/>
					<Vertex X="37711" Y="14618" Z="0"/>
					<Vertex X="37711" Y="14641" Z="0"/>
					<Vertex X="37711" Y="14707" Z="0"/>
					<Vertex X="37711" Y="14752" Z="0"/>
					<Vertex X="37733" Y="14818" Z="0"/>
					<Vertex X="37778" Y="14907" Z="0"/>
					<Vertex X="37800" Y="14973" Z="0"/>
					<Vertex X="37844" Y="15018" Z="0"/>
					<Vertex X="37867" Y="15107" Z="0"/>
					<Vertex X="37889" Y="15195" Z="0"/>
					<Vertex X="37933" Y="15262" Z="0"/>
					<Vertex X="37933" Y="15284" Z="0"/>
					<Vertex X="37933" Y="15328" Z="0"/>
					<Vertex X="37933" Y="15351" Z="0"/>
					<Vertex X="37933" Y="15373" Z="0"/>
					<Vertex X="37933" Y="15417" Z="0"/>
					<Vertex X="37933" Y="15439" Z="0"/>
					<Vertex X="37911" Y="15506" Z="0"/>
					<Vertex X="37889" Y="15550" Z="0"/>
					<Vertex X="37844" Y="15617" Z="0"/>
					<Vertex X="37800" Y="15661" Z="0"/>
					<Vertex X="37778" Y="15705" Z="0"/>
					<Vertex X="37756" Y="15750" Z="0"/>
					<Vertex X="37711" Y="15794" Z="0"/>
					<Vertex X="37667" Y="15816" Z="0"/>
					<Vertex X="37623" Y="15861" Z="0"/>
					<Vertex X="37600" Y="15861" Z="0"/>
					<Vertex X="37578" Y="15861" Z="0"/>
					<Vertex X="37578" Y="15883" Z="0"/>
					<Vertex X="37556" Y="15883" Z="0"/>
					<Vertex X="37534" Y="15905" Z="0"/>
					<Vertex X="37467" Y="15994" Z="0"/>
					<Vertex X="37467" Y="16016" Z="0"/>
					<Vertex X="37445" Y="16060" Z="0"/>
					<Vertex X="37445" Y="16105" Z="0"/>
					<Vertex X="37423" Y="16127" Z="0"/>
					<Vertex X="37401" Y="16171" Z="0"/>
					<Vertex X="37401" Y="16194" Z="0"/>
					<Vertex X="37401" Y="16216" Z="0"/>
					<Vertex X="37401" Y="16260" Z="0"/>
					<Vertex X="37401" Y="16282" Z="0"/>
					<Vertex X="37401" Y="16327" Z="0"/>
					<Vertex X="37401" Y="16371" Z="0"/>
					<Vertex X="37401" Y="16393" Z="0"/>
					<Vertex X="37401" Y="16460" Z="0"/>
					<Vertex X="37401" Y="16504" Z="0"/>
					<Vertex X="37401" Y="16526" Z="0"/>
					<Vertex X="37401" Y="16615" Z="0"/>
					<Vertex X="37401" Y="16637" Z="0"/>
					<Vertex X="37401" Y="16659" Z="0"/>
					<Vertex X="37401" Y="16682" Z="0"/>
					<Vertex X="37379" Y="16704" Z="0"/>
					<Vertex X="37334" Y="16770" Z="0"/>
					<Vertex X="37312" Y="16837" Z="0"/>
					<Vertex X="37268" Y="16859" Z="0"/>
					<Vertex X="37245" Y="16881" Z="0"/>
					<Vertex X="37223" Y="16903" Z="0"/>
					<Vertex X="37201" Y="16926" Z="0"/>
					<Vertex X="37179" Y="16948" Z="0"/>
					<Vertex X="37179" Y="16992" Z="0"/>
					<Vertex X="37157" Y="17014" Z="0"/>
					<Vertex X="37112" Y="17036" Z="0"/>
					<Vertex X="37090" Y="17081" Z="0"/>
					<Vertex X="37068" Y="17103" Z="0"/>
					<Vertex X="37046" Y="17125" Z="0"/>
					<Vertex X="37001" Y="17170" Z="0"/>
					<Vertex X="36979" Y="17192" Z="0"/>
					<Vertex X="36957" Y="17236" Z="0"/>
					<Vertex X="36824" Y="17458" Z="0"/>
					<Vertex X="36713" Y="17569" Z="0"/>
					<Vertex X="36713" Y="17591" Z="0"/>
					<Vertex X="36713" Y="17613" Z="0"/>
					<Vertex X="36691" Y="17613" Z="0"/>
					<Vertex X="36669" Y="17613" Z="0"/>
					<Vertex X="36580" Y="17702" Z="0"/>
					<Vertex X="36513" Y="17724" Z="0"/>
					<Vertex X="36491" Y="17746" Z="0"/>
					<Vertex X="36491" Y="17769" Z="0"/>
					<Vertex X="36469" Y="17769" Z="0"/>
					<Vertex X="36447" Y="17791" Z="0"/>
					<Vertex X="36425" Y="17791" Z="0"/>
					<Vertex X="36402" Y="17813" Z="0"/>
					<Vertex X="36380" Y="17857" Z="0"/>
					<Vertex X="36358" Y="17857" Z="0"/>
					<Vertex X="36336" Y="17879" Z="0"/>
					<Vertex X="36314" Y="17902" Z="0"/>
					<Vertex X="36314" Y="17924" Z="0"/>
					<Vertex X="36269" Y="17946" Z="0"/>
					<Vertex X="36225" Y="17968" Z="0"/>
					<Vertex X="36203" Y="18013" Z="0"/>
					<Vertex X="36181" Y="18013" Z="0"/>
					<Vertex X="36136" Y="18035" Z="0"/>
					<Vertex X="36114" Y="18035" Z="0"/>
					<Vertex X="36070" Y="18057" Z="0"/>
					<Vertex X="36048" Y="18057" Z="0"/>
					<Vertex X="36025" Y="18057" Z="0"/>
					<Vertex X="36003" Y="18057" Z="0"/>
					<Vertex X="35914" Y="17990" Z="0"/>
					<Vertex X="35892" Y="17946" Z="0"/>
					<Vertex X="35892" Y="17924" Z="0"/>
					<Vertex X="35892" Y="17879" Z="0"/>
					<Vertex X="35848" Y="17835" Z="0"/>
					<Vertex X="35848" Y="17791" Z="0"/>
					<Vertex X="35826" Y="17769" Z="0"/>
					<Vertex X="35804" Y="17724" Z="0"/>
					<Vertex X="35804" Y="17702" Z="0"/>
					<Vertex X="35804" Y="17680" Z="0"/>
					<Vertex X="35759" Y="17569" Z="0"/>
				</Vertices>
			</Region>
		</Regions>
		<Plots/>
	</Annotation>
</Annotations>
