# Supplementary material for: Convolutional neural networks can accurately distinguish four histologic growth patterns of lung adenocarcinoma in digital slides
Source: Sci Rep. 2019 Feb 6;9:1483. doi: 10.1038/s41598-018-37638-9 (PMC6365499; doi:10.1038/s41598-018-37638-9)
Supplement: Supplementary file 2 — Dataset 1 [file 41598_2018_37638_MOESM2_ESM.zip › TCGA-44-7660-01A-01-TS1.c1e1a47f-0836-4cc8-8dac-b91f51a64fac.xml]

<Annotations MicronsPerPixel="0.245700">
	<Annotation Id="1" Name="" ReadOnly="0" NameReadOnly="0" LineColorReadOnly="0" Incremental="0" Type="4" LineColor="65280" Visible="1" Selected="1" MarkupImagePath="" MacroName="">
		<Attributes/>
		<Regions>
			<RegionAttributeHeaders>
				<AttributeHeader Id="9999" Name="Region" ColumnWidth="-1"/>
				<AttributeHeader Id="9997" Name="Length" ColumnWidth="-1"/>
				<AttributeHeader Id="9996" Name="Area" ColumnWidth="-1"/>
				<AttributeHeader Id="9998" Name="Text" ColumnWidth="-1"/>
			</RegionAttributeHeaders>
			<Region Id="1" Type="0" Zoom="0.078461" Selected="0" ImageLocation="" ImageFocus="0" Length="15452.8" Area="11368340.5" LengthMicrons="3796.8" AreaMicrons="686289.6" Text="SOLID" NegativeROA="0" InputRegionId="0" Analyze="1" DisplayId="1">
				<Attributes/>
				<Vertices>
					<Vertex X="20940" Y="8718" Z="0"/>
					<Vertex X="20915" Y="8705" Z="0"/>
					<Vertex X="20889" Y="8693" Z="0"/>
					<Vertex X="20864" Y="8680" Z="0"/>
					<Vertex X="20864" Y="8667" Z="0"/>
					<Vertex X="20838" Y="8654" Z="0"/>
					<Vertex X="20838" Y="8642" Z="0"/>
					<Vertex X="20813" Y="8616" Z="0"/>
					<Vertex X="20800" Y="8591" Z="0"/>
					<Vertex X="20787" Y="8578" Z="0"/>
					<Vertex X="20775" Y="8565" Z="0"/>
					<Vertex X="20749" Y="8540" Z="0"/>
					<Vertex X="20736" Y="8527" Z="0"/>
					<Vertex X="20698" Y="8501" Z="0"/>
					<Vertex X="20673" Y="8476" Z="0"/>
					<Vertex X="20647" Y="8463" Z="0"/>
					<Vertex X="20647" Y="8438" Z="0"/>
					<Vertex X="20622" Y="8425" Z="0"/>
					<Vertex X="20609" Y="8412" Z="0"/>
					<Vertex X="20609" Y="8374" Z="0"/>
					<Vertex X="20571" Y="8348" Z="0"/>
					<Vertex X="20558" Y="8310" Z="0"/>
					<Vertex X="20545" Y="8298" Z="0"/>
					<Vertex X="20520" Y="8272" Z="0"/>
					<Vertex X="20507" Y="8259" Z="0"/>
					<Vertex X="20507" Y="8234" Z="0"/>
					<Vertex X="20482" Y="8208" Z="0"/>
					<Vertex X="20469" Y="8196" Z="0"/>
					<Vertex X="20469" Y="8183" Z="0"/>
					<Vertex X="20469" Y="8170" Z="0"/>
					<Vertex X="20456" Y="8145" Z="0"/>
					<Vertex X="20443" Y="8132" Z="0"/>
					<Vertex X="20431" Y="8119" Z="0"/>
					<Vertex X="20431" Y="8106" Z="0"/>
					<Vertex X="20392" Y="8081" Z="0"/>
					<Vertex X="20392" Y="8068" Z="0"/>
					<Vertex X="20380" Y="8055" Z="0"/>
					<Vertex X="20354" Y="8030" Z="0"/>
					<Vertex X="20329" Y="7992" Z="0"/>
					<Vertex X="20316" Y="7992" Z="0"/>
					<Vertex X="20316" Y="7966" Z="0"/>
					<Vertex X="20290" Y="7941" Z="0"/>
					<Vertex X="20290" Y="7915" Z="0"/>
					<Vertex X="20278" Y="7902" Z="0"/>
					<Vertex X="20252" Y="7877" Z="0"/>
					<Vertex X="20252" Y="7864" Z="0"/>
					<Vertex X="20239" Y="7851" Z="0"/>
					<Vertex X="20239" Y="7839" Z="0"/>
					<Vertex X="20227" Y="7813" Z="0"/>
					<Vertex X="20214" Y="7813" Z="0"/>
					<Vertex X="20214" Y="7800" Z="0"/>
					<Vertex X="20201" Y="7788" Z="0"/>
					<Vertex X="20201" Y="7775" Z="0"/>
					<Vertex X="20188" Y="7749" Z="0"/>
					<Vertex X="20163" Y="7724" Z="0"/>
					<Vertex X="20150" Y="7711" Z="0"/>
					<Vertex X="20137" Y="7698" Z="0"/>
					<Vertex X="20125" Y="7686" Z="0"/>
					<Vertex X="20125" Y="7673" Z="0"/>
					<Vertex X="20125" Y="7660" Z="0"/>
					<Vertex X="20112" Y="7648" Z="0"/>
					<Vertex X="20099" Y="7635" Z="0"/>
					<Vertex X="20099" Y="7622" Z="0"/>
					<Vertex X="20086" Y="7609" Z="0"/>
					<Vertex X="20074" Y="7597" Z="0"/>
					<Vertex X="20074" Y="7584" Z="0"/>
					<Vertex X="20061" Y="7571" Z="0"/>
					<Vertex X="20048" Y="7546" Z="0"/>
					<Vertex X="20035" Y="7520" Z="0"/>
					<Vertex X="20023" Y="7507" Z="0"/>
					<Vertex X="20023" Y="7495" Z="0"/>
					<Vertex X="20023" Y="7482" Z="0"/>
					<Vertex X="20010" Y="7469" Z="0"/>
					<Vertex X="20010" Y="7456" Z="0"/>
					<Vertex X="20010" Y="7444" Z="0"/>
					<Vertex X="20010" Y="7431" Z="0"/>
					<Vertex X="20010" Y="7418" Z="0"/>
					<Vertex X="20010" Y="7405" Z="0"/>
					<Vertex X="20010" Y="7393" Z="0"/>
					<Vertex X="20010" Y="7380" Z="0"/>
					<Vertex X="20010" Y="7367" Z="0"/>
					<Vertex X="20010" Y="7354" Z="0"/>
					<Vertex X="20010" Y="7342" Z="0"/>
					<Vertex X="20010" Y="7316" Z="0"/>
					<Vertex X="20010" Y="7291" Z="0"/>
					<Vertex X="20010" Y="7278" Z="0"/>
					<Vertex X="20010" Y="7252" Z="0"/>
					<Vertex X="20010" Y="7240" Z="0"/>
					<Vertex X="20023" Y="7214" Z="0"/>
					<Vertex X="20023" Y="7201" Z="0"/>
					<Vertex X="20023" Y="7189" Z="0"/>
					<Vertex X="20023" Y="7176" Z="0"/>
					<Vertex X="20048" Y="7163" Z="0"/>
					<Vertex X="20061" Y="7150" Z="0"/>
					<Vertex X="20061" Y="7138" Z="0"/>
					<Vertex X="20061" Y="7125" Z="0"/>
					<Vertex X="20086" Y="7099" Z="0"/>
					<Vertex X="20086" Y="7087" Z="0"/>
					<Vertex X="20086" Y="7074" Z="0"/>
					<Vertex X="20099" Y="7061" Z="0"/>
					<Vertex X="20099" Y="7048" Z="0"/>
					<Vertex X="20112" Y="7036" Z="0"/>
					<Vertex X="20125" Y="7023" Z="0"/>
					<Vertex X="20137" Y="7010" Z="0"/>
					<Vertex X="20137" Y="6985" Z="0"/>
					<Vertex X="20150" Y="6959" Z="0"/>
					<Vertex X="20176" Y="6934" Z="0"/>
					<Vertex X="20176" Y="6921" Z="0"/>
					<Vertex X="20188" Y="6908" Z="0"/>
					<Vertex X="20188" Y="6896" Z="0"/>
					<Vertex X="20188" Y="6883" Z="0"/>
					<Vertex X="20214" Y="6870" Z="0"/>
					<Vertex X="20214" Y="6857" Z="0"/>
					<Vertex X="20227" Y="6845" Z="0"/>
					<Vertex X="20239" Y="6832" Z="0"/>
					<Vertex X="20239" Y="6819" Z="0"/>
					<Vertex X="20265" Y="6806" Z="0"/>
					<Vertex X="20265" Y="6781" Z="0"/>
					<Vertex X="20278" Y="6781" Z="0"/>
					<Vertex X="20290" Y="6755" Z="0"/>
					<Vertex X="20290" Y="6743" Z="0"/>
					<Vertex X="20303" Y="6717" Z="0"/>
					<Vertex X="20303" Y="6704" Z="0"/>
					<Vertex X="20341" Y="6666" Z="0"/>
					<Vertex X="20341" Y="6653" Z="0"/>
					<Vertex X="20341" Y="6641" Z="0"/>
					<Vertex X="20354" Y="6628" Z="0"/>
					<Vertex X="20367" Y="6590" Z="0"/>
					<Vertex X="20367" Y="6577" Z="0"/>
					<Vertex X="20380" Y="6551" Z="0"/>
					<Vertex X="20380" Y="6539" Z="0"/>
					<Vertex X="20380" Y="6513" Z="0"/>
					<Vertex X="20392" Y="6500" Z="0"/>
					<Vertex X="20405" Y="6488" Z="0"/>
					<Vertex X="20405" Y="6449" Z="0"/>
					<Vertex X="20405" Y="6437" Z="0"/>
					<Vertex X="20405" Y="6411" Z="0"/>
					<Vertex X="20405" Y="6386" Z="0"/>
					<Vertex X="20431" Y="6360" Z="0"/>
					<Vertex X="20431" Y="6335" Z="0"/>
					<Vertex X="20431" Y="6309" Z="0"/>
					<Vertex X="20431" Y="6297" Z="0"/>
					<Vertex X="20431" Y="6284" Z="0"/>
					<Vertex X="20431" Y="6246" Z="0"/>
					<Vertex X="20431" Y="6233" Z="0"/>
					<Vertex X="20431" Y="6207" Z="0"/>
					<Vertex X="20431" Y="6195" Z="0"/>
					<Vertex X="20431" Y="6156" Z="0"/>
					<Vertex X="20431" Y="6131" Z="0"/>
					<Vertex X="20431" Y="6105" Z="0"/>
					<Vertex X="20431" Y="6067" Z="0"/>
					<Vertex X="20431" Y="6029" Z="0"/>
					<Vertex X="20431" Y="6016" Z="0"/>
					<Vertex X="20431" Y="5991" Z="0"/>
					<Vertex X="20431" Y="5952" Z="0"/>
					<Vertex X="20431" Y="5927" Z="0"/>
					<Vertex X="20431" Y="5901" Z="0"/>
					<Vertex X="20431" Y="5863" Z="0"/>
					<Vertex X="20431" Y="5850" Z="0"/>
					<Vertex X="20431" Y="5838" Z="0"/>
					<Vertex X="20431" Y="5812" Z="0"/>
					<Vertex X="20431" Y="5787" Z="0"/>
					<Vertex X="20431" Y="5774" Z="0"/>
					<Vertex X="20431" Y="5761" Z="0"/>
					<Vertex X="20431" Y="5736" Z="0"/>
					<Vertex X="20431" Y="5723" Z="0"/>
					<Vertex X="20443" Y="5710" Z="0"/>
					<Vertex X="20443" Y="5697" Z="0"/>
					<Vertex X="20456" Y="5685" Z="0"/>
					<Vertex X="20456" Y="5659" Z="0"/>
					<Vertex X="20469" Y="5647" Z="0"/>
					<Vertex X="20469" Y="5634" Z="0"/>
					<Vertex X="20482" Y="5608" Z="0"/>
					<Vertex X="20482" Y="5596" Z="0"/>
					<Vertex X="20482" Y="5570" Z="0"/>
					<Vertex X="20494" Y="5545" Z="0"/>
					<Vertex X="20520" Y="5519" Z="0"/>
					<Vertex X="20533" Y="5506" Z="0"/>
					<Vertex X="20545" Y="5481" Z="0"/>
					<Vertex X="20558" Y="5455" Z="0"/>
					<Vertex X="20583" Y="5430" Z="0"/>
					<Vertex X="20596" Y="5404" Z="0"/>
					<Vertex X="20622" Y="5379" Z="0"/>
					<Vertex X="20634" Y="5353" Z="0"/>
					<Vertex X="20660" Y="5328" Z="0"/>
					<Vertex X="20673" Y="5315" Z="0"/>
					<Vertex X="20673" Y="5302" Z="0"/>
					<Vertex X="20685" Y="5277" Z="0"/>
					<Vertex X="20698" Y="5264" Z="0"/>
					<Vertex X="20711" Y="5264" Z="0"/>
					<Vertex X="20724" Y="5251" Z="0"/>
					<Vertex X="20736" Y="5226" Z="0"/>
					<Vertex X="20775" Y="5200" Z="0"/>
					<Vertex X="20787" Y="5188" Z="0"/>
					<Vertex X="20800" Y="5175" Z="0"/>
					<Vertex X="20813" Y="5162" Z="0"/>
					<Vertex X="20813" Y="5149" Z="0"/>
					<Vertex X="20826" Y="5149" Z="0"/>
					<Vertex X="20838" Y="5137" Z="0"/>
					<Vertex X="20851" Y="5137" Z="0"/>
					<Vertex X="20864" Y="5124" Z="0"/>
					<Vertex X="20877" Y="5111" Z="0"/>
					<Vertex X="20902" Y="5098" Z="0"/>
					<Vertex X="20915" Y="5073" Z="0"/>
					<Vertex X="20928" Y="5060" Z="0"/>
					<Vertex X="20940" Y="5047" Z="0"/>
					<Vertex X="20966" Y="5022" Z="0"/>
					<Vertex X="20979" Y="4997" Z="0"/>
					<Vertex X="20991" Y="4984" Z="0"/>
					<Vertex X="20991" Y="4971" Z="0"/>
					<Vertex X="21017" Y="4946" Z="0"/>
					<Vertex X="21017" Y="4933" Z="0"/>
					<Vertex X="21042" Y="4920" Z="0"/>
					<Vertex X="21042" Y="4907" Z="0"/>
					<Vertex X="21055" Y="4895" Z="0"/>
					<Vertex X="21081" Y="4869" Z="0"/>
					<Vertex X="21093" Y="4856" Z="0"/>
					<Vertex X="21093" Y="4844" Z="0"/>
					<Vertex X="21106" Y="4844" Z="0"/>
					<Vertex X="21132" Y="4818" Z="0"/>
					<Vertex X="21157" Y="4818" Z="0"/>
					<Vertex X="21183" Y="4805" Z="0"/>
					<Vertex X="21208" Y="4805" Z="0"/>
					<Vertex X="21208" Y="4793" Z="0"/>
					<Vertex X="21221" Y="4793" Z="0"/>
					<Vertex X="21246" Y="4793" Z="0"/>
					<Vertex X="21246" Y="4780" Z="0"/>
					<Vertex X="21259" Y="4780" Z="0"/>
					<Vertex X="21272" Y="4780" Z="0"/>
					<Vertex X="21284" Y="4767" Z="0"/>
					<Vertex X="21297" Y="4767" Z="0"/>
					<Vertex X="21310" Y="4767" Z="0"/>
					<Vertex X="21323" Y="4767" Z="0"/>
					<Vertex X="21335" Y="4767" Z="0"/>
					<Vertex X="21348" Y="4767" Z="0"/>
					<Vertex X="21361" Y="4767" Z="0"/>
					<Vertex X="21386" Y="4767" Z="0"/>
					<Vertex X="21412" Y="4767" Z="0"/>
					<Vertex X="21437" Y="4767" Z="0"/>
					<Vertex X="21463" Y="4767" Z="0"/>
					<Vertex X="21476" Y="4767" Z="0"/>
					<Vertex X="21488" Y="4767" Z="0"/>
					<Vertex X="21501" Y="4780" Z="0"/>
					<Vertex X="21527" Y="4780" Z="0"/>
					<Vertex X="21539" Y="4793" Z="0"/>
					<Vertex X="21565" Y="4805" Z="0"/>
					<Vertex X="21603" Y="4818" Z="0"/>
					<Vertex X="21629" Y="4831" Z="0"/>
					<Vertex X="21641" Y="4844" Z="0"/>
					<Vertex X="21654" Y="4844" Z="0"/>
					<Vertex X="21680" Y="4856" Z="0"/>
					<Vertex X="21680" Y="4869" Z="0"/>
					<Vertex X="21692" Y="4869" Z="0"/>
					<Vertex X="21705" Y="4882" Z="0"/>
					<Vertex X="21718" Y="4895" Z="0"/>
					<Vertex X="21731" Y="4907" Z="0"/>
					<Vertex X="21743" Y="4907" Z="0"/>
					<Vertex X="21756" Y="4920" Z="0"/>
					<Vertex X="21807" Y="4958" Z="0"/>
					<Vertex X="21833" Y="4958" Z="0"/>
					<Vertex X="21845" Y="4971" Z="0"/>
					<Vertex X="21871" Y="4984" Z="0"/>
					<Vertex X="21883" Y="4997" Z="0"/>
					<Vertex X="21896" Y="5009" Z="0"/>
					<Vertex X="21922" Y="5009" Z="0"/>
					<Vertex X="21947" Y="5035" Z="0"/>
					<Vertex X="21960" Y="5035" Z="0"/>
					<Vertex X="21973" Y="5047" Z="0"/>
					<Vertex X="21998" Y="5060" Z="0"/>
					<Vertex X="22011" Y="5073" Z="0"/>
					<Vertex X="22024" Y="5086" Z="0"/>
					<Vertex X="22036" Y="5086" Z="0"/>
					<Vertex X="22049" Y="5086" Z="0"/>
					<Vertex X="22062" Y="5098" Z="0"/>
					<Vertex X="22075" Y="5098" Z="0"/>
					<Vertex X="22100" Y="5098" Z="0"/>
					<Vertex X="22100" Y="5111" Z="0"/>
					<Vertex X="22113" Y="5124" Z="0"/>
					<Vertex X="22113" Y="5137" Z="0"/>
					<Vertex X="22126" Y="5149" Z="0"/>
					<Vertex X="22138" Y="5162" Z="0"/>
					<Vertex X="22138" Y="5175" Z="0"/>
					<Vertex X="22151" Y="5175" Z="0"/>
					<Vertex X="22164" Y="5188" Z="0"/>
					<Vertex X="22177" Y="5200" Z="0"/>
					<Vertex X="22189" Y="5213" Z="0"/>
					<Vertex X="22228" Y="5239" Z="0"/>
					<Vertex X="22253" Y="5251" Z="0"/>
					<Vertex X="22279" Y="5264" Z="0"/>
					<Vertex X="22304" Y="5290" Z="0"/>
					<Vertex X="22317" Y="5290" Z="0"/>
					<Vertex X="22330" Y="5302" Z="0"/>
					<Vertex X="22342" Y="5302" Z="0"/>
					<Vertex X="22355" Y="5315" Z="0"/>
					<Vertex X="22368" Y="5328" Z="0"/>
					<Vertex X="22393" Y="5341" Z="0"/>
					<Vertex X="22406" Y="5353" Z="0"/>
					<Vertex X="22419" Y="5366" Z="0"/>
					<Vertex X="22444" Y="5379" Z="0"/>
					<Vertex X="22444" Y="5392" Z="0"/>
					<Vertex X="22457" Y="5392" Z="0"/>
					<Vertex X="22457" Y="5404" Z="0"/>
					<Vertex X="22457" Y="5417" Z="0"/>
					<Vertex X="22483" Y="5430" Z="0"/>
					<Vertex X="22495" Y="5443" Z="0"/>
					<Vertex X="22521" Y="5455" Z="0"/>
					<Vertex X="22521" Y="5468" Z="0"/>
					<Vertex X="22533" Y="5481" Z="0"/>
					<Vertex X="22546" Y="5506" Z="0"/>
					<Vertex X="22559" Y="5532" Z="0"/>
					<Vertex X="22572" Y="5532" Z="0"/>
					<Vertex X="22584" Y="5557" Z="0"/>
					<Vertex X="22584" Y="5570" Z="0"/>
					<Vertex X="22597" Y="5583" Z="0"/>
					<Vertex X="22610" Y="5596" Z="0"/>
					<Vertex X="22623" Y="5608" Z="0"/>
					<Vertex X="22635" Y="5621" Z="0"/>
					<Vertex X="22648" Y="5621" Z="0"/>
					<Vertex X="22661" Y="5647" Z="0"/>
					<Vertex X="22674" Y="5659" Z="0"/>
					<Vertex X="22699" Y="5685" Z="0"/>
					<Vertex X="22712" Y="5697" Z="0"/>
					<Vertex X="22712" Y="5710" Z="0"/>
					<Vertex X="22725" Y="5723" Z="0"/>
					<Vertex X="22737" Y="5736" Z="0"/>
					<Vertex X="22737" Y="5748" Z="0"/>
					<Vertex X="22750" Y="5761" Z="0"/>
					<Vertex X="22763" Y="5774" Z="0"/>
					<Vertex X="22763" Y="5787" Z="0"/>
					<Vertex X="22788" Y="5812" Z="0"/>
					<Vertex X="22801" Y="5825" Z="0"/>
					<Vertex X="22814" Y="5863" Z="0"/>
					<Vertex X="22827" Y="5863" Z="0"/>
					<Vertex X="22839" Y="5876" Z="0"/>
					<Vertex X="22865" Y="5889" Z="0"/>
					<Vertex X="22865" Y="5901" Z="0"/>
					<Vertex X="22890" Y="5914" Z="0"/>
					<Vertex X="22903" Y="5940" Z="0"/>
					<Vertex X="22916" Y="5940" Z="0"/>
					<Vertex X="22929" Y="5965" Z="0"/>
					<Vertex X="22941" Y="5965" Z="0"/>
					<Vertex X="22954" Y="5991" Z="0"/>
					<Vertex X="22967" Y="6003" Z="0"/>
					<Vertex X="22980" Y="6016" Z="0"/>
					<Vertex X="22992" Y="6016" Z="0"/>
					<Vertex X="22992" Y="6029" Z="0"/>
					<Vertex X="23005" Y="6042" Z="0"/>
					<Vertex X="23018" Y="6054" Z="0"/>
					<Vertex X="23031" Y="6054" Z="0"/>
					<Vertex X="23043" Y="6067" Z="0"/>
					<Vertex X="23069" Y="6080" Z="0"/>
					<Vertex X="23082" Y="6093" Z="0"/>
					<Vertex X="23094" Y="6093" Z="0"/>
					<Vertex X="23094" Y="6105" Z="0"/>
					<Vertex X="23120" Y="6131" Z="0"/>
					<Vertex X="23133" Y="6144" Z="0"/>
					<Vertex X="23145" Y="6144" Z="0"/>
					<Vertex X="23171" Y="6169" Z="0"/>
					<Vertex X="23196" Y="6195" Z="0"/>
					<Vertex X="23209" Y="6207" Z="0"/>
					<Vertex X="23222" Y="6207" Z="0"/>
					<Vertex X="23234" Y="6220" Z="0"/>
					<Vertex X="23285" Y="6246" Z="0"/>
					<Vertex X="23298" Y="6258" Z="0"/>
					<Vertex X="23324" Y="6271" Z="0"/>
					<Vertex X="23336" Y="6297" Z="0"/>
					<Vertex X="23349" Y="6297" Z="0"/>
					<Vertex X="23362" Y="6309" Z="0"/>
					<Vertex X="23375" Y="6322" Z="0"/>
					<Vertex X="23387" Y="6335" Z="0"/>
					<Vertex X="23400" Y="6335" Z="0"/>
					<Vertex X="23413" Y="6347" Z="0"/>
					<Vertex X="23438" Y="6360" Z="0"/>
					<Vertex X="23451" Y="6373" Z="0"/>
					<Vertex X="23464" Y="6386" Z="0"/>
					<Vertex X="23489" Y="6398" Z="0"/>
					<Vertex X="23502" Y="6411" Z="0"/>
					<Vertex X="23515" Y="6411" Z="0"/>
					<Vertex X="23515" Y="6424" Z="0"/>
					<Vertex X="23528" Y="6424" Z="0"/>
					<Vertex X="23528" Y="6437" Z="0"/>
					<Vertex X="23540" Y="6437" Z="0"/>
					<Vertex X="23566" Y="6462" Z="0"/>
					<Vertex X="23579" Y="6462" Z="0"/>
					<Vertex X="23579" Y="6475" Z="0"/>
					<Vertex X="23591" Y="6488" Z="0"/>
					<Vertex X="23604" Y="6513" Z="0"/>
					<Vertex X="23630" Y="6526" Z="0"/>
					<Vertex X="23630" Y="6539" Z="0"/>
					<Vertex X="23655" Y="6551" Z="0"/>
					<Vertex X="23655" Y="6564" Z="0"/>
					<Vertex X="23668" Y="6577" Z="0"/>
					<Vertex X="23693" Y="6615" Z="0"/>
					<Vertex X="23706" Y="6628" Z="0"/>
					<Vertex X="23719" Y="6653" Z="0"/>
					<Vertex X="23719" Y="6666" Z="0"/>
					<Vertex X="23732" Y="6692" Z="0"/>
					<Vertex X="23744" Y="6692" Z="0"/>
					<Vertex X="23744" Y="6704" Z="0"/>
					<Vertex X="23757" Y="6730" Z="0"/>
					<Vertex X="23783" Y="6755" Z="0"/>
					<Vertex X="23783" Y="6768" Z="0"/>
					<Vertex X="23783" Y="6781" Z="0"/>
					<Vertex X="23795" Y="6794" Z="0"/>
					<Vertex X="23795" Y="6806" Z="0"/>
					<Vertex X="23795" Y="6819" Z="0"/>
					<Vertex X="23795" Y="6845" Z="0"/>
					<Vertex X="23808" Y="6857" Z="0"/>
					<Vertex X="23821" Y="6870" Z="0"/>
					<Vertex X="23833" Y="6921" Z="0"/>
					<Vertex X="23833" Y="6934" Z="0"/>
					<Vertex X="23872" Y="6998" Z="0"/>
					<Vertex X="23872" Y="7010" Z="0"/>
					<Vertex X="23884" Y="7036" Z="0"/>
					<Vertex X="23897" Y="7087" Z="0"/>
					<Vertex X="23897" Y="7112" Z="0"/>
					<Vertex X="23923" Y="7138" Z="0"/>
					<Vertex X="23923" Y="7150" Z="0"/>
					<Vertex X="23935" Y="7176" Z="0"/>
					<Vertex X="23935" Y="7189" Z="0"/>
					<Vertex X="23935" Y="7214" Z="0"/>
					<Vertex X="23935" Y="7240" Z="0"/>
					<Vertex X="23935" Y="7265" Z="0"/>
					<Vertex X="23935" Y="7291" Z="0"/>
					<Vertex X="23935" Y="7316" Z="0"/>
					<Vertex X="23948" Y="7342" Z="0"/>
					<Vertex X="23948" Y="7354" Z="0"/>
					<Vertex X="23948" Y="7380" Z="0"/>
					<Vertex X="23948" Y="7405" Z="0"/>
					<Vertex X="23961" Y="7418" Z="0"/>
					<Vertex X="23974" Y="7444" Z="0"/>
					<Vertex X="23974" Y="7456" Z="0"/>
					<Vertex X="23974" Y="7469" Z="0"/>
					<Vertex X="23974" Y="7482" Z="0"/>
					<Vertex X="23974" Y="7495" Z="0"/>
					<Vertex X="23974" Y="7507" Z="0"/>
					<Vertex X="23974" Y="7520" Z="0"/>
					<Vertex X="23974" Y="7533" Z="0"/>
					<Vertex X="23974" Y="7546" Z="0"/>
					<Vertex X="23974" Y="7571" Z="0"/>
					<Vertex X="23974" Y="7584" Z="0"/>
					<Vertex X="23974" Y="7597" Z="0"/>
					<Vertex X="23974" Y="7635" Z="0"/>
					<Vertex X="23961" Y="7673" Z="0"/>
					<Vertex X="23948" Y="7686" Z="0"/>
					<Vertex X="23948" Y="7724" Z="0"/>
					<Vertex X="23935" Y="7749" Z="0"/>
					<Vertex X="23935" Y="7775" Z="0"/>
					<Vertex X="23923" Y="7813" Z="0"/>
					<Vertex X="23910" Y="7864" Z="0"/>
					<Vertex X="23910" Y="7890" Z="0"/>
					<Vertex X="23910" Y="7928" Z="0"/>
					<Vertex X="23897" Y="7941" Z="0"/>
					<Vertex X="23897" Y="7966" Z="0"/>
					<Vertex X="23884" Y="7992" Z="0"/>
					<Vertex X="23884" Y="8004" Z="0"/>
					<Vertex X="23872" Y="8017" Z="0"/>
					<Vertex X="23872" Y="8043" Z="0"/>
					<Vertex X="23872" Y="8055" Z="0"/>
					<Vertex X="23859" Y="8055" Z="0"/>
					<Vertex X="23859" Y="8068" Z="0"/>
					<Vertex X="23846" Y="8068" Z="0"/>
					<Vertex X="23833" Y="8068" Z="0"/>
					<Vertex X="23821" Y="8068" Z="0"/>
					<Vertex X="23795" Y="8055" Z="0"/>
					<Vertex X="23795" Y="8043" Z="0"/>
					<Vertex X="23770" Y="8043" Z="0"/>
					<Vertex X="23757" Y="8043" Z="0"/>
					<Vertex X="23757" Y="8030" Z="0"/>
					<Vertex X="23732" Y="8030" Z="0"/>
					<Vertex X="23719" Y="8030" Z="0"/>
					<Vertex X="23719" Y="8017" Z="0"/>
					<Vertex X="23706" Y="8004" Z="0"/>
					<Vertex X="23693" Y="8004" Z="0"/>
					<Vertex X="23681" Y="7992" Z="0"/>
					<Vertex X="23655" Y="7979" Z="0"/>
					<Vertex X="23655" Y="7966" Z="0"/>
					<Vertex X="23642" Y="7966" Z="0"/>
					<Vertex X="23630" Y="7953" Z="0"/>
					<Vertex X="23617" Y="7941" Z="0"/>
					<Vertex X="23617" Y="7928" Z="0"/>
					<Vertex X="23591" Y="7915" Z="0"/>
					<Vertex X="23591" Y="7902" Z="0"/>
					<Vertex X="23566" Y="7890" Z="0"/>
					<Vertex X="23566" Y="7877" Z="0"/>
					<Vertex X="23553" Y="7877" Z="0"/>
					<Vertex X="23540" Y="7851" Z="0"/>
					<Vertex X="23528" Y="7851" Z="0"/>
					<Vertex X="23515" Y="7839" Z="0"/>
					<Vertex X="23489" Y="7826" Z="0"/>
					<Vertex X="23489" Y="7813" Z="0"/>
					<Vertex X="23477" Y="7813" Z="0"/>
					<Vertex X="23464" Y="7788" Z="0"/>
					<Vertex X="23451" Y="7762" Z="0"/>
					<Vertex X="23438" Y="7749" Z="0"/>
					<Vertex X="23438" Y="7737" Z="0"/>
					<Vertex X="23426" Y="7711" Z="0"/>
					<Vertex X="23413" Y="7711" Z="0"/>
					<Vertex X="23400" Y="7686" Z="0"/>
					<Vertex X="23375" Y="7673" Z="0"/>
					<Vertex X="23349" Y="7648" Z="0"/>
					<Vertex X="23349" Y="7635" Z="0"/>
					<Vertex X="23324" Y="7597" Z="0"/>
					<Vertex X="23311" Y="7584" Z="0"/>
					<Vertex X="23298" Y="7571" Z="0"/>
					<Vertex X="23273" Y="7546" Z="0"/>
					<Vertex X="23260" Y="7533" Z="0"/>
					<Vertex X="23247" Y="7520" Z="0"/>
					<Vertex X="23247" Y="7507" Z="0"/>
					<Vertex X="23234" Y="7495" Z="0"/>
					<Vertex X="23222" Y="7482" Z="0"/>
					<Vertex X="23209" Y="7469" Z="0"/>
					<Vertex X="23196" Y="7469" Z="0"/>
					<Vertex X="23183" Y="7456" Z="0"/>
					<Vertex X="23171" Y="7444" Z="0"/>
					<Vertex X="23158" Y="7444" Z="0"/>
					<Vertex X="23145" Y="7444" Z="0"/>
					<Vertex X="23120" Y="7444" Z="0"/>
					<Vertex X="23107" Y="7444" Z="0"/>
					<Vertex X="23082" Y="7444" Z="0"/>
					<Vertex X="23069" Y="7444" Z="0"/>
					<Vertex X="23069" Y="7456" Z="0"/>
					<Vertex X="23043" Y="7456" Z="0"/>
					<Vertex X="23031" Y="7469" Z="0"/>
					<Vertex X="23018" Y="7482" Z="0"/>
					<Vertex X="23005" Y="7482" Z="0"/>
					<Vertex X="22992" Y="7495" Z="0"/>
					<Vertex X="22980" Y="7495" Z="0"/>
					<Vertex X="22967" Y="7507" Z="0"/>
					<Vertex X="22967" Y="7520" Z="0"/>
					<Vertex X="22954" Y="7520" Z="0"/>
					<Vertex X="22941" Y="7533" Z="0"/>
					<Vertex X="22929" Y="7546" Z="0"/>
					<Vertex X="22916" Y="7571" Z="0"/>
					<Vertex X="22916" Y="7584" Z="0"/>
					<Vertex X="22903" Y="7584" Z="0"/>
					<Vertex X="22903" Y="7609" Z="0"/>
					<Vertex X="22903" Y="7622" Z="0"/>
					<Vertex X="22903" Y="7635" Z="0"/>
					<Vertex X="22903" Y="7660" Z="0"/>
					<Vertex X="22903" Y="7686" Z="0"/>
					<Vertex X="22903" Y="7698" Z="0"/>
					<Vertex X="22903" Y="7711" Z="0"/>
					<Vertex X="22903" Y="7724" Z="0"/>
					<Vertex X="22890" Y="7749" Z="0"/>
					<Vertex X="22878" Y="7749" Z="0"/>
					<Vertex X="22878" Y="7762" Z="0"/>
					<Vertex X="22878" Y="7775" Z="0"/>
					<Vertex X="22878" Y="7800" Z="0"/>
					<Vertex X="22878" Y="7839" Z="0"/>
					<Vertex X="22878" Y="7864" Z="0"/>
					<Vertex X="22878" Y="7890" Z="0"/>
					<Vertex X="22878" Y="7902" Z="0"/>
					<Vertex X="22878" Y="7928" Z="0"/>
					<Vertex X="22878" Y="7953" Z="0"/>
					<Vertex X="22878" Y="7966" Z="0"/>
					<Vertex X="22878" Y="7979" Z="0"/>
					<Vertex X="22878" Y="7992" Z="0"/>
					<Vertex X="22878" Y="8004" Z="0"/>
					<Vertex X="22878" Y="8030" Z="0"/>
					<Vertex X="22878" Y="8055" Z="0"/>
					<Vertex X="22890" Y="8094" Z="0"/>
					<Vertex X="22890" Y="8119" Z="0"/>
					<Vertex X="22890" Y="8132" Z="0"/>
					<Vertex X="22916" Y="8145" Z="0"/>
					<Vertex X="22916" Y="8157" Z="0"/>
					<Vertex X="22916" Y="8183" Z="0"/>
					<Vertex X="22916" Y="8208" Z="0"/>
					<Vertex X="22929" Y="8221" Z="0"/>
					<Vertex X="22929" Y="8234" Z="0"/>
					<Vertex X="22929" Y="8247" Z="0"/>
					<Vertex X="22941" Y="8259" Z="0"/>
					<Vertex X="22941" Y="8285" Z="0"/>
					<Vertex X="22967" Y="8336" Z="0"/>
					<Vertex X="22967" Y="8361" Z="0"/>
					<Vertex X="22967" Y="8387" Z="0"/>
					<Vertex X="22967" Y="8399" Z="0"/>
					<Vertex X="22967" Y="8412" Z="0"/>
					<Vertex X="22967" Y="8425" Z="0"/>
					<Vertex X="22967" Y="8450" Z="0"/>
					<Vertex X="22967" Y="8463" Z="0"/>
					<Vertex X="22980" Y="8476" Z="0"/>
					<Vertex X="22980" Y="8489" Z="0"/>
					<Vertex X="22980" Y="8514" Z="0"/>
					<Vertex X="22980" Y="8540" Z="0"/>
					<Vertex X="22980" Y="8552" Z="0"/>
					<Vertex X="22980" Y="8578" Z="0"/>
					<Vertex X="22980" Y="8591" Z="0"/>
					<Vertex X="22980" Y="8603" Z="0"/>
					<Vertex X="22967" Y="8616" Z="0"/>
					<Vertex X="22967" Y="8629" Z="0"/>
					<Vertex X="22967" Y="8667" Z="0"/>
					<Vertex X="22967" Y="8693" Z="0"/>
					<Vertex X="22967" Y="8705" Z="0"/>
					<Vertex X="22967" Y="8718" Z="0"/>
					<Vertex X="22967" Y="8731" Z="0"/>
					<Vertex X="22967" Y="8756" Z="0"/>
					<Vertex X="22967" Y="8782" Z="0"/>
					<Vertex X="22967" Y="8795" Z="0"/>
					<Vertex X="22954" Y="8807" Z="0"/>
					<Vertex X="22954" Y="8833" Z="0"/>
					<Vertex X="22954" Y="8871" Z="0"/>
					<Vertex X="22941" Y="8884" Z="0"/>
					<Vertex X="22941" Y="8909" Z="0"/>
					<Vertex X="22916" Y="8922" Z="0"/>
					<Vertex X="22916" Y="8948" Z="0"/>
					<Vertex X="22916" Y="8973" Z="0"/>
					<Vertex X="22903" Y="8998" Z="0"/>
					<Vertex X="22890" Y="9024" Z="0"/>
					<Vertex X="22890" Y="9037" Z="0"/>
					<Vertex X="22890" Y="9049" Z="0"/>
					<Vertex X="22878" Y="9075" Z="0"/>
					<Vertex X="22878" Y="9088" Z="0"/>
					<Vertex X="22865" Y="9088" Z="0"/>
					<Vertex X="22865" Y="9113" Z="0"/>
					<Vertex X="22839" Y="9139" Z="0"/>
					<Vertex X="22839" Y="9151" Z="0"/>
					<Vertex X="22827" Y="9177" Z="0"/>
					<Vertex X="22814" Y="9202" Z="0"/>
					<Vertex X="22801" Y="9215" Z="0"/>
					<Vertex X="22801" Y="9228" Z="0"/>
					<Vertex X="22788" Y="9241" Z="0"/>
					<Vertex X="22776" Y="9279" Z="0"/>
					<Vertex X="22763" Y="9292" Z="0"/>
					<Vertex X="22750" Y="9304" Z="0"/>
					<Vertex X="22737" Y="9317" Z="0"/>
					<Vertex X="22737" Y="9343" Z="0"/>
					<Vertex X="22725" Y="9355" Z="0"/>
					<Vertex X="22712" Y="9368" Z="0"/>
					<Vertex X="22699" Y="9381" Z="0"/>
					<Vertex X="22686" Y="9394" Z="0"/>
					<Vertex X="22686" Y="9406" Z="0"/>
					<Vertex X="22674" Y="9406" Z="0"/>
					<Vertex X="22674" Y="9432" Z="0"/>
					<Vertex X="22661" Y="9432" Z="0"/>
					<Vertex X="22661" Y="9445" Z="0"/>
					<Vertex X="22648" Y="9457" Z="0"/>
					<Vertex X="22648" Y="9470" Z="0"/>
					<Vertex X="22635" Y="9470" Z="0"/>
					<Vertex X="22623" Y="9483" Z="0"/>
					<Vertex X="22610" Y="9483" Z="0"/>
					<Vertex X="22597" Y="9483" Z="0"/>
					<Vertex X="22572" Y="9496" Z="0"/>
					<Vertex X="22572" Y="9508" Z="0"/>
					<Vertex X="22559" Y="9508" Z="0"/>
					<Vertex X="22546" Y="9508" Z="0"/>
					<Vertex X="22521" Y="9508" Z="0"/>
					<Vertex X="22508" Y="9521" Z="0"/>
					<Vertex X="22495" Y="9521" Z="0"/>
					<Vertex X="22483" Y="9521" Z="0"/>
					<Vertex X="22470" Y="9521" Z="0"/>
					<Vertex X="22457" Y="9521" Z="0"/>
					<Vertex X="22444" Y="9521" Z="0"/>
					<Vertex X="22432" Y="9521" Z="0"/>
					<Vertex X="22419" Y="9521" Z="0"/>
					<Vertex X="22406" Y="9521" Z="0"/>
					<Vertex X="22393" Y="9521" Z="0"/>
					<Vertex X="22368" Y="9521" Z="0"/>
					<Vertex X="22342" Y="9521" Z="0"/>
					<Vertex X="22330" Y="9521" Z="0"/>
					<Vertex X="22317" Y="9521" Z="0"/>
					<Vertex X="22304" Y="9521" Z="0"/>
					<Vertex X="22291" Y="9508" Z="0"/>
					<Vertex X="22266" Y="9508" Z="0"/>
					<Vertex X="22253" Y="9496" Z="0"/>
					<Vertex X="22240" Y="9496" Z="0"/>
					<Vertex X="22215" Y="9483" Z="0"/>
					<Vertex X="22202" Y="9470" Z="0"/>
					<Vertex X="22177" Y="9457" Z="0"/>
					<Vertex X="22151" Y="9457" Z="0"/>
					<Vertex X="22113" Y="9419" Z="0"/>
					<Vertex X="22087" Y="9419" Z="0"/>
					<Vertex X="22087" Y="9406" Z="0"/>
					<Vertex X="22049" Y="9381" Z="0"/>
					<Vertex X="22024" Y="9368" Z="0"/>
					<Vertex X="21998" Y="9343" Z="0"/>
					<Vertex X="21985" Y="9330" Z="0"/>
					<Vertex X="21934" Y="9292" Z="0"/>
					<Vertex X="21922" Y="9279" Z="0"/>
					<Vertex X="21896" Y="9266" Z="0"/>
					<Vertex X="21883" Y="9253" Z="0"/>
					<Vertex X="21858" Y="9228" Z="0"/>
					<Vertex X="21845" Y="9215" Z="0"/>
					<Vertex X="21807" Y="9177" Z="0"/>
					<Vertex X="21794" Y="9164" Z="0"/>
					<Vertex X="21769" Y="9139" Z="0"/>
					<Vertex X="21731" Y="9113" Z="0"/>
					<Vertex X="21718" Y="9113" Z="0"/>
					<Vertex X="21680" Y="9088" Z="0"/>
					<Vertex X="21654" Y="9075" Z="0"/>
					<Vertex X="21641" Y="9062" Z="0"/>
					<Vertex X="21629" Y="9049" Z="0"/>
					<Vertex X="21616" Y="9037" Z="0"/>
					<Vertex X="21578" Y="9011" Z="0"/>
					<Vertex X="21552" Y="9011" Z="0"/>
					<Vertex X="21527" Y="8986" Z="0"/>
					<Vertex X="21501" Y="8973" Z="0"/>
					<Vertex X="21488" Y="8973" Z="0"/>
					<Vertex X="21476" Y="8960" Z="0"/>
					<Vertex X="21463" Y="8960" Z="0"/>
					<Vertex X="21437" Y="8935" Z="0"/>
					<Vertex X="21425" Y="8935" Z="0"/>
					<Vertex X="21412" Y="8922" Z="0"/>
					<Vertex X="21386" Y="8909" Z="0"/>
					<Vertex X="21361" Y="8897" Z="0"/>
					<Vertex X="21348" Y="8884" Z="0"/>
					<Vertex X="21335" Y="8884" Z="0"/>
					<Vertex X="21310" Y="8871" Z="0"/>
					<Vertex X="21284" Y="8858" Z="0"/>
					<Vertex X="21272" Y="8846" Z="0"/>
					<Vertex X="21259" Y="8846" Z="0"/>
					<Vertex X="21246" Y="8846" Z="0"/>
					<Vertex X="21246" Y="8833" Z="0"/>
					<Vertex X="21221" Y="8833" Z="0"/>
					<Vertex X="21195" Y="8820" Z="0"/>
					<Vertex X="21183" Y="8820" Z="0"/>
					<Vertex X="21170" Y="8807" Z="0"/>
					<Vertex X="21157" Y="8807" Z="0"/>
					<Vertex X="21144" Y="8807" Z="0"/>
					<Vertex X="21119" Y="8807" Z="0"/>
					<Vertex X="21093" Y="8795" Z="0"/>
					<Vertex X="21081" Y="8795" Z="0"/>
					<Vertex X="21068" Y="8782" Z="0"/>
					<Vertex X="21055" Y="8782" Z="0"/>
					<Vertex X="21042" Y="8769" Z="0"/>
					<Vertex X="21017" Y="8769" Z="0"/>
					<Vertex X="21004" Y="8756" Z="0"/>
					<Vertex X="20940" Y="8718" Z="0"/>
				</Vertices>
			</Region>
			<Region Id="2" Type="0" Zoom="0.078461" Selected="0" ImageLocation="" ImageFocus="0" Length="13499.9" Area="5830990.5" LengthMicrons="3316.9" AreaMicrons="352008.1" Text="SOLID" NegativeROA="0" InputRegionId="0" Analyze="1" DisplayId="2">
				<Attributes/>
				<Vertices>
					<Vertex X="10897" Y="23744" Z="0"/>
					<Vertex X="10884" Y="23744" Z="0"/>
					<Vertex X="10871" Y="23744" Z="0"/>
					<Vertex X="10871" Y="23731" Z="0"/>
					<Vertex X="10846" Y="23731" Z="0"/>
					<Vertex X="10846" Y="23719" Z="0"/>
					<Vertex X="10808" Y="23706" Z="0"/>
					<Vertex X="10782" Y="23693" Z="0"/>
					<Vertex X="10757" Y="23681" Z="0"/>
					<Vertex X="10731" Y="23655" Z="0"/>
					<Vertex X="10706" Y="23642" Z="0"/>
					<Vertex X="10680" Y="23642" Z="0"/>
					<Vertex X="10668" Y="23630" Z="0"/>
					<Vertex X="10655" Y="23617" Z="0"/>
					<Vertex X="10642" Y="23604" Z="0"/>
					<Vertex X="10629" Y="23591" Z="0"/>
					<Vertex X="10617" Y="23591" Z="0"/>
					<Vertex X="10578" Y="23566" Z="0"/>
					<Vertex X="10553" Y="23553" Z="0"/>
					<Vertex X="10515" Y="23540" Z="0"/>
					<Vertex X="10476" Y="23528" Z="0"/>
					<Vertex X="10451" Y="23515" Z="0"/>
					<Vertex X="10413" Y="23515" Z="0"/>
					<Vertex X="10374" Y="23502" Z="0"/>
					<Vertex X="10362" Y="23502" Z="0"/>
					<Vertex X="10349" Y="23489" Z="0"/>
					<Vertex X="10336" Y="23489" Z="0"/>
					<Vertex X="10298" Y="23477" Z="0"/>
					<Vertex X="10260" Y="23464" Z="0"/>
					<Vertex X="10247" Y="23464" Z="0"/>
					<Vertex X="10209" Y="23451" Z="0"/>
					<Vertex X="10170" Y="23451" Z="0"/>
					<Vertex X="10145" Y="23451" Z="0"/>
					<Vertex X="10107" Y="23451" Z="0"/>
					<Vertex X="10081" Y="23451" Z="0"/>
					<Vertex X="10069" Y="23451" Z="0"/>
					<Vertex X="10030" Y="23426" Z="0"/>
					<Vertex X="10018" Y="23426" Z="0"/>
					<Vertex X="9992" Y="23426" Z="0"/>
					<Vertex X="9979" Y="23426" Z="0"/>
					<Vertex X="9967" Y="23426" Z="0"/>
					<Vertex X="9954" Y="23426" Z="0"/>
					<Vertex X="9941" Y="23426" Z="0"/>
					<Vertex X="9928" Y="23426" Z="0"/>
					<Vertex X="9903" Y="23426" Z="0"/>
					<Vertex X="9877" Y="23426" Z="0"/>
					<Vertex X="9865" Y="23438" Z="0"/>
					<Vertex X="9852" Y="23451" Z="0"/>
					<Vertex X="9826" Y="23477" Z="0"/>
					<Vertex X="9814" Y="23489" Z="0"/>
					<Vertex X="9814" Y="23502" Z="0"/>
					<Vertex X="9801" Y="23502" Z="0"/>
					<Vertex X="9788" Y="23515" Z="0"/>
					<Vertex X="9763" Y="23553" Z="0"/>
					<Vertex X="9750" Y="23579" Z="0"/>
					<Vertex X="9737" Y="23591" Z="0"/>
					<Vertex X="9737" Y="23604" Z="0"/>
					<Vertex X="9724" Y="23630" Z="0"/>
					<Vertex X="9712" Y="23642" Z="0"/>
					<Vertex X="9712" Y="23655" Z="0"/>
					<Vertex X="9699" Y="23668" Z="0"/>
					<Vertex X="9686" Y="23693" Z="0"/>
					<Vertex X="9673" Y="23719" Z="0"/>
					<Vertex X="9661" Y="23744" Z="0"/>
					<Vertex X="9648" Y="23757" Z="0"/>
					<Vertex X="9648" Y="23770" Z="0"/>
					<Vertex X="9648" Y="23795" Z="0"/>
					<Vertex X="9635" Y="23795" Z="0"/>
					<Vertex X="9635" Y="23808" Z="0"/>
					<Vertex X="9635" Y="23833" Z="0"/>
					<Vertex X="9622" Y="23846" Z="0"/>
					<Vertex X="9610" Y="23859" Z="0"/>
					<Vertex X="9610" Y="23872" Z="0"/>
					<Vertex X="9597" Y="23884" Z="0"/>
					<Vertex X="9597" Y="23910" Z="0"/>
					<Vertex X="9597" Y="23923" Z="0"/>
					<Vertex X="9571" Y="23935" Z="0"/>
					<Vertex X="9571" Y="23948" Z="0"/>
					<Vertex X="9571" Y="23961" Z="0"/>
					<Vertex X="9571" Y="23974" Z="0"/>
					<Vertex X="9559" Y="23999" Z="0"/>
					<Vertex X="9559" Y="24012" Z="0"/>
					<Vertex X="9546" Y="24025" Z="0"/>
					<Vertex X="9546" Y="24037" Z="0"/>
					<Vertex X="9533" Y="24076" Z="0"/>
					<Vertex X="9533" Y="24088" Z="0"/>
					<Vertex X="9533" Y="24101" Z="0"/>
					<Vertex X="9508" Y="24127" Z="0"/>
					<Vertex X="9508" Y="24139" Z="0"/>
					<Vertex X="9508" Y="24178" Z="0"/>
					<Vertex X="9508" Y="24190" Z="0"/>
					<Vertex X="9508" Y="24203" Z="0"/>
					<Vertex X="9482" Y="24229" Z="0"/>
					<Vertex X="9482" Y="24254" Z="0"/>
					<Vertex X="9482" Y="24267" Z="0"/>
					<Vertex X="9482" Y="24292" Z="0"/>
					<Vertex X="9469" Y="24305" Z="0"/>
					<Vertex X="9469" Y="24318" Z="0"/>
					<Vertex X="9469" Y="24343" Z="0"/>
					<Vertex X="9457" Y="24343" Z="0"/>
					<Vertex X="9457" Y="24356" Z="0"/>
					<Vertex X="9444" Y="24369" Z="0"/>
					<Vertex X="9444" Y="24381" Z="0"/>
					<Vertex X="9444" Y="24407" Z="0"/>
					<Vertex X="9444" Y="24420" Z="0"/>
					<Vertex X="9431" Y="24432" Z="0"/>
					<Vertex X="9431" Y="24458" Z="0"/>
					<Vertex X="9431" Y="24471" Z="0"/>
					<Vertex X="9431" Y="24496" Z="0"/>
					<Vertex X="9419" Y="24522" Z="0"/>
					<Vertex X="9406" Y="24560" Z="0"/>
					<Vertex X="9406" Y="24573" Z="0"/>
					<Vertex X="9393" Y="24585" Z="0"/>
					<Vertex X="9393" Y="24598" Z="0"/>
					<Vertex X="9393" Y="24611" Z="0"/>
					<Vertex X="9380" Y="24624" Z="0"/>
					<Vertex X="9380" Y="24636" Z="0"/>
					<Vertex X="9380" Y="24649" Z="0"/>
					<Vertex X="9380" Y="24675" Z="0"/>
					<Vertex X="9380" Y="24687" Z="0"/>
					<Vertex X="9380" Y="24700" Z="0"/>
					<Vertex X="9355" Y="24726" Z="0"/>
					<Vertex X="9355" Y="24738" Z="0"/>
					<Vertex X="9355" Y="24751" Z="0"/>
					<Vertex X="9342" Y="24764" Z="0"/>
					<Vertex X="9342" Y="24789" Z="0"/>
					<Vertex X="9342" Y="24802" Z="0"/>
					<Vertex X="9329" Y="24815" Z="0"/>
					<Vertex X="9329" Y="24840" Z="0"/>
					<Vertex X="9317" Y="24853" Z="0"/>
					<Vertex X="9317" Y="24866" Z="0"/>
					<Vertex X="9317" Y="24891" Z="0"/>
					<Vertex X="9304" Y="24891" Z="0"/>
					<Vertex X="9291" Y="24917" Z="0"/>
					<Vertex X="9291" Y="24942" Z="0"/>
					<Vertex X="9291" Y="24955" Z="0"/>
					<Vertex X="9291" Y="24968" Z="0"/>
					<Vertex X="9266" Y="25006" Z="0"/>
					<Vertex X="9266" Y="25019" Z="0"/>
					<Vertex X="9266" Y="25031" Z="0"/>
					<Vertex X="9266" Y="25057" Z="0"/>
					<Vertex X="9266" Y="25070" Z="0"/>
					<Vertex X="9266" Y="25095" Z="0"/>
					<Vertex X="9253" Y="25108" Z="0"/>
					<Vertex X="9253" Y="25146" Z="0"/>
					<Vertex X="9240" Y="25146" Z="0"/>
					<Vertex X="9227" Y="25172" Z="0"/>
					<Vertex X="9227" Y="25184" Z="0"/>
					<Vertex X="9215" Y="25210" Z="0"/>
					<Vertex X="9215" Y="25223" Z="0"/>
					<Vertex X="9202" Y="25248" Z="0"/>
					<Vertex X="9202" Y="25274" Z="0"/>
					<Vertex X="9176" Y="25299" Z="0"/>
					<Vertex X="9164" Y="25337" Z="0"/>
					<Vertex X="9164" Y="25350" Z="0"/>
					<Vertex X="9164" Y="25388" Z="0"/>
					<Vertex X="9138" Y="25427" Z="0"/>
					<Vertex X="9125" Y="25439" Z="0"/>
					<Vertex X="9113" Y="25478" Z="0"/>
					<Vertex X="9100" Y="25490" Z="0"/>
					<Vertex X="9100" Y="25516" Z="0"/>
					<Vertex X="9074" Y="25567" Z="0"/>
					<Vertex X="9062" Y="25580" Z="0"/>
					<Vertex X="9049" Y="25592" Z="0"/>
					<Vertex X="9049" Y="25631" Z="0"/>
					<Vertex X="9036" Y="25669" Z="0"/>
					<Vertex X="9023" Y="25681" Z="0"/>
					<Vertex X="9023" Y="25707" Z="0"/>
					<Vertex X="9023" Y="25720" Z="0"/>
					<Vertex X="9023" Y="25745" Z="0"/>
					<Vertex X="9011" Y="25758" Z="0"/>
					<Vertex X="9011" Y="25796" Z="0"/>
					<Vertex X="8998" Y="25822" Z="0"/>
					<Vertex X="8985" Y="25834" Z="0"/>
					<Vertex X="8972" Y="25847" Z="0"/>
					<Vertex X="8972" Y="25860" Z="0"/>
					<Vertex X="8972" Y="25873" Z="0"/>
					<Vertex X="8947" Y="25885" Z="0"/>
					<Vertex X="8947" Y="25898" Z="0"/>
					<Vertex X="8934" Y="25911" Z="0"/>
					<Vertex X="8909" Y="25936" Z="0"/>
					<Vertex X="8896" Y="25949" Z="0"/>
					<Vertex X="8883" Y="25962" Z="0"/>
					<Vertex X="8870" Y="25975" Z="0"/>
					<Vertex X="8845" Y="26000" Z="0"/>
					<Vertex X="8832" Y="26013" Z="0"/>
					<Vertex X="8819" Y="26013" Z="0"/>
					<Vertex X="8807" Y="26026" Z="0"/>
					<Vertex X="8781" Y="26038" Z="0"/>
					<Vertex X="8769" Y="26051" Z="0"/>
					<Vertex X="8756" Y="26064" Z="0"/>
					<Vertex X="8730" Y="26064" Z="0"/>
					<Vertex X="8730" Y="26077" Z="0"/>
					<Vertex X="8718" Y="26089" Z="0"/>
					<Vertex X="8705" Y="26089" Z="0"/>
					<Vertex X="8692" Y="26102" Z="0"/>
					<Vertex X="8667" Y="26115" Z="0"/>
					<Vertex X="8654" Y="26115" Z="0"/>
					<Vertex X="8654" Y="26128" Z="0"/>
					<Vertex X="8628" Y="26128" Z="0"/>
					<Vertex X="8616" Y="26140" Z="0"/>
					<Vertex X="8590" Y="26140" Z="0"/>
					<Vertex X="8565" Y="26153" Z="0"/>
					<Vertex X="8552" Y="26166" Z="0"/>
					<Vertex X="8539" Y="26166" Z="0"/>
					<Vertex X="8526" Y="26166" Z="0"/>
					<Vertex X="8501" Y="26179" Z="0"/>
					<Vertex X="8475" Y="26191" Z="0"/>
					<Vertex X="8463" Y="26204" Z="0"/>
					<Vertex X="8450" Y="26217" Z="0"/>
					<Vertex X="8424" Y="26230" Z="0"/>
					<Vertex X="8412" Y="26242" Z="0"/>
					<Vertex X="8399" Y="26255" Z="0"/>
					<Vertex X="8399" Y="26268" Z="0"/>
					<Vertex X="8399" Y="26281" Z="0"/>
					<Vertex X="8399" Y="26306" Z="0"/>
					<Vertex X="8399" Y="26319" Z="0"/>
					<Vertex X="8399" Y="26331" Z="0"/>
					<Vertex X="8399" Y="26357" Z="0"/>
					<Vertex X="8412" Y="26370" Z="0"/>
					<Vertex X="8412" Y="26382" Z="0"/>
					<Vertex X="8412" Y="26395" Z="0"/>
					<Vertex X="8412" Y="26408" Z="0"/>
					<Vertex X="8424" Y="26421" Z="0"/>
					<Vertex X="8424" Y="26433" Z="0"/>
					<Vertex X="8424" Y="26446" Z="0"/>
					<Vertex X="8424" Y="26459" Z="0"/>
					<Vertex X="8424" Y="26472" Z="0"/>
					<Vertex X="8424" Y="26484" Z="0"/>
					<Vertex X="8424" Y="26497" Z="0"/>
					<Vertex X="8424" Y="26510" Z="0"/>
					<Vertex X="8424" Y="26523" Z="0"/>
					<Vertex X="8424" Y="26548" Z="0"/>
					<Vertex X="8412" Y="26561" Z="0"/>
					<Vertex X="8412" Y="26586" Z="0"/>
					<Vertex X="8399" Y="26599" Z="0"/>
					<Vertex X="8373" Y="26650" Z="0"/>
					<Vertex X="8348" Y="26663" Z="0"/>
					<Vertex X="8322" Y="26714" Z="0"/>
					<Vertex X="8297" Y="26752" Z="0"/>
					<Vertex X="8246" Y="26803" Z="0"/>
					<Vertex X="8220" Y="26854" Z="0"/>
					<Vertex X="8208" Y="26880" Z="0"/>
					<Vertex X="8195" Y="26918" Z="0"/>
					<Vertex X="8182" Y="26956" Z="0"/>
					<Vertex X="8157" Y="27007" Z="0"/>
					<Vertex X="8144" Y="27032" Z="0"/>
					<Vertex X="8106" Y="27096" Z="0"/>
					<Vertex X="8093" Y="27122" Z="0"/>
					<Vertex X="8055" Y="27160" Z="0"/>
					<Vertex X="8055" Y="27185" Z="0"/>
					<Vertex X="8042" Y="27224" Z="0"/>
					<Vertex X="8029" Y="27236" Z="0"/>
					<Vertex X="8004" Y="27275" Z="0"/>
					<Vertex X="8004" Y="27313" Z="0"/>
					<Vertex X="7991" Y="27351" Z="0"/>
					<Vertex X="7978" Y="27377" Z="0"/>
					<Vertex X="7966" Y="27415" Z="0"/>
					<Vertex X="7940" Y="27466" Z="0"/>
					<Vertex X="7927" Y="27479" Z="0"/>
					<Vertex X="7927" Y="27504" Z="0"/>
					<Vertex X="7915" Y="27555" Z="0"/>
					<Vertex X="7915" Y="27581" Z="0"/>
					<Vertex X="7902" Y="27581" Z="0"/>
					<Vertex X="7902" Y="27606" Z="0"/>
					<Vertex X="7889" Y="27631" Z="0"/>
					<Vertex X="7889" Y="27644" Z="0"/>
					<Vertex X="7889" Y="27657" Z="0"/>
					<Vertex X="7864" Y="27695" Z="0"/>
					<Vertex X="7851" Y="27695" Z="0"/>
					<Vertex X="7851" Y="27708" Z="0"/>
					<Vertex X="7851" Y="27733" Z="0"/>
					<Vertex X="7851" Y="27746" Z="0"/>
					<Vertex X="7851" Y="27759" Z="0"/>
					<Vertex X="7851" Y="27784" Z="0"/>
					<Vertex X="7851" Y="27797" Z="0"/>
					<Vertex X="7851" Y="27823" Z="0"/>
					<Vertex X="7851" Y="27835" Z="0"/>
					<Vertex X="7851" Y="27861" Z="0"/>
					<Vertex X="7851" Y="27874" Z="0"/>
					<Vertex X="7851" Y="27899" Z="0"/>
					<Vertex X="7864" Y="27899" Z="0"/>
					<Vertex X="7876" Y="27925" Z="0"/>
					<Vertex X="7876" Y="27937" Z="0"/>
					<Vertex X="7889" Y="27950" Z="0"/>
					<Vertex X="7889" Y="27963" Z="0"/>
					<Vertex X="7902" Y="27963" Z="0"/>
					<Vertex X="7902" Y="27976" Z="0"/>
					<Vertex X="7915" Y="27988" Z="0"/>
					<Vertex X="7927" Y="28001" Z="0"/>
					<Vertex X="7940" Y="28014" Z="0"/>
					<Vertex X="7940" Y="28027" Z="0"/>
					<Vertex X="7940" Y="28039" Z="0"/>
					<Vertex X="7953" Y="28039" Z="0"/>
					<Vertex X="7966" Y="28039" Z="0"/>
					<Vertex X="7978" Y="28039" Z="0"/>
					<Vertex X="8004" Y="28039" Z="0"/>
					<Vertex X="8017" Y="28039" Z="0"/>
					<Vertex X="8042" Y="28039" Z="0"/>
					<Vertex X="8055" Y="28065" Z="0"/>
					<Vertex X="8080" Y="28065" Z="0"/>
					<Vertex X="8093" Y="28065" Z="0"/>
					<Vertex X="8106" Y="28052" Z="0"/>
					<Vertex X="8119" Y="28052" Z="0"/>
					<Vertex X="8131" Y="28052" Z="0"/>
					<Vertex X="8144" Y="28052" Z="0"/>
					<Vertex X="8182" Y="28027" Z="0"/>
					<Vertex X="8208" Y="28014" Z="0"/>
					<Vertex X="8233" Y="28014" Z="0"/>
					<Vertex X="8259" Y="28001" Z="0"/>
					<Vertex X="8284" Y="27988" Z="0"/>
					<Vertex X="8310" Y="27976" Z="0"/>
					<Vertex X="8322" Y="27976" Z="0"/>
					<Vertex X="8361" Y="27963" Z="0"/>
					<Vertex X="8399" Y="27937" Z="0"/>
					<Vertex X="8412" Y="27937" Z="0"/>
					<Vertex X="8437" Y="27925" Z="0"/>
					<Vertex X="8475" Y="27899" Z="0"/>
					<Vertex X="8514" Y="27874" Z="0"/>
					<Vertex X="8552" Y="27823" Z="0"/>
					<Vertex X="8590" Y="27797" Z="0"/>
					<Vertex X="8641" Y="27784" Z="0"/>
					<Vertex X="8679" Y="27772" Z="0"/>
					<Vertex X="8718" Y="27759" Z="0"/>
					<Vertex X="8743" Y="27746" Z="0"/>
					<Vertex X="8769" Y="27746" Z="0"/>
					<Vertex X="8769" Y="27733" Z="0"/>
					<Vertex X="8781" Y="27733" Z="0"/>
					<Vertex X="8819" Y="27721" Z="0"/>
					<Vertex X="8819" Y="27708" Z="0"/>
					<Vertex X="8832" Y="27695" Z="0"/>
					<Vertex X="8870" Y="27657" Z="0"/>
					<Vertex X="8934" Y="27631" Z="0"/>
					<Vertex X="8972" Y="27619" Z="0"/>
					<Vertex X="9023" Y="27581" Z="0"/>
					<Vertex X="9062" Y="27555" Z="0"/>
					<Vertex X="9087" Y="27555" Z="0"/>
					<Vertex X="9138" Y="27530" Z="0"/>
					<Vertex X="9164" Y="27530" Z="0"/>
					<Vertex X="9176" Y="27517" Z="0"/>
					<Vertex X="9202" Y="27517" Z="0"/>
					<Vertex X="9215" Y="27504" Z="0"/>
					<Vertex X="9240" Y="27504" Z="0"/>
					<Vertex X="9266" Y="27479" Z="0"/>
					<Vertex X="9291" Y="27466" Z="0"/>
					<Vertex X="9304" Y="27466" Z="0"/>
					<Vertex X="9329" Y="27466" Z="0"/>
					<Vertex X="9355" Y="27453" Z="0"/>
					<Vertex X="9368" Y="27440" Z="0"/>
					<Vertex X="9380" Y="27440" Z="0"/>
					<Vertex X="9393" Y="27428" Z="0"/>
					<Vertex X="9419" Y="27415" Z="0"/>
					<Vertex X="9431" Y="27415" Z="0"/>
					<Vertex X="9444" Y="27402" Z="0"/>
					<Vertex X="9457" Y="27402" Z="0"/>
					<Vertex X="9469" Y="27402" Z="0"/>
					<Vertex X="9482" Y="27389" Z="0"/>
					<Vertex X="9495" Y="27377" Z="0"/>
					<Vertex X="9508" Y="27377" Z="0"/>
					<Vertex X="9520" Y="27364" Z="0"/>
					<Vertex X="9546" Y="27351" Z="0"/>
					<Vertex X="9559" Y="27351" Z="0"/>
					<Vertex X="9571" Y="27338" Z="0"/>
					<Vertex X="9584" Y="27338" Z="0"/>
					<Vertex X="9597" Y="27326" Z="0"/>
					<Vertex X="9622" Y="27313" Z="0"/>
					<Vertex X="9635" Y="27300" Z="0"/>
					<Vertex X="9661" Y="27287" Z="0"/>
					<Vertex X="9686" Y="27275" Z="0"/>
					<Vertex X="9712" Y="27262" Z="0"/>
					<Vertex X="9737" Y="27249" Z="0"/>
					<Vertex X="9763" Y="27236" Z="0"/>
					<Vertex X="9763" Y="27224" Z="0"/>
					<Vertex X="9788" Y="27211" Z="0"/>
					<Vertex X="9801" Y="27211" Z="0"/>
					<Vertex X="9814" Y="27198" Z="0"/>
					<Vertex X="9852" Y="27185" Z="0"/>
					<Vertex X="9852" Y="27173" Z="0"/>
					<Vertex X="9852" Y="27160" Z="0"/>
					<Vertex X="9865" Y="27147" Z="0"/>
					<Vertex X="9865" Y="27134" Z="0"/>
					<Vertex X="9865" Y="27122" Z="0"/>
					<Vertex X="9865" Y="27109" Z="0"/>
					<Vertex X="9865" Y="27096" Z="0"/>
					<Vertex X="9865" Y="27071" Z="0"/>
					<Vertex X="9865" Y="27058" Z="0"/>
					<Vertex X="9865" Y="27020" Z="0"/>
					<Vertex X="9865" Y="26981" Z="0"/>
					<Vertex X="9865" Y="26956" Z="0"/>
					<Vertex X="9865" Y="26931" Z="0"/>
					<Vertex X="9852" Y="26905" Z="0"/>
					<Vertex X="9852" Y="26880" Z="0"/>
					<Vertex X="9839" Y="26841" Z="0"/>
					<Vertex X="9839" Y="26790" Z="0"/>
					<Vertex X="9839" Y="26778" Z="0"/>
					<Vertex X="9839" Y="26739" Z="0"/>
					<Vertex X="9826" Y="26727" Z="0"/>
					<Vertex X="9801" Y="26676" Z="0"/>
					<Vertex X="9788" Y="26650" Z="0"/>
					<Vertex X="9788" Y="26625" Z="0"/>
					<Vertex X="9788" Y="26599" Z="0"/>
					<Vertex X="9788" Y="26574" Z="0"/>
					<Vertex X="9788" Y="26535" Z="0"/>
					<Vertex X="9788" Y="26497" Z="0"/>
					<Vertex X="9775" Y="26484" Z="0"/>
					<Vertex X="9775" Y="26472" Z="0"/>
					<Vertex X="9763" Y="26446" Z="0"/>
					<Vertex X="9750" Y="26421" Z="0"/>
					<Vertex X="9737" Y="26395" Z="0"/>
					<Vertex X="9724" Y="26382" Z="0"/>
					<Vertex X="9712" Y="26382" Z="0"/>
					<Vertex X="9712" Y="26370" Z="0"/>
					<Vertex X="9699" Y="26357" Z="0"/>
					<Vertex X="9686" Y="26331" Z="0"/>
					<Vertex X="9661" Y="26319" Z="0"/>
					<Vertex X="9661" Y="26293" Z="0"/>
					<Vertex X="9648" Y="26293" Z="0"/>
					<Vertex X="9635" Y="26268" Z="0"/>
					<Vertex X="9622" Y="26255" Z="0"/>
					<Vertex X="9610" Y="26230" Z="0"/>
					<Vertex X="9610" Y="26217" Z="0"/>
					<Vertex X="9584" Y="26191" Z="0"/>
					<Vertex X="9571" Y="26179" Z="0"/>
					<Vertex X="9571" Y="26153" Z="0"/>
					<Vertex X="9559" Y="26140" Z="0"/>
					<Vertex X="9533" Y="26089" Z="0"/>
					<Vertex X="9520" Y="26077" Z="0"/>
					<Vertex X="9520" Y="26064" Z="0"/>
					<Vertex X="9520" Y="26051" Z="0"/>
					<Vertex X="9520" Y="26038" Z="0"/>
					<Vertex X="9520" Y="26026" Z="0"/>
					<Vertex X="9520" Y="26013" Z="0"/>
					<Vertex X="9520" Y="26000" Z="0"/>
					<Vertex X="9520" Y="25987" Z="0"/>
					<Vertex X="9520" Y="25975" Z="0"/>
					<Vertex X="9533" Y="25936" Z="0"/>
					<Vertex X="9546" Y="25924" Z="0"/>
					<Vertex X="9571" Y="25873" Z="0"/>
					<Vertex X="9597" Y="25847" Z="0"/>
					<Vertex X="9635" Y="25809" Z="0"/>
					<Vertex X="9661" Y="25783" Z="0"/>
					<Vertex X="9686" Y="25771" Z="0"/>
					<Vertex X="9686" Y="25758" Z="0"/>
					<Vertex X="9712" Y="25745" Z="0"/>
					<Vertex X="9724" Y="25732" Z="0"/>
					<Vertex X="9737" Y="25720" Z="0"/>
					<Vertex X="9750" Y="25720" Z="0"/>
					<Vertex X="9750" Y="25707" Z="0"/>
					<Vertex X="9763" Y="25707" Z="0"/>
					<Vertex X="9775" Y="25707" Z="0"/>
					<Vertex X="9788" Y="25694" Z="0"/>
					<Vertex X="9801" Y="25694" Z="0"/>
					<Vertex X="9814" Y="25694" Z="0"/>
					<Vertex X="9814" Y="25681" Z="0"/>
					<Vertex X="9826" Y="25681" Z="0"/>
					<Vertex X="9839" Y="25681" Z="0"/>
					<Vertex X="9852" Y="25681" Z="0"/>
					<Vertex X="9865" Y="25681" Z="0"/>
					<Vertex X="9877" Y="25681" Z="0"/>
					<Vertex X="9890" Y="25681" Z="0"/>
					<Vertex X="9903" Y="25681" Z="0"/>
					<Vertex X="9916" Y="25681" Z="0"/>
					<Vertex X="9928" Y="25681" Z="0"/>
					<Vertex X="9941" Y="25681" Z="0"/>
					<Vertex X="9954" Y="25681" Z="0"/>
					<Vertex X="9967" Y="25681" Z="0"/>
					<Vertex X="9979" Y="25681" Z="0"/>
					<Vertex X="10005" Y="25681" Z="0"/>
					<Vertex X="10030" Y="25681" Z="0"/>
					<Vertex X="10056" Y="25681" Z="0"/>
					<Vertex X="10081" Y="25681" Z="0"/>
					<Vertex X="10119" Y="25681" Z="0"/>
					<Vertex X="10132" Y="25681" Z="0"/>
					<Vertex X="10145" Y="25669" Z="0"/>
					<Vertex X="10158" Y="25669" Z="0"/>
					<Vertex X="10170" Y="25669" Z="0"/>
					<Vertex X="10183" Y="25669" Z="0"/>
					<Vertex X="10209" Y="25669" Z="0"/>
					<Vertex X="10221" Y="25669" Z="0"/>
					<Vertex X="10234" Y="25669" Z="0"/>
					<Vertex X="10260" Y="25656" Z="0"/>
					<Vertex X="10285" Y="25656" Z="0"/>
					<Vertex X="10298" Y="25643" Z="0"/>
					<Vertex X="10323" Y="25643" Z="0"/>
					<Vertex X="10336" Y="25643" Z="0"/>
					<Vertex X="10349" Y="25631" Z="0"/>
					<Vertex X="10362" Y="25618" Z="0"/>
					<Vertex X="10374" Y="25605" Z="0"/>
					<Vertex X="10387" Y="25605" Z="0"/>
					<Vertex X="10387" Y="25592" Z="0"/>
					<Vertex X="10400" Y="25580" Z="0"/>
					<Vertex X="10413" Y="25567" Z="0"/>
					<Vertex X="10425" Y="25567" Z="0"/>
					<Vertex X="10438" Y="25541" Z="0"/>
					<Vertex X="10451" Y="25516" Z="0"/>
					<Vertex X="10464" Y="25516" Z="0"/>
					<Vertex X="10464" Y="25503" Z="0"/>
					<Vertex X="10489" Y="25490" Z="0"/>
					<Vertex X="10489" Y="25478" Z="0"/>
					<Vertex X="10502" Y="25478" Z="0"/>
					<Vertex X="10527" Y="25465" Z="0"/>
					<Vertex X="10540" Y="25452" Z="0"/>
					<Vertex X="10566" Y="25414" Z="0"/>
					<Vertex X="10578" Y="25388" Z="0"/>
					<Vertex X="10591" Y="25376" Z="0"/>
					<Vertex X="10604" Y="25350" Z="0"/>
					<Vertex X="10617" Y="25325" Z="0"/>
					<Vertex X="10629" Y="25299" Z="0"/>
					<Vertex X="10629" Y="25286" Z="0"/>
					<Vertex X="10642" Y="25261" Z="0"/>
					<Vertex X="10655" Y="25248" Z="0"/>
					<Vertex X="10655" Y="25235" Z="0"/>
					<Vertex X="10668" Y="25223" Z="0"/>
					<Vertex X="10668" Y="25210" Z="0"/>
					<Vertex X="10668" Y="25197" Z="0"/>
					<Vertex X="10680" Y="25184" Z="0"/>
					<Vertex X="10693" Y="25159" Z="0"/>
					<Vertex X="10706" Y="25133" Z="0"/>
					<Vertex X="10706" Y="25121" Z="0"/>
					<Vertex X="10719" Y="25082" Z="0"/>
					<Vertex X="10744" Y="25057" Z="0"/>
					<Vertex X="10744" Y="25031" Z="0"/>
					<Vertex X="10757" Y="25019" Z="0"/>
					<Vertex X="10757" Y="24993" Z="0"/>
					<Vertex X="10795" Y="24942" Z="0"/>
					<Vertex X="10795" Y="24930" Z="0"/>
					<Vertex X="10795" Y="24891" Z="0"/>
					<Vertex X="10808" Y="24853" Z="0"/>
					<Vertex X="10808" Y="24840" Z="0"/>
					<Vertex X="10808" Y="24789" Z="0"/>
					<Vertex X="10820" Y="24789" Z="0"/>
					<Vertex X="10846" Y="24738" Z="0"/>
					<Vertex X="10859" Y="24713" Z="0"/>
					<Vertex X="10859" Y="24700" Z="0"/>
					<Vertex X="10859" Y="24675" Z="0"/>
					<Vertex X="10884" Y="24662" Z="0"/>
					<Vertex X="10884" Y="24649" Z="0"/>
					<Vertex X="10884" Y="24624" Z="0"/>
					<Vertex X="10897" Y="24611" Z="0"/>
					<Vertex X="10897" Y="24585" Z="0"/>
					<Vertex X="10910" Y="24560" Z="0"/>
					<Vertex X="10935" Y="24522" Z="0"/>
					<Vertex X="10935" Y="24509" Z="0"/>
					<Vertex X="10935" Y="24458" Z="0"/>
					<Vertex X="10935" Y="24432" Z="0"/>
					<Vertex X="10935" Y="24407" Z="0"/>
					<Vertex X="10948" Y="24369" Z="0"/>
					<Vertex X="10948" Y="24331" Z="0"/>
					<Vertex X="10948" Y="24305" Z="0"/>
					<Vertex X="10961" Y="24305" Z="0"/>
					<Vertex X="10961" Y="24280" Z="0"/>
					<Vertex X="10961" Y="24254" Z="0"/>
					<Vertex X="10961" Y="24241" Z="0"/>
					<Vertex X="10961" Y="24216" Z="0"/>
					<Vertex X="10961" Y="24203" Z="0"/>
					<Vertex X="10961" Y="24165" Z="0"/>
					<Vertex X="10961" Y="24152" Z="0"/>
					<Vertex X="10973" Y="24101" Z="0"/>
					<Vertex X="10973" Y="24088" Z="0"/>
					<Vertex X="10986" Y="24076" Z="0"/>
					<Vertex X="10986" Y="24063" Z="0"/>
					<Vertex X="10986" Y="24050" Z="0"/>
					<Vertex X="10986" Y="24037" Z="0"/>
					<Vertex X="10986" Y="24025" Z="0"/>
					<Vertex X="10986" Y="24012" Z="0"/>
					<Vertex X="10986" Y="23999" Z="0"/>
					<Vertex X="10986" Y="23986" Z="0"/>
					<Vertex X="10986" Y="23974" Z="0"/>
					<Vertex X="10986" Y="23961" Z="0"/>
					<Vertex X="10986" Y="23948" Z="0"/>
					<Vertex X="10986" Y="23935" Z="0"/>
					<Vertex X="10986" Y="23923" Z="0"/>
					<Vertex X="10986" Y="23910" Z="0"/>
					<Vertex X="10986" Y="23884" Z="0"/>
					<Vertex X="10973" Y="23872" Z="0"/>
					<Vertex X="10973" Y="23859" Z="0"/>
					<Vertex X="10973" Y="23846" Z="0"/>
					<Vertex X="10961" Y="23833" Z="0"/>
					<Vertex X="10961" Y="23808" Z="0"/>
					<Vertex X="10948" Y="23782" Z="0"/>
					<Vertex X="10935" Y="23770" Z="0"/>
					<Vertex X="10935" Y="23757" Z="0"/>
					<Vertex X="10897" Y="23744" Z="0"/>
				</Vertices>
			</Region>
			<Region Id="3" Type="0" Zoom="0.078461" Selected="0" ImageLocation="" ImageFocus="0" Length="22375.0" Area="15952174.5" LengthMicrons="5497.5" AreaMicrons="963008.7" Text="SOLID" NegativeROA="0" InputRegionId="0" Analyze="1" DisplayId="3">
				<Attributes/>
				<Vertices>
					<Vertex X="17499" Y="17601" Z="0"/>
					<Vertex X="17512" Y="17601" Z="0"/>
					<Vertex X="17588" Y="17588" Z="0"/>
					<Vertex X="17588" Y="17601" Z="0"/>
					<Vertex X="17601" Y="17601" Z="0"/>
					<Vertex X="17615" Y="17615" Z="0"/>
					<Vertex X="17628" Y="17641" Z="0"/>
					<Vertex X="17641" Y="17641" Z="0"/>
					<Vertex X="17668" Y="17668" Z="0"/>
					<Vertex X="17681" Y="17681" Z="0"/>
					<Vertex X="17694" Y="17694" Z="0"/>
					<Vertex X="17694" Y="17708" Z="0"/>
					<Vertex X="17721" Y="17734" Z="0"/>
					<Vertex X="17734" Y="17748" Z="0"/>
					<Vertex X="17747" Y="17774" Z="0"/>
					<Vertex X="17787" Y="17801" Z="0"/>
					<Vertex X="17801" Y="17827" Z="0"/>
					<Vertex X="17814" Y="17827" Z="0"/>
					<Vertex X="17827" Y="17841" Z="0"/>
					<Vertex X="17827" Y="17867" Z="0"/>
					<Vertex X="17827" Y="17894" Z="0"/>
					<Vertex X="17827" Y="17920" Z="0"/>
					<Vertex X="17841" Y="17934" Z="0"/>
					<Vertex X="17841" Y="17947" Z="0"/>
					<Vertex X="17841" Y="17960" Z="0"/>
					<Vertex X="17854" Y="17973" Z="0"/>
					<Vertex X="17867" Y="18000" Z="0"/>
					<Vertex X="17880" Y="18013" Z="0"/>
					<Vertex X="17880" Y="18040" Z="0"/>
					<Vertex X="17894" Y="18053" Z="0"/>
					<Vertex X="17907" Y="18067" Z="0"/>
					<Vertex X="17907" Y="18080" Z="0"/>
					<Vertex X="17920" Y="18093" Z="0"/>
					<Vertex X="17920" Y="18106" Z="0"/>
					<Vertex X="17920" Y="18120" Z="0"/>
					<Vertex X="17920" Y="18133" Z="0"/>
					<Vertex X="17920" Y="18146" Z="0"/>
					<Vertex X="17920" Y="18160" Z="0"/>
					<Vertex X="17934" Y="18186" Z="0"/>
					<Vertex X="17934" Y="18199" Z="0"/>
					<Vertex X="17934" Y="18226" Z="0"/>
					<Vertex X="17934" Y="18253" Z="0"/>
					<Vertex X="17934" Y="18279" Z="0"/>
					<Vertex X="17934" Y="18306" Z="0"/>
					<Vertex X="17934" Y="18359" Z="0"/>
					<Vertex X="17934" Y="18412" Z="0"/>
					<Vertex X="17934" Y="18465" Z="0"/>
					<Vertex X="17934" Y="18545" Z="0"/>
					<Vertex X="17934" Y="18598" Z="0"/>
					<Vertex X="17934" Y="18651" Z="0"/>
					<Vertex X="17920" Y="18705" Z="0"/>
					<Vertex X="17907" Y="18745" Z="0"/>
					<Vertex X="17894" Y="18771" Z="0"/>
					<Vertex X="17894" Y="18811" Z="0"/>
					<Vertex X="17894" Y="18838" Z="0"/>
					<Vertex X="17894" Y="18864" Z="0"/>
					<Vertex X="17880" Y="18877" Z="0"/>
					<Vertex X="17880" Y="18891" Z="0"/>
					<Vertex X="17880" Y="18904" Z="0"/>
					<Vertex X="17880" Y="18944" Z="0"/>
					<Vertex X="17880" Y="18971" Z="0"/>
					<Vertex X="17880" Y="18984" Z="0"/>
					<Vertex X="17880" Y="19010" Z="0"/>
					<Vertex X="17880" Y="19024" Z="0"/>
					<Vertex X="17867" Y="19037" Z="0"/>
					<Vertex X="17867" Y="19050" Z="0"/>
					<Vertex X="17867" Y="19090" Z="0"/>
					<Vertex X="17867" Y="19103" Z="0"/>
					<Vertex X="17867" Y="19130" Z="0"/>
					<Vertex X="17854" Y="19170" Z="0"/>
					<Vertex X="17854" Y="19223" Z="0"/>
					<Vertex X="17854" Y="19250" Z="0"/>
					<Vertex X="17841" Y="19303" Z="0"/>
					<Vertex X="17841" Y="19329" Z="0"/>
					<Vertex X="17827" Y="19396" Z="0"/>
					<Vertex X="17814" Y="19436" Z="0"/>
					<Vertex X="17801" Y="19489" Z="0"/>
					<Vertex X="17787" Y="19542" Z="0"/>
					<Vertex X="17787" Y="19569" Z="0"/>
					<Vertex X="17787" Y="19635" Z="0"/>
					<Vertex X="17801" Y="19675" Z="0"/>
					<Vertex X="17801" Y="19742" Z="0"/>
					<Vertex X="17787" Y="19781" Z="0"/>
					<Vertex X="17779" Y="19793" Z="0"/>
					<Vertex X="17779" Y="19819" Z="0"/>
					<Vertex X="17792" Y="19844" Z="0"/>
					<Vertex X="17792" Y="19857" Z="0"/>
					<Vertex X="17805" Y="19895" Z="0"/>
					<Vertex X="17805" Y="19908" Z="0"/>
					<Vertex X="17818" Y="19933" Z="0"/>
					<Vertex X="17818" Y="19972" Z="0"/>
					<Vertex X="17843" Y="19997" Z="0"/>
					<Vertex X="17856" Y="20035" Z="0"/>
					<Vertex X="17856" Y="20048" Z="0"/>
					<Vertex X="17856" Y="20061" Z="0"/>
					<Vertex X="17869" Y="20086" Z="0"/>
					<Vertex X="17881" Y="20112" Z="0"/>
					<Vertex X="17894" Y="20125" Z="0"/>
					<Vertex X="17894" Y="20137" Z="0"/>
					<Vertex X="17907" Y="20163" Z="0"/>
					<Vertex X="17907" Y="20188" Z="0"/>
					<Vertex X="17945" Y="20239" Z="0"/>
					<Vertex X="17945" Y="20265" Z="0"/>
					<Vertex X="17958" Y="20303" Z="0"/>
					<Vertex X="17970" Y="20303" Z="0"/>
					<Vertex X="17983" Y="20341" Z="0"/>
					<Vertex X="17983" Y="20367" Z="0"/>
					<Vertex X="17996" Y="20392" Z="0"/>
					<Vertex X="17996" Y="20418" Z="0"/>
					<Vertex X="18009" Y="20443" Z="0"/>
					<Vertex X="18009" Y="20469" Z="0"/>
					<Vertex X="18034" Y="20520" Z="0"/>
					<Vertex X="18034" Y="20558" Z="0"/>
					<Vertex X="18047" Y="20596" Z="0"/>
					<Vertex X="18072" Y="20622" Z="0"/>
					<Vertex X="18072" Y="20660" Z="0"/>
					<Vertex X="18072" Y="20673" Z="0"/>
					<Vertex X="18085" Y="20711" Z="0"/>
					<Vertex X="18085" Y="20775" Z="0"/>
					<Vertex X="18085" Y="20800" Z="0"/>
					<Vertex X="18085" Y="20826" Z="0"/>
					<Vertex X="18085" Y="20851" Z="0"/>
					<Vertex X="18098" Y="20889" Z="0"/>
					<Vertex X="18098" Y="20928" Z="0"/>
					<Vertex X="18098" Y="20966" Z="0"/>
					<Vertex X="18123" Y="21030" Z="0"/>
					<Vertex X="18136" Y="21093" Z="0"/>
					<Vertex X="18136" Y="21131" Z="0"/>
					<Vertex X="18149" Y="21170" Z="0"/>
					<Vertex X="18174" Y="21208" Z="0"/>
					<Vertex X="18187" Y="21246" Z="0"/>
					<Vertex X="18187" Y="21284" Z="0"/>
					<Vertex X="18187" Y="21374" Z="0"/>
					<Vertex X="18200" Y="21412" Z="0"/>
					<Vertex X="18200" Y="21450" Z="0"/>
					<Vertex X="18200" Y="21476" Z="0"/>
					<Vertex X="18225" Y="21514" Z="0"/>
					<Vertex X="18238" Y="21552" Z="0"/>
					<Vertex X="18238" Y="21578" Z="0"/>
					<Vertex X="18238" Y="21603" Z="0"/>
					<Vertex X="18251" Y="21641" Z="0"/>
					<Vertex X="18264" Y="21680" Z="0"/>
					<Vertex X="18264" Y="21692" Z="0"/>
					<Vertex X="18264" Y="21705" Z="0"/>
					<Vertex X="18264" Y="21718" Z="0"/>
					<Vertex X="18264" Y="21731" Z="0"/>
					<Vertex X="18251" Y="21743" Z="0"/>
					<Vertex X="18236" Y="21748" Z="0"/>
					<Vertex X="18236" Y="21755" Z="0"/>
					<Vertex X="18236" Y="21763" Z="0"/>
					<Vertex X="18236" Y="21770" Z="0"/>
					<Vertex X="18236" Y="21777" Z="0"/>
					<Vertex X="18236" Y="21784" Z="0"/>
					<Vertex X="18236" Y="21791" Z="0"/>
					<Vertex X="18236" Y="21798" Z="0"/>
					<Vertex X="18236" Y="21805" Z="0"/>
					<Vertex X="18236" Y="21826" Z="0"/>
					<Vertex X="18236" Y="21833" Z="0"/>
					<Vertex X="18229" Y="21840" Z="0"/>
					<Vertex X="18229" Y="21847" Z="0"/>
					<Vertex X="18229" Y="21854" Z="0"/>
					<Vertex X="18229" Y="21861" Z="0"/>
					<Vertex X="18222" Y="21876" Z="0"/>
					<Vertex X="18215" Y="21897" Z="0"/>
					<Vertex X="18208" Y="21918" Z="0"/>
					<Vertex X="18208" Y="21925" Z="0"/>
					<Vertex X="18194" Y="21946" Z="0"/>
					<Vertex X="18187" Y="21953" Z="0"/>
					<Vertex X="18180" Y="21982" Z="0"/>
					<Vertex X="18172" Y="22010" Z="0"/>
					<Vertex X="18158" Y="22024" Z="0"/>
					<Vertex X="18151" Y="22038" Z="0"/>
					<Vertex X="18144" Y="22066" Z="0"/>
					<Vertex X="18130" Y="22095" Z="0"/>
					<Vertex X="18130" Y="22102" Z="0"/>
					<Vertex X="18123" Y="22116" Z="0"/>
					<Vertex X="18109" Y="22123" Z="0"/>
					<Vertex X="18109" Y="22137" Z="0"/>
					<Vertex X="18102" Y="22137" Z="0"/>
					<Vertex X="18102" Y="22144" Z="0"/>
					<Vertex X="18102" Y="22165" Z="0"/>
					<Vertex X="18095" Y="22165" Z="0"/>
					<Vertex X="18095" Y="22179" Z="0"/>
					<Vertex X="18095" Y="22186" Z="0"/>
					<Vertex X="18088" Y="22201" Z="0"/>
					<Vertex X="18088" Y="22222" Z="0"/>
					<Vertex X="18088" Y="22243" Z="0"/>
					<Vertex X="18088" Y="22257" Z="0"/>
					<Vertex X="18081" Y="22285" Z="0"/>
					<Vertex X="18081" Y="22300" Z="0"/>
					<Vertex X="18081" Y="22307" Z="0"/>
					<Vertex X="18081" Y="22321" Z="0"/>
					<Vertex X="18081" Y="22328" Z="0"/>
					<Vertex X="18081" Y="22342" Z="0"/>
					<Vertex X="18081" Y="22356" Z="0"/>
					<Vertex X="18081" Y="22370" Z="0"/>
					<Vertex X="18074" Y="22406" Z="0"/>
					<Vertex X="18066" Y="22420" Z="0"/>
					<Vertex X="18066" Y="22441" Z="0"/>
					<Vertex X="18066" Y="22455" Z="0"/>
					<Vertex X="18052" Y="22469" Z="0"/>
					<Vertex X="18045" Y="22483" Z="0"/>
					<Vertex X="18038" Y="22497" Z="0"/>
					<Vertex X="18031" Y="22519" Z="0"/>
					<Vertex X="18017" Y="22533" Z="0"/>
					<Vertex X="18017" Y="22554" Z="0"/>
					<Vertex X="18003" Y="22568" Z="0"/>
					<Vertex X="18003" Y="22582" Z="0"/>
					<Vertex X="17989" Y="22596" Z="0"/>
					<Vertex X="17982" Y="22617" Z="0"/>
					<Vertex X="17975" Y="22625" Z="0"/>
					<Vertex X="17968" Y="22646" Z="0"/>
					<Vertex X="17953" Y="22681" Z="0"/>
					<Vertex X="17946" Y="22688" Z="0"/>
					<Vertex X="17932" Y="22716" Z="0"/>
					<Vertex X="17925" Y="22723" Z="0"/>
					<Vertex X="17918" Y="22731" Z="0"/>
					<Vertex X="17911" Y="22745" Z="0"/>
					<Vertex X="17904" Y="22745" Z="0"/>
					<Vertex X="17897" Y="22752" Z="0"/>
					<Vertex X="17890" Y="22759" Z="0"/>
					<Vertex X="17883" Y="22773" Z="0"/>
					<Vertex X="17876" Y="22787" Z="0"/>
					<Vertex X="17869" Y="22794" Z="0"/>
					<Vertex X="17862" Y="22801" Z="0"/>
					<Vertex X="17847" Y="22815" Z="0"/>
					<Vertex X="17847" Y="22822" Z="0"/>
					<Vertex X="17826" Y="22829" Z="0"/>
					<Vertex X="17812" Y="22837" Z="0"/>
					<Vertex X="17798" Y="22844" Z="0"/>
					<Vertex X="17777" Y="22844" Z="0"/>
					<Vertex X="17770" Y="22844" Z="0"/>
					<Vertex X="17741" Y="22844" Z="0"/>
					<Vertex X="17734" Y="22844" Z="0"/>
					<Vertex X="17720" Y="22851" Z="0"/>
					<Vertex X="17713" Y="22851" Z="0"/>
					<Vertex X="17699" Y="22851" Z="0"/>
					<Vertex X="17678" Y="22851" Z="0"/>
					<Vertex X="17664" Y="22851" Z="0"/>
					<Vertex X="17650" Y="22851" Z="0"/>
					<Vertex X="17635" Y="22851" Z="0"/>
					<Vertex X="17628" Y="22851" Z="0"/>
					<Vertex X="17614" Y="22851" Z="0"/>
					<Vertex X="17600" Y="22851" Z="0"/>
					<Vertex X="17593" Y="22851" Z="0"/>
					<Vertex X="17579" Y="22851" Z="0"/>
					<Vertex X="17565" Y="22851" Z="0"/>
					<Vertex X="17544" Y="22844" Z="0"/>
					<Vertex X="17522" Y="22837" Z="0"/>
					<Vertex X="17508" Y="22837" Z="0"/>
					<Vertex X="17487" Y="22822" Z="0"/>
					<Vertex X="17473" Y="22815" Z="0"/>
					<Vertex X="17452" Y="22808" Z="0"/>
					<Vertex X="17445" Y="22808" Z="0"/>
					<Vertex X="17438" Y="22794" Z="0"/>
					<Vertex X="17416" Y="22787" Z="0"/>
					<Vertex X="17409" Y="22780" Z="0"/>
					<Vertex X="17395" Y="22773" Z="0"/>
					<Vertex X="17381" Y="22766" Z="0"/>
					<Vertex X="17367" Y="22759" Z="0"/>
					<Vertex X="17360" Y="22752" Z="0"/>
					<Vertex X="17339" Y="22745" Z="0"/>
					<Vertex X="17332" Y="22738" Z="0"/>
					<Vertex X="17318" Y="22731" Z="0"/>
					<Vertex X="17303" Y="22723" Z="0"/>
					<Vertex X="17296" Y="22716" Z="0"/>
					<Vertex X="17275" Y="22709" Z="0"/>
					<Vertex X="17261" Y="22702" Z="0"/>
					<Vertex X="17233" Y="22695" Z="0"/>
					<Vertex X="17219" Y="22681" Z="0"/>
					<Vertex X="17190" Y="22667" Z="0"/>
					<Vertex X="17176" Y="22660" Z="0"/>
					<Vertex X="17148" Y="22653" Z="0"/>
					<Vertex X="17120" Y="22639" Z="0"/>
					<Vertex X="17106" Y="22632" Z="0"/>
					<Vertex X="17077" Y="22625" Z="0"/>
					<Vertex X="17042" Y="22610" Z="0"/>
					<Vertex X="17035" Y="22603" Z="0"/>
					<Vertex X="17007" Y="22589" Z="0"/>
					<Vertex X="16992" Y="22582" Z="0"/>
					<Vertex X="16964" Y="22561" Z="0"/>
					<Vertex X="16950" Y="22554" Z="0"/>
					<Vertex X="16922" Y="22533" Z="0"/>
					<Vertex X="16908" Y="22526" Z="0"/>
					<Vertex X="16887" Y="22511" Z="0"/>
					<Vertex X="16865" Y="22497" Z="0"/>
					<Vertex X="16858" Y="22490" Z="0"/>
					<Vertex X="16858" Y="22483" Z="0"/>
					<Vertex X="16851" Y="22476" Z="0"/>
					<Vertex X="16844" Y="22469" Z="0"/>
					<Vertex X="16837" Y="22462" Z="0"/>
					<Vertex X="16830" Y="22455" Z="0"/>
					<Vertex X="16823" Y="22441" Z="0"/>
					<Vertex X="16816" Y="22441" Z="0"/>
					<Vertex X="16809" Y="22434" Z="0"/>
					<Vertex X="16802" Y="22427" Z="0"/>
					<Vertex X="16795" Y="22420" Z="0"/>
					<Vertex X="16788" Y="22413" Z="0"/>
					<Vertex X="16781" Y="22406" Z="0"/>
					<Vertex X="16773" Y="22398" Z="0"/>
					<Vertex X="16773" Y="22391" Z="0"/>
					<Vertex X="16766" Y="22391" Z="0"/>
					<Vertex X="16759" Y="22384" Z="0"/>
					<Vertex X="16752" Y="22377" Z="0"/>
					<Vertex X="16745" Y="22370" Z="0"/>
					<Vertex X="16738" Y="22363" Z="0"/>
					<Vertex X="16731" Y="22356" Z="0"/>
					<Vertex X="16724" Y="22349" Z="0"/>
					<Vertex X="16724" Y="22342" Z="0"/>
					<Vertex X="16717" Y="22335" Z="0"/>
					<Vertex X="16710" Y="22335" Z="0"/>
					<Vertex X="16710" Y="22328" Z="0"/>
					<Vertex X="16703" Y="22321" Z="0"/>
					<Vertex X="16696" Y="22314" Z="0"/>
					<Vertex X="16689" Y="22314" Z="0"/>
					<Vertex X="16682" Y="22307" Z="0"/>
					<Vertex X="16682" Y="22300" Z="0"/>
					<Vertex X="16675" Y="22292" Z="0"/>
					<Vertex X="16667" Y="22292" Z="0"/>
					<Vertex X="16660" Y="22285" Z="0"/>
					<Vertex X="16653" Y="22278" Z="0"/>
					<Vertex X="16646" Y="22271" Z="0"/>
					<Vertex X="16639" Y="22264" Z="0"/>
					<Vertex X="16632" Y="22257" Z="0"/>
					<Vertex X="16625" Y="22243" Z="0"/>
					<Vertex X="16618" Y="22243" Z="0"/>
					<Vertex X="16611" Y="22236" Z="0"/>
					<Vertex X="16604" Y="22229" Z="0"/>
					<Vertex X="16597" Y="22215" Z="0"/>
					<Vertex X="16590" Y="22215" Z="0"/>
					<Vertex X="16583" Y="22208" Z="0"/>
					<Vertex X="16576" Y="22201" Z="0"/>
					<Vertex X="16569" Y="22186" Z="0"/>
					<Vertex X="16561" Y="22186" Z="0"/>
					<Vertex X="16554" Y="22179" Z="0"/>
					<Vertex X="16554" Y="22172" Z="0"/>
					<Vertex X="16547" Y="22165" Z="0"/>
					<Vertex X="16540" Y="22158" Z="0"/>
					<Vertex X="16533" Y="22151" Z="0"/>
					<Vertex X="16526" Y="22151" Z="0"/>
					<Vertex X="16526" Y="22137" Z="0"/>
					<Vertex X="16512" Y="22130" Z="0"/>
					<Vertex X="16512" Y="22123" Z="0"/>
					<Vertex X="16505" Y="22116" Z="0"/>
					<Vertex X="16498" Y="22116" Z="0"/>
					<Vertex X="16491" Y="22109" Z="0"/>
					<Vertex X="16491" Y="22102" Z="0"/>
					<Vertex X="16484" Y="22095" Z="0"/>
					<Vertex X="16477" Y="22088" Z="0"/>
					<Vertex X="16470" Y="22073" Z="0"/>
					<Vertex X="16463" Y="22073" Z="0"/>
					<Vertex X="16455" Y="22059" Z="0"/>
					<Vertex X="16455" Y="22052" Z="0"/>
					<Vertex X="16448" Y="22045" Z="0"/>
					<Vertex X="16441" Y="22038" Z="0"/>
					<Vertex X="16427" Y="22024" Z="0"/>
					<Vertex X="16427" Y="22017" Z="0"/>
					<Vertex X="16420" Y="22003" Z="0"/>
					<Vertex X="16413" Y="21996" Z="0"/>
					<Vertex X="16406" Y="21975" Z="0"/>
					<Vertex X="16399" Y="21967" Z="0"/>
					<Vertex X="16392" Y="21953" Z="0"/>
					<Vertex X="16385" Y="21953" Z="0"/>
					<Vertex X="16385" Y="21946" Z="0"/>
					<Vertex X="16371" Y="21939" Z="0"/>
					<Vertex X="16371" Y="21932" Z="0"/>
					<Vertex X="16364" Y="21925" Z="0"/>
					<Vertex X="16357" Y="21911" Z="0"/>
					<Vertex X="16350" Y="21897" Z="0"/>
					<Vertex X="16342" Y="21890" Z="0"/>
					<Vertex X="16335" Y="21876" Z="0"/>
					<Vertex X="16328" Y="21876" Z="0"/>
					<Vertex X="16328" Y="21869" Z="0"/>
					<Vertex X="16321" Y="21861" Z="0"/>
					<Vertex X="16321" Y="21854" Z="0"/>
					<Vertex X="16314" Y="21847" Z="0"/>
					<Vertex X="16307" Y="21833" Z="0"/>
					<Vertex X="16300" Y="21833" Z="0"/>
					<Vertex X="16300" Y="21826" Z="0"/>
					<Vertex X="16286" Y="21819" Z="0"/>
					<Vertex X="16286" Y="21805" Z="0"/>
					<Vertex X="16279" Y="21798" Z="0"/>
					<Vertex X="16272" Y="21791" Z="0"/>
					<Vertex X="16258" Y="21763" Z="0"/>
					<Vertex X="16258" Y="21755" Z="0"/>
					<Vertex X="16251" Y="21741" Z="0"/>
					<Vertex X="16244" Y="21720" Z="0"/>
					<Vertex X="16236" Y="21706" Z="0"/>
					<Vertex X="16229" Y="21699" Z="0"/>
					<Vertex X="16222" Y="21678" Z="0"/>
					<Vertex X="16215" Y="21678" Z="0"/>
					<Vertex X="16215" Y="21664" Z="0"/>
					<Vertex X="16201" Y="21649" Z="0"/>
					<Vertex X="16201" Y="21635" Z="0"/>
					<Vertex X="16187" Y="21614" Z="0"/>
					<Vertex X="16180" Y="21607" Z="0"/>
					<Vertex X="16180" Y="21593" Z="0"/>
					<Vertex X="16173" Y="21579" Z="0"/>
					<Vertex X="16166" Y="21572" Z="0"/>
					<Vertex X="16159" Y="21558" Z="0"/>
					<Vertex X="16152" Y="21543" Z="0"/>
					<Vertex X="16145" Y="21536" Z="0"/>
					<Vertex X="16145" Y="21529" Z="0"/>
					<Vertex X="16130" Y="21515" Z="0"/>
					<Vertex X="16130" Y="21501" Z="0"/>
					<Vertex X="16123" Y="21501" Z="0"/>
					<Vertex X="16116" Y="21487" Z="0"/>
					<Vertex X="16109" Y="21473" Z="0"/>
					<Vertex X="16102" Y="21466" Z="0"/>
					<Vertex X="16095" Y="21452" Z="0"/>
					<Vertex X="16088" Y="21438" Z="0"/>
					<Vertex X="16081" Y="21430" Z="0"/>
					<Vertex X="16074" Y="21430" Z="0"/>
					<Vertex X="16074" Y="21423" Z="0"/>
					<Vertex X="16060" Y="21402" Z="0"/>
					<Vertex X="16060" Y="21395" Z="0"/>
					<Vertex X="16053" Y="21388" Z="0"/>
					<Vertex X="16046" Y="21381" Z="0"/>
					<Vertex X="16039" Y="21360" Z="0"/>
					<Vertex X="16032" Y="21353" Z="0"/>
					<Vertex X="16032" Y="21346" Z="0"/>
					<Vertex X="16024" Y="21339" Z="0"/>
					<Vertex X="16017" Y="21332" Z="0"/>
					<Vertex X="16010" Y="21324" Z="0"/>
					<Vertex X="16003" Y="21317" Z="0"/>
					<Vertex X="16003" Y="21310" Z="0"/>
					<Vertex X="15996" Y="21303" Z="0"/>
					<Vertex X="15989" Y="21289" Z="0"/>
					<Vertex X="15982" Y="21289" Z="0"/>
					<Vertex X="15982" Y="21282" Z="0"/>
					<Vertex X="15975" Y="21282" Z="0"/>
					<Vertex X="15968" Y="21275" Z="0"/>
					<Vertex X="15968" Y="21268" Z="0"/>
					<Vertex X="15961" Y="21261" Z="0"/>
					<Vertex X="15961" Y="21254" Z="0"/>
					<Vertex X="15954" Y="21254" Z="0"/>
					<Vertex X="15947" Y="21247" Z="0"/>
					<Vertex X="15947" Y="21240" Z="0"/>
					<Vertex X="15940" Y="21233" Z="0"/>
					<Vertex X="15933" Y="21226" Z="0"/>
					<Vertex X="15926" Y="21218" Z="0"/>
					<Vertex X="15919" Y="21211" Z="0"/>
					<Vertex X="15911" Y="21204" Z="0"/>
					<Vertex X="15904" Y="21197" Z="0"/>
					<Vertex X="15897" Y="21183" Z="0"/>
					<Vertex X="15890" Y="21183" Z="0"/>
					<Vertex X="15890" Y="21176" Z="0"/>
					<Vertex X="15883" Y="21169" Z="0"/>
					<Vertex X="15876" Y="21155" Z="0"/>
					<Vertex X="15869" Y="21148" Z="0"/>
					<Vertex X="15869" Y="21141" Z="0"/>
					<Vertex X="15862" Y="21134" Z="0"/>
					<Vertex X="15855" Y="21120" Z="0"/>
					<Vertex X="15855" Y="21112" Z="0"/>
					<Vertex X="15848" Y="21112" Z="0"/>
					<Vertex X="15841" Y="21098" Z="0"/>
					<Vertex X="15834" Y="21091" Z="0"/>
					<Vertex X="15834" Y="21084" Z="0"/>
					<Vertex X="15827" Y="21077" Z="0"/>
					<Vertex X="15820" Y="21063" Z="0"/>
					<Vertex X="15813" Y="21042" Z="0"/>
					<Vertex X="15805" Y="21028" Z="0"/>
					<Vertex X="15798" Y="21021" Z="0"/>
					<Vertex X="15784" Y="20999" Z="0"/>
					<Vertex X="15770" Y="20985" Z="0"/>
					<Vertex X="15770" Y="20978" Z="0"/>
					<Vertex X="15763" Y="20971" Z="0"/>
					<Vertex X="15756" Y="20957" Z="0"/>
					<Vertex X="15756" Y="20950" Z="0"/>
					<Vertex X="15742" Y="20922" Z="0"/>
					<Vertex X="15742" Y="20915" Z="0"/>
					<Vertex X="15735" Y="20901" Z="0"/>
					<Vertex X="15728" Y="20879" Z="0"/>
					<Vertex X="15721" Y="20865" Z="0"/>
					<Vertex X="15714" Y="20858" Z="0"/>
					<Vertex X="15707" Y="20851" Z="0"/>
					<Vertex X="15707" Y="20837" Z="0"/>
					<Vertex X="15692" Y="20823" Z="0"/>
					<Vertex X="15692" Y="20816" Z="0"/>
					<Vertex X="15685" Y="20809" Z="0"/>
					<Vertex X="15685" Y="20802" Z="0"/>
					<Vertex X="15678" Y="20795" Z="0"/>
					<Vertex X="15671" Y="20780" Z="0"/>
					<Vertex X="15664" Y="20773" Z="0"/>
					<Vertex X="15657" Y="20773" Z="0"/>
					<Vertex X="15657" Y="20766" Z="0"/>
					<Vertex X="15650" Y="20759" Z="0"/>
					<Vertex X="15650" Y="20752" Z="0"/>
					<Vertex X="15636" Y="20738" Z="0"/>
					<Vertex X="15636" Y="20731" Z="0"/>
					<Vertex X="15629" Y="20724" Z="0"/>
					<Vertex X="15629" Y="20717" Z="0"/>
					<Vertex X="15622" Y="20710" Z="0"/>
					<Vertex X="15615" Y="20703" Z="0"/>
					<Vertex X="15608" Y="20696" Z="0"/>
					<Vertex X="15601" Y="20689" Z="0"/>
					<Vertex X="15601" Y="20681" Z="0"/>
					<Vertex X="15586" Y="20667" Z="0"/>
					<Vertex X="15579" Y="20667" Z="0"/>
					<Vertex X="15579" Y="20660" Z="0"/>
					<Vertex X="15572" Y="20653" Z="0"/>
					<Vertex X="15572" Y="20646" Z="0"/>
					<Vertex X="15565" Y="20646" Z="0"/>
					<Vertex X="15558" Y="20639" Z="0"/>
					<Vertex X="15551" Y="20632" Z="0"/>
					<Vertex X="15551" Y="20625" Z="0"/>
					<Vertex X="15544" Y="20625" Z="0"/>
					<Vertex X="15544" Y="20618" Z="0"/>
					<Vertex X="15537" Y="20618" Z="0"/>
					<Vertex X="15530" Y="20611" Z="0"/>
					<Vertex X="15530" Y="20597" Z="0"/>
					<Vertex X="15523" Y="20597" Z="0"/>
					<Vertex X="15523" Y="20583" Z="0"/>
					<Vertex X="15516" Y="20583" Z="0"/>
					<Vertex X="15509" Y="20561" Z="0"/>
					<Vertex X="15502" Y="20561" Z="0"/>
					<Vertex X="15495" Y="20554" Z="0"/>
					<Vertex X="15495" Y="20547" Z="0"/>
					<Vertex X="15488" Y="20540" Z="0"/>
					<Vertex X="15488" Y="20533" Z="0"/>
					<Vertex X="15480" Y="20526" Z="0"/>
					<Vertex X="15473" Y="20512" Z="0"/>
					<Vertex X="15466" Y="20512" Z="0"/>
					<Vertex X="15466" Y="20505" Z="0"/>
					<Vertex X="15466" Y="20498" Z="0"/>
					<Vertex X="15459" Y="20491" Z="0"/>
					<Vertex X="15452" Y="20484" Z="0"/>
					<Vertex X="15452" Y="20477" Z="0"/>
					<Vertex X="15445" Y="20470" Z="0"/>
					<Vertex X="15438" Y="20462" Z="0"/>
					<Vertex X="15438" Y="20455" Z="0"/>
					<Vertex X="15431" Y="20455" Z="0"/>
					<Vertex X="15431" Y="20448" Z="0"/>
					<Vertex X="15424" Y="20448" Z="0"/>
					<Vertex X="15424" Y="20441" Z="0"/>
					<Vertex X="15417" Y="20434" Z="0"/>
					<Vertex X="15410" Y="20434" Z="0"/>
					<Vertex X="15410" Y="20427" Z="0"/>
					<Vertex X="15410" Y="20420" Z="0"/>
					<Vertex X="15403" Y="20413" Z="0"/>
					<Vertex X="15396" Y="20406" Z="0"/>
					<Vertex X="15389" Y="20406" Z="0"/>
					<Vertex X="15389" Y="20399" Z="0"/>
					<Vertex X="15382" Y="20399" Z="0"/>
					<Vertex X="15382" Y="20392" Z="0"/>
					<Vertex X="15374" Y="20385" Z="0"/>
					<Vertex X="15367" Y="20378" Z="0"/>
					<Vertex X="15360" Y="20378" Z="0"/>
					<Vertex X="15360" Y="20371" Z="0"/>
					<Vertex X="15360" Y="20364" Z="0"/>
					<Vertex X="15353" Y="20364" Z="0"/>
					<Vertex X="15353" Y="20356" Z="0"/>
					<Vertex X="15353" Y="20349" Z="0"/>
					<Vertex X="15353" Y="20342" Z="0"/>
					<Vertex X="15353" Y="20335" Z="0"/>
					<Vertex X="15353" Y="20328" Z="0"/>
					<Vertex X="15353" Y="20321" Z="0"/>
					<Vertex X="15353" Y="20314" Z="0"/>
					<Vertex X="15360" Y="20307" Z="0"/>
					<Vertex X="15367" Y="20300" Z="0"/>
					<Vertex X="15367" Y="20293" Z="0"/>
					<Vertex X="15374" Y="20293" Z="0"/>
					<Vertex X="15382" Y="20286" Z="0"/>
					<Vertex X="15382" Y="20279" Z="0"/>
					<Vertex X="15389" Y="20272" Z="0"/>
					<Vertex X="15396" Y="20265" Z="0"/>
					<Vertex X="15403" Y="20258" Z="0"/>
					<Vertex X="15403" Y="20250" Z="0"/>
					<Vertex X="15410" Y="20250" Z="0"/>
					<Vertex X="15417" Y="20243" Z="0"/>
					<Vertex X="15424" Y="20236" Z="0"/>
					<Vertex X="15424" Y="20229" Z="0"/>
					<Vertex X="15438" Y="20222" Z="0"/>
					<Vertex X="15445" Y="20215" Z="0"/>
					<Vertex X="15452" Y="20208" Z="0"/>
					<Vertex X="15452" Y="20201" Z="0"/>
					<Vertex X="15466" Y="20194" Z="0"/>
					<Vertex X="15466" Y="20187" Z="0"/>
					<Vertex X="15473" Y="20180" Z="0"/>
					<Vertex X="15480" Y="20173" Z="0"/>
					<Vertex X="15488" Y="20159" Z="0"/>
					<Vertex X="15488" Y="20152" Z="0"/>
					<Vertex X="15495" Y="20152" Z="0"/>
					<Vertex X="15502" Y="20144" Z="0"/>
					<Vertex X="15502" Y="20137" Z="0"/>
					<Vertex X="15502" Y="20130" Z="0"/>
					<Vertex X="15509" Y="20130" Z="0"/>
					<Vertex X="15509" Y="20123" Z="0"/>
					<Vertex X="15516" Y="20116" Z="0"/>
					<Vertex X="15523" Y="20109" Z="0"/>
					<Vertex X="15523" Y="20102" Z="0"/>
					<Vertex X="15523" Y="20095" Z="0"/>
					<Vertex X="15530" Y="20095" Z="0"/>
					<Vertex X="15530" Y="20088" Z="0"/>
					<Vertex X="15530" Y="20081" Z="0"/>
					<Vertex X="15530" Y="20067" Z="0"/>
					<Vertex X="15530" Y="20060" Z="0"/>
					<Vertex X="15530" Y="20053" Z="0"/>
					<Vertex X="15530" Y="20046" Z="0"/>
					<Vertex X="15530" Y="20039" Z="0"/>
					<Vertex X="15530" Y="20031" Z="0"/>
					<Vertex X="15530" Y="20024" Z="0"/>
					<Vertex X="15530" Y="20017" Z="0"/>
					<Vertex X="15530" Y="20010" Z="0"/>
					<Vertex X="15523" Y="20003" Z="0"/>
					<Vertex X="15523" Y="19996" Z="0"/>
					<Vertex X="15523" Y="19989" Z="0"/>
					<Vertex X="15516" Y="19989" Z="0"/>
					<Vertex X="15516" Y="19975" Z="0"/>
					<Vertex X="15516" Y="19968" Z="0"/>
					<Vertex X="15509" Y="19968" Z="0"/>
					<Vertex X="15509" Y="19961" Z="0"/>
					<Vertex X="15509" Y="19954" Z="0"/>
					<Vertex X="15502" Y="19954" Z="0"/>
					<Vertex X="15502" Y="19947" Z="0"/>
					<Vertex X="15502" Y="19940" Z="0"/>
					<Vertex X="15502" Y="19933" Z="0"/>
					<Vertex X="15495" Y="19925" Z="0"/>
					<Vertex X="15495" Y="19911" Z="0"/>
					<Vertex X="15495" Y="19897" Z="0"/>
					<Vertex X="15495" Y="19890" Z="0"/>
					<Vertex X="15495" Y="19876" Z="0"/>
					<Vertex X="15495" Y="19862" Z="0"/>
					<Vertex X="15495" Y="19855" Z="0"/>
					<Vertex X="15495" Y="19848" Z="0"/>
					<Vertex X="15495" Y="19841" Z="0"/>
					<Vertex X="15495" Y="19834" Z="0"/>
					<Vertex X="15495" Y="19827" Z="0"/>
					<Vertex X="15501" Y="19821" Z="0"/>
					<Vertex X="15501" Y="19755" Z="0"/>
					<Vertex X="15501" Y="19702" Z="0"/>
					<Vertex X="15514" Y="19662" Z="0"/>
					<Vertex X="15514" Y="19635" Z="0"/>
					<Vertex X="15514" Y="19609" Z="0"/>
					<Vertex X="15514" Y="19595" Z="0"/>
					<Vertex X="15514" Y="19582" Z="0"/>
					<Vertex X="15514" Y="19569" Z="0"/>
					<Vertex X="15514" Y="19555" Z="0"/>
					<Vertex X="15514" Y="19542" Z="0"/>
					<Vertex X="15514" Y="19529" Z="0"/>
					<Vertex X="15514" Y="19516" Z="0"/>
					<Vertex X="15514" Y="19502" Z="0"/>
					<Vertex X="15514" Y="19489" Z="0"/>
					<Vertex X="15514" Y="19476" Z="0"/>
					<Vertex X="15514" Y="19462" Z="0"/>
					<Vertex X="15514" Y="19449" Z="0"/>
					<Vertex X="15514" Y="19436" Z="0"/>
					<Vertex X="15514" Y="19423" Z="0"/>
					<Vertex X="15514" Y="19409" Z="0"/>
					<Vertex X="15514" Y="19396" Z="0"/>
					<Vertex X="15501" Y="19383" Z="0"/>
					<Vertex X="15501" Y="19369" Z="0"/>
					<Vertex X="15487" Y="19343" Z="0"/>
					<Vertex X="15474" Y="19329" Z="0"/>
					<Vertex X="15461" Y="19303" Z="0"/>
					<Vertex X="15461" Y="19290" Z="0"/>
					<Vertex X="15448" Y="19276" Z="0"/>
					<Vertex X="15434" Y="19263" Z="0"/>
					<Vertex X="15434" Y="19236" Z="0"/>
					<Vertex X="15421" Y="19223" Z="0"/>
					<Vertex X="15408" Y="19210" Z="0"/>
					<Vertex X="15394" Y="19197" Z="0"/>
					<Vertex X="15381" Y="19197" Z="0"/>
					<Vertex X="15368" Y="19170" Z="0"/>
					<Vertex X="15355" Y="19157" Z="0"/>
					<Vertex X="15341" Y="19157" Z="0"/>
					<Vertex X="15328" Y="19143" Z="0"/>
					<Vertex X="15315" Y="19117" Z="0"/>
					<Vertex X="15301" Y="19117" Z="0"/>
					<Vertex X="15288" Y="19090" Z="0"/>
					<Vertex X="15288" Y="19077" Z="0"/>
					<Vertex X="15261" Y="19064" Z="0"/>
					<Vertex X="15248" Y="19050" Z="0"/>
					<Vertex X="15248" Y="19037" Z="0"/>
					<Vertex X="15235" Y="19024" Z="0"/>
					<Vertex X="15208" Y="19010" Z="0"/>
					<Vertex X="15182" Y="18997" Z="0"/>
					<Vertex X="15168" Y="18971" Z="0"/>
					<Vertex X="15129" Y="18931" Z="0"/>
					<Vertex X="15102" Y="18891" Z="0"/>
					<Vertex X="15089" Y="18877" Z="0"/>
					<Vertex X="15062" Y="18851" Z="0"/>
					<Vertex X="15049" Y="18838" Z="0"/>
					<Vertex X="15035" Y="18824" Z="0"/>
					<Vertex X="15022" Y="18811" Z="0"/>
					<Vertex X="15009" Y="18798" Z="0"/>
					<Vertex X="14996" Y="18784" Z="0"/>
					<Vertex X="14996" Y="18771" Z="0"/>
					<Vertex X="14982" Y="18758" Z="0"/>
					<Vertex X="14969" Y="18745" Z="0"/>
					<Vertex X="14956" Y="18745" Z="0"/>
					<Vertex X="14942" Y="18718" Z="0"/>
					<Vertex X="14929" Y="18705" Z="0"/>
					<Vertex X="14903" Y="18651" Z="0"/>
					<Vertex X="14876" Y="18638" Z="0"/>
					<Vertex X="14836" Y="18585" Z="0"/>
					<Vertex X="14810" Y="18532" Z="0"/>
					<Vertex X="14796" Y="18505" Z="0"/>
					<Vertex X="14783" Y="18492" Z="0"/>
					<Vertex X="14770" Y="18479" Z="0"/>
					<Vertex X="14756" Y="18465" Z="0"/>
					<Vertex X="14743" Y="18452" Z="0"/>
					<Vertex X="14730" Y="18439" Z="0"/>
					<Vertex X="14716" Y="18425" Z="0"/>
					<Vertex X="14703" Y="18399" Z="0"/>
					<Vertex X="14690" Y="18399" Z="0"/>
					<Vertex X="14690" Y="18386" Z="0"/>
					<Vertex X="14663" Y="18372" Z="0"/>
					<Vertex X="14663" Y="18359" Z="0"/>
					<Vertex X="14663" Y="18346" Z="0"/>
					<Vertex X="14650" Y="18346" Z="0"/>
					<Vertex X="14637" Y="18332" Z="0"/>
					<Vertex X="14637" Y="18319" Z="0"/>
					<Vertex X="14623" Y="18319" Z="0"/>
					<Vertex X="14610" Y="18293" Z="0"/>
					<Vertex X="14597" Y="18279" Z="0"/>
					<Vertex X="14597" Y="18266" Z="0"/>
					<Vertex X="14584" Y="18253" Z="0"/>
					<Vertex X="14570" Y="18239" Z="0"/>
					<Vertex X="14570" Y="18226" Z="0"/>
					<Vertex X="14557" Y="18226" Z="0"/>
					<Vertex X="14557" Y="18213" Z="0"/>
					<Vertex X="14544" Y="18199" Z="0"/>
					<Vertex X="14544" Y="18186" Z="0"/>
					<Vertex X="14530" Y="18160" Z="0"/>
					<Vertex X="14517" Y="18146" Z="0"/>
					<Vertex X="14504" Y="18146" Z="0"/>
					<Vertex X="14490" Y="18133" Z="0"/>
					<Vertex X="14477" Y="18106" Z="0"/>
					<Vertex X="14464" Y="18080" Z="0"/>
					<Vertex X="14464" Y="18067" Z="0"/>
					<Vertex X="14451" Y="18053" Z="0"/>
					<Vertex X="14437" Y="18053" Z="0"/>
					<Vertex X="14437" Y="18027" Z="0"/>
					<Vertex X="14437" Y="18013" Z="0"/>
					<Vertex X="14424" Y="17987" Z="0"/>
					<Vertex X="14411" Y="17960" Z="0"/>
					<Vertex X="14397" Y="17947" Z="0"/>
					<Vertex X="14397" Y="17934" Z="0"/>
					<Vertex X="14397" Y="17920" Z="0"/>
					<Vertex X="14384" Y="17907" Z="0"/>
					<Vertex X="14384" Y="17880" Z="0"/>
					<Vertex X="14371" Y="17867" Z="0"/>
					<Vertex X="14371" Y="17841" Z="0"/>
					<Vertex X="14371" Y="17814" Z="0"/>
					<Vertex X="14371" Y="17801" Z="0"/>
					<Vertex X="14371" Y="17787" Z="0"/>
					<Vertex X="14371" Y="17774" Z="0"/>
					<Vertex X="14371" Y="17761" Z="0"/>
					<Vertex X="14371" Y="17748" Z="0"/>
					<Vertex X="14371" Y="17734" Z="0"/>
					<Vertex X="14371" Y="17721" Z="0"/>
					<Vertex X="14371" Y="17708" Z="0"/>
					<Vertex X="14384" Y="17708" Z="0"/>
					<Vertex X="14397" Y="17694" Z="0"/>
					<Vertex X="14397" Y="17668" Z="0"/>
					<Vertex X="14424" Y="17654" Z="0"/>
					<Vertex X="14437" Y="17641" Z="0"/>
					<Vertex X="14451" Y="17628" Z="0"/>
					<Vertex X="14464" Y="17615" Z="0"/>
					<Vertex X="14464" Y="17601" Z="0"/>
					<Vertex X="14477" Y="17588" Z="0"/>
					<Vertex X="14490" Y="17575" Z="0"/>
					<Vertex X="14504" Y="17561" Z="0"/>
					<Vertex X="14517" Y="17535" Z="0"/>
					<Vertex X="14530" Y="17522" Z="0"/>
					<Vertex X="14544" Y="17508" Z="0"/>
					<Vertex X="14544" Y="17495" Z="0"/>
					<Vertex X="14544" Y="17482" Z="0"/>
					<Vertex X="14570" Y="17468" Z="0"/>
					<Vertex X="14570" Y="17455" Z="0"/>
					<Vertex X="14584" Y="17455" Z="0"/>
					<Vertex X="14597" Y="17428" Z="0"/>
					<Vertex X="14610" Y="17402" Z="0"/>
					<Vertex X="14610" Y="17389" Z="0"/>
					<Vertex X="14623" Y="17362" Z="0"/>
					<Vertex X="14637" Y="17349" Z="0"/>
					<Vertex X="14650" Y="17335" Z="0"/>
					<Vertex X="14650" Y="17322" Z="0"/>
					<Vertex X="14650" Y="17309" Z="0"/>
					<Vertex X="14650" Y="17282" Z="0"/>
					<Vertex X="14663" Y="17269" Z="0"/>
					<Vertex X="14663" Y="17256" Z="0"/>
					<Vertex X="14663" Y="17229" Z="0"/>
					<Vertex X="14663" Y="17216" Z="0"/>
					<Vertex X="14663" Y="17189" Z="0"/>
					<Vertex X="14663" Y="17163" Z="0"/>
					<Vertex X="14663" Y="17149" Z="0"/>
					<Vertex X="14663" Y="17123" Z="0"/>
					<Vertex X="14663" Y="17096" Z="0"/>
					<Vertex X="14663" Y="17056" Z="0"/>
					<Vertex X="14663" Y="17016" Z="0"/>
					<Vertex X="14663" Y="16990" Z="0"/>
					<Vertex X="14663" Y="16937" Z="0"/>
					<Vertex X="14650" Y="16897" Z="0"/>
					<Vertex X="14650" Y="16857" Z="0"/>
					<Vertex X="14650" Y="16817" Z="0"/>
					<Vertex X="14650" Y="16790" Z="0"/>
					<Vertex X="14637" Y="16764" Z="0"/>
					<Vertex X="14637" Y="16750" Z="0"/>
					<Vertex X="14623" Y="16724" Z="0"/>
					<Vertex X="14623" Y="16711" Z="0"/>
					<Vertex X="14623" Y="16684" Z="0"/>
					<Vertex X="14623" Y="16671" Z="0"/>
					<Vertex X="14623" Y="16657" Z="0"/>
					<Vertex X="14623" Y="16644" Z="0"/>
					<Vertex X="14623" Y="16631" Z="0"/>
					<Vertex X="14623" Y="16618" Z="0"/>
					<Vertex X="14623" Y="16604" Z="0"/>
					<Vertex X="14623" Y="16591" Z="0"/>
					<Vertex X="14623" Y="16578" Z="0"/>
					<Vertex X="14623" Y="16551" Z="0"/>
					<Vertex X="14637" Y="16538" Z="0"/>
					<Vertex X="14650" Y="16511" Z="0"/>
					<Vertex X="14650" Y="16498" Z="0"/>
					<Vertex X="14677" Y="16485" Z="0"/>
					<Vertex X="14690" Y="16485" Z="0"/>
					<Vertex X="14703" Y="16471" Z="0"/>
					<Vertex X="14716" Y="16458" Z="0"/>
					<Vertex X="14730" Y="16458" Z="0"/>
					<Vertex X="14743" Y="16458" Z="0"/>
					<Vertex X="14783" Y="16458" Z="0"/>
					<Vertex X="14810" Y="16458" Z="0"/>
					<Vertex X="14836" Y="16458" Z="0"/>
					<Vertex X="14849" Y="16458" Z="0"/>
					<Vertex X="14863" Y="16458" Z="0"/>
					<Vertex X="14876" Y="16458" Z="0"/>
					<Vertex X="14889" Y="16445" Z="0"/>
					<Vertex X="14903" Y="16445" Z="0"/>
					<Vertex X="14916" Y="16445" Z="0"/>
					<Vertex X="14916" Y="16431" Z="0"/>
					<Vertex X="14929" Y="16392" Z="0"/>
					<Vertex X="14942" Y="16378" Z="0"/>
					<Vertex X="14925" Y="16353" Z="0"/>
					<Vertex X="14934" Y="16324" Z="0"/>
					<Vertex X="14944" Y="16277" Z="0"/>
					<Vertex X="14944" Y="16267" Z="0"/>
					<Vertex X="14944" Y="16229" Z="0"/>
					<Vertex X="14944" Y="16201" Z="0"/>
					<Vertex X="14944" Y="16163" Z="0"/>
					<Vertex X="14944" Y="16143" Z="0"/>
					<Vertex X="14934" Y="16115" Z="0"/>
					<Vertex X="14925" Y="16058" Z="0"/>
					<Vertex X="14925" Y="16039" Z="0"/>
					<Vertex X="14906" Y="15982" Z="0"/>
					<Vertex X="14896" Y="15963" Z="0"/>
					<Vertex X="14896" Y="15925" Z="0"/>
					<Vertex X="14868" Y="15877" Z="0"/>
					<Vertex X="14858" Y="15829" Z="0"/>
					<Vertex X="14849" Y="15810" Z="0"/>
					<Vertex X="14839" Y="15801" Z="0"/>
					<Vertex X="14830" Y="15763" Z="0"/>
					<Vertex X="14820" Y="15753" Z="0"/>
					<Vertex X="14811" Y="15734" Z="0"/>
					<Vertex X="14801" Y="15706" Z="0"/>
					<Vertex X="14792" Y="15677" Z="0"/>
					<Vertex X="14792" Y="15658" Z="0"/>
					<Vertex X="14773" Y="15629" Z="0"/>
					<Vertex X="14763" Y="15610" Z="0"/>
					<Vertex X="14763" Y="15591" Z="0"/>
					<Vertex X="14744" Y="15563" Z="0"/>
					<Vertex X="14744" Y="15553" Z="0"/>
					<Vertex X="14735" Y="15534" Z="0"/>
					<Vertex X="14725" Y="15515" Z="0"/>
					<Vertex X="14715" Y="15506" Z="0"/>
					<Vertex X="14706" Y="15496" Z="0"/>
					<Vertex X="14706" Y="15487" Z="0"/>
					<Vertex X="14696" Y="15468" Z="0"/>
					<Vertex X="14687" Y="15458" Z="0"/>
					<Vertex X="14687" Y="15449" Z="0"/>
					<Vertex X="14677" Y="15430" Z="0"/>
					<Vertex X="14677" Y="15420" Z="0"/>
					<Vertex X="14668" Y="15420" Z="0"/>
					<Vertex X="14658" Y="15411" Z="0"/>
					<Vertex X="14649" Y="15401" Z="0"/>
					<Vertex X="14649" Y="15392" Z="0"/>
					<Vertex X="14639" Y="15392" Z="0"/>
					<Vertex X="14630" Y="15382" Z="0"/>
					<Vertex X="14630" Y="15372" Z="0"/>
					<Vertex X="14620" Y="15363" Z="0"/>
					<Vertex X="14611" Y="15353" Z="0"/>
					<Vertex X="14601" Y="15344" Z="0"/>
					<Vertex X="14592" Y="15334" Z="0"/>
					<Vertex X="14592" Y="15325" Z="0"/>
					<Vertex X="14582" Y="15315" Z="0"/>
					<Vertex X="14582" Y="15306" Z="0"/>
					<Vertex X="14573" Y="15296" Z="0"/>
					<Vertex X="14563" Y="15287" Z="0"/>
					<Vertex X="14554" Y="15277" Z="0"/>
					<Vertex X="14544" Y="15268" Z="0"/>
					<Vertex X="14544" Y="15258" Z="0"/>
					<Vertex X="14535" Y="15249" Z="0"/>
					<Vertex X="14525" Y="15249" Z="0"/>
					<Vertex X="14525" Y="15239" Z="0"/>
					<Vertex X="14516" Y="15230" Z="0"/>
					<Vertex X="14506" Y="15220" Z="0"/>
					<Vertex X="14497" Y="15211" Z="0"/>
					<Vertex X="14497" Y="15201" Z="0"/>
					<Vertex X="14497" Y="15192" Z="0"/>
					<Vertex X="14487" Y="15192" Z="0"/>
					<Vertex X="14487" Y="15182" Z="0"/>
					<Vertex X="14478" Y="15173" Z="0"/>
					<Vertex X="14468" Y="15163" Z="0"/>
					<Vertex X="14468" Y="15154" Z="0"/>
					<Vertex X="14458" Y="15144" Z="0"/>
					<Vertex X="14458" Y="15116" Z="0"/>
					<Vertex X="14449" Y="15106" Z="0"/>
					<Vertex X="14439" Y="15096" Z="0"/>
					<Vertex X="14439" Y="15087" Z="0"/>
					<Vertex X="14430" Y="15058" Z="0"/>
					<Vertex X="14430" Y="15039" Z="0"/>
					<Vertex X="14420" Y="15011" Z="0"/>
					<Vertex X="14420" Y="15001" Z="0"/>
					<Vertex X="14420" Y="14992" Z="0"/>
					<Vertex X="14420" Y="14982" Z="0"/>
					<Vertex X="14420" Y="14973" Z="0"/>
					<Vertex X="14420" Y="14963" Z="0"/>
					<Vertex X="14420" Y="14954" Z="0"/>
					<Vertex X="14420" Y="14944" Z="0"/>
					<Vertex X="14411" Y="14925" Z="0"/>
					<Vertex X="14411" Y="14906" Z="0"/>
					<Vertex X="14411" Y="14897" Z="0"/>
					<Vertex X="14411" Y="14878" Z="0"/>
					<Vertex X="14411" Y="14868" Z="0"/>
					<Vertex X="14411" Y="14859" Z="0"/>
					<Vertex X="14411" Y="14849" Z="0"/>
					<Vertex X="14401" Y="14839" Z="0"/>
					<Vertex X="14401" Y="14830" Z="0"/>
					<Vertex X="14401" Y="14820" Z="0"/>
					<Vertex X="14401" Y="14801" Z="0"/>
					<Vertex X="14401" Y="14792" Z="0"/>
					<Vertex X="14401" Y="14773" Z="0"/>
					<Vertex X="14401" Y="14763" Z="0"/>
					<Vertex X="14401" Y="14744" Z="0"/>
					<Vertex X="14411" Y="14735" Z="0"/>
					<Vertex X="14411" Y="14725" Z="0"/>
					<Vertex X="14411" Y="14716" Z="0"/>
					<Vertex X="14411" Y="14706" Z="0"/>
					<Vertex X="14411" Y="14697" Z="0"/>
					<Vertex X="14420" Y="14678" Z="0"/>
					<Vertex X="14420" Y="14668" Z="0"/>
					<Vertex X="14420" Y="14659" Z="0"/>
					<Vertex X="14430" Y="14649" Z="0"/>
					<Vertex X="14430" Y="14640" Z="0"/>
					<Vertex X="14430" Y="14630" Z="0"/>
					<Vertex X="14439" Y="14621" Z="0"/>
					<Vertex X="14439" Y="14611" Z="0"/>
					<Vertex X="14439" Y="14602" Z="0"/>
					<Vertex X="14439" Y="14592" Z="0"/>
					<Vertex X="14439" Y="14582" Z="0"/>
					<Vertex X="14449" Y="14582" Z="0"/>
					<Vertex X="14449" Y="14573" Z="0"/>
					<Vertex X="14449" Y="14563" Z="0"/>
					<Vertex X="14449" Y="14554" Z="0"/>
					<Vertex X="14458" Y="14544" Z="0"/>
					<Vertex X="14468" Y="14535" Z="0"/>
					<Vertex X="14478" Y="14525" Z="0"/>
					<Vertex X="14497" Y="14506" Z="0"/>
					<Vertex X="14506" Y="14497" Z="0"/>
					<Vertex X="14516" Y="14497" Z="0"/>
					<Vertex X="14516" Y="14487" Z="0"/>
					<Vertex X="14535" Y="14478" Z="0"/>
					<Vertex X="14535" Y="14468" Z="0"/>
					<Vertex X="14544" Y="14468" Z="0"/>
					<Vertex X="14554" Y="14459" Z="0"/>
					<Vertex X="14563" Y="14449" Z="0"/>
					<Vertex X="14573" Y="14440" Z="0"/>
					<Vertex X="14573" Y="14430" Z="0"/>
					<Vertex X="14582" Y="14430" Z="0"/>
					<Vertex X="14592" Y="14430" Z="0"/>
					<Vertex X="14601" Y="14421" Z="0"/>
					<Vertex X="14611" Y="14421" Z="0"/>
					<Vertex X="14620" Y="14421" Z="0"/>
					<Vertex X="14630" Y="14421" Z="0"/>
					<Vertex X="14639" Y="14421" Z="0"/>
					<Vertex X="14658" Y="14449" Z="0"/>
					<Vertex X="14677" Y="14487" Z="0"/>
					<Vertex X="14687" Y="14506" Z="0"/>
					<Vertex X="14706" Y="14535" Z="0"/>
					<Vertex X="14706" Y="14563" Z="0"/>
					<Vertex X="14725" Y="14582" Z="0"/>
					<Vertex X="14725" Y="14602" Z="0"/>
					<Vertex X="14744" Y="14630" Z="0"/>
					<Vertex X="14754" Y="14649" Z="0"/>
					<Vertex X="14763" Y="14668" Z="0"/>
					<Vertex X="14773" Y="14687" Z="0"/>
					<Vertex X="14782" Y="14687" Z="0"/>
					<Vertex X="14782" Y="14697" Z="0"/>
					<Vertex X="14792" Y="14716" Z="0"/>
					<Vertex X="14811" Y="14735" Z="0"/>
					<Vertex X="14820" Y="14763" Z="0"/>
					<Vertex X="14830" Y="14773" Z="0"/>
					<Vertex X="14839" Y="14801" Z="0"/>
					<Vertex X="14858" Y="14811" Z="0"/>
					<Vertex X="14868" Y="14830" Z="0"/>
					<Vertex X="14877" Y="14839" Z="0"/>
					<Vertex X="14906" Y="14868" Z="0"/>
					<Vertex X="14915" Y="14878" Z="0"/>
					<Vertex X="14925" Y="14878" Z="0"/>
					<Vertex X="14934" Y="14906" Z="0"/>
					<Vertex X="14953" Y="14925" Z="0"/>
					<Vertex X="14982" Y="14954" Z="0"/>
					<Vertex X="14992" Y="14973" Z="0"/>
					<Vertex X="15020" Y="15011" Z="0"/>
					<Vertex X="15030" Y="15020" Z="0"/>
					<Vertex X="15049" Y="15039" Z="0"/>
					<Vertex X="15058" Y="15049" Z="0"/>
					<Vertex X="15068" Y="15068" Z="0"/>
					<Vertex X="15077" Y="15096" Z="0"/>
					<Vertex X="15087" Y="15106" Z="0"/>
					<Vertex X="15106" Y="15125" Z="0"/>
					<Vertex X="15115" Y="15135" Z="0"/>
					<Vertex X="15134" Y="15154" Z="0"/>
					<Vertex X="15144" Y="15163" Z="0"/>
					<Vertex X="15153" Y="15173" Z="0"/>
					<Vertex X="15163" Y="15173" Z="0"/>
					<Vertex X="15172" Y="15182" Z="0"/>
					<Vertex X="15182" Y="15192" Z="0"/>
					<Vertex X="15182" Y="15201" Z="0"/>
					<Vertex X="15201" Y="15211" Z="0"/>
					<Vertex X="15210" Y="15230" Z="0"/>
					<Vertex X="15220" Y="15239" Z="0"/>
					<Vertex X="15229" Y="15239" Z="0"/>
					<Vertex X="15239" Y="15258" Z="0"/>
					<Vertex X="15249" Y="15268" Z="0"/>
					<Vertex X="15258" Y="15268" Z="0"/>
					<Vertex X="15268" Y="15287" Z="0"/>
					<Vertex X="15277" Y="15287" Z="0"/>
					<Vertex X="15287" Y="15296" Z="0"/>
					<Vertex X="15306" Y="15315" Z="0"/>
					<Vertex X="15315" Y="15325" Z="0"/>
					<Vertex X="15334" Y="15334" Z="0"/>
					<Vertex X="15334" Y="15344" Z="0"/>
					<Vertex X="15344" Y="15353" Z="0"/>
					<Vertex X="15363" Y="15372" Z="0"/>
					<Vertex X="15372" Y="15372" Z="0"/>
					<Vertex X="15391" Y="15382" Z="0"/>
					<Vertex X="15401" Y="15401" Z="0"/>
					<Vertex X="15410" Y="15411" Z="0"/>
					<Vertex X="15420" Y="15411" Z="0"/>
					<Vertex X="15429" Y="15420" Z="0"/>
					<Vertex X="15439" Y="15430" Z="0"/>
					<Vertex X="15439" Y="15439" Z="0"/>
					<Vertex X="15458" Y="15449" Z="0"/>
					<Vertex X="15458" Y="15458" Z="0"/>
					<Vertex X="15467" Y="15468" Z="0"/>
					<Vertex X="15486" Y="15477" Z="0"/>
					<Vertex X="15486" Y="15487" Z="0"/>
					<Vertex X="15496" Y="15496" Z="0"/>
					<Vertex X="15506" Y="15515" Z="0"/>
					<Vertex X="15515" Y="15525" Z="0"/>
					<Vertex X="15525" Y="15553" Z="0"/>
					<Vertex X="15534" Y="15563" Z="0"/>
					<Vertex X="15544" Y="15582" Z="0"/>
					<Vertex X="15544" Y="15601" Z="0"/>
					<Vertex X="15563" Y="15610" Z="0"/>
					<Vertex X="15563" Y="15620" Z="0"/>
					<Vertex X="15582" Y="15649" Z="0"/>
					<Vertex X="15582" Y="15658" Z="0"/>
					<Vertex X="15591" Y="15668" Z="0"/>
					<Vertex X="15591" Y="15677" Z="0"/>
					<Vertex X="15591" Y="15687" Z="0"/>
					<Vertex X="15601" Y="15696" Z="0"/>
					<Vertex X="15601" Y="15706" Z="0"/>
					<Vertex X="15601" Y="15715" Z="0"/>
					<Vertex X="15601" Y="15725" Z="0"/>
					<Vertex X="15610" Y="15744" Z="0"/>
					<Vertex X="15620" Y="15763" Z="0"/>
					<Vertex X="15620" Y="15772" Z="0"/>
					<Vertex X="15620" Y="15782" Z="0"/>
					<Vertex X="15620" Y="15791" Z="0"/>
					<Vertex X="15620" Y="15801" Z="0"/>
					<Vertex X="15620" Y="15820" Z="0"/>
					<Vertex X="15620" Y="15934" Z="0"/>
					<Vertex X="15620" Y="16020" Z="0"/>
					<Vertex X="15620" Y="16048" Z="0"/>
					<Vertex X="15620" Y="16058" Z="0"/>
					<Vertex X="15629" Y="16058" Z="0"/>
					<Vertex X="15629" Y="16067" Z="0"/>
					<Vertex X="15629" Y="16077" Z="0"/>
					<Vertex X="15629" Y="16086" Z="0"/>
					<Vertex X="15639" Y="16086" Z="0"/>
					<Vertex X="15639" Y="16096" Z="0"/>
					<Vertex X="15648" Y="16096" Z="0"/>
					<Vertex X="15647" Y="16086" Z="0"/>
					<Vertex X="15660" Y="16126" Z="0"/>
					<Vertex X="15674" Y="16192" Z="0"/>
					<Vertex X="15674" Y="16219" Z="0"/>
					<Vertex X="15687" Y="16259" Z="0"/>
					<Vertex X="15700" Y="16272" Z="0"/>
					<Vertex X="15713" Y="16285" Z="0"/>
					<Vertex X="15713" Y="16298" Z="0"/>
					<Vertex X="15727" Y="16325" Z="0"/>
					<Vertex X="15740" Y="16338" Z="0"/>
					<Vertex X="15753" Y="16365" Z="0"/>
					<Vertex X="15767" Y="16392" Z="0"/>
					<Vertex X="15780" Y="16405" Z="0"/>
					<Vertex X="15793" Y="16431" Z="0"/>
					<Vertex X="15807" Y="16445" Z="0"/>
					<Vertex X="15833" Y="16471" Z="0"/>
					<Vertex X="15846" Y="16485" Z="0"/>
					<Vertex X="15873" Y="16498" Z="0"/>
					<Vertex X="15873" Y="16524" Z="0"/>
					<Vertex X="15886" Y="16551" Z="0"/>
					<Vertex X="15913" Y="16564" Z="0"/>
					<Vertex X="15926" Y="16591" Z="0"/>
					<Vertex X="15939" Y="16604" Z="0"/>
					<Vertex X="15953" Y="16631" Z="0"/>
					<Vertex X="15966" Y="16644" Z="0"/>
					<Vertex X="15979" Y="16657" Z="0"/>
					<Vertex X="16006" Y="16671" Z="0"/>
					<Vertex X="16033" Y="16684" Z="0"/>
					<Vertex X="16086" Y="16711" Z="0"/>
					<Vertex X="16165" Y="16737" Z="0"/>
					<Vertex X="16192" Y="16750" Z="0"/>
					<Vertex X="16219" Y="16777" Z="0"/>
					<Vertex X="16232" Y="16790" Z="0"/>
					<Vertex X="16245" Y="16804" Z="0"/>
					<Vertex X="16259" Y="16817" Z="0"/>
					<Vertex X="16272" Y="16830" Z="0"/>
					<Vertex X="16298" Y="16844" Z="0"/>
					<Vertex X="16312" Y="16870" Z="0"/>
					<Vertex X="16338" Y="16883" Z="0"/>
					<Vertex X="16391" Y="16910" Z="0"/>
					<Vertex X="16458" Y="16937" Z="0"/>
					<Vertex X="16524" Y="16963" Z="0"/>
					<Vertex X="16564" Y="17003" Z="0"/>
					<Vertex X="16604" Y="17043" Z="0"/>
					<Vertex X="16631" Y="17056" Z="0"/>
					<Vertex X="16657" Y="17083" Z="0"/>
					<Vertex X="16684" Y="17096" Z="0"/>
					<Vertex X="16711" Y="17109" Z="0"/>
					<Vertex X="16737" Y="17123" Z="0"/>
					<Vertex X="16777" Y="17149" Z="0"/>
					<Vertex X="16830" Y="17176" Z="0"/>
					<Vertex X="16857" Y="17189" Z="0"/>
					<Vertex X="16897" Y="17202" Z="0"/>
					<Vertex X="16937" Y="17229" Z="0"/>
					<Vertex X="16963" Y="17256" Z="0"/>
					<Vertex X="17016" Y="17269" Z="0"/>
					<Vertex X="17056" Y="17282" Z="0"/>
					<Vertex X="17123" Y="17322" Z="0"/>
					<Vertex X="17176" Y="17335" Z="0"/>
					<Vertex X="17189" Y="17349" Z="0"/>
					<Vertex X="17229" Y="17375" Z="0"/>
					<Vertex X="17242" Y="17389" Z="0"/>
					<Vertex X="17269" Y="17402" Z="0"/>
					<Vertex X="17282" Y="17428" Z="0"/>
					<Vertex X="17309" Y="17442" Z="0"/>
					<Vertex X="17322" Y="17468" Z="0"/>
					<Vertex X="17349" Y="17482" Z="0"/>
					<Vertex X="17362" Y="17495" Z="0"/>
					<Vertex X="17362" Y="17508" Z="0"/>
					<Vertex X="17375" Y="17535" Z="0"/>
					<Vertex X="17389" Y="17561" Z="0"/>
					<Vertex X="17402" Y="17575" Z="0"/>
					<Vertex X="17415" Y="17588" Z="0"/>
					<Vertex X="17428" Y="17615" Z="0"/>
					<Vertex X="17442" Y="17628" Z="0"/>
					<Vertex X="17455" Y="17641" Z="0"/>
					<Vertex X="17468" Y="17668" Z="0"/>
					<Vertex X="17495" Y="17694" Z="0"/>
					<Vertex X="17508" Y="17708" Z="0"/>
					<Vertex X="17535" Y="17734" Z="0"/>
					<Vertex X="17548" Y="17748" Z="0"/>
					<Vertex X="17561" Y="17748" Z="0"/>
					<Vertex X="17575" Y="17774" Z="0"/>
					<Vertex X="17588" Y="17787" Z="0"/>
					<Vertex X="17601" Y="17801" Z="0"/>
					<Vertex X="17615" Y="17827" Z="0"/>
					<Vertex X="17628" Y="17841" Z="0"/>
					<Vertex X="17641" Y="17867" Z="0"/>
					<Vertex X="17512" Y="17652" Z="0"/>
					<Vertex X="17512" Y="17639" Z="0"/>
					<Vertex X="17512" Y="17627" Z="0"/>
					<Vertex X="17512" Y="17614" Z="0"/>
					<Vertex X="17512" Y="17601" Z="0"/>
					<Vertex X="17499" Y="17601" Z="0"/>
				</Vertices>
			</Region>
			<Region Id="4" Type="0" Zoom="0.025002" Selected="0" ImageLocation="" ImageFocus="0" Length="16430.3" Area="16866861.0" LengthMicrons="4036.9" AreaMicrons="1018226.9" Text="NC" NegativeROA="0" InputRegionId="0" Analyze="1" DisplayId="4">
				<Attributes/>
				<Vertices>
					<Vertex X="9720" Y="9280" Z="0"/>
					<Vertex X="9720" Y="9240" Z="0"/>
					<Vertex X="9640" Y="9240" Z="0"/>
					<Vertex X="9600" Y="9280" Z="0"/>
					<Vertex X="9520" Y="9280" Z="0"/>
					<Vertex X="9480" Y="9280" Z="0"/>
					<Vertex X="9480" Y="9320" Z="0"/>
					<Vertex X="9440" Y="9320" Z="0"/>
					<Vertex X="9440" Y="9360" Z="0"/>
					<Vertex X="9360" Y="9400" Z="0"/>
					<Vertex X="9280" Y="9480" Z="0"/>
					<Vertex X="9240" Y="9520" Z="0"/>
					<Vertex X="9200" Y="9560" Z="0"/>
					<Vertex X="9120" Y="9600" Z="0"/>
					<Vertex X="9120" Y="9640" Z="0"/>
					<Vertex X="9080" Y="9640" Z="0"/>
					<Vertex X="9000" Y="9680" Z="0"/>
					<Vertex X="8920" Y="9720" Z="0"/>
					<Vertex X="8880" Y="9800" Z="0"/>
					<Vertex X="8840" Y="9800" Z="0"/>
					<Vertex X="8840" Y="9880" Z="0"/>
					<Vertex X="8800" Y="9920" Z="0"/>
					<Vertex X="8720" Y="10040" Z="0"/>
					<Vertex X="8680" Y="10160" Z="0"/>
					<Vertex X="8600" Y="10240" Z="0"/>
					<Vertex X="8520" Y="10320" Z="0"/>
					<Vertex X="8480" Y="10400" Z="0"/>
					<Vertex X="8400" Y="10440" Z="0"/>
					<Vertex X="8360" Y="10520" Z="0"/>
					<Vertex X="8360" Y="10560" Z="0"/>
					<Vertex X="8240" Y="10720" Z="0"/>
					<Vertex X="8160" Y="10800" Z="0"/>
					<Vertex X="8120" Y="10880" Z="0"/>
					<Vertex X="8120" Y="10920" Z="0"/>
					<Vertex X="8120" Y="11040" Z="0"/>
					<Vertex X="8080" Y="11040" Z="0"/>
					<Vertex X="8040" Y="11119" Z="0"/>
					<Vertex X="8000" Y="11239" Z="0"/>
					<Vertex X="7960" Y="11279" Z="0"/>
					<Vertex X="7960" Y="11319" Z="0"/>
					<Vertex X="7840" Y="11519" Z="0"/>
					<Vertex X="7840" Y="11559" Z="0"/>
					<Vertex X="7800" Y="11639" Z="0"/>
					<Vertex X="7760" Y="11719" Z="0"/>
					<Vertex X="7680" Y="11759" Z="0"/>
					<Vertex X="7680" Y="11879" Z="0"/>
					<Vertex X="7640" Y="11919" Z="0"/>
					<Vertex X="7560" Y="12079" Z="0"/>
					<Vertex X="7520" Y="12159" Z="0"/>
					<Vertex X="7480" Y="12199" Z="0"/>
					<Vertex X="7480" Y="12279" Z="0"/>
					<Vertex X="7480" Y="12359" Z="0"/>
					<Vertex X="7400" Y="12399" Z="0"/>
					<Vertex X="7400" Y="12439" Z="0"/>
					<Vertex X="7400" Y="12479" Z="0"/>
					<Vertex X="7400" Y="12599" Z="0"/>
					<Vertex X="7360" Y="12639" Z="0"/>
					<Vertex X="7320" Y="12799" Z="0"/>
					<Vertex X="7320" Y="12839" Z="0"/>
					<Vertex X="7320" Y="12919" Z="0"/>
					<Vertex X="7320" Y="12959" Z="0"/>
					<Vertex X="7320" Y="12999" Z="0"/>
					<Vertex X="7320" Y="13039" Z="0"/>
					<Vertex X="7320" Y="13079" Z="0"/>
					<Vertex X="7320" Y="13119" Z="0"/>
					<Vertex X="7320" Y="13159" Z="0"/>
					<Vertex X="7320" Y="13239" Z="0"/>
					<Vertex X="7320" Y="13279" Z="0"/>
					<Vertex X="7400" Y="13439" Z="0"/>
					<Vertex X="7440" Y="13519" Z="0"/>
					<Vertex X="7440" Y="13599" Z="0"/>
					<Vertex X="7520" Y="13679" Z="0"/>
					<Vertex X="7560" Y="13719" Z="0"/>
					<Vertex X="7560" Y="13799" Z="0"/>
					<Vertex X="7600" Y="13839" Z="0"/>
					<Vertex X="7640" Y="13919" Z="0"/>
					<Vertex X="7680" Y="13999" Z="0"/>
					<Vertex X="7720" Y="14079" Z="0"/>
					<Vertex X="7720" Y="14119" Z="0"/>
					<Vertex X="7800" Y="14159" Z="0"/>
					<Vertex X="7800" Y="14199" Z="0"/>
					<Vertex X="7840" Y="14199" Z="0"/>
					<Vertex X="7880" Y="14239" Z="0"/>
					<Vertex X="7920" Y="14279" Z="0"/>
					<Vertex X="7920" Y="14319" Z="0"/>
					<Vertex X="7960" Y="14359" Z="0"/>
					<Vertex X="8000" Y="14399" Z="0"/>
					<Vertex X="8040" Y="14439" Z="0"/>
					<Vertex X="8080" Y="14479" Z="0"/>
					<Vertex X="8080" Y="14519" Z="0"/>
					<Vertex X="8200" Y="14679" Z="0"/>
					<Vertex X="8240" Y="14759" Z="0"/>
					<Vertex X="8240" Y="14799" Z="0"/>
					<Vertex X="8280" Y="14799" Z="0"/>
					<Vertex X="8320" Y="14839" Z="0"/>
					<Vertex X="8360" Y="14839" Z="0"/>
					<Vertex X="8400" Y="14839" Z="0"/>
					<Vertex X="8440" Y="14839" Z="0"/>
					<Vertex X="8480" Y="14839" Z="0"/>
					<Vertex X="8520" Y="14839" Z="0"/>
					<Vertex X="8560" Y="14839" Z="0"/>
					<Vertex X="8600" Y="14839" Z="0"/>
					<Vertex X="8640" Y="14839" Z="0"/>
					<Vertex X="8680" Y="14839" Z="0"/>
					<Vertex X="8720" Y="14839" Z="0"/>
					<Vertex X="8800" Y="14839" Z="0"/>
					<Vertex X="8840" Y="14799" Z="0"/>
					<Vertex X="8880" Y="14799" Z="0"/>
					<Vertex X="8960" Y="14759" Z="0"/>
					<Vertex X="9040" Y="14719" Z="0"/>
					<Vertex X="9080" Y="14719" Z="0"/>
					<Vertex X="9160" Y="14719" Z="0"/>
					<Vertex X="9200" Y="14679" Z="0"/>
					<Vertex X="9240" Y="14679" Z="0"/>
					<Vertex X="9320" Y="14639" Z="0"/>
					<Vertex X="9360" Y="14599" Z="0"/>
					<Vertex X="9400" Y="14599" Z="0"/>
					<Vertex X="9480" Y="14599" Z="0"/>
					<Vertex X="9480" Y="14559" Z="0"/>
					<Vertex X="9520" Y="14519" Z="0"/>
					<Vertex X="9560" Y="14519" Z="0"/>
					<Vertex X="9640" Y="14479" Z="0"/>
					<Vertex X="9720" Y="14479" Z="0"/>
					<Vertex X="9720" Y="14439" Z="0"/>
					<Vertex X="9800" Y="14399" Z="0"/>
					<Vertex X="9840" Y="14399" Z="0"/>
					<Vertex X="9880" Y="14359" Z="0"/>
					<Vertex X="9920" Y="14359" Z="0"/>
					<Vertex X="9960" Y="14319" Z="0"/>
					<Vertex X="10000" Y="14279" Z="0"/>
					<Vertex X="10000" Y="14239" Z="0"/>
					<Vertex X="10040" Y="14239" Z="0"/>
					<Vertex X="10119" Y="14199" Z="0"/>
					<Vertex X="10199" Y="14159" Z="0"/>
					<Vertex X="10239" Y="14119" Z="0"/>
					<Vertex X="10279" Y="14119" Z="0"/>
					<Vertex X="10359" Y="14079" Z="0"/>
					<Vertex X="10399" Y="13999" Z="0"/>
					<Vertex X="10439" Y="13999" Z="0"/>
					<Vertex X="10519" Y="13959" Z="0"/>
					<Vertex X="10599" Y="13919" Z="0"/>
					<Vertex X="10599" Y="13879" Z="0"/>
					<Vertex X="10679" Y="13879" Z="0"/>
					<Vertex X="10719" Y="13839" Z="0"/>
					<Vertex X="10759" Y="13799" Z="0"/>
					<Vertex X="10799" Y="13759" Z="0"/>
					<Vertex X="10839" Y="13759" Z="0"/>
					<Vertex X="10919" Y="13679" Z="0"/>
					<Vertex X="10959" Y="13639" Z="0"/>
					<Vertex X="10999" Y="13599" Z="0"/>
					<Vertex X="11039" Y="13559" Z="0"/>
					<Vertex X="11079" Y="13519" Z="0"/>
					<Vertex X="11119" Y="13519" Z="0"/>
					<Vertex X="11119" Y="13479" Z="0"/>
					<Vertex X="11159" Y="13479" Z="0"/>
					<Vertex X="11199" Y="13479" Z="0"/>
					<Vertex X="11199" Y="13439" Z="0"/>
					<Vertex X="11239" Y="13439" Z="0"/>
					<Vertex X="11239" Y="13399" Z="0"/>
					<Vertex X="11239" Y="13319" Z="0"/>
					<Vertex X="11239" Y="13239" Z="0"/>
					<Vertex X="11239" Y="13199" Z="0"/>
					<Vertex X="11279" Y="13199" Z="0"/>
					<Vertex X="11319" Y="13119" Z="0"/>
					<Vertex X="11319" Y="13079" Z="0"/>
					<Vertex X="11359" Y="13039" Z="0"/>
					<Vertex X="11359" Y="12959" Z="0"/>
					<Vertex X="11399" Y="12919" Z="0"/>
					<Vertex X="11399" Y="12839" Z="0"/>
					<Vertex X="11439" Y="12759" Z="0"/>
					<Vertex X="11479" Y="12679" Z="0"/>
					<Vertex X="11479" Y="12639" Z="0"/>
					<Vertex X="11479" Y="12599" Z="0"/>
					<Vertex X="11519" Y="12519" Z="0"/>
					<Vertex X="11519" Y="12479" Z="0"/>
					<Vertex X="11519" Y="12439" Z="0"/>
					<Vertex X="11519" Y="12399" Z="0"/>
					<Vertex X="11519" Y="12359" Z="0"/>
					<Vertex X="11599" Y="12319" Z="0"/>
					<Vertex X="11599" Y="12279" Z="0"/>
					<Vertex X="11599" Y="12199" Z="0"/>
					<Vertex X="11599" Y="12159" Z="0"/>
					<Vertex X="11599" Y="12119" Z="0"/>
					<Vertex X="11599" Y="12039" Z="0"/>
					<Vertex X="11599" Y="11999" Z="0"/>
					<Vertex X="11599" Y="11919" Z="0"/>
					<Vertex X="11599" Y="11879" Z="0"/>
					<Vertex X="11599" Y="11799" Z="0"/>
					<Vertex X="11599" Y="11759" Z="0"/>
					<Vertex X="11599" Y="11679" Z="0"/>
					<Vertex X="11599" Y="11639" Z="0"/>
					<Vertex X="11599" Y="11599" Z="0"/>
					<Vertex X="11599" Y="11559" Z="0"/>
					<Vertex X="11599" Y="11519" Z="0"/>
					<Vertex X="11599" Y="11479" Z="0"/>
					<Vertex X="11599" Y="11439" Z="0"/>
					<Vertex X="11599" Y="11399" Z="0"/>
					<Vertex X="11599" Y="11359" Z="0"/>
					<Vertex X="11599" Y="11279" Z="0"/>
					<Vertex X="11559" Y="11199" Z="0"/>
					<Vertex X="11559" Y="11159" Z="0"/>
					<Vertex X="11559" Y="11079" Z="0"/>
					<Vertex X="11519" Y="11000" Z="0"/>
					<Vertex X="11479" Y="11000" Z="0"/>
					<Vertex X="11479" Y="10920" Z="0"/>
					<Vertex X="11479" Y="10880" Z="0"/>
					<Vertex X="11399" Y="10760" Z="0"/>
					<Vertex X="11359" Y="10680" Z="0"/>
					<Vertex X="11359" Y="10640" Z="0"/>
					<Vertex X="11359" Y="10600" Z="0"/>
					<Vertex X="11319" Y="10560" Z="0"/>
					<Vertex X="11319" Y="10520" Z="0"/>
					<Vertex X="11319" Y="10480" Z="0"/>
					<Vertex X="11239" Y="10360" Z="0"/>
					<Vertex X="11239" Y="10280" Z="0"/>
					<Vertex X="11199" Y="10200" Z="0"/>
					<Vertex X="11159" Y="10120" Z="0"/>
					<Vertex X="11159" Y="10080" Z="0"/>
					<Vertex X="11079" Y="10040" Z="0"/>
					<Vertex X="11079" Y="10000" Z="0"/>
					<Vertex X="11039" Y="9920" Z="0"/>
					<Vertex X="10999" Y="9920" Z="0"/>
					<Vertex X="10999" Y="9880" Z="0"/>
					<Vertex X="10959" Y="9840" Z="0"/>
					<Vertex X="10959" Y="9800" Z="0"/>
					<Vertex X="10919" Y="9800" Z="0"/>
					<Vertex X="10879" Y="9800" Z="0"/>
					<Vertex X="10799" Y="9720" Z="0"/>
					<Vertex X="10759" Y="9680" Z="0"/>
					<Vertex X="10719" Y="9680" Z="0"/>
					<Vertex X="10679" Y="9640" Z="0"/>
					<Vertex X="10639" Y="9600" Z="0"/>
					<Vertex X="10599" Y="9600" Z="0"/>
					<Vertex X="10559" Y="9560" Z="0"/>
					<Vertex X="10519" Y="9560" Z="0"/>
					<Vertex X="10479" Y="9520" Z="0"/>
					<Vertex X="10439" Y="9480" Z="0"/>
					<Vertex X="10399" Y="9480" Z="0"/>
					<Vertex X="10399" Y="9440" Z="0"/>
					<Vertex X="10359" Y="9440" Z="0"/>
					<Vertex X="10319" Y="9440" Z="0"/>
					<Vertex X="10319" Y="9400" Z="0"/>
					<Vertex X="10239" Y="9400" Z="0"/>
					<Vertex X="10199" Y="9360" Z="0"/>
					<Vertex X="10119" Y="9360" Z="0"/>
					<Vertex X="10080" Y="9360" Z="0"/>
					<Vertex X="10040" Y="9320" Z="0"/>
					<Vertex X="10000" Y="9320" Z="0"/>
					<Vertex X="9960" Y="9320" Z="0"/>
					<Vertex X="9920" Y="9320" Z="0"/>
					<Vertex X="9880" Y="9320" Z="0"/>
					<Vertex X="9840" Y="9240" Z="0"/>
					<Vertex X="9720" Y="9280" Z="0"/>
				</Vertices>
			</Region>
			<Region Id="5" Type="0" Zoom="0.105060" Selected="0" ImageLocation="" ImageFocus="0" Length="10076.1" Area="4705980.0" LengthMicrons="2475.7" AreaMicrons="284092.9" Text="SOLID" NegativeROA="0" InputRegionId="0" Analyze="1" DisplayId="5">
				<Attributes/>
				<Vertices>
					<Vertex X="4826" Y="30716" Z="0"/>
					<Vertex X="4817" Y="30716" Z="0"/>
					<Vertex X="4807" Y="30716" Z="0"/>
					<Vertex X="4798" Y="30716" Z="0"/>
					<Vertex X="4788" Y="30716" Z="0"/>
					<Vertex X="4778" Y="30716" Z="0"/>
					<Vertex X="4769" Y="30716" Z="0"/>
					<Vertex X="4759" Y="30716" Z="0"/>
					<Vertex X="4750" Y="30725" Z="0"/>
					<Vertex X="4750" Y="30735" Z="0"/>
					<Vertex X="4740" Y="30735" Z="0"/>
					<Vertex X="4740" Y="30744" Z="0"/>
					<Vertex X="4731" Y="30744" Z="0"/>
					<Vertex X="4731" Y="30754" Z="0"/>
					<Vertex X="4721" Y="30763" Z="0"/>
					<Vertex X="4712" Y="30763" Z="0"/>
					<Vertex X="4702" Y="30773" Z="0"/>
					<Vertex X="4693" Y="30782" Z="0"/>
					<Vertex X="4683" Y="30792" Z="0"/>
					<Vertex X="4674" Y="30801" Z="0"/>
					<Vertex X="4664" Y="30811" Z="0"/>
					<Vertex X="4655" Y="30811" Z="0"/>
					<Vertex X="4655" Y="30820" Z="0"/>
					<Vertex X="4645" Y="30830" Z="0"/>
					<Vertex X="4636" Y="30839" Z="0"/>
					<Vertex X="4626" Y="30849" Z="0"/>
					<Vertex X="4617" Y="30858" Z="0"/>
					<Vertex X="4607" Y="30868" Z="0"/>
					<Vertex X="4598" Y="30877" Z="0"/>
					<Vertex X="4588" Y="30877" Z="0"/>
					<Vertex X="4588" Y="30887" Z="0"/>
					<Vertex X="4579" Y="30896" Z="0"/>
					<Vertex X="4579" Y="30906" Z="0"/>
					<Vertex X="4569" Y="30906" Z="0"/>
					<Vertex X="4569" Y="30916" Z="0"/>
					<Vertex X="4569" Y="30925" Z="0"/>
					<Vertex X="4560" Y="30935" Z="0"/>
					<Vertex X="4550" Y="30944" Z="0"/>
					<Vertex X="4550" Y="30954" Z="0"/>
					<Vertex X="4541" Y="30963" Z="0"/>
					<Vertex X="4541" Y="30973" Z="0"/>
					<Vertex X="4531" Y="30973" Z="0"/>
					<Vertex X="4521" Y="30982" Z="0"/>
					<Vertex X="4521" Y="30992" Z="0"/>
					<Vertex X="4521" Y="31001" Z="0"/>
					<Vertex X="4512" Y="31001" Z="0"/>
					<Vertex X="4512" Y="31011" Z="0"/>
					<Vertex X="4512" Y="31030" Z="0"/>
					<Vertex X="4512" Y="31039" Z="0"/>
					<Vertex X="4512" Y="31058" Z="0"/>
					<Vertex X="4512" Y="31068" Z="0"/>
					<Vertex X="4512" Y="31087" Z="0"/>
					<Vertex X="4512" Y="31106" Z="0"/>
					<Vertex X="4512" Y="31125" Z="0"/>
					<Vertex X="4512" Y="31134" Z="0"/>
					<Vertex X="4512" Y="31144" Z="0"/>
					<Vertex X="4512" Y="31153" Z="0"/>
					<Vertex X="4512" Y="31163" Z="0"/>
					<Vertex X="4512" Y="31173" Z="0"/>
					<Vertex X="4521" Y="31173" Z="0"/>
					<Vertex X="4521" Y="31182" Z="0"/>
					<Vertex X="4521" Y="31192" Z="0"/>
					<Vertex X="4521" Y="31201" Z="0"/>
					<Vertex X="4521" Y="31211" Z="0"/>
					<Vertex X="4521" Y="31220" Z="0"/>
					<Vertex X="4521" Y="31230" Z="0"/>
					<Vertex X="4521" Y="31239" Z="0"/>
					<Vertex X="4521" Y="31249" Z="0"/>
					<Vertex X="4531" Y="31258" Z="0"/>
					<Vertex X="4541" Y="31268" Z="0"/>
					<Vertex X="4550" Y="31277" Z="0"/>
					<Vertex X="4550" Y="31287" Z="0"/>
					<Vertex X="4560" Y="31296" Z="0"/>
					<Vertex X="4560" Y="31306" Z="0"/>
					<Vertex X="4569" Y="31306" Z="0"/>
					<Vertex X="4579" Y="31315" Z="0"/>
					<Vertex X="4588" Y="31334" Z="0"/>
					<Vertex X="4598" Y="31334" Z="0"/>
					<Vertex X="4598" Y="31344" Z="0"/>
					<Vertex X="4617" Y="31353" Z="0"/>
					<Vertex X="4626" Y="31353" Z="0"/>
					<Vertex X="4674" Y="31372" Z="0"/>
					<Vertex X="4693" Y="31382" Z="0"/>
					<Vertex X="4702" Y="31382" Z="0"/>
					<Vertex X="4731" Y="31391" Z="0"/>
					<Vertex X="4740" Y="31401" Z="0"/>
					<Vertex X="4750" Y="31401" Z="0"/>
					<Vertex X="4759" Y="31410" Z="0"/>
					<Vertex X="4759" Y="31420" Z="0"/>
					<Vertex X="4769" Y="31420" Z="0"/>
					<Vertex X="4778" Y="31430" Z="0"/>
					<Vertex X="4788" Y="31430" Z="0"/>
					<Vertex X="4788" Y="31439" Z="0"/>
					<Vertex X="4798" Y="31439" Z="0"/>
					<Vertex X="4807" Y="31439" Z="0"/>
					<Vertex X="4817" Y="31449" Z="0"/>
					<Vertex X="4826" Y="31458" Z="0"/>
					<Vertex X="4836" Y="31458" Z="0"/>
					<Vertex X="4836" Y="31468" Z="0"/>
					<Vertex X="4845" Y="31468" Z="0"/>
					<Vertex X="4855" Y="31468" Z="0"/>
					<Vertex X="4864" Y="31468" Z="0"/>
					<Vertex X="4864" Y="31477" Z="0"/>
					<Vertex X="4874" Y="31477" Z="0"/>
					<Vertex X="4874" Y="31487" Z="0"/>
					<Vertex X="4893" Y="31487" Z="0"/>
					<Vertex X="4912" Y="31487" Z="0"/>
					<Vertex X="4931" Y="31496" Z="0"/>
					<Vertex X="4950" Y="31496" Z="0"/>
					<Vertex X="4969" Y="31506" Z="0"/>
					<Vertex X="4978" Y="31506" Z="0"/>
					<Vertex X="4997" Y="31506" Z="0"/>
					<Vertex X="5007" Y="31506" Z="0"/>
					<Vertex X="5016" Y="31506" Z="0"/>
					<Vertex X="5026" Y="31506" Z="0"/>
					<Vertex X="5035" Y="31506" Z="0"/>
					<Vertex X="5045" Y="31506" Z="0"/>
					<Vertex X="5045" Y="31496" Z="0"/>
					<Vertex X="5055" Y="31487" Z="0"/>
					<Vertex X="5064" Y="31487" Z="0"/>
					<Vertex X="5074" Y="31477" Z="0"/>
					<Vertex X="5083" Y="31468" Z="0"/>
					<Vertex X="5083" Y="31458" Z="0"/>
					<Vertex X="5093" Y="31458" Z="0"/>
					<Vertex X="5102" Y="31449" Z="0"/>
					<Vertex X="5112" Y="31439" Z="0"/>
					<Vertex X="5121" Y="31430" Z="0"/>
					<Vertex X="5131" Y="31420" Z="0"/>
					<Vertex X="5140" Y="31410" Z="0"/>
					<Vertex X="5140" Y="31401" Z="0"/>
					<Vertex X="5150" Y="31401" Z="0"/>
					<Vertex X="5159" Y="31391" Z="0"/>
					<Vertex X="5169" Y="31382" Z="0"/>
					<Vertex X="5178" Y="31372" Z="0"/>
					<Vertex X="5178" Y="31363" Z="0"/>
					<Vertex X="5188" Y="31363" Z="0"/>
					<Vertex X="5197" Y="31353" Z="0"/>
					<Vertex X="5207" Y="31353" Z="0"/>
					<Vertex X="5207" Y="31344" Z="0"/>
					<Vertex X="5216" Y="31344" Z="0"/>
					<Vertex X="5226" Y="31334" Z="0"/>
					<Vertex X="5235" Y="31334" Z="0"/>
					<Vertex X="5245" Y="31334" Z="0"/>
					<Vertex X="5264" Y="31344" Z="0"/>
					<Vertex X="5273" Y="31344" Z="0"/>
					<Vertex X="5292" Y="31353" Z="0"/>
					<Vertex X="5302" Y="31363" Z="0"/>
					<Vertex X="5311" Y="31363" Z="0"/>
					<Vertex X="5321" Y="31382" Z="0"/>
					<Vertex X="5331" Y="31382" Z="0"/>
					<Vertex X="5340" Y="31391" Z="0"/>
					<Vertex X="5350" Y="31401" Z="0"/>
					<Vertex X="5359" Y="31401" Z="0"/>
					<Vertex X="5359" Y="31410" Z="0"/>
					<Vertex X="5369" Y="31420" Z="0"/>
					<Vertex X="5378" Y="31430" Z="0"/>
					<Vertex X="5378" Y="31449" Z="0"/>
					<Vertex X="5388" Y="31458" Z="0"/>
					<Vertex X="5397" Y="31477" Z="0"/>
					<Vertex X="5407" Y="31487" Z="0"/>
					<Vertex X="5416" Y="31496" Z="0"/>
					<Vertex X="5416" Y="31506" Z="0"/>
					<Vertex X="5426" Y="31515" Z="0"/>
					<Vertex X="5435" Y="31525" Z="0"/>
					<Vertex X="5445" Y="31534" Z="0"/>
					<Vertex X="5445" Y="31544" Z="0"/>
					<Vertex X="5454" Y="31544" Z="0"/>
					<Vertex X="5464" Y="31553" Z="0"/>
					<Vertex X="5473" Y="31563" Z="0"/>
					<Vertex X="5492" Y="31572" Z="0"/>
					<Vertex X="5492" Y="31582" Z="0"/>
					<Vertex X="5511" Y="31582" Z="0"/>
					<Vertex X="5521" Y="31591" Z="0"/>
					<Vertex X="5521" Y="31601" Z="0"/>
					<Vertex X="5540" Y="31601" Z="0"/>
					<Vertex X="5559" Y="31601" Z="0"/>
					<Vertex X="5568" Y="31601" Z="0"/>
					<Vertex X="5578" Y="31601" Z="0"/>
					<Vertex X="5597" Y="31601" Z="0"/>
					<Vertex X="5607" Y="31601" Z="0"/>
					<Vertex X="5616" Y="31601" Z="0"/>
					<Vertex X="5645" Y="31601" Z="0"/>
					<Vertex X="5654" Y="31601" Z="0"/>
					<Vertex X="5673" Y="31601" Z="0"/>
					<Vertex X="5683" Y="31601" Z="0"/>
					<Vertex X="5692" Y="31601" Z="0"/>
					<Vertex X="5692" Y="31591" Z="0"/>
					<Vertex X="5702" Y="31591" Z="0"/>
					<Vertex X="5711" Y="31582" Z="0"/>
					<Vertex X="5721" Y="31582" Z="0"/>
					<Vertex X="5730" Y="31572" Z="0"/>
					<Vertex X="5740" Y="31563" Z="0"/>
					<Vertex X="5749" Y="31563" Z="0"/>
					<Vertex X="5749" Y="31553" Z="0"/>
					<Vertex X="5759" Y="31553" Z="0"/>
					<Vertex X="5768" Y="31544" Z="0"/>
					<Vertex X="5768" Y="31534" Z="0"/>
					<Vertex X="5778" Y="31534" Z="0"/>
					<Vertex X="5787" Y="31525" Z="0"/>
					<Vertex X="5797" Y="31506" Z="0"/>
					<Vertex X="5806" Y="31487" Z="0"/>
					<Vertex X="5816" Y="31468" Z="0"/>
					<Vertex X="5825" Y="31458" Z="0"/>
					<Vertex X="5835" Y="31449" Z="0"/>
					<Vertex X="5835" Y="31439" Z="0"/>
					<Vertex X="5845" Y="31430" Z="0"/>
					<Vertex X="5845" Y="31420" Z="0"/>
					<Vertex X="5845" Y="31410" Z="0"/>
					<Vertex X="5854" Y="31401" Z="0"/>
					<Vertex X="5864" Y="31401" Z="0"/>
					<Vertex X="5864" Y="31382" Z="0"/>
					<Vertex X="5864" Y="31372" Z="0"/>
					<Vertex X="5873" Y="31363" Z="0"/>
					<Vertex X="5873" Y="31353" Z="0"/>
					<Vertex X="5873" Y="31344" Z="0"/>
					<Vertex X="5873" Y="31334" Z="0"/>
					<Vertex X="5873" Y="31325" Z="0"/>
					<Vertex X="5883" Y="31315" Z="0"/>
					<Vertex X="5892" Y="31315" Z="0"/>
					<Vertex X="5892" Y="31306" Z="0"/>
					<Vertex X="5902" Y="31306" Z="0"/>
					<Vertex X="5911" Y="31306" Z="0"/>
					<Vertex X="5921" Y="31296" Z="0"/>
					<Vertex X="5930" Y="31296" Z="0"/>
					<Vertex X="5930" Y="31287" Z="0"/>
					<Vertex X="5940" Y="31287" Z="0"/>
					<Vertex X="5949" Y="31287" Z="0"/>
					<Vertex X="5959" Y="31287" Z="0"/>
					<Vertex X="5959" Y="31277" Z="0"/>
					<Vertex X="5968" Y="31277" Z="0"/>
					<Vertex X="5978" Y="31268" Z="0"/>
					<Vertex X="5987" Y="31268" Z="0"/>
					<Vertex X="5987" Y="31258" Z="0"/>
					<Vertex X="5997" Y="31258" Z="0"/>
					<Vertex X="5997" Y="31249" Z="0"/>
					<Vertex X="6006" Y="31249" Z="0"/>
					<Vertex X="6016" Y="31239" Z="0"/>
					<Vertex X="6025" Y="31239" Z="0"/>
					<Vertex X="6025" Y="31230" Z="0"/>
					<Vertex X="6035" Y="31220" Z="0"/>
					<Vertex X="6044" Y="31211" Z="0"/>
					<Vertex X="6054" Y="31211" Z="0"/>
					<Vertex X="6063" Y="31192" Z="0"/>
					<Vertex X="6082" Y="31182" Z="0"/>
					<Vertex X="6082" Y="31173" Z="0"/>
					<Vertex X="6092" Y="31173" Z="0"/>
					<Vertex X="6102" Y="31163" Z="0"/>
					<Vertex X="6111" Y="31144" Z="0"/>
					<Vertex X="6121" Y="31144" Z="0"/>
					<Vertex X="6130" Y="31134" Z="0"/>
					<Vertex X="6159" Y="31125" Z="0"/>
					<Vertex X="6178" Y="31115" Z="0"/>
					<Vertex X="6197" Y="31106" Z="0"/>
					<Vertex X="6216" Y="31096" Z="0"/>
					<Vertex X="6235" Y="31087" Z="0"/>
					<Vertex X="6254" Y="31077" Z="0"/>
					<Vertex X="6273" Y="31068" Z="0"/>
					<Vertex X="6292" Y="31068" Z="0"/>
					<Vertex X="6311" Y="31058" Z="0"/>
					<Vertex X="6330" Y="31049" Z="0"/>
					<Vertex X="6349" Y="31049" Z="0"/>
					<Vertex X="6368" Y="31039" Z="0"/>
					<Vertex X="6378" Y="31030" Z="0"/>
					<Vertex X="6397" Y="31020" Z="0"/>
					<Vertex X="6425" Y="31020" Z="0"/>
					<Vertex X="6444" Y="31011" Z="0"/>
					<Vertex X="6463" Y="30992" Z="0"/>
					<Vertex X="6482" Y="30992" Z="0"/>
					<Vertex X="6492" Y="30982" Z="0"/>
					<Vertex X="6501" Y="30973" Z="0"/>
					<Vertex X="6511" Y="30973" Z="0"/>
					<Vertex X="6511" Y="30963" Z="0"/>
					<Vertex X="6520" Y="30963" Z="0"/>
					<Vertex X="6530" Y="30954" Z="0"/>
					<Vertex X="6530" Y="30944" Z="0"/>
					<Vertex X="6539" Y="30944" Z="0"/>
					<Vertex X="6539" Y="30935" Z="0"/>
					<Vertex X="6549" Y="30935" Z="0"/>
					<Vertex X="6558" Y="30925" Z="0"/>
					<Vertex X="6558" Y="30916" Z="0"/>
					<Vertex X="6568" Y="30916" Z="0"/>
					<Vertex X="6568" Y="30906" Z="0"/>
					<Vertex X="6577" Y="30906" Z="0"/>
					<Vertex X="6577" Y="30896" Z="0"/>
					<Vertex X="6587" Y="30896" Z="0"/>
					<Vertex X="6596" Y="30887" Z="0"/>
					<Vertex X="6596" Y="30877" Z="0"/>
					<Vertex X="6606" Y="30877" Z="0"/>
					<Vertex X="6616" Y="30868" Z="0"/>
					<Vertex X="6625" Y="30868" Z="0"/>
					<Vertex X="6635" Y="30849" Z="0"/>
					<Vertex X="6644" Y="30849" Z="0"/>
					<Vertex X="6654" Y="30830" Z="0"/>
					<Vertex X="6673" Y="30820" Z="0"/>
					<Vertex X="6673" Y="30811" Z="0"/>
					<Vertex X="6682" Y="30792" Z="0"/>
					<Vertex X="6692" Y="30773" Z="0"/>
					<Vertex X="6701" Y="30754" Z="0"/>
					<Vertex X="6701" Y="30735" Z="0"/>
					<Vertex X="6711" Y="30706" Z="0"/>
					<Vertex X="6720" Y="30687" Z="0"/>
					<Vertex X="6730" Y="30668" Z="0"/>
					<Vertex X="6730" Y="30649" Z="0"/>
					<Vertex X="6739" Y="30620" Z="0"/>
					<Vertex X="6739" Y="30601" Z="0"/>
					<Vertex X="6739" Y="30582" Z="0"/>
					<Vertex X="6739" Y="30563" Z="0"/>
					<Vertex X="6739" Y="30544" Z="0"/>
					<Vertex X="6739" Y="30516" Z="0"/>
					<Vertex X="6739" Y="30487" Z="0"/>
					<Vertex X="6739" Y="30459" Z="0"/>
					<Vertex X="6739" Y="30430" Z="0"/>
					<Vertex X="6739" Y="30411" Z="0"/>
					<Vertex X="6739" Y="30392" Z="0"/>
					<Vertex X="6739" Y="30373" Z="0"/>
					<Vertex X="6739" Y="30344" Z="0"/>
					<Vertex X="6739" Y="30325" Z="0"/>
					<Vertex X="6739" Y="30306" Z="0"/>
					<Vertex X="6739" Y="30297" Z="0"/>
					<Vertex X="6739" Y="30278" Z="0"/>
					<Vertex X="6739" Y="30268" Z="0"/>
					<Vertex X="6739" Y="30259" Z="0"/>
					<Vertex X="6739" Y="30249" Z="0"/>
					<Vertex X="6730" Y="30230" Z="0"/>
					<Vertex X="6730" Y="30211" Z="0"/>
					<Vertex X="6730" Y="30202" Z="0"/>
					<Vertex X="6720" Y="30183" Z="0"/>
					<Vertex X="6720" Y="30173" Z="0"/>
					<Vertex X="6720" Y="30164" Z="0"/>
					<Vertex X="6720" Y="30145" Z="0"/>
					<Vertex X="6720" Y="30135" Z="0"/>
					<Vertex X="6720" Y="30125" Z="0"/>
					<Vertex X="6711" Y="30116" Z="0"/>
					<Vertex X="6711" Y="30106" Z="0"/>
					<Vertex X="6711" Y="30097" Z="0"/>
					<Vertex X="6711" Y="30078" Z="0"/>
					<Vertex X="6701" Y="30068" Z="0"/>
					<Vertex X="6701" Y="30059" Z="0"/>
					<Vertex X="6701" Y="30040" Z="0"/>
					<Vertex X="6692" Y="30021" Z="0"/>
					<Vertex X="6682" Y="30002" Z="0"/>
					<Vertex X="6673" Y="29992" Z="0"/>
					<Vertex X="6673" Y="29983" Z="0"/>
					<Vertex X="6673" Y="29964" Z="0"/>
					<Vertex X="6663" Y="29935" Z="0"/>
					<Vertex X="6654" Y="29926" Z="0"/>
					<Vertex X="6654" Y="29907" Z="0"/>
					<Vertex X="6644" Y="29897" Z="0"/>
					<Vertex X="6635" Y="29888" Z="0"/>
					<Vertex X="6625" Y="29859" Z="0"/>
					<Vertex X="6625" Y="29849" Z="0"/>
					<Vertex X="6616" Y="29830" Z="0"/>
					<Vertex X="6606" Y="29811" Z="0"/>
					<Vertex X="6606" Y="29802" Z="0"/>
					<Vertex X="6596" Y="29792" Z="0"/>
					<Vertex X="6587" Y="29764" Z="0"/>
					<Vertex X="6577" Y="29745" Z="0"/>
					<Vertex X="6558" Y="29726" Z="0"/>
					<Vertex X="6549" Y="29697" Z="0"/>
					<Vertex X="6530" Y="29678" Z="0"/>
					<Vertex X="6511" Y="29659" Z="0"/>
					<Vertex X="6482" Y="29631" Z="0"/>
					<Vertex X="6463" Y="29602" Z="0"/>
					<Vertex X="6435" Y="29573" Z="0"/>
					<Vertex X="6416" Y="29554" Z="0"/>
					<Vertex X="6387" Y="29535" Z="0"/>
					<Vertex X="6368" Y="29507" Z="0"/>
					<Vertex X="6359" Y="29488" Z="0"/>
					<Vertex X="6330" Y="29469" Z="0"/>
					<Vertex X="6320" Y="29440" Z="0"/>
					<Vertex X="6311" Y="29431" Z="0"/>
					<Vertex X="6301" Y="29421" Z="0"/>
					<Vertex X="6301" Y="29412" Z="0"/>
					<Vertex X="6282" Y="29402" Z="0"/>
					<Vertex X="6273" Y="29393" Z="0"/>
					<Vertex X="6263" Y="29383" Z="0"/>
					<Vertex X="6254" Y="29374" Z="0"/>
					<Vertex X="6244" Y="29364" Z="0"/>
					<Vertex X="6244" Y="29355" Z="0"/>
					<Vertex X="6235" Y="29355" Z="0"/>
					<Vertex X="6225" Y="29345" Z="0"/>
					<Vertex X="6216" Y="29345" Z="0"/>
					<Vertex X="6206" Y="29345" Z="0"/>
					<Vertex X="6197" Y="29335" Z="0"/>
					<Vertex X="6187" Y="29326" Z="0"/>
					<Vertex X="6168" Y="29326" Z="0"/>
					<Vertex X="6149" Y="29316" Z="0"/>
					<Vertex X="6140" Y="29316" Z="0"/>
					<Vertex X="6111" Y="29316" Z="0"/>
					<Vertex X="6092" Y="29316" Z="0"/>
					<Vertex X="6082" Y="29307" Z="0"/>
					<Vertex X="6063" Y="29307" Z="0"/>
					<Vertex X="6044" Y="29297" Z="0"/>
					<Vertex X="6025" Y="29297" Z="0"/>
					<Vertex X="6016" Y="29297" Z="0"/>
					<Vertex X="5987" Y="29297" Z="0"/>
					<Vertex X="5978" Y="29288" Z="0"/>
					<Vertex X="5968" Y="29288" Z="0"/>
					<Vertex X="5959" Y="29288" Z="0"/>
					<Vertex X="5940" Y="29288" Z="0"/>
					<Vertex X="5930" Y="29288" Z="0"/>
					<Vertex X="5921" Y="29278" Z="0"/>
					<Vertex X="5911" Y="29278" Z="0"/>
					<Vertex X="5902" Y="29278" Z="0"/>
					<Vertex X="5892" Y="29278" Z="0"/>
					<Vertex X="5883" Y="29278" Z="0"/>
					<Vertex X="5873" Y="29278" Z="0"/>
					<Vertex X="5864" Y="29278" Z="0"/>
					<Vertex X="5854" Y="29278" Z="0"/>
					<Vertex X="5835" Y="29269" Z="0"/>
					<Vertex X="5825" Y="29269" Z="0"/>
					<Vertex X="5806" Y="29269" Z="0"/>
					<Vertex X="5787" Y="29269" Z="0"/>
					<Vertex X="5768" Y="29259" Z="0"/>
					<Vertex X="5740" Y="29259" Z="0"/>
					<Vertex X="5721" Y="29259" Z="0"/>
					<Vertex X="5702" Y="29250" Z="0"/>
					<Vertex X="5683" Y="29240" Z="0"/>
					<Vertex X="5654" Y="29240" Z="0"/>
					<Vertex X="5635" Y="29231" Z="0"/>
					<Vertex X="5616" Y="29231" Z="0"/>
					<Vertex X="5597" Y="29221" Z="0"/>
					<Vertex X="5568" Y="29221" Z="0"/>
					<Vertex X="5549" Y="29212" Z="0"/>
					<Vertex X="5530" Y="29202" Z="0"/>
					<Vertex X="5511" Y="29202" Z="0"/>
					<Vertex X="5492" Y="29202" Z="0"/>
					<Vertex X="5464" Y="29193" Z="0"/>
					<Vertex X="5445" Y="29183" Z="0"/>
					<Vertex X="5426" Y="29174" Z="0"/>
					<Vertex X="5407" Y="29174" Z="0"/>
					<Vertex X="5388" Y="29164" Z="0"/>
					<Vertex X="5378" Y="29155" Z="0"/>
					<Vertex X="5359" Y="29155" Z="0"/>
					<Vertex X="5359" Y="29145" Z="0"/>
					<Vertex X="5350" Y="29136" Z="0"/>
					<Vertex X="5340" Y="29126" Z="0"/>
					<Vertex X="5331" Y="29126" Z="0"/>
					<Vertex X="5331" Y="29117" Z="0"/>
					<Vertex X="5321" Y="29107" Z="0"/>
					<Vertex X="5311" Y="29098" Z="0"/>
					<Vertex X="5302" Y="29098" Z="0"/>
					<Vertex X="5292" Y="29088" Z="0"/>
					<Vertex X="5283" Y="29078" Z="0"/>
					<Vertex X="5283" Y="29059" Z="0"/>
					<Vertex X="5273" Y="29050" Z="0"/>
					<Vertex X="5264" Y="29031" Z="0"/>
					<Vertex X="5264" Y="29021" Z="0"/>
					<Vertex X="5254" Y="29012" Z="0"/>
					<Vertex X="5245" Y="28983" Z="0"/>
					<Vertex X="5235" Y="28974" Z="0"/>
					<Vertex X="5235" Y="28955" Z="0"/>
					<Vertex X="5226" Y="28945" Z="0"/>
					<Vertex X="5216" Y="28945" Z="0"/>
					<Vertex X="5216" Y="28926" Z="0"/>
					<Vertex X="5207" Y="28917" Z="0"/>
					<Vertex X="5197" Y="28898" Z="0"/>
					<Vertex X="5188" Y="28888" Z="0"/>
					<Vertex X="5178" Y="28869" Z="0"/>
					<Vertex X="5178" Y="28860" Z="0"/>
					<Vertex X="5169" Y="28850" Z="0"/>
					<Vertex X="5169" Y="28831" Z="0"/>
					<Vertex X="5159" Y="28831" Z="0"/>
					<Vertex X="5150" Y="28821" Z="0"/>
					<Vertex X="5150" Y="28812" Z="0"/>
					<Vertex X="5140" Y="28812" Z="0"/>
					<Vertex X="5140" Y="28802" Z="0"/>
					<Vertex X="5131" Y="28793" Z="0"/>
					<Vertex X="5121" Y="28783" Z="0"/>
					<Vertex X="5121" Y="28774" Z="0"/>
					<Vertex X="5112" Y="28774" Z="0"/>
					<Vertex X="5112" Y="28764" Z="0"/>
					<Vertex X="5093" Y="28755" Z="0"/>
					<Vertex X="5083" Y="28745" Z="0"/>
					<Vertex X="5074" Y="28745" Z="0"/>
					<Vertex X="5064" Y="28736" Z="0"/>
					<Vertex X="5055" Y="28726" Z="0"/>
					<Vertex X="5045" Y="28726" Z="0"/>
					<Vertex X="5045" Y="28717" Z="0"/>
					<Vertex X="5035" Y="28717" Z="0"/>
					<Vertex X="5016" Y="28707" Z="0"/>
					<Vertex X="5016" Y="28698" Z="0"/>
					<Vertex X="4997" Y="28698" Z="0"/>
					<Vertex X="4988" Y="28698" Z="0"/>
					<Vertex X="4988" Y="28688" Z="0"/>
					<Vertex X="4978" Y="28688" Z="0"/>
					<Vertex X="4969" Y="28688" Z="0"/>
					<Vertex X="4959" Y="28688" Z="0"/>
					<Vertex X="4940" Y="28679" Z="0"/>
					<Vertex X="4931" Y="28679" Z="0"/>
					<Vertex X="4921" Y="28679" Z="0"/>
					<Vertex X="4902" Y="28679" Z="0"/>
					<Vertex X="4874" Y="28679" Z="0"/>
					<Vertex X="4855" Y="28688" Z="0"/>
					<Vertex X="4836" Y="28698" Z="0"/>
					<Vertex X="4817" Y="28698" Z="0"/>
					<Vertex X="4788" Y="28707" Z="0"/>
					<Vertex X="4769" Y="28717" Z="0"/>
					<Vertex X="4759" Y="28726" Z="0"/>
					<Vertex X="4731" Y="28726" Z="0"/>
					<Vertex X="4712" Y="28736" Z="0"/>
					<Vertex X="4693" Y="28755" Z="0"/>
					<Vertex X="4674" Y="28755" Z="0"/>
					<Vertex X="4645" Y="28774" Z="0"/>
					<Vertex X="4626" Y="28783" Z="0"/>
					<Vertex X="4607" Y="28802" Z="0"/>
					<Vertex X="4579" Y="28821" Z="0"/>
					<Vertex X="4560" Y="28821" Z="0"/>
					<Vertex X="4541" Y="28841" Z="0"/>
					<Vertex X="4521" Y="28850" Z="0"/>
					<Vertex X="4502" Y="28850" Z="0"/>
					<Vertex X="4483" Y="28860" Z="0"/>
					<Vertex X="4464" Y="28869" Z="0"/>
					<Vertex X="4445" Y="28869" Z="0"/>
					<Vertex X="4436" Y="28879" Z="0"/>
					<Vertex X="4417" Y="28888" Z="0"/>
					<Vertex X="4407" Y="28898" Z="0"/>
					<Vertex X="4398" Y="28898" Z="0"/>
					<Vertex X="4398" Y="28907" Z="0"/>
					<Vertex X="4388" Y="28907" Z="0"/>
					<Vertex X="4388" Y="28917" Z="0"/>
					<Vertex X="4379" Y="28917" Z="0"/>
					<Vertex X="4369" Y="28936" Z="0"/>
					<Vertex X="4360" Y="28936" Z="0"/>
					<Vertex X="4360" Y="28945" Z="0"/>
					<Vertex X="4350" Y="28945" Z="0"/>
					<Vertex X="4350" Y="28955" Z="0"/>
					<Vertex X="4341" Y="28964" Z="0"/>
					<Vertex X="4331" Y="28964" Z="0"/>
					<Vertex X="4322" Y="28974" Z="0"/>
					<Vertex X="4312" Y="28974" Z="0"/>
					<Vertex X="4303" Y="28983" Z="0"/>
					<Vertex X="4284" Y="28993" Z="0"/>
					<Vertex X="4264" Y="29002" Z="0"/>
					<Vertex X="4264" Y="29012" Z="0"/>
					<Vertex X="4245" Y="29012" Z="0"/>
					<Vertex X="4236" Y="29021" Z="0"/>
					<Vertex X="4226" Y="29031" Z="0"/>
					<Vertex X="4217" Y="29031" Z="0"/>
					<Vertex X="4217" Y="29040" Z="0"/>
					<Vertex X="4207" Y="29040" Z="0"/>
					<Vertex X="4207" Y="29050" Z="0"/>
					<Vertex X="4198" Y="29059" Z="0"/>
					<Vertex X="4188" Y="29069" Z="0"/>
					<Vertex X="4188" Y="29078" Z="0"/>
					<Vertex X="4179" Y="29078" Z="0"/>
					<Vertex X="4179" Y="29088" Z="0"/>
					<Vertex X="4179" Y="29098" Z="0"/>
					<Vertex X="4169" Y="29098" Z="0"/>
					<Vertex X="4160" Y="29107" Z="0"/>
					<Vertex X="4160" Y="29117" Z="0"/>
					<Vertex X="4160" Y="29126" Z="0"/>
					<Vertex X="4160" Y="29136" Z="0"/>
					<Vertex X="4160" Y="29145" Z="0"/>
					<Vertex X="4160" Y="29164" Z="0"/>
					<Vertex X="4169" Y="29174" Z="0"/>
					<Vertex X="4169" Y="29193" Z="0"/>
					<Vertex X="4179" Y="29202" Z="0"/>
					<Vertex X="4188" Y="29221" Z="0"/>
					<Vertex X="4198" Y="29240" Z="0"/>
					<Vertex X="4198" Y="29259" Z="0"/>
					<Vertex X="4217" Y="29269" Z="0"/>
					<Vertex X="4236" Y="29316" Z="0"/>
					<Vertex X="4245" Y="29335" Z="0"/>
					<Vertex X="4255" Y="29355" Z="0"/>
					<Vertex X="4255" Y="29374" Z="0"/>
					<Vertex X="4264" Y="29383" Z="0"/>
					<Vertex X="4274" Y="29412" Z="0"/>
					<Vertex X="4284" Y="29431" Z="0"/>
					<Vertex X="4303" Y="29450" Z="0"/>
					<Vertex X="4303" Y="29469" Z="0"/>
					<Vertex X="4312" Y="29478" Z="0"/>
					<Vertex X="4322" Y="29488" Z="0"/>
					<Vertex X="4322" Y="29497" Z="0"/>
					<Vertex X="4331" Y="29497" Z="0"/>
					<Vertex X="4331" Y="29507" Z="0"/>
					<Vertex X="4341" Y="29516" Z="0"/>
					<Vertex X="4350" Y="29535" Z="0"/>
					<Vertex X="4369" Y="29545" Z="0"/>
					<Vertex X="4379" Y="29573" Z="0"/>
					<Vertex X="4398" Y="29583" Z="0"/>
					<Vertex X="4398" Y="29592" Z="0"/>
					<Vertex X="4407" Y="29612" Z="0"/>
					<Vertex X="4417" Y="29621" Z="0"/>
					<Vertex X="4426" Y="29621" Z="0"/>
					<Vertex X="4426" Y="29631" Z="0"/>
					<Vertex X="4436" Y="29640" Z="0"/>
					<Vertex X="4455" Y="29650" Z="0"/>
					<Vertex X="4455" Y="29669" Z="0"/>
					<Vertex X="4464" Y="29669" Z="0"/>
					<Vertex X="4474" Y="29688" Z="0"/>
					<Vertex X="4474" Y="29697" Z="0"/>
					<Vertex X="4483" Y="29707" Z="0"/>
					<Vertex X="4512" Y="29726" Z="0"/>
					<Vertex X="4521" Y="29726" Z="0"/>
					<Vertex X="4531" Y="29735" Z="0"/>
					<Vertex X="4531" Y="29745" Z="0"/>
					<Vertex X="4541" Y="29745" Z="0"/>
					<Vertex X="4541" Y="29754" Z="0"/>
					<Vertex X="4550" Y="29773" Z="0"/>
					<Vertex X="4560" Y="29821" Z="0"/>
					<Vertex X="4579" Y="29849" Z="0"/>
					<Vertex X="4579" Y="29869" Z="0"/>
					<Vertex X="4579" Y="29878" Z="0"/>
					<Vertex X="4579" Y="29888" Z="0"/>
					<Vertex X="4579" Y="29897" Z="0"/>
					<Vertex X="4579" Y="29907" Z="0"/>
					<Vertex X="4579" Y="29926" Z="0"/>
					<Vertex X="4579" Y="29945" Z="0"/>
					<Vertex X="4579" Y="29954" Z="0"/>
					<Vertex X="4579" Y="29973" Z="0"/>
					<Vertex X="4579" Y="29992" Z="0"/>
					<Vertex X="4579" Y="30002" Z="0"/>
					<Vertex X="4579" Y="30040" Z="0"/>
					<Vertex X="4588" Y="30059" Z="0"/>
					<Vertex X="4588" Y="30068" Z="0"/>
					<Vertex X="4598" Y="30078" Z="0"/>
					<Vertex X="4598" Y="30087" Z="0"/>
					<Vertex X="4607" Y="30097" Z="0"/>
					<Vertex X="4607" Y="30106" Z="0"/>
					<Vertex X="4617" Y="30116" Z="0"/>
					<Vertex X="4626" Y="30125" Z="0"/>
					<Vertex X="4636" Y="30135" Z="0"/>
					<Vertex X="4636" Y="30145" Z="0"/>
					<Vertex X="4645" Y="30154" Z="0"/>
					<Vertex X="4655" Y="30164" Z="0"/>
					<Vertex X="4664" Y="30173" Z="0"/>
					<Vertex X="4664" Y="30183" Z="0"/>
					<Vertex X="4674" Y="30192" Z="0"/>
					<Vertex X="4683" Y="30211" Z="0"/>
					<Vertex X="4693" Y="30221" Z="0"/>
					<Vertex X="4693" Y="30249" Z="0"/>
					<Vertex X="4702" Y="30268" Z="0"/>
					<Vertex X="4721" Y="30297" Z="0"/>
					<Vertex X="4721" Y="30316" Z="0"/>
					<Vertex X="4731" Y="30325" Z="0"/>
					<Vertex X="4740" Y="30335" Z="0"/>
					<Vertex X="4750" Y="30344" Z="0"/>
					<Vertex X="4750" Y="30354" Z="0"/>
					<Vertex X="4759" Y="30354" Z="0"/>
					<Vertex X="4769" Y="30363" Z="0"/>
					<Vertex X="4769" Y="30373" Z="0"/>
					<Vertex X="4778" Y="30382" Z="0"/>
					<Vertex X="4788" Y="30392" Z="0"/>
					<Vertex X="4788" Y="30402" Z="0"/>
					<Vertex X="4798" Y="30402" Z="0"/>
					<Vertex X="4798" Y="30411" Z="0"/>
					<Vertex X="4798" Y="30421" Z="0"/>
					<Vertex X="4798" Y="30430" Z="0"/>
					<Vertex X="4798" Y="30440" Z="0"/>
					<Vertex X="4798" Y="30449" Z="0"/>
					<Vertex X="4807" Y="30449" Z="0"/>
					<Vertex X="4807" Y="30459" Z="0"/>
					<Vertex X="4807" Y="30468" Z="0"/>
					<Vertex X="4807" Y="30478" Z="0"/>
					<Vertex X="4807" Y="30497" Z="0"/>
					<Vertex X="4807" Y="30506" Z="0"/>
					<Vertex X="4807" Y="30516" Z="0"/>
					<Vertex X="4817" Y="30525" Z="0"/>
					<Vertex X="4817" Y="30535" Z="0"/>
					<Vertex X="4817" Y="30544" Z="0"/>
					<Vertex X="4817" Y="30554" Z="0"/>
					<Vertex X="4817" Y="30573" Z="0"/>
					<Vertex X="4817" Y="30582" Z="0"/>
					<Vertex X="4807" Y="30592" Z="0"/>
					<Vertex X="4807" Y="30601" Z="0"/>
					<Vertex X="4807" Y="30611" Z="0"/>
					<Vertex X="4807" Y="30620" Z="0"/>
					<Vertex X="4807" Y="30630" Z="0"/>
					<Vertex X="4807" Y="30639" Z="0"/>
					<Vertex X="4798" Y="30639" Z="0"/>
					<Vertex X="4798" Y="30649" Z="0"/>
					<Vertex X="4798" Y="30659" Z="0"/>
					<Vertex X="4798" Y="30668" Z="0"/>
					<Vertex X="4788" Y="30678" Z="0"/>
					<Vertex X="4778" Y="30687" Z="0"/>
					<Vertex X="4826" Y="30716" Z="0"/>
				</Vertices>
			</Region>
			<Region Id="6" Type="0" Zoom="0.230000" Selected="1" ImageLocation="" ImageFocus="0" Length="10941.1" Area="5203341.5" LengthMicrons="2688.2" AreaMicrons="314117.9" Text="SOLID" NegativeROA="0" InputRegionId="0" Analyze="1" DisplayId="6">
				<Attributes/>
				<Vertices>
					<Vertex X="4527" Y="14696" Z="0"/>
					<Vertex X="4544" Y="14683" Z="0"/>
					<Vertex X="4553" Y="14674" Z="0"/>
					<Vertex X="4553" Y="14670" Z="0"/>
					<Vertex X="4561" Y="14661" Z="0"/>
					<Vertex X="4566" Y="14652" Z="0"/>
					<Vertex X="4570" Y="14643" Z="0"/>
					<Vertex X="4579" Y="14635" Z="0"/>
					<Vertex X="4583" Y="14626" Z="0"/>
					<Vertex X="4587" Y="14622" Z="0"/>
					<Vertex X="4592" Y="14613" Z="0"/>
					<Vertex X="4596" Y="14613" Z="0"/>
					<Vertex X="4600" Y="14609" Z="0"/>
					<Vertex X="4605" Y="14604" Z="0"/>
					<Vertex X="4609" Y="14604" Z="0"/>
					<Vertex X="4613" Y="14600" Z="0"/>
					<Vertex X="4627" Y="14596" Z="0"/>
					<Vertex X="4631" Y="14591" Z="0"/>
					<Vertex X="4640" Y="14587" Z="0"/>
					<Vertex X="4648" Y="14587" Z="0"/>
					<Vertex X="4653" Y="14583" Z="0"/>
					<Vertex X="4661" Y="14578" Z="0"/>
					<Vertex X="4670" Y="14574" Z="0"/>
					<Vertex X="4674" Y="14570" Z="0"/>
					<Vertex X="4679" Y="14570" Z="0"/>
					<Vertex X="4683" Y="14570" Z="0"/>
					<Vertex X="4687" Y="14570" Z="0"/>
					<Vertex X="4692" Y="14570" Z="0"/>
					<Vertex X="4696" Y="14570" Z="0"/>
					<Vertex X="4696" Y="14574" Z="0"/>
					<Vertex X="4705" Y="14578" Z="0"/>
					<Vertex X="4709" Y="14583" Z="0"/>
					<Vertex X="4718" Y="14587" Z="0"/>
					<Vertex X="4727" Y="14591" Z="0"/>
					<Vertex X="4731" Y="14596" Z="0"/>
					<Vertex X="4735" Y="14600" Z="0"/>
					<Vertex X="4740" Y="14600" Z="0"/>
					<Vertex X="4744" Y="14604" Z="0"/>
					<Vertex X="4748" Y="14604" Z="0"/>
					<Vertex X="4753" Y="14604" Z="0"/>
					<Vertex X="4761" Y="14604" Z="0"/>
					<Vertex X="4770" Y="14604" Z="0"/>
					<Vertex X="4774" Y="14604" Z="0"/>
					<Vertex X="4779" Y="14604" Z="0"/>
					<Vertex X="4787" Y="14604" Z="0"/>
					<Vertex X="4796" Y="14604" Z="0"/>
					<Vertex X="4796" Y="14600" Z="0"/>
					<Vertex X="4805" Y="14600" Z="0"/>
					<Vertex X="4809" Y="14596" Z="0"/>
					<Vertex X="4818" Y="14591" Z="0"/>
					<Vertex X="4822" Y="14591" Z="0"/>
					<Vertex X="4827" Y="14587" Z="0"/>
					<Vertex X="4840" Y="14583" Z="0"/>
					<Vertex X="4848" Y="14578" Z="0"/>
					<Vertex X="4857" Y="14578" Z="0"/>
					<Vertex X="4861" Y="14574" Z="0"/>
					<Vertex X="4874" Y="14570" Z="0"/>
					<Vertex X="4883" Y="14570" Z="0"/>
					<Vertex X="4892" Y="14561" Z="0"/>
					<Vertex X="4905" Y="14557" Z="0"/>
					<Vertex X="4918" Y="14552" Z="0"/>
					<Vertex X="4927" Y="14548" Z="0"/>
					<Vertex X="4935" Y="14543" Z="0"/>
					<Vertex X="4948" Y="14539" Z="0"/>
					<Vertex X="4957" Y="14539" Z="0"/>
					<Vertex X="4966" Y="14535" Z="0"/>
					<Vertex X="4974" Y="14530" Z="0"/>
					<Vertex X="4987" Y="14526" Z="0"/>
					<Vertex X="4996" Y="14522" Z="0"/>
					<Vertex X="5005" Y="14517" Z="0"/>
					<Vertex X="5013" Y="14513" Z="0"/>
					<Vertex X="5027" Y="14509" Z="0"/>
					<Vertex X="5031" Y="14504" Z="0"/>
					<Vertex X="5040" Y="14500" Z="0"/>
					<Vertex X="5053" Y="14500" Z="0"/>
					<Vertex X="5061" Y="14496" Z="0"/>
					<Vertex X="5070" Y="14491" Z="0"/>
					<Vertex X="5079" Y="14487" Z="0"/>
					<Vertex X="5092" Y="14487" Z="0"/>
					<Vertex X="5100" Y="14478" Z="0"/>
					<Vertex X="5109" Y="14474" Z="0"/>
					<Vertex X="5118" Y="14474" Z="0"/>
					<Vertex X="5127" Y="14470" Z="0"/>
					<Vertex X="5131" Y="14465" Z="0"/>
					<Vertex X="5140" Y="14461" Z="0"/>
					<Vertex X="5148" Y="14461" Z="0"/>
					<Vertex X="5153" Y="14457" Z="0"/>
					<Vertex X="5161" Y="14452" Z="0"/>
					<Vertex X="5170" Y="14452" Z="0"/>
					<Vertex X="5179" Y="14448" Z="0"/>
					<Vertex X="5187" Y="14443" Z="0"/>
					<Vertex X="5200" Y="14439" Z="0"/>
					<Vertex X="5209" Y="14439" Z="0"/>
					<Vertex X="5218" Y="14435" Z="0"/>
					<Vertex X="5222" Y="14430" Z="0"/>
					<Vertex X="5235" Y="14426" Z="0"/>
					<Vertex X="5240" Y="14426" Z="0"/>
					<Vertex X="5248" Y="14422" Z="0"/>
					<Vertex X="5257" Y="14417" Z="0"/>
					<Vertex X="5266" Y="14413" Z="0"/>
					<Vertex X="5274" Y="14413" Z="0"/>
					<Vertex X="5287" Y="14409" Z="0"/>
					<Vertex X="5296" Y="14404" Z="0"/>
					<Vertex X="5305" Y="14400" Z="0"/>
					<Vertex X="5318" Y="14400" Z="0"/>
					<Vertex X="5327" Y="14396" Z="0"/>
					<Vertex X="5340" Y="14396" Z="0"/>
					<Vertex X="5353" Y="14391" Z="0"/>
					<Vertex X="5361" Y="14387" Z="0"/>
					<Vertex X="5370" Y="14387" Z="0"/>
					<Vertex X="5379" Y="14387" Z="0"/>
					<Vertex X="5392" Y="14387" Z="0"/>
					<Vertex X="5409" Y="14383" Z="0"/>
					<Vertex X="5418" Y="14383" Z="0"/>
					<Vertex X="5431" Y="14378" Z="0"/>
					<Vertex X="5444" Y="14378" Z="0"/>
					<Vertex X="5457" Y="14378" Z="0"/>
					<Vertex X="5466" Y="14374" Z="0"/>
					<Vertex X="5479" Y="14374" Z="0"/>
					<Vertex X="5487" Y="14374" Z="0"/>
					<Vertex X="5496" Y="14374" Z="0"/>
					<Vertex X="5500" Y="14374" Z="0"/>
					<Vertex X="5509" Y="14374" Z="0"/>
					<Vertex X="5522" Y="14378" Z="0"/>
					<Vertex X="5531" Y="14383" Z="0"/>
					<Vertex X="5531" Y="14387" Z="0"/>
					<Vertex X="5535" Y="14387" Z="0"/>
					<Vertex X="5540" Y="14391" Z="0"/>
					<Vertex X="5544" Y="14396" Z="0"/>
					<Vertex X="5544" Y="14400" Z="0"/>
					<Vertex X="5553" Y="14404" Z="0"/>
					<Vertex X="5553" Y="14409" Z="0"/>
					<Vertex X="5557" Y="14409" Z="0"/>
					<Vertex X="5557" Y="14417" Z="0"/>
					<Vertex X="5561" Y="14422" Z="0"/>
					<Vertex X="5566" Y="14430" Z="0"/>
					<Vertex X="5570" Y="14439" Z="0"/>
					<Vertex X="5570" Y="14452" Z="0"/>
					<Vertex X="5574" Y="14461" Z="0"/>
					<Vertex X="5583" Y="14470" Z="0"/>
					<Vertex X="5587" Y="14483" Z="0"/>
					<Vertex X="5592" Y="14496" Z="0"/>
					<Vertex X="5596" Y="14504" Z="0"/>
					<Vertex X="5596" Y="14513" Z="0"/>
					<Vertex X="5600" Y="14522" Z="0"/>
					<Vertex X="5605" Y="14535" Z="0"/>
					<Vertex X="5609" Y="14543" Z="0"/>
					<Vertex X="5609" Y="14552" Z="0"/>
					<Vertex X="5613" Y="14561" Z="0"/>
					<Vertex X="5618" Y="14574" Z="0"/>
					<Vertex X="5622" Y="14583" Z="0"/>
					<Vertex X="5622" Y="14587" Z="0"/>
					<Vertex X="5627" Y="14600" Z="0"/>
					<Vertex X="5631" Y="14604" Z="0"/>
					<Vertex X="5635" Y="14613" Z="0"/>
					<Vertex X="5635" Y="14617" Z="0"/>
					<Vertex X="5640" Y="14626" Z="0"/>
					<Vertex X="5644" Y="14635" Z="0"/>
					<Vertex X="5653" Y="14639" Z="0"/>
					<Vertex X="5653" Y="14648" Z="0"/>
					<Vertex X="5657" Y="14648" Z="0"/>
					<Vertex X="5661" Y="14652" Z="0"/>
					<Vertex X="5666" Y="14661" Z="0"/>
					<Vertex X="5674" Y="14665" Z="0"/>
					<Vertex X="5679" Y="14670" Z="0"/>
					<Vertex X="5683" Y="14670" Z="0"/>
					<Vertex X="5696" Y="14674" Z="0"/>
					<Vertex X="5705" Y="14678" Z="0"/>
					<Vertex X="5709" Y="14678" Z="0"/>
					<Vertex X="5718" Y="14683" Z="0"/>
					<Vertex X="5731" Y="14683" Z="0"/>
					<Vertex X="5740" Y="14683" Z="0"/>
					<Vertex X="5748" Y="14683" Z="0"/>
					<Vertex X="5757" Y="14683" Z="0"/>
					<Vertex X="5766" Y="14683" Z="0"/>
					<Vertex X="5779" Y="14683" Z="0"/>
					<Vertex X="5787" Y="14683" Z="0"/>
					<Vertex X="5796" Y="14683" Z="0"/>
					<Vertex X="5809" Y="14683" Z="0"/>
					<Vertex X="5818" Y="14683" Z="0"/>
					<Vertex X="5831" Y="14683" Z="0"/>
					<Vertex X="5844" Y="14683" Z="0"/>
					<Vertex X="5857" Y="14683" Z="0"/>
					<Vertex X="5870" Y="14683" Z="0"/>
					<Vertex X="5883" Y="14683" Z="0"/>
					<Vertex X="5892" Y="14683" Z="0"/>
					<Vertex X="5900" Y="14683" Z="0"/>
					<Vertex X="5909" Y="14683" Z="0"/>
					<Vertex X="5918" Y="14683" Z="0"/>
					<Vertex X="5931" Y="14683" Z="0"/>
					<Vertex X="5940" Y="14683" Z="0"/>
					<Vertex X="5948" Y="14683" Z="0"/>
					<Vertex X="5961" Y="14683" Z="0"/>
					<Vertex X="5970" Y="14687" Z="0"/>
					<Vertex X="5983" Y="14687" Z="0"/>
					<Vertex X="5996" Y="14691" Z="0"/>
					<Vertex X="6009" Y="14696" Z="0"/>
					<Vertex X="6027" Y="14700" Z="0"/>
					<Vertex X="6040" Y="14700" Z="0"/>
					<Vertex X="6057" Y="14700" Z="0"/>
					<Vertex X="6070" Y="14704" Z="0"/>
					<Vertex X="6079" Y="14709" Z="0"/>
					<Vertex X="6087" Y="14713" Z="0"/>
					<Vertex X="6096" Y="14713" Z="0"/>
					<Vertex X="6109" Y="14717" Z="0"/>
					<Vertex X="6118" Y="14722" Z="0"/>
					<Vertex X="6127" Y="14726" Z="0"/>
					<Vertex X="6135" Y="14726" Z="0"/>
					<Vertex X="6148" Y="14730" Z="0"/>
					<Vertex X="6157" Y="14735" Z="0"/>
					<Vertex X="6166" Y="14739" Z="0"/>
					<Vertex X="6179" Y="14739" Z="0"/>
					<Vertex X="6192" Y="14743" Z="0"/>
					<Vertex X="6200" Y="14748" Z="0"/>
					<Vertex X="6213" Y="14752" Z="0"/>
					<Vertex X="6222" Y="14752" Z="0"/>
					<Vertex X="6231" Y="14757" Z="0"/>
					<Vertex X="6244" Y="14761" Z="0"/>
					<Vertex X="6248" Y="14765" Z="0"/>
					<Vertex X="6257" Y="14770" Z="0"/>
					<Vertex X="6270" Y="14774" Z="0"/>
					<Vertex X="6279" Y="14778" Z="0"/>
					<Vertex X="6287" Y="14778" Z="0"/>
					<Vertex X="6300" Y="14787" Z="0"/>
					<Vertex X="6313" Y="14791" Z="0"/>
					<Vertex X="6322" Y="14796" Z="0"/>
					<Vertex X="6335" Y="14800" Z="0"/>
					<Vertex X="6344" Y="14809" Z="0"/>
					<Vertex X="6357" Y="14813" Z="0"/>
					<Vertex X="6366" Y="14817" Z="0"/>
					<Vertex X="6374" Y="14826" Z="0"/>
					<Vertex X="6387" Y="14830" Z="0"/>
					<Vertex X="6392" Y="14839" Z="0"/>
					<Vertex X="6396" Y="14839" Z="0"/>
					<Vertex X="6409" Y="14848" Z="0"/>
					<Vertex X="6413" Y="14852" Z="0"/>
					<Vertex X="6427" Y="14861" Z="0"/>
					<Vertex X="6435" Y="14865" Z="0"/>
					<Vertex X="6444" Y="14870" Z="0"/>
					<Vertex X="6453" Y="14878" Z="0"/>
					<Vertex X="6466" Y="14887" Z="0"/>
					<Vertex X="6474" Y="14891" Z="0"/>
					<Vertex X="6483" Y="14896" Z="0"/>
					<Vertex X="6496" Y="14909" Z="0"/>
					<Vertex X="6505" Y="14909" Z="0"/>
					<Vertex X="6513" Y="14917" Z="0"/>
					<Vertex X="6527" Y="14926" Z="0"/>
					<Vertex X="6535" Y="14935" Z="0"/>
					<Vertex X="6544" Y="14943" Z="0"/>
					<Vertex X="6553" Y="14952" Z="0"/>
					<Vertex X="6566" Y="14961" Z="0"/>
					<Vertex X="6574" Y="14970" Z="0"/>
					<Vertex X="6587" Y="14983" Z="0"/>
					<Vertex X="6596" Y="14987" Z="0"/>
					<Vertex X="6605" Y="15000" Z="0"/>
					<Vertex X="6613" Y="15000" Z="0"/>
					<Vertex X="6627" Y="15009" Z="0"/>
					<Vertex X="6635" Y="15017" Z="0"/>
					<Vertex X="6644" Y="15026" Z="0"/>
					<Vertex X="6657" Y="15026" Z="0"/>
					<Vertex X="6661" Y="15035" Z="0"/>
					<Vertex X="6670" Y="15039" Z="0"/>
					<Vertex X="6674" Y="15043" Z="0"/>
					<Vertex X="6679" Y="15048" Z="0"/>
					<Vertex X="6683" Y="15048" Z="0"/>
					<Vertex X="6687" Y="15057" Z="0"/>
					<Vertex X="6692" Y="15057" Z="0"/>
					<Vertex X="6696" Y="15065" Z="0"/>
					<Vertex X="6709" Y="15070" Z="0"/>
					<Vertex X="6713" Y="15074" Z="0"/>
					<Vertex X="6722" Y="15083" Z="0"/>
					<Vertex X="6731" Y="15083" Z="0"/>
					<Vertex X="6735" Y="15087" Z="0"/>
					<Vertex X="6744" Y="15091" Z="0"/>
					<Vertex X="6748" Y="15091" Z="0"/>
					<Vertex X="6757" Y="15100" Z="0"/>
					<Vertex X="6761" Y="15104" Z="0"/>
					<Vertex X="6766" Y="15109" Z="0"/>
					<Vertex X="6770" Y="15109" Z="0"/>
					<Vertex X="6770" Y="15113" Z="0"/>
					<Vertex X="6774" Y="15113" Z="0"/>
					<Vertex X="6779" Y="15117" Z="0"/>
					<Vertex X="6783" Y="15122" Z="0"/>
					<Vertex X="6792" Y="15122" Z="0"/>
					<Vertex X="6792" Y="15126" Z="0"/>
					<Vertex X="6796" Y="15126" Z="0"/>
					<Vertex X="6796" Y="15130" Z="0"/>
					<Vertex X="6800" Y="15135" Z="0"/>
					<Vertex X="6805" Y="15139" Z="0"/>
					<Vertex X="6809" Y="15139" Z="0"/>
					<Vertex X="6809" Y="15143" Z="0"/>
					<Vertex X="6813" Y="15148" Z="0"/>
					<Vertex X="6818" Y="15152" Z="0"/>
					<Vertex X="6822" Y="15152" Z="0"/>
					<Vertex X="6822" Y="15157" Z="0"/>
					<Vertex X="6827" Y="15157" Z="0"/>
					<Vertex X="6827" Y="15161" Z="0"/>
					<Vertex X="6827" Y="15165" Z="0"/>
					<Vertex X="6831" Y="15165" Z="0"/>
					<Vertex X="6831" Y="15170" Z="0"/>
					<Vertex X="6835" Y="15170" Z="0"/>
					<Vertex X="6840" Y="15174" Z="0"/>
					<Vertex X="6840" Y="15178" Z="0"/>
					<Vertex X="6844" Y="15178" Z="0"/>
					<Vertex X="6844" Y="15183" Z="0"/>
					<Vertex X="6848" Y="15183" Z="0"/>
					<Vertex X="6853" Y="15187" Z="0"/>
					<Vertex X="6857" Y="15191" Z="0"/>
					<Vertex X="6857" Y="15196" Z="0"/>
					<Vertex X="6861" Y="15196" Z="0"/>
					<Vertex X="6861" Y="15200" Z="0"/>
					<Vertex X="6866" Y="15200" Z="0"/>
					<Vertex X="6870" Y="15204" Z="0"/>
					<Vertex X="6870" Y="15209" Z="0"/>
					<Vertex X="6874" Y="15209" Z="0"/>
					<Vertex X="6874" Y="15213" Z="0"/>
					<Vertex X="6879" Y="15213" Z="0"/>
					<Vertex X="6883" Y="15217" Z="0"/>
					<Vertex X="6887" Y="15222" Z="0"/>
					<Vertex X="6887" Y="15226" Z="0"/>
					<Vertex X="6892" Y="15230" Z="0"/>
					<Vertex X="6896" Y="15235" Z="0"/>
					<Vertex X="6900" Y="15239" Z="0"/>
					<Vertex X="6905" Y="15243" Z="0"/>
					<Vertex X="6909" Y="15248" Z="0"/>
					<Vertex X="6913" Y="15248" Z="0"/>
					<Vertex X="6918" Y="15252" Z="0"/>
					<Vertex X="6918" Y="15257" Z="0"/>
					<Vertex X="6922" Y="15257" Z="0"/>
					<Vertex X="6927" Y="15261" Z="0"/>
					<Vertex X="6931" Y="15265" Z="0"/>
					<Vertex X="6931" Y="15270" Z="0"/>
					<Vertex X="6935" Y="15270" Z="0"/>
					<Vertex X="6935" Y="15274" Z="0"/>
					<Vertex X="6940" Y="15274" Z="0"/>
					<Vertex X="6944" Y="15278" Z="0"/>
					<Vertex X="6948" Y="15283" Z="0"/>
					<Vertex X="6953" Y="15283" Z="0"/>
					<Vertex X="6953" Y="15287" Z="0"/>
					<Vertex X="6957" Y="15287" Z="0"/>
					<Vertex X="6961" Y="15291" Z="0"/>
					<Vertex X="6966" Y="15296" Z="0"/>
					<Vertex X="6970" Y="15296" Z="0"/>
					<Vertex X="6970" Y="15300" Z="0"/>
					<Vertex X="6970" Y="15304" Z="0"/>
					<Vertex X="6974" Y="15304" Z="0"/>
					<Vertex X="6974" Y="15309" Z="0"/>
					<Vertex X="6979" Y="15313" Z="0"/>
					<Vertex X="6983" Y="15317" Z="0"/>
					<Vertex X="6987" Y="15322" Z="0"/>
					<Vertex X="6987" Y="15326" Z="0"/>
					<Vertex X="6992" Y="15326" Z="0"/>
					<Vertex X="6992" Y="15330" Z="0"/>
					<Vertex X="6996" Y="15335" Z="0"/>
					<Vertex X="7000" Y="15339" Z="0"/>
					<Vertex X="7000" Y="15343" Z="0"/>
					<Vertex X="7005" Y="15348" Z="0"/>
					<Vertex X="7009" Y="15357" Z="0"/>
					<Vertex X="7009" Y="15361" Z="0"/>
					<Vertex X="7013" Y="15365" Z="0"/>
					<Vertex X="7018" Y="15370" Z="0"/>
					<Vertex X="7022" Y="15374" Z="0"/>
					<Vertex X="7027" Y="15378" Z="0"/>
					<Vertex X="7031" Y="15383" Z="0"/>
					<Vertex X="7035" Y="15383" Z="0"/>
					<Vertex X="7035" Y="15387" Z="0"/>
					<Vertex X="7040" Y="15387" Z="0"/>
					<Vertex X="7040" Y="15391" Z="0"/>
					<Vertex X="7044" Y="15396" Z="0"/>
					<Vertex X="7048" Y="15396" Z="0"/>
					<Vertex X="7048" Y="15400" Z="0"/>
					<Vertex X="7053" Y="15404" Z="0"/>
					<Vertex X="7053" Y="15409" Z="0"/>
					<Vertex X="7057" Y="15422" Z="0"/>
					<Vertex X="7061" Y="15426" Z="0"/>
					<Vertex X="7066" Y="15430" Z="0"/>
					<Vertex X="7066" Y="15443" Z="0"/>
					<Vertex X="7070" Y="15448" Z="0"/>
					<Vertex X="7074" Y="15457" Z="0"/>
					<Vertex X="7074" Y="15461" Z="0"/>
					<Vertex X="7079" Y="15470" Z="0"/>
					<Vertex X="7083" Y="15478" Z="0"/>
					<Vertex X="7083" Y="15487" Z="0"/>
					<Vertex X="7087" Y="15500" Z="0"/>
					<Vertex X="7092" Y="15509" Z="0"/>
					<Vertex X="7096" Y="15522" Z="0"/>
					<Vertex X="7100" Y="15530" Z="0"/>
					<Vertex X="7100" Y="15539" Z="0"/>
					<Vertex X="7105" Y="15552" Z="0"/>
					<Vertex X="7109" Y="15561" Z="0"/>
					<Vertex X="7113" Y="15570" Z="0"/>
					<Vertex X="7113" Y="15583" Z="0"/>
					<Vertex X="7118" Y="15596" Z="0"/>
					<Vertex X="7122" Y="15609" Z="0"/>
					<Vertex X="7127" Y="15617" Z="0"/>
					<Vertex X="7131" Y="15626" Z="0"/>
					<Vertex X="7135" Y="15639" Z="0"/>
					<Vertex X="7140" Y="15652" Z="0"/>
					<Vertex X="7140" Y="15665" Z="0"/>
					<Vertex X="7144" Y="15678" Z="0"/>
					<Vertex X="7148" Y="15691" Z="0"/>
					<Vertex X="7157" Y="15700" Z="0"/>
					<Vertex X="7157" Y="15713" Z="0"/>
					<Vertex X="7166" Y="15726" Z="0"/>
					<Vertex X="7170" Y="15735" Z="0"/>
					<Vertex X="7179" Y="15752" Z="0"/>
					<Vertex X="7187" Y="15765" Z="0"/>
					<Vertex X="7192" Y="15774" Z="0"/>
					<Vertex X="7196" Y="15787" Z="0"/>
					<Vertex X="7205" Y="15804" Z="0"/>
					<Vertex X="7213" Y="15817" Z="0"/>
					<Vertex X="7218" Y="15835" Z="0"/>
					<Vertex X="7227" Y="15848" Z="0"/>
					<Vertex X="7231" Y="15857" Z="0"/>
					<Vertex X="7240" Y="15870" Z="0"/>
					<Vertex X="7248" Y="15878" Z="0"/>
					<Vertex X="7253" Y="15887" Z="0"/>
					<Vertex X="7261" Y="15896" Z="0"/>
					<Vertex X="7261" Y="15909" Z="0"/>
					<Vertex X="7274" Y="15917" Z="0"/>
					<Vertex X="7274" Y="15926" Z="0"/>
					<Vertex X="7287" Y="15939" Z="0"/>
					<Vertex X="7292" Y="15943" Z="0"/>
					<Vertex X="7296" Y="15948" Z="0"/>
					<Vertex X="7300" Y="15961" Z="0"/>
					<Vertex X="7309" Y="15970" Z="0"/>
					<Vertex X="7313" Y="15978" Z="0"/>
					<Vertex X="7318" Y="15991" Z="0"/>
					<Vertex X="7327" Y="16000" Z="0"/>
					<Vertex X="7331" Y="16009" Z="0"/>
					<Vertex X="7340" Y="16022" Z="0"/>
					<Vertex X="7344" Y="16030" Z="0"/>
					<Vertex X="7353" Y="16039" Z="0"/>
					<Vertex X="7357" Y="16048" Z="0"/>
					<Vertex X="7361" Y="16061" Z="0"/>
					<Vertex X="7370" Y="16065" Z="0"/>
					<Vertex X="7370" Y="16074" Z="0"/>
					<Vertex X="7379" Y="16083" Z="0"/>
					<Vertex X="7383" Y="16087" Z="0"/>
					<Vertex X="7392" Y="16096" Z="0"/>
					<Vertex X="7396" Y="16100" Z="0"/>
					<Vertex X="7396" Y="16104" Z="0"/>
					<Vertex X="7400" Y="16104" Z="0"/>
					<Vertex X="7400" Y="16109" Z="0"/>
					<Vertex X="7405" Y="16109" Z="0"/>
					<Vertex X="7405" Y="16113" Z="0"/>
					<Vertex X="7409" Y="16117" Z="0"/>
					<Vertex X="7413" Y="16122" Z="0"/>
					<Vertex X="7413" Y="16126" Z="0"/>
					<Vertex X="7413" Y="16130" Z="0"/>
					<Vertex X="7413" Y="16139" Z="0"/>
					<Vertex X="7413" Y="16148" Z="0"/>
					<Vertex X="7413" Y="16152" Z="0"/>
					<Vertex X="7413" Y="16161" Z="0"/>
					<Vertex X="7413" Y="16170" Z="0"/>
					<Vertex X="7413" Y="16183" Z="0"/>
					<Vertex X="7413" Y="16191" Z="0"/>
					<Vertex X="7413" Y="16200" Z="0"/>
					<Vertex X="7413" Y="16209" Z="0"/>
					<Vertex X="7413" Y="16217" Z="0"/>
					<Vertex X="7413" Y="16230" Z="0"/>
					<Vertex X="7409" Y="16243" Z="0"/>
					<Vertex X="7409" Y="16252" Z="0"/>
					<Vertex X="7405" Y="16261" Z="0"/>
					<Vertex X="7405" Y="16265" Z="0"/>
					<Vertex X="7405" Y="16278" Z="0"/>
					<Vertex X="7400" Y="16287" Z="0"/>
					<Vertex X="7396" Y="16296" Z="0"/>
					<Vertex X="7392" Y="16304" Z="0"/>
					<Vertex X="7392" Y="16313" Z="0"/>
					<Vertex X="7387" Y="16317" Z="0"/>
					<Vertex X="7383" Y="16326" Z="0"/>
					<Vertex X="7383" Y="16335" Z="0"/>
					<Vertex X="7379" Y="16343" Z="0"/>
					<Vertex X="7374" Y="16352" Z="0"/>
					<Vertex X="7370" Y="16357" Z="0"/>
					<Vertex X="7370" Y="16361" Z="0"/>
					<Vertex X="7366" Y="16370" Z="0"/>
					<Vertex X="7361" Y="16374" Z="0"/>
					<Vertex X="7357" Y="16374" Z="0"/>
					<Vertex X="7357" Y="16378" Z="0"/>
					<Vertex X="7353" Y="16383" Z="0"/>
					<Vertex X="7348" Y="16387" Z="0"/>
					<Vertex X="7344" Y="16387" Z="0"/>
					<Vertex X="7340" Y="16387" Z="0"/>
					<Vertex X="7340" Y="16391" Z="0"/>
					<Vertex X="7335" Y="16391" Z="0"/>
					<Vertex X="7327" Y="16396" Z="0"/>
					<Vertex X="7327" Y="16400" Z="0"/>
					<Vertex X="7318" Y="16400" Z="0"/>
					<Vertex X="7309" Y="16400" Z="0"/>
					<Vertex X="7300" Y="16404" Z="0"/>
					<Vertex X="7292" Y="16409" Z="0"/>
					<Vertex X="7283" Y="16409" Z="0"/>
					<Vertex X="7270" Y="16413" Z="0"/>
					<Vertex X="7261" Y="16413" Z="0"/>
					<Vertex X="7257" Y="16413" Z="0"/>
					<Vertex X="7244" Y="16417" Z="0"/>
					<Vertex X="7240" Y="16417" Z="0"/>
					<Vertex X="7231" Y="16417" Z="0"/>
					<Vertex X="7227" Y="16417" Z="0"/>
					<Vertex X="7218" Y="16422" Z="0"/>
					<Vertex X="7213" Y="16422" Z="0"/>
					<Vertex X="7209" Y="16422" Z="0"/>
					<Vertex X="7205" Y="16422" Z="0"/>
					<Vertex X="7205" Y="16426" Z="0"/>
					<Vertex X="7200" Y="16426" Z="0"/>
					<Vertex X="7196" Y="16426" Z="0"/>
					<Vertex X="7192" Y="16430" Z="0"/>
					<Vertex X="7187" Y="16430" Z="0"/>
					<Vertex X="7183" Y="16430" Z="0"/>
					<Vertex X="7179" Y="16435" Z="0"/>
					<Vertex X="7174" Y="16435" Z="0"/>
					<Vertex X="7170" Y="16435" Z="0"/>
					<Vertex X="7166" Y="16435" Z="0"/>
					<Vertex X="7161" Y="16435" Z="0"/>
					<Vertex X="7157" Y="16435" Z="0"/>
					<Vertex X="7153" Y="16435" Z="0"/>
					<Vertex X="7148" Y="16435" Z="0"/>
					<Vertex X="7140" Y="16435" Z="0"/>
					<Vertex X="7131" Y="16430" Z="0"/>
					<Vertex X="7122" Y="16430" Z="0"/>
					<Vertex X="7122" Y="16426" Z="0"/>
					<Vertex X="7118" Y="16426" Z="0"/>
					<Vertex X="7118" Y="16422" Z="0"/>
					<Vertex X="7113" Y="16422" Z="0"/>
					<Vertex X="7109" Y="16422" Z="0"/>
					<Vertex X="7105" Y="16422" Z="0"/>
					<Vertex X="7105" Y="16417" Z="0"/>
					<Vertex X="7100" Y="16417" Z="0"/>
					<Vertex X="7100" Y="16413" Z="0"/>
					<Vertex X="7096" Y="16413" Z="0"/>
					<Vertex X="7096" Y="16409" Z="0"/>
					<Vertex X="7092" Y="16409" Z="0"/>
					<Vertex X="7079" Y="16409" Z="0"/>
					<Vertex X="7070" Y="16409" Z="0"/>
					<Vertex X="7061" Y="16404" Z="0"/>
					<Vertex X="7057" Y="16404" Z="0"/>
					<Vertex X="7053" Y="16404" Z="0"/>
					<Vertex X="7031" Y="16404" Z="0"/>
					<Vertex X="7005" Y="16404" Z="0"/>
					<Vertex X="6983" Y="16404" Z="0"/>
					<Vertex X="6966" Y="16404" Z="0"/>
					<Vertex X="6957" Y="16404" Z="0"/>
					<Vertex X="6948" Y="16404" Z="0"/>
					<Vertex X="6944" Y="16404" Z="0"/>
					<Vertex X="6940" Y="16404" Z="0"/>
					<Vertex X="6935" Y="16409" Z="0"/>
					<Vertex X="6927" Y="16409" Z="0"/>
					<Vertex X="6918" Y="16413" Z="0"/>
					<Vertex X="6913" Y="16413" Z="0"/>
					<Vertex X="6905" Y="16417" Z="0"/>
					<Vertex X="6896" Y="16417" Z="0"/>
					<Vertex X="6879" Y="16422" Z="0"/>
					<Vertex X="6870" Y="16426" Z="0"/>
					<Vertex X="6861" Y="16430" Z="0"/>
					<Vertex X="6848" Y="16430" Z="0"/>
					<Vertex X="6835" Y="16435" Z="0"/>
					<Vertex X="6822" Y="16439" Z="0"/>
					<Vertex X="6809" Y="16443" Z="0"/>
					<Vertex X="6800" Y="16443" Z="0"/>
					<Vertex X="6792" Y="16448" Z="0"/>
					<Vertex X="6783" Y="16452" Z="0"/>
					<Vertex X="6770" Y="16457" Z="0"/>
					<Vertex X="6761" Y="16457" Z="0"/>
					<Vertex X="6753" Y="16465" Z="0"/>
					<Vertex X="6740" Y="16474" Z="0"/>
					<Vertex X="6731" Y="16483" Z="0"/>
					<Vertex X="6727" Y="16487" Z="0"/>
					<Vertex X="6713" Y="16491" Z="0"/>
					<Vertex X="6709" Y="16500" Z="0"/>
					<Vertex X="6700" Y="16509" Z="0"/>
					<Vertex X="6687" Y="16513" Z="0"/>
					<Vertex X="6679" Y="16517" Z="0"/>
					<Vertex X="6670" Y="16526" Z="0"/>
					<Vertex X="6657" Y="16530" Z="0"/>
					<Vertex X="6648" Y="16530" Z="0"/>
					<Vertex X="6640" Y="16539" Z="0"/>
					<Vertex X="6631" Y="16543" Z="0"/>
					<Vertex X="6622" Y="16548" Z="0"/>
					<Vertex X="6613" Y="16557" Z="0"/>
					<Vertex X="6605" Y="16561" Z="0"/>
					<Vertex X="6596" Y="16570" Z="0"/>
					<Vertex X="6587" Y="16570" Z="0"/>
					<Vertex X="6579" Y="16578" Z="0"/>
					<Vertex X="6566" Y="16583" Z="0"/>
					<Vertex X="6557" Y="16583" Z="0"/>
					<Vertex X="6544" Y="16587" Z="0"/>
					<Vertex X="6531" Y="16591" Z="0"/>
					<Vertex X="6522" Y="16596" Z="0"/>
					<Vertex X="6509" Y="16596" Z="0"/>
					<Vertex X="6500" Y="16596" Z="0"/>
					<Vertex X="6492" Y="16596" Z="0"/>
					<Vertex X="6487" Y="16596" Z="0"/>
					<Vertex X="6479" Y="16596" Z="0"/>
					<Vertex X="6470" Y="16596" Z="0"/>
					<Vertex X="6466" Y="16596" Z="0"/>
					<Vertex X="6461" Y="16596" Z="0"/>
					<Vertex X="6457" Y="16596" Z="0"/>
					<Vertex X="6453" Y="16596" Z="0"/>
					<Vertex X="6448" Y="16591" Z="0"/>
					<Vertex X="6444" Y="16591" Z="0"/>
					<Vertex X="6435" Y="16591" Z="0"/>
					<Vertex X="6431" Y="16587" Z="0"/>
					<Vertex X="6422" Y="16583" Z="0"/>
					<Vertex X="6413" Y="16583" Z="0"/>
					<Vertex X="6405" Y="16583" Z="0"/>
					<Vertex X="6396" Y="16578" Z="0"/>
					<Vertex X="6392" Y="16574" Z="0"/>
					<Vertex X="6383" Y="16570" Z="0"/>
					<Vertex X="6374" Y="16570" Z="0"/>
					<Vertex X="6370" Y="16565" Z="0"/>
					<Vertex X="6357" Y="16561" Z="0"/>
					<Vertex X="6335" Y="16557" Z="0"/>
					<Vertex X="6327" Y="16552" Z="0"/>
					<Vertex X="6313" Y="16548" Z="0"/>
					<Vertex X="6305" Y="16543" Z="0"/>
					<Vertex X="6300" Y="16543" Z="0"/>
					<Vertex X="6292" Y="16539" Z="0"/>
					<Vertex X="6287" Y="16535" Z="0"/>
					<Vertex X="6283" Y="16535" Z="0"/>
					<Vertex X="6279" Y="16530" Z="0"/>
					<Vertex X="6270" Y="16526" Z="0"/>
					<Vertex X="6270" Y="16522" Z="0"/>
					<Vertex X="6266" Y="16522" Z="0"/>
					<Vertex X="6261" Y="16522" Z="0"/>
					<Vertex X="6257" Y="16517" Z="0"/>
					<Vertex X="6253" Y="16513" Z="0"/>
					<Vertex X="6248" Y="16509" Z="0"/>
					<Vertex X="6244" Y="16509" Z="0"/>
					<Vertex X="6240" Y="16504" Z="0"/>
					<Vertex X="6235" Y="16504" Z="0"/>
					<Vertex X="6231" Y="16500" Z="0"/>
					<Vertex X="6227" Y="16496" Z="0"/>
					<Vertex X="6222" Y="16491" Z="0"/>
					<Vertex X="6218" Y="16491" Z="0"/>
					<Vertex X="6209" Y="16487" Z="0"/>
					<Vertex X="6209" Y="16483" Z="0"/>
					<Vertex X="6205" Y="16483" Z="0"/>
					<Vertex X="6196" Y="16474" Z="0"/>
					<Vertex X="6192" Y="16474" Z="0"/>
					<Vertex X="6183" Y="16470" Z="0"/>
					<Vertex X="6179" Y="16465" Z="0"/>
					<Vertex X="6166" Y="16461" Z="0"/>
					<Vertex X="6161" Y="16452" Z="0"/>
					<Vertex X="6153" Y="16452" Z="0"/>
					<Vertex X="6148" Y="16443" Z="0"/>
					<Vertex X="6140" Y="16443" Z="0"/>
					<Vertex X="6131" Y="16439" Z="0"/>
					<Vertex X="6122" Y="16430" Z="0"/>
					<Vertex X="6113" Y="16430" Z="0"/>
					<Vertex X="6105" Y="16426" Z="0"/>
					<Vertex X="6092" Y="16422" Z="0"/>
					<Vertex X="6092" Y="16417" Z="0"/>
					<Vertex X="6087" Y="16413" Z="0"/>
					<Vertex X="6083" Y="16413" Z="0"/>
					<Vertex X="6079" Y="16409" Z="0"/>
					<Vertex X="6074" Y="16404" Z="0"/>
					<Vertex X="6070" Y="16400" Z="0"/>
					<Vertex X="6066" Y="16400" Z="0"/>
					<Vertex X="6061" Y="16396" Z="0"/>
					<Vertex X="6057" Y="16396" Z="0"/>
					<Vertex X="6057" Y="16391" Z="0"/>
					<Vertex X="6053" Y="16391" Z="0"/>
					<Vertex X="6048" Y="16391" Z="0"/>
					<Vertex X="6048" Y="16387" Z="0"/>
					<Vertex X="6044" Y="16383" Z="0"/>
					<Vertex X="6040" Y="16383" Z="0"/>
					<Vertex X="6040" Y="16378" Z="0"/>
					<Vertex X="6031" Y="16378" Z="0"/>
					<Vertex X="6031" Y="16374" Z="0"/>
					<Vertex X="6022" Y="16370" Z="0"/>
					<Vertex X="6018" Y="16365" Z="0"/>
					<Vertex X="6009" Y="16361" Z="0"/>
					<Vertex X="6005" Y="16357" Z="0"/>
					<Vertex X="6000" Y="16357" Z="0"/>
					<Vertex X="5996" Y="16352" Z="0"/>
					<Vertex X="5996" Y="16348" Z="0"/>
					<Vertex X="5987" Y="16348" Z="0"/>
					<Vertex X="5983" Y="16343" Z="0"/>
					<Vertex X="5974" Y="16339" Z="0"/>
					<Vertex X="5970" Y="16335" Z="0"/>
					<Vertex X="5961" Y="16335" Z="0"/>
					<Vertex X="5957" Y="16326" Z="0"/>
					<Vertex X="5953" Y="16322" Z="0"/>
					<Vertex X="5948" Y="16313" Z="0"/>
					<Vertex X="5940" Y="16300" Z="0"/>
					<Vertex X="5935" Y="16291" Z="0"/>
					<Vertex X="5927" Y="16287" Z="0"/>
					<Vertex X="5922" Y="16274" Z="0"/>
					<Vertex X="5900" Y="16261" Z="0"/>
					<Vertex X="5896" Y="16257" Z="0"/>
					<Vertex X="5883" Y="16243" Z="0"/>
					<Vertex X="5874" Y="16243" Z="0"/>
					<Vertex X="5866" Y="16230" Z="0"/>
					<Vertex X="5848" Y="16217" Z="0"/>
					<Vertex X="5840" Y="16213" Z="0"/>
					<Vertex X="5827" Y="16204" Z="0"/>
					<Vertex X="5818" Y="16196" Z="0"/>
					<Vertex X="5796" Y="16183" Z="0"/>
					<Vertex X="5787" Y="16174" Z="0"/>
					<Vertex X="5779" Y="16170" Z="0"/>
					<Vertex X="5766" Y="16161" Z="0"/>
					<Vertex X="5753" Y="16157" Z="0"/>
					<Vertex X="5735" Y="16143" Z="0"/>
					<Vertex X="5722" Y="16135" Z="0"/>
					<Vertex X="5709" Y="16126" Z="0"/>
					<Vertex X="5700" Y="16113" Z="0"/>
					<Vertex X="5687" Y="16104" Z="0"/>
					<Vertex X="5679" Y="16096" Z="0"/>
					<Vertex X="5648" Y="16074" Z="0"/>
					<Vertex X="5635" Y="16065" Z="0"/>
					<Vertex X="5613" Y="16061" Z="0"/>
					<Vertex X="5592" Y="16048" Z="0"/>
					<Vertex X="5540" Y="16026" Z="0"/>
					<Vertex X="5513" Y="16017" Z="0"/>
					<Vertex X="5496" Y="16013" Z="0"/>
					<Vertex X="5448" Y="15991" Z="0"/>
					<Vertex X="5431" Y="15983" Z="0"/>
					<Vertex X="5409" Y="15974" Z="0"/>
					<Vertex X="5374" Y="15965" Z="0"/>
					<Vertex X="5361" Y="15957" Z="0"/>
					<Vertex X="5348" Y="15952" Z="0"/>
					<Vertex X="5335" Y="15948" Z="0"/>
					<Vertex X="5327" Y="15948" Z="0"/>
					<Vertex X="5309" Y="15939" Z="0"/>
					<Vertex X="5305" Y="15935" Z="0"/>
					<Vertex X="5300" Y="15935" Z="0"/>
					<Vertex X="5279" Y="15926" Z="0"/>
					<Vertex X="5270" Y="15926" Z="0"/>
					<Vertex X="5261" Y="15922" Z="0"/>
					<Vertex X="5240" Y="15917" Z="0"/>
					<Vertex X="5231" Y="15917" Z="0"/>
					<Vertex X="5222" Y="15917" Z="0"/>
					<Vertex X="5218" Y="15917" Z="0"/>
					<Vertex X="5218" Y="15922" Z="0"/>
					<Vertex X="5213" Y="15926" Z="0"/>
					<Vertex X="5213" Y="15930" Z="0"/>
					<Vertex X="5213" Y="15939" Z="0"/>
					<Vertex X="5213" Y="15948" Z="0"/>
					<Vertex X="5213" Y="15957" Z="0"/>
					<Vertex X="5213" Y="15965" Z="0"/>
					<Vertex X="5213" Y="15987" Z="0"/>
					<Vertex X="5213" Y="16004" Z="0"/>
					<Vertex X="5213" Y="16017" Z="0"/>
					<Vertex X="5213" Y="16030" Z="0"/>
					<Vertex X="5218" Y="16061" Z="0"/>
					<Vertex X="5222" Y="16078" Z="0"/>
					<Vertex X="5222" Y="16100" Z="0"/>
					<Vertex X="5231" Y="16139" Z="0"/>
					<Vertex X="5231" Y="16152" Z="0"/>
					<Vertex X="5231" Y="16165" Z="0"/>
					<Vertex X="5231" Y="16183" Z="0"/>
					<Vertex X="5231" Y="16191" Z="0"/>
					<Vertex X="5231" Y="16204" Z="0"/>
					<Vertex X="5231" Y="16213" Z="0"/>
					<Vertex X="5231" Y="16230" Z="0"/>
					<Vertex X="5235" Y="16239" Z="0"/>
					<Vertex X="5240" Y="16252" Z="0"/>
					<Vertex X="5240" Y="16270" Z="0"/>
					<Vertex X="5244" Y="16278" Z="0"/>
					<Vertex X="5248" Y="16291" Z="0"/>
					<Vertex X="5253" Y="16309" Z="0"/>
					<Vertex X="5257" Y="16317" Z="0"/>
					<Vertex X="5261" Y="16330" Z="0"/>
					<Vertex X="5266" Y="16348" Z="0"/>
					<Vertex X="5266" Y="16357" Z="0"/>
					<Vertex X="5270" Y="16370" Z="0"/>
					<Vertex X="5274" Y="16378" Z="0"/>
					<Vertex X="5279" Y="16387" Z="0"/>
					<Vertex X="5279" Y="16409" Z="0"/>
					<Vertex X="5283" Y="16417" Z="0"/>
					<Vertex X="5287" Y="16426" Z="0"/>
					<Vertex X="5292" Y="16448" Z="0"/>
					<Vertex X="5292" Y="16457" Z="0"/>
					<Vertex X="5296" Y="16465" Z="0"/>
					<Vertex X="5296" Y="16487" Z="0"/>
					<Vertex X="5296" Y="16496" Z="0"/>
					<Vertex X="5296" Y="16504" Z="0"/>
					<Vertex X="5300" Y="16526" Z="0"/>
					<Vertex X="5300" Y="16539" Z="0"/>
					<Vertex X="5300" Y="16548" Z="0"/>
					<Vertex X="5300" Y="16565" Z="0"/>
					<Vertex X="5300" Y="16578" Z="0"/>
					<Vertex X="5296" Y="16600" Z="0"/>
					<Vertex X="5296" Y="16609" Z="0"/>
					<Vertex X="5292" Y="16617" Z="0"/>
					<Vertex X="5283" Y="16635" Z="0"/>
					<Vertex X="5283" Y="16643" Z="0"/>
					<Vertex X="5279" Y="16652" Z="0"/>
					<Vertex X="5270" Y="16678" Z="0"/>
					<Vertex X="5270" Y="16691" Z="0"/>
					<Vertex X="5261" Y="16713" Z="0"/>
					<Vertex X="5257" Y="16726" Z="0"/>
					<Vertex X="5257" Y="16735" Z="0"/>
					<Vertex X="5244" Y="16752" Z="0"/>
					<Vertex X="5240" Y="16765" Z="0"/>
					<Vertex X="5231" Y="16783" Z="0"/>
					<Vertex X="5227" Y="16791" Z="0"/>
					<Vertex X="5222" Y="16804" Z="0"/>
					<Vertex X="5213" Y="16817" Z="0"/>
					<Vertex X="5213" Y="16822" Z="0"/>
					<Vertex X="5209" Y="16835" Z="0"/>
					<Vertex X="5205" Y="16839" Z="0"/>
					<Vertex X="5200" Y="16843" Z="0"/>
					<Vertex X="5192" Y="16857" Z="0"/>
					<Vertex X="5187" Y="16861" Z="0"/>
					<Vertex X="5183" Y="16865" Z="0"/>
					<Vertex X="5174" Y="16874" Z="0"/>
					<Vertex X="5170" Y="16883" Z="0"/>
					<Vertex X="5170" Y="16891" Z="0"/>
					<Vertex X="5161" Y="16896" Z="0"/>
					<Vertex X="5153" Y="16904" Z="0"/>
					<Vertex X="5148" Y="16913" Z="0"/>
					<Vertex X="5140" Y="16922" Z="0"/>
					<Vertex X="5135" Y="16922" Z="0"/>
					<Vertex X="5122" Y="16930" Z="0"/>
					<Vertex X="5113" Y="16935" Z="0"/>
					<Vertex X="5105" Y="16935" Z="0"/>
					<Vertex X="5100" Y="16939" Z="0"/>
					<Vertex X="5083" Y="16943" Z="0"/>
					<Vertex X="5070" Y="16943" Z="0"/>
					<Vertex X="5053" Y="16943" Z="0"/>
					<Vertex X="5044" Y="16939" Z="0"/>
					<Vertex X="5018" Y="16939" Z="0"/>
					<Vertex X="5009" Y="16935" Z="0"/>
					<Vertex X="4987" Y="16926" Z="0"/>
					<Vertex X="4974" Y="16922" Z="0"/>
					<Vertex X="4953" Y="16913" Z="0"/>
					<Vertex X="4944" Y="16909" Z="0"/>
					<Vertex X="4918" Y="16896" Z="0"/>
					<Vertex X="4909" Y="16896" Z="0"/>
					<Vertex X="4900" Y="16887" Z="0"/>
					<Vertex X="4879" Y="16883" Z="0"/>
					<Vertex X="4870" Y="16878" Z="0"/>
					<Vertex X="4853" Y="16870" Z="0"/>
					<Vertex X="4840" Y="16870" Z="0"/>
					<Vertex X="4822" Y="16857" Z="0"/>
					<Vertex X="4809" Y="16857" Z="0"/>
					<Vertex X="4792" Y="16848" Z="0"/>
					<Vertex X="4783" Y="16843" Z="0"/>
					<Vertex X="4766" Y="16839" Z="0"/>
					<Vertex X="4761" Y="16835" Z="0"/>
					<Vertex X="4744" Y="16830" Z="0"/>
					<Vertex X="4740" Y="16826" Z="0"/>
					<Vertex X="4722" Y="16822" Z="0"/>
					<Vertex X="4718" Y="16817" Z="0"/>
					<Vertex X="4700" Y="16813" Z="0"/>
					<Vertex X="4692" Y="16809" Z="0"/>
					<Vertex X="4674" Y="16800" Z="0"/>
					<Vertex X="4666" Y="16796" Z="0"/>
					<Vertex X="4644" Y="16787" Z="0"/>
					<Vertex X="4627" Y="16774" Z="0"/>
					<Vertex X="4622" Y="16765" Z="0"/>
					<Vertex X="4609" Y="16748" Z="0"/>
					<Vertex X="4605" Y="16743" Z="0"/>
					<Vertex X="4592" Y="16735" Z="0"/>
					<Vertex X="4574" Y="16717" Z="0"/>
					<Vertex X="4553" Y="16696" Z="0"/>
					<Vertex X="4540" Y="16683" Z="0"/>
					<Vertex X="4518" Y="16661" Z="0"/>
					<Vertex X="4505" Y="16648" Z="0"/>
					<Vertex X="4479" Y="16617" Z="0"/>
					<Vertex X="4474" Y="16604" Z="0"/>
					<Vertex X="4466" Y="16587" Z="0"/>
					<Vertex X="4466" Y="16578" Z="0"/>
					<Vertex X="4457" Y="16557" Z="0"/>
					<Vertex X="4453" Y="16548" Z="0"/>
					<Vertex X="4444" Y="16522" Z="0"/>
					<Vertex X="4435" Y="16496" Z="0"/>
					<Vertex X="4422" Y="16478" Z="0"/>
					<Vertex X="4413" Y="16457" Z="0"/>
					<Vertex X="4413" Y="16443" Z="0"/>
					<Vertex X="4405" Y="16422" Z="0"/>
					<Vertex X="4400" Y="16404" Z="0"/>
					<Vertex X="4396" Y="16396" Z="0"/>
					<Vertex X="4387" Y="16374" Z="0"/>
					<Vertex X="4387" Y="16365" Z="0"/>
					<Vertex X="4383" Y="16348" Z="0"/>
					<Vertex X="4379" Y="16330" Z="0"/>
					<Vertex X="4374" Y="16322" Z="0"/>
					<Vertex X="4374" Y="16296" Z="0"/>
					<Vertex X="4374" Y="16287" Z="0"/>
					<Vertex X="4374" Y="16274" Z="0"/>
					<Vertex X="4374" Y="16257" Z="0"/>
					<Vertex X="4370" Y="16248" Z="0"/>
					<Vertex X="4366" Y="16226" Z="0"/>
					<Vertex X="4361" Y="16209" Z="0"/>
					<Vertex X="4361" Y="16200" Z="0"/>
					<Vertex X="4357" Y="16183" Z="0"/>
					<Vertex X="4353" Y="16178" Z="0"/>
					<Vertex X="4348" Y="16157" Z="0"/>
					<Vertex X="4344" Y="16143" Z="0"/>
					<Vertex X="4340" Y="16135" Z="0"/>
					<Vertex X="4335" Y="16122" Z="0"/>
					<Vertex X="4331" Y="16117" Z="0"/>
					<Vertex X="4327" Y="16113" Z="0"/>
					<Vertex X="4322" Y="16100" Z="0"/>
					<Vertex X="4318" Y="16091" Z="0"/>
					<Vertex X="4313" Y="16087" Z="0"/>
					<Vertex X="4300" Y="16074" Z="0"/>
					<Vertex X="4287" Y="16061" Z="0"/>
					<Vertex X="4274" Y="16052" Z="0"/>
					<Vertex X="4261" Y="16043" Z="0"/>
					<Vertex X="4248" Y="16035" Z="0"/>
					<Vertex X="4240" Y="16035" Z="0"/>
					<Vertex X="4227" Y="16026" Z="0"/>
					<Vertex X="4222" Y="16022" Z="0"/>
					<Vertex X="4218" Y="16017" Z="0"/>
					<Vertex X="4209" Y="16017" Z="0"/>
					<Vertex X="4200" Y="16013" Z="0"/>
					<Vertex X="4200" Y="16009" Z="0"/>
					<Vertex X="4196" Y="16004" Z="0"/>
					<Vertex X="4187" Y="16004" Z="0"/>
					<Vertex X="4187" Y="16000" Z="0"/>
					<Vertex X="4183" Y="16000" Z="0"/>
					<Vertex X="4179" Y="15996" Z="0"/>
					<Vertex X="4170" Y="15987" Z="0"/>
					<Vertex X="4166" Y="15983" Z="0"/>
					<Vertex X="4161" Y="15983" Z="0"/>
					<Vertex X="4157" Y="15978" Z="0"/>
					<Vertex X="4157" Y="15974" Z="0"/>
					<Vertex X="4153" Y="15974" Z="0"/>
					<Vertex X="4148" Y="15970" Z="0"/>
					<Vertex X="4140" Y="15965" Z="0"/>
					<Vertex X="4131" Y="15957" Z="0"/>
					<Vertex X="4127" Y="15952" Z="0"/>
					<Vertex X="4122" Y="15948" Z="0"/>
					<Vertex X="4118" Y="15939" Z="0"/>
					<Vertex X="4109" Y="15926" Z="0"/>
					<Vertex X="4105" Y="15917" Z="0"/>
					<Vertex X="4096" Y="15913" Z="0"/>
					<Vertex X="4092" Y="15904" Z="0"/>
					<Vertex X="4087" Y="15900" Z="0"/>
					<Vertex X="4083" Y="15896" Z="0"/>
					<Vertex X="4083" Y="15891" Z="0"/>
					<Vertex X="4079" Y="15887" Z="0"/>
					<Vertex X="4070" Y="15874" Z="0"/>
					<Vertex X="4070" Y="15870" Z="0"/>
					<Vertex X="4061" Y="15857" Z="0"/>
					<Vertex X="4061" Y="15848" Z="0"/>
					<Vertex X="4053" Y="15826" Z="0"/>
					<Vertex X="4044" Y="15804" Z="0"/>
					<Vertex X="4040" Y="15783" Z="0"/>
					<Vertex X="4035" Y="15770" Z="0"/>
					<Vertex X="4031" Y="15761" Z="0"/>
					<Vertex X="4031" Y="15743" Z="0"/>
					<Vertex X="4031" Y="15726" Z="0"/>
					<Vertex X="4031" Y="15717" Z="0"/>
					<Vertex X="4031" Y="15700" Z="0"/>
					<Vertex X="4031" Y="15687" Z="0"/>
					<Vertex X="4031" Y="15674" Z="0"/>
					<Vertex X="4031" Y="15657" Z="0"/>
					<Vertex X="4031" Y="15643" Z="0"/>
					<Vertex X="4035" Y="15613" Z="0"/>
					<Vertex X="4035" Y="15600" Z="0"/>
					<Vertex X="4040" Y="15578" Z="0"/>
					<Vertex X="4048" Y="15561" Z="0"/>
					<Vertex X="4053" Y="15543" Z="0"/>
					<Vertex X="4057" Y="15535" Z="0"/>
					<Vertex X="4066" Y="15513" Z="0"/>
					<Vertex X="4070" Y="15500" Z="0"/>
					<Vertex X="4079" Y="15478" Z="0"/>
					<Vertex X="4083" Y="15465" Z="0"/>
					<Vertex X="4087" Y="15452" Z="0"/>
					<Vertex X="4096" Y="15435" Z="0"/>
					<Vertex X="4100" Y="15426" Z="0"/>
					<Vertex X="4105" Y="15413" Z="0"/>
					<Vertex X="4109" Y="15400" Z="0"/>
					<Vertex X="4118" Y="15391" Z="0"/>
					<Vertex X="4122" Y="15378" Z="0"/>
					<Vertex X="4127" Y="15370" Z="0"/>
					<Vertex X="4131" Y="15357" Z="0"/>
					<Vertex X="4135" Y="15339" Z="0"/>
					<Vertex X="4144" Y="15317" Z="0"/>
					<Vertex X="4148" Y="15304" Z="0"/>
					<Vertex X="4157" Y="15283" Z="0"/>
					<Vertex X="4161" Y="15274" Z="0"/>
					<Vertex X="4166" Y="15261" Z="0"/>
					<Vertex X="4174" Y="15243" Z="0"/>
					<Vertex X="4179" Y="15222" Z="0"/>
					<Vertex X="4187" Y="15204" Z="0"/>
					<Vertex X="4192" Y="15196" Z="0"/>
					<Vertex X="4196" Y="15178" Z="0"/>
					<Vertex X="4200" Y="15165" Z="0"/>
					<Vertex X="4205" Y="15143" Z="0"/>
					<Vertex X="4213" Y="15126" Z="0"/>
					<Vertex X="4218" Y="15117" Z="0"/>
					<Vertex X="4222" Y="15104" Z="0"/>
					<Vertex X="4227" Y="15100" Z="0"/>
					<Vertex X="4235" Y="15087" Z="0"/>
					<Vertex X="4240" Y="15074" Z="0"/>
					<Vertex X="4248" Y="15061" Z="0"/>
					<Vertex X="4253" Y="15048" Z="0"/>
					<Vertex X="4257" Y="15026" Z="0"/>
					<Vertex X="4266" Y="15009" Z="0"/>
					<Vertex X="4270" Y="14983" Z="0"/>
					<Vertex X="4283" Y="14961" Z="0"/>
					<Vertex X="4292" Y="14939" Z="0"/>
					<Vertex X="4300" Y="14926" Z="0"/>
					<Vertex X="4305" Y="14917" Z="0"/>
					<Vertex X="4309" Y="14904" Z="0"/>
					<Vertex X="4313" Y="14896" Z="0"/>
					<Vertex X="4322" Y="14878" Z="0"/>
					<Vertex X="4327" Y="14870" Z="0"/>
					<Vertex X="4335" Y="14852" Z="0"/>
					<Vertex X="4340" Y="14843" Z="0"/>
					<Vertex X="4348" Y="14835" Z="0"/>
					<Vertex X="4353" Y="14830" Z="0"/>
					<Vertex X="4357" Y="14826" Z="0"/>
					<Vertex X="4361" Y="14817" Z="0"/>
					<Vertex X="4370" Y="14813" Z="0"/>
					<Vertex X="4374" Y="14804" Z="0"/>
					<Vertex X="4379" Y="14800" Z="0"/>
					<Vertex X="4383" Y="14796" Z="0"/>
					<Vertex X="4387" Y="14791" Z="0"/>
					<Vertex X="4392" Y="14787" Z="0"/>
					<Vertex X="4400" Y="14778" Z="0"/>
					<Vertex X="4409" Y="14774" Z="0"/>
					<Vertex X="4413" Y="14765" Z="0"/>
					<Vertex X="4427" Y="14761" Z="0"/>
					<Vertex X="4435" Y="14757" Z="0"/>
					<Vertex X="4448" Y="14748" Z="0"/>
					<Vertex X="4457" Y="14743" Z="0"/>
					<Vertex X="4461" Y="14739" Z="0"/>
					<Vertex X="4474" Y="14735" Z="0"/>
					<Vertex X="4479" Y="14730" Z="0"/>
					<Vertex X="4487" Y="14722" Z="0"/>
					<Vertex X="4492" Y="14722" Z="0"/>
					<Vertex X="4496" Y="14717" Z="0"/>
					<Vertex X="4500" Y="14713" Z="0"/>
					<Vertex X="4505" Y="14709" Z="0"/>
					<Vertex X="4509" Y="14704" Z="0"/>
					<Vertex X="4513" Y="14704" Z="0"/>
					<Vertex X="4513" Y="14700" Z="0"/>
					<Vertex X="4527" Y="14696" Z="0"/>
				</Vertices>
			</Region>
		</Regions>
		<Plots/>
	</Annotation>
</Annotations>
