# Supplementary material for: Convolutional neural networks can accurately distinguish four histologic growth patterns of lung adenocarcinoma in digital slides
Source: Sci Rep. 2019 Feb 6;9:1483. doi: 10.1038/s41598-018-37638-9 (PMC6365499; doi:10.1038/s41598-018-37638-9)
Supplement: Supplementary file 2 — Dataset 1 [file 41598_2018_37638_MOESM2_ESM.zip › TCGA-44-6147-01B-03-BS3.B5B5233D-4157-4A68-B260-A264D54E98E1.xml]

<Annotations MicronsPerPixel="0.248500">
	<Annotation Id="1" Name="" ReadOnly="0" NameReadOnly="0" LineColorReadOnly="0" Incremental="0" Type="4" LineColor="65280" Visible="1" Selected="1" MarkupImagePath="" MacroName="">
		<Attributes/>
		<Regions>
			<RegionAttributeHeaders>
				<AttributeHeader Id="9999" Name="Region" ColumnWidth="-1"/>
				<AttributeHeader Id="9997" Name="Length" ColumnWidth="-1"/>
				<AttributeHeader Id="9996" Name="Area" ColumnWidth="-1"/>
				<AttributeHeader Id="9998" Name="Text" ColumnWidth="-1"/>
			</RegionAttributeHeaders>
			<Region Id="1" Type="0" Zoom="0.123653" Selected="0" ImageLocation="" ImageFocus="0" Length="43232.7" Area="35657130.5" LengthMicrons="10743.3" AreaMicrons="2201908.1" Text="SOLID" NegativeROA="0" InputRegionId="0" Analyze="1" DisplayId="1">
				<Attributes/>
				<Vertices>
					<Vertex X="15551" Y="17444" Z="0"/>
					<Vertex X="15543" Y="17444" Z="0"/>
					<Vertex X="15535" Y="17444" Z="0"/>
					<Vertex X="15527" Y="17444" Z="0"/>
					<Vertex X="15519" Y="17444" Z="0"/>
					<Vertex X="15503" Y="17444" Z="0"/>
					<Vertex X="15495" Y="17444" Z="0"/>
					<Vertex X="15479" Y="17444" Z="0"/>
					<Vertex X="15470" Y="17444" Z="0"/>
					<Vertex X="15454" Y="17444" Z="0"/>
					<Vertex X="15446" Y="17444" Z="0"/>
					<Vertex X="15430" Y="17444" Z="0"/>
					<Vertex X="15422" Y="17444" Z="0"/>
					<Vertex X="15414" Y="17444" Z="0"/>
					<Vertex X="15406" Y="17452" Z="0"/>
					<Vertex X="15398" Y="17452" Z="0"/>
					<Vertex X="15390" Y="17460" Z="0"/>
					<Vertex X="15382" Y="17460" Z="0"/>
					<Vertex X="15373" Y="17468" Z="0"/>
					<Vertex X="15365" Y="17468" Z="0"/>
					<Vertex X="15357" Y="17468" Z="0"/>
					<Vertex X="15349" Y="17476" Z="0"/>
					<Vertex X="15333" Y="17484" Z="0"/>
					<Vertex X="15317" Y="17492" Z="0"/>
					<Vertex X="15309" Y="17492" Z="0"/>
					<Vertex X="15293" Y="17500" Z="0"/>
					<Vertex X="15293" Y="17508" Z="0"/>
					<Vertex X="15276" Y="17516" Z="0"/>
					<Vertex X="15260" Y="17516" Z="0"/>
					<Vertex X="15260" Y="17525" Z="0"/>
					<Vertex X="15252" Y="17525" Z="0"/>
					<Vertex X="15236" Y="17541" Z="0"/>
					<Vertex X="15228" Y="17549" Z="0"/>
					<Vertex X="15220" Y="17549" Z="0"/>
					<Vertex X="15204" Y="17565" Z="0"/>
					<Vertex X="15196" Y="17565" Z="0"/>
					<Vertex X="15171" Y="17589" Z="0"/>
					<Vertex X="15163" Y="17605" Z="0"/>
					<Vertex X="15155" Y="17614" Z="0"/>
					<Vertex X="15147" Y="17630" Z="0"/>
					<Vertex X="15131" Y="17646" Z="0"/>
					<Vertex X="15123" Y="17654" Z="0"/>
					<Vertex X="15115" Y="17670" Z="0"/>
					<Vertex X="15098" Y="17694" Z="0"/>
					<Vertex X="15090" Y="17702" Z="0"/>
					<Vertex X="15074" Y="17719" Z="0"/>
					<Vertex X="15066" Y="17735" Z="0"/>
					<Vertex X="15058" Y="17743" Z="0"/>
					<Vertex X="15042" Y="17759" Z="0"/>
					<Vertex X="15042" Y="17775" Z="0"/>
					<Vertex X="15026" Y="17808" Z="0"/>
					<Vertex X="15018" Y="17816" Z="0"/>
					<Vertex X="15010" Y="17832" Z="0"/>
					<Vertex X="15010" Y="17848" Z="0"/>
					<Vertex X="15001" Y="17880" Z="0"/>
					<Vertex X="15001" Y="17921" Z="0"/>
					<Vertex X="14985" Y="17961" Z="0"/>
					<Vertex X="14985" Y="17977" Z="0"/>
					<Vertex X="14985" Y="17994" Z="0"/>
					<Vertex X="14977" Y="18042" Z="0"/>
					<Vertex X="14977" Y="18091" Z="0"/>
					<Vertex X="14977" Y="18107" Z="0"/>
					<Vertex X="14977" Y="18131" Z="0"/>
					<Vertex X="14977" Y="18155" Z="0"/>
					<Vertex X="14977" Y="18172" Z="0"/>
					<Vertex X="14977" Y="18196" Z="0"/>
					<Vertex X="14993" Y="18228" Z="0"/>
					<Vertex X="14993" Y="18260" Z="0"/>
					<Vertex X="15010" Y="18309" Z="0"/>
					<Vertex X="15026" Y="18333" Z="0"/>
					<Vertex X="15034" Y="18358" Z="0"/>
					<Vertex X="15058" Y="18390" Z="0"/>
					<Vertex X="15074" Y="18414" Z="0"/>
					<Vertex X="15082" Y="18438" Z="0"/>
					<Vertex X="15107" Y="18455" Z="0"/>
					<Vertex X="15107" Y="18471" Z="0"/>
					<Vertex X="15131" Y="18495" Z="0"/>
					<Vertex X="15155" Y="18519" Z="0"/>
					<Vertex X="15179" Y="18544" Z="0"/>
					<Vertex X="15204" Y="18584" Z="0"/>
					<Vertex X="15220" Y="18608" Z="0"/>
					<Vertex X="15244" Y="18649" Z="0"/>
					<Vertex X="15268" Y="18689" Z="0"/>
					<Vertex X="15268" Y="18730" Z="0"/>
					<Vertex X="15268" Y="18754" Z="0"/>
					<Vertex X="15268" Y="18770" Z="0"/>
					<Vertex X="15268" Y="18786" Z="0"/>
					<Vertex X="15268" Y="18810" Z="0"/>
					<Vertex X="15268" Y="18827" Z="0"/>
					<Vertex X="15260" Y="18859" Z="0"/>
					<Vertex X="15252" Y="18883" Z="0"/>
					<Vertex X="15252" Y="18907" Z="0"/>
					<Vertex X="15244" Y="18940" Z="0"/>
					<Vertex X="15236" Y="18964" Z="0"/>
					<Vertex X="15220" Y="19005" Z="0"/>
					<Vertex X="15204" Y="19037" Z="0"/>
					<Vertex X="15196" Y="19069" Z="0"/>
					<Vertex X="15187" Y="19085" Z="0"/>
					<Vertex X="15179" Y="19102" Z="0"/>
					<Vertex X="15163" Y="19118" Z="0"/>
					<Vertex X="15147" Y="19134" Z="0"/>
					<Vertex X="15123" Y="19174" Z="0"/>
					<Vertex X="15098" Y="19223" Z="0"/>
					<Vertex X="15074" Y="19271" Z="0"/>
					<Vertex X="15058" Y="19296" Z="0"/>
					<Vertex X="15042" Y="19328" Z="0"/>
					<Vertex X="15034" Y="19352" Z="0"/>
					<Vertex X="15026" Y="19377" Z="0"/>
					<Vertex X="15010" Y="19417" Z="0"/>
					<Vertex X="15001" Y="19457" Z="0"/>
					<Vertex X="15001" Y="19482" Z="0"/>
					<Vertex X="15001" Y="19522" Z="0"/>
					<Vertex X="15001" Y="19546" Z="0"/>
					<Vertex X="15001" Y="19579" Z="0"/>
					<Vertex X="15001" Y="19603" Z="0"/>
					<Vertex X="15010" Y="19635" Z="0"/>
					<Vertex X="15010" Y="19668" Z="0"/>
					<Vertex X="15018" Y="19684" Z="0"/>
					<Vertex X="15018" Y="19708" Z="0"/>
					<Vertex X="15026" Y="19732" Z="0"/>
					<Vertex X="15034" Y="19757" Z="0"/>
					<Vertex X="15034" Y="19781" Z="0"/>
					<Vertex X="15034" Y="19813" Z="0"/>
					<Vertex X="15042" Y="19837" Z="0"/>
					<Vertex X="15042" Y="19862" Z="0"/>
					<Vertex X="15042" Y="19870" Z="0"/>
					<Vertex X="15042" Y="19886" Z="0"/>
					<Vertex X="15042" Y="19902" Z="0"/>
					<Vertex X="15042" Y="19926" Z="0"/>
					<Vertex X="15042" Y="19943" Z="0"/>
					<Vertex X="15042" Y="19967" Z="0"/>
					<Vertex X="15042" Y="19983" Z="0"/>
					<Vertex X="15042" Y="20015" Z="0"/>
					<Vertex X="15042" Y="20040" Z="0"/>
					<Vertex X="15042" Y="20080" Z="0"/>
					<Vertex X="15042" Y="20112" Z="0"/>
					<Vertex X="15042" Y="20145" Z="0"/>
					<Vertex X="15042" Y="20169" Z="0"/>
					<Vertex X="15042" Y="20210" Z="0"/>
					<Vertex X="15042" Y="20250" Z="0"/>
					<Vertex X="15042" Y="20282" Z="0"/>
					<Vertex X="15042" Y="20307" Z="0"/>
					<Vertex X="15042" Y="20347" Z="0"/>
					<Vertex X="15034" Y="20379" Z="0"/>
					<Vertex X="15034" Y="20420" Z="0"/>
					<Vertex X="15034" Y="20460" Z="0"/>
					<Vertex X="15034" Y="20501" Z="0"/>
					<Vertex X="15026" Y="20541" Z="0"/>
					<Vertex X="15026" Y="20565" Z="0"/>
					<Vertex X="15018" Y="20598" Z="0"/>
					<Vertex X="15010" Y="20638" Z="0"/>
					<Vertex X="15001" Y="20670" Z="0"/>
					<Vertex X="14993" Y="20687" Z="0"/>
					<Vertex X="14985" Y="20719" Z="0"/>
					<Vertex X="14985" Y="20735" Z="0"/>
					<Vertex X="14969" Y="20759" Z="0"/>
					<Vertex X="14937" Y="20816" Z="0"/>
					<Vertex X="14888" Y="20881" Z="0"/>
					<Vertex X="14872" Y="20921" Z="0"/>
					<Vertex X="14872" Y="20954" Z="0"/>
					<Vertex X="14872" Y="20978" Z="0"/>
					<Vertex X="14872" Y="20994" Z="0"/>
					<Vertex X="14872" Y="21010" Z="0"/>
					<Vertex X="14872" Y="21026" Z="0"/>
					<Vertex X="14872" Y="21042" Z="0"/>
					<Vertex X="14872" Y="21067" Z="0"/>
					<Vertex X="14872" Y="21091" Z="0"/>
					<Vertex X="14872" Y="21107" Z="0"/>
					<Vertex X="14872" Y="21148" Z="0"/>
					<Vertex X="14872" Y="21188" Z="0"/>
					<Vertex X="14872" Y="21285" Z="0"/>
					<Vertex X="14872" Y="21350" Z="0"/>
					<Vertex X="14888" Y="21398" Z="0"/>
					<Vertex X="14896" Y="21447" Z="0"/>
					<Vertex X="14912" Y="21471" Z="0"/>
					<Vertex X="14937" Y="21536" Z="0"/>
					<Vertex X="14961" Y="21600" Z="0"/>
					<Vertex X="14977" Y="21649" Z="0"/>
					<Vertex X="15001" Y="21706" Z="0"/>
					<Vertex X="15026" Y="21738" Z="0"/>
					<Vertex X="15058" Y="21770" Z="0"/>
					<Vertex X="15074" Y="21795" Z="0"/>
					<Vertex X="15098" Y="21811" Z="0"/>
					<Vertex X="15107" Y="21827" Z="0"/>
					<Vertex X="15123" Y="21835" Z="0"/>
					<Vertex X="15139" Y="21843" Z="0"/>
					<Vertex X="15163" Y="21859" Z="0"/>
					<Vertex X="15171" Y="21859" Z="0"/>
					<Vertex X="15187" Y="21867" Z="0"/>
					<Vertex X="15204" Y="21875" Z="0"/>
					<Vertex X="15220" Y="21884" Z="0"/>
					<Vertex X="15236" Y="21884" Z="0"/>
					<Vertex X="15244" Y="21892" Z="0"/>
					<Vertex X="15260" Y="21900" Z="0"/>
					<Vertex X="15268" Y="21908" Z="0"/>
					<Vertex X="15276" Y="21908" Z="0"/>
					<Vertex X="15284" Y="21908" Z="0"/>
					<Vertex X="15293" Y="21916" Z="0"/>
					<Vertex X="15301" Y="21924" Z="0"/>
					<Vertex X="15309" Y="21924" Z="0"/>
					<Vertex X="15317" Y="21932" Z="0"/>
					<Vertex X="15325" Y="21932" Z="0"/>
					<Vertex X="15333" Y="21940" Z="0"/>
					<Vertex X="15341" Y="21948" Z="0"/>
					<Vertex X="15349" Y="21956" Z="0"/>
					<Vertex X="15365" Y="21964" Z="0"/>
					<Vertex X="15382" Y="21964" Z="0"/>
					<Vertex X="15382" Y="21972" Z="0"/>
					<Vertex X="15398" Y="21981" Z="0"/>
					<Vertex X="15406" Y="21989" Z="0"/>
					<Vertex X="15414" Y="21989" Z="0"/>
					<Vertex X="15422" Y="21997" Z="0"/>
					<Vertex X="15430" Y="21997" Z="0"/>
					<Vertex X="15446" Y="22005" Z="0"/>
					<Vertex X="15454" Y="22005" Z="0"/>
					<Vertex X="15462" Y="22013" Z="0"/>
					<Vertex X="15470" Y="22013" Z="0"/>
					<Vertex X="15487" Y="22013" Z="0"/>
					<Vertex X="15495" Y="22013" Z="0"/>
					<Vertex X="15511" Y="22021" Z="0"/>
					<Vertex X="15527" Y="22029" Z="0"/>
					<Vertex X="15535" Y="22037" Z="0"/>
					<Vertex X="15551" Y="22037" Z="0"/>
					<Vertex X="15559" Y="22037" Z="0"/>
					<Vertex X="15576" Y="22053" Z="0"/>
					<Vertex X="15584" Y="22053" Z="0"/>
					<Vertex X="15600" Y="22061" Z="0"/>
					<Vertex X="15608" Y="22061" Z="0"/>
					<Vertex X="15624" Y="22078" Z="0"/>
					<Vertex X="15632" Y="22078" Z="0"/>
					<Vertex X="15656" Y="22094" Z="0"/>
					<Vertex X="15673" Y="22110" Z="0"/>
					<Vertex X="15697" Y="22118" Z="0"/>
					<Vertex X="15713" Y="22134" Z="0"/>
					<Vertex X="15721" Y="22150" Z="0"/>
					<Vertex X="15729" Y="22167" Z="0"/>
					<Vertex X="15737" Y="22183" Z="0"/>
					<Vertex X="15754" Y="22215" Z="0"/>
					<Vertex X="15762" Y="22247" Z="0"/>
					<Vertex X="15770" Y="22264" Z="0"/>
					<Vertex X="15770" Y="22288" Z="0"/>
					<Vertex X="15770" Y="22304" Z="0"/>
					<Vertex X="15770" Y="22312" Z="0"/>
					<Vertex X="15762" Y="22328" Z="0"/>
					<Vertex X="15762" Y="22353" Z="0"/>
					<Vertex X="15762" Y="22377" Z="0"/>
					<Vertex X="15754" Y="22385" Z="0"/>
					<Vertex X="15745" Y="22409" Z="0"/>
					<Vertex X="15737" Y="22409" Z="0"/>
					<Vertex X="15737" Y="22425" Z="0"/>
					<Vertex X="15729" Y="22433" Z="0"/>
					<Vertex X="15705" Y="22466" Z="0"/>
					<Vertex X="15681" Y="22506" Z="0"/>
					<Vertex X="15648" Y="22547" Z="0"/>
					<Vertex X="15648" Y="22563" Z="0"/>
					<Vertex X="15648" Y="22571" Z="0"/>
					<Vertex X="15640" Y="22595" Z="0"/>
					<Vertex X="15640" Y="22619" Z="0"/>
					<Vertex X="15640" Y="22652" Z="0"/>
					<Vertex X="15640" Y="22676" Z="0"/>
					<Vertex X="15640" Y="22700" Z="0"/>
					<Vertex X="15640" Y="22725" Z="0"/>
					<Vertex X="15640" Y="22749" Z="0"/>
					<Vertex X="15640" Y="22757" Z="0"/>
					<Vertex X="15648" Y="22781" Z="0"/>
					<Vertex X="15673" Y="22805" Z="0"/>
					<Vertex X="15673" Y="22838" Z="0"/>
					<Vertex X="15697" Y="22862" Z="0"/>
					<Vertex X="15713" Y="22903" Z="0"/>
					<Vertex X="15729" Y="22927" Z="0"/>
					<Vertex X="15754" Y="22967" Z="0"/>
					<Vertex X="15762" Y="22983" Z="0"/>
					<Vertex X="15794" Y="23032" Z="0"/>
					<Vertex X="15802" Y="23064" Z="0"/>
					<Vertex X="15818" Y="23105" Z="0"/>
					<Vertex X="15834" Y="23137" Z="0"/>
					<Vertex X="15859" Y="23186" Z="0"/>
					<Vertex X="15859" Y="23210" Z="0"/>
					<Vertex X="15883" Y="23258" Z="0"/>
					<Vertex X="15907" Y="23299" Z="0"/>
					<Vertex X="15931" Y="23331" Z="0"/>
					<Vertex X="15940" Y="23347" Z="0"/>
					<Vertex X="15964" Y="23363" Z="0"/>
					<Vertex X="15972" Y="23372" Z="0"/>
					<Vertex X="16004" Y="23388" Z="0"/>
					<Vertex X="16028" Y="23404" Z="0"/>
					<Vertex X="16053" Y="23412" Z="0"/>
					<Vertex X="16077" Y="23420" Z="0"/>
					<Vertex X="16085" Y="23420" Z="0"/>
					<Vertex X="16093" Y="23420" Z="0"/>
					<Vertex X="16109" Y="23420" Z="0"/>
					<Vertex X="16117" Y="23420" Z="0"/>
					<Vertex X="16126" Y="23420" Z="0"/>
					<Vertex X="16142" Y="23404" Z="0"/>
					<Vertex X="16150" Y="23396" Z="0"/>
					<Vertex X="16158" Y="23380" Z="0"/>
					<Vertex X="16166" Y="23363" Z="0"/>
					<Vertex X="16174" Y="23355" Z="0"/>
					<Vertex X="16182" Y="23339" Z="0"/>
					<Vertex X="16190" Y="23315" Z="0"/>
					<Vertex X="16198" Y="23299" Z="0"/>
					<Vertex X="16198" Y="23275" Z="0"/>
					<Vertex X="16198" Y="23258" Z="0"/>
					<Vertex X="16214" Y="23234" Z="0"/>
					<Vertex X="16214" Y="23202" Z="0"/>
					<Vertex X="16214" Y="23177" Z="0"/>
					<Vertex X="16239" Y="23145" Z="0"/>
					<Vertex X="16239" Y="23129" Z="0"/>
					<Vertex X="16247" Y="23105" Z="0"/>
					<Vertex X="16255" Y="23080" Z="0"/>
					<Vertex X="16255" Y="23072" Z="0"/>
					<Vertex X="16255" Y="23056" Z="0"/>
					<Vertex X="16271" Y="23024" Z="0"/>
					<Vertex X="16271" Y="23000" Z="0"/>
					<Vertex X="16279" Y="22975" Z="0"/>
					<Vertex X="16287" Y="22959" Z="0"/>
					<Vertex X="16295" Y="22927" Z="0"/>
					<Vertex X="16312" Y="22886" Z="0"/>
					<Vertex X="16312" Y="22878" Z="0"/>
					<Vertex X="16320" Y="22854" Z="0"/>
					<Vertex X="16328" Y="22830" Z="0"/>
					<Vertex X="16328" Y="22805" Z="0"/>
					<Vertex X="16336" Y="22789" Z="0"/>
					<Vertex X="16344" Y="22757" Z="0"/>
					<Vertex X="16352" Y="22733" Z="0"/>
					<Vertex X="16368" Y="22692" Z="0"/>
					<Vertex X="16384" Y="22652" Z="0"/>
					<Vertex X="16401" Y="22628" Z="0"/>
					<Vertex X="16417" Y="22611" Z="0"/>
					<Vertex X="16449" Y="22587" Z="0"/>
					<Vertex X="16465" Y="22579" Z="0"/>
					<Vertex X="16473" Y="22571" Z="0"/>
					<Vertex X="16514" Y="22555" Z="0"/>
					<Vertex X="16530" Y="22555" Z="0"/>
					<Vertex X="16554" Y="22555" Z="0"/>
					<Vertex X="16595" Y="22555" Z="0"/>
					<Vertex X="16643" Y="22555" Z="0"/>
					<Vertex X="16700" Y="22571" Z="0"/>
					<Vertex X="16805" Y="22579" Z="0"/>
					<Vertex X="16861" Y="22587" Z="0"/>
					<Vertex X="16902" Y="22603" Z="0"/>
					<Vertex X="16959" Y="22619" Z="0"/>
					<Vertex X="17015" Y="22660" Z="0"/>
					<Vertex X="17047" Y="22676" Z="0"/>
					<Vertex X="17072" Y="22700" Z="0"/>
					<Vertex X="17096" Y="22733" Z="0"/>
					<Vertex X="17096" Y="22757" Z="0"/>
					<Vertex X="17096" Y="22765" Z="0"/>
					<Vertex X="17096" Y="22789" Z="0"/>
					<Vertex X="17096" Y="22805" Z="0"/>
					<Vertex X="17096" Y="22814" Z="0"/>
					<Vertex X="17096" Y="22830" Z="0"/>
					<Vertex X="17096" Y="22846" Z="0"/>
					<Vertex X="17096" Y="22862" Z="0"/>
					<Vertex X="17088" Y="22878" Z="0"/>
					<Vertex X="17080" Y="22919" Z="0"/>
					<Vertex X="17064" Y="22951" Z="0"/>
					<Vertex X="17064" Y="22967" Z="0"/>
					<Vertex X="17047" Y="22991" Z="0"/>
					<Vertex X="17039" Y="23008" Z="0"/>
					<Vertex X="17023" Y="23032" Z="0"/>
					<Vertex X="17015" Y="23040" Z="0"/>
					<Vertex X="16999" Y="23056" Z="0"/>
					<Vertex X="16975" Y="23080" Z="0"/>
					<Vertex X="16950" Y="23097" Z="0"/>
					<Vertex X="16926" Y="23121" Z="0"/>
					<Vertex X="16902" Y="23129" Z="0"/>
					<Vertex X="16894" Y="23145" Z="0"/>
					<Vertex X="16861" Y="23169" Z="0"/>
					<Vertex X="16821" Y="23194" Z="0"/>
					<Vertex X="16789" Y="23218" Z="0"/>
					<Vertex X="16756" Y="23234" Z="0"/>
					<Vertex X="16748" Y="23250" Z="0"/>
					<Vertex X="16708" Y="23275" Z="0"/>
					<Vertex X="16700" Y="23275" Z="0"/>
					<Vertex X="16667" Y="23291" Z="0"/>
					<Vertex X="16643" Y="23307" Z="0"/>
					<Vertex X="16619" Y="23315" Z="0"/>
					<Vertex X="16595" Y="23339" Z="0"/>
					<Vertex X="16587" Y="23339" Z="0"/>
					<Vertex X="16578" Y="23363" Z="0"/>
					<Vertex X="16562" Y="23380" Z="0"/>
					<Vertex X="16554" Y="23388" Z="0"/>
					<Vertex X="16538" Y="23428" Z="0"/>
					<Vertex X="16530" Y="23452" Z="0"/>
					<Vertex X="16514" Y="23477" Z="0"/>
					<Vertex X="16506" Y="23517" Z="0"/>
					<Vertex X="16498" Y="23533" Z="0"/>
					<Vertex X="16498" Y="23574" Z="0"/>
					<Vertex X="16498" Y="23598" Z="0"/>
					<Vertex X="16498" Y="23622" Z="0"/>
					<Vertex X="16498" Y="23647" Z="0"/>
					<Vertex X="16498" Y="23671" Z="0"/>
					<Vertex X="16506" Y="23695" Z="0"/>
					<Vertex X="16522" Y="23719" Z="0"/>
					<Vertex X="16522" Y="23727" Z="0"/>
					<Vertex X="16522" Y="23752" Z="0"/>
					<Vertex X="16530" Y="23760" Z="0"/>
					<Vertex X="16546" Y="23776" Z="0"/>
					<Vertex X="16554" Y="23792" Z="0"/>
					<Vertex X="16570" Y="23800" Z="0"/>
					<Vertex X="16587" Y="23816" Z="0"/>
					<Vertex X="16595" Y="23824" Z="0"/>
					<Vertex X="16603" Y="23833" Z="0"/>
					<Vertex X="16611" Y="23841" Z="0"/>
					<Vertex X="16619" Y="23849" Z="0"/>
					<Vertex X="16635" Y="23857" Z="0"/>
					<Vertex X="16651" Y="23865" Z="0"/>
					<Vertex X="16659" Y="23873" Z="0"/>
					<Vertex X="16675" Y="23873" Z="0"/>
					<Vertex X="16692" Y="23881" Z="0"/>
					<Vertex X="16716" Y="23897" Z="0"/>
					<Vertex X="16740" Y="23897" Z="0"/>
					<Vertex X="16756" Y="23905" Z="0"/>
					<Vertex X="16781" Y="23913" Z="0"/>
					<Vertex X="16813" Y="23922" Z="0"/>
					<Vertex X="16821" Y="23930" Z="0"/>
					<Vertex X="16845" Y="23938" Z="0"/>
					<Vertex X="16853" Y="23938" Z="0"/>
					<Vertex X="16861" Y="23938" Z="0"/>
					<Vertex X="16878" Y="23954" Z="0"/>
					<Vertex X="16886" Y="23954" Z="0"/>
					<Vertex X="16894" Y="23954" Z="0"/>
					<Vertex X="16902" Y="23954" Z="0"/>
					<Vertex X="16918" Y="23954" Z="0"/>
					<Vertex X="16942" Y="23962" Z="0"/>
					<Vertex X="16950" Y="23962" Z="0"/>
					<Vertex X="16967" Y="23962" Z="0"/>
					<Vertex X="16983" Y="23962" Z="0"/>
					<Vertex X="16999" Y="23962" Z="0"/>
					<Vertex X="17023" Y="23962" Z="0"/>
					<Vertex X="17039" Y="23962" Z="0"/>
					<Vertex X="17056" Y="23962" Z="0"/>
					<Vertex X="17064" Y="23962" Z="0"/>
					<Vertex X="17072" Y="23962" Z="0"/>
					<Vertex X="17080" Y="23978" Z="0"/>
					<Vertex X="17096" Y="23978" Z="0"/>
					<Vertex X="17112" Y="23978" Z="0"/>
					<Vertex X="17120" Y="23986" Z="0"/>
					<Vertex X="17145" Y="24002" Z="0"/>
					<Vertex X="17153" Y="24002" Z="0"/>
					<Vertex X="17169" Y="24019" Z="0"/>
					<Vertex X="17185" Y="24035" Z="0"/>
					<Vertex X="17201" Y="24043" Z="0"/>
					<Vertex X="17225" Y="24059" Z="0"/>
					<Vertex X="17242" Y="24075" Z="0"/>
					<Vertex X="17266" Y="24091" Z="0"/>
					<Vertex X="17290" Y="24108" Z="0"/>
					<Vertex X="17298" Y="24116" Z="0"/>
					<Vertex X="17314" Y="24132" Z="0"/>
					<Vertex X="17331" Y="24148" Z="0"/>
					<Vertex X="17355" Y="24172" Z="0"/>
					<Vertex X="17371" Y="24196" Z="0"/>
					<Vertex X="17379" Y="24205" Z="0"/>
					<Vertex X="17403" Y="24221" Z="0"/>
					<Vertex X="17436" Y="24245" Z="0"/>
					<Vertex X="17452" Y="24253" Z="0"/>
					<Vertex X="17476" Y="24269" Z="0"/>
					<Vertex X="17508" Y="24285" Z="0"/>
					<Vertex X="17533" Y="24302" Z="0"/>
					<Vertex X="17557" Y="24326" Z="0"/>
					<Vertex X="17573" Y="24334" Z="0"/>
					<Vertex X="17605" Y="24358" Z="0"/>
					<Vertex X="17630" Y="24382" Z="0"/>
					<Vertex X="17646" Y="24399" Z="0"/>
					<Vertex X="17678" Y="24415" Z="0"/>
					<Vertex X="17694" Y="24431" Z="0"/>
					<Vertex X="17719" Y="24447" Z="0"/>
					<Vertex X="17743" Y="24463" Z="0"/>
					<Vertex X="17759" Y="24480" Z="0"/>
					<Vertex X="17775" Y="24496" Z="0"/>
					<Vertex X="17800" Y="24504" Z="0"/>
					<Vertex X="17816" Y="24520" Z="0"/>
					<Vertex X="17840" Y="24536" Z="0"/>
					<Vertex X="17864" Y="24552" Z="0"/>
					<Vertex X="17897" Y="24560" Z="0"/>
					<Vertex X="17929" Y="24585" Z="0"/>
					<Vertex X="17961" Y="24617" Z="0"/>
					<Vertex X="18018" Y="24649" Z="0"/>
					<Vertex X="18075" Y="24682" Z="0"/>
					<Vertex X="18107" Y="24698" Z="0"/>
					<Vertex X="18139" Y="24722" Z="0"/>
					<Vertex X="18180" Y="24746" Z="0"/>
					<Vertex X="18204" Y="24771" Z="0"/>
					<Vertex X="18228" Y="24779" Z="0"/>
					<Vertex X="18261" Y="24803" Z="0"/>
					<Vertex X="18293" Y="24827" Z="0"/>
					<Vertex X="18325" Y="24852" Z="0"/>
					<Vertex X="18358" Y="24868" Z="0"/>
					<Vertex X="18390" Y="24892" Z="0"/>
					<Vertex X="18414" Y="24900" Z="0"/>
					<Vertex X="18430" Y="24916" Z="0"/>
					<Vertex X="18447" Y="24916" Z="0"/>
					<Vertex X="18471" Y="24932" Z="0"/>
					<Vertex X="18503" Y="24940" Z="0"/>
					<Vertex X="18527" Y="24949" Z="0"/>
					<Vertex X="18560" Y="24957" Z="0"/>
					<Vertex X="18576" Y="24973" Z="0"/>
					<Vertex X="18608" Y="24981" Z="0"/>
					<Vertex X="18633" Y="24989" Z="0"/>
					<Vertex X="18649" Y="24997" Z="0"/>
					<Vertex X="18689" Y="25013" Z="0"/>
					<Vertex X="18722" Y="25029" Z="0"/>
					<Vertex X="18738" Y="25038" Z="0"/>
					<Vertex X="18762" Y="25046" Z="0"/>
					<Vertex X="18786" Y="25062" Z="0"/>
					<Vertex X="18810" Y="25070" Z="0"/>
					<Vertex X="18843" Y="25086" Z="0"/>
					<Vertex X="18875" Y="25102" Z="0"/>
					<Vertex X="18908" Y="25118" Z="0"/>
					<Vertex X="18956" Y="25135" Z="0"/>
					<Vertex X="19013" Y="25159" Z="0"/>
					<Vertex X="19053" Y="25183" Z="0"/>
					<Vertex X="19118" Y="25215" Z="0"/>
					<Vertex X="19158" Y="25232" Z="0"/>
					<Vertex X="19199" Y="25264" Z="0"/>
					<Vertex X="19247" Y="25272" Z="0"/>
					<Vertex X="19271" Y="25288" Z="0"/>
					<Vertex X="19312" Y="25304" Z="0"/>
					<Vertex X="19344" Y="25321" Z="0"/>
					<Vertex X="19360" Y="25321" Z="0"/>
					<Vertex X="19393" Y="25321" Z="0"/>
					<Vertex X="19425" Y="25321" Z="0"/>
					<Vertex X="19433" Y="25321" Z="0"/>
					<Vertex X="19466" Y="25321" Z="0"/>
					<Vertex X="19482" Y="25321" Z="0"/>
					<Vertex X="19490" Y="25321" Z="0"/>
					<Vertex X="19514" Y="25321" Z="0"/>
					<Vertex X="19530" Y="25321" Z="0"/>
					<Vertex X="19538" Y="25321" Z="0"/>
					<Vertex X="19563" Y="25321" Z="0"/>
					<Vertex X="19587" Y="25321" Z="0"/>
					<Vertex X="19595" Y="25321" Z="0"/>
					<Vertex X="19611" Y="25321" Z="0"/>
					<Vertex X="19635" Y="25321" Z="0"/>
					<Vertex X="19660" Y="25321" Z="0"/>
					<Vertex X="19676" Y="25321" Z="0"/>
					<Vertex X="19692" Y="25321" Z="0"/>
					<Vertex X="19708" Y="25321" Z="0"/>
					<Vertex X="19716" Y="25321" Z="0"/>
					<Vertex X="19749" Y="25321" Z="0"/>
					<Vertex X="19765" Y="25321" Z="0"/>
					<Vertex X="19773" Y="25321" Z="0"/>
					<Vertex X="19797" Y="25321" Z="0"/>
					<Vertex X="19813" Y="25321" Z="0"/>
					<Vertex X="19829" Y="25321" Z="0"/>
					<Vertex X="19846" Y="25312" Z="0"/>
					<Vertex X="19886" Y="25312" Z="0"/>
					<Vertex X="19902" Y="25312" Z="0"/>
					<Vertex X="19935" Y="25304" Z="0"/>
					<Vertex X="19943" Y="25304" Z="0"/>
					<Vertex X="19959" Y="25296" Z="0"/>
					<Vertex X="19983" Y="25296" Z="0"/>
					<Vertex X="19991" Y="25296" Z="0"/>
					<Vertex X="20032" Y="25288" Z="0"/>
					<Vertex X="20040" Y="25280" Z="0"/>
					<Vertex X="20048" Y="25280" Z="0"/>
					<Vertex X="20072" Y="25264" Z="0"/>
					<Vertex X="20080" Y="25264" Z="0"/>
					<Vertex X="20096" Y="25256" Z="0"/>
					<Vertex X="20113" Y="25248" Z="0"/>
					<Vertex X="20121" Y="25240" Z="0"/>
					<Vertex X="20137" Y="25232" Z="0"/>
					<Vertex X="20153" Y="25224" Z="0"/>
					<Vertex X="20169" Y="25215" Z="0"/>
					<Vertex X="20177" Y="25207" Z="0"/>
					<Vertex X="20185" Y="25199" Z="0"/>
					<Vertex X="20201" Y="25183" Z="0"/>
					<Vertex X="20218" Y="25183" Z="0"/>
					<Vertex X="20226" Y="25175" Z="0"/>
					<Vertex X="20234" Y="25167" Z="0"/>
					<Vertex X="20250" Y="25159" Z="0"/>
					<Vertex X="20250" Y="25143" Z="0"/>
					<Vertex X="20258" Y="25135" Z="0"/>
					<Vertex X="20266" Y="25126" Z="0"/>
					<Vertex X="20274" Y="25118" Z="0"/>
					<Vertex X="20290" Y="25102" Z="0"/>
					<Vertex X="20299" Y="25094" Z="0"/>
					<Vertex X="20307" Y="25086" Z="0"/>
					<Vertex X="20315" Y="25070" Z="0"/>
					<Vertex X="20331" Y="25046" Z="0"/>
					<Vertex X="20347" Y="25021" Z="0"/>
					<Vertex X="20347" Y="25005" Z="0"/>
					<Vertex X="20355" Y="24997" Z="0"/>
					<Vertex X="20371" Y="24981" Z="0"/>
					<Vertex X="20387" Y="24957" Z="0"/>
					<Vertex X="20396" Y="24949" Z="0"/>
					<Vertex X="20412" Y="24916" Z="0"/>
					<Vertex X="20428" Y="24892" Z="0"/>
					<Vertex X="20436" Y="24876" Z="0"/>
					<Vertex X="20436" Y="24868" Z="0"/>
					<Vertex X="20460" Y="24843" Z="0"/>
					<Vertex X="20468" Y="24819" Z="0"/>
					<Vertex X="20476" Y="24811" Z="0"/>
					<Vertex X="20485" Y="24795" Z="0"/>
					<Vertex X="20493" Y="24779" Z="0"/>
					<Vertex X="20509" Y="24771" Z="0"/>
					<Vertex X="20509" Y="24754" Z="0"/>
					<Vertex X="20525" Y="24738" Z="0"/>
					<Vertex X="20549" Y="24722" Z="0"/>
					<Vertex X="20557" Y="24714" Z="0"/>
					<Vertex X="20565" Y="24698" Z="0"/>
					<Vertex X="20573" Y="24682" Z="0"/>
					<Vertex X="20582" Y="24666" Z="0"/>
					<Vertex X="20590" Y="24649" Z="0"/>
					<Vertex X="20598" Y="24641" Z="0"/>
					<Vertex X="20614" Y="24609" Z="0"/>
					<Vertex X="20614" Y="24601" Z="0"/>
					<Vertex X="20622" Y="24585" Z="0"/>
					<Vertex X="20630" Y="24568" Z="0"/>
					<Vertex X="20638" Y="24544" Z="0"/>
					<Vertex X="20646" Y="24528" Z="0"/>
					<Vertex X="20646" Y="24520" Z="0"/>
					<Vertex X="20654" Y="24488" Z="0"/>
					<Vertex X="20654" Y="24480" Z="0"/>
					<Vertex X="20671" Y="24447" Z="0"/>
					<Vertex X="20679" Y="24423" Z="0"/>
					<Vertex X="20687" Y="24423" Z="0"/>
					<Vertex X="20695" Y="24391" Z="0"/>
					<Vertex X="20703" Y="24366" Z="0"/>
					<Vertex X="20711" Y="24358" Z="0"/>
					<Vertex X="20727" Y="24318" Z="0"/>
					<Vertex X="20735" Y="24310" Z="0"/>
					<Vertex X="20751" Y="24285" Z="0"/>
					<Vertex X="20759" Y="24261" Z="0"/>
					<Vertex X="20759" Y="24245" Z="0"/>
					<Vertex X="20784" Y="24213" Z="0"/>
					<Vertex X="20792" Y="24196" Z="0"/>
					<Vertex X="20800" Y="24172" Z="0"/>
					<Vertex X="20816" Y="24156" Z="0"/>
					<Vertex X="20816" Y="24148" Z="0"/>
					<Vertex X="20824" Y="24124" Z="0"/>
					<Vertex X="20840" Y="24091" Z="0"/>
					<Vertex X="20848" Y="24075" Z="0"/>
					<Vertex X="20857" Y="24051" Z="0"/>
					<Vertex X="20873" Y="24035" Z="0"/>
					<Vertex X="20881" Y="24010" Z="0"/>
					<Vertex X="20889" Y="23970" Z="0"/>
					<Vertex X="20897" Y="23962" Z="0"/>
					<Vertex X="20905" Y="23930" Z="0"/>
					<Vertex X="20905" Y="23922" Z="0"/>
					<Vertex X="20905" Y="23905" Z="0"/>
					<Vertex X="20913" Y="23889" Z="0"/>
					<Vertex X="20913" Y="23873" Z="0"/>
					<Vertex X="20913" Y="23857" Z="0"/>
					<Vertex X="20913" Y="23849" Z="0"/>
					<Vertex X="20929" Y="23824" Z="0"/>
					<Vertex X="20929" Y="23816" Z="0"/>
					<Vertex X="20929" Y="23792" Z="0"/>
					<Vertex X="20937" Y="23768" Z="0"/>
					<Vertex X="20937" Y="23760" Z="0"/>
					<Vertex X="20937" Y="23727" Z="0"/>
					<Vertex X="20937" Y="23703" Z="0"/>
					<Vertex X="20937" Y="23671" Z="0"/>
					<Vertex X="20937" Y="23655" Z="0"/>
					<Vertex X="20937" Y="23630" Z="0"/>
					<Vertex X="20937" Y="23622" Z="0"/>
					<Vertex X="20937" Y="23606" Z="0"/>
					<Vertex X="20937" Y="23598" Z="0"/>
					<Vertex X="20937" Y="23590" Z="0"/>
					<Vertex X="20937" Y="23566" Z="0"/>
					<Vertex X="20937" Y="23541" Z="0"/>
					<Vertex X="20921" Y="23517" Z="0"/>
					<Vertex X="20913" Y="23493" Z="0"/>
					<Vertex X="20913" Y="23452" Z="0"/>
					<Vertex X="20913" Y="23444" Z="0"/>
					<Vertex X="20913" Y="23396" Z="0"/>
					<Vertex X="20913" Y="23355" Z="0"/>
					<Vertex X="20913" Y="23331" Z="0"/>
					<Vertex X="20913" Y="23291" Z="0"/>
					<Vertex X="20913" Y="23258" Z="0"/>
					<Vertex X="20913" Y="23218" Z="0"/>
					<Vertex X="20913" Y="23177" Z="0"/>
					<Vertex X="20913" Y="23161" Z="0"/>
					<Vertex X="20913" Y="23121" Z="0"/>
					<Vertex X="20913" Y="23105" Z="0"/>
					<Vertex X="20913" Y="23080" Z="0"/>
					<Vertex X="20905" Y="23056" Z="0"/>
					<Vertex X="20905" Y="23016" Z="0"/>
					<Vertex X="20905" Y="23000" Z="0"/>
					<Vertex X="20905" Y="22975" Z="0"/>
					<Vertex X="20905" Y="22959" Z="0"/>
					<Vertex X="20905" Y="22943" Z="0"/>
					<Vertex X="20905" Y="22927" Z="0"/>
					<Vertex X="20889" Y="22911" Z="0"/>
					<Vertex X="20889" Y="22894" Z="0"/>
					<Vertex X="20889" Y="22878" Z="0"/>
					<Vertex X="20889" Y="22862" Z="0"/>
					<Vertex X="20881" Y="22838" Z="0"/>
					<Vertex X="20881" Y="22822" Z="0"/>
					<Vertex X="20873" Y="22805" Z="0"/>
					<Vertex X="20865" Y="22789" Z="0"/>
					<Vertex X="20865" Y="22773" Z="0"/>
					<Vertex X="20857" Y="22733" Z="0"/>
					<Vertex X="20857" Y="22725" Z="0"/>
					<Vertex X="20857" Y="22708" Z="0"/>
					<Vertex X="20848" Y="22692" Z="0"/>
					<Vertex X="20840" Y="22668" Z="0"/>
					<Vertex X="20832" Y="22652" Z="0"/>
					<Vertex X="20816" Y="22603" Z="0"/>
					<Vertex X="20816" Y="22595" Z="0"/>
					<Vertex X="20792" Y="22555" Z="0"/>
					<Vertex X="20792" Y="22547" Z="0"/>
					<Vertex X="20784" Y="22522" Z="0"/>
					<Vertex X="20768" Y="22506" Z="0"/>
					<Vertex X="20759" Y="22482" Z="0"/>
					<Vertex X="20759" Y="22474" Z="0"/>
					<Vertex X="20743" Y="22433" Z="0"/>
					<Vertex X="20727" Y="22417" Z="0"/>
					<Vertex X="20711" Y="22393" Z="0"/>
					<Vertex X="20703" Y="22369" Z="0"/>
					<Vertex X="20703" Y="22361" Z="0"/>
					<Vertex X="20687" Y="22336" Z="0"/>
					<Vertex X="20679" Y="22336" Z="0"/>
					<Vertex X="20671" Y="22312" Z="0"/>
					<Vertex X="20654" Y="22288" Z="0"/>
					<Vertex X="20646" Y="22264" Z="0"/>
					<Vertex X="20646" Y="22256" Z="0"/>
					<Vertex X="20630" Y="22223" Z="0"/>
					<Vertex X="20622" Y="22199" Z="0"/>
					<Vertex X="20614" Y="22191" Z="0"/>
					<Vertex X="20590" Y="22150" Z="0"/>
					<Vertex X="20582" Y="22134" Z="0"/>
					<Vertex X="20565" Y="22110" Z="0"/>
					<Vertex X="20565" Y="22102" Z="0"/>
					<Vertex X="20557" Y="22078" Z="0"/>
					<Vertex X="20549" Y="22061" Z="0"/>
					<Vertex X="20541" Y="22053" Z="0"/>
					<Vertex X="20533" Y="22029" Z="0"/>
					<Vertex X="20525" Y="22013" Z="0"/>
					<Vertex X="20517" Y="21989" Z="0"/>
					<Vertex X="20509" Y="21981" Z="0"/>
					<Vertex X="20501" Y="21956" Z="0"/>
					<Vertex X="20485" Y="21948" Z="0"/>
					<Vertex X="20476" Y="21924" Z="0"/>
					<Vertex X="20476" Y="21916" Z="0"/>
					<Vertex X="20460" Y="21908" Z="0"/>
					<Vertex X="20452" Y="21884" Z="0"/>
					<Vertex X="20436" Y="21867" Z="0"/>
					<Vertex X="20420" Y="21835" Z="0"/>
					<Vertex X="20412" Y="21827" Z="0"/>
					<Vertex X="20387" Y="21786" Z="0"/>
					<Vertex X="20379" Y="21778" Z="0"/>
					<Vertex X="20371" Y="21770" Z="0"/>
					<Vertex X="20339" Y="21730" Z="0"/>
					<Vertex X="20323" Y="21722" Z="0"/>
					<Vertex X="20323" Y="21714" Z="0"/>
					<Vertex X="20290" Y="21673" Z="0"/>
					<Vertex X="20274" Y="21665" Z="0"/>
					<Vertex X="20250" Y="21633" Z="0"/>
					<Vertex X="20242" Y="21625" Z="0"/>
					<Vertex X="20226" Y="21609" Z="0"/>
					<Vertex X="20210" Y="21584" Z="0"/>
					<Vertex X="20193" Y="21568" Z="0"/>
					<Vertex X="20177" Y="21544" Z="0"/>
					<Vertex X="20169" Y="21544" Z="0"/>
					<Vertex X="20161" Y="21528" Z="0"/>
					<Vertex X="20137" Y="21512" Z="0"/>
					<Vertex X="20137" Y="21503" Z="0"/>
					<Vertex X="20121" Y="21487" Z="0"/>
					<Vertex X="20104" Y="21471" Z="0"/>
					<Vertex X="20096" Y="21463" Z="0"/>
					<Vertex X="20088" Y="21455" Z="0"/>
					<Vertex X="20080" Y="21447" Z="0"/>
					<Vertex X="20080" Y="21439" Z="0"/>
					<Vertex X="20072" Y="21431" Z="0"/>
					<Vertex X="20056" Y="21414" Z="0"/>
					<Vertex X="20056" Y="21406" Z="0"/>
					<Vertex X="20048" Y="21398" Z="0"/>
					<Vertex X="20040" Y="21390" Z="0"/>
					<Vertex X="20032" Y="21374" Z="0"/>
					<Vertex X="20024" Y="21374" Z="0"/>
					<Vertex X="20015" Y="21366" Z="0"/>
					<Vertex X="20015" Y="21358" Z="0"/>
					<Vertex X="19999" Y="21342" Z="0"/>
					<Vertex X="19991" Y="21334" Z="0"/>
					<Vertex X="19975" Y="21317" Z="0"/>
					<Vertex X="19975" Y="21301" Z="0"/>
					<Vertex X="19967" Y="21277" Z="0"/>
					<Vertex X="19959" Y="21261" Z="0"/>
					<Vertex X="19951" Y="21253" Z="0"/>
					<Vertex X="19943" Y="21237" Z="0"/>
					<Vertex X="19943" Y="21220" Z="0"/>
					<Vertex X="19935" Y="21212" Z="0"/>
					<Vertex X="19935" Y="21204" Z="0"/>
					<Vertex X="19935" Y="21188" Z="0"/>
					<Vertex X="19935" Y="21180" Z="0"/>
					<Vertex X="19935" Y="21172" Z="0"/>
					<Vertex X="19935" Y="21156" Z="0"/>
					<Vertex X="19935" Y="21140" Z="0"/>
					<Vertex X="19935" Y="21131" Z="0"/>
					<Vertex X="19935" Y="21115" Z="0"/>
					<Vertex X="19935" Y="21107" Z="0"/>
					<Vertex X="19935" Y="21091" Z="0"/>
					<Vertex X="19935" Y="21083" Z="0"/>
					<Vertex X="19935" Y="21075" Z="0"/>
					<Vertex X="19935" Y="21059" Z="0"/>
					<Vertex X="19935" Y="21051" Z="0"/>
					<Vertex X="19935" Y="21034" Z="0"/>
					<Vertex X="19935" Y="21018" Z="0"/>
					<Vertex X="19935" Y="21010" Z="0"/>
					<Vertex X="19935" Y="21002" Z="0"/>
					<Vertex X="19935" Y="20994" Z="0"/>
					<Vertex X="19935" Y="20978" Z="0"/>
					<Vertex X="19935" Y="20970" Z="0"/>
					<Vertex X="19935" Y="20954" Z="0"/>
					<Vertex X="19935" Y="20937" Z="0"/>
					<Vertex X="19935" Y="20929" Z="0"/>
					<Vertex X="19935" Y="20913" Z="0"/>
					<Vertex X="19935" Y="20889" Z="0"/>
					<Vertex X="19935" Y="20873" Z="0"/>
					<Vertex X="19935" Y="20865" Z="0"/>
					<Vertex X="19935" Y="20848" Z="0"/>
					<Vertex X="19935" Y="20824" Z="0"/>
					<Vertex X="19935" Y="20808" Z="0"/>
					<Vertex X="19935" Y="20792" Z="0"/>
					<Vertex X="19935" Y="20776" Z="0"/>
					<Vertex X="19935" Y="20759" Z="0"/>
					<Vertex X="19935" Y="20743" Z="0"/>
					<Vertex X="19935" Y="20735" Z="0"/>
					<Vertex X="19935" Y="20719" Z="0"/>
					<Vertex X="19935" Y="20703" Z="0"/>
					<Vertex X="19935" Y="20687" Z="0"/>
					<Vertex X="19935" Y="20662" Z="0"/>
					<Vertex X="19935" Y="20654" Z="0"/>
					<Vertex X="19935" Y="20646" Z="0"/>
					<Vertex X="19951" Y="20630" Z="0"/>
					<Vertex X="19951" Y="20622" Z="0"/>
					<Vertex X="19959" Y="20598" Z="0"/>
					<Vertex X="19967" Y="20590" Z="0"/>
					<Vertex X="19975" Y="20549" Z="0"/>
					<Vertex X="19975" Y="20533" Z="0"/>
					<Vertex X="19975" Y="20509" Z="0"/>
					<Vertex X="19975" Y="20501" Z="0"/>
					<Vertex X="19975" Y="20468" Z="0"/>
					<Vertex X="19975" Y="20444" Z="0"/>
					<Vertex X="19975" Y="20428" Z="0"/>
					<Vertex X="19975" Y="20420" Z="0"/>
					<Vertex X="19975" Y="20387" Z="0"/>
					<Vertex X="19975" Y="20379" Z="0"/>
					<Vertex X="19967" Y="20363" Z="0"/>
					<Vertex X="19967" Y="20347" Z="0"/>
					<Vertex X="19967" Y="20331" Z="0"/>
					<Vertex X="19951" Y="20315" Z="0"/>
					<Vertex X="19935" Y="20298" Z="0"/>
					<Vertex X="19926" Y="20290" Z="0"/>
					<Vertex X="19918" Y="20282" Z="0"/>
					<Vertex X="19910" Y="20274" Z="0"/>
					<Vertex X="19902" Y="20274" Z="0"/>
					<Vertex X="19878" Y="20266" Z="0"/>
					<Vertex X="19878" Y="20258" Z="0"/>
					<Vertex X="19862" Y="20258" Z="0"/>
					<Vertex X="19838" Y="20242" Z="0"/>
					<Vertex X="19829" Y="20234" Z="0"/>
					<Vertex X="19813" Y="20226" Z="0"/>
					<Vertex X="19789" Y="20218" Z="0"/>
					<Vertex X="19773" Y="20210" Z="0"/>
					<Vertex X="19757" Y="20210" Z="0"/>
					<Vertex X="19757" Y="20201" Z="0"/>
					<Vertex X="19740" Y="20193" Z="0"/>
					<Vertex X="19724" Y="20185" Z="0"/>
					<Vertex X="19724" Y="20177" Z="0"/>
					<Vertex X="19716" Y="20177" Z="0"/>
					<Vertex X="19700" Y="20177" Z="0"/>
					<Vertex X="19692" Y="20161" Z="0"/>
					<Vertex X="19684" Y="20161" Z="0"/>
					<Vertex X="19676" Y="20161" Z="0"/>
					<Vertex X="19668" Y="20153" Z="0"/>
					<Vertex X="19652" Y="20137" Z="0"/>
					<Vertex X="19643" Y="20137" Z="0"/>
					<Vertex X="19635" Y="20137" Z="0"/>
					<Vertex X="19627" Y="20129" Z="0"/>
					<Vertex X="19611" Y="20121" Z="0"/>
					<Vertex X="19603" Y="20112" Z="0"/>
					<Vertex X="19595" Y="20112" Z="0"/>
					<Vertex X="19595" Y="20104" Z="0"/>
					<Vertex X="19579" Y="20104" Z="0"/>
					<Vertex X="19571" Y="20096" Z="0"/>
					<Vertex X="19563" Y="20096" Z="0"/>
					<Vertex X="19538" Y="20088" Z="0"/>
					<Vertex X="19538" Y="20080" Z="0"/>
					<Vertex X="19522" Y="20080" Z="0"/>
					<Vertex X="19514" Y="20072" Z="0"/>
					<Vertex X="19490" Y="20056" Z="0"/>
					<Vertex X="19482" Y="20056" Z="0"/>
					<Vertex X="19466" Y="20048" Z="0"/>
					<Vertex X="19449" Y="20032" Z="0"/>
					<Vertex X="19433" Y="20023" Z="0"/>
					<Vertex X="19425" Y="20015" Z="0"/>
					<Vertex X="19393" Y="19999" Z="0"/>
					<Vertex X="19385" Y="19991" Z="0"/>
					<Vertex X="19368" Y="19983" Z="0"/>
					<Vertex X="19360" Y="19983" Z="0"/>
					<Vertex X="19352" Y="19967" Z="0"/>
					<Vertex X="19344" Y="19967" Z="0"/>
					<Vertex X="19336" Y="19959" Z="0"/>
					<Vertex X="19328" Y="19951" Z="0"/>
					<Vertex X="19312" Y="19935" Z="0"/>
					<Vertex X="19296" Y="19926" Z="0"/>
					<Vertex X="19288" Y="19926" Z="0"/>
					<Vertex X="19271" Y="19910" Z="0"/>
					<Vertex X="19263" Y="19910" Z="0"/>
					<Vertex X="19255" Y="19910" Z="0"/>
					<Vertex X="19247" Y="19894" Z="0"/>
					<Vertex X="19231" Y="19886" Z="0"/>
					<Vertex X="19215" Y="19878" Z="0"/>
					<Vertex X="19199" Y="19870" Z="0"/>
					<Vertex X="19191" Y="19862" Z="0"/>
					<Vertex X="19182" Y="19854" Z="0"/>
					<Vertex X="19166" Y="19846" Z="0"/>
					<Vertex X="19166" Y="19837" Z="0"/>
					<Vertex X="19150" Y="19837" Z="0"/>
					<Vertex X="19142" Y="19821" Z="0"/>
					<Vertex X="19134" Y="19813" Z="0"/>
					<Vertex X="19126" Y="19797" Z="0"/>
					<Vertex X="19110" Y="19781" Z="0"/>
					<Vertex X="19094" Y="19765" Z="0"/>
					<Vertex X="19085" Y="19749" Z="0"/>
					<Vertex X="19077" Y="19749" Z="0"/>
					<Vertex X="19069" Y="19724" Z="0"/>
					<Vertex X="19053" Y="19716" Z="0"/>
					<Vertex X="19045" Y="19692" Z="0"/>
					<Vertex X="19029" Y="19684" Z="0"/>
					<Vertex X="19013" Y="19660" Z="0"/>
					<Vertex X="18996" Y="19651" Z="0"/>
					<Vertex X="18996" Y="19643" Z="0"/>
					<Vertex X="18980" Y="19635" Z="0"/>
					<Vertex X="18972" Y="19627" Z="0"/>
					<Vertex X="18956" Y="19619" Z="0"/>
					<Vertex X="18932" Y="19595" Z="0"/>
					<Vertex X="18916" Y="19587" Z="0"/>
					<Vertex X="18899" Y="19579" Z="0"/>
					<Vertex X="18891" Y="19571" Z="0"/>
					<Vertex X="18883" Y="19563" Z="0"/>
					<Vertex X="18875" Y="19554" Z="0"/>
					<Vertex X="18851" Y="19538" Z="0"/>
					<Vertex X="18843" Y="19538" Z="0"/>
					<Vertex X="18810" Y="19514" Z="0"/>
					<Vertex X="18794" Y="19506" Z="0"/>
					<Vertex X="18786" Y="19498" Z="0"/>
					<Vertex X="18762" Y="19490" Z="0"/>
					<Vertex X="18746" Y="19474" Z="0"/>
					<Vertex X="18730" Y="19457" Z="0"/>
					<Vertex X="18713" Y="19449" Z="0"/>
					<Vertex X="18697" Y="19441" Z="0"/>
					<Vertex X="18673" Y="19425" Z="0"/>
					<Vertex X="18665" Y="19425" Z="0"/>
					<Vertex X="18665" Y="19417" Z="0"/>
					<Vertex X="18641" Y="19401" Z="0"/>
					<Vertex X="18633" Y="19393" Z="0"/>
					<Vertex X="18624" Y="19393" Z="0"/>
					<Vertex X="18608" Y="19377" Z="0"/>
					<Vertex X="18584" Y="19368" Z="0"/>
					<Vertex X="18560" Y="19360" Z="0"/>
					<Vertex X="18552" Y="19360" Z="0"/>
					<Vertex X="18544" Y="19344" Z="0"/>
					<Vertex X="18519" Y="19336" Z="0"/>
					<Vertex X="18511" Y="19336" Z="0"/>
					<Vertex X="18503" Y="19328" Z="0"/>
					<Vertex X="18487" Y="19312" Z="0"/>
					<Vertex X="18471" Y="19312" Z="0"/>
					<Vertex X="18455" Y="19304" Z="0"/>
					<Vertex X="18430" Y="19304" Z="0"/>
					<Vertex X="18414" Y="19304" Z="0"/>
					<Vertex X="18390" Y="19304" Z="0"/>
					<Vertex X="18374" Y="19304" Z="0"/>
					<Vertex X="18366" Y="19304" Z="0"/>
					<Vertex X="18350" Y="19304" Z="0"/>
					<Vertex X="18325" Y="19304" Z="0"/>
					<Vertex X="18317" Y="19304" Z="0"/>
					<Vertex X="18309" Y="19304" Z="0"/>
					<Vertex X="18285" Y="19304" Z="0"/>
					<Vertex X="18269" Y="19304" Z="0"/>
					<Vertex X="18228" Y="19304" Z="0"/>
					<Vertex X="18220" Y="19304" Z="0"/>
					<Vertex X="18204" Y="19304" Z="0"/>
					<Vertex X="18196" Y="19304" Z="0"/>
					<Vertex X="18172" Y="19304" Z="0"/>
					<Vertex X="18164" Y="19304" Z="0"/>
					<Vertex X="18147" Y="19304" Z="0"/>
					<Vertex X="18139" Y="19304" Z="0"/>
					<Vertex X="18123" Y="19304" Z="0"/>
					<Vertex X="18115" Y="19304" Z="0"/>
					<Vertex X="18099" Y="19304" Z="0"/>
					<Vertex X="18091" Y="19304" Z="0"/>
					<Vertex X="18083" Y="19304" Z="0"/>
					<Vertex X="18066" Y="19304" Z="0"/>
					<Vertex X="18050" Y="19304" Z="0"/>
					<Vertex X="18034" Y="19304" Z="0"/>
					<Vertex X="18026" Y="19304" Z="0"/>
					<Vertex X="18010" Y="19304" Z="0"/>
					<Vertex X="18002" Y="19304" Z="0"/>
					<Vertex X="17994" Y="19304" Z="0"/>
					<Vertex X="17977" Y="19304" Z="0"/>
					<Vertex X="17969" Y="19304" Z="0"/>
					<Vertex X="17961" Y="19304" Z="0"/>
					<Vertex X="17953" Y="19304" Z="0"/>
					<Vertex X="17945" Y="19312" Z="0"/>
					<Vertex X="17937" Y="19312" Z="0"/>
					<Vertex X="17929" Y="19320" Z="0"/>
					<Vertex X="17913" Y="19320" Z="0"/>
					<Vertex X="17905" Y="19328" Z="0"/>
					<Vertex X="17889" Y="19328" Z="0"/>
					<Vertex X="17872" Y="19328" Z="0"/>
					<Vertex X="17864" Y="19328" Z="0"/>
					<Vertex X="17848" Y="19344" Z="0"/>
					<Vertex X="17840" Y="19344" Z="0"/>
					<Vertex X="17832" Y="19352" Z="0"/>
					<Vertex X="17824" Y="19352" Z="0"/>
					<Vertex X="17816" Y="19352" Z="0"/>
					<Vertex X="17800" Y="19360" Z="0"/>
					<Vertex X="17791" Y="19360" Z="0"/>
					<Vertex X="17791" Y="19368" Z="0"/>
					<Vertex X="17775" Y="19368" Z="0"/>
					<Vertex X="17775" Y="19377" Z="0"/>
					<Vertex X="17767" Y="19377" Z="0"/>
					<Vertex X="17759" Y="19377" Z="0"/>
					<Vertex X="17751" Y="19377" Z="0"/>
					<Vertex X="17743" Y="19385" Z="0"/>
					<Vertex X="17727" Y="19393" Z="0"/>
					<Vertex X="17719" Y="19401" Z="0"/>
					<Vertex X="17703" Y="19401" Z="0"/>
					<Vertex X="17694" Y="19409" Z="0"/>
					<Vertex X="17686" Y="19417" Z="0"/>
					<Vertex X="17678" Y="19417" Z="0"/>
					<Vertex X="17678" Y="19425" Z="0"/>
					<Vertex X="17662" Y="19433" Z="0"/>
					<Vertex X="17654" Y="19433" Z="0"/>
					<Vertex X="17646" Y="19433" Z="0"/>
					<Vertex X="17638" Y="19433" Z="0"/>
					<Vertex X="17630" Y="19441" Z="0"/>
					<Vertex X="17622" Y="19441" Z="0"/>
					<Vertex X="17605" Y="19441" Z="0"/>
					<Vertex X="17589" Y="19441" Z="0"/>
					<Vertex X="17581" Y="19441" Z="0"/>
					<Vertex X="17573" Y="19441" Z="0"/>
					<Vertex X="17565" Y="19441" Z="0"/>
					<Vertex X="17549" Y="19441" Z="0"/>
					<Vertex X="17541" Y="19441" Z="0"/>
					<Vertex X="17533" Y="19441" Z="0"/>
					<Vertex X="17525" Y="19441" Z="0"/>
					<Vertex X="17525" Y="19433" Z="0"/>
					<Vertex X="17517" Y="19425" Z="0"/>
					<Vertex X="17500" Y="19425" Z="0"/>
					<Vertex X="17492" Y="19425" Z="0"/>
					<Vertex X="17476" Y="19417" Z="0"/>
					<Vertex X="17468" Y="19409" Z="0"/>
					<Vertex X="17460" Y="19409" Z="0"/>
					<Vertex X="17452" Y="19409" Z="0"/>
					<Vertex X="17444" Y="19409" Z="0"/>
					<Vertex X="17444" Y="19401" Z="0"/>
					<Vertex X="17436" Y="19401" Z="0"/>
					<Vertex X="17428" Y="19393" Z="0"/>
					<Vertex X="17419" Y="19393" Z="0"/>
					<Vertex X="17419" Y="19385" Z="0"/>
					<Vertex X="17411" Y="19377" Z="0"/>
					<Vertex X="17395" Y="19368" Z="0"/>
					<Vertex X="17387" Y="19360" Z="0"/>
					<Vertex X="17379" Y="19352" Z="0"/>
					<Vertex X="17371" Y="19344" Z="0"/>
					<Vertex X="17371" Y="19336" Z="0"/>
					<Vertex X="17363" Y="19336" Z="0"/>
					<Vertex X="17355" Y="19328" Z="0"/>
					<Vertex X="17347" Y="19312" Z="0"/>
					<Vertex X="17339" Y="19304" Z="0"/>
					<Vertex X="17331" Y="19296" Z="0"/>
					<Vertex X="17331" Y="19288" Z="0"/>
					<Vertex X="17314" Y="19288" Z="0"/>
					<Vertex X="17306" Y="19271" Z="0"/>
					<Vertex X="17298" Y="19263" Z="0"/>
					<Vertex X="17298" Y="19255" Z="0"/>
					<Vertex X="17290" Y="19255" Z="0"/>
					<Vertex X="17282" Y="19239" Z="0"/>
					<Vertex X="17282" Y="19231" Z="0"/>
					<Vertex X="17274" Y="19231" Z="0"/>
					<Vertex X="17266" Y="19215" Z="0"/>
					<Vertex X="17258" Y="19207" Z="0"/>
					<Vertex X="17258" Y="19199" Z="0"/>
					<Vertex X="17250" Y="19199" Z="0"/>
					<Vertex X="17250" Y="19191" Z="0"/>
					<Vertex X="17242" Y="19191" Z="0"/>
					<Vertex X="17233" Y="19174" Z="0"/>
					<Vertex X="17225" Y="19174" Z="0"/>
					<Vertex X="17225" Y="19166" Z="0"/>
					<Vertex X="17209" Y="19158" Z="0"/>
					<Vertex X="17209" Y="19150" Z="0"/>
					<Vertex X="17193" Y="19142" Z="0"/>
					<Vertex X="17185" Y="19142" Z="0"/>
					<Vertex X="17177" Y="19142" Z="0"/>
					<Vertex X="17169" Y="19134" Z="0"/>
					<Vertex X="17161" Y="19126" Z="0"/>
					<Vertex X="17153" Y="19118" Z="0"/>
					<Vertex X="17145" Y="19118" Z="0"/>
					<Vertex X="17136" Y="19118" Z="0"/>
					<Vertex X="17120" Y="19110" Z="0"/>
					<Vertex X="17112" Y="19110" Z="0"/>
					<Vertex X="17104" Y="19093" Z="0"/>
					<Vertex X="17088" Y="19085" Z="0"/>
					<Vertex X="17080" Y="19085" Z="0"/>
					<Vertex X="17072" Y="19085" Z="0"/>
					<Vertex X="17064" Y="19085" Z="0"/>
					<Vertex X="17056" Y="19085" Z="0"/>
					<Vertex X="17056" Y="19077" Z="0"/>
					<Vertex X="17047" Y="19077" Z="0"/>
					<Vertex X="17039" Y="19077" Z="0"/>
					<Vertex X="17023" Y="19069" Z="0"/>
					<Vertex X="17015" Y="19069" Z="0"/>
					<Vertex X="17007" Y="19061" Z="0"/>
					<Vertex X="16999" Y="19061" Z="0"/>
					<Vertex X="16991" Y="19061" Z="0"/>
					<Vertex X="16983" Y="19061" Z="0"/>
					<Vertex X="16975" Y="19061" Z="0"/>
					<Vertex X="16967" Y="19053" Z="0"/>
					<Vertex X="16959" Y="19053" Z="0"/>
					<Vertex X="16950" Y="19045" Z="0"/>
					<Vertex X="16942" Y="19037" Z="0"/>
					<Vertex X="16934" Y="19037" Z="0"/>
					<Vertex X="16926" Y="19037" Z="0"/>
					<Vertex X="16918" Y="19029" Z="0"/>
					<Vertex X="16910" Y="19021" Z="0"/>
					<Vertex X="16910" Y="19013" Z="0"/>
					<Vertex X="16894" Y="19013" Z="0"/>
					<Vertex X="16894" Y="19005" Z="0"/>
					<Vertex X="16886" Y="19005" Z="0"/>
					<Vertex X="16886" Y="18996" Z="0"/>
					<Vertex X="16878" Y="18996" Z="0"/>
					<Vertex X="16870" Y="18988" Z="0"/>
					<Vertex X="16861" Y="18980" Z="0"/>
					<Vertex X="16861" Y="18972" Z="0"/>
					<Vertex X="16853" Y="18972" Z="0"/>
					<Vertex X="16845" Y="18964" Z="0"/>
					<Vertex X="16837" Y="18956" Z="0"/>
					<Vertex X="16829" Y="18948" Z="0"/>
					<Vertex X="16821" Y="18940" Z="0"/>
					<Vertex X="16821" Y="18932" Z="0"/>
					<Vertex X="16813" Y="18932" Z="0"/>
					<Vertex X="16813" Y="18924" Z="0"/>
					<Vertex X="16813" Y="18916" Z="0"/>
					<Vertex X="16805" Y="18907" Z="0"/>
					<Vertex X="16805" Y="18899" Z="0"/>
					<Vertex X="16797" Y="18899" Z="0"/>
					<Vertex X="16797" Y="18891" Z="0"/>
					<Vertex X="16789" Y="18883" Z="0"/>
					<Vertex X="16789" Y="18867" Z="0"/>
					<Vertex X="16781" Y="18859" Z="0"/>
					<Vertex X="16781" Y="18843" Z="0"/>
					<Vertex X="16781" Y="18835" Z="0"/>
					<Vertex X="16773" Y="18819" Z="0"/>
					<Vertex X="16764" Y="18810" Z="0"/>
					<Vertex X="16764" Y="18802" Z="0"/>
					<Vertex X="16764" Y="18786" Z="0"/>
					<Vertex X="16764" Y="18778" Z="0"/>
					<Vertex X="16764" Y="18770" Z="0"/>
					<Vertex X="16756" Y="18762" Z="0"/>
					<Vertex X="16756" Y="18754" Z="0"/>
					<Vertex X="16756" Y="18746" Z="0"/>
					<Vertex X="16756" Y="18738" Z="0"/>
					<Vertex X="16748" Y="18738" Z="0"/>
					<Vertex X="16748" Y="18721" Z="0"/>
					<Vertex X="16748" Y="18705" Z="0"/>
					<Vertex X="16748" Y="18689" Z="0"/>
					<Vertex X="16740" Y="18689" Z="0"/>
					<Vertex X="16740" Y="18681" Z="0"/>
					<Vertex X="16740" Y="18665" Z="0"/>
					<Vertex X="16740" Y="18657" Z="0"/>
					<Vertex X="16740" Y="18641" Z="0"/>
					<Vertex X="16740" Y="18633" Z="0"/>
					<Vertex X="16740" Y="18624" Z="0"/>
					<Vertex X="16740" Y="18616" Z="0"/>
					<Vertex X="16740" Y="18608" Z="0"/>
					<Vertex X="16740" Y="18600" Z="0"/>
					<Vertex X="16740" Y="18592" Z="0"/>
					<Vertex X="16732" Y="18584" Z="0"/>
					<Vertex X="16732" Y="18576" Z="0"/>
					<Vertex X="16732" Y="18568" Z="0"/>
					<Vertex X="16732" Y="18560" Z="0"/>
					<Vertex X="16724" Y="18560" Z="0"/>
					<Vertex X="16724" Y="18544" Z="0"/>
					<Vertex X="16724" Y="18535" Z="0"/>
					<Vertex X="16724" Y="18527" Z="0"/>
					<Vertex X="16724" Y="18511" Z="0"/>
					<Vertex X="16724" Y="18503" Z="0"/>
					<Vertex X="16724" Y="18495" Z="0"/>
					<Vertex X="16724" Y="18487" Z="0"/>
					<Vertex X="16724" Y="18479" Z="0"/>
					<Vertex X="16724" Y="18471" Z="0"/>
					<Vertex X="16724" Y="18463" Z="0"/>
					<Vertex X="16724" Y="18455" Z="0"/>
					<Vertex X="16724" Y="18438" Z="0"/>
					<Vertex X="16716" Y="18430" Z="0"/>
					<Vertex X="16716" Y="18414" Z="0"/>
					<Vertex X="16716" Y="18406" Z="0"/>
					<Vertex X="16716" Y="18390" Z="0"/>
					<Vertex X="16716" Y="18382" Z="0"/>
					<Vertex X="16708" Y="18366" Z="0"/>
					<Vertex X="16700" Y="18366" Z="0"/>
					<Vertex X="16700" Y="18333" Z="0"/>
					<Vertex X="16692" Y="18325" Z="0"/>
					<Vertex X="16684" Y="18309" Z="0"/>
					<Vertex X="16684" Y="18301" Z="0"/>
					<Vertex X="16667" Y="18293" Z="0"/>
					<Vertex X="16667" Y="18285" Z="0"/>
					<Vertex X="16667" Y="18269" Z="0"/>
					<Vertex X="16659" Y="18260" Z="0"/>
					<Vertex X="16651" Y="18252" Z="0"/>
					<Vertex X="16643" Y="18244" Z="0"/>
					<Vertex X="16643" Y="18236" Z="0"/>
					<Vertex X="16635" Y="18228" Z="0"/>
					<Vertex X="16627" Y="18212" Z="0"/>
					<Vertex X="16619" Y="18212" Z="0"/>
					<Vertex X="16619" Y="18196" Z="0"/>
					<Vertex X="16611" Y="18196" Z="0"/>
					<Vertex X="16603" Y="18180" Z="0"/>
					<Vertex X="16587" Y="18172" Z="0"/>
					<Vertex X="16587" Y="18163" Z="0"/>
					<Vertex X="16578" Y="18155" Z="0"/>
					<Vertex X="16562" Y="18139" Z="0"/>
					<Vertex X="16554" Y="18123" Z="0"/>
					<Vertex X="16546" Y="18123" Z="0"/>
					<Vertex X="16530" Y="18099" Z="0"/>
					<Vertex X="16514" Y="18099" Z="0"/>
					<Vertex X="16514" Y="18091" Z="0"/>
					<Vertex X="16498" Y="18091" Z="0"/>
					<Vertex X="16498" Y="18083" Z="0"/>
					<Vertex X="16481" Y="18074" Z="0"/>
					<Vertex X="16473" Y="18066" Z="0"/>
					<Vertex X="16465" Y="18058" Z="0"/>
					<Vertex X="16457" Y="18058" Z="0"/>
					<Vertex X="16449" Y="18042" Z="0"/>
					<Vertex X="16441" Y="18042" Z="0"/>
					<Vertex X="16433" Y="18034" Z="0"/>
					<Vertex X="16425" Y="18026" Z="0"/>
					<Vertex X="16417" Y="18018" Z="0"/>
					<Vertex X="16401" Y="18018" Z="0"/>
					<Vertex X="16401" Y="18010" Z="0"/>
					<Vertex X="16392" Y="18010" Z="0"/>
					<Vertex X="16392" Y="18002" Z="0"/>
					<Vertex X="16376" Y="17994" Z="0"/>
					<Vertex X="16368" Y="17994" Z="0"/>
					<Vertex X="16360" Y="17986" Z="0"/>
					<Vertex X="16352" Y="17986" Z="0"/>
					<Vertex X="16336" Y="17969" Z="0"/>
					<Vertex X="16320" Y="17969" Z="0"/>
					<Vertex X="16312" Y="17969" Z="0"/>
					<Vertex X="16312" Y="17961" Z="0"/>
					<Vertex X="16295" Y="17961" Z="0"/>
					<Vertex X="16271" Y="17945" Z="0"/>
					<Vertex X="16255" Y="17937" Z="0"/>
					<Vertex X="16239" Y="17937" Z="0"/>
					<Vertex X="16239" Y="17929" Z="0"/>
					<Vertex X="16223" Y="17921" Z="0"/>
					<Vertex X="16206" Y="17913" Z="0"/>
					<Vertex X="16206" Y="17905" Z="0"/>
					<Vertex X="16190" Y="17905" Z="0"/>
					<Vertex X="16182" Y="17888" Z="0"/>
					<Vertex X="16174" Y="17888" Z="0"/>
					<Vertex X="16158" Y="17872" Z="0"/>
					<Vertex X="16150" Y="17864" Z="0"/>
					<Vertex X="16142" Y="17856" Z="0"/>
					<Vertex X="16134" Y="17848" Z="0"/>
					<Vertex X="16117" Y="17840" Z="0"/>
					<Vertex X="16117" Y="17832" Z="0"/>
					<Vertex X="16109" Y="17832" Z="0"/>
					<Vertex X="16101" Y="17816" Z="0"/>
					<Vertex X="16085" Y="17816" Z="0"/>
					<Vertex X="16077" Y="17800" Z="0"/>
					<Vertex X="16061" Y="17800" Z="0"/>
					<Vertex X="16053" Y="17783" Z="0"/>
					<Vertex X="16045" Y="17775" Z="0"/>
					<Vertex X="16028" Y="17767" Z="0"/>
					<Vertex X="16020" Y="17759" Z="0"/>
					<Vertex X="15996" Y="17735" Z="0"/>
					<Vertex X="15980" Y="17727" Z="0"/>
					<Vertex X="15980" Y="17719" Z="0"/>
					<Vertex X="15972" Y="17711" Z="0"/>
					<Vertex X="15964" Y="17711" Z="0"/>
					<Vertex X="15956" Y="17711" Z="0"/>
					<Vertex X="15948" Y="17702" Z="0"/>
					<Vertex X="15948" Y="17662" Z="0"/>
					<Vertex X="15948" Y="17613" Z="0"/>
					<Vertex X="15924" Y="17565" Z="0"/>
					<Vertex X="15924" Y="17549" Z="0"/>
					<Vertex X="15924" Y="17500" Z="0"/>
					<Vertex X="15916" Y="17452" Z="0"/>
					<Vertex X="15916" Y="17427" Z="0"/>
					<Vertex X="15916" Y="17403" Z="0"/>
					<Vertex X="15899" Y="17371" Z="0"/>
					<Vertex X="15899" Y="17347" Z="0"/>
					<Vertex X="15899" Y="17322" Z="0"/>
					<Vertex X="15891" Y="17298" Z="0"/>
					<Vertex X="15891" Y="17274" Z="0"/>
					<Vertex X="15891" Y="17266" Z="0"/>
					<Vertex X="15891" Y="17241" Z="0"/>
					<Vertex X="15875" Y="17225" Z="0"/>
					<Vertex X="15875" Y="17209" Z="0"/>
					<Vertex X="15867" Y="17185" Z="0"/>
					<Vertex X="15859" Y="17169" Z="0"/>
					<Vertex X="15851" Y="17144" Z="0"/>
					<Vertex X="15843" Y="17136" Z="0"/>
					<Vertex X="15843" Y="17112" Z="0"/>
					<Vertex X="15827" Y="17088" Z="0"/>
					<Vertex X="15819" Y="17080" Z="0"/>
					<Vertex X="15811" Y="17055" Z="0"/>
					<Vertex X="15802" Y="17047" Z="0"/>
					<Vertex X="15786" Y="17031" Z="0"/>
					<Vertex X="15770" Y="17007" Z="0"/>
					<Vertex X="15762" Y="16999" Z="0"/>
					<Vertex X="15762" Y="16991" Z="0"/>
					<Vertex X="15746" Y="16991" Z="0"/>
					<Vertex X="15738" Y="16983" Z="0"/>
					<Vertex X="15722" Y="16983" Z="0"/>
					<Vertex X="15713" Y="16975" Z="0"/>
					<Vertex X="15697" Y="16975" Z="0"/>
					<Vertex X="15681" Y="16967" Z="0"/>
					<Vertex X="15673" Y="16967" Z="0"/>
					<Vertex X="15657" Y="16967" Z="0"/>
					<Vertex X="15649" Y="16967" Z="0"/>
					<Vertex X="15641" Y="16967" Z="0"/>
					<Vertex X="15625" Y="16967" Z="0"/>
					<Vertex X="15616" Y="16967" Z="0"/>
					<Vertex X="15600" Y="16967" Z="0"/>
					<Vertex X="15592" Y="16967" Z="0"/>
					<Vertex X="15576" Y="16967" Z="0"/>
					<Vertex X="15568" Y="16967" Z="0"/>
					<Vertex X="15560" Y="16967" Z="0"/>
					<Vertex X="15552" Y="16967" Z="0"/>
					<Vertex X="15544" Y="16967" Z="0"/>
					<Vertex X="15536" Y="16967" Z="0"/>
					<Vertex X="15527" Y="16975" Z="0"/>
					<Vertex X="15519" Y="16991" Z="0"/>
					<Vertex X="15519" Y="16999" Z="0"/>
					<Vertex X="15511" Y="17007" Z="0"/>
					<Vertex X="15503" Y="17007" Z="0"/>
					<Vertex X="15503" Y="17015" Z="0"/>
					<Vertex X="15495" Y="17015" Z="0"/>
					<Vertex X="15495" Y="17023" Z="0"/>
					<Vertex X="15495" Y="17031" Z="0"/>
					<Vertex X="15495" Y="17039" Z="0"/>
					<Vertex X="15495" Y="17047" Z="0"/>
					<Vertex X="15495" Y="17055" Z="0"/>
					<Vertex X="15495" Y="17064" Z="0"/>
					<Vertex X="15487" Y="17064" Z="0"/>
					<Vertex X="15487" Y="17080" Z="0"/>
					<Vertex X="15487" Y="17088" Z="0"/>
					<Vertex X="15487" Y="17096" Z="0"/>
					<Vertex X="15479" Y="17104" Z="0"/>
					<Vertex X="15479" Y="17112" Z="0"/>
					<Vertex X="15471" Y="17128" Z="0"/>
					<Vertex X="15471" Y="17136" Z="0"/>
					<Vertex X="15471" Y="17144" Z="0"/>
					<Vertex X="15463" Y="17153" Z="0"/>
					<Vertex X="15455" Y="17161" Z="0"/>
					<Vertex X="15447" Y="17177" Z="0"/>
					<Vertex X="15439" Y="17185" Z="0"/>
					<Vertex X="15422" Y="17201" Z="0"/>
					<Vertex X="15406" Y="17217" Z="0"/>
					<Vertex X="15398" Y="17225" Z="0"/>
					<Vertex X="15390" Y="17233" Z="0"/>
					<Vertex X="15382" Y="17233" Z="0"/>
					<Vertex X="15366" Y="17250" Z="0"/>
					<Vertex X="15350" Y="17258" Z="0"/>
					<Vertex X="15325" Y="17274" Z="0"/>
					<Vertex X="15317" Y="17274" Z="0"/>
					<Vertex X="15309" Y="17282" Z="0"/>
					<Vertex X="15285" Y="17290" Z="0"/>
					<Vertex X="15277" Y="17290" Z="0"/>
					<Vertex X="15261" Y="17306" Z="0"/>
					<Vertex X="15244" Y="17306" Z="0"/>
					<Vertex X="15236" Y="17314" Z="0"/>
					<Vertex X="15220" Y="17322" Z="0"/>
					<Vertex X="15212" Y="17330" Z="0"/>
					<Vertex X="15196" Y="17339" Z="0"/>
					<Vertex X="15172" Y="17355" Z="0"/>
					<Vertex X="15155" Y="17355" Z="0"/>
					<Vertex X="15139" Y="17355" Z="0"/>
					<Vertex X="15099" Y="17371" Z="0"/>
					<Vertex X="15075" Y="17379" Z="0"/>
					<Vertex X="15042" Y="17379" Z="0"/>
					<Vertex X="15018" Y="17387" Z="0"/>
					<Vertex X="14994" Y="17387" Z="0"/>
					<Vertex X="14969" Y="17387" Z="0"/>
					<Vertex X="14945" Y="17387" Z="0"/>
					<Vertex X="14889" Y="17371" Z="0"/>
					<Vertex X="14824" Y="17347" Z="0"/>
					<Vertex X="14767" Y="17314" Z="0"/>
					<Vertex X="14735" Y="17290" Z="0"/>
					<Vertex X="14735" Y="17282" Z="0"/>
					<Vertex X="14727" Y="17258" Z="0"/>
					<Vertex X="14727" Y="17225" Z="0"/>
					<Vertex X="14727" Y="17201" Z="0"/>
					<Vertex X="14727" Y="17177" Z="0"/>
					<Vertex X="14727" Y="17153" Z="0"/>
					<Vertex X="14727" Y="17128" Z="0"/>
					<Vertex X="14735" Y="17104" Z="0"/>
					<Vertex X="14751" Y="17080" Z="0"/>
					<Vertex X="14759" Y="17055" Z="0"/>
					<Vertex X="14775" Y="17031" Z="0"/>
					<Vertex X="14783" Y="17015" Z="0"/>
					<Vertex X="14808" Y="16975" Z="0"/>
					<Vertex X="14824" Y="16950" Z="0"/>
					<Vertex X="14832" Y="16910" Z="0"/>
					<Vertex X="14856" Y="16878" Z="0"/>
					<Vertex X="14864" Y="16853" Z="0"/>
					<Vertex X="14889" Y="16821" Z="0"/>
					<Vertex X="14897" Y="16772" Z="0"/>
					<Vertex X="14913" Y="16740" Z="0"/>
					<Vertex X="14921" Y="16708" Z="0"/>
					<Vertex X="14921" Y="16683" Z="0"/>
					<Vertex X="14921" Y="16659" Z="0"/>
					<Vertex X="14921" Y="16635" Z="0"/>
					<Vertex X="14921" Y="16619" Z="0"/>
					<Vertex X="14921" Y="16611" Z="0"/>
					<Vertex X="14921" Y="16586" Z="0"/>
					<Vertex X="14905" Y="16562" Z="0"/>
					<Vertex X="14881" Y="16538" Z="0"/>
					<Vertex X="14856" Y="16522" Z="0"/>
					<Vertex X="14824" Y="16506" Z="0"/>
					<Vertex X="14767" Y="16473" Z="0"/>
					<Vertex X="14735" Y="16465" Z="0"/>
					<Vertex X="14678" Y="16457" Z="0"/>
					<Vertex X="14646" Y="16441" Z="0"/>
					<Vertex X="14614" Y="16417" Z="0"/>
					<Vertex X="14565" Y="16400" Z="0"/>
					<Vertex X="14525" Y="16376" Z="0"/>
					<Vertex X="14484" Y="16352" Z="0"/>
					<Vertex X="14452" Y="16328" Z="0"/>
					<Vertex X="14420" Y="16303" Z="0"/>
					<Vertex X="14395" Y="16255" Z="0"/>
					<Vertex X="14395" Y="16239" Z="0"/>
					<Vertex X="14379" Y="16223" Z="0"/>
					<Vertex X="14371" Y="16198" Z="0"/>
					<Vertex X="14371" Y="16166" Z="0"/>
					<Vertex X="14363" Y="16142" Z="0"/>
					<Vertex X="14355" Y="16109" Z="0"/>
					<Vertex X="14347" Y="16077" Z="0"/>
					<Vertex X="14347" Y="16053" Z="0"/>
					<Vertex X="14339" Y="16036" Z="0"/>
					<Vertex X="14339" Y="16028" Z="0"/>
					<Vertex X="14339" Y="16012" Z="0"/>
					<Vertex X="14331" Y="16004" Z="0"/>
					<Vertex X="14322" Y="15972" Z="0"/>
					<Vertex X="14314" Y="15956" Z="0"/>
					<Vertex X="14306" Y="15948" Z="0"/>
					<Vertex X="14306" Y="15923" Z="0"/>
					<Vertex X="14298" Y="15907" Z="0"/>
					<Vertex X="14298" Y="15875" Z="0"/>
					<Vertex X="14282" Y="15867" Z="0"/>
					<Vertex X="14266" Y="15850" Z="0"/>
					<Vertex X="14258" Y="15842" Z="0"/>
					<Vertex X="14258" Y="15826" Z="0"/>
					<Vertex X="14234" Y="15810" Z="0"/>
					<Vertex X="14225" Y="15794" Z="0"/>
					<Vertex X="14217" Y="15786" Z="0"/>
					<Vertex X="14185" Y="15778" Z="0"/>
					<Vertex X="14161" Y="15778" Z="0"/>
					<Vertex X="14136" Y="15778" Z="0"/>
					<Vertex X="14096" Y="15778" Z="0"/>
					<Vertex X="14064" Y="15778" Z="0"/>
					<Vertex X="14015" Y="15778" Z="0"/>
					<Vertex X="13975" Y="15778" Z="0"/>
					<Vertex X="13934" Y="15794" Z="0"/>
					<Vertex X="13910" Y="15818" Z="0"/>
					<Vertex X="13894" Y="15834" Z="0"/>
					<Vertex X="13878" Y="15859" Z="0"/>
					<Vertex X="13862" Y="15907" Z="0"/>
					<Vertex X="13845" Y="15915" Z="0"/>
					<Vertex X="13837" Y="15939" Z="0"/>
					<Vertex X="13829" Y="15964" Z="0"/>
					<Vertex X="13813" Y="16004" Z="0"/>
					<Vertex X="13805" Y="16045" Z="0"/>
					<Vertex X="13805" Y="16069" Z="0"/>
					<Vertex X="13797" Y="16093" Z="0"/>
					<Vertex X="13781" Y="16125" Z="0"/>
					<Vertex X="13781" Y="16150" Z="0"/>
					<Vertex X="13764" Y="16182" Z="0"/>
					<Vertex X="13756" Y="16206" Z="0"/>
					<Vertex X="13732" Y="16247" Z="0"/>
					<Vertex X="13716" Y="16287" Z="0"/>
					<Vertex X="13700" Y="16311" Z="0"/>
					<Vertex X="13700" Y="16320" Z="0"/>
					<Vertex X="13692" Y="16336" Z="0"/>
					<Vertex X="13676" Y="16376" Z="0"/>
					<Vertex X="13659" Y="16417" Z="0"/>
					<Vertex X="13635" Y="16457" Z="0"/>
					<Vertex X="13627" Y="16481" Z="0"/>
					<Vertex X="13611" Y="16522" Z="0"/>
					<Vertex X="13595" Y="16554" Z="0"/>
					<Vertex X="13587" Y="16578" Z="0"/>
					<Vertex X="13578" Y="16586" Z="0"/>
					<Vertex X="13562" Y="16619" Z="0"/>
					<Vertex X="13546" Y="16659" Z="0"/>
					<Vertex X="13538" Y="16667" Z="0"/>
					<Vertex X="13530" Y="16716" Z="0"/>
					<Vertex X="13506" Y="16756" Z="0"/>
					<Vertex X="13498" Y="16781" Z="0"/>
					<Vertex X="13490" Y="16805" Z="0"/>
					<Vertex X="13481" Y="16813" Z="0"/>
					<Vertex X="13473" Y="16829" Z="0"/>
					<Vertex X="13473" Y="16853" Z="0"/>
					<Vertex X="13473" Y="16861" Z="0"/>
					<Vertex X="13465" Y="16878" Z="0"/>
					<Vertex X="13457" Y="16894" Z="0"/>
					<Vertex X="13457" Y="16902" Z="0"/>
					<Vertex X="13457" Y="16918" Z="0"/>
					<Vertex X="13449" Y="16934" Z="0"/>
					<Vertex X="13449" Y="16950" Z="0"/>
					<Vertex X="13449" Y="16967" Z="0"/>
					<Vertex X="13449" Y="16991" Z="0"/>
					<Vertex X="13441" Y="16999" Z="0"/>
					<Vertex X="13433" Y="17023" Z="0"/>
					<Vertex X="13433" Y="17039" Z="0"/>
					<Vertex X="13425" Y="17055" Z="0"/>
					<Vertex X="13417" Y="17064" Z="0"/>
					<Vertex X="13409" Y="17064" Z="0"/>
					<Vertex X="13409" Y="17072" Z="0"/>
					<Vertex X="13401" Y="17072" Z="0"/>
					<Vertex X="13392" Y="17072" Z="0"/>
					<Vertex X="13392" Y="17080" Z="0"/>
					<Vertex X="13368" Y="17088" Z="0"/>
					<Vertex X="13360" Y="17096" Z="0"/>
					<Vertex X="13352" Y="17096" Z="0"/>
					<Vertex X="13344" Y="17096" Z="0"/>
					<Vertex X="13336" Y="17096" Z="0"/>
					<Vertex X="13312" Y="17096" Z="0"/>
					<Vertex X="13295" Y="17096" Z="0"/>
					<Vertex X="13287" Y="17096" Z="0"/>
					<Vertex X="13271" Y="17096" Z="0"/>
					<Vertex X="13263" Y="17096" Z="0"/>
					<Vertex X="13247" Y="17096" Z="0"/>
					<Vertex X="13231" Y="17088" Z="0"/>
					<Vertex X="13215" Y="17088" Z="0"/>
					<Vertex X="13198" Y="17088" Z="0"/>
					<Vertex X="13190" Y="17072" Z="0"/>
					<Vertex X="13174" Y="17072" Z="0"/>
					<Vertex X="13166" Y="17072" Z="0"/>
					<Vertex X="13158" Y="17072" Z="0"/>
					<Vertex X="13142" Y="17064" Z="0"/>
					<Vertex X="13131" Y="17065" Z="0"/>
					<Vertex X="13127" Y="17065" Z="0"/>
					<Vertex X="13123" Y="17061" Z="0"/>
					<Vertex X="13116" Y="17061" Z="0"/>
					<Vertex X="13104" Y="17058" Z="0"/>
					<Vertex X="13096" Y="17054" Z="0"/>
					<Vertex X="13089" Y="17054" Z="0"/>
					<Vertex X="13081" Y="17054" Z="0"/>
					<Vertex X="13077" Y="17054" Z="0"/>
					<Vertex X="13073" Y="17054" Z="0"/>
					<Vertex X="13066" Y="17054" Z="0"/>
					<Vertex X="13058" Y="17054" Z="0"/>
					<Vertex X="13054" Y="17054" Z="0"/>
					<Vertex X="13046" Y="17054" Z="0"/>
					<Vertex X="13043" Y="17058" Z="0"/>
					<Vertex X="13031" Y="17061" Z="0"/>
					<Vertex X="13012" Y="17073" Z="0"/>
					<Vertex X="12935" Y="17115" Z="0"/>
					<Vertex X="12912" Y="17134" Z="0"/>
					<Vertex X="12858" Y="17181" Z="0"/>
					<Vertex X="12846" Y="17188" Z="0"/>
					<Vertex X="12843" Y="17192" Z="0"/>
					<Vertex X="12835" Y="17200" Z="0"/>
					<Vertex X="12823" Y="17215" Z="0"/>
					<Vertex X="12819" Y="17227" Z="0"/>
					<Vertex X="12816" Y="17234" Z="0"/>
					<Vertex X="12800" Y="17242" Z="0"/>
					<Vertex X="12769" Y="17588" Z="0"/>
					<Vertex X="12766" Y="17588" Z="0"/>
					<Vertex X="12758" Y="17588" Z="0"/>
					<Vertex X="12758" Y="17592" Z="0"/>
					<Vertex X="12754" Y="17592" Z="0"/>
					<Vertex X="12750" Y="17596" Z="0"/>
					<Vertex X="12746" Y="17600" Z="0"/>
					<Vertex X="12743" Y="17604" Z="0"/>
					<Vertex X="12739" Y="17608" Z="0"/>
					<Vertex X="12735" Y="17611" Z="0"/>
					<Vertex X="12723" Y="17611" Z="0"/>
					<Vertex X="12719" Y="17611" Z="0"/>
					<Vertex X="12716" Y="17611" Z="0"/>
					<Vertex X="12712" Y="17608" Z="0"/>
					<Vertex X="12704" Y="17608" Z="0"/>
					<Vertex X="12700" Y="17608" Z="0"/>
					<Vertex X="12696" Y="17604" Z="0"/>
					<Vertex X="12689" Y="17604" Z="0"/>
					<Vertex X="12685" Y="17604" Z="0"/>
					<Vertex X="12677" Y="17600" Z="0"/>
					<Vertex X="12669" Y="17596" Z="0"/>
					<Vertex X="12666" Y="17596" Z="0"/>
					<Vertex X="12662" Y="17592" Z="0"/>
					<Vertex X="12654" Y="17581" Z="0"/>
					<Vertex X="12643" Y="17569" Z="0"/>
					<Vertex X="12643" Y="17565" Z="0"/>
					<Vertex X="12643" Y="17558" Z="0"/>
					<Vertex X="12643" Y="17554" Z="0"/>
					<Vertex X="12643" Y="17550" Z="0"/>
					<Vertex X="12643" Y="17531" Z="0"/>
					<Vertex X="12643" Y="17519" Z="0"/>
					<Vertex X="12643" Y="17515" Z="0"/>
					<Vertex X="12646" Y="17508" Z="0"/>
					<Vertex X="12646" Y="17496" Z="0"/>
					<Vertex X="12650" Y="17492" Z="0"/>
					<Vertex X="12650" Y="17481" Z="0"/>
					<Vertex X="12650" Y="17473" Z="0"/>
					<Vertex X="12650" Y="17469" Z="0"/>
					<Vertex X="12650" Y="17461" Z="0"/>
					<Vertex X="12650" Y="17458" Z="0"/>
					<Vertex X="12650" Y="17400" Z="0"/>
					<Vertex X="12650" Y="17388" Z="0"/>
					<Vertex X="12650" Y="17384" Z="0"/>
					<Vertex X="12650" Y="17381" Z="0"/>
					<Vertex X="12650" Y="17373" Z="0"/>
					<Vertex X="12658" Y="17350" Z="0"/>
					<Vertex X="12662" Y="17338" Z="0"/>
					<Vertex X="12669" Y="17331" Z="0"/>
					<Vertex X="12669" Y="17327" Z="0"/>
					<Vertex X="12673" Y="17319" Z="0"/>
					<Vertex X="12677" Y="17308" Z="0"/>
					<Vertex X="12681" Y="17300" Z="0"/>
					<Vertex X="12681" Y="17296" Z="0"/>
					<Vertex X="12681" Y="17292" Z="0"/>
					<Vertex X="12685" Y="17281" Z="0"/>
					<Vertex X="12685" Y="17277" Z="0"/>
					<Vertex X="12685" Y="17269" Z="0"/>
					<Vertex X="12685" Y="17265" Z="0"/>
					<Vertex X="12689" Y="17265" Z="0"/>
					<Vertex X="12693" Y="17261" Z="0"/>
					<Vertex X="12696" Y="17258" Z="0"/>
					<Vertex X="12700" Y="17254" Z="0"/>
					<Vertex X="12704" Y="17246" Z="0"/>
					<Vertex X="12708" Y="17242" Z="0"/>
					<Vertex X="12723" Y="17215" Z="0"/>
					<Vertex X="12731" Y="17204" Z="0"/>
					<Vertex X="12735" Y="17196" Z="0"/>
					<Vertex X="12735" Y="17192" Z="0"/>
					<Vertex X="12735" Y="17188" Z="0"/>
					<Vertex X="12735" Y="17184" Z="0"/>
					<Vertex X="12735" Y="17181" Z="0"/>
					<Vertex X="12735" Y="17173" Z="0"/>
					<Vertex X="12731" Y="17158" Z="0"/>
					<Vertex X="12731" Y="17154" Z="0"/>
					<Vertex X="12731" Y="17150" Z="0"/>
					<Vertex X="12731" Y="17131" Z="0"/>
					<Vertex X="12731" Y="17123" Z="0"/>
					<Vertex X="12731" Y="17115" Z="0"/>
					<Vertex X="12731" Y="17111" Z="0"/>
					<Vertex X="12731" Y="17104" Z="0"/>
					<Vertex X="12731" Y="17096" Z="0"/>
					<Vertex X="12731" Y="17092" Z="0"/>
					<Vertex X="12727" Y="17081" Z="0"/>
					<Vertex X="12727" Y="17077" Z="0"/>
					<Vertex X="12723" Y="17077" Z="0"/>
					<Vertex X="12723" Y="17069" Z="0"/>
					<Vertex X="12712" Y="17050" Z="0"/>
					<Vertex X="12700" Y="17038" Z="0"/>
					<Vertex X="12700" Y="17031" Z="0"/>
					<Vertex X="12696" Y="17027" Z="0"/>
					<Vertex X="12689" Y="17023" Z="0"/>
					<Vertex X="12689" Y="17019" Z="0"/>
					<Vertex X="12685" Y="17019" Z="0"/>
					<Vertex X="12677" Y="17011" Z="0"/>
					<Vertex X="12673" Y="17008" Z="0"/>
					<Vertex X="12669" Y="17004" Z="0"/>
					<Vertex X="12662" Y="17000" Z="0"/>
					<Vertex X="12654" Y="16996" Z="0"/>
					<Vertex X="12650" Y="16992" Z="0"/>
					<Vertex X="12643" Y="16988" Z="0"/>
					<Vertex X="12639" Y="16984" Z="0"/>
					<Vertex X="12631" Y="16981" Z="0"/>
					<Vertex X="12616" Y="16973" Z="0"/>
					<Vertex X="12612" Y="16973" Z="0"/>
					<Vertex X="12608" Y="16969" Z="0"/>
					<Vertex X="12604" Y="16965" Z="0"/>
					<Vertex X="12596" Y="16965" Z="0"/>
					<Vertex X="12581" Y="16958" Z="0"/>
					<Vertex X="12573" Y="16958" Z="0"/>
					<Vertex X="12562" Y="16950" Z="0"/>
					<Vertex X="12558" Y="16950" Z="0"/>
					<Vertex X="12550" Y="16950" Z="0"/>
					<Vertex X="12546" Y="16950" Z="0"/>
					<Vertex X="12543" Y="16950" Z="0"/>
					<Vertex X="12539" Y="16950" Z="0"/>
					<Vertex X="12535" Y="16950" Z="0"/>
					<Vertex X="12531" Y="16950" Z="0"/>
					<Vertex X="12527" Y="16950" Z="0"/>
					<Vertex X="12519" Y="16950" Z="0"/>
					<Vertex X="12516" Y="16950" Z="0"/>
					<Vertex X="12512" Y="16950" Z="0"/>
					<Vertex X="12508" Y="16950" Z="0"/>
					<Vertex X="12481" Y="16950" Z="0"/>
					<Vertex X="12473" Y="16950" Z="0"/>
					<Vertex X="12469" Y="16950" Z="0"/>
					<Vertex X="12466" Y="16950" Z="0"/>
					<Vertex X="12462" Y="16950" Z="0"/>
					<Vertex X="12446" Y="16950" Z="0"/>
					<Vertex X="12390" Y="16958" Z="0"/>
					<Vertex X="12365" Y="16958" Z="0"/>
					<Vertex X="12309" Y="16958" Z="0"/>
					<Vertex X="12276" Y="16958" Z="0"/>
					<Vertex X="12252" Y="16958" Z="0"/>
					<Vertex X="12196" Y="16967" Z="0"/>
					<Vertex X="12147" Y="16975" Z="0"/>
					<Vertex X="12099" Y="16991" Z="0"/>
					<Vertex X="12042" Y="16999" Z="0"/>
					<Vertex X="11977" Y="17023" Z="0"/>
					<Vertex X="11904" Y="17055" Z="0"/>
					<Vertex X="11856" Y="17080" Z="0"/>
					<Vertex X="11799" Y="17104" Z="0"/>
					<Vertex X="11775" Y="17112" Z="0"/>
					<Vertex X="11743" Y="17112" Z="0"/>
					<Vertex X="11694" Y="17136" Z="0"/>
					<Vertex X="11670" Y="17144" Z="0"/>
					<Vertex X="11638" Y="17161" Z="0"/>
					<Vertex X="11605" Y="17169" Z="0"/>
					<Vertex X="11549" Y="17193" Z="0"/>
					<Vertex X="11508" Y="17217" Z="0"/>
					<Vertex X="11476" Y="17241" Z="0"/>
					<Vertex X="11427" Y="17282" Z="0"/>
					<Vertex X="11395" Y="17290" Z="0"/>
					<Vertex X="11387" Y="17306" Z="0"/>
					<Vertex X="11371" Y="17347" Z="0"/>
					<Vertex X="11355" Y="17363" Z="0"/>
					<Vertex X="11338" Y="17411" Z="0"/>
					<Vertex X="11322" Y="17452" Z="0"/>
					<Vertex X="11306" Y="17500" Z="0"/>
					<Vertex X="11282" Y="17589" Z="0"/>
					<Vertex X="11257" Y="17630" Z="0"/>
					<Vertex X="11241" Y="17678" Z="0"/>
					<Vertex X="11225" Y="17743" Z="0"/>
					<Vertex X="11217" Y="17799" Z="0"/>
					<Vertex X="11201" Y="17864" Z="0"/>
					<Vertex X="11201" Y="17888" Z="0"/>
					<Vertex X="11201" Y="17921" Z="0"/>
					<Vertex X="11201" Y="18002" Z="0"/>
					<Vertex X="11201" Y="18034" Z="0"/>
					<Vertex X="11201" Y="18074" Z="0"/>
					<Vertex X="11201" Y="18123" Z="0"/>
					<Vertex X="11201" Y="18155" Z="0"/>
					<Vertex X="11193" Y="18212" Z="0"/>
					<Vertex X="11193" Y="18244" Z="0"/>
					<Vertex X="11185" Y="18309" Z="0"/>
					<Vertex X="11185" Y="18358" Z="0"/>
					<Vertex X="11177" Y="18382" Z="0"/>
					<Vertex X="11169" Y="18414" Z="0"/>
					<Vertex X="11169" Y="18446" Z="0"/>
					<Vertex X="11169" Y="18495" Z="0"/>
					<Vertex X="11169" Y="18527" Z="0"/>
					<Vertex X="11169" Y="18560" Z="0"/>
					<Vertex X="11169" Y="18600" Z="0"/>
					<Vertex X="11169" Y="18624" Z="0"/>
					<Vertex X="11169" Y="18673" Z="0"/>
					<Vertex X="11177" Y="18705" Z="0"/>
					<Vertex X="11185" Y="18730" Z="0"/>
					<Vertex X="11201" Y="18762" Z="0"/>
					<Vertex X="11225" Y="18794" Z="0"/>
					<Vertex X="11233" Y="18818" Z="0"/>
					<Vertex X="11257" Y="18851" Z="0"/>
					<Vertex X="11282" Y="18883" Z="0"/>
					<Vertex X="11306" Y="18924" Z="0"/>
					<Vertex X="11338" Y="18964" Z="0"/>
					<Vertex X="11355" Y="18980" Z="0"/>
					<Vertex X="11371" Y="18988" Z="0"/>
					<Vertex X="11395" Y="19004" Z="0"/>
					<Vertex X="11427" Y="19021" Z="0"/>
					<Vertex X="11443" Y="19021" Z="0"/>
					<Vertex X="11484" Y="19021" Z="0"/>
					<Vertex X="11516" Y="19029" Z="0"/>
					<Vertex X="11557" Y="19029" Z="0"/>
					<Vertex X="11581" Y="19029" Z="0"/>
					<Vertex X="11621" Y="19029" Z="0"/>
					<Vertex X="11654" Y="19029" Z="0"/>
					<Vertex X="11694" Y="19013" Z="0"/>
					<Vertex X="11727" Y="18996" Z="0"/>
					<Vertex X="11775" Y="18964" Z="0"/>
					<Vertex X="11824" Y="18940" Z="0"/>
					<Vertex X="11888" Y="18907" Z="0"/>
					<Vertex X="11929" Y="18883" Z="0"/>
					<Vertex X="11961" Y="18859" Z="0"/>
					<Vertex X="11985" Y="18835" Z="0"/>
					<Vertex X="12034" Y="18778" Z="0"/>
					<Vertex X="12074" Y="18738" Z="0"/>
					<Vertex X="12115" Y="18689" Z="0"/>
					<Vertex X="12155" Y="18657" Z="0"/>
					<Vertex X="12179" Y="18641" Z="0"/>
					<Vertex X="12220" Y="18616" Z="0"/>
					<Vertex X="12244" Y="18608" Z="0"/>
					<Vertex X="12285" Y="18592" Z="0"/>
					<Vertex X="12317" Y="18568" Z="0"/>
					<Vertex X="12357" Y="18552" Z="0"/>
					<Vertex X="12382" Y="18544" Z="0"/>
					<Vertex X="12414" Y="18544" Z="0"/>
					<Vertex X="12438" Y="18544" Z="0"/>
					<Vertex X="12454" Y="18544" Z="0"/>
					<Vertex X="12479" Y="18544" Z="0"/>
					<Vertex X="12503" Y="18544" Z="0"/>
					<Vertex X="12527" Y="18544" Z="0"/>
					<Vertex X="12568" Y="18544" Z="0"/>
					<Vertex X="12608" Y="18544" Z="0"/>
					<Vertex X="12673" Y="18544" Z="0"/>
					<Vertex X="12729" Y="18544" Z="0"/>
					<Vertex X="12762" Y="18544" Z="0"/>
					<Vertex X="12810" Y="18544" Z="0"/>
					<Vertex X="12867" Y="18544" Z="0"/>
					<Vertex X="12907" Y="18552" Z="0"/>
					<Vertex X="12948" Y="18552" Z="0"/>
					<Vertex X="12964" Y="18560" Z="0"/>
					<Vertex X="12996" Y="18576" Z="0"/>
					<Vertex X="13012" Y="18576" Z="0"/>
					<Vertex X="13037" Y="18576" Z="0"/>
					<Vertex X="13069" Y="18576" Z="0"/>
					<Vertex X="13093" Y="18576" Z="0"/>
					<Vertex X="13126" Y="18576" Z="0"/>
					<Vertex X="13158" Y="18576" Z="0"/>
					<Vertex X="13190" Y="18576" Z="0"/>
					<Vertex X="13215" Y="18592" Z="0"/>
					<Vertex X="13231" Y="18592" Z="0"/>
					<Vertex X="13263" Y="18600" Z="0"/>
					<Vertex X="13295" Y="18608" Z="0"/>
					<Vertex X="13320" Y="18608" Z="0"/>
					<Vertex X="13344" Y="18616" Z="0"/>
					<Vertex X="13376" Y="18616" Z="0"/>
					<Vertex X="13392" Y="18624" Z="0"/>
					<Vertex X="13409" Y="18632" Z="0"/>
					<Vertex X="13417" Y="18632" Z="0"/>
					<Vertex X="13425" Y="18632" Z="0"/>
					<Vertex X="13441" Y="18641" Z="0"/>
					<Vertex X="13449" Y="18641" Z="0"/>
					<Vertex X="13457" Y="18649" Z="0"/>
					<Vertex X="13465" Y="18649" Z="0"/>
					<Vertex X="13473" Y="18657" Z="0"/>
					<Vertex X="13490" Y="18657" Z="0"/>
					<Vertex X="13490" Y="18665" Z="0"/>
					<Vertex X="13498" Y="18665" Z="0"/>
					<Vertex X="13506" Y="18665" Z="0"/>
					<Vertex X="13514" Y="18673" Z="0"/>
					<Vertex X="13522" Y="18673" Z="0"/>
					<Vertex X="13530" Y="18681" Z="0"/>
					<Vertex X="13538" Y="18681" Z="0"/>
					<Vertex X="13546" Y="18681" Z="0"/>
					<Vertex X="13554" Y="18689" Z="0"/>
					<Vertex X="13562" Y="18689" Z="0"/>
					<Vertex X="13562" Y="18697" Z="0"/>
					<Vertex X="13570" Y="18697" Z="0"/>
					<Vertex X="13578" Y="18705" Z="0"/>
					<Vertex X="13595" Y="18705" Z="0"/>
					<Vertex X="13603" Y="18705" Z="0"/>
					<Vertex X="13611" Y="18713" Z="0"/>
					<Vertex X="13619" Y="18713" Z="0"/>
					<Vertex X="13635" Y="18721" Z="0"/>
					<Vertex X="13643" Y="18730" Z="0"/>
					<Vertex X="13651" Y="18738" Z="0"/>
					<Vertex X="13659" Y="18738" Z="0"/>
					<Vertex X="13667" Y="18746" Z="0"/>
					<Vertex X="13667" Y="18770" Z="0"/>
					<Vertex X="13684" Y="18786" Z="0"/>
					<Vertex X="13692" Y="18794" Z="0"/>
					<Vertex X="13700" Y="18802" Z="0"/>
					<Vertex X="13708" Y="18818" Z="0"/>
					<Vertex X="13716" Y="18827" Z="0"/>
					<Vertex X="13724" Y="18835" Z="0"/>
					<Vertex X="13732" Y="18843" Z="0"/>
					<Vertex X="13740" Y="18859" Z="0"/>
					<Vertex X="13740" Y="18867" Z="0"/>
					<Vertex X="13748" Y="18883" Z="0"/>
					<Vertex X="13748" Y="18899" Z="0"/>
					<Vertex X="13748" Y="18924" Z="0"/>
					<Vertex X="13748" Y="18948" Z="0"/>
					<Vertex X="13748" Y="18972" Z="0"/>
					<Vertex X="13748" Y="18980" Z="0"/>
					<Vertex X="13748" Y="19029" Z="0"/>
					<Vertex X="13748" Y="19037" Z="0"/>
					<Vertex X="13748" Y="19069" Z="0"/>
					<Vertex X="13748" Y="19102" Z="0"/>
					<Vertex X="13748" Y="19134" Z="0"/>
					<Vertex X="13748" Y="19174" Z="0"/>
					<Vertex X="13748" Y="19207" Z="0"/>
					<Vertex X="13748" Y="19231" Z="0"/>
					<Vertex X="13748" Y="19279" Z="0"/>
					<Vertex X="13748" Y="19304" Z="0"/>
					<Vertex X="13748" Y="19328" Z="0"/>
					<Vertex X="13748" Y="19352" Z="0"/>
					<Vertex X="13748" Y="19376" Z="0"/>
					<Vertex X="13748" Y="19393" Z="0"/>
					<Vertex X="13748" Y="19409" Z="0"/>
					<Vertex X="13773" Y="19457" Z="0"/>
					<Vertex X="13813" Y="19506" Z="0"/>
					<Vertex X="13837" Y="19538" Z="0"/>
					<Vertex X="13862" Y="19546" Z="0"/>
					<Vertex X="13870" Y="19554" Z="0"/>
					<Vertex X="13918" Y="19562" Z="0"/>
					<Vertex X="13967" Y="19562" Z="0"/>
					<Vertex X="14007" Y="19562" Z="0"/>
					<Vertex X="14080" Y="19546" Z="0"/>
					<Vertex X="14145" Y="19538" Z="0"/>
					<Vertex X="14185" Y="19514" Z="0"/>
					<Vertex X="14242" Y="19465" Z="0"/>
					<Vertex X="14290" Y="19417" Z="0"/>
					<Vertex X="14331" Y="19376" Z="0"/>
					<Vertex X="14355" Y="19352" Z="0"/>
					<Vertex X="14379" Y="19328" Z="0"/>
					<Vertex X="14403" Y="19320" Z="0"/>
					<Vertex X="14436" Y="19312" Z="0"/>
					<Vertex X="14452" Y="19312" Z="0"/>
					<Vertex X="14476" Y="19312" Z="0"/>
					<Vertex X="14484" Y="19312" Z="0"/>
					<Vertex X="14508" Y="19312" Z="0"/>
					<Vertex X="14525" Y="19312" Z="0"/>
					<Vertex X="14549" Y="19312" Z="0"/>
					<Vertex X="14565" Y="19320" Z="0"/>
					<Vertex X="14581" Y="19328" Z="0"/>
					<Vertex X="14597" Y="19344" Z="0"/>
					<Vertex X="14606" Y="19344" Z="0"/>
					<Vertex X="14614" Y="19344" Z="0"/>
					<Vertex X="14622" Y="19328" Z="0"/>
					<Vertex X="14630" Y="19320" Z="0"/>
					<Vertex X="14638" Y="19271" Z="0"/>
					<Vertex X="14654" Y="19215" Z="0"/>
					<Vertex X="14654" Y="19150" Z="0"/>
					<Vertex X="14662" Y="19102" Z="0"/>
					<Vertex X="14662" Y="19061" Z="0"/>
					<Vertex X="14662" Y="19013" Z="0"/>
					<Vertex X="14662" Y="18940" Z="0"/>
					<Vertex X="14662" Y="18875" Z="0"/>
					<Vertex X="14662" Y="18827" Z="0"/>
					<Vertex X="14662" Y="18802" Z="0"/>
					<Vertex X="14662" Y="18794" Z="0"/>
					<Vertex X="14662" Y="18778" Z="0"/>
					<Vertex X="14662" Y="18754" Z="0"/>
					<Vertex X="14670" Y="18746" Z="0"/>
					<Vertex X="14670" Y="18730" Z="0"/>
					<Vertex X="14678" Y="18713" Z="0"/>
					<Vertex X="14686" Y="18681" Z="0"/>
					<Vertex X="14686" Y="18641" Z="0"/>
					<Vertex X="14686" Y="18608" Z="0"/>
					<Vertex X="14686" Y="18552" Z="0"/>
					<Vertex X="14686" Y="18503" Z="0"/>
					<Vertex X="14686" Y="18430" Z="0"/>
					<Vertex X="14686" Y="18358" Z="0"/>
					<Vertex X="14686" Y="18309" Z="0"/>
					<Vertex X="14686" Y="18244" Z="0"/>
					<Vertex X="14686" Y="18180" Z="0"/>
					<Vertex X="14711" Y="18123" Z="0"/>
					<Vertex X="14711" Y="18074" Z="0"/>
					<Vertex X="14727" Y="18018" Z="0"/>
					<Vertex X="14735" Y="17986" Z="0"/>
					<Vertex X="14751" Y="17937" Z="0"/>
					<Vertex X="14767" Y="17905" Z="0"/>
					<Vertex X="14775" Y="17880" Z="0"/>
					<Vertex X="14792" Y="17856" Z="0"/>
					<Vertex X="14792" Y="17832" Z="0"/>
					<Vertex X="14800" Y="17824" Z="0"/>
					<Vertex X="14800" Y="17808" Z="0"/>
					<Vertex X="14808" Y="17799" Z="0"/>
					<Vertex X="14816" Y="17783" Z="0"/>
					<Vertex X="14824" Y="17767" Z="0"/>
					<Vertex X="14840" Y="17751" Z="0"/>
					<Vertex X="14848" Y="17735" Z="0"/>
					<Vertex X="14872" Y="17719" Z="0"/>
					<Vertex X="14881" Y="17702" Z="0"/>
					<Vertex X="14897" Y="17678" Z="0"/>
					<Vertex X="14905" Y="17678" Z="0"/>
					<Vertex X="14913" Y="17670" Z="0"/>
					<Vertex X="14921" Y="17670" Z="0"/>
					<Vertex X="14921" Y="17662" Z="0"/>
					<Vertex X="14921" Y="17654" Z="0"/>
					<Vertex X="14929" Y="17646" Z="0"/>
					<Vertex X="14929" Y="17638" Z="0"/>
					<Vertex X="14937" Y="17622" Z="0"/>
					<Vertex X="14945" Y="17613" Z="0"/>
					<Vertex X="14945" Y="17605" Z="0"/>
					<Vertex X="14953" Y="17597" Z="0"/>
					<Vertex X="14953" Y="17589" Z="0"/>
					<Vertex X="14961" Y="17581" Z="0"/>
					<Vertex X="14969" Y="17573" Z="0"/>
					<Vertex X="14978" Y="17565" Z="0"/>
					<Vertex X="14986" Y="17549" Z="0"/>
					<Vertex X="14994" Y="17541" Z="0"/>
					<Vertex X="15002" Y="17533" Z="0"/>
					<Vertex X="15010" Y="17516" Z="0"/>
					<Vertex X="15010" Y="17508" Z="0"/>
					<Vertex X="15018" Y="17500" Z="0"/>
					<Vertex X="15026" Y="17492" Z="0"/>
					<Vertex X="15034" Y="17484" Z="0"/>
					<Vertex X="15042" Y="17476" Z="0"/>
					<Vertex X="15050" Y="17468" Z="0"/>
					<Vertex X="15058" Y="17468" Z="0"/>
					<Vertex X="15058" Y="17460" Z="0"/>
					<Vertex X="15075" Y="17460" Z="0"/>
					<Vertex X="15083" Y="17444" Z="0"/>
					<Vertex X="15091" Y="17444" Z="0"/>
					<Vertex X="15099" Y="17444" Z="0"/>
					<Vertex X="15115" Y="17436" Z="0"/>
					<Vertex X="15123" Y="17419" Z="0"/>
					<Vertex X="15139" Y="17419" Z="0"/>
					<Vertex X="15147" Y="17411" Z="0"/>
					<Vertex X="15164" Y="17403" Z="0"/>
					<Vertex X="15172" Y="17395" Z="0"/>
					<Vertex X="15180" Y="17395" Z="0"/>
					<Vertex X="15188" Y="17395" Z="0"/>
					<Vertex X="15196" Y="17395" Z="0"/>
					<Vertex X="15212" Y="17387" Z="0"/>
					<Vertex X="15228" Y="17387" Z="0"/>
					<Vertex X="15244" Y="17387" Z="0"/>
					<Vertex X="15269" Y="17387" Z="0"/>
					<Vertex X="15293" Y="17387" Z="0"/>
					<Vertex X="15309" Y="17387" Z="0"/>
					<Vertex X="15325" Y="17387" Z="0"/>
					<Vertex X="15333" Y="17387" Z="0"/>
					<Vertex X="15350" Y="17387" Z="0"/>
					<Vertex X="15366" Y="17387" Z="0"/>
					<Vertex X="15374" Y="17387" Z="0"/>
					<Vertex X="15398" Y="17387" Z="0"/>
					<Vertex X="15414" Y="17387" Z="0"/>
					<Vertex X="15422" Y="17387" Z="0"/>
					<Vertex X="15447" Y="17387" Z="0"/>
					<Vertex X="15455" Y="17387" Z="0"/>
					<Vertex X="15471" Y="17387" Z="0"/>
					<Vertex X="15487" Y="17387" Z="0"/>
					<Vertex X="15495" Y="17387" Z="0"/>
					<Vertex X="15503" Y="17387" Z="0"/>
					<Vertex X="15519" Y="17395" Z="0"/>
					<Vertex X="15527" Y="17403" Z="0"/>
					<Vertex X="15536" Y="17403" Z="0"/>
					<Vertex X="15552" Y="17411" Z="0"/>
					<Vertex X="15552" Y="17419" Z="0"/>
					<Vertex X="15552" Y="17427" Z="0"/>
					<Vertex X="15560" Y="17427" Z="0"/>
					<Vertex X="15551" Y="17444" Z="0"/>
				</Vertices>
			</Region>
			<Region Id="3" Type="0" Zoom="0.083334" Selected="1" ImageLocation="" ImageFocus="0" Length="23226.5" Area="19875752.0" LengthMicrons="5771.8" AreaMicrons="1227372.5" Text="NC" NegativeROA="0" InputRegionId="0" Analyze="1" DisplayId="3">
				<Attributes/>
				<Vertices>
					<Vertex X="11508" Y="8952" Z="0"/>
					<Vertex X="11556" Y="8904" Z="0"/>
					<Vertex X="11568" Y="8892" Z="0"/>
					<Vertex X="11580" Y="8868" Z="0"/>
					<Vertex X="11604" Y="8844" Z="0"/>
					<Vertex X="11628" Y="8832" Z="0"/>
					<Vertex X="11652" Y="8784" Z="0"/>
					<Vertex X="11676" Y="8772" Z="0"/>
					<Vertex X="11700" Y="8724" Z="0"/>
					<Vertex X="11712" Y="8712" Z="0"/>
					<Vertex X="11724" Y="8700" Z="0"/>
					<Vertex X="11748" Y="8676" Z="0"/>
					<Vertex X="11772" Y="8652" Z="0"/>
					<Vertex X="11796" Y="8616" Z="0"/>
					<Vertex X="11808" Y="8604" Z="0"/>
					<Vertex X="11844" Y="8568" Z="0"/>
					<Vertex X="11868" Y="8532" Z="0"/>
					<Vertex X="11892" Y="8508" Z="0"/>
					<Vertex X="11916" Y="8484" Z="0"/>
					<Vertex X="11928" Y="8448" Z="0"/>
					<Vertex X="11952" Y="8436" Z="0"/>
					<Vertex X="11964" Y="8412" Z="0"/>
					<Vertex X="11988" Y="8376" Z="0"/>
					<Vertex X="12000" Y="8352" Z="0"/>
					<Vertex X="12036" Y="8328" Z="0"/>
					<Vertex X="12060" Y="8280" Z="0"/>
					<Vertex X="12084" Y="8256" Z="0"/>
					<Vertex X="12108" Y="8208" Z="0"/>
					<Vertex X="12120" Y="8196" Z="0"/>
					<Vertex X="12144" Y="8172" Z="0"/>
					<Vertex X="12168" Y="8148" Z="0"/>
					<Vertex X="12180" Y="8136" Z="0"/>
					<Vertex X="12192" Y="8124" Z="0"/>
					<Vertex X="12216" Y="8100" Z="0"/>
					<Vertex X="12228" Y="8100" Z="0"/>
					<Vertex X="12252" Y="8064" Z="0"/>
					<Vertex X="12264" Y="8052" Z="0"/>
					<Vertex X="12276" Y="8040" Z="0"/>
					<Vertex X="12288" Y="8028" Z="0"/>
					<Vertex X="12324" Y="8016" Z="0"/>
					<Vertex X="12336" Y="8004" Z="0"/>
					<Vertex X="12348" Y="7992" Z="0"/>
					<Vertex X="12372" Y="7992" Z="0"/>
					<Vertex X="12396" Y="7992" Z="0"/>
					<Vertex X="12408" Y="7992" Z="0"/>
					<Vertex X="12420" Y="7992" Z="0"/>
					<Vertex X="12444" Y="7992" Z="0"/>
					<Vertex X="12468" Y="7992" Z="0"/>
					<Vertex X="12492" Y="7968" Z="0"/>
					<Vertex X="12528" Y="7968" Z="0"/>
					<Vertex X="12564" Y="7968" Z="0"/>
					<Vertex X="12588" Y="7968" Z="0"/>
					<Vertex X="12612" Y="7968" Z="0"/>
					<Vertex X="12636" Y="7956" Z="0"/>
					<Vertex X="12648" Y="7956" Z="0"/>
					<Vertex X="12672" Y="7956" Z="0"/>
					<Vertex X="12696" Y="7956" Z="0"/>
					<Vertex X="12708" Y="7956" Z="0"/>
					<Vertex X="12744" Y="7956" Z="0"/>
					<Vertex X="12756" Y="7956" Z="0"/>
					<Vertex X="12780" Y="7956" Z="0"/>
					<Vertex X="12816" Y="7956" Z="0"/>
					<Vertex X="12840" Y="7956" Z="0"/>
					<Vertex X="12864" Y="7956" Z="0"/>
					<Vertex X="12888" Y="7956" Z="0"/>
					<Vertex X="12900" Y="7956" Z="0"/>
					<Vertex X="12912" Y="7956" Z="0"/>
					<Vertex X="12924" Y="7956" Z="0"/>
					<Vertex X="12948" Y="7956" Z="0"/>
					<Vertex X="12960" Y="7956" Z="0"/>
					<Vertex X="12996" Y="7956" Z="0"/>
					<Vertex X="13008" Y="7956" Z="0"/>
					<Vertex X="13020" Y="7956" Z="0"/>
					<Vertex X="13032" Y="7968" Z="0"/>
					<Vertex X="13044" Y="7968" Z="0"/>
					<Vertex X="13056" Y="7968" Z="0"/>
					<Vertex X="13068" Y="7980" Z="0"/>
					<Vertex X="13080" Y="7980" Z="0"/>
					<Vertex X="13104" Y="7992" Z="0"/>
					<Vertex X="13116" Y="8004" Z="0"/>
					<Vertex X="13128" Y="8016" Z="0"/>
					<Vertex X="13140" Y="8016" Z="0"/>
					<Vertex X="13164" Y="8040" Z="0"/>
					<Vertex X="13188" Y="8040" Z="0"/>
					<Vertex X="13188" Y="8052" Z="0"/>
					<Vertex X="13200" Y="8052" Z="0"/>
					<Vertex X="13212" Y="8076" Z="0"/>
					<Vertex X="13224" Y="8076" Z="0"/>
					<Vertex X="13224" Y="8088" Z="0"/>
					<Vertex X="13248" Y="8112" Z="0"/>
					<Vertex X="13260" Y="8136" Z="0"/>
					<Vertex X="13284" Y="8148" Z="0"/>
					<Vertex X="13296" Y="8160" Z="0"/>
					<Vertex X="13308" Y="8172" Z="0"/>
					<Vertex X="13320" Y="8184" Z="0"/>
					<Vertex X="13332" Y="8196" Z="0"/>
					<Vertex X="13344" Y="8208" Z="0"/>
					<Vertex X="13356" Y="8220" Z="0"/>
					<Vertex X="13368" Y="8232" Z="0"/>
					<Vertex X="13368" Y="8244" Z="0"/>
					<Vertex X="13380" Y="8244" Z="0"/>
					<Vertex X="13380" Y="8256" Z="0"/>
					<Vertex X="13404" Y="8268" Z="0"/>
					<Vertex X="13404" Y="8280" Z="0"/>
					<Vertex X="13416" Y="8280" Z="0"/>
					<Vertex X="13416" Y="8292" Z="0"/>
					<Vertex X="13428" Y="8304" Z="0"/>
					<Vertex X="13428" Y="8316" Z="0"/>
					<Vertex X="13440" Y="8316" Z="0"/>
					<Vertex X="13452" Y="8328" Z="0"/>
					<Vertex X="13464" Y="8340" Z="0"/>
					<Vertex X="13476" Y="8352" Z="0"/>
					<Vertex X="13500" Y="8376" Z="0"/>
					<Vertex X="13512" Y="8388" Z="0"/>
					<Vertex X="13524" Y="8388" Z="0"/>
					<Vertex X="13536" Y="8400" Z="0"/>
					<Vertex X="13548" Y="8412" Z="0"/>
					<Vertex X="13560" Y="8424" Z="0"/>
					<Vertex X="13584" Y="8436" Z="0"/>
					<Vertex X="13596" Y="8448" Z="0"/>
					<Vertex X="13620" Y="8460" Z="0"/>
					<Vertex X="13632" Y="8460" Z="0"/>
					<Vertex X="13644" Y="8484" Z="0"/>
					<Vertex X="13656" Y="8484" Z="0"/>
					<Vertex X="13668" Y="8484" Z="0"/>
					<Vertex X="13680" Y="8496" Z="0"/>
					<Vertex X="13704" Y="8496" Z="0"/>
					<Vertex X="13716" Y="8508" Z="0"/>
					<Vertex X="13728" Y="8508" Z="0"/>
					<Vertex X="13740" Y="8508" Z="0"/>
					<Vertex X="13764" Y="8520" Z="0"/>
					<Vertex X="13776" Y="8520" Z="0"/>
					<Vertex X="13788" Y="8520" Z="0"/>
					<Vertex X="13788" Y="8532" Z="0"/>
					<Vertex X="13812" Y="8532" Z="0"/>
					<Vertex X="13836" Y="8544" Z="0"/>
					<Vertex X="13848" Y="8544" Z="0"/>
					<Vertex X="13860" Y="8544" Z="0"/>
					<Vertex X="13896" Y="8544" Z="0"/>
					<Vertex X="13908" Y="8544" Z="0"/>
					<Vertex X="13944" Y="8544" Z="0"/>
					<Vertex X="13968" Y="8556" Z="0"/>
					<Vertex X="13992" Y="8556" Z="0"/>
					<Vertex X="14016" Y="8556" Z="0"/>
					<Vertex X="14028" Y="8556" Z="0"/>
					<Vertex X="14064" Y="8556" Z="0"/>
					<Vertex X="14076" Y="8556" Z="0"/>
					<Vertex X="14088" Y="8556" Z="0"/>
					<Vertex X="14112" Y="8556" Z="0"/>
					<Vertex X="14136" Y="8556" Z="0"/>
					<Vertex X="14148" Y="8556" Z="0"/>
					<Vertex X="14172" Y="8556" Z="0"/>
					<Vertex X="14196" Y="8556" Z="0"/>
					<Vertex X="14220" Y="8556" Z="0"/>
					<Vertex X="14232" Y="8556" Z="0"/>
					<Vertex X="14244" Y="8556" Z="0"/>
					<Vertex X="14268" Y="8556" Z="0"/>
					<Vertex X="14280" Y="8556" Z="0"/>
					<Vertex X="14292" Y="8556" Z="0"/>
					<Vertex X="14316" Y="8556" Z="0"/>
					<Vertex X="14340" Y="8556" Z="0"/>
					<Vertex X="14352" Y="8556" Z="0"/>
					<Vertex X="14364" Y="8556" Z="0"/>
					<Vertex X="14388" Y="8556" Z="0"/>
					<Vertex X="14412" Y="8556" Z="0"/>
					<Vertex X="14424" Y="8556" Z="0"/>
					<Vertex X="14436" Y="8556" Z="0"/>
					<Vertex X="14460" Y="8556" Z="0"/>
					<Vertex X="14472" Y="8556" Z="0"/>
					<Vertex X="14508" Y="8556" Z="0"/>
					<Vertex X="14520" Y="8556" Z="0"/>
					<Vertex X="14532" Y="8556" Z="0"/>
					<Vertex X="14556" Y="8556" Z="0"/>
					<Vertex X="14592" Y="8556" Z="0"/>
					<Vertex X="14604" Y="8556" Z="0"/>
					<Vertex X="14628" Y="8556" Z="0"/>
					<Vertex X="14652" Y="8544" Z="0"/>
					<Vertex X="14664" Y="8544" Z="0"/>
					<Vertex X="14676" Y="8544" Z="0"/>
					<Vertex X="14712" Y="8532" Z="0"/>
					<Vertex X="14724" Y="8520" Z="0"/>
					<Vertex X="14736" Y="8520" Z="0"/>
					<Vertex X="14772" Y="8520" Z="0"/>
					<Vertex X="14784" Y="8508" Z="0"/>
					<Vertex X="14796" Y="8508" Z="0"/>
					<Vertex X="14808" Y="8508" Z="0"/>
					<Vertex X="14832" Y="8508" Z="0"/>
					<Vertex X="14856" Y="8496" Z="0"/>
					<Vertex X="14880" Y="8484" Z="0"/>
					<Vertex X="14892" Y="8484" Z="0"/>
					<Vertex X="14916" Y="8484" Z="0"/>
					<Vertex X="14916" Y="8472" Z="0"/>
					<Vertex X="14940" Y="8460" Z="0"/>
					<Vertex X="14952" Y="8460" Z="0"/>
					<Vertex X="14988" Y="8460" Z="0"/>
					<Vertex X="15000" Y="8448" Z="0"/>
					<Vertex X="15024" Y="8436" Z="0"/>
					<Vertex X="15036" Y="8436" Z="0"/>
					<Vertex X="15048" Y="8424" Z="0"/>
					<Vertex X="15072" Y="8424" Z="0"/>
					<Vertex X="15096" Y="8424" Z="0"/>
					<Vertex X="15108" Y="8424" Z="0"/>
					<Vertex X="15132" Y="8400" Z="0"/>
					<Vertex X="15144" Y="8400" Z="0"/>
					<Vertex X="15156" Y="8400" Z="0"/>
					<Vertex X="15168" Y="8400" Z="0"/>
					<Vertex X="15192" Y="8400" Z="0"/>
					<Vertex X="15204" Y="8388" Z="0"/>
					<Vertex X="15228" Y="8388" Z="0"/>
					<Vertex X="15252" Y="8388" Z="0"/>
					<Vertex X="15264" Y="8388" Z="0"/>
					<Vertex X="15276" Y="8376" Z="0"/>
					<Vertex X="15288" Y="8376" Z="0"/>
					<Vertex X="15312" Y="8376" Z="0"/>
					<Vertex X="15324" Y="8376" Z="0"/>
					<Vertex X="15336" Y="8376" Z="0"/>
					<Vertex X="15348" Y="8376" Z="0"/>
					<Vertex X="15360" Y="8376" Z="0"/>
					<Vertex X="15372" Y="8364" Z="0"/>
					<Vertex X="15384" Y="8364" Z="0"/>
					<Vertex X="15396" Y="8364" Z="0"/>
					<Vertex X="15420" Y="8364" Z="0"/>
					<Vertex X="15444" Y="8364" Z="0"/>
					<Vertex X="15456" Y="8364" Z="0"/>
					<Vertex X="15468" Y="8364" Z="0"/>
					<Vertex X="15480" Y="8364" Z="0"/>
					<Vertex X="15492" Y="8364" Z="0"/>
					<Vertex X="15504" Y="8364" Z="0"/>
					<Vertex X="15528" Y="8364" Z="0"/>
					<Vertex X="15540" Y="8364" Z="0"/>
					<Vertex X="15552" Y="8364" Z="0"/>
					<Vertex X="15576" Y="8364" Z="0"/>
					<Vertex X="15600" Y="8364" Z="0"/>
					<Vertex X="15624" Y="8364" Z="0"/>
					<Vertex X="15636" Y="8364" Z="0"/>
					<Vertex X="15672" Y="8364" Z="0"/>
					<Vertex X="15696" Y="8364" Z="0"/>
					<Vertex X="15720" Y="8364" Z="0"/>
					<Vertex X="15744" Y="8364" Z="0"/>
					<Vertex X="15768" Y="8364" Z="0"/>
					<Vertex X="15792" Y="8364" Z="0"/>
					<Vertex X="15816" Y="8364" Z="0"/>
					<Vertex X="15852" Y="8364" Z="0"/>
					<Vertex X="15876" Y="8364" Z="0"/>
					<Vertex X="15924" Y="8364" Z="0"/>
					<Vertex X="15936" Y="8364" Z="0"/>
					<Vertex X="15972" Y="8364" Z="0"/>
					<Vertex X="15984" Y="8364" Z="0"/>
					<Vertex X="16008" Y="8364" Z="0"/>
					<Vertex X="16020" Y="8364" Z="0"/>
					<Vertex X="16044" Y="8364" Z="0"/>
					<Vertex X="16056" Y="8364" Z="0"/>
					<Vertex X="16080" Y="8364" Z="0"/>
					<Vertex X="16092" Y="8364" Z="0"/>
					<Vertex X="16104" Y="8364" Z="0"/>
					<Vertex X="16128" Y="8364" Z="0"/>
					<Vertex X="16140" Y="8364" Z="0"/>
					<Vertex X="16164" Y="8364" Z="0"/>
					<Vertex X="16176" Y="8364" Z="0"/>
					<Vertex X="16200" Y="8364" Z="0"/>
					<Vertex X="16224" Y="8364" Z="0"/>
					<Vertex X="16248" Y="8364" Z="0"/>
					<Vertex X="16272" Y="8364" Z="0"/>
					<Vertex X="16296" Y="8364" Z="0"/>
					<Vertex X="16308" Y="8364" Z="0"/>
					<Vertex X="16332" Y="8364" Z="0"/>
					<Vertex X="16344" Y="8364" Z="0"/>
					<Vertex X="16356" Y="8364" Z="0"/>
					<Vertex X="16380" Y="8364" Z="0"/>
					<Vertex X="16404" Y="8364" Z="0"/>
					<Vertex X="16416" Y="8364" Z="0"/>
					<Vertex X="16452" Y="8364" Z="0"/>
					<Vertex X="16464" Y="8364" Z="0"/>
					<Vertex X="16488" Y="8364" Z="0"/>
					<Vertex X="16512" Y="8364" Z="0"/>
					<Vertex X="16536" Y="8364" Z="0"/>
					<Vertex X="16548" Y="8364" Z="0"/>
					<Vertex X="16572" Y="8364" Z="0"/>
					<Vertex X="16584" Y="8364" Z="0"/>
					<Vertex X="16596" Y="8376" Z="0"/>
					<Vertex X="16620" Y="8376" Z="0"/>
					<Vertex X="16644" Y="8376" Z="0"/>
					<Vertex X="16680" Y="8376" Z="0"/>
					<Vertex X="16704" Y="8376" Z="0"/>
					<Vertex X="16716" Y="8376" Z="0"/>
					<Vertex X="16752" Y="8400" Z="0"/>
					<Vertex X="16764" Y="8400" Z="0"/>
					<Vertex X="16788" Y="8400" Z="0"/>
					<Vertex X="16812" Y="8412" Z="0"/>
					<Vertex X="16836" Y="8412" Z="0"/>
					<Vertex X="16848" Y="8412" Z="0"/>
					<Vertex X="16884" Y="8412" Z="0"/>
					<Vertex X="16896" Y="8412" Z="0"/>
					<Vertex X="16920" Y="8412" Z="0"/>
					<Vertex X="16932" Y="8412" Z="0"/>
					<Vertex X="16956" Y="8412" Z="0"/>
					<Vertex X="16980" Y="8412" Z="0"/>
					<Vertex X="17004" Y="8412" Z="0"/>
					<Vertex X="17016" Y="8412" Z="0"/>
					<Vertex X="17040" Y="8412" Z="0"/>
					<Vertex X="17052" Y="8412" Z="0"/>
					<Vertex X="17064" Y="8424" Z="0"/>
					<Vertex X="17076" Y="8424" Z="0"/>
					<Vertex X="17088" Y="8424" Z="0"/>
					<Vertex X="17112" Y="8436" Z="0"/>
					<Vertex X="17136" Y="8436" Z="0"/>
					<Vertex X="17172" Y="8436" Z="0"/>
					<Vertex X="17208" Y="8448" Z="0"/>
					<Vertex X="17220" Y="8448" Z="0"/>
					<Vertex X="17256" Y="8448" Z="0"/>
					<Vertex X="17292" Y="8448" Z="0"/>
					<Vertex X="17316" Y="8460" Z="0"/>
					<Vertex X="17340" Y="8460" Z="0"/>
					<Vertex X="17364" Y="8472" Z="0"/>
					<Vertex X="17376" Y="8472" Z="0"/>
					<Vertex X="17400" Y="8484" Z="0"/>
					<Vertex X="17400" Y="8496" Z="0"/>
					<Vertex X="17424" Y="8496" Z="0"/>
					<Vertex X="17424" Y="8508" Z="0"/>
					<Vertex X="17436" Y="8520" Z="0"/>
					<Vertex X="17436" Y="8532" Z="0"/>
					<Vertex X="17436" Y="8556" Z="0"/>
					<Vertex X="17436" Y="8568" Z="0"/>
					<Vertex X="17436" Y="8592" Z="0"/>
					<Vertex X="17436" Y="8604" Z="0"/>
					<Vertex X="17436" Y="8616" Z="0"/>
					<Vertex X="17448" Y="8628" Z="0"/>
					<Vertex X="17448" Y="8640" Z="0"/>
					<Vertex X="17448" Y="8652" Z="0"/>
					<Vertex X="17448" Y="8664" Z="0"/>
					<Vertex X="17460" Y="8676" Z="0"/>
					<Vertex X="17460" Y="8688" Z="0"/>
					<Vertex X="17460" Y="8700" Z="0"/>
					<Vertex X="17460" Y="8712" Z="0"/>
					<Vertex X="17472" Y="8724" Z="0"/>
					<Vertex X="17472" Y="8748" Z="0"/>
					<Vertex X="17472" Y="8760" Z="0"/>
					<Vertex X="17484" Y="8760" Z="0"/>
					<Vertex X="17484" Y="8772" Z="0"/>
					<Vertex X="17484" Y="8784" Z="0"/>
					<Vertex X="17484" Y="8796" Z="0"/>
					<Vertex X="17496" Y="8808" Z="0"/>
					<Vertex X="17508" Y="8832" Z="0"/>
					<Vertex X="17520" Y="8844" Z="0"/>
					<Vertex X="17520" Y="8856" Z="0"/>
					<Vertex X="17520" Y="8880" Z="0"/>
					<Vertex X="17544" Y="8904" Z="0"/>
					<Vertex X="17556" Y="8928" Z="0"/>
					<Vertex X="17556" Y="8952" Z="0"/>
					<Vertex X="17556" Y="8964" Z="0"/>
					<Vertex X="17556" Y="8988" Z="0"/>
					<Vertex X="17568" Y="9012" Z="0"/>
					<Vertex X="17568" Y="9024" Z="0"/>
					<Vertex X="17592" Y="9036" Z="0"/>
					<Vertex X="17592" Y="9072" Z="0"/>
					<Vertex X="17592" Y="9084" Z="0"/>
					<Vertex X="17592" Y="9096" Z="0"/>
					<Vertex X="17592" Y="9120" Z="0"/>
					<Vertex X="17592" Y="9132" Z="0"/>
					<Vertex X="17604" Y="9156" Z="0"/>
					<Vertex X="17616" Y="9192" Z="0"/>
					<Vertex X="17616" Y="9216" Z="0"/>
					<Vertex X="17640" Y="9312" Z="0"/>
					<Vertex X="17640" Y="9336" Z="0"/>
					<Vertex X="17652" Y="9384" Z="0"/>
					<Vertex X="17652" Y="9396" Z="0"/>
					<Vertex X="17652" Y="9420" Z="0"/>
					<Vertex X="17652" Y="9444" Z="0"/>
					<Vertex X="17664" Y="9480" Z="0"/>
					<Vertex X="17664" Y="9504" Z="0"/>
					<Vertex X="17664" Y="9516" Z="0"/>
					<Vertex X="17664" Y="9552" Z="0"/>
					<Vertex X="17664" Y="9564" Z="0"/>
					<Vertex X="17664" Y="9588" Z="0"/>
					<Vertex X="17664" Y="9600" Z="0"/>
					<Vertex X="17664" Y="9612" Z="0"/>
					<Vertex X="17592" Y="9618" Z="0"/>
					<Vertex X="17581" Y="9624" Z="0"/>
					<Vertex X="17576" Y="9629" Z="0"/>
					<Vertex X="17565" Y="9634" Z="0"/>
					<Vertex X="17560" Y="9639" Z="0"/>
					<Vertex X="17555" Y="9639" Z="0"/>
					<Vertex X="17544" Y="9645" Z="0"/>
					<Vertex X="17539" Y="9650" Z="0"/>
					<Vertex X="17528" Y="9655" Z="0"/>
					<Vertex X="17523" Y="9661" Z="0"/>
					<Vertex X="17513" Y="9666" Z="0"/>
					<Vertex X="17497" Y="9676" Z="0"/>
					<Vertex X="17481" Y="9682" Z="0"/>
					<Vertex X="17454" Y="9692" Z="0"/>
					<Vertex X="17439" Y="9703" Z="0"/>
					<Vertex X="17428" Y="9708" Z="0"/>
					<Vertex X="17417" Y="9708" Z="0"/>
					<Vertex X="17407" Y="9713" Z="0"/>
					<Vertex X="17380" Y="9713" Z="0"/>
					<Vertex X="17365" Y="9713" Z="0"/>
					<Vertex X="17333" Y="9713" Z="0"/>
					<Vertex X="17312" Y="9713" Z="0"/>
					<Vertex X="17280" Y="9708" Z="0"/>
					<Vertex X="17259" Y="9708" Z="0"/>
					<Vertex X="17243" Y="9703" Z="0"/>
					<Vertex X="17227" Y="9703" Z="0"/>
					<Vertex X="17216" Y="9698" Z="0"/>
					<Vertex X="17201" Y="9698" Z="0"/>
					<Vertex X="17190" Y="9698" Z="0"/>
					<Vertex X="17174" Y="9698" Z="0"/>
					<Vertex X="17169" Y="9698" Z="0"/>
					<Vertex X="17153" Y="9698" Z="0"/>
					<Vertex X="17142" Y="9698" Z="0"/>
					<Vertex X="17132" Y="9698" Z="0"/>
					<Vertex X="17116" Y="9698" Z="0"/>
					<Vertex X="17095" Y="9698" Z="0"/>
					<Vertex X="17079" Y="9698" Z="0"/>
					<Vertex X="17058" Y="9698" Z="0"/>
					<Vertex X="17021" Y="9692" Z="0"/>
					<Vertex X="17000" Y="9682" Z="0"/>
					<Vertex X="16968" Y="9682" Z="0"/>
					<Vertex X="16963" Y="9676" Z="0"/>
					<Vertex X="16931" Y="9671" Z="0"/>
					<Vertex X="16905" Y="9661" Z="0"/>
					<Vertex X="16883" Y="9661" Z="0"/>
					<Vertex X="16868" Y="9655" Z="0"/>
					<Vertex X="16841" Y="9650" Z="0"/>
					<Vertex X="16815" Y="9650" Z="0"/>
					<Vertex X="16793" Y="9645" Z="0"/>
					<Vertex X="16762" Y="9645" Z="0"/>
					<Vertex X="16756" Y="9639" Z="0"/>
					<Vertex X="16730" Y="9634" Z="0"/>
					<Vertex X="16693" Y="9629" Z="0"/>
					<Vertex X="16672" Y="9629" Z="0"/>
					<Vertex X="16635" Y="9618" Z="0"/>
					<Vertex X="16603" Y="9613" Z="0"/>
					<Vertex X="16577" Y="9613" Z="0"/>
					<Vertex X="16561" Y="9613" Z="0"/>
					<Vertex X="16534" Y="9613" Z="0"/>
					<Vertex X="16513" Y="9613" Z="0"/>
					<Vertex X="16492" Y="9613" Z="0"/>
					<Vertex X="16476" Y="9613" Z="0"/>
					<Vertex X="16460" Y="9613" Z="0"/>
					<Vertex X="16444" Y="9613" Z="0"/>
					<Vertex X="16423" Y="9613" Z="0"/>
					<Vertex X="16407" Y="9613" Z="0"/>
					<Vertex X="16381" Y="9613" Z="0"/>
					<Vertex X="16370" Y="9613" Z="0"/>
					<Vertex X="16355" Y="9618" Z="0"/>
					<Vertex X="16333" Y="9624" Z="0"/>
					<Vertex X="16328" Y="9629" Z="0"/>
					<Vertex X="16312" Y="9634" Z="0"/>
					<Vertex X="16296" Y="9639" Z="0"/>
					<Vertex X="16286" Y="9645" Z="0"/>
					<Vertex X="16259" Y="9655" Z="0"/>
					<Vertex X="16244" Y="9666" Z="0"/>
					<Vertex X="16222" Y="9676" Z="0"/>
					<Vertex X="16207" Y="9692" Z="0"/>
					<Vertex X="16196" Y="9698" Z="0"/>
					<Vertex X="16175" Y="9719" Z="0"/>
					<Vertex X="16154" Y="9740" Z="0"/>
					<Vertex X="16138" Y="9756" Z="0"/>
					<Vertex X="16111" Y="9787" Z="0"/>
					<Vertex X="16080" Y="9824" Z="0"/>
					<Vertex X="16037" Y="9883" Z="0"/>
					<Vertex X="15990" Y="9951" Z="0"/>
					<Vertex X="15969" Y="9988" Z="0"/>
					<Vertex X="15937" Y="10031" Z="0"/>
					<Vertex X="15895" Y="10057" Z="0"/>
					<Vertex X="15895" Y="10057" Z="0"/>
					<Vertex X="15868" Y="10068" Z="0"/>
					<Vertex X="15831" Y="10078" Z="0"/>
					<Vertex X="15821" Y="10084" Z="0"/>
					<Vertex X="15799" Y="10094" Z="0"/>
					<Vertex X="15778" Y="10099" Z="0"/>
					<Vertex X="15757" Y="10110" Z="0"/>
					<Vertex X="15741" Y="10115" Z="0"/>
					<Vertex X="15715" Y="10126" Z="0"/>
					<Vertex X="15688" Y="10131" Z="0"/>
					<Vertex X="15667" Y="10142" Z="0"/>
					<Vertex X="15657" Y="10142" Z="0"/>
					<Vertex X="15641" Y="10147" Z="0"/>
					<Vertex X="15635" Y="10147" Z="0"/>
					<Vertex X="15630" Y="10147" Z="0"/>
					<Vertex X="15620" Y="10147" Z="0"/>
					<Vertex X="15614" Y="10147" Z="0"/>
					<Vertex X="15604" Y="10147" Z="0"/>
					<Vertex X="15598" Y="10147" Z="0"/>
					<Vertex X="15593" Y="10147" Z="0"/>
					<Vertex X="15583" Y="10147" Z="0"/>
					<Vertex X="15577" Y="10147" Z="0"/>
					<Vertex X="15567" Y="10147" Z="0"/>
					<Vertex X="15561" Y="10147" Z="0"/>
					<Vertex X="15556" Y="10152" Z="0"/>
					<Vertex X="15551" Y="10152" Z="0"/>
					<Vertex X="15546" Y="10152" Z="0"/>
					<Vertex X="15540" Y="10152" Z="0"/>
					<Vertex X="15535" Y="10152" Z="0"/>
					<Vertex X="15530" Y="10152" Z="0"/>
					<Vertex X="15524" Y="10158" Z="0"/>
					<Vertex X="15498" Y="10179" Z="0"/>
					<Vertex X="15493" Y="10189" Z="0"/>
					<Vertex X="15482" Y="10195" Z="0"/>
					<Vertex X="15477" Y="10205" Z="0"/>
					<Vertex X="15472" Y="10210" Z="0"/>
					<Vertex X="15466" Y="10221" Z="0"/>
					<Vertex X="15456" Y="10232" Z="0"/>
					<Vertex X="15450" Y="10242" Z="0"/>
					<Vertex X="15440" Y="10253" Z="0"/>
					<Vertex X="15435" Y="10258" Z="0"/>
					<Vertex X="15429" Y="10263" Z="0"/>
					<Vertex X="15424" Y="10274" Z="0"/>
					<Vertex X="15419" Y="10279" Z="0"/>
					<Vertex X="15413" Y="10290" Z="0"/>
					<Vertex X="15408" Y="10295" Z="0"/>
					<Vertex X="15403" Y="10300" Z="0"/>
					<Vertex X="15398" Y="10311" Z="0"/>
					<Vertex X="15387" Y="10311" Z="0"/>
					<Vertex X="15382" Y="10316" Z="0"/>
					<Vertex X="15376" Y="10327" Z="0"/>
					<Vertex X="15361" Y="10332" Z="0"/>
					<Vertex X="15355" Y="10337" Z="0"/>
					<Vertex X="15334" Y="10343" Z="0"/>
					<Vertex X="15324" Y="10353" Z="0"/>
					<Vertex X="15302" Y="10364" Z="0"/>
					<Vertex X="15292" Y="10369" Z="0"/>
					<Vertex X="15276" Y="10380" Z="0"/>
					<Vertex X="15271" Y="10385" Z="0"/>
					<Vertex X="15249" Y="10396" Z="0"/>
					<Vertex X="15239" Y="10406" Z="0"/>
					<Vertex X="15228" Y="10411" Z="0"/>
					<Vertex X="15218" Y="10422" Z="0"/>
					<Vertex X="15207" Y="10427" Z="0"/>
					<Vertex X="15197" Y="10438" Z="0"/>
					<Vertex X="15186" Y="10443" Z="0"/>
					<Vertex X="15181" Y="10454" Z="0"/>
					<Vertex X="15170" Y="10464" Z="0"/>
					<Vertex X="15154" Y="10470" Z="0"/>
					<Vertex X="15149" Y="10480" Z="0"/>
					<Vertex X="15138" Y="10485" Z="0"/>
					<Vertex X="15133" Y="10496" Z="0"/>
					<Vertex X="15123" Y="10501" Z="0"/>
					<Vertex X="15117" Y="10512" Z="0"/>
					<Vertex X="15107" Y="10522" Z="0"/>
					<Vertex X="15101" Y="10528" Z="0"/>
					<Vertex X="15086" Y="10538" Z="0"/>
					<Vertex X="15075" Y="10549" Z="0"/>
					<Vertex X="15070" Y="10554" Z="0"/>
					<Vertex X="15059" Y="10565" Z="0"/>
					<Vertex X="15054" Y="10570" Z="0"/>
					<Vertex X="15049" Y="10575" Z="0"/>
					<Vertex X="15038" Y="10581" Z="0"/>
					<Vertex X="15027" Y="10586" Z="0"/>
					<Vertex X="15022" Y="10591" Z="0"/>
					<Vertex X="15017" Y="10596" Z="0"/>
					<Vertex X="15006" Y="10602" Z="0"/>
					<Vertex X="14996" Y="10607" Z="0"/>
					<Vertex X="14980" Y="10612" Z="0"/>
					<Vertex X="14964" Y="10612" Z="0"/>
					<Vertex X="14959" Y="10618" Z="0"/>
					<Vertex X="14943" Y="10618" Z="0"/>
					<Vertex X="14932" Y="10618" Z="0"/>
					<Vertex X="14922" Y="10618" Z="0"/>
					<Vertex X="14916" Y="10623" Z="0"/>
					<Vertex X="14911" Y="10623" Z="0"/>
					<Vertex X="14900" Y="10628" Z="0"/>
					<Vertex X="14895" Y="10628" Z="0"/>
					<Vertex X="14885" Y="10634" Z="0"/>
					<Vertex X="14869" Y="10634" Z="0"/>
					<Vertex X="14858" Y="10644" Z="0"/>
					<Vertex X="14853" Y="10644" Z="0"/>
					<Vertex X="14848" Y="10649" Z="0"/>
					<Vertex X="14837" Y="10655" Z="0"/>
					<Vertex X="14826" Y="10660" Z="0"/>
					<Vertex X="14811" Y="10665" Z="0"/>
					<Vertex X="14805" Y="10671" Z="0"/>
					<Vertex X="14800" Y="10676" Z="0"/>
					<Vertex X="14789" Y="10676" Z="0"/>
					<Vertex X="14784" Y="10676" Z="0"/>
					<Vertex X="14779" Y="10676" Z="0"/>
					<Vertex X="14774" Y="10676" Z="0"/>
					<Vertex X="14737" Y="10681" Z="0"/>
					<Vertex X="14726" Y="10692" Z="0"/>
					<Vertex X="14721" Y="10692" Z="0"/>
					<Vertex X="14737" Y="10725" Z="0"/>
					<Vertex X="14700" Y="10725" Z="0"/>
					<Vertex X="14673" Y="10725" Z="0"/>
					<Vertex X="14647" Y="10725" Z="0"/>
					<Vertex X="14620" Y="10725" Z="0"/>
					<Vertex X="14594" Y="10725" Z="0"/>
					<Vertex X="14573" Y="10725" Z="0"/>
					<Vertex X="14546" Y="10725" Z="0"/>
					<Vertex X="14520" Y="10725" Z="0"/>
					<Vertex X="14499" Y="10720" Z="0"/>
					<Vertex X="14478" Y="10720" Z="0"/>
					<Vertex X="14456" Y="10715" Z="0"/>
					<Vertex X="14446" Y="10725" Z="0"/>
					<Vertex X="14446" Y="10731" Z="0"/>
					<Vertex X="14441" Y="10736" Z="0"/>
					<Vertex X="14435" Y="10736" Z="0"/>
					<Vertex X="14425" Y="10736" Z="0"/>
					<Vertex X="14414" Y="10736" Z="0"/>
					<Vertex X="14404" Y="10741" Z="0"/>
					<Vertex X="14393" Y="10746" Z="0"/>
					<Vertex X="14377" Y="10752" Z="0"/>
					<Vertex X="14356" Y="10757" Z="0"/>
					<Vertex X="14324" Y="10762" Z="0"/>
					<Vertex X="14298" Y="10773" Z="0"/>
					<Vertex X="14277" Y="10773" Z="0"/>
					<Vertex X="14261" Y="10773" Z="0"/>
					<Vertex X="14245" Y="10773" Z="0"/>
					<Vertex X="14234" Y="10778" Z="0"/>
					<Vertex X="14213" Y="10778" Z="0"/>
					<Vertex X="14203" Y="10783" Z="0"/>
					<Vertex X="14192" Y="10783" Z="0"/>
					<Vertex X="14187" Y="10789" Z="0"/>
					<Vertex X="14171" Y="10794" Z="0"/>
					<Vertex X="14155" Y="10799" Z="0"/>
					<Vertex X="14139" Y="10805" Z="0"/>
					<Vertex X="14113" Y="10815" Z="0"/>
					<Vertex X="14086" Y="10820" Z="0"/>
					<Vertex X="14065" Y="10831" Z="0"/>
					<Vertex X="14039" Y="10836" Z="0"/>
					<Vertex X="14018" Y="10847" Z="0"/>
					<Vertex X="13991" Y="10857" Z="0"/>
					<Vertex X="13970" Y="10868" Z="0"/>
					<Vertex X="13944" Y="10879" Z="0"/>
					<Vertex X="13928" Y="10884" Z="0"/>
					<Vertex X="13901" Y="10900" Z="0"/>
					<Vertex X="13880" Y="10905" Z="0"/>
					<Vertex X="13859" Y="10916" Z="0"/>
					<Vertex X="13848" Y="10926" Z="0"/>
					<Vertex X="13843" Y="10931" Z="0"/>
					<Vertex X="13838" Y="10937" Z="0"/>
					<Vertex X="13833" Y="10937" Z="0"/>
					<Vertex X="13827" Y="10947" Z="0"/>
					<Vertex X="13817" Y="10958" Z="0"/>
					<Vertex X="13811" Y="10963" Z="0"/>
					<Vertex X="13796" Y="10984" Z="0"/>
					<Vertex X="13790" Y="10995" Z="0"/>
					<Vertex X="13774" Y="11011" Z="0"/>
					<Vertex X="13769" Y="11016" Z="0"/>
					<Vertex X="13764" Y="11027" Z="0"/>
					<Vertex X="13753" Y="11037" Z="0"/>
					<Vertex X="13748" Y="11053" Z="0"/>
					<Vertex X="13732" Y="11069" Z="0"/>
					<Vertex X="13706" Y="11090" Z="0"/>
					<Vertex X="13669" Y="11127" Z="0"/>
					<Vertex X="13648" Y="11148" Z="0"/>
					<Vertex X="13621" Y="11169" Z="0"/>
					<Vertex X="13595" Y="11185" Z="0"/>
					<Vertex X="13584" Y="11206" Z="0"/>
					<Vertex X="13568" Y="11222" Z="0"/>
					<Vertex X="13563" Y="11238" Z="0"/>
					<Vertex X="13547" Y="11259" Z="0"/>
					<Vertex X="13531" Y="11280" Z="0"/>
					<Vertex X="13505" Y="11307" Z="0"/>
					<Vertex X="13473" Y="11349" Z="0"/>
					<Vertex X="13457" Y="11375" Z="0"/>
					<Vertex X="13441" Y="11397" Z="0"/>
					<Vertex X="13436" Y="11412" Z="0"/>
					<Vertex X="13431" Y="11423" Z="0"/>
					<Vertex X="13426" Y="11428" Z="0"/>
					<Vertex X="13415" Y="11439" Z="0"/>
					<Vertex X="13410" Y="11449" Z="0"/>
					<Vertex X="13404" Y="11455" Z="0"/>
					<Vertex X="13399" Y="11471" Z="0"/>
					<Vertex X="13394" Y="11481" Z="0"/>
					<Vertex X="13389" Y="11486" Z="0"/>
					<Vertex X="13378" Y="11497" Z="0"/>
					<Vertex X="13373" Y="11508" Z="0"/>
					<Vertex X="13367" Y="11529" Z="0"/>
					<Vertex X="13352" Y="11550" Z="0"/>
					<Vertex X="13330" Y="11576" Z="0"/>
					<Vertex X="13315" Y="11597" Z="0"/>
					<Vertex X="13304" Y="11613" Z="0"/>
					<Vertex X="13304" Y="11624" Z="0"/>
					<Vertex X="13272" Y="11656" Z="0"/>
					<Vertex X="13246" Y="11682" Z="0"/>
					<Vertex X="13225" Y="11708" Z="0"/>
					<Vertex X="13209" Y="11719" Z="0"/>
					<Vertex X="13193" Y="11724" Z="0"/>
					<Vertex X="13172" Y="11735" Z="0"/>
					<Vertex X="13156" Y="11745" Z="0"/>
					<Vertex X="13130" Y="11751" Z="0"/>
					<Vertex X="13108" Y="11761" Z="0"/>
					<Vertex X="13071" Y="11772" Z="0"/>
					<Vertex X="13045" Y="11777" Z="0"/>
					<Vertex X="13019" Y="11788" Z="0"/>
					<Vertex X="12997" Y="11798" Z="0"/>
					<Vertex X="12971" Y="11804" Z="0"/>
					<Vertex X="12950" Y="11814" Z="0"/>
					<Vertex X="12918" Y="11819" Z="0"/>
					<Vertex X="12892" Y="11830" Z="0"/>
					<Vertex X="12860" Y="11835" Z="0"/>
					<Vertex X="12828" Y="11846" Z="0"/>
					<Vertex X="12797" Y="11856" Z="0"/>
					<Vertex X="12775" Y="11867" Z="0"/>
					<Vertex X="12754" Y="11878" Z="0"/>
					<Vertex X="12744" Y="11880" Z="0"/>
					<Vertex X="12696" Y="11880" Z="0"/>
					<Vertex X="12648" Y="11892" Z="0"/>
					<Vertex X="12600" Y="11892" Z="0"/>
					<Vertex X="12552" Y="11916" Z="0"/>
					<Vertex X="12516" Y="11916" Z="0"/>
					<Vertex X="12480" Y="11916" Z="0"/>
					<Vertex X="12458" Y="11856" Z="0"/>
					<Vertex X="12453" Y="11856" Z="0"/>
					<Vertex X="12448" Y="11862" Z="0"/>
					<Vertex X="12442" Y="11867" Z="0"/>
					<Vertex X="12442" Y="11872" Z="0"/>
					<Vertex X="12437" Y="11872" Z="0"/>
					<Vertex X="12427" Y="11878" Z="0"/>
					<Vertex X="12421" Y="11878" Z="0"/>
					<Vertex X="12416" Y="11883" Z="0"/>
					<Vertex X="12411" Y="11893" Z="0"/>
					<Vertex X="12400" Y="11893" Z="0"/>
					<Vertex X="12379" Y="11904" Z="0"/>
					<Vertex X="12374" Y="11909" Z="0"/>
					<Vertex X="12368" Y="11909" Z="0"/>
					<Vertex X="12363" Y="11909" Z="0"/>
					<Vertex X="12342" Y="11909" Z="0"/>
					<Vertex X="12321" Y="11909" Z="0"/>
					<Vertex X="12294" Y="11904" Z="0"/>
					<Vertex X="12273" Y="11904" Z="0"/>
					<Vertex X="12252" Y="11899" Z="0"/>
					<Vertex X="12236" Y="11893" Z="0"/>
					<Vertex X="12210" Y="11888" Z="0"/>
					<Vertex X="12183" Y="11883" Z="0"/>
					<Vertex X="12146" Y="11878" Z="0"/>
					<Vertex X="12072" Y="11856" Z="0"/>
					<Vertex X="12067" Y="11851" Z="0"/>
					<Vertex X="12057" Y="11851" Z="0"/>
					<Vertex X="12046" Y="11851" Z="0"/>
					<Vertex X="12035" Y="11846" Z="0"/>
					<Vertex X="12009" Y="11846" Z="0"/>
					<Vertex X="11998" Y="11846" Z="0"/>
					<Vertex X="11988" Y="11846" Z="0"/>
					<Vertex X="11983" Y="11846" Z="0"/>
					<Vertex X="11977" Y="11846" Z="0"/>
					<Vertex X="11967" Y="11846" Z="0"/>
					<Vertex X="11946" Y="11846" Z="0"/>
					<Vertex X="11919" Y="11851" Z="0"/>
					<Vertex X="11887" Y="11851" Z="0"/>
					<Vertex X="11861" Y="11851" Z="0"/>
					<Vertex X="11835" Y="11851" Z="0"/>
					<Vertex X="11808" Y="11851" Z="0"/>
					<Vertex X="11798" Y="11851" Z="0"/>
					<Vertex X="11776" Y="11851" Z="0"/>
					<Vertex X="11745" Y="11851" Z="0"/>
					<Vertex X="11739" Y="11851" Z="0"/>
					<Vertex X="11734" Y="11851" Z="0"/>
					<Vertex X="11724" Y="11846" Z="0"/>
					<Vertex X="11708" Y="11846" Z="0"/>
					<Vertex X="11681" Y="11846" Z="0"/>
					<Vertex X="11655" Y="11841" Z="0"/>
					<Vertex X="11639" Y="11830" Z="0"/>
					<Vertex X="11618" Y="11825" Z="0"/>
					<Vertex X="11597" Y="11814" Z="0"/>
					<Vertex X="11581" Y="11809" Z="0"/>
					<Vertex X="11554" Y="11798" Z="0"/>
					<Vertex X="11533" Y="11793" Z="0"/>
					<Vertex X="11507" Y="11782" Z="0"/>
					<Vertex X="11486" Y="11777" Z="0"/>
					<Vertex X="11459" Y="11772" Z="0"/>
					<Vertex X="11438" Y="11767" Z="0"/>
					<Vertex X="11417" Y="11767" Z="0"/>
					<Vertex X="11401" Y="11767" Z="0"/>
					<Vertex X="11380" Y="11761" Z="0"/>
					<Vertex X="11359" Y="11761" Z="0"/>
					<Vertex X="11332" Y="11756" Z="0"/>
					<Vertex X="11280" Y="11756" Z="0"/>
					<Vertex X="11248" Y="11756" Z="0"/>
					<Vertex X="11206" Y="11756" Z="0"/>
					<Vertex X="11179" Y="11761" Z="0"/>
					<Vertex X="11153" Y="11767" Z="0"/>
					<Vertex X="11137" Y="11772" Z="0"/>
					<Vertex X="11116" Y="11772" Z="0"/>
					<Vertex X="11100" Y="11782" Z="0"/>
					<Vertex X="11073" Y="11788" Z="0"/>
					<Vertex X="11052" Y="11793" Z="0"/>
					<Vertex X="11031" Y="11804" Z="0"/>
					<Vertex X="11010" Y="11809" Z="0"/>
					<Vertex X="10984" Y="11819" Z="0"/>
					<Vertex X="10968" Y="11830" Z="0"/>
					<Vertex X="10947" Y="11835" Z="0"/>
					<Vertex X="10941" Y="11841" Z="0"/>
					<Vertex X="10925" Y="11846" Z="0"/>
					<Vertex X="10915" Y="11851" Z="0"/>
					<Vertex X="10910" Y="11862" Z="0"/>
					<Vertex X="10899" Y="11872" Z="0"/>
					<Vertex X="10883" Y="11893" Z="0"/>
					<Vertex X="10873" Y="11909" Z="0"/>
					<Vertex X="10862" Y="11930" Z="0"/>
					<Vertex X="10851" Y="11952" Z="0"/>
					<Vertex X="10846" Y="11957" Z="0"/>
					<Vertex X="10836" Y="11978" Z="0"/>
					<Vertex X="10825" Y="11994" Z="0"/>
					<Vertex X="10814" Y="12010" Z="0"/>
					<Vertex X="10804" Y="12020" Z="0"/>
					<Vertex X="10788" Y="12036" Z="0"/>
					<Vertex X="10751" Y="12073" Z="0"/>
					<Vertex X="10730" Y="12094" Z="0"/>
					<Vertex X="10703" Y="12121" Z="0"/>
					<Vertex X="10682" Y="12163" Z="0"/>
					<Vertex X="10677" Y="12168" Z="0"/>
					<Vertex X="10661" Y="12194" Z="0"/>
					<Vertex X="10640" Y="12200" Z="0"/>
					<Vertex X="10624" Y="12210" Z="0"/>
					<Vertex X="10614" Y="12215" Z="0"/>
					<Vertex X="10603" Y="12221" Z="0"/>
					<Vertex X="10582" Y="12226" Z="0"/>
					<Vertex X="10566" Y="12237" Z="0"/>
					<Vertex X="10556" Y="12242" Z="0"/>
					<Vertex X="10529" Y="12247" Z="0"/>
					<Vertex X="10519" Y="12252" Z="0"/>
					<Vertex X="10508" Y="12258" Z="0"/>
					<Vertex X="10503" Y="12263" Z="0"/>
					<Vertex X="10492" Y="12263" Z="0"/>
					<Vertex X="10487" Y="12263" Z="0"/>
					<Vertex X="10476" Y="12268" Z="0"/>
					<Vertex X="10471" Y="12268" Z="0"/>
					<Vertex X="10455" Y="12274" Z="0"/>
					<Vertex X="10450" Y="12274" Z="0"/>
					<Vertex X="10445" Y="12274" Z="0"/>
					<Vertex X="10439" Y="12279" Z="0"/>
					<Vertex X="10434" Y="12279" Z="0"/>
					<Vertex X="10429" Y="12279" Z="0"/>
					<Vertex X="10418" Y="12284" Z="0"/>
					<Vertex X="10408" Y="12289" Z="0"/>
					<Vertex X="10402" Y="12289" Z="0"/>
					<Vertex X="10397" Y="12289" Z="0"/>
					<Vertex X="10387" Y="12289" Z="0"/>
					<Vertex X="10381" Y="12289" Z="0"/>
					<Vertex X="10376" Y="12289" Z="0"/>
					<Vertex X="10371" Y="12289" Z="0"/>
					<Vertex X="10365" Y="12289" Z="0"/>
					<Vertex X="10360" Y="12289" Z="0"/>
					<Vertex X="10355" Y="12289" Z="0"/>
					<Vertex X="10350" Y="12289" Z="0"/>
					<Vertex X="10344" Y="12289" Z="0"/>
					<Vertex X="10339" Y="12289" Z="0"/>
					<Vertex X="10334" Y="12289" Z="0"/>
					<Vertex X="10328" Y="12289" Z="0"/>
					<Vertex X="10323" Y="12289" Z="0"/>
					<Vertex X="10318" Y="12295" Z="0"/>
					<Vertex X="10313" Y="12295" Z="0"/>
					<Vertex X="10307" Y="12295" Z="0"/>
					<Vertex X="10302" Y="12295" Z="0"/>
					<Vertex X="10297" Y="12295" Z="0"/>
					<Vertex X="10291" Y="12295" Z="0"/>
					<Vertex X="10286" Y="12295" Z="0"/>
					<Vertex X="10276" Y="12295" Z="0"/>
					<Vertex X="10270" Y="12300" Z="0"/>
					<Vertex X="10260" Y="12300" Z="0"/>
					<Vertex X="10249" Y="12300" Z="0"/>
					<Vertex X="10244" Y="12300" Z="0"/>
					<Vertex X="10239" Y="12305" Z="0"/>
					<Vertex X="10228" Y="12305" Z="0"/>
					<Vertex X="10223" Y="12305" Z="0"/>
					<Vertex X="10212" Y="12305" Z="0"/>
					<Vertex X="10207" Y="12311" Z="0"/>
					<Vertex X="10196" Y="12311" Z="0"/>
					<Vertex X="10175" Y="12311" Z="0"/>
					<Vertex X="10154" Y="12311" Z="0"/>
					<Vertex X="10133" Y="12311" Z="0"/>
					<Vertex X="10122" Y="12311" Z="0"/>
					<Vertex X="10112" Y="12311" Z="0"/>
					<Vertex X="10106" Y="12305" Z="0"/>
					<Vertex X="10096" Y="12305" Z="0"/>
					<Vertex X="10080" Y="12305" Z="0"/>
					<Vertex X="10075" Y="12305" Z="0"/>
					<Vertex X="10054" Y="12305" Z="0"/>
					<Vertex X="10048" Y="12305" Z="0"/>
					<Vertex X="10043" Y="12300" Z="0"/>
					<Vertex X="10038" Y="12300" Z="0"/>
					<Vertex X="10027" Y="12300" Z="0"/>
					<Vertex X="10017" Y="12300" Z="0"/>
					<Vertex X="10001" Y="12300" Z="0"/>
					<Vertex X="9969" Y="12300" Z="0"/>
					<Vertex X="9943" Y="12295" Z="0"/>
					<Vertex X="9932" Y="12295" Z="0"/>
					<Vertex X="9921" Y="12295" Z="0"/>
					<Vertex X="9900" Y="12289" Z="0"/>
					<Vertex X="9884" Y="12289" Z="0"/>
					<Vertex X="9874" Y="12289" Z="0"/>
					<Vertex X="9853" Y="12289" Z="0"/>
					<Vertex X="9842" Y="12279" Z="0"/>
					<Vertex X="9832" Y="12279" Z="0"/>
					<Vertex X="9821" Y="12279" Z="0"/>
					<Vertex X="9810" Y="12274" Z="0"/>
					<Vertex X="9795" Y="12268" Z="0"/>
					<Vertex X="9779" Y="12268" Z="0"/>
					<Vertex X="9763" Y="12268" Z="0"/>
					<Vertex X="9742" Y="12263" Z="0"/>
					<Vertex X="9731" Y="12263" Z="0"/>
					<Vertex X="9720" Y="12263" Z="0"/>
					<Vertex X="9715" Y="12263" Z="0"/>
					<Vertex X="9710" Y="12263" Z="0"/>
					<Vertex X="9699" Y="12263" Z="0"/>
					<Vertex X="9689" Y="12263" Z="0"/>
					<Vertex X="9683" Y="12268" Z="0"/>
					<Vertex X="9673" Y="12268" Z="0"/>
					<Vertex X="9668" Y="12274" Z="0"/>
					<Vertex X="9652" Y="12274" Z="0"/>
					<Vertex X="9641" Y="12279" Z="0"/>
					<Vertex X="9636" Y="12279" Z="0"/>
					<Vertex X="9636" Y="12284" Z="0"/>
					<Vertex X="9631" Y="12284" Z="0"/>
					<Vertex X="9625" Y="12284" Z="0"/>
					<Vertex X="9620" Y="12289" Z="0"/>
					<Vertex X="9609" Y="12295" Z="0"/>
					<Vertex X="9604" Y="12300" Z="0"/>
					<Vertex X="9594" Y="12300" Z="0"/>
					<Vertex X="9588" Y="12305" Z="0"/>
					<Vertex X="9588" Y="12311" Z="0"/>
					<Vertex X="9583" Y="12311" Z="0"/>
					<Vertex X="9572" Y="12316" Z="0"/>
					<Vertex X="9567" Y="12316" Z="0"/>
					<Vertex X="9557" Y="12326" Z="0"/>
					<Vertex X="9541" Y="12332" Z="0"/>
					<Vertex X="9504" Y="12337" Z="0"/>
					<Vertex X="9498" Y="12337" Z="0"/>
					<Vertex X="9493" Y="12337" Z="0"/>
					<Vertex X="9488" Y="12337" Z="0"/>
					<Vertex X="9477" Y="12337" Z="0"/>
					<Vertex X="9472" Y="12337" Z="0"/>
					<Vertex X="9467" Y="12337" Z="0"/>
					<Vertex X="9461" Y="12337" Z="0"/>
					<Vertex X="9456" Y="12337" Z="0"/>
					<Vertex X="9446" Y="12337" Z="0"/>
					<Vertex X="9430" Y="12337" Z="0"/>
					<Vertex X="9424" Y="12337" Z="0"/>
					<Vertex X="9419" Y="12337" Z="0"/>
					<Vertex X="9409" Y="12337" Z="0"/>
					<Vertex X="9398" Y="12337" Z="0"/>
					<Vertex X="9382" Y="12337" Z="0"/>
					<Vertex X="9366" Y="12337" Z="0"/>
					<Vertex X="9350" Y="12332" Z="0"/>
					<Vertex X="9345" Y="12332" Z="0"/>
					<Vertex X="9319" Y="12321" Z="0"/>
					<Vertex X="9303" Y="12321" Z="0"/>
					<Vertex X="9282" Y="12321" Z="0"/>
					<Vertex X="9261" Y="12316" Z="0"/>
					<Vertex X="9250" Y="12311" Z="0"/>
					<Vertex X="9245" Y="12311" Z="0"/>
					<Vertex X="9234" Y="12305" Z="0"/>
					<Vertex X="9229" Y="12305" Z="0"/>
					<Vertex X="9218" Y="12300" Z="0"/>
					<Vertex X="9202" Y="12295" Z="0"/>
					<Vertex X="9197" Y="12295" Z="0"/>
					<Vertex X="9187" Y="12295" Z="0"/>
					<Vertex X="9176" Y="12295" Z="0"/>
					<Vertex X="9160" Y="12289" Z="0"/>
					<Vertex X="9155" Y="12284" Z="0"/>
					<Vertex X="9144" Y="12279" Z="0"/>
					<Vertex X="9134" Y="12274" Z="0"/>
					<Vertex X="9113" Y="12263" Z="0"/>
					<Vertex X="9086" Y="12258" Z="0"/>
					<Vertex X="9070" Y="12247" Z="0"/>
					<Vertex X="9054" Y="12242" Z="0"/>
					<Vertex X="9049" Y="12237" Z="0"/>
					<Vertex X="9039" Y="12231" Z="0"/>
					<Vertex X="9028" Y="12221" Z="0"/>
					<Vertex X="9017" Y="12210" Z="0"/>
					<Vertex X="9002" Y="12205" Z="0"/>
					<Vertex X="8986" Y="12194" Z="0"/>
					<Vertex X="8970" Y="12178" Z="0"/>
					<Vertex X="8965" Y="12168" Z="0"/>
					<Vertex X="8949" Y="12152" Z="0"/>
					<Vertex X="8943" Y="12147" Z="0"/>
					<Vertex X="8933" Y="12136" Z="0"/>
					<Vertex X="8912" Y="12120" Z="0"/>
					<Vertex X="8906" Y="12115" Z="0"/>
					<Vertex X="8891" Y="12099" Z="0"/>
					<Vertex X="8880" Y="12094" Z="0"/>
					<Vertex X="8869" Y="12083" Z="0"/>
					<Vertex X="8864" Y="12078" Z="0"/>
					<Vertex X="8854" Y="12067" Z="0"/>
					<Vertex X="8848" Y="12062" Z="0"/>
					<Vertex X="8838" Y="12057" Z="0"/>
					<Vertex X="8827" Y="12052" Z="0"/>
					<Vertex X="8801" Y="12036" Z="0"/>
					<Vertex X="8785" Y="12020" Z="0"/>
					<Vertex X="8780" Y="12015" Z="0"/>
					<Vertex X="8774" Y="12015" Z="0"/>
					<Vertex X="8774" Y="12009" Z="0"/>
					<Vertex X="8769" Y="12004" Z="0"/>
					<Vertex X="8764" Y="11999" Z="0"/>
					<Vertex X="8758" Y="11988" Z="0"/>
					<Vertex X="8748" Y="11967" Z="0"/>
					<Vertex X="8737" Y="11946" Z="0"/>
					<Vertex X="8727" Y="11914" Z="0"/>
					<Vertex X="8716" Y="11893" Z="0"/>
					<Vertex X="8700" Y="11851" Z="0"/>
					<Vertex X="8711" Y="11835" Z="0"/>
					<Vertex X="8711" Y="11830" Z="0"/>
					<Vertex X="8706" Y="11824" Z="0"/>
					<Vertex X="8695" Y="11814" Z="0"/>
					<Vertex X="8695" Y="11808" Z="0"/>
					<Vertex X="8690" Y="11798" Z="0"/>
					<Vertex X="8690" Y="11787" Z="0"/>
					<Vertex X="8679" Y="11771" Z="0"/>
					<Vertex X="8674" Y="11761" Z="0"/>
					<Vertex X="8674" Y="11750" Z="0"/>
					<Vertex X="8669" Y="11740" Z="0"/>
					<Vertex X="8663" Y="11729" Z="0"/>
					<Vertex X="8658" Y="11719" Z="0"/>
					<Vertex X="8658" Y="11708" Z="0"/>
					<Vertex X="8647" Y="11697" Z="0"/>
					<Vertex X="8647" Y="11682" Z="0"/>
					<Vertex X="8642" Y="11666" Z="0"/>
					<Vertex X="8637" Y="11639" Z="0"/>
					<Vertex X="8637" Y="11613" Z="0"/>
					<Vertex X="8637" Y="11586" Z="0"/>
					<Vertex X="8637" Y="11571" Z="0"/>
					<Vertex X="8642" Y="11544" Z="0"/>
					<Vertex X="8647" Y="11523" Z="0"/>
					<Vertex X="8653" Y="11507" Z="0"/>
					<Vertex X="8658" Y="11486" Z="0"/>
					<Vertex X="8663" Y="11460" Z="0"/>
					<Vertex X="8669" Y="11444" Z="0"/>
					<Vertex X="8669" Y="11433" Z="0"/>
					<Vertex X="8674" Y="11417" Z="0"/>
					<Vertex X="8679" Y="11396" Z="0"/>
					<Vertex X="8684" Y="11391" Z="0"/>
					<Vertex X="8684" Y="11375" Z="0"/>
					<Vertex X="8684" Y="11359" Z="0"/>
					<Vertex X="8684" Y="11349" Z="0"/>
					<Vertex X="8684" Y="11343" Z="0"/>
					<Vertex X="8690" Y="11327" Z="0"/>
					<Vertex X="8695" Y="11306" Z="0"/>
					<Vertex X="8706" Y="11296" Z="0"/>
					<Vertex X="8706" Y="11285" Z="0"/>
					<Vertex X="8716" Y="11275" Z="0"/>
					<Vertex X="8721" Y="11264" Z="0"/>
					<Vertex X="8721" Y="11259" Z="0"/>
					<Vertex X="8732" Y="11248" Z="0"/>
					<Vertex X="8737" Y="11243" Z="0"/>
					<Vertex X="8743" Y="11238" Z="0"/>
					<Vertex X="8748" Y="11232" Z="0"/>
					<Vertex X="8753" Y="11227" Z="0"/>
					<Vertex X="8753" Y="11222" Z="0"/>
					<Vertex X="8758" Y="11222" Z="0"/>
					<Vertex X="8764" Y="11216" Z="0"/>
					<Vertex X="8764" Y="11211" Z="0"/>
					<Vertex X="8769" Y="11211" Z="0"/>
					<Vertex X="8769" Y="11206" Z="0"/>
					<Vertex X="8774" Y="11195" Z="0"/>
					<Vertex X="8780" Y="11195" Z="0"/>
					<Vertex X="8785" Y="11190" Z="0"/>
					<Vertex X="8790" Y="11185" Z="0"/>
					<Vertex X="8795" Y="11174" Z="0"/>
					<Vertex X="8801" Y="11174" Z="0"/>
					<Vertex X="8806" Y="11169" Z="0"/>
					<Vertex X="8817" Y="11158" Z="0"/>
					<Vertex X="8817" Y="11148" Z="0"/>
					<Vertex X="8827" Y="11142" Z="0"/>
					<Vertex X="8838" Y="11137" Z="0"/>
					<Vertex X="8848" Y="11127" Z="0"/>
					<Vertex X="8859" Y="11121" Z="0"/>
					<Vertex X="8869" Y="11116" Z="0"/>
					<Vertex X="8875" Y="11111" Z="0"/>
					<Vertex X="8880" Y="11105" Z="0"/>
					<Vertex X="8885" Y="11100" Z="0"/>
					<Vertex X="8896" Y="11095" Z="0"/>
					<Vertex X="8906" Y="11090" Z="0"/>
					<Vertex X="8906" Y="11084" Z="0"/>
					<Vertex X="8912" Y="11079" Z="0"/>
					<Vertex X="8922" Y="11074" Z="0"/>
					<Vertex X="8928" Y="11068" Z="0"/>
					<Vertex X="8933" Y="11063" Z="0"/>
					<Vertex X="8949" Y="11058" Z="0"/>
					<Vertex X="8949" Y="11053" Z="0"/>
					<Vertex X="8954" Y="11047" Z="0"/>
					<Vertex X="8965" Y="11042" Z="0"/>
					<Vertex X="8970" Y="11037" Z="0"/>
					<Vertex X="8970" Y="11031" Z="0"/>
					<Vertex X="8975" Y="11026" Z="0"/>
					<Vertex X="8986" Y="11021" Z="0"/>
					<Vertex X="8986" Y="11016" Z="0"/>
					<Vertex X="8991" Y="11010" Z="0"/>
					<Vertex X="9002" Y="11005" Z="0"/>
					<Vertex X="9007" Y="10994" Z="0"/>
					<Vertex X="9017" Y="10989" Z="0"/>
					<Vertex X="9023" Y="10989" Z="0"/>
					<Vertex X="9033" Y="10979" Z="0"/>
					<Vertex X="9044" Y="10973" Z="0"/>
					<Vertex X="9049" Y="10968" Z="0"/>
					<Vertex X="9054" Y="10963" Z="0"/>
					<Vertex X="9060" Y="10957" Z="0"/>
					<Vertex X="9065" Y="10952" Z="0"/>
					<Vertex X="9076" Y="10947" Z="0"/>
					<Vertex X="9081" Y="10942" Z="0"/>
					<Vertex X="9091" Y="10936" Z="0"/>
					<Vertex X="9091" Y="10931" Z="0"/>
					<Vertex X="9107" Y="10926" Z="0"/>
					<Vertex X="9118" Y="10920" Z="0"/>
					<Vertex X="9123" Y="10915" Z="0"/>
					<Vertex X="9134" Y="10910" Z="0"/>
					<Vertex X="9155" Y="10905" Z="0"/>
					<Vertex X="9160" Y="10899" Z="0"/>
					<Vertex X="9181" Y="10889" Z="0"/>
					<Vertex X="9192" Y="10883" Z="0"/>
					<Vertex X="9213" Y="10878" Z="0"/>
					<Vertex X="9224" Y="10868" Z="0"/>
					<Vertex X="9245" Y="10862" Z="0"/>
					<Vertex X="9266" Y="10846" Z="0"/>
					<Vertex X="9282" Y="10841" Z="0"/>
					<Vertex X="9287" Y="10836" Z="0"/>
					<Vertex X="9308" Y="10831" Z="0"/>
					<Vertex X="9324" Y="10820" Z="0"/>
					<Vertex X="9350" Y="10809" Z="0"/>
					<Vertex X="9372" Y="10799" Z="0"/>
					<Vertex X="9387" Y="10788" Z="0"/>
					<Vertex X="9414" Y="10772" Z="0"/>
					<Vertex X="9435" Y="10757" Z="0"/>
					<Vertex X="9451" Y="10757" Z="0"/>
					<Vertex X="9467" Y="10741" Z="0"/>
					<Vertex X="9493" Y="10725" Z="0"/>
					<Vertex X="9509" Y="10714" Z="0"/>
					<Vertex X="9509" Y="10709" Z="0"/>
					<Vertex X="9516" Y="10714" Z="0"/>
					<Vertex X="9523" Y="10693" Z="0"/>
					<Vertex X="9557" Y="10659" Z="0"/>
					<Vertex X="9599" Y="10624" Z="0"/>
					<Vertex X="9612" Y="10610" Z="0"/>
					<Vertex X="9647" Y="10576" Z="0"/>
					<Vertex X="9661" Y="10569" Z="0"/>
					<Vertex X="9681" Y="10535" Z="0"/>
					<Vertex X="9702" Y="10528" Z="0"/>
					<Vertex X="9730" Y="10500" Z="0"/>
					<Vertex X="9757" Y="10473" Z="0"/>
					<Vertex X="9771" Y="10466" Z="0"/>
					<Vertex X="9791" Y="10438" Z="0"/>
					<Vertex X="9798" Y="10425" Z="0"/>
					<Vertex X="9812" Y="10411" Z="0"/>
					<Vertex X="9819" Y="10404" Z="0"/>
					<Vertex X="9847" Y="10383" Z="0"/>
					<Vertex X="9860" Y="10376" Z="0"/>
					<Vertex X="9881" Y="10363" Z="0"/>
					<Vertex X="9902" Y="10356" Z="0"/>
					<Vertex X="9922" Y="10342" Z="0"/>
					<Vertex X="9950" Y="10328" Z="0"/>
					<Vertex X="9964" Y="10321" Z="0"/>
					<Vertex X="9998" Y="10314" Z="0"/>
					<Vertex X="10026" Y="10301" Z="0"/>
					<Vertex X="10039" Y="10294" Z="0"/>
					<Vertex X="10074" Y="10280" Z="0"/>
					<Vertex X="10081" Y="10273" Z="0"/>
					<Vertex X="10108" Y="10266" Z="0"/>
					<Vertex X="10122" Y="10259" Z="0"/>
					<Vertex X="10136" Y="10252" Z="0"/>
					<Vertex X="10150" Y="10246" Z="0"/>
					<Vertex X="10163" Y="10239" Z="0"/>
					<Vertex X="10177" Y="10232" Z="0"/>
					<Vertex X="10184" Y="10225" Z="0"/>
					<Vertex X="10198" Y="10218" Z="0"/>
					<Vertex X="10198" Y="10211" Z="0"/>
					<Vertex X="10205" Y="10204" Z="0"/>
					<Vertex X="10225" Y="10197" Z="0"/>
					<Vertex X="10232" Y="10190" Z="0"/>
					<Vertex X="10246" Y="10184" Z="0"/>
					<Vertex X="10267" Y="10170" Z="0"/>
					<Vertex X="10273" Y="10170" Z="0"/>
					<Vertex X="10287" Y="10156" Z="0"/>
					<Vertex X="10301" Y="10156" Z="0"/>
					<Vertex X="10308" Y="10149" Z="0"/>
					<Vertex X="10322" Y="10135" Z="0"/>
					<Vertex X="10329" Y="10128" Z="0"/>
					<Vertex X="10335" Y="10128" Z="0"/>
					<Vertex X="10342" Y="10115" Z="0"/>
					<Vertex X="10342" Y="10108" Z="0"/>
					<Vertex X="10356" Y="10101" Z="0"/>
					<Vertex X="10356" Y="10094" Z="0"/>
					<Vertex X="10363" Y="10087" Z="0"/>
					<Vertex X="10370" Y="10073" Z="0"/>
					<Vertex X="10377" Y="10060" Z="0"/>
					<Vertex X="10377" Y="10046" Z="0"/>
					<Vertex X="10384" Y="10025" Z="0"/>
					<Vertex X="10397" Y="10005" Z="0"/>
					<Vertex X="10404" Y="9977" Z="0"/>
					<Vertex X="10411" Y="9963" Z="0"/>
					<Vertex X="10418" Y="9963" Z="0"/>
					<Vertex X="10425" Y="9956" Z="0"/>
					<Vertex X="10432" Y="9943" Z="0"/>
					<Vertex X="10439" Y="9943" Z="0"/>
					<Vertex X="10446" Y="9936" Z="0"/>
					<Vertex X="10453" Y="9929" Z="0"/>
					<Vertex X="10459" Y="9922" Z="0"/>
					<Vertex X="10466" Y="9915" Z="0"/>
					<Vertex X="10466" Y="9908" Z="0"/>
					<Vertex X="10480" Y="9901" Z="0"/>
					<Vertex X="10487" Y="9894" Z="0"/>
					<Vertex X="10501" Y="9881" Z="0"/>
					<Vertex X="10521" Y="9867" Z="0"/>
					<Vertex X="10556" Y="9853" Z="0"/>
					<Vertex X="10570" Y="9846" Z="0"/>
					<Vertex X="10590" Y="9839" Z="0"/>
					<Vertex X="10611" Y="9832" Z="0"/>
					<Vertex X="10618" Y="9825" Z="0"/>
					<Vertex X="10625" Y="9819" Z="0"/>
					<Vertex X="10638" Y="9805" Z="0"/>
					<Vertex X="10645" Y="9798" Z="0"/>
					<Vertex X="10652" Y="9791" Z="0"/>
					<Vertex X="10659" Y="9784" Z="0"/>
					<Vertex X="10666" Y="9777" Z="0"/>
					<Vertex X="10673" Y="9777" Z="0"/>
					<Vertex X="10673" Y="9770" Z="0"/>
					<Vertex X="10800" Y="9840" Z="0"/>
					<Vertex X="10836" Y="9792" Z="0"/>
					<Vertex X="10836" Y="9780" Z="0"/>
					<Vertex X="10860" Y="9768" Z="0"/>
					<Vertex X="10860" Y="9756" Z="0"/>
					<Vertex X="10896" Y="9732" Z="0"/>
					<Vertex X="10896" Y="9720" Z="0"/>
					<Vertex X="10920" Y="9684" Z="0"/>
					<Vertex X="10944" Y="9660" Z="0"/>
					<Vertex X="10956" Y="9648" Z="0"/>
					<Vertex X="10968" Y="9636" Z="0"/>
					<Vertex X="10992" Y="9600" Z="0"/>
					<Vertex X="11016" Y="9576" Z="0"/>
					<Vertex X="11028" Y="9552" Z="0"/>
					<Vertex X="11040" Y="9528" Z="0"/>
					<Vertex X="11064" Y="9504" Z="0"/>
					<Vertex X="11100" Y="9468" Z="0"/>
					<Vertex X="11112" Y="9444" Z="0"/>
					<Vertex X="11124" Y="9444" Z="0"/>
					<Vertex X="11148" Y="9420" Z="0"/>
					<Vertex X="11148" Y="9408" Z="0"/>
					<Vertex X="11160" Y="9408" Z="0"/>
					<Vertex X="11172" Y="9396" Z="0"/>
					<Vertex X="11184" Y="9372" Z="0"/>
					<Vertex X="11184" Y="9360" Z="0"/>
					<Vertex X="11196" Y="9348" Z="0"/>
					<Vertex X="11208" Y="9336" Z="0"/>
					<Vertex X="11232" Y="9312" Z="0"/>
					<Vertex X="11244" Y="9300" Z="0"/>
					<Vertex X="11244" Y="9288" Z="0"/>
					<Vertex X="11256" Y="9276" Z="0"/>
					<Vertex X="11268" Y="9276" Z="0"/>
					<Vertex X="11268" Y="9264" Z="0"/>
					<Vertex X="11280" Y="9252" Z="0"/>
					<Vertex X="11280" Y="9240" Z="0"/>
					<Vertex X="11292" Y="9240" Z="0"/>
					<Vertex X="11304" Y="9216" Z="0"/>
					<Vertex X="11328" Y="9216" Z="0"/>
					<Vertex X="11328" Y="9204" Z="0"/>
					<Vertex X="11352" Y="9192" Z="0"/>
					<Vertex X="11364" Y="9180" Z="0"/>
					<Vertex X="11364" Y="9168" Z="0"/>
					<Vertex X="11376" Y="9168" Z="0"/>
					<Vertex X="11388" Y="9156" Z="0"/>
					<Vertex X="11388" Y="9144" Z="0"/>
					<Vertex X="11400" Y="9144" Z="0"/>
					<Vertex X="11400" Y="9132" Z="0"/>
					<Vertex X="11424" Y="9120" Z="0"/>
					<Vertex X="11424" Y="9108" Z="0"/>
					<Vertex X="11424" Y="9096" Z="0"/>
					<Vertex X="11436" Y="9096" Z="0"/>
					<Vertex X="11436" Y="9084" Z="0"/>
					<Vertex X="11448" Y="9072" Z="0"/>
					<Vertex X="11460" Y="9072" Z="0"/>
					<Vertex X="11460" Y="9060" Z="0"/>
					<Vertex X="11472" Y="9060" Z="0"/>
					<Vertex X="11472" Y="9048" Z="0"/>
					<Vertex X="11496" Y="9036" Z="0"/>
					<Vertex X="11496" Y="9024" Z="0"/>
					<Vertex X="11508" Y="8952" Z="0"/>
				</Vertices>
			</Region>
		</Regions>
		<Plots/>
	</Annotation>
</Annotations>
