# Supplementary material for: Convolutional neural networks can accurately distinguish four histologic growth patterns of lung adenocarcinoma in digital slides
Source: Sci Rep. 2019 Feb 6;9:1483. doi: 10.1038/s41598-018-37638-9 (PMC6365499; doi:10.1038/s41598-018-37638-9)
Supplement: Supplementary file 2 — Dataset 1 [file 41598_2018_37638_MOESM2_ESM.zip › TCGA-95-7039-01A-01-TS1.e11bc968-6fff-4889-8062-6a8c73a2e7c6.xml]

<Annotations MicronsPerPixel="0.245700">
	<Annotation Id="1" Name="" ReadOnly="0" NameReadOnly="0" LineColorReadOnly="0" Incremental="0" Type="4" LineColor="65280" Visible="1" Selected="1" MarkupImagePath="" MacroName="">
		<Attributes/>
		<Regions>
			<RegionAttributeHeaders>
				<AttributeHeader Id="9999" Name="Region" ColumnWidth="-1"/>
				<AttributeHeader Id="9997" Name="Length" ColumnWidth="-1"/>
				<AttributeHeader Id="9996" Name="Area" ColumnWidth="-1"/>
				<AttributeHeader Id="9998" Name="Text" ColumnWidth="-1"/>
			</RegionAttributeHeaders>
			<Region Id="5" Type="0" Zoom="0.088735" Selected="0" ImageLocation="" ImageFocus="0" Length="35392.6" Area="38367234.0" LengthMicrons="8696.0" AreaMicrons="2316172.0" Text="NC" NegativeROA="0" InputRegionId="0" Analyze="1" DisplayId="5">
				<Attributes/>
				<Vertices>
					<Vertex X="20307" Y="12656" Z="0"/>
					<Vertex X="20296" Y="12667" Z="0"/>
					<Vertex X="20296" Y="12678" Z="0"/>
					<Vertex X="20285" Y="12690" Z="0"/>
					<Vertex X="20285" Y="12701" Z="0"/>
					<Vertex X="20273" Y="12712" Z="0"/>
					<Vertex X="20273" Y="12724" Z="0"/>
					<Vertex X="20273" Y="12735" Z="0"/>
					<Vertex X="20262" Y="12746" Z="0"/>
					<Vertex X="20251" Y="12769" Z="0"/>
					<Vertex X="20240" Y="12791" Z="0"/>
					<Vertex X="20240" Y="12802" Z="0"/>
					<Vertex X="20228" Y="12814" Z="0"/>
					<Vertex X="20217" Y="12836" Z="0"/>
					<Vertex X="20217" Y="12859" Z="0"/>
					<Vertex X="20206" Y="12870" Z="0"/>
					<Vertex X="20195" Y="12893" Z="0"/>
					<Vertex X="20195" Y="12904" Z="0"/>
					<Vertex X="20195" Y="12915" Z="0"/>
					<Vertex X="20195" Y="12926" Z="0"/>
					<Vertex X="20195" Y="12938" Z="0"/>
					<Vertex X="20172" Y="12971" Z="0"/>
					<Vertex X="20172" Y="12983" Z="0"/>
					<Vertex X="20172" Y="13005" Z="0"/>
					<Vertex X="20161" Y="13017" Z="0"/>
					<Vertex X="20149" Y="13039" Z="0"/>
					<Vertex X="20138" Y="13073" Z="0"/>
					<Vertex X="20138" Y="13084" Z="0"/>
					<Vertex X="20138" Y="13107" Z="0"/>
					<Vertex X="20138" Y="13118" Z="0"/>
					<Vertex X="20138" Y="13129" Z="0"/>
					<Vertex X="20116" Y="13141" Z="0"/>
					<Vertex X="20116" Y="13152" Z="0"/>
					<Vertex X="20104" Y="13186" Z="0"/>
					<Vertex X="20093" Y="13197" Z="0"/>
					<Vertex X="20093" Y="13208" Z="0"/>
					<Vertex X="20093" Y="13219" Z="0"/>
					<Vertex X="20093" Y="13242" Z="0"/>
					<Vertex X="20082" Y="13264" Z="0"/>
					<Vertex X="20071" Y="13287" Z="0"/>
					<Vertex X="20059" Y="13321" Z="0"/>
					<Vertex X="20059" Y="13343" Z="0"/>
					<Vertex X="20059" Y="13377" Z="0"/>
					<Vertex X="20059" Y="13411" Z="0"/>
					<Vertex X="20059" Y="13434" Z="0"/>
					<Vertex X="20059" Y="13467" Z="0"/>
					<Vertex X="20059" Y="13490" Z="0"/>
					<Vertex X="20059" Y="13535" Z="0"/>
					<Vertex X="20059" Y="13569" Z="0"/>
					<Vertex X="20059" Y="13591" Z="0"/>
					<Vertex X="20059" Y="13603" Z="0"/>
					<Vertex X="20059" Y="13625" Z="0"/>
					<Vertex X="20059" Y="13636" Z="0"/>
					<Vertex X="20059" Y="13648" Z="0"/>
					<Vertex X="20059" Y="13670" Z="0"/>
					<Vertex X="20059" Y="13681" Z="0"/>
					<Vertex X="20059" Y="13704" Z="0"/>
					<Vertex X="20059" Y="13715" Z="0"/>
					<Vertex X="20059" Y="13738" Z="0"/>
					<Vertex X="20059" Y="13749" Z="0"/>
					<Vertex X="20059" Y="13772" Z="0"/>
					<Vertex X="20037" Y="13817" Z="0"/>
					<Vertex X="20026" Y="13851" Z="0"/>
					<Vertex X="20014" Y="13896" Z="0"/>
					<Vertex X="20003" Y="13929" Z="0"/>
					<Vertex X="19980" Y="13986" Z="0"/>
					<Vertex X="19969" Y="14008" Z="0"/>
					<Vertex X="19958" Y="14042" Z="0"/>
					<Vertex X="19913" Y="14076" Z="0"/>
					<Vertex X="19902" Y="14087" Z="0"/>
					<Vertex X="19868" Y="14110" Z="0"/>
					<Vertex X="19845" Y="14121" Z="0"/>
					<Vertex X="19823" Y="14121" Z="0"/>
					<Vertex X="19811" Y="14121" Z="0"/>
					<Vertex X="19789" Y="14121" Z="0"/>
					<Vertex X="19789" Y="14110" Z="0"/>
					<Vertex X="19789" Y="14098" Z="0"/>
					<Vertex X="19800" Y="14087" Z="0"/>
					<Vertex X="19811" Y="14065" Z="0"/>
					<Vertex X="19811" Y="14053" Z="0"/>
					<Vertex X="19823" Y="14042" Z="0"/>
					<Vertex X="19845" Y="14031" Z="0"/>
					<Vertex X="19845" Y="14020" Z="0"/>
					<Vertex X="19856" Y="13997" Z="0"/>
					<Vertex X="19868" Y="13986" Z="0"/>
					<Vertex X="19902" Y="13963" Z="0"/>
					<Vertex X="19913" Y="13952" Z="0"/>
					<Vertex X="19924" Y="13952" Z="0"/>
					<Vertex X="19935" Y="13952" Z="0"/>
					<Vertex X="19947" Y="13963" Z="0"/>
					<Vertex X="19947" Y="13974" Z="0"/>
					<Vertex X="19947" Y="13986" Z="0"/>
					<Vertex X="19947" Y="13997" Z="0"/>
					<Vertex X="19947" Y="14031" Z="0"/>
					<Vertex X="19947" Y="14065" Z="0"/>
					<Vertex X="19969" Y="14098" Z="0"/>
					<Vertex X="19980" Y="14132" Z="0"/>
					<Vertex X="19980" Y="14166" Z="0"/>
					<Vertex X="19992" Y="14177" Z="0"/>
					<Vertex X="19992" Y="14200" Z="0"/>
					<Vertex X="20003" Y="14211" Z="0"/>
					<Vertex X="20014" Y="14234" Z="0"/>
					<Vertex X="20026" Y="14245" Z="0"/>
					<Vertex X="20037" Y="14267" Z="0"/>
					<Vertex X="20037" Y="14290" Z="0"/>
					<Vertex X="20059" Y="14313" Z="0"/>
					<Vertex X="20059" Y="14324" Z="0"/>
					<Vertex X="20071" Y="14324" Z="0"/>
					<Vertex X="20082" Y="14346" Z="0"/>
					<Vertex X="20082" Y="14369" Z="0"/>
					<Vertex X="20082" Y="14380" Z="0"/>
					<Vertex X="20104" Y="14403" Z="0"/>
					<Vertex X="20104" Y="14425" Z="0"/>
					<Vertex X="20093" Y="14459" Z="0"/>
					<Vertex X="20071" Y="14470" Z="0"/>
					<Vertex X="20071" Y="14493" Z="0"/>
					<Vertex X="20071" Y="14504" Z="0"/>
					<Vertex X="20059" Y="14527" Z="0"/>
					<Vertex X="20059" Y="14538" Z="0"/>
					<Vertex X="20048" Y="14549" Z="0"/>
					<Vertex X="20048" Y="14560" Z="0"/>
					<Vertex X="20048" Y="14583" Z="0"/>
					<Vertex X="20048" Y="14606" Z="0"/>
					<Vertex X="20048" Y="14617" Z="0"/>
					<Vertex X="20048" Y="14639" Z="0"/>
					<Vertex X="20048" Y="14662" Z="0"/>
					<Vertex X="20048" Y="14684" Z="0"/>
					<Vertex X="20048" Y="14696" Z="0"/>
					<Vertex X="20048" Y="14718" Z="0"/>
					<Vertex X="20037" Y="14741" Z="0"/>
					<Vertex X="20037" Y="14775" Z="0"/>
					<Vertex X="20026" Y="14808" Z="0"/>
					<Vertex X="20026" Y="14842" Z="0"/>
					<Vertex X="20026" Y="14854" Z="0"/>
					<Vertex X="20026" Y="14887" Z="0"/>
					<Vertex X="20026" Y="14899" Z="0"/>
					<Vertex X="20026" Y="14921" Z="0"/>
					<Vertex X="20026" Y="14932" Z="0"/>
					<Vertex X="20026" Y="14966" Z="0"/>
					<Vertex X="20026" Y="14989" Z="0"/>
					<Vertex X="20026" Y="15011" Z="0"/>
					<Vertex X="20026" Y="15045" Z="0"/>
					<Vertex X="20026" Y="15056" Z="0"/>
					<Vertex X="20026" Y="15090" Z="0"/>
					<Vertex X="20026" Y="15101" Z="0"/>
					<Vertex X="20026" Y="15135" Z="0"/>
					<Vertex X="20026" Y="15169" Z="0"/>
					<Vertex X="20014" Y="15180" Z="0"/>
					<Vertex X="20014" Y="15214" Z="0"/>
					<Vertex X="20014" Y="15248" Z="0"/>
					<Vertex X="20014" Y="15282" Z="0"/>
					<Vertex X="20014" Y="15304" Z="0"/>
					<Vertex X="20014" Y="15316" Z="0"/>
					<Vertex X="20014" Y="15349" Z="0"/>
					<Vertex X="20014" Y="15361" Z="0"/>
					<Vertex X="20014" Y="15383" Z="0"/>
					<Vertex X="20014" Y="15417" Z="0"/>
					<Vertex X="20014" Y="15428" Z="0"/>
					<Vertex X="20014" Y="15440" Z="0"/>
					<Vertex X="20014" Y="15462" Z="0"/>
					<Vertex X="20014" Y="15485" Z="0"/>
					<Vertex X="20014" Y="15507" Z="0"/>
					<Vertex X="20014" Y="15518" Z="0"/>
					<Vertex X="20014" Y="15541" Z="0"/>
					<Vertex X="20014" Y="15563" Z="0"/>
					<Vertex X="20014" Y="15586" Z="0"/>
					<Vertex X="20014" Y="15609" Z="0"/>
					<Vertex X="20014" Y="15620" Z="0"/>
					<Vertex X="20014" Y="15654" Z="0"/>
					<Vertex X="20014" Y="15676" Z="0"/>
					<Vertex X="20014" Y="15699" Z="0"/>
					<Vertex X="20014" Y="15733" Z="0"/>
					<Vertex X="20037" Y="15755" Z="0"/>
					<Vertex X="20037" Y="15789" Z="0"/>
					<Vertex X="20037" Y="15800" Z="0"/>
					<Vertex X="20037" Y="15834" Z="0"/>
					<Vertex X="20037" Y="15868" Z="0"/>
					<Vertex X="20037" Y="15902" Z="0"/>
					<Vertex X="20048" Y="15924" Z="0"/>
					<Vertex X="20048" Y="15958" Z="0"/>
					<Vertex X="20048" Y="15969" Z="0"/>
					<Vertex X="20048" Y="15992" Z="0"/>
					<Vertex X="20048" Y="16014" Z="0"/>
					<Vertex X="20048" Y="16037" Z="0"/>
					<Vertex X="20059" Y="16082" Z="0"/>
					<Vertex X="20082" Y="16116" Z="0"/>
					<Vertex X="20082" Y="16127" Z="0"/>
					<Vertex X="20082" Y="16161" Z="0"/>
					<Vertex X="20082" Y="16183" Z="0"/>
					<Vertex X="20082" Y="16206" Z="0"/>
					<Vertex X="20082" Y="16240" Z="0"/>
					<Vertex X="20093" Y="16251" Z="0"/>
					<Vertex X="20093" Y="16262" Z="0"/>
					<Vertex X="20093" Y="16285" Z="0"/>
					<Vertex X="20104" Y="16296" Z="0"/>
					<Vertex X="20104" Y="16319" Z="0"/>
					<Vertex X="20116" Y="16341" Z="0"/>
					<Vertex X="20116" Y="16352" Z="0"/>
					<Vertex X="20116" Y="16375" Z="0"/>
					<Vertex X="20127" Y="16397" Z="0"/>
					<Vertex X="20127" Y="16409" Z="0"/>
					<Vertex X="20127" Y="16443" Z="0"/>
					<Vertex X="20138" Y="16476" Z="0"/>
					<Vertex X="20138" Y="16488" Z="0"/>
					<Vertex X="20138" Y="16499" Z="0"/>
					<Vertex X="20138" Y="16521" Z="0"/>
					<Vertex X="20138" Y="16544" Z="0"/>
					<Vertex X="20138" Y="16566" Z="0"/>
					<Vertex X="20138" Y="16578" Z="0"/>
					<Vertex X="20149" Y="16612" Z="0"/>
					<Vertex X="20161" Y="16623" Z="0"/>
					<Vertex X="20161" Y="16645" Z="0"/>
					<Vertex X="20161" Y="16657" Z="0"/>
					<Vertex X="20161" Y="16690" Z="0"/>
					<Vertex X="20161" Y="16702" Z="0"/>
					<Vertex X="20161" Y="16736" Z="0"/>
					<Vertex X="20161" Y="16758" Z="0"/>
					<Vertex X="20172" Y="16758" Z="0"/>
					<Vertex X="20172" Y="16792" Z="0"/>
					<Vertex X="20172" Y="16803" Z="0"/>
					<Vertex X="20183" Y="16837" Z="0"/>
					<Vertex X="20183" Y="16859" Z="0"/>
					<Vertex X="20195" Y="16882" Z="0"/>
					<Vertex X="20195" Y="16893" Z="0"/>
					<Vertex X="20195" Y="16927" Z="0"/>
					<Vertex X="20195" Y="16938" Z="0"/>
					<Vertex X="20206" Y="16950" Z="0"/>
					<Vertex X="20206" Y="16972" Z="0"/>
					<Vertex X="20217" Y="16995" Z="0"/>
					<Vertex X="20228" Y="17006" Z="0"/>
					<Vertex X="20228" Y="17040" Z="0"/>
					<Vertex X="20240" Y="17051" Z="0"/>
					<Vertex X="20240" Y="17074" Z="0"/>
					<Vertex X="20251" Y="17085" Z="0"/>
					<Vertex X="20251" Y="17107" Z="0"/>
					<Vertex X="20262" Y="17119" Z="0"/>
					<Vertex X="20262" Y="17130" Z="0"/>
					<Vertex X="20273" Y="17164" Z="0"/>
					<Vertex X="20285" Y="17175" Z="0"/>
					<Vertex X="20285" Y="17186" Z="0"/>
					<Vertex X="20296" Y="17209" Z="0"/>
					<Vertex X="20296" Y="17220" Z="0"/>
					<Vertex X="20307" Y="17231" Z="0"/>
					<Vertex X="20319" Y="17243" Z="0"/>
					<Vertex X="20330" Y="17265" Z="0"/>
					<Vertex X="20330" Y="17276" Z="0"/>
					<Vertex X="20341" Y="17299" Z="0"/>
					<Vertex X="20341" Y="17310" Z="0"/>
					<Vertex X="20364" Y="17322" Z="0"/>
					<Vertex X="20364" Y="17333" Z="0"/>
					<Vertex X="20364" Y="17355" Z="0"/>
					<Vertex X="20364" Y="17378" Z="0"/>
					<Vertex X="20375" Y="17389" Z="0"/>
					<Vertex X="20375" Y="17400" Z="0"/>
					<Vertex X="20397" Y="17423" Z="0"/>
					<Vertex X="20397" Y="17434" Z="0"/>
					<Vertex X="20409" Y="17457" Z="0"/>
					<Vertex X="20409" Y="17468" Z="0"/>
					<Vertex X="20420" Y="17513" Z="0"/>
					<Vertex X="20431" Y="17513" Z="0"/>
					<Vertex X="20431" Y="17524" Z="0"/>
					<Vertex X="20442" Y="17547" Z="0"/>
					<Vertex X="20454" Y="17558" Z="0"/>
					<Vertex X="20454" Y="17569" Z="0"/>
					<Vertex X="20465" Y="17592" Z="0"/>
					<Vertex X="20465" Y="17603" Z="0"/>
					<Vertex X="20488" Y="17637" Z="0"/>
					<Vertex X="20488" Y="17648" Z="0"/>
					<Vertex X="20499" Y="17671" Z="0"/>
					<Vertex X="20510" Y="17693" Z="0"/>
					<Vertex X="20521" Y="17705" Z="0"/>
					<Vertex X="20521" Y="17716" Z="0"/>
					<Vertex X="20521" Y="17739" Z="0"/>
					<Vertex X="20533" Y="17739" Z="0"/>
					<Vertex X="20533" Y="17772" Z="0"/>
					<Vertex X="20544" Y="17784" Z="0"/>
					<Vertex X="20544" Y="17806" Z="0"/>
					<Vertex X="20555" Y="17817" Z="0"/>
					<Vertex X="20566" Y="17840" Z="0"/>
					<Vertex X="20566" Y="17851" Z="0"/>
					<Vertex X="20566" Y="17862" Z="0"/>
					<Vertex X="20566" Y="17874" Z="0"/>
					<Vertex X="20566" Y="17896" Z="0"/>
					<Vertex X="20589" Y="17908" Z="0"/>
					<Vertex X="20589" Y="17919" Z="0"/>
					<Vertex X="20600" Y="17930" Z="0"/>
					<Vertex X="20600" Y="17941" Z="0"/>
					<Vertex X="20612" Y="17953" Z="0"/>
					<Vertex X="20612" Y="17964" Z="0"/>
					<Vertex X="20623" Y="17975" Z="0"/>
					<Vertex X="20634" Y="17998" Z="0"/>
					<Vertex X="20634" Y="18009" Z="0"/>
					<Vertex X="20634" Y="18020" Z="0"/>
					<Vertex X="20645" Y="18032" Z="0"/>
					<Vertex X="20645" Y="18043" Z="0"/>
					<Vertex X="20657" Y="18054" Z="0"/>
					<Vertex X="20657" Y="18065" Z="0"/>
					<Vertex X="20668" Y="18065" Z="0"/>
					<Vertex X="20668" Y="18077" Z="0"/>
					<Vertex X="20668" Y="18099" Z="0"/>
					<Vertex X="20679" Y="18110" Z="0"/>
					<Vertex X="20690" Y="18133" Z="0"/>
					<Vertex X="20702" Y="18155" Z="0"/>
					<Vertex X="20702" Y="18178" Z="0"/>
					<Vertex X="20713" Y="18189" Z="0"/>
					<Vertex X="20724" Y="18201" Z="0"/>
					<Vertex X="20735" Y="18246" Z="0"/>
					<Vertex X="20747" Y="18268" Z="0"/>
					<Vertex X="20758" Y="18279" Z="0"/>
					<Vertex X="20758" Y="18302" Z="0"/>
					<Vertex X="20758" Y="18313" Z="0"/>
					<Vertex X="20781" Y="18325" Z="0"/>
					<Vertex X="20781" Y="18347" Z="0"/>
					<Vertex X="20781" Y="18358" Z="0"/>
					<Vertex X="20792" Y="18370" Z="0"/>
					<Vertex X="20792" Y="18392" Z="0"/>
					<Vertex X="20803" Y="18392" Z="0"/>
					<Vertex X="20814" Y="18415" Z="0"/>
					<Vertex X="20826" Y="18415" Z="0"/>
					<Vertex X="20826" Y="18437" Z="0"/>
					<Vertex X="20837" Y="18448" Z="0"/>
					<Vertex X="20837" Y="18460" Z="0"/>
					<Vertex X="20848" Y="18471" Z="0"/>
					<Vertex X="20871" Y="18494" Z="0"/>
					<Vertex X="20871" Y="18516" Z="0"/>
					<Vertex X="20893" Y="18539" Z="0"/>
					<Vertex X="20893" Y="18550" Z="0"/>
					<Vertex X="20905" Y="18561" Z="0"/>
					<Vertex X="20905" Y="18572" Z="0"/>
					<Vertex X="20916" Y="18572" Z="0"/>
					<Vertex X="20927" Y="18584" Z="0"/>
					<Vertex X="20927" Y="18595" Z="0"/>
					<Vertex X="20938" Y="18606" Z="0"/>
					<Vertex X="20950" Y="18640" Z="0"/>
					<Vertex X="20961" Y="18651" Z="0"/>
					<Vertex X="20972" Y="18663" Z="0"/>
					<Vertex X="20972" Y="18674" Z="0"/>
					<Vertex X="20983" Y="18696" Z="0"/>
					<Vertex X="20995" Y="18719" Z="0"/>
					<Vertex X="20995" Y="18730" Z="0"/>
					<Vertex X="21006" Y="18730" Z="0"/>
					<Vertex X="21006" Y="18742" Z="0"/>
					<Vertex X="21017" Y="18764" Z="0"/>
					<Vertex X="21017" Y="18787" Z="0"/>
					<Vertex X="21017" Y="18798" Z="0"/>
					<Vertex X="21017" Y="18809" Z="0"/>
					<Vertex X="21029" Y="18832" Z="0"/>
					<Vertex X="21040" Y="18843" Z="0"/>
					<Vertex X="21040" Y="18865" Z="0"/>
					<Vertex X="21040" Y="18888" Z="0"/>
					<Vertex X="21051" Y="18911" Z="0"/>
					<Vertex X="21062" Y="18933" Z="0"/>
					<Vertex X="21074" Y="18956" Z="0"/>
					<Vertex X="21085" Y="18967" Z="0"/>
					<Vertex X="21085" Y="18978" Z="0"/>
					<Vertex X="21096" Y="19001" Z="0"/>
					<Vertex X="21096" Y="19012" Z="0"/>
					<Vertex X="21096" Y="19023" Z="0"/>
					<Vertex X="21119" Y="19057" Z="0"/>
					<Vertex X="21130" Y="19068" Z="0"/>
					<Vertex X="21130" Y="19080" Z="0"/>
					<Vertex X="21130" Y="19102" Z="0"/>
					<Vertex X="21130" Y="19113" Z="0"/>
					<Vertex X="21141" Y="19147" Z="0"/>
					<Vertex X="21152" Y="19170" Z="0"/>
					<Vertex X="21152" Y="19181" Z="0"/>
					<Vertex X="21152" Y="19192" Z="0"/>
					<Vertex X="21164" Y="19192" Z="0"/>
					<Vertex X="21164" Y="19204" Z="0"/>
					<Vertex X="21164" Y="19237" Z="0"/>
					<Vertex X="21175" Y="19249" Z="0"/>
					<Vertex X="21175" Y="19260" Z="0"/>
					<Vertex X="21175" Y="19271" Z="0"/>
					<Vertex X="21175" Y="19294" Z="0"/>
					<Vertex X="21198" Y="19316" Z="0"/>
					<Vertex X="21198" Y="19328" Z="0"/>
					<Vertex X="21198" Y="19339" Z="0"/>
					<Vertex X="21198" Y="19361" Z="0"/>
					<Vertex X="21198" Y="19373" Z="0"/>
					<Vertex X="21198" Y="19395" Z="0"/>
					<Vertex X="21198" Y="19418" Z="0"/>
					<Vertex X="21209" Y="19440" Z="0"/>
					<Vertex X="21209" Y="19463" Z="0"/>
					<Vertex X="21209" Y="19485" Z="0"/>
					<Vertex X="21209" Y="19508" Z="0"/>
					<Vertex X="21209" Y="19530" Z="0"/>
					<Vertex X="21209" Y="19553" Z="0"/>
					<Vertex X="21220" Y="19575" Z="0"/>
					<Vertex X="21220" Y="19587" Z="0"/>
					<Vertex X="21220" Y="19598" Z="0"/>
					<Vertex X="21231" Y="19632" Z="0"/>
					<Vertex X="21231" Y="19643" Z="0"/>
					<Vertex X="21243" Y="19666" Z="0"/>
					<Vertex X="21243" Y="19677" Z="0"/>
					<Vertex X="21254" Y="19711" Z="0"/>
					<Vertex X="21254" Y="19722" Z="0"/>
					<Vertex X="21254" Y="19733" Z="0"/>
					<Vertex X="21254" Y="19744" Z="0"/>
					<Vertex X="21254" Y="19756" Z="0"/>
					<Vertex X="21254" Y="19778" Z="0"/>
					<Vertex X="21254" Y="19790" Z="0"/>
					<Vertex X="21254" Y="19812" Z="0"/>
					<Vertex X="21276" Y="19823" Z="0"/>
					<Vertex X="21276" Y="19857" Z="0"/>
					<Vertex X="21276" Y="19868" Z="0"/>
					<Vertex X="21276" Y="19880" Z="0"/>
					<Vertex X="21276" Y="19891" Z="0"/>
					<Vertex X="21276" Y="19914" Z="0"/>
					<Vertex X="21276" Y="19925" Z="0"/>
					<Vertex X="21276" Y="19936" Z="0"/>
					<Vertex X="21276" Y="19959" Z="0"/>
					<Vertex X="21276" Y="19970" Z="0"/>
					<Vertex X="21276" Y="19992" Z="0"/>
					<Vertex X="21276" Y="20004" Z="0"/>
					<Vertex X="21276" Y="20026" Z="0"/>
					<Vertex X="21276" Y="20037" Z="0"/>
					<Vertex X="21276" Y="20049" Z="0"/>
					<Vertex X="21276" Y="20060" Z="0"/>
					<Vertex X="21276" Y="20083" Z="0"/>
					<Vertex X="21276" Y="20116" Z="0"/>
					<Vertex X="21265" Y="20128" Z="0"/>
					<Vertex X="21265" Y="20139" Z="0"/>
					<Vertex X="21265" Y="20150" Z="0"/>
					<Vertex X="21265" Y="20161" Z="0"/>
					<Vertex X="21265" Y="20184" Z="0"/>
					<Vertex X="21265" Y="20207" Z="0"/>
					<Vertex X="21243" Y="20229" Z="0"/>
					<Vertex X="21231" Y="20240" Z="0"/>
					<Vertex X="21231" Y="20297" Z="0"/>
					<Vertex X="21231" Y="20308" Z="0"/>
					<Vertex X="21220" Y="20331" Z="0"/>
					<Vertex X="21198" Y="20364" Z="0"/>
					<Vertex X="21198" Y="20376" Z="0"/>
					<Vertex X="21198" Y="20398" Z="0"/>
					<Vertex X="21186" Y="20421" Z="0"/>
					<Vertex X="21186" Y="20432" Z="0"/>
					<Vertex X="21186" Y="20454" Z="0"/>
					<Vertex X="21186" Y="20466" Z="0"/>
					<Vertex X="21186" Y="20477" Z="0"/>
					<Vertex X="21186" Y="20511" Z="0"/>
					<Vertex X="21186" Y="20522" Z="0"/>
					<Vertex X="21186" Y="20545" Z="0"/>
					<Vertex X="21186" Y="20556" Z="0"/>
					<Vertex X="21175" Y="20590" Z="0"/>
					<Vertex X="21175" Y="20601" Z="0"/>
					<Vertex X="21164" Y="20624" Z="0"/>
					<Vertex X="21164" Y="20646" Z="0"/>
					<Vertex X="21164" Y="20680" Z="0"/>
					<Vertex X="21164" Y="20691" Z="0"/>
					<Vertex X="21164" Y="20702" Z="0"/>
					<Vertex X="21152" Y="20725" Z="0"/>
					<Vertex X="21141" Y="20736" Z="0"/>
					<Vertex X="21141" Y="20747" Z="0"/>
					<Vertex X="21141" Y="20759" Z="0"/>
					<Vertex X="21141" Y="20770" Z="0"/>
					<Vertex X="21141" Y="20793" Z="0"/>
					<Vertex X="21141" Y="20804" Z="0"/>
					<Vertex X="21141" Y="20826" Z="0"/>
					<Vertex X="21130" Y="20838" Z="0"/>
					<Vertex X="21130" Y="20860" Z="0"/>
					<Vertex X="21130" Y="20894" Z="0"/>
					<Vertex X="21119" Y="20905" Z="0"/>
					<Vertex X="21119" Y="20917" Z="0"/>
					<Vertex X="21107" Y="20962" Z="0"/>
					<Vertex X="21107" Y="20984" Z="0"/>
					<Vertex X="21107" Y="20995" Z="0"/>
					<Vertex X="21096" Y="21018" Z="0"/>
					<Vertex X="21096" Y="21029" Z="0"/>
					<Vertex X="21096" Y="21040" Z="0"/>
					<Vertex X="21096" Y="21063" Z="0"/>
					<Vertex X="21096" Y="21074" Z="0"/>
					<Vertex X="21096" Y="21108" Z="0"/>
					<Vertex X="21096" Y="21131" Z="0"/>
					<Vertex X="21096" Y="21142" Z="0"/>
					<Vertex X="21085" Y="21176" Z="0"/>
					<Vertex X="21074" Y="21198" Z="0"/>
					<Vertex X="21074" Y="21221" Z="0"/>
					<Vertex X="21074" Y="21232" Z="0"/>
					<Vertex X="21074" Y="21266" Z="0"/>
					<Vertex X="21074" Y="21277" Z="0"/>
					<Vertex X="21074" Y="21300" Z="0"/>
					<Vertex X="21062" Y="21322" Z="0"/>
					<Vertex X="21062" Y="21345" Z="0"/>
					<Vertex X="21062" Y="21356" Z="0"/>
					<Vertex X="21062" Y="21379" Z="0"/>
					<Vertex X="21062" Y="21390" Z="0"/>
					<Vertex X="21062" Y="21412" Z="0"/>
					<Vertex X="21062" Y="21435" Z="0"/>
					<Vertex X="21062" Y="21457" Z="0"/>
					<Vertex X="21062" Y="21469" Z="0"/>
					<Vertex X="21062" Y="21491" Z="0"/>
					<Vertex X="21062" Y="21514" Z="0"/>
					<Vertex X="21062" Y="21548" Z="0"/>
					<Vertex X="21062" Y="21570" Z="0"/>
					<Vertex X="21062" Y="21581" Z="0"/>
					<Vertex X="21062" Y="21615" Z="0"/>
					<Vertex X="21062" Y="21638" Z="0"/>
					<Vertex X="21062" Y="21660" Z="0"/>
					<Vertex X="21062" Y="21672" Z="0"/>
					<Vertex X="21062" Y="21705" Z="0"/>
					<Vertex X="21062" Y="21728" Z="0"/>
					<Vertex X="21062" Y="21750" Z="0"/>
					<Vertex X="21062" Y="21784" Z="0"/>
					<Vertex X="21062" Y="21796" Z="0"/>
					<Vertex X="21062" Y="21807" Z="0"/>
					<Vertex X="21062" Y="21829" Z="0"/>
					<Vertex X="21062" Y="21863" Z="0"/>
					<Vertex X="21062" Y="21874" Z="0"/>
					<Vertex X="21062" Y="21886" Z="0"/>
					<Vertex X="21062" Y="21908" Z="0"/>
					<Vertex X="21062" Y="21942" Z="0"/>
					<Vertex X="21062" Y="21965" Z="0"/>
					<Vertex X="21062" Y="21987" Z="0"/>
					<Vertex X="21062" Y="22021" Z="0"/>
					<Vertex X="21062" Y="22055" Z="0"/>
					<Vertex X="21062" Y="22077" Z="0"/>
					<Vertex X="21051" Y="22100" Z="0"/>
					<Vertex X="21051" Y="22111" Z="0"/>
					<Vertex X="21051" Y="22145" Z="0"/>
					<Vertex X="21051" Y="22156" Z="0"/>
					<Vertex X="21029" Y="22190" Z="0"/>
					<Vertex X="21029" Y="22201" Z="0"/>
					<Vertex X="21029" Y="22224" Z="0"/>
					<Vertex X="21029" Y="22258" Z="0"/>
					<Vertex X="21029" Y="22291" Z="0"/>
					<Vertex X="21029" Y="22314" Z="0"/>
					<Vertex X="21029" Y="22336" Z="0"/>
					<Vertex X="21029" Y="22348" Z="0"/>
					<Vertex X="21029" Y="22370" Z="0"/>
					<Vertex X="21029" Y="22382" Z="0"/>
					<Vertex X="21029" Y="22393" Z="0"/>
					<Vertex X="21029" Y="22415" Z="0"/>
					<Vertex X="21029" Y="22427" Z="0"/>
					<Vertex X="21029" Y="22449" Z="0"/>
					<Vertex X="21017" Y="22460" Z="0"/>
					<Vertex X="21017" Y="22494" Z="0"/>
					<Vertex X="21006" Y="22506" Z="0"/>
					<Vertex X="21006" Y="22517" Z="0"/>
					<Vertex X="21006" Y="22539" Z="0"/>
					<Vertex X="20995" Y="22562" Z="0"/>
					<Vertex X="20983" Y="22584" Z="0"/>
					<Vertex X="20983" Y="22618" Z="0"/>
					<Vertex X="20983" Y="22629" Z="0"/>
					<Vertex X="20983" Y="22652" Z="0"/>
					<Vertex X="20983" Y="22663" Z="0"/>
					<Vertex X="20972" Y="22686" Z="0"/>
					<Vertex X="20972" Y="22708" Z="0"/>
					<Vertex X="20972" Y="22720" Z="0"/>
					<Vertex X="20972" Y="22731" Z="0"/>
					<Vertex X="20972" Y="22753" Z="0"/>
					<Vertex X="20972" Y="22787" Z="0"/>
					<Vertex X="20972" Y="22810" Z="0"/>
					<Vertex X="20972" Y="22821" Z="0"/>
					<Vertex X="20972" Y="22844" Z="0"/>
					<Vertex X="20972" Y="22866" Z="0"/>
					<Vertex X="20972" Y="22889" Z="0"/>
					<Vertex X="20972" Y="22900" Z="0"/>
					<Vertex X="20972" Y="22923" Z="0"/>
					<Vertex X="20972" Y="22945" Z="0"/>
					<Vertex X="20972" Y="22956" Z="0"/>
					<Vertex X="20972" Y="22968" Z="0"/>
					<Vertex X="20972" Y="22979" Z="0"/>
					<Vertex X="20972" Y="22990" Z="0"/>
					<Vertex X="20972" Y="23001" Z="0"/>
					<Vertex X="20972" Y="23024" Z="0"/>
					<Vertex X="20972" Y="23046" Z="0"/>
					<Vertex X="20983" Y="23069" Z="0"/>
					<Vertex X="20983" Y="23080" Z="0"/>
					<Vertex X="20995" Y="23092" Z="0"/>
					<Vertex X="20995" Y="23103" Z="0"/>
					<Vertex X="20995" Y="23114" Z="0"/>
					<Vertex X="21006" Y="23125" Z="0"/>
					<Vertex X="21017" Y="23137" Z="0"/>
					<Vertex X="21029" Y="23159" Z="0"/>
					<Vertex X="21040" Y="23182" Z="0"/>
					<Vertex X="21051" Y="23193" Z="0"/>
					<Vertex X="21062" Y="23204" Z="0"/>
					<Vertex X="21074" Y="23227" Z="0"/>
					<Vertex X="21074" Y="23238" Z="0"/>
					<Vertex X="21074" Y="23249" Z="0"/>
					<Vertex X="21096" Y="23261" Z="0"/>
					<Vertex X="21096" Y="23272" Z="0"/>
					<Vertex X="21107" Y="23272" Z="0"/>
					<Vertex X="21107" Y="23283" Z="0"/>
					<Vertex X="21107" Y="23306" Z="0"/>
					<Vertex X="21130" Y="23317" Z="0"/>
					<Vertex X="21141" Y="23328" Z="0"/>
					<Vertex X="21164" Y="23339" Z="0"/>
					<Vertex X="21175" Y="23351" Z="0"/>
					<Vertex X="21175" Y="23362" Z="0"/>
					<Vertex X="21186" Y="23373" Z="0"/>
					<Vertex X="21198" Y="23373" Z="0"/>
					<Vertex X="21198" Y="23385" Z="0"/>
					<Vertex X="21209" Y="23396" Z="0"/>
					<Vertex X="21231" Y="23407" Z="0"/>
					<Vertex X="21243" Y="23407" Z="0"/>
					<Vertex X="21254" Y="23418" Z="0"/>
					<Vertex X="21265" Y="23430" Z="0"/>
					<Vertex X="21276" Y="23441" Z="0"/>
					<Vertex X="21288" Y="23441" Z="0"/>
					<Vertex X="21310" Y="23452" Z="0"/>
					<Vertex X="21322" Y="23452" Z="0"/>
					<Vertex X="21333" Y="23463" Z="0"/>
					<Vertex X="21344" Y="23486" Z="0"/>
					<Vertex X="21355" Y="23486" Z="0"/>
					<Vertex X="21389" Y="23509" Z="0"/>
					<Vertex X="21400" Y="23520" Z="0"/>
					<Vertex X="21412" Y="23531" Z="0"/>
					<Vertex X="21445" Y="23531" Z="0"/>
					<Vertex X="21468" Y="23531" Z="0"/>
					<Vertex X="21479" Y="23554" Z="0"/>
					<Vertex X="21513" Y="23565" Z="0"/>
					<Vertex X="21569" Y="23565" Z="0"/>
					<Vertex X="21603" Y="23576" Z="0"/>
					<Vertex X="21637" Y="23599" Z="0"/>
					<Vertex X="21693" Y="23610" Z="0"/>
					<Vertex X="21738" Y="23621" Z="0"/>
					<Vertex X="21806" Y="23632" Z="0"/>
					<Vertex X="21840" Y="23644" Z="0"/>
					<Vertex X="21908" Y="23666" Z="0"/>
					<Vertex X="21941" Y="23666" Z="0"/>
					<Vertex X="21986" Y="23678" Z="0"/>
					<Vertex X="22020" Y="23689" Z="0"/>
					<Vertex X="22043" Y="23700" Z="0"/>
					<Vertex X="22077" Y="23700" Z="0"/>
					<Vertex X="22088" Y="23700" Z="0"/>
					<Vertex X="22122" Y="23700" Z="0"/>
					<Vertex X="22133" Y="23700" Z="0"/>
					<Vertex X="22167" Y="23700" Z="0"/>
					<Vertex X="22178" Y="23689" Z="0"/>
					<Vertex X="22201" Y="23678" Z="0"/>
					<Vertex X="22212" Y="23678" Z="0"/>
					<Vertex X="22223" Y="23666" Z="0"/>
					<Vertex X="22234" Y="23666" Z="0"/>
					<Vertex X="22246" Y="23655" Z="0"/>
					<Vertex X="22268" Y="23655" Z="0"/>
					<Vertex X="22268" Y="23644" Z="0"/>
					<Vertex X="22291" Y="23621" Z="0"/>
					<Vertex X="22302" Y="23621" Z="0"/>
					<Vertex X="22324" Y="23599" Z="0"/>
					<Vertex X="22324" Y="23587" Z="0"/>
					<Vertex X="22358" Y="23554" Z="0"/>
					<Vertex X="22370" Y="23542" Z="0"/>
					<Vertex X="22392" Y="23509" Z="0"/>
					<Vertex X="22415" Y="23497" Z="0"/>
					<Vertex X="22437" Y="23475" Z="0"/>
					<Vertex X="22460" Y="23463" Z="0"/>
					<Vertex X="22471" Y="23441" Z="0"/>
					<Vertex X="22494" Y="23430" Z="0"/>
					<Vertex X="22516" Y="23407" Z="0"/>
					<Vertex X="22527" Y="23396" Z="0"/>
					<Vertex X="22539" Y="23396" Z="0"/>
					<Vertex X="22550" Y="23373" Z="0"/>
					<Vertex X="22561" Y="23362" Z="0"/>
					<Vertex X="22572" Y="23351" Z="0"/>
					<Vertex X="22584" Y="23328" Z="0"/>
					<Vertex X="22595" Y="23317" Z="0"/>
					<Vertex X="22606" Y="23294" Z="0"/>
					<Vertex X="22606" Y="23272" Z="0"/>
					<Vertex X="22629" Y="23261" Z="0"/>
					<Vertex X="22640" Y="23227" Z="0"/>
					<Vertex X="22640" Y="23216" Z="0"/>
					<Vertex X="22640" Y="23182" Z="0"/>
					<Vertex X="22651" Y="23148" Z="0"/>
					<Vertex X="22674" Y="23103" Z="0"/>
					<Vertex X="22685" Y="23058" Z="0"/>
					<Vertex X="22696" Y="23035" Z="0"/>
					<Vertex X="22708" Y="23024" Z="0"/>
					<Vertex X="22708" Y="23013" Z="0"/>
					<Vertex X="22719" Y="23001" Z="0"/>
					<Vertex X="22730" Y="22990" Z="0"/>
					<Vertex X="22730" Y="22968" Z="0"/>
					<Vertex X="22753" Y="22956" Z="0"/>
					<Vertex X="22764" Y="22945" Z="0"/>
					<Vertex X="22764" Y="22934" Z="0"/>
					<Vertex X="22764" Y="22923" Z="0"/>
					<Vertex X="22775" Y="22911" Z="0"/>
					<Vertex X="22775" Y="22900" Z="0"/>
					<Vertex X="22787" Y="22889" Z="0"/>
					<Vertex X="22798" Y="22877" Z="0"/>
					<Vertex X="22809" Y="22855" Z="0"/>
					<Vertex X="22832" Y="22832" Z="0"/>
					<Vertex X="22843" Y="22821" Z="0"/>
					<Vertex X="22843" Y="22810" Z="0"/>
					<Vertex X="22877" Y="22765" Z="0"/>
					<Vertex X="22888" Y="22742" Z="0"/>
					<Vertex X="22888" Y="22720" Z="0"/>
					<Vertex X="22911" Y="22697" Z="0"/>
					<Vertex X="22922" Y="22686" Z="0"/>
					<Vertex X="22933" Y="22675" Z="0"/>
					<Vertex X="22944" Y="22663" Z="0"/>
					<Vertex X="22956" Y="22652" Z="0"/>
					<Vertex X="22967" Y="22641" Z="0"/>
					<Vertex X="22978" Y="22629" Z="0"/>
					<Vertex X="22989" Y="22618" Z="0"/>
					<Vertex X="23001" Y="22596" Z="0"/>
					<Vertex X="23034" Y="22573" Z="0"/>
					<Vertex X="23046" Y="22551" Z="0"/>
					<Vertex X="23068" Y="22528" Z="0"/>
					<Vertex X="23091" Y="22517" Z="0"/>
					<Vertex X="23113" Y="22483" Z="0"/>
					<Vertex X="23158" Y="22438" Z="0"/>
					<Vertex X="23181" Y="22427" Z="0"/>
					<Vertex X="23192" Y="22404" Z="0"/>
					<Vertex X="23204" Y="22404" Z="0"/>
					<Vertex X="23226" Y="22393" Z="0"/>
					<Vertex X="23249" Y="22370" Z="0"/>
					<Vertex X="23271" Y="22359" Z="0"/>
					<Vertex X="23294" Y="22325" Z="0"/>
					<Vertex X="23316" Y="22325" Z="0"/>
					<Vertex X="23339" Y="22303" Z="0"/>
					<Vertex X="23350" Y="22303" Z="0"/>
					<Vertex X="23361" Y="22303" Z="0"/>
					<Vertex X="23384" Y="22303" Z="0"/>
					<Vertex X="23395" Y="22303" Z="0"/>
					<Vertex X="23440" Y="22303" Z="0"/>
					<Vertex X="23451" Y="22303" Z="0"/>
					<Vertex X="23474" Y="22303" Z="0"/>
					<Vertex X="23497" Y="22303" Z="0"/>
					<Vertex X="23519" Y="22303" Z="0"/>
					<Vertex X="23564" Y="22303" Z="0"/>
					<Vertex X="23598" Y="22303" Z="0"/>
					<Vertex X="23609" Y="22303" Z="0"/>
					<Vertex X="23632" Y="22314" Z="0"/>
					<Vertex X="23677" Y="22314" Z="0"/>
					<Vertex X="23688" Y="22314" Z="0"/>
					<Vertex X="23767" Y="22348" Z="0"/>
					<Vertex X="23790" Y="22359" Z="0"/>
					<Vertex X="23812" Y="22359" Z="0"/>
					<Vertex X="23835" Y="22359" Z="0"/>
					<Vertex X="23857" Y="22359" Z="0"/>
					<Vertex X="23880" Y="22382" Z="0"/>
					<Vertex X="23891" Y="22393" Z="0"/>
					<Vertex X="23925" Y="22393" Z="0"/>
					<Vertex X="23925" Y="22404" Z="0"/>
					<Vertex X="23947" Y="22415" Z="0"/>
					<Vertex X="23959" Y="22427" Z="0"/>
					<Vertex X="23970" Y="22427" Z="0"/>
					<Vertex X="23992" Y="22438" Z="0"/>
					<Vertex X="24026" Y="22460" Z="0"/>
					<Vertex X="24049" Y="22472" Z="0"/>
					<Vertex X="24071" Y="22483" Z="0"/>
					<Vertex X="24094" Y="22494" Z="0"/>
					<Vertex X="24116" Y="22517" Z="0"/>
					<Vertex X="24139" Y="22517" Z="0"/>
					<Vertex X="24161" Y="22539" Z="0"/>
					<Vertex X="24173" Y="22551" Z="0"/>
					<Vertex X="24195" Y="22562" Z="0"/>
					<Vertex X="24229" Y="22562" Z="0"/>
					<Vertex X="24240" Y="22562" Z="0"/>
					<Vertex X="24252" Y="22573" Z="0"/>
					<Vertex X="24285" Y="22584" Z="0"/>
					<Vertex X="24308" Y="22584" Z="0"/>
					<Vertex X="24319" Y="22584" Z="0"/>
					<Vertex X="24330" Y="22584" Z="0"/>
					<Vertex X="24353" Y="22584" Z="0"/>
					<Vertex X="24387" Y="22584" Z="0"/>
					<Vertex X="24409" Y="22584" Z="0"/>
					<Vertex X="24432" Y="22584" Z="0"/>
					<Vertex X="24443" Y="22573" Z="0"/>
					<Vertex X="24477" Y="22562" Z="0"/>
					<Vertex X="24511" Y="22562" Z="0"/>
					<Vertex X="24567" Y="22539" Z="0"/>
					<Vertex X="24578" Y="22528" Z="0"/>
					<Vertex X="24601" Y="22528" Z="0"/>
					<Vertex X="24635" Y="22528" Z="0"/>
					<Vertex X="24646" Y="22528" Z="0"/>
					<Vertex X="24725" Y="22494" Z="0"/>
					<Vertex X="24770" Y="22494" Z="0"/>
					<Vertex X="24781" Y="22483" Z="0"/>
					<Vertex X="24815" Y="22483" Z="0"/>
					<Vertex X="24826" Y="22483" Z="0"/>
					<Vertex X="24883" Y="22483" Z="0"/>
					<Vertex X="24905" Y="22472" Z="0"/>
					<Vertex X="24939" Y="22472" Z="0"/>
					<Vertex X="24973" Y="22472" Z="0"/>
					<Vertex X="24995" Y="22460" Z="0"/>
					<Vertex X="25018" Y="22449" Z="0"/>
					<Vertex X="25052" Y="22449" Z="0"/>
					<Vertex X="25063" Y="22449" Z="0"/>
					<Vertex X="25074" Y="22449" Z="0"/>
					<Vertex X="25097" Y="22449" Z="0"/>
					<Vertex X="25131" Y="22427" Z="0"/>
					<Vertex X="25153" Y="22415" Z="0"/>
					<Vertex X="25176" Y="22415" Z="0"/>
					<Vertex X="25198" Y="22404" Z="0"/>
					<Vertex X="25210" Y="22404" Z="0"/>
					<Vertex X="25232" Y="22393" Z="0"/>
					<Vertex X="25255" Y="22393" Z="0"/>
					<Vertex X="25277" Y="22393" Z="0"/>
					<Vertex X="25288" Y="22393" Z="0"/>
					<Vertex X="25300" Y="22393" Z="0"/>
					<Vertex X="25322" Y="22393" Z="0"/>
					<Vertex X="25345" Y="22370" Z="0"/>
					<Vertex X="25367" Y="22370" Z="0"/>
					<Vertex X="25424" Y="22359" Z="0"/>
					<Vertex X="25446" Y="22348" Z="0"/>
					<Vertex X="25469" Y="22348" Z="0"/>
					<Vertex X="25503" Y="22325" Z="0"/>
					<Vertex X="25514" Y="22325" Z="0"/>
					<Vertex X="25593" Y="22314" Z="0"/>
					<Vertex X="25615" Y="22303" Z="0"/>
					<Vertex X="25660" Y="22280" Z="0"/>
					<Vertex X="25683" Y="22280" Z="0"/>
					<Vertex X="25717" Y="22269" Z="0"/>
					<Vertex X="25739" Y="22246" Z="0"/>
					<Vertex X="25750" Y="22235" Z="0"/>
					<Vertex X="25773" Y="22224" Z="0"/>
					<Vertex X="25818" Y="22179" Z="0"/>
					<Vertex X="25852" Y="22156" Z="0"/>
					<Vertex X="25874" Y="22134" Z="0"/>
					<Vertex X="25908" Y="22111" Z="0"/>
					<Vertex X="25931" Y="22066" Z="0"/>
					<Vertex X="25953" Y="22043" Z="0"/>
					<Vertex X="25965" Y="22021" Z="0"/>
					<Vertex X="25976" Y="22010" Z="0"/>
					<Vertex X="25998" Y="21965" Z="0"/>
					<Vertex X="25998" Y="21942" Z="0"/>
					<Vertex X="26010" Y="21908" Z="0"/>
					<Vertex X="26010" Y="21897" Z="0"/>
					<Vertex X="26032" Y="21818" Z="0"/>
					<Vertex X="26043" Y="21796" Z="0"/>
					<Vertex X="26043" Y="21762" Z="0"/>
					<Vertex X="26055" Y="21717" Z="0"/>
					<Vertex X="26100" Y="21649" Z="0"/>
					<Vertex X="26100" Y="21627" Z="0"/>
					<Vertex X="26111" Y="21581" Z="0"/>
					<Vertex X="26111" Y="21514" Z="0"/>
					<Vertex X="26111" Y="21457" Z="0"/>
					<Vertex X="26111" Y="21412" Z="0"/>
					<Vertex X="26134" Y="21311" Z="0"/>
					<Vertex X="26134" Y="21255" Z="0"/>
					<Vertex X="26134" Y="21221" Z="0"/>
					<Vertex X="26134" Y="21176" Z="0"/>
					<Vertex X="26134" Y="21108" Z="0"/>
					<Vertex X="26134" Y="21074" Z="0"/>
					<Vertex X="26134" Y="21029" Z="0"/>
					<Vertex X="26134" Y="20973" Z="0"/>
					<Vertex X="26134" Y="20939" Z="0"/>
					<Vertex X="26134" Y="20894" Z="0"/>
					<Vertex X="26134" Y="20860" Z="0"/>
					<Vertex X="26134" Y="20781" Z="0"/>
					<Vertex X="26134" Y="20770" Z="0"/>
					<Vertex X="26134" Y="20736" Z="0"/>
					<Vertex X="26134" Y="20680" Z="0"/>
					<Vertex X="26134" Y="20646" Z="0"/>
					<Vertex X="26134" Y="20612" Z="0"/>
					<Vertex X="26134" Y="20545" Z="0"/>
					<Vertex X="26134" Y="20511" Z="0"/>
					<Vertex X="26134" Y="20477" Z="0"/>
					<Vertex X="26134" Y="20409" Z="0"/>
					<Vertex X="26134" Y="20387" Z="0"/>
					<Vertex X="26134" Y="20353" Z="0"/>
					<Vertex X="26134" Y="20308" Z="0"/>
					<Vertex X="26134" Y="20252" Z="0"/>
					<Vertex X="26134" Y="20218" Z="0"/>
					<Vertex X="26134" Y="20195" Z="0"/>
					<Vertex X="26134" Y="20128" Z="0"/>
					<Vertex X="26134" Y="20083" Z="0"/>
					<Vertex X="26122" Y="20037" Z="0"/>
					<Vertex X="26111" Y="19970" Z="0"/>
					<Vertex X="26111" Y="19925" Z="0"/>
					<Vertex X="26089" Y="19880" Z="0"/>
					<Vertex X="26089" Y="19801" Z="0"/>
					<Vertex X="26077" Y="19744" Z="0"/>
					<Vertex X="26066" Y="19699" Z="0"/>
					<Vertex X="26043" Y="19654" Z="0"/>
					<Vertex X="26043" Y="19621" Z="0"/>
					<Vertex X="26032" Y="19542" Z="0"/>
					<Vertex X="26032" Y="19508" Z="0"/>
					<Vertex X="26032" Y="19474" Z="0"/>
					<Vertex X="26021" Y="19384" Z="0"/>
					<Vertex X="26010" Y="19339" Z="0"/>
					<Vertex X="25998" Y="19316" Z="0"/>
					<Vertex X="25998" Y="19260" Z="0"/>
					<Vertex X="25998" Y="19215" Z="0"/>
					<Vertex X="25987" Y="19204" Z="0"/>
					<Vertex X="25976" Y="19125" Z="0"/>
					<Vertex X="25976" Y="19091" Z="0"/>
					<Vertex X="25976" Y="19046" Z="0"/>
					<Vertex X="25953" Y="18978" Z="0"/>
					<Vertex X="25953" Y="18944" Z="0"/>
					<Vertex X="25942" Y="18888" Z="0"/>
					<Vertex X="25942" Y="18809" Z="0"/>
					<Vertex X="25942" Y="18775" Z="0"/>
					<Vertex X="25908" Y="18730" Z="0"/>
					<Vertex X="25886" Y="18651" Z="0"/>
					<Vertex X="25886" Y="18618" Z="0"/>
					<Vertex X="25863" Y="18550" Z="0"/>
					<Vertex X="25863" Y="18527" Z="0"/>
					<Vertex X="25863" Y="18482" Z="0"/>
					<Vertex X="25841" Y="18437" Z="0"/>
					<Vertex X="25841" Y="18415" Z="0"/>
					<Vertex X="25818" Y="18347" Z="0"/>
					<Vertex X="25807" Y="18313" Z="0"/>
					<Vertex X="25807" Y="18279" Z="0"/>
					<Vertex X="25773" Y="18189" Z="0"/>
					<Vertex X="25773" Y="18167" Z="0"/>
					<Vertex X="25739" Y="18065" Z="0"/>
					<Vertex X="25739" Y="18043" Z="0"/>
					<Vertex X="25728" Y="18009" Z="0"/>
					<Vertex X="25705" Y="17953" Z="0"/>
					<Vertex X="25694" Y="17908" Z="0"/>
					<Vertex X="25660" Y="17874" Z="0"/>
					<Vertex X="25660" Y="17840" Z="0"/>
					<Vertex X="25649" Y="17806" Z="0"/>
					<Vertex X="25626" Y="17772" Z="0"/>
					<Vertex X="25626" Y="17739" Z="0"/>
					<Vertex X="25593" Y="17693" Z="0"/>
					<Vertex X="25593" Y="17648" Z="0"/>
					<Vertex X="25581" Y="17615" Z="0"/>
					<Vertex X="25559" Y="17547" Z="0"/>
					<Vertex X="25548" Y="17524" Z="0"/>
					<Vertex X="25525" Y="17457" Z="0"/>
					<Vertex X="25491" Y="17423" Z="0"/>
					<Vertex X="25457" Y="17344" Z="0"/>
					<Vertex X="25446" Y="17322" Z="0"/>
					<Vertex X="25446" Y="17288" Z="0"/>
					<Vertex X="25412" Y="17243" Z="0"/>
					<Vertex X="25401" Y="17220" Z="0"/>
					<Vertex X="25390" Y="17175" Z="0"/>
					<Vertex X="25367" Y="17152" Z="0"/>
					<Vertex X="25356" Y="17107" Z="0"/>
					<Vertex X="25345" Y="17085" Z="0"/>
					<Vertex X="25311" Y="17029" Z="0"/>
					<Vertex X="25266" Y="16972" Z="0"/>
					<Vertex X="25255" Y="16938" Z="0"/>
					<Vertex X="25243" Y="16927" Z="0"/>
					<Vertex X="25221" Y="16893" Z="0"/>
					<Vertex X="25210" Y="16859" Z="0"/>
					<Vertex X="25187" Y="16814" Z="0"/>
					<Vertex X="25176" Y="16781" Z="0"/>
					<Vertex X="25153" Y="16747" Z="0"/>
					<Vertex X="25131" Y="16702" Z="0"/>
					<Vertex X="25108" Y="16679" Z="0"/>
					<Vertex X="25063" Y="16623" Z="0"/>
					<Vertex X="25063" Y="16612" Z="0"/>
					<Vertex X="25029" Y="16555" Z="0"/>
					<Vertex X="25018" Y="16533" Z="0"/>
					<Vertex X="24995" Y="16488" Z="0"/>
					<Vertex X="24973" Y="16465" Z="0"/>
					<Vertex X="24962" Y="16431" Z="0"/>
					<Vertex X="24928" Y="16397" Z="0"/>
					<Vertex X="24916" Y="16364" Z="0"/>
					<Vertex X="24883" Y="16330" Z="0"/>
					<Vertex X="24871" Y="16307" Z="0"/>
					<Vertex X="24849" Y="16273" Z="0"/>
					<Vertex X="24838" Y="16251" Z="0"/>
					<Vertex X="24804" Y="16217" Z="0"/>
					<Vertex X="24804" Y="16195" Z="0"/>
					<Vertex X="24781" Y="16161" Z="0"/>
					<Vertex X="24770" Y="16161" Z="0"/>
					<Vertex X="24759" Y="16138" Z="0"/>
					<Vertex X="24747" Y="16127" Z="0"/>
					<Vertex X="24725" Y="16104" Z="0"/>
					<Vertex X="24702" Y="16082" Z="0"/>
					<Vertex X="24691" Y="16071" Z="0"/>
					<Vertex X="24669" Y="16048" Z="0"/>
					<Vertex X="24657" Y="16037" Z="0"/>
					<Vertex X="24646" Y="16037" Z="0"/>
					<Vertex X="24635" Y="16026" Z="0"/>
					<Vertex X="24612" Y="16014" Z="0"/>
					<Vertex X="24601" Y="16003" Z="0"/>
					<Vertex X="24590" Y="16003" Z="0"/>
					<Vertex X="24578" Y="16003" Z="0"/>
					<Vertex X="24556" Y="16003" Z="0"/>
					<Vertex X="24545" Y="16003" Z="0"/>
					<Vertex X="24533" Y="16003" Z="0"/>
					<Vertex X="24522" Y="16003" Z="0"/>
					<Vertex X="24511" Y="16003" Z="0"/>
					<Vertex X="24500" Y="16003" Z="0"/>
					<Vertex X="24488" Y="16003" Z="0"/>
					<Vertex X="24477" Y="16003" Z="0"/>
					<Vertex X="24466" Y="16003" Z="0"/>
					<Vertex X="24454" Y="16003" Z="0"/>
					<Vertex X="24443" Y="16003" Z="0"/>
					<Vertex X="24432" Y="16003" Z="0"/>
					<Vertex X="24421" Y="15992" Z="0"/>
					<Vertex X="24409" Y="15992" Z="0"/>
					<Vertex X="24398" Y="15992" Z="0"/>
					<Vertex X="24387" Y="15992" Z="0"/>
					<Vertex X="24376" Y="15980" Z="0"/>
					<Vertex X="24364" Y="15969" Z="0"/>
					<Vertex X="24353" Y="15969" Z="0"/>
					<Vertex X="24342" Y="15969" Z="0"/>
					<Vertex X="24330" Y="15958" Z="0"/>
					<Vertex X="24308" Y="15947" Z="0"/>
					<Vertex X="24297" Y="15935" Z="0"/>
					<Vertex X="24285" Y="15924" Z="0"/>
					<Vertex X="24274" Y="15913" Z="0"/>
					<Vertex X="24263" Y="15902" Z="0"/>
					<Vertex X="24252" Y="15879" Z="0"/>
					<Vertex X="24240" Y="15879" Z="0"/>
					<Vertex X="24240" Y="15856" Z="0"/>
					<Vertex X="24229" Y="15834" Z="0"/>
					<Vertex X="24218" Y="15811" Z="0"/>
					<Vertex X="24218" Y="15800" Z="0"/>
					<Vertex X="24218" Y="15789" Z="0"/>
					<Vertex X="24218" Y="15766" Z="0"/>
					<Vertex X="24218" Y="15755" Z="0"/>
					<Vertex X="24207" Y="15710" Z="0"/>
					<Vertex X="24207" Y="15699" Z="0"/>
					<Vertex X="24207" Y="15687" Z="0"/>
					<Vertex X="24207" Y="15665" Z="0"/>
					<Vertex X="24207" Y="15654" Z="0"/>
					<Vertex X="24195" Y="15631" Z="0"/>
					<Vertex X="24195" Y="15620" Z="0"/>
					<Vertex X="24195" Y="15586" Z="0"/>
					<Vertex X="24195" Y="15552" Z="0"/>
					<Vertex X="24195" Y="15541" Z="0"/>
					<Vertex X="24195" Y="15496" Z="0"/>
					<Vertex X="24195" Y="15462" Z="0"/>
					<Vertex X="24195" Y="15440" Z="0"/>
					<Vertex X="24195" Y="15417" Z="0"/>
					<Vertex X="24195" Y="15383" Z="0"/>
					<Vertex X="24195" Y="15361" Z="0"/>
					<Vertex X="24184" Y="15349" Z="0"/>
					<Vertex X="24173" Y="15304" Z="0"/>
					<Vertex X="24173" Y="15293" Z="0"/>
					<Vertex X="24173" Y="15237" Z="0"/>
					<Vertex X="24173" Y="15225" Z="0"/>
					<Vertex X="24150" Y="15169" Z="0"/>
					<Vertex X="24139" Y="15101" Z="0"/>
					<Vertex X="24139" Y="15079" Z="0"/>
					<Vertex X="24139" Y="15056" Z="0"/>
					<Vertex X="24116" Y="15023" Z="0"/>
					<Vertex X="24094" Y="14977" Z="0"/>
					<Vertex X="24094" Y="14966" Z="0"/>
					<Vertex X="24083" Y="14921" Z="0"/>
					<Vertex X="24071" Y="14899" Z="0"/>
					<Vertex X="24060" Y="14899" Z="0"/>
					<Vertex X="24060" Y="14876" Z="0"/>
					<Vertex X="24037" Y="14842" Z="0"/>
					<Vertex X="24037" Y="14831" Z="0"/>
					<Vertex X="24026" Y="14831" Z="0"/>
					<Vertex X="24004" Y="14831" Z="0"/>
					<Vertex X="23992" Y="14831" Z="0"/>
					<Vertex X="23981" Y="14842" Z="0"/>
					<Vertex X="23970" Y="14854" Z="0"/>
					<Vertex X="23947" Y="14899" Z="0"/>
					<Vertex X="23936" Y="14944" Z="0"/>
					<Vertex X="23925" Y="14989" Z="0"/>
					<Vertex X="23902" Y="15045" Z="0"/>
					<Vertex X="23891" Y="15090" Z="0"/>
					<Vertex X="23868" Y="15147" Z="0"/>
					<Vertex X="23868" Y="15169" Z="0"/>
					<Vertex X="23846" Y="15214" Z="0"/>
					<Vertex X="23823" Y="15248" Z="0"/>
					<Vertex X="23812" Y="15259" Z="0"/>
					<Vertex X="23812" Y="15282" Z="0"/>
					<Vertex X="23790" Y="15304" Z="0"/>
					<Vertex X="23790" Y="15361" Z="0"/>
					<Vertex X="23778" Y="15383" Z="0"/>
					<Vertex X="23756" Y="15440" Z="0"/>
					<Vertex X="23733" Y="15507" Z="0"/>
					<Vertex X="23722" Y="15541" Z="0"/>
					<Vertex X="23711" Y="15552" Z="0"/>
					<Vertex X="23699" Y="15575" Z="0"/>
					<Vertex X="23699" Y="15597" Z="0"/>
					<Vertex X="23688" Y="15631" Z="0"/>
					<Vertex X="23666" Y="15676" Z="0"/>
					<Vertex X="23666" Y="15699" Z="0"/>
					<Vertex X="23654" Y="15721" Z="0"/>
					<Vertex X="23643" Y="15733" Z="0"/>
					<Vertex X="23632" Y="15755" Z="0"/>
					<Vertex X="23620" Y="15766" Z="0"/>
					<Vertex X="23609" Y="15778" Z="0"/>
					<Vertex X="23598" Y="15789" Z="0"/>
					<Vertex X="23587" Y="15800" Z="0"/>
					<Vertex X="23575" Y="15823" Z="0"/>
					<Vertex X="23553" Y="15845" Z="0"/>
					<Vertex X="23530" Y="15856" Z="0"/>
					<Vertex X="23508" Y="15868" Z="0"/>
					<Vertex X="23497" Y="15868" Z="0"/>
					<Vertex X="23485" Y="15868" Z="0"/>
					<Vertex X="23474" Y="15879" Z="0"/>
					<Vertex X="23451" Y="15890" Z="0"/>
					<Vertex X="23440" Y="15890" Z="0"/>
					<Vertex X="23429" Y="15890" Z="0"/>
					<Vertex X="23406" Y="15890" Z="0"/>
					<Vertex X="23373" Y="15890" Z="0"/>
					<Vertex X="23339" Y="15890" Z="0"/>
					<Vertex X="23294" Y="15890" Z="0"/>
					<Vertex X="23271" Y="15879" Z="0"/>
					<Vertex X="23249" Y="15879" Z="0"/>
					<Vertex X="23237" Y="15879" Z="0"/>
					<Vertex X="23215" Y="15879" Z="0"/>
					<Vertex X="23192" Y="15868" Z="0"/>
					<Vertex X="23170" Y="15845" Z="0"/>
					<Vertex X="23125" Y="15845" Z="0"/>
					<Vertex X="23091" Y="15823" Z="0"/>
					<Vertex X="23068" Y="15823" Z="0"/>
					<Vertex X="23034" Y="15800" Z="0"/>
					<Vertex X="23012" Y="15789" Z="0"/>
					<Vertex X="22989" Y="15789" Z="0"/>
					<Vertex X="22956" Y="15778" Z="0"/>
					<Vertex X="22922" Y="15755" Z="0"/>
					<Vertex X="22911" Y="15755" Z="0"/>
					<Vertex X="22899" Y="15755" Z="0"/>
					<Vertex X="22865" Y="15733" Z="0"/>
					<Vertex X="22843" Y="15721" Z="0"/>
					<Vertex X="22820" Y="15721" Z="0"/>
					<Vertex X="22787" Y="15721" Z="0"/>
					<Vertex X="22741" Y="15721" Z="0"/>
					<Vertex X="22730" Y="15710" Z="0"/>
					<Vertex X="22708" Y="15710" Z="0"/>
					<Vertex X="22685" Y="15710" Z="0"/>
					<Vertex X="22663" Y="15699" Z="0"/>
					<Vertex X="22651" Y="15699" Z="0"/>
					<Vertex X="22629" Y="15687" Z="0"/>
					<Vertex X="22595" Y="15676" Z="0"/>
					<Vertex X="22561" Y="15676" Z="0"/>
					<Vertex X="22550" Y="15676" Z="0"/>
					<Vertex X="22516" Y="15676" Z="0"/>
					<Vertex X="22482" Y="15654" Z="0"/>
					<Vertex X="22471" Y="15654" Z="0"/>
					<Vertex X="22437" Y="15642" Z="0"/>
					<Vertex X="22415" Y="15642" Z="0"/>
					<Vertex X="22392" Y="15631" Z="0"/>
					<Vertex X="22358" Y="15631" Z="0"/>
					<Vertex X="22324" Y="15620" Z="0"/>
					<Vertex X="22302" Y="15609" Z="0"/>
					<Vertex X="22268" Y="15609" Z="0"/>
					<Vertex X="22246" Y="15597" Z="0"/>
					<Vertex X="22223" Y="15586" Z="0"/>
					<Vertex X="22178" Y="15575" Z="0"/>
					<Vertex X="22155" Y="15575" Z="0"/>
					<Vertex X="22133" Y="15563" Z="0"/>
					<Vertex X="22099" Y="15552" Z="0"/>
					<Vertex X="22065" Y="15530" Z="0"/>
					<Vertex X="22054" Y="15530" Z="0"/>
					<Vertex X="22020" Y="15507" Z="0"/>
					<Vertex X="21998" Y="15496" Z="0"/>
					<Vertex X="21975" Y="15485" Z="0"/>
					<Vertex X="21930" Y="15473" Z="0"/>
					<Vertex X="21908" Y="15462" Z="0"/>
					<Vertex X="21874" Y="15462" Z="0"/>
					<Vertex X="21862" Y="15451" Z="0"/>
					<Vertex X="21840" Y="15440" Z="0"/>
					<Vertex X="21817" Y="15440" Z="0"/>
					<Vertex X="21784" Y="15428" Z="0"/>
					<Vertex X="21761" Y="15417" Z="0"/>
					<Vertex X="21738" Y="15417" Z="0"/>
					<Vertex X="21705" Y="15417" Z="0"/>
					<Vertex X="21671" Y="15394" Z="0"/>
					<Vertex X="21660" Y="15394" Z="0"/>
					<Vertex X="21637" Y="15394" Z="0"/>
					<Vertex X="21615" Y="15383" Z="0"/>
					<Vertex X="21592" Y="15383" Z="0"/>
					<Vertex X="21581" Y="15372" Z="0"/>
					<Vertex X="21547" Y="15372" Z="0"/>
					<Vertex X="21536" Y="15361" Z="0"/>
					<Vertex X="21524" Y="15361" Z="0"/>
					<Vertex X="21491" Y="15349" Z="0"/>
					<Vertex X="21479" Y="15349" Z="0"/>
					<Vertex X="21457" Y="15338" Z="0"/>
					<Vertex X="21445" Y="15338" Z="0"/>
					<Vertex X="21434" Y="15338" Z="0"/>
					<Vertex X="21423" Y="15316" Z="0"/>
					<Vertex X="21412" Y="15316" Z="0"/>
					<Vertex X="21400" Y="15304" Z="0"/>
					<Vertex X="21389" Y="15304" Z="0"/>
					<Vertex X="21378" Y="15282" Z="0"/>
					<Vertex X="21367" Y="15282" Z="0"/>
					<Vertex X="21367" Y="15270" Z="0"/>
					<Vertex X="21344" Y="15259" Z="0"/>
					<Vertex X="21344" Y="15248" Z="0"/>
					<Vertex X="21333" Y="15237" Z="0"/>
					<Vertex X="21322" Y="15214" Z="0"/>
					<Vertex X="21310" Y="15203" Z="0"/>
					<Vertex X="21310" Y="15180" Z="0"/>
					<Vertex X="21310" Y="15169" Z="0"/>
					<Vertex X="21299" Y="15158" Z="0"/>
					<Vertex X="21299" Y="15147" Z="0"/>
					<Vertex X="21299" Y="15113" Z="0"/>
					<Vertex X="21299" Y="15090" Z="0"/>
					<Vertex X="21288" Y="15068" Z="0"/>
					<Vertex X="21288" Y="15045" Z="0"/>
					<Vertex X="21288" Y="15034" Z="0"/>
					<Vertex X="21288" Y="15011" Z="0"/>
					<Vertex X="21288" Y="14989" Z="0"/>
					<Vertex X="21288" Y="14977" Z="0"/>
					<Vertex X="21288" Y="14955" Z="0"/>
					<Vertex X="21288" Y="14944" Z="0"/>
					<Vertex X="21288" Y="14921" Z="0"/>
					<Vertex X="21288" Y="14910" Z="0"/>
					<Vertex X="21288" Y="14876" Z="0"/>
					<Vertex X="21288" Y="14865" Z="0"/>
					<Vertex X="21288" Y="14854" Z="0"/>
					<Vertex X="21288" Y="14831" Z="0"/>
					<Vertex X="21299" Y="14808" Z="0"/>
					<Vertex X="21299" Y="14786" Z="0"/>
					<Vertex X="21310" Y="14775" Z="0"/>
					<Vertex X="21310" Y="14763" Z="0"/>
					<Vertex X="21322" Y="14741" Z="0"/>
					<Vertex X="21322" Y="14730" Z="0"/>
					<Vertex X="21333" Y="14696" Z="0"/>
					<Vertex X="21333" Y="14684" Z="0"/>
					<Vertex X="21344" Y="14662" Z="0"/>
					<Vertex X="21355" Y="14639" Z="0"/>
					<Vertex X="21355" Y="14606" Z="0"/>
					<Vertex X="21367" Y="14583" Z="0"/>
					<Vertex X="21378" Y="14538" Z="0"/>
					<Vertex X="21400" Y="14504" Z="0"/>
					<Vertex X="21412" Y="14482" Z="0"/>
					<Vertex X="21412" Y="14437" Z="0"/>
					<Vertex X="21423" Y="14403" Z="0"/>
					<Vertex X="21434" Y="14324" Z="0"/>
					<Vertex X="21445" Y="14279" Z="0"/>
					<Vertex X="21468" Y="14234" Z="0"/>
					<Vertex X="21468" Y="14200" Z="0"/>
					<Vertex X="21479" Y="14177" Z="0"/>
					<Vertex X="21491" Y="14144" Z="0"/>
					<Vertex X="21491" Y="14098" Z="0"/>
					<Vertex X="21502" Y="14076" Z="0"/>
					<Vertex X="21502" Y="14053" Z="0"/>
					<Vertex X="21502" Y="14031" Z="0"/>
					<Vertex X="21502" Y="14008" Z="0"/>
					<Vertex X="21502" Y="13974" Z="0"/>
					<Vertex X="21502" Y="13929" Z="0"/>
					<Vertex X="21502" Y="13896" Z="0"/>
					<Vertex X="21502" Y="13862" Z="0"/>
					<Vertex X="21502" Y="13851" Z="0"/>
					<Vertex X="21502" Y="13828" Z="0"/>
					<Vertex X="21502" Y="13817" Z="0"/>
					<Vertex X="21491" Y="13794" Z="0"/>
					<Vertex X="21479" Y="13772" Z="0"/>
					<Vertex X="21468" Y="13749" Z="0"/>
					<Vertex X="21457" Y="13727" Z="0"/>
					<Vertex X="21445" Y="13715" Z="0"/>
					<Vertex X="21434" Y="13693" Z="0"/>
					<Vertex X="21423" Y="13693" Z="0"/>
					<Vertex X="21400" Y="13659" Z="0"/>
					<Vertex X="21389" Y="13648" Z="0"/>
					<Vertex X="21367" Y="13625" Z="0"/>
					<Vertex X="21355" Y="13614" Z="0"/>
					<Vertex X="21344" Y="13591" Z="0"/>
					<Vertex X="21322" Y="13580" Z="0"/>
					<Vertex X="21310" Y="13569" Z="0"/>
					<Vertex X="21288" Y="13546" Z="0"/>
					<Vertex X="21254" Y="13524" Z="0"/>
					<Vertex X="21243" Y="13524" Z="0"/>
					<Vertex X="21231" Y="13512" Z="0"/>
					<Vertex X="21220" Y="13501" Z="0"/>
					<Vertex X="21198" Y="13501" Z="0"/>
					<Vertex X="21186" Y="13479" Z="0"/>
					<Vertex X="21175" Y="13467" Z="0"/>
					<Vertex X="21164" Y="13467" Z="0"/>
					<Vertex X="21152" Y="13467" Z="0"/>
					<Vertex X="21130" Y="13467" Z="0"/>
					<Vertex X="21096" Y="13467" Z="0"/>
					<Vertex X="21040" Y="13479" Z="0"/>
					<Vertex X="20262" Y="12712" Z="0"/>
					<Vertex X="20262" Y="12701" Z="0"/>
					<Vertex X="20273" Y="12701" Z="0"/>
					<Vertex X="20296" Y="12690" Z="0"/>
					<Vertex X="20307" Y="12678" Z="0"/>
					<Vertex X="20330" Y="12678" Z="0"/>
					<Vertex X="20352" Y="12667" Z="0"/>
					<Vertex X="20364" Y="12645" Z="0"/>
					<Vertex X="20364" Y="12633" Z="0"/>
					<Vertex X="20375" Y="12633" Z="0"/>
					<Vertex X="20375" Y="12622" Z="0"/>
					<Vertex X="20397" Y="12611" Z="0"/>
					<Vertex X="20397" Y="12600" Z="0"/>
					<Vertex X="20409" Y="12588" Z="0"/>
					<Vertex X="20409" Y="12577" Z="0"/>
					<Vertex X="20442" Y="12543" Z="0"/>
					<Vertex X="20465" Y="12509" Z="0"/>
					<Vertex X="20499" Y="12487" Z="0"/>
					<Vertex X="20521" Y="12464" Z="0"/>
					<Vertex X="20533" Y="12453" Z="0"/>
					<Vertex X="20555" Y="12442" Z="0"/>
					<Vertex X="20578" Y="12431" Z="0"/>
					<Vertex X="20600" Y="12419" Z="0"/>
					<Vertex X="20612" Y="12419" Z="0"/>
					<Vertex X="20634" Y="12419" Z="0"/>
					<Vertex X="20657" Y="12419" Z="0"/>
					<Vertex X="20668" Y="12419" Z="0"/>
					<Vertex X="20679" Y="12431" Z="0"/>
					<Vertex X="20679" Y="12442" Z="0"/>
					<Vertex X="20679" Y="12453" Z="0"/>
					<Vertex X="20679" Y="12464" Z="0"/>
					<Vertex X="20679" Y="12476" Z="0"/>
					<Vertex X="20690" Y="12487" Z="0"/>
					<Vertex X="20702" Y="12487" Z="0"/>
					<Vertex X="20702" Y="12498" Z="0"/>
					<Vertex X="20713" Y="12521" Z="0"/>
					<Vertex X="20713" Y="12543" Z="0"/>
					<Vertex X="20724" Y="12555" Z="0"/>
					<Vertex X="20747" Y="12588" Z="0"/>
					<Vertex X="20758" Y="12611" Z="0"/>
					<Vertex X="20758" Y="12645" Z="0"/>
					<Vertex X="20758" Y="12667" Z="0"/>
					<Vertex X="20758" Y="12712" Z="0"/>
					<Vertex X="20758" Y="12746" Z="0"/>
					<Vertex X="20758" Y="12769" Z="0"/>
					<Vertex X="20758" Y="12791" Z="0"/>
					<Vertex X="20758" Y="12814" Z="0"/>
					<Vertex X="20758" Y="12836" Z="0"/>
					<Vertex X="20758" Y="12848" Z="0"/>
					<Vertex X="20758" Y="12893" Z="0"/>
					<Vertex X="20747" Y="12915" Z="0"/>
					<Vertex X="20747" Y="12938" Z="0"/>
					<Vertex X="20735" Y="12971" Z="0"/>
					<Vertex X="20724" Y="12994" Z="0"/>
					<Vertex X="20724" Y="13017" Z="0"/>
					<Vertex X="20702" Y="13050" Z="0"/>
					<Vertex X="20702" Y="13073" Z="0"/>
					<Vertex X="20702" Y="13084" Z="0"/>
					<Vertex X="20679" Y="13129" Z="0"/>
					<Vertex X="20668" Y="13174" Z="0"/>
					<Vertex X="20668" Y="13197" Z="0"/>
					<Vertex X="20645" Y="13231" Z="0"/>
					<Vertex X="20623" Y="13287" Z="0"/>
					<Vertex X="20600" Y="13321" Z="0"/>
					<Vertex X="20589" Y="13332" Z="0"/>
					<Vertex X="20555" Y="13388" Z="0"/>
					<Vertex X="20544" Y="13422" Z="0"/>
					<Vertex X="20510" Y="13467" Z="0"/>
					<Vertex X="20465" Y="13546" Z="0"/>
					<Vertex X="20431" Y="13614" Z="0"/>
					<Vertex X="20397" Y="13681" Z="0"/>
					<Vertex X="20364" Y="13794" Z="0"/>
					<Vertex X="20319" Y="13907" Z="0"/>
					<Vertex X="20296" Y="14008" Z="0"/>
					<Vertex X="20296" Y="14098" Z="0"/>
					<Vertex X="20296" Y="14121" Z="0"/>
					<Vertex X="20285" Y="14121" Z="0"/>
					<Vertex X="20262" Y="14155" Z="0"/>
				</Vertices>
			</Region>
			<Region Id="7" Type="0" Zoom="0.120511" Selected="0" ImageLocation="" ImageFocus="0" Length="8948.9" Area="3517879.5" LengthMicrons="2198.7" AreaMicrons="212369.1" Text="MICROPAP" NegativeROA="0" InputRegionId="0" Analyze="1" DisplayId="7">
				<Attributes/>
				<Vertices>
					<Vertex X="12787" Y="8414" Z="0"/>
					<Vertex X="12787" Y="8405" Z="0"/>
					<Vertex X="12787" Y="8397" Z="0"/>
					<Vertex X="12770" Y="8397" Z="0"/>
					<Vertex X="12762" Y="8397" Z="0"/>
					<Vertex X="12745" Y="8397" Z="0"/>
					<Vertex X="12729" Y="8397" Z="0"/>
					<Vertex X="12721" Y="8397" Z="0"/>
					<Vertex X="12704" Y="8397" Z="0"/>
					<Vertex X="12687" Y="8397" Z="0"/>
					<Vertex X="12671" Y="8397" Z="0"/>
					<Vertex X="12654" Y="8397" Z="0"/>
					<Vertex X="12638" Y="8397" Z="0"/>
					<Vertex X="12621" Y="8397" Z="0"/>
					<Vertex X="12604" Y="8397" Z="0"/>
					<Vertex X="12596" Y="8397" Z="0"/>
					<Vertex X="12579" Y="8397" Z="0"/>
					<Vertex X="12563" Y="8397" Z="0"/>
					<Vertex X="12546" Y="8397" Z="0"/>
					<Vertex X="12530" Y="8397" Z="0"/>
					<Vertex X="12513" Y="8397" Z="0"/>
					<Vertex X="12497" Y="8397" Z="0"/>
					<Vertex X="12480" Y="8397" Z="0"/>
					<Vertex X="12463" Y="8414" Z="0"/>
					<Vertex X="12447" Y="8414" Z="0"/>
					<Vertex X="12422" Y="8414" Z="0"/>
					<Vertex X="12414" Y="8422" Z="0"/>
					<Vertex X="12405" Y="8422" Z="0"/>
					<Vertex X="12380" Y="8430" Z="0"/>
					<Vertex X="12364" Y="8439" Z="0"/>
					<Vertex X="12364" Y="8447" Z="0"/>
					<Vertex X="12347" Y="8447" Z="0"/>
					<Vertex X="12314" Y="8464" Z="0"/>
					<Vertex X="12289" Y="8480" Z="0"/>
					<Vertex X="12281" Y="8480" Z="0"/>
					<Vertex X="12256" Y="8488" Z="0"/>
					<Vertex X="12239" Y="8505" Z="0"/>
					<Vertex X="12231" Y="8505" Z="0"/>
					<Vertex X="12223" Y="8505" Z="0"/>
					<Vertex X="12214" Y="8513" Z="0"/>
					<Vertex X="12206" Y="8522" Z="0"/>
					<Vertex X="12198" Y="8522" Z="0"/>
					<Vertex X="12189" Y="8530" Z="0"/>
					<Vertex X="12181" Y="8538" Z="0"/>
					<Vertex X="12173" Y="8546" Z="0"/>
					<Vertex X="12156" Y="8555" Z="0"/>
					<Vertex X="12148" Y="8571" Z="0"/>
					<Vertex X="12140" Y="8571" Z="0"/>
					<Vertex X="12123" Y="8588" Z="0"/>
					<Vertex X="12115" Y="8605" Z="0"/>
					<Vertex X="12098" Y="8621" Z="0"/>
					<Vertex X="12082" Y="8638" Z="0"/>
					<Vertex X="12082" Y="8654" Z="0"/>
					<Vertex X="12065" Y="8663" Z="0"/>
					<Vertex X="12057" Y="8671" Z="0"/>
					<Vertex X="12048" Y="8679" Z="0"/>
					<Vertex X="12048" Y="8688" Z="0"/>
					<Vertex X="12040" Y="8704" Z="0"/>
					<Vertex X="12032" Y="8712" Z="0"/>
					<Vertex X="12032" Y="8721" Z="0"/>
					<Vertex X="12024" Y="8729" Z="0"/>
					<Vertex X="12024" Y="8737" Z="0"/>
					<Vertex X="12024" Y="8754" Z="0"/>
					<Vertex X="12015" Y="8771" Z="0"/>
					<Vertex X="12015" Y="8779" Z="0"/>
					<Vertex X="12015" Y="8795" Z="0"/>
					<Vertex X="12007" Y="8812" Z="0"/>
					<Vertex X="11999" Y="8812" Z="0"/>
					<Vertex X="11999" Y="8820" Z="0"/>
					<Vertex X="11990" Y="8837" Z="0"/>
					<Vertex X="11990" Y="8845" Z="0"/>
					<Vertex X="11982" Y="8862" Z="0"/>
					<Vertex X="11974" Y="8870" Z="0"/>
					<Vertex X="11974" Y="8878" Z="0"/>
					<Vertex X="11965" Y="8895" Z="0"/>
					<Vertex X="11965" Y="8903" Z="0"/>
					<Vertex X="11965" Y="8920" Z="0"/>
					<Vertex X="11957" Y="8936" Z="0"/>
					<Vertex X="11957" Y="8945" Z="0"/>
					<Vertex X="11949" Y="8953" Z="0"/>
					<Vertex X="11949" Y="8961" Z="0"/>
					<Vertex X="11949" Y="8970" Z="0"/>
					<Vertex X="11949" Y="8978" Z="0"/>
					<Vertex X="11941" Y="8986" Z="0"/>
					<Vertex X="11941" Y="8995" Z="0"/>
					<Vertex X="11941" Y="9003" Z="0"/>
					<Vertex X="11932" Y="9019" Z="0"/>
					<Vertex X="11932" Y="9028" Z="0"/>
					<Vertex X="11932" Y="9053" Z="0"/>
					<Vertex X="11907" Y="9069" Z="0"/>
					<Vertex X="11907" Y="9078" Z="0"/>
					<Vertex X="11907" Y="9094" Z="0"/>
					<Vertex X="11907" Y="9111" Z="0"/>
					<Vertex X="11907" Y="9127" Z="0"/>
					<Vertex X="11907" Y="9136" Z="0"/>
					<Vertex X="11907" Y="9144" Z="0"/>
					<Vertex X="11907" Y="9152" Z="0"/>
					<Vertex X="11907" Y="9161" Z="0"/>
					<Vertex X="11907" Y="9185" Z="0"/>
					<Vertex X="11907" Y="9194" Z="0"/>
					<Vertex X="11907" Y="9210" Z="0"/>
					<Vertex X="11907" Y="9227" Z="0"/>
					<Vertex X="11907" Y="9244" Z="0"/>
					<Vertex X="11907" Y="9252" Z="0"/>
					<Vertex X="11907" Y="9268" Z="0"/>
					<Vertex X="11907" Y="9277" Z="0"/>
					<Vertex X="11907" Y="9293" Z="0"/>
					<Vertex X="11907" Y="9302" Z="0"/>
					<Vertex X="11907" Y="9318" Z="0"/>
					<Vertex X="11907" Y="9326" Z="0"/>
					<Vertex X="11907" Y="9335" Z="0"/>
					<Vertex X="11907" Y="9343" Z="0"/>
					<Vertex X="11907" Y="9351" Z="0"/>
					<Vertex X="11907" Y="9368" Z="0"/>
					<Vertex X="11907" Y="9376" Z="0"/>
					<Vertex X="11907" Y="9385" Z="0"/>
					<Vertex X="11907" Y="9393" Z="0"/>
					<Vertex X="11907" Y="9401" Z="0"/>
					<Vertex X="11907" Y="9409" Z="0"/>
					<Vertex X="11916" Y="9426" Z="0"/>
					<Vertex X="11916" Y="9434" Z="0"/>
					<Vertex X="11916" Y="9451" Z="0"/>
					<Vertex X="11916" Y="9459" Z="0"/>
					<Vertex X="11916" Y="9476" Z="0"/>
					<Vertex X="11924" Y="9484" Z="0"/>
					<Vertex X="11924" Y="9501" Z="0"/>
					<Vertex X="11932" Y="9509" Z="0"/>
					<Vertex X="11932" Y="9526" Z="0"/>
					<Vertex X="11941" Y="9542" Z="0"/>
					<Vertex X="11949" Y="9559" Z="0"/>
					<Vertex X="11949" Y="9567" Z="0"/>
					<Vertex X="11949" Y="9575" Z="0"/>
					<Vertex X="11957" Y="9592" Z="0"/>
					<Vertex X="11965" Y="9609" Z="0"/>
					<Vertex X="11965" Y="9617" Z="0"/>
					<Vertex X="11965" Y="9625" Z="0"/>
					<Vertex X="11965" Y="9634" Z="0"/>
					<Vertex X="11974" Y="9634" Z="0"/>
					<Vertex X="11974" Y="9650" Z="0"/>
					<Vertex X="11974" Y="9658" Z="0"/>
					<Vertex X="11982" Y="9658" Z="0"/>
					<Vertex X="11982" Y="9675" Z="0"/>
					<Vertex X="11990" Y="9683" Z="0"/>
					<Vertex X="11999" Y="9708" Z="0"/>
					<Vertex X="11999" Y="9725" Z="0"/>
					<Vertex X="11999" Y="9733" Z="0"/>
					<Vertex X="11999" Y="9741" Z="0"/>
					<Vertex X="12007" Y="9758" Z="0"/>
					<Vertex X="12007" Y="9766" Z="0"/>
					<Vertex X="12007" Y="9775" Z="0"/>
					<Vertex X="12007" Y="9791" Z="0"/>
					<Vertex X="12024" Y="9799" Z="0"/>
					<Vertex X="12024" Y="9808" Z="0"/>
					<Vertex X="12024" Y="9816" Z="0"/>
					<Vertex X="12024" Y="9824" Z="0"/>
					<Vertex X="12024" Y="9841" Z="0"/>
					<Vertex X="12024" Y="9849" Z="0"/>
					<Vertex X="12024" Y="9858" Z="0"/>
					<Vertex X="12032" Y="9866" Z="0"/>
					<Vertex X="12032" Y="9874" Z="0"/>
					<Vertex X="12032" Y="9882" Z="0"/>
					<Vertex X="12040" Y="9899" Z="0"/>
					<Vertex X="12040" Y="9907" Z="0"/>
					<Vertex X="12040" Y="9916" Z="0"/>
					<Vertex X="12040" Y="9924" Z="0"/>
					<Vertex X="12048" Y="9941" Z="0"/>
					<Vertex X="12048" Y="9957" Z="0"/>
					<Vertex X="12048" Y="9974" Z="0"/>
					<Vertex X="12048" Y="9982" Z="0"/>
					<Vertex X="12048" Y="9990" Z="0"/>
					<Vertex X="12048" Y="9999" Z="0"/>
					<Vertex X="12048" Y="10015" Z="0"/>
					<Vertex X="12048" Y="10032" Z="0"/>
					<Vertex X="12048" Y="10048" Z="0"/>
					<Vertex X="12048" Y="10057" Z="0"/>
					<Vertex X="12048" Y="10073" Z="0"/>
					<Vertex X="12048" Y="10082" Z="0"/>
					<Vertex X="12048" Y="10098" Z="0"/>
					<Vertex X="12048" Y="10107" Z="0"/>
					<Vertex X="12048" Y="10123" Z="0"/>
					<Vertex X="12048" Y="10131" Z="0"/>
					<Vertex X="12048" Y="10148" Z="0"/>
					<Vertex X="12048" Y="10156" Z="0"/>
					<Vertex X="12048" Y="10173" Z="0"/>
					<Vertex X="12048" Y="10181" Z="0"/>
					<Vertex X="12048" Y="10189" Z="0"/>
					<Vertex X="12048" Y="10206" Z="0"/>
					<Vertex X="12048" Y="10214" Z="0"/>
					<Vertex X="12048" Y="10231" Z="0"/>
					<Vertex X="12048" Y="10239" Z="0"/>
					<Vertex X="12048" Y="10256" Z="0"/>
					<Vertex X="12032" Y="10272" Z="0"/>
					<Vertex X="12032" Y="10281" Z="0"/>
					<Vertex X="12024" Y="10297" Z="0"/>
					<Vertex X="12024" Y="10314" Z="0"/>
					<Vertex X="12015" Y="10339" Z="0"/>
					<Vertex X="12015" Y="10347" Z="0"/>
					<Vertex X="12015" Y="10364" Z="0"/>
					<Vertex X="12015" Y="10372" Z="0"/>
					<Vertex X="12015" Y="10380" Z="0"/>
					<Vertex X="12015" Y="10389" Z="0"/>
					<Vertex X="12015" Y="10397" Z="0"/>
					<Vertex X="12007" Y="10405" Z="0"/>
					<Vertex X="12007" Y="10414" Z="0"/>
					<Vertex X="12007" Y="10422" Z="0"/>
					<Vertex X="11999" Y="10430" Z="0"/>
					<Vertex X="11999" Y="10438" Z="0"/>
					<Vertex X="11999" Y="10447" Z="0"/>
					<Vertex X="11990" Y="10455" Z="0"/>
					<Vertex X="11990" Y="10463" Z="0"/>
					<Vertex X="11990" Y="10472" Z="0"/>
					<Vertex X="11990" Y="10480" Z="0"/>
					<Vertex X="11990" Y="10497" Z="0"/>
					<Vertex X="11982" Y="10497" Z="0"/>
					<Vertex X="11982" Y="10505" Z="0"/>
					<Vertex X="11982" Y="10513" Z="0"/>
					<Vertex X="11982" Y="10521" Z="0"/>
					<Vertex X="11982" Y="10530" Z="0"/>
					<Vertex X="11982" Y="10538" Z="0"/>
					<Vertex X="11974" Y="10546" Z="0"/>
					<Vertex X="11974" Y="10555" Z="0"/>
					<Vertex X="11974" Y="10563" Z="0"/>
					<Vertex X="11965" Y="10579" Z="0"/>
					<Vertex X="11965" Y="10588" Z="0"/>
					<Vertex X="11965" Y="10596" Z="0"/>
					<Vertex X="11965" Y="10604" Z="0"/>
					<Vertex X="11965" Y="10621" Z="0"/>
					<Vertex X="11965" Y="10629" Z="0"/>
					<Vertex X="11965" Y="10646" Z="0"/>
					<Vertex X="11957" Y="10662" Z="0"/>
					<Vertex X="11949" Y="10662" Z="0"/>
					<Vertex X="11949" Y="10671" Z="0"/>
					<Vertex X="11949" Y="10679" Z="0"/>
					<Vertex X="11949" Y="10696" Z="0"/>
					<Vertex X="11949" Y="10704" Z="0"/>
					<Vertex X="11949" Y="10712" Z="0"/>
					<Vertex X="11949" Y="10729" Z="0"/>
					<Vertex X="11949" Y="10745" Z="0"/>
					<Vertex X="11949" Y="10754" Z="0"/>
					<Vertex X="11949" Y="10770" Z="0"/>
					<Vertex X="11949" Y="10779" Z="0"/>
					<Vertex X="11949" Y="10787" Z="0"/>
					<Vertex X="11949" Y="10795" Z="0"/>
					<Vertex X="11957" Y="10812" Z="0"/>
					<Vertex X="11957" Y="10828" Z="0"/>
					<Vertex X="11957" Y="10837" Z="0"/>
					<Vertex X="11957" Y="10853" Z="0"/>
					<Vertex X="11957" Y="10862" Z="0"/>
					<Vertex X="11957" Y="10870" Z="0"/>
					<Vertex X="11957" Y="10887" Z="0"/>
					<Vertex X="11957" Y="10895" Z="0"/>
					<Vertex X="11957" Y="10903" Z="0"/>
					<Vertex X="11957" Y="10911" Z="0"/>
					<Vertex X="11957" Y="10928" Z="0"/>
					<Vertex X="11957" Y="10945" Z="0"/>
					<Vertex X="11957" Y="10953" Z="0"/>
					<Vertex X="11957" Y="10969" Z="0"/>
					<Vertex X="11965" Y="10978" Z="0"/>
					<Vertex X="11974" Y="10986" Z="0"/>
					<Vertex X="11974" Y="10994" Z="0"/>
					<Vertex X="11974" Y="11003" Z="0"/>
					<Vertex X="11982" Y="11011" Z="0"/>
					<Vertex X="11982" Y="11019" Z="0"/>
					<Vertex X="11982" Y="11028" Z="0"/>
					<Vertex X="11999" Y="11036" Z="0"/>
					<Vertex X="11999" Y="11044" Z="0"/>
					<Vertex X="12007" Y="11061" Z="0"/>
					<Vertex X="12007" Y="11069" Z="0"/>
					<Vertex X="12015" Y="11077" Z="0"/>
					<Vertex X="12015" Y="11086" Z="0"/>
					<Vertex X="12024" Y="11102" Z="0"/>
					<Vertex X="12032" Y="11111" Z="0"/>
					<Vertex X="12032" Y="11119" Z="0"/>
					<Vertex X="12040" Y="11127" Z="0"/>
					<Vertex X="12048" Y="11144" Z="0"/>
					<Vertex X="12057" Y="11160" Z="0"/>
					<Vertex X="12065" Y="11169" Z="0"/>
					<Vertex X="12065" Y="11177" Z="0"/>
					<Vertex X="12082" Y="11194" Z="0"/>
					<Vertex X="12090" Y="11210" Z="0"/>
					<Vertex X="12090" Y="11218" Z="0"/>
					<Vertex X="12115" Y="11243" Z="0"/>
					<Vertex X="12123" Y="11260" Z="0"/>
					<Vertex X="12140" Y="11277" Z="0"/>
					<Vertex X="12148" Y="11277" Z="0"/>
					<Vertex X="12148" Y="11285" Z="0"/>
					<Vertex X="12165" Y="11301" Z="0"/>
					<Vertex X="12173" Y="11310" Z="0"/>
					<Vertex X="12181" Y="11318" Z="0"/>
					<Vertex X="12189" Y="11326" Z="0"/>
					<Vertex X="12189" Y="11335" Z="0"/>
					<Vertex X="12206" Y="11335" Z="0"/>
					<Vertex X="12223" Y="11351" Z="0"/>
					<Vertex X="12231" Y="11360" Z="0"/>
					<Vertex X="12248" Y="11368" Z="0"/>
					<Vertex X="12272" Y="11384" Z="0"/>
					<Vertex X="12289" Y="11401" Z="0"/>
					<Vertex X="12306" Y="11409" Z="0"/>
					<Vertex X="12306" Y="11418" Z="0"/>
					<Vertex X="12314" Y="11418" Z="0"/>
					<Vertex X="12322" Y="11426" Z="0"/>
					<Vertex X="12339" Y="11434" Z="0"/>
					<Vertex X="12372" Y="11451" Z="0"/>
					<Vertex X="12372" Y="11459" Z="0"/>
					<Vertex X="12389" Y="11467" Z="0"/>
					<Vertex X="12397" Y="11467" Z="0"/>
					<Vertex X="12414" Y="11476" Z="0"/>
					<Vertex X="12430" Y="11484" Z="0"/>
					<Vertex X="12447" Y="11492" Z="0"/>
					<Vertex X="12455" Y="11501" Z="0"/>
					<Vertex X="12472" Y="11501" Z="0"/>
					<Vertex X="12480" Y="11501" Z="0"/>
					<Vertex X="12497" Y="11509" Z="0"/>
					<Vertex X="12497" Y="11517" Z="0"/>
					<Vertex X="12505" Y="11517" Z="0"/>
					<Vertex X="12513" Y="11517" Z="0"/>
					<Vertex X="12521" Y="11517" Z="0"/>
					<Vertex X="12530" Y="11525" Z="0"/>
					<Vertex X="12538" Y="11525" Z="0"/>
					<Vertex X="12555" Y="11534" Z="0"/>
					<Vertex X="12563" Y="11542" Z="0"/>
					<Vertex X="12571" Y="11542" Z="0"/>
					<Vertex X="12579" Y="11542" Z="0"/>
					<Vertex X="12588" Y="11542" Z="0"/>
					<Vertex X="12604" Y="11550" Z="0"/>
					<Vertex X="12613" Y="11550" Z="0"/>
					<Vertex X="12638" Y="11559" Z="0"/>
					<Vertex X="12646" Y="11559" Z="0"/>
					<Vertex X="12654" Y="11559" Z="0"/>
					<Vertex X="12671" Y="11559" Z="0"/>
					<Vertex X="12671" Y="11567" Z="0"/>
					<Vertex X="12687" Y="11567" Z="0"/>
					<Vertex X="12696" Y="11567" Z="0"/>
					<Vertex X="12712" Y="11567" Z="0"/>
					<Vertex X="12721" Y="11567" Z="0"/>
					<Vertex X="12737" Y="11567" Z="0"/>
					<Vertex X="12745" Y="11567" Z="0"/>
					<Vertex X="12770" Y="11567" Z="0"/>
					<Vertex X="12787" Y="11567" Z="0"/>
					<Vertex X="12795" Y="11567" Z="0"/>
					<Vertex X="12812" Y="11567" Z="0"/>
					<Vertex X="12828" Y="11567" Z="0"/>
					<Vertex X="12837" Y="11567" Z="0"/>
					<Vertex X="12845" Y="11567" Z="0"/>
					<Vertex X="12862" Y="11567" Z="0"/>
					<Vertex X="12887" Y="11542" Z="0"/>
					<Vertex X="12903" Y="11542" Z="0"/>
					<Vertex X="12920" Y="11525" Z="0"/>
					<Vertex X="12936" Y="11517" Z="0"/>
					<Vertex X="12953" Y="11509" Z="0"/>
					<Vertex X="12994" Y="11484" Z="0"/>
					<Vertex X="13019" Y="11467" Z="0"/>
					<Vertex X="13036" Y="11459" Z="0"/>
					<Vertex X="13061" Y="11451" Z="0"/>
					<Vertex X="13077" Y="11442" Z="0"/>
					<Vertex X="13111" Y="11434" Z="0"/>
					<Vertex X="13135" Y="11426" Z="0"/>
					<Vertex X="13152" Y="11409" Z="0"/>
					<Vertex X="13160" Y="11409" Z="0"/>
					<Vertex X="13185" Y="11393" Z="0"/>
					<Vertex X="13194" Y="11376" Z="0"/>
					<Vertex X="13202" Y="11376" Z="0"/>
					<Vertex X="13218" Y="11360" Z="0"/>
					<Vertex X="13227" Y="11351" Z="0"/>
					<Vertex X="13268" Y="11326" Z="0"/>
					<Vertex X="13268" Y="11318" Z="0"/>
					<Vertex X="13277" Y="11318" Z="0"/>
					<Vertex X="13293" Y="11301" Z="0"/>
					<Vertex X="13301" Y="11293" Z="0"/>
					<Vertex X="13310" Y="11285" Z="0"/>
					<Vertex X="13318" Y="11277" Z="0"/>
					<Vertex X="13318" Y="11268" Z="0"/>
					<Vertex X="13335" Y="11252" Z="0"/>
					<Vertex X="13343" Y="11235" Z="0"/>
					<Vertex X="13343" Y="11227" Z="0"/>
					<Vertex X="13343" Y="11210" Z="0"/>
					<Vertex X="13351" Y="11194" Z="0"/>
					<Vertex X="13360" Y="11177" Z="0"/>
					<Vertex X="13360" Y="11160" Z="0"/>
					<Vertex X="13368" Y="11135" Z="0"/>
					<Vertex X="13368" Y="11127" Z="0"/>
					<Vertex X="13376" Y="11111" Z="0"/>
					<Vertex X="13384" Y="11094" Z="0"/>
					<Vertex X="13384" Y="11044" Z="0"/>
					<Vertex X="13384" Y="11019" Z="0"/>
					<Vertex X="13393" Y="11011" Z="0"/>
					<Vertex X="13393" Y="11003" Z="0"/>
					<Vertex X="13401" Y="10969" Z="0"/>
					<Vertex X="13401" Y="10945" Z="0"/>
					<Vertex X="13401" Y="10928" Z="0"/>
					<Vertex X="13409" Y="10920" Z="0"/>
					<Vertex X="13409" Y="10895" Z="0"/>
					<Vertex X="13409" Y="10853" Z="0"/>
					<Vertex X="13409" Y="10828" Z="0"/>
					<Vertex X="13409" Y="10804" Z="0"/>
					<Vertex X="13409" Y="10787" Z="0"/>
					<Vertex X="13409" Y="10770" Z="0"/>
					<Vertex X="13409" Y="10729" Z="0"/>
					<Vertex X="13409" Y="10704" Z="0"/>
					<Vertex X="13409" Y="10671" Z="0"/>
					<Vertex X="13409" Y="10662" Z="0"/>
					<Vertex X="13409" Y="10621" Z="0"/>
					<Vertex X="13409" Y="10596" Z="0"/>
					<Vertex X="13409" Y="10579" Z="0"/>
					<Vertex X="13409" Y="10571" Z="0"/>
					<Vertex X="13409" Y="10555" Z="0"/>
					<Vertex X="13409" Y="10530" Z="0"/>
					<Vertex X="13409" Y="10521" Z="0"/>
					<Vertex X="13401" Y="10505" Z="0"/>
					<Vertex X="13401" Y="10497" Z="0"/>
					<Vertex X="13401" Y="10488" Z="0"/>
					<Vertex X="13393" Y="10480" Z="0"/>
					<Vertex X="13384" Y="10472" Z="0"/>
					<Vertex X="13376" Y="10472" Z="0"/>
					<Vertex X="13368" Y="10472" Z="0"/>
					<Vertex X="13360" Y="10472" Z="0"/>
					<Vertex X="13351" Y="10472" Z="0"/>
					<Vertex X="13343" Y="10472" Z="0"/>
					<Vertex X="13326" Y="10472" Z="0"/>
					<Vertex X="13310" Y="10480" Z="0"/>
					<Vertex X="13293" Y="10488" Z="0"/>
					<Vertex X="13285" Y="10505" Z="0"/>
					<Vertex X="13268" Y="10513" Z="0"/>
					<Vertex X="13260" Y="10513" Z="0"/>
					<Vertex X="13252" Y="10530" Z="0"/>
					<Vertex X="13210" Y="10555" Z="0"/>
					<Vertex X="13202" Y="10563" Z="0"/>
					<Vertex X="13185" Y="10563" Z="0"/>
					<Vertex X="13169" Y="10563" Z="0"/>
					<Vertex X="13160" Y="10563" Z="0"/>
					<Vertex X="13144" Y="10563" Z="0"/>
					<Vertex X="13119" Y="10563" Z="0"/>
					<Vertex X="13102" Y="10563" Z="0"/>
					<Vertex X="13086" Y="10563" Z="0"/>
					<Vertex X="13069" Y="10563" Z="0"/>
					<Vertex X="13061" Y="10563" Z="0"/>
					<Vertex X="13019" Y="10563" Z="0"/>
					<Vertex X="13011" Y="10563" Z="0"/>
					<Vertex X="13003" Y="10563" Z="0"/>
					<Vertex X="12994" Y="10563" Z="0"/>
					<Vertex X="12986" Y="10563" Z="0"/>
					<Vertex X="12978" Y="10563" Z="0"/>
					<Vertex X="12970" Y="10563" Z="0"/>
					<Vertex X="12961" Y="10563" Z="0"/>
					<Vertex X="12953" Y="10555" Z="0"/>
					<Vertex X="12945" Y="10538" Z="0"/>
					<Vertex X="12936" Y="10530" Z="0"/>
					<Vertex X="12928" Y="10513" Z="0"/>
					<Vertex X="12928" Y="10505" Z="0"/>
					<Vertex X="12920" Y="10488" Z="0"/>
					<Vertex X="12903" Y="10455" Z="0"/>
					<Vertex X="12903" Y="10447" Z="0"/>
					<Vertex X="12903" Y="10422" Z="0"/>
					<Vertex X="12903" Y="10414" Z="0"/>
					<Vertex X="12903" Y="10397" Z="0"/>
					<Vertex X="12903" Y="10380" Z="0"/>
					<Vertex X="12903" Y="10372" Z="0"/>
					<Vertex X="12903" Y="10364" Z="0"/>
					<Vertex X="12903" Y="10347" Z="0"/>
					<Vertex X="12903" Y="10339" Z="0"/>
					<Vertex X="12903" Y="10322" Z="0"/>
					<Vertex X="12911" Y="10314" Z="0"/>
					<Vertex X="12911" Y="10306" Z="0"/>
					<Vertex X="12911" Y="10289" Z="0"/>
					<Vertex X="12928" Y="10264" Z="0"/>
					<Vertex X="12936" Y="10248" Z="0"/>
					<Vertex X="12936" Y="10231" Z="0"/>
					<Vertex X="12945" Y="10223" Z="0"/>
					<Vertex X="12953" Y="10198" Z="0"/>
					<Vertex X="12961" Y="10189" Z="0"/>
					<Vertex X="12961" Y="10173" Z="0"/>
					<Vertex X="12970" Y="10173" Z="0"/>
					<Vertex X="12970" Y="10156" Z="0"/>
					<Vertex X="12970" Y="10148" Z="0"/>
					<Vertex X="12986" Y="10140" Z="0"/>
					<Vertex X="12994" Y="10107" Z="0"/>
					<Vertex X="13003" Y="10082" Z="0"/>
					<Vertex X="13003" Y="10073" Z="0"/>
					<Vertex X="13011" Y="10057" Z="0"/>
					<Vertex X="13019" Y="10048" Z="0"/>
					<Vertex X="13028" Y="10032" Z="0"/>
					<Vertex X="13028" Y="10015" Z="0"/>
					<Vertex X="13044" Y="9990" Z="0"/>
					<Vertex X="13052" Y="9974" Z="0"/>
					<Vertex X="13052" Y="9957" Z="0"/>
					<Vertex X="13069" Y="9932" Z="0"/>
					<Vertex X="13069" Y="9916" Z="0"/>
					<Vertex X="13077" Y="9907" Z="0"/>
					<Vertex X="13086" Y="9899" Z="0"/>
					<Vertex X="13086" Y="9882" Z="0"/>
					<Vertex X="13102" Y="9858" Z="0"/>
					<Vertex X="13102" Y="9841" Z="0"/>
					<Vertex X="13111" Y="9824" Z="0"/>
					<Vertex X="13111" Y="9816" Z="0"/>
					<Vertex X="13111" Y="9783" Z="0"/>
					<Vertex X="13119" Y="9766" Z="0"/>
					<Vertex X="13135" Y="9750" Z="0"/>
					<Vertex X="13135" Y="9733" Z="0"/>
					<Vertex X="13135" Y="9725" Z="0"/>
					<Vertex X="13144" Y="9700" Z="0"/>
					<Vertex X="13144" Y="9692" Z="0"/>
					<Vertex X="13152" Y="9675" Z="0"/>
					<Vertex X="13152" Y="9667" Z="0"/>
					<Vertex X="13152" Y="9658" Z="0"/>
					<Vertex X="13169" Y="9634" Z="0"/>
					<Vertex X="13169" Y="9617" Z="0"/>
					<Vertex X="13169" Y="9609" Z="0"/>
					<Vertex X="13169" Y="9600" Z="0"/>
					<Vertex X="13169" Y="9592" Z="0"/>
					<Vertex X="13177" Y="9575" Z="0"/>
					<Vertex X="13177" Y="9567" Z="0"/>
					<Vertex X="13177" Y="9559" Z="0"/>
					<Vertex X="13185" Y="9551" Z="0"/>
					<Vertex X="13185" Y="9542" Z="0"/>
					<Vertex X="13185" Y="9534" Z="0"/>
					<Vertex X="13194" Y="9534" Z="0"/>
					<Vertex X="13194" Y="9526" Z="0"/>
					<Vertex X="13194" Y="9517" Z="0"/>
					<Vertex X="13194" Y="9509" Z="0"/>
					<Vertex X="13202" Y="9501" Z="0"/>
					<Vertex X="13202" Y="9484" Z="0"/>
					<Vertex X="13202" Y="9476" Z="0"/>
					<Vertex X="13202" Y="9468" Z="0"/>
					<Vertex X="13202" Y="9459" Z="0"/>
					<Vertex X="13202" Y="9451" Z="0"/>
					<Vertex X="13202" Y="9434" Z="0"/>
					<Vertex X="13202" Y="9426" Z="0"/>
					<Vertex X="13202" Y="9409" Z="0"/>
					<Vertex X="13202" Y="9401" Z="0"/>
					<Vertex X="13202" Y="9385" Z="0"/>
					<Vertex X="13202" Y="9376" Z="0"/>
					<Vertex X="13202" Y="9360" Z="0"/>
					<Vertex X="13202" Y="9351" Z="0"/>
					<Vertex X="13202" Y="9335" Z="0"/>
					<Vertex X="13202" Y="9326" Z="0"/>
					<Vertex X="13202" Y="9310" Z="0"/>
					<Vertex X="13202" Y="9302" Z="0"/>
					<Vertex X="13202" Y="9285" Z="0"/>
					<Vertex X="13194" Y="9277" Z="0"/>
					<Vertex X="13194" Y="9268" Z="0"/>
					<Vertex X="13194" Y="9260" Z="0"/>
					<Vertex X="13194" Y="9252" Z="0"/>
					<Vertex X="13194" Y="9244" Z="0"/>
					<Vertex X="13194" Y="9235" Z="0"/>
					<Vertex X="13194" Y="9227" Z="0"/>
					<Vertex X="13194" Y="9210" Z="0"/>
					<Vertex X="13185" Y="9202" Z="0"/>
					<Vertex X="13185" Y="9185" Z="0"/>
					<Vertex X="13185" Y="9177" Z="0"/>
					<Vertex X="13185" Y="9161" Z="0"/>
					<Vertex X="13185" Y="9152" Z="0"/>
					<Vertex X="13185" Y="9136" Z="0"/>
					<Vertex X="13185" Y="9127" Z="0"/>
					<Vertex X="13169" Y="9111" Z="0"/>
					<Vertex X="13169" Y="9094" Z="0"/>
					<Vertex X="13169" Y="9078" Z="0"/>
					<Vertex X="13169" Y="9069" Z="0"/>
					<Vertex X="13160" Y="9053" Z="0"/>
					<Vertex X="13160" Y="9036" Z="0"/>
					<Vertex X="13160" Y="9028" Z="0"/>
					<Vertex X="13160" Y="9019" Z="0"/>
					<Vertex X="13160" Y="9011" Z="0"/>
					<Vertex X="13152" Y="8995" Z="0"/>
					<Vertex X="13152" Y="8986" Z="0"/>
					<Vertex X="13152" Y="8978" Z="0"/>
					<Vertex X="13144" Y="8961" Z="0"/>
					<Vertex X="13135" Y="8945" Z="0"/>
					<Vertex X="13135" Y="8936" Z="0"/>
					<Vertex X="13127" Y="8920" Z="0"/>
					<Vertex X="13127" Y="8903" Z="0"/>
					<Vertex X="13119" Y="8878" Z="0"/>
					<Vertex X="13111" Y="8878" Z="0"/>
					<Vertex X="13111" Y="8862" Z="0"/>
					<Vertex X="13111" Y="8854" Z="0"/>
					<Vertex X="13102" Y="8854" Z="0"/>
					<Vertex X="13102" Y="8837" Z="0"/>
					<Vertex X="13094" Y="8829" Z="0"/>
					<Vertex X="13094" Y="8820" Z="0"/>
					<Vertex X="13086" Y="8812" Z="0"/>
					<Vertex X="13086" Y="8804" Z="0"/>
					<Vertex X="13086" Y="8795" Z="0"/>
					<Vertex X="13086" Y="8787" Z="0"/>
					<Vertex X="13077" Y="8771" Z="0"/>
					<Vertex X="13069" Y="8754" Z="0"/>
					<Vertex X="13069" Y="8746" Z="0"/>
					<Vertex X="13069" Y="8737" Z="0"/>
					<Vertex X="13052" Y="8729" Z="0"/>
					<Vertex X="13052" Y="8721" Z="0"/>
					<Vertex X="13044" Y="8704" Z="0"/>
					<Vertex X="13044" Y="8696" Z="0"/>
					<Vertex X="13044" Y="8679" Z="0"/>
					<Vertex X="13036" Y="8671" Z="0"/>
					<Vertex X="13028" Y="8663" Z="0"/>
					<Vertex X="13028" Y="8646" Z="0"/>
					<Vertex X="13019" Y="8638" Z="0"/>
					<Vertex X="13019" Y="8629" Z="0"/>
					<Vertex X="13011" Y="8613" Z="0"/>
					<Vertex X="13003" Y="8605" Z="0"/>
					<Vertex X="13003" Y="8596" Z="0"/>
					<Vertex X="12994" Y="8588" Z="0"/>
					<Vertex X="12994" Y="8580" Z="0"/>
					<Vertex X="12994" Y="8571" Z="0"/>
					<Vertex X="12978" Y="8563" Z="0"/>
					<Vertex X="12978" Y="8546" Z="0"/>
					<Vertex X="12970" Y="8546" Z="0"/>
					<Vertex X="12970" Y="8538" Z="0"/>
					<Vertex X="12961" Y="8530" Z="0"/>
					<Vertex X="12961" Y="8522" Z="0"/>
					<Vertex X="12953" Y="8513" Z="0"/>
					<Vertex X="12945" Y="8513" Z="0"/>
					<Vertex X="12945" Y="8497" Z="0"/>
					<Vertex X="12936" Y="8497" Z="0"/>
					<Vertex X="12928" Y="8488" Z="0"/>
					<Vertex X="12920" Y="8472" Z="0"/>
					<Vertex X="12920" Y="8464" Z="0"/>
					<Vertex X="12911" Y="8455" Z="0"/>
					<Vertex X="12903" Y="8455" Z="0"/>
					<Vertex X="12895" Y="8447" Z="0"/>
					<Vertex X="12895" Y="8439" Z="0"/>
					<Vertex X="12887" Y="8439" Z="0"/>
					<Vertex X="12887" Y="8430" Z="0"/>
					<Vertex X="12878" Y="8430" Z="0"/>
					<Vertex X="12870" Y="8422" Z="0"/>
					<Vertex X="12862" Y="8422" Z="0"/>
					<Vertex X="12853" Y="8414" Z="0"/>
					<Vertex X="12853" Y="8405" Z="0"/>
					<Vertex X="12845" Y="8405" Z="0"/>
					<Vertex X="12837" Y="8405" Z="0"/>
					<Vertex X="12828" Y="8405" Z="0"/>
					<Vertex X="12787" Y="8414" Z="0"/>
				</Vertices>
			</Region>
			<Region Id="8" Type="0" Zoom="0.198084" Selected="1" ImageLocation="" ImageFocus="0" Length="5593.0" Area="1093781.5" LengthMicrons="1374.2" AreaMicrons="66029.9" Text="MICROPAP" NegativeROA="0" InputRegionId="0" Analyze="1" DisplayId="8">
				<Attributes/>
				<Vertices>
					<Vertex X="12600" Y="14025" Z="0"/>
					<Vertex X="12595" Y="14025" Z="0"/>
					<Vertex X="12585" Y="14030" Z="0"/>
					<Vertex X="12575" Y="14035" Z="0"/>
					<Vertex X="12565" Y="14045" Z="0"/>
					<Vertex X="12535" Y="14065" Z="0"/>
					<Vertex X="12525" Y="14075" Z="0"/>
					<Vertex X="12504" Y="14085" Z="0"/>
					<Vertex X="12489" Y="14100" Z="0"/>
					<Vertex X="12469" Y="14116" Z="0"/>
					<Vertex X="12459" Y="14121" Z="0"/>
					<Vertex X="12439" Y="14136" Z="0"/>
					<Vertex X="12429" Y="14141" Z="0"/>
					<Vertex X="12419" Y="14156" Z="0"/>
					<Vertex X="12398" Y="14161" Z="0"/>
					<Vertex X="12388" Y="14171" Z="0"/>
					<Vertex X="12378" Y="14176" Z="0"/>
					<Vertex X="12368" Y="14186" Z="0"/>
					<Vertex X="12358" Y="14191" Z="0"/>
					<Vertex X="12353" Y="14201" Z="0"/>
					<Vertex X="12328" Y="14211" Z="0"/>
					<Vertex X="12318" Y="14222" Z="0"/>
					<Vertex X="12308" Y="14227" Z="0"/>
					<Vertex X="12297" Y="14242" Z="0"/>
					<Vertex X="12287" Y="14252" Z="0"/>
					<Vertex X="12267" Y="14272" Z="0"/>
					<Vertex X="12257" Y="14282" Z="0"/>
					<Vertex X="12242" Y="14297" Z="0"/>
					<Vertex X="12227" Y="14312" Z="0"/>
					<Vertex X="12217" Y="14328" Z="0"/>
					<Vertex X="12207" Y="14343" Z="0"/>
					<Vertex X="12196" Y="14358" Z="0"/>
					<Vertex X="12186" Y="14368" Z="0"/>
					<Vertex X="12171" Y="14383" Z="0"/>
					<Vertex X="12161" Y="14398" Z="0"/>
					<Vertex X="12151" Y="14408" Z="0"/>
					<Vertex X="12146" Y="14418" Z="0"/>
					<Vertex X="12126" Y="14439" Z="0"/>
					<Vertex X="12121" Y="14444" Z="0"/>
					<Vertex X="12101" Y="14454" Z="0"/>
					<Vertex X="12090" Y="14464" Z="0"/>
					<Vertex X="12080" Y="14479" Z="0"/>
					<Vertex X="12060" Y="14489" Z="0"/>
					<Vertex X="12040" Y="14509" Z="0"/>
					<Vertex X="12015" Y="14535" Z="0"/>
					<Vertex X="11995" Y="14550" Z="0"/>
					<Vertex X="11974" Y="14560" Z="0"/>
					<Vertex X="11954" Y="14580" Z="0"/>
					<Vertex X="11924" Y="14605" Z="0"/>
					<Vertex X="11914" Y="14620" Z="0"/>
					<Vertex X="11899" Y="14630" Z="0"/>
					<Vertex X="11873" Y="14651" Z="0"/>
					<Vertex X="11868" Y="14661" Z="0"/>
					<Vertex X="11858" Y="14676" Z="0"/>
					<Vertex X="11848" Y="14686" Z="0"/>
					<Vertex X="11833" Y="14711" Z="0"/>
					<Vertex X="11828" Y="14721" Z="0"/>
					<Vertex X="11818" Y="14731" Z="0"/>
					<Vertex X="11808" Y="14747" Z="0"/>
					<Vertex X="11808" Y="14752" Z="0"/>
					<Vertex X="11798" Y="14762" Z="0"/>
					<Vertex X="11793" Y="14772" Z="0"/>
					<Vertex X="11788" Y="14782" Z="0"/>
					<Vertex X="11777" Y="14792" Z="0"/>
					<Vertex X="11777" Y="14802" Z="0"/>
					<Vertex X="11767" Y="14807" Z="0"/>
					<Vertex X="11757" Y="14822" Z="0"/>
					<Vertex X="11752" Y="14827" Z="0"/>
					<Vertex X="11742" Y="14843" Z="0"/>
					<Vertex X="11732" Y="14858" Z="0"/>
					<Vertex X="11727" Y="14868" Z="0"/>
					<Vertex X="11717" Y="14878" Z="0"/>
					<Vertex X="11707" Y="14893" Z="0"/>
					<Vertex X="11692" Y="14903" Z="0"/>
					<Vertex X="11682" Y="14913" Z="0"/>
					<Vertex X="11671" Y="14923" Z="0"/>
					<Vertex X="11656" Y="14938" Z="0"/>
					<Vertex X="11646" Y="14949" Z="0"/>
					<Vertex X="11636" Y="14954" Z="0"/>
					<Vertex X="11636" Y="14964" Z="0"/>
					<Vertex X="11626" Y="14969" Z="0"/>
					<Vertex X="11621" Y="14979" Z="0"/>
					<Vertex X="11616" Y="14984" Z="0"/>
					<Vertex X="11606" Y="15004" Z="0"/>
					<Vertex X="11601" Y="15009" Z="0"/>
					<Vertex X="11596" Y="15019" Z="0"/>
					<Vertex X="11586" Y="15029" Z="0"/>
					<Vertex X="11581" Y="15034" Z="0"/>
					<Vertex X="11575" Y="15049" Z="0"/>
					<Vertex X="11560" Y="15060" Z="0"/>
					<Vertex X="11555" Y="15065" Z="0"/>
					<Vertex X="11545" Y="15075" Z="0"/>
					<Vertex X="11545" Y="15085" Z="0"/>
					<Vertex X="11535" Y="15095" Z="0"/>
					<Vertex X="11530" Y="15105" Z="0"/>
					<Vertex X="11520" Y="15110" Z="0"/>
					<Vertex X="11520" Y="15125" Z="0"/>
					<Vertex X="11505" Y="15135" Z="0"/>
					<Vertex X="11500" Y="15145" Z="0"/>
					<Vertex X="11485" Y="15161" Z="0"/>
					<Vertex X="11485" Y="15171" Z="0"/>
					<Vertex X="11475" Y="15176" Z="0"/>
					<Vertex X="11469" Y="15191" Z="0"/>
					<Vertex X="11459" Y="15206" Z="0"/>
					<Vertex X="11449" Y="15211" Z="0"/>
					<Vertex X="11444" Y="15221" Z="0"/>
					<Vertex X="11444" Y="15231" Z="0"/>
					<Vertex X="11434" Y="15241" Z="0"/>
					<Vertex X="11429" Y="15251" Z="0"/>
					<Vertex X="11419" Y="15262" Z="0"/>
					<Vertex X="11414" Y="15272" Z="0"/>
					<Vertex X="11404" Y="15282" Z="0"/>
					<Vertex X="11394" Y="15287" Z="0"/>
					<Vertex X="11384" Y="15297" Z="0"/>
					<Vertex X="11374" Y="15307" Z="0"/>
					<Vertex X="11363" Y="15317" Z="0"/>
					<Vertex X="11348" Y="15332" Z="0"/>
					<Vertex X="11343" Y="15342" Z="0"/>
					<Vertex X="11338" Y="15347" Z="0"/>
					<Vertex X="11328" Y="15357" Z="0"/>
					<Vertex X="11323" Y="15362" Z="0"/>
					<Vertex X="11318" Y="15373" Z="0"/>
					<Vertex X="11313" Y="15378" Z="0"/>
					<Vertex X="11313" Y="15383" Z="0"/>
					<Vertex X="11313" Y="15393" Z="0"/>
					<Vertex X="11308" Y="15398" Z="0"/>
					<Vertex X="11303" Y="15408" Z="0"/>
					<Vertex X="11298" Y="15413" Z="0"/>
					<Vertex X="11293" Y="15428" Z="0"/>
					<Vertex X="11293" Y="15433" Z="0"/>
					<Vertex X="11293" Y="15443" Z="0"/>
					<Vertex X="11283" Y="15453" Z="0"/>
					<Vertex X="11278" Y="15463" Z="0"/>
					<Vertex X="11278" Y="15469" Z="0"/>
					<Vertex X="11278" Y="15479" Z="0"/>
					<Vertex X="11273" Y="15489" Z="0"/>
					<Vertex X="11268" Y="15499" Z="0"/>
					<Vertex X="11263" Y="15499" Z="0"/>
					<Vertex X="11263" Y="15509" Z="0"/>
					<Vertex X="11263" Y="15519" Z="0"/>
					<Vertex X="11257" Y="15524" Z="0"/>
					<Vertex X="11257" Y="15534" Z="0"/>
					<Vertex X="11257" Y="15539" Z="0"/>
					<Vertex X="11257" Y="15554" Z="0"/>
					<Vertex X="11257" Y="15564" Z="0"/>
					<Vertex X="11257" Y="15575" Z="0"/>
					<Vertex X="11257" Y="15590" Z="0"/>
					<Vertex X="11257" Y="15595" Z="0"/>
					<Vertex X="11257" Y="15610" Z="0"/>
					<Vertex X="11268" Y="15620" Z="0"/>
					<Vertex X="11273" Y="15635" Z="0"/>
					<Vertex X="11283" Y="15650" Z="0"/>
					<Vertex X="11293" Y="15665" Z="0"/>
					<Vertex X="11298" Y="15675" Z="0"/>
					<Vertex X="11308" Y="15681" Z="0"/>
					<Vertex X="11318" Y="15701" Z="0"/>
					<Vertex X="11328" Y="15706" Z="0"/>
					<Vertex X="11338" Y="15716" Z="0"/>
					<Vertex X="11343" Y="15721" Z="0"/>
					<Vertex X="11353" Y="15731" Z="0"/>
					<Vertex X="11358" Y="15731" Z="0"/>
					<Vertex X="11374" Y="15746" Z="0"/>
					<Vertex X="11379" Y="15746" Z="0"/>
					<Vertex X="11399" Y="15761" Z="0"/>
					<Vertex X="11404" Y="15766" Z="0"/>
					<Vertex X="11409" Y="15766" Z="0"/>
					<Vertex X="11419" Y="15766" Z="0"/>
					<Vertex X="11419" Y="15771" Z="0"/>
					<Vertex X="11424" Y="15771" Z="0"/>
					<Vertex X="11429" Y="15771" Z="0"/>
					<Vertex X="11434" Y="15771" Z="0"/>
					<Vertex X="11439" Y="15771" Z="0"/>
					<Vertex X="11444" Y="15771" Z="0"/>
					<Vertex X="11449" Y="15771" Z="0"/>
					<Vertex X="11454" Y="15771" Z="0"/>
					<Vertex X="11459" Y="15771" Z="0"/>
					<Vertex X="11464" Y="15771" Z="0"/>
					<Vertex X="11475" Y="15771" Z="0"/>
					<Vertex X="11480" Y="15771" Z="0"/>
					<Vertex X="11485" Y="15766" Z="0"/>
					<Vertex X="11490" Y="15761" Z="0"/>
					<Vertex X="11495" Y="15761" Z="0"/>
					<Vertex X="11495" Y="15756" Z="0"/>
					<Vertex X="11510" Y="15751" Z="0"/>
					<Vertex X="11515" Y="15746" Z="0"/>
					<Vertex X="11520" Y="15741" Z="0"/>
					<Vertex X="11525" Y="15741" Z="0"/>
					<Vertex X="11535" Y="15731" Z="0"/>
					<Vertex X="11540" Y="15726" Z="0"/>
					<Vertex X="11550" Y="15721" Z="0"/>
					<Vertex X="11560" Y="15711" Z="0"/>
					<Vertex X="11565" Y="15706" Z="0"/>
					<Vertex X="11581" Y="15706" Z="0"/>
					<Vertex X="11601" Y="15691" Z="0"/>
					<Vertex X="11606" Y="15686" Z="0"/>
					<Vertex X="11616" Y="15681" Z="0"/>
					<Vertex X="11621" Y="15675" Z="0"/>
					<Vertex X="11626" Y="15670" Z="0"/>
					<Vertex X="11641" Y="15660" Z="0"/>
					<Vertex X="11641" Y="15655" Z="0"/>
					<Vertex X="11651" Y="15650" Z="0"/>
					<Vertex X="11656" Y="15650" Z="0"/>
					<Vertex X="11661" Y="15640" Z="0"/>
					<Vertex X="11671" Y="15635" Z="0"/>
					<Vertex X="11676" Y="15630" Z="0"/>
					<Vertex X="11682" Y="15625" Z="0"/>
					<Vertex X="11687" Y="15625" Z="0"/>
					<Vertex X="11697" Y="15615" Z="0"/>
					<Vertex X="11702" Y="15615" Z="0"/>
					<Vertex X="11712" Y="15605" Z="0"/>
					<Vertex X="11712" Y="15600" Z="0"/>
					<Vertex X="11727" Y="15580" Z="0"/>
					<Vertex X="11732" Y="15575" Z="0"/>
					<Vertex X="11737" Y="15564" Z="0"/>
					<Vertex X="11747" Y="15554" Z="0"/>
					<Vertex X="11762" Y="15544" Z="0"/>
					<Vertex X="11767" Y="15534" Z="0"/>
					<Vertex X="11782" Y="15524" Z="0"/>
					<Vertex X="11782" Y="15519" Z="0"/>
					<Vertex X="11793" Y="15509" Z="0"/>
					<Vertex X="11803" Y="15504" Z="0"/>
					<Vertex X="11808" Y="15494" Z="0"/>
					<Vertex X="11818" Y="15484" Z="0"/>
					<Vertex X="11823" Y="15479" Z="0"/>
					<Vertex X="11828" Y="15469" Z="0"/>
					<Vertex X="11833" Y="15458" Z="0"/>
					<Vertex X="11838" Y="15448" Z="0"/>
					<Vertex X="11853" Y="15433" Z="0"/>
					<Vertex X="11863" Y="15418" Z="0"/>
					<Vertex X="11873" Y="15403" Z="0"/>
					<Vertex X="11883" Y="15388" Z="0"/>
					<Vertex X="11888" Y="15383" Z="0"/>
					<Vertex X="11894" Y="15373" Z="0"/>
					<Vertex X="11904" Y="15352" Z="0"/>
					<Vertex X="11914" Y="15342" Z="0"/>
					<Vertex X="11919" Y="15327" Z="0"/>
					<Vertex X="11929" Y="15322" Z="0"/>
					<Vertex X="11929" Y="15317" Z="0"/>
					<Vertex X="11939" Y="15307" Z="0"/>
					<Vertex X="11944" Y="15302" Z="0"/>
					<Vertex X="11949" Y="15287" Z="0"/>
					<Vertex X="11959" Y="15282" Z="0"/>
					<Vertex X="11959" Y="15277" Z="0"/>
					<Vertex X="11969" Y="15267" Z="0"/>
					<Vertex X="11969" Y="15262" Z="0"/>
					<Vertex X="11979" Y="15251" Z="0"/>
					<Vertex X="11984" Y="15241" Z="0"/>
					<Vertex X="11989" Y="15226" Z="0"/>
					<Vertex X="11995" Y="15216" Z="0"/>
					<Vertex X="12000" Y="15216" Z="0"/>
					<Vertex X="12005" Y="15211" Z="0"/>
					<Vertex X="12010" Y="15206" Z="0"/>
					<Vertex X="12010" Y="15201" Z="0"/>
					<Vertex X="12030" Y="15191" Z="0"/>
					<Vertex X="12035" Y="15191" Z="0"/>
					<Vertex X="12035" Y="15186" Z="0"/>
					<Vertex X="12050" Y="15171" Z="0"/>
					<Vertex X="12050" Y="15166" Z="0"/>
					<Vertex X="12060" Y="15156" Z="0"/>
					<Vertex X="12065" Y="15150" Z="0"/>
					<Vertex X="12075" Y="15140" Z="0"/>
					<Vertex X="12085" Y="15140" Z="0"/>
					<Vertex X="12085" Y="15135" Z="0"/>
					<Vertex X="12090" Y="15130" Z="0"/>
					<Vertex X="12095" Y="15130" Z="0"/>
					<Vertex X="12106" Y="15120" Z="0"/>
					<Vertex X="12111" Y="15115" Z="0"/>
					<Vertex X="12116" Y="15115" Z="0"/>
					<Vertex X="12126" Y="15105" Z="0"/>
					<Vertex X="12136" Y="15100" Z="0"/>
					<Vertex X="12136" Y="15095" Z="0"/>
					<Vertex X="12141" Y="15090" Z="0"/>
					<Vertex X="12151" Y="15085" Z="0"/>
					<Vertex X="12156" Y="15080" Z="0"/>
					<Vertex X="12161" Y="15080" Z="0"/>
					<Vertex X="12166" Y="15080" Z="0"/>
					<Vertex X="12171" Y="15075" Z="0"/>
					<Vertex X="12181" Y="15070" Z="0"/>
					<Vertex X="12181" Y="15065" Z="0"/>
					<Vertex X="12186" Y="15065" Z="0"/>
					<Vertex X="12191" Y="15055" Z="0"/>
					<Vertex X="12201" Y="15049" Z="0"/>
					<Vertex X="12201" Y="15044" Z="0"/>
					<Vertex X="12212" Y="15039" Z="0"/>
					<Vertex X="12217" Y="15034" Z="0"/>
					<Vertex X="12222" Y="15034" Z="0"/>
					<Vertex X="12222" Y="15029" Z="0"/>
					<Vertex X="12222" Y="15024" Z="0"/>
					<Vertex X="12227" Y="15019" Z="0"/>
					<Vertex X="12232" Y="15019" Z="0"/>
					<Vertex X="12237" Y="15009" Z="0"/>
					<Vertex X="12247" Y="14999" Z="0"/>
					<Vertex X="12247" Y="14994" Z="0"/>
					<Vertex X="12257" Y="14989" Z="0"/>
					<Vertex X="12257" Y="14984" Z="0"/>
					<Vertex X="12272" Y="14974" Z="0"/>
					<Vertex X="12282" Y="14964" Z="0"/>
					<Vertex X="12282" Y="14959" Z="0"/>
					<Vertex X="12282" Y="14954" Z="0"/>
					<Vertex X="12287" Y="14954" Z="0"/>
					<Vertex X="12287" Y="14949" Z="0"/>
					<Vertex X="12292" Y="14949" Z="0"/>
					<Vertex X="12297" Y="14943" Z="0"/>
					<Vertex X="12302" Y="14933" Z="0"/>
					<Vertex X="12313" Y="14923" Z="0"/>
					<Vertex X="12313" Y="14918" Z="0"/>
					<Vertex X="12318" Y="14913" Z="0"/>
					<Vertex X="12328" Y="14903" Z="0"/>
					<Vertex X="12333" Y="14903" Z="0"/>
					<Vertex X="12338" Y="14893" Z="0"/>
					<Vertex X="12343" Y="14888" Z="0"/>
					<Vertex X="12348" Y="14878" Z="0"/>
					<Vertex X="12353" Y="14878" Z="0"/>
					<Vertex X="12368" Y="14863" Z="0"/>
					<Vertex X="12373" Y="14858" Z="0"/>
					<Vertex X="12378" Y="14853" Z="0"/>
					<Vertex X="12383" Y="14848" Z="0"/>
					<Vertex X="12388" Y="14848" Z="0"/>
					<Vertex X="12398" Y="14832" Z="0"/>
					<Vertex X="12403" Y="14832" Z="0"/>
					<Vertex X="12419" Y="14817" Z="0"/>
					<Vertex X="12429" Y="14812" Z="0"/>
					<Vertex X="12444" Y="14807" Z="0"/>
					<Vertex X="12454" Y="14797" Z="0"/>
					<Vertex X="12469" Y="14792" Z="0"/>
					<Vertex X="12479" Y="14782" Z="0"/>
					<Vertex X="12489" Y="14777" Z="0"/>
					<Vertex X="12494" Y="14777" Z="0"/>
					<Vertex X="12509" Y="14762" Z="0"/>
					<Vertex X="12514" Y="14757" Z="0"/>
					<Vertex X="12525" Y="14747" Z="0"/>
					<Vertex X="12545" Y="14737" Z="0"/>
					<Vertex X="12555" Y="14721" Z="0"/>
					<Vertex X="12570" Y="14716" Z="0"/>
					<Vertex X="12580" Y="14706" Z="0"/>
					<Vertex X="12590" Y="14696" Z="0"/>
					<Vertex X="12600" Y="14691" Z="0"/>
					<Vertex X="12605" Y="14686" Z="0"/>
					<Vertex X="12615" Y="14676" Z="0"/>
					<Vertex X="12631" Y="14676" Z="0"/>
					<Vertex X="12636" Y="14666" Z="0"/>
					<Vertex X="12646" Y="14661" Z="0"/>
					<Vertex X="12656" Y="14646" Z="0"/>
					<Vertex X="12666" Y="14641" Z="0"/>
					<Vertex X="12676" Y="14630" Z="0"/>
					<Vertex X="12686" Y="14625" Z="0"/>
					<Vertex X="12691" Y="14615" Z="0"/>
					<Vertex X="12706" Y="14605" Z="0"/>
					<Vertex X="12711" Y="14595" Z="0"/>
					<Vertex X="12721" Y="14590" Z="0"/>
					<Vertex X="12727" Y="14585" Z="0"/>
					<Vertex X="12737" Y="14575" Z="0"/>
					<Vertex X="12747" Y="14565" Z="0"/>
					<Vertex X="12757" Y="14550" Z="0"/>
					<Vertex X="12762" Y="14545" Z="0"/>
					<Vertex X="12777" Y="14530" Z="0"/>
					<Vertex X="12782" Y="14524" Z="0"/>
					<Vertex X="12792" Y="14514" Z="0"/>
					<Vertex X="12797" Y="14509" Z="0"/>
					<Vertex X="12807" Y="14499" Z="0"/>
					<Vertex X="12817" Y="14489" Z="0"/>
					<Vertex X="12827" Y="14484" Z="0"/>
					<Vertex X="12838" Y="14474" Z="0"/>
					<Vertex X="12843" Y="14469" Z="0"/>
					<Vertex X="12848" Y="14459" Z="0"/>
					<Vertex X="12863" Y="14449" Z="0"/>
					<Vertex X="12873" Y="14439" Z="0"/>
					<Vertex X="12878" Y="14434" Z="0"/>
					<Vertex X="12888" Y="14424" Z="0"/>
					<Vertex X="12893" Y="14418" Z="0"/>
					<Vertex X="12903" Y="14413" Z="0"/>
					<Vertex X="12913" Y="14403" Z="0"/>
					<Vertex X="12918" Y="14403" Z="0"/>
					<Vertex X="12923" Y="14393" Z="0"/>
					<Vertex X="12928" Y="14388" Z="0"/>
					<Vertex X="12934" Y="14383" Z="0"/>
					<Vertex X="12949" Y="14373" Z="0"/>
					<Vertex X="12949" Y="14368" Z="0"/>
					<Vertex X="12959" Y="14358" Z="0"/>
					<Vertex X="12964" Y="14358" Z="0"/>
					<Vertex X="12964" Y="14353" Z="0"/>
					<Vertex X="12969" Y="14348" Z="0"/>
					<Vertex X="12974" Y="14343" Z="0"/>
					<Vertex X="12984" Y="14333" Z="0"/>
					<Vertex X="12989" Y="14323" Z="0"/>
					<Vertex X="12999" Y="14317" Z="0"/>
					<Vertex X="12999" Y="14312" Z="0"/>
					<Vertex X="13004" Y="14307" Z="0"/>
					<Vertex X="13009" Y="14302" Z="0"/>
					<Vertex X="13014" Y="14292" Z="0"/>
					<Vertex X="13019" Y="14287" Z="0"/>
					<Vertex X="13024" Y="14277" Z="0"/>
					<Vertex X="13034" Y="14272" Z="0"/>
					<Vertex X="13034" Y="14262" Z="0"/>
					<Vertex X="13045" Y="14252" Z="0"/>
					<Vertex X="13050" Y="14242" Z="0"/>
					<Vertex X="13055" Y="14232" Z="0"/>
					<Vertex X="13060" Y="14222" Z="0"/>
					<Vertex X="13070" Y="14211" Z="0"/>
					<Vertex X="13070" Y="14201" Z="0"/>
					<Vertex X="13075" Y="14196" Z="0"/>
					<Vertex X="13080" Y="14186" Z="0"/>
					<Vertex X="13080" Y="14176" Z="0"/>
					<Vertex X="13085" Y="14166" Z="0"/>
					<Vertex X="13085" Y="14161" Z="0"/>
					<Vertex X="13085" Y="14151" Z="0"/>
					<Vertex X="13085" Y="14141" Z="0"/>
					<Vertex X="13085" Y="14131" Z="0"/>
					<Vertex X="13085" Y="14126" Z="0"/>
					<Vertex X="13085" Y="14100" Z="0"/>
					<Vertex X="13085" Y="14090" Z="0"/>
					<Vertex X="13085" Y="14085" Z="0"/>
					<Vertex X="13085" Y="14075" Z="0"/>
					<Vertex X="13080" Y="14065" Z="0"/>
					<Vertex X="13080" Y="14050" Z="0"/>
					<Vertex X="13075" Y="14040" Z="0"/>
					<Vertex X="13065" Y="14030" Z="0"/>
					<Vertex X="13065" Y="14020" Z="0"/>
					<Vertex X="13060" Y="14015" Z="0"/>
					<Vertex X="13055" Y="13999" Z="0"/>
					<Vertex X="13050" Y="13994" Z="0"/>
					<Vertex X="13045" Y="13989" Z="0"/>
					<Vertex X="13045" Y="13984" Z="0"/>
					<Vertex X="13040" Y="13979" Z="0"/>
					<Vertex X="13034" Y="13974" Z="0"/>
					<Vertex X="13034" Y="13969" Z="0"/>
					<Vertex X="13029" Y="13964" Z="0"/>
					<Vertex X="13024" Y="13964" Z="0"/>
					<Vertex X="13024" Y="13959" Z="0"/>
					<Vertex X="13019" Y="13959" Z="0"/>
					<Vertex X="13019" Y="13954" Z="0"/>
					<Vertex X="13014" Y="13954" Z="0"/>
					<Vertex X="13004" Y="13954" Z="0"/>
					<Vertex X="12999" Y="13954" Z="0"/>
					<Vertex X="12994" Y="13954" Z="0"/>
					<Vertex X="12984" Y="13954" Z="0"/>
					<Vertex X="12979" Y="13954" Z="0"/>
					<Vertex X="12969" Y="13954" Z="0"/>
					<Vertex X="12964" Y="13954" Z="0"/>
					<Vertex X="12954" Y="13954" Z="0"/>
					<Vertex X="12939" Y="13954" Z="0"/>
					<Vertex X="12934" Y="13954" Z="0"/>
					<Vertex X="12928" Y="13954" Z="0"/>
					<Vertex X="12923" Y="13954" Z="0"/>
					<Vertex X="12913" Y="13954" Z="0"/>
					<Vertex X="12898" Y="13954" Z="0"/>
					<Vertex X="12893" Y="13954" Z="0"/>
					<Vertex X="12878" Y="13954" Z="0"/>
					<Vertex X="12853" Y="13954" Z="0"/>
					<Vertex X="12833" Y="13964" Z="0"/>
					<Vertex X="12822" Y="13969" Z="0"/>
					<Vertex X="12807" Y="13969" Z="0"/>
					<Vertex X="12797" Y="13974" Z="0"/>
					<Vertex X="12787" Y="13974" Z="0"/>
					<Vertex X="12782" Y="13979" Z="0"/>
					<Vertex X="12772" Y="13979" Z="0"/>
					<Vertex X="12757" Y="13989" Z="0"/>
					<Vertex X="12752" Y="13994" Z="0"/>
					<Vertex X="12742" Y="13999" Z="0"/>
					<Vertex X="12727" Y="14004" Z="0"/>
					<Vertex X="12716" Y="14010" Z="0"/>
					<Vertex X="12706" Y="14015" Z="0"/>
					<Vertex X="12691" Y="14020" Z="0"/>
					<Vertex X="12681" Y="14025" Z="0"/>
					<Vertex X="12676" Y="14025" Z="0"/>
					<Vertex X="12671" Y="14030" Z="0"/>
					<Vertex X="12666" Y="14030" Z="0"/>
					<Vertex X="12661" Y="14030" Z="0"/>
					<Vertex X="12656" Y="14030" Z="0"/>
					<Vertex X="12646" Y="14035" Z="0"/>
					<Vertex X="12641" Y="14040" Z="0"/>
					<Vertex X="12631" Y="14040" Z="0"/>
					<Vertex X="12626" Y="14045" Z="0"/>
					<Vertex X="12600" Y="14025" Z="0"/>
				</Vertices>
			</Region>
		</Regions>
		<Plots/>
	</Annotation>
</Annotations>
