# Supplementary material for: Convolutional neural networks can accurately distinguish four histologic growth patterns of lung adenocarcinoma in digital slides
Source: Sci Rep. 2019 Feb 6;9:1483. doi: 10.1038/s41598-018-37638-9 (PMC6365499; doi:10.1038/s41598-018-37638-9)
Supplement: Supplementary file 2 — Dataset 1 [file 41598_2018_37638_MOESM2_ESM.zip › TCGA-91-6831-11A-01-TS1.4346239f-de98-4c3f-8790-40766161d2c7.xml]

<Annotations MicronsPerPixel="0.246200">
	<Annotation Id="1" Name="" ReadOnly="0" NameReadOnly="0" LineColorReadOnly="0" Incremental="0" Type="4" LineColor="65280" Visible="1" Selected="1" MarkupImagePath="" MacroName="">
		<Attributes/>
		<Regions>
			<RegionAttributeHeaders/>
			<Region Id="1" Type="0" Zoom="0.350000" Selected="0" ImageLocation="" ImageFocus="0" Length="4989.9" Area="1050389.5" LengthMicrons="1228.5" AreaMicrons="63668.8" Text="SOLID" NegativeROA="0" InputRegionId="0" Analyze="1" DisplayId="1">
				<Attributes/>
				<Vertices>
					<Vertex X="30740" Y="36935" Z="0"/>
					<Vertex X="30740" Y="36932" Z="0"/>
					<Vertex X="30740" Y="36929" Z="0"/>
					<Vertex X="30743" Y="36929" Z="0"/>
					<Vertex X="30746" Y="36926" Z="0"/>
					<Vertex X="30757" Y="36923" Z="0"/>
					<Vertex X="30760" Y="36920" Z="0"/>
					<Vertex X="30763" Y="36920" Z="0"/>
					<Vertex X="30766" Y="36920" Z="0"/>
					<Vertex X="30766" Y="36918" Z="0"/>
					<Vertex X="30768" Y="36915" Z="0"/>
					<Vertex X="30771" Y="36915" Z="0"/>
					<Vertex X="30777" Y="36912" Z="0"/>
					<Vertex X="30783" Y="36909" Z="0"/>
					<Vertex X="30788" Y="36906" Z="0"/>
					<Vertex X="30794" Y="36906" Z="0"/>
					<Vertex X="30800" Y="36903" Z="0"/>
					<Vertex X="30806" Y="36900" Z="0"/>
					<Vertex X="30808" Y="36900" Z="0"/>
					<Vertex X="30814" Y="36898" Z="0"/>
					<Vertex X="30823" Y="36895" Z="0"/>
					<Vertex X="30828" Y="36892" Z="0"/>
					<Vertex X="30834" Y="36889" Z="0"/>
					<Vertex X="30843" Y="36886" Z="0"/>
					<Vertex X="30848" Y="36886" Z="0"/>
					<Vertex X="30851" Y="36883" Z="0"/>
					<Vertex X="30860" Y="36880" Z="0"/>
					<Vertex X="30863" Y="36878" Z="0"/>
					<Vertex X="30868" Y="36875" Z="0"/>
					<Vertex X="30871" Y="36875" Z="0"/>
					<Vertex X="30877" Y="36875" Z="0"/>
					<Vertex X="30883" Y="36869" Z="0"/>
					<Vertex X="30886" Y="36869" Z="0"/>
					<Vertex X="30891" Y="36866" Z="0"/>
					<Vertex X="30900" Y="36863" Z="0"/>
					<Vertex X="30903" Y="36863" Z="0"/>
					<Vertex X="30908" Y="36860" Z="0"/>
					<Vertex X="30911" Y="36860" Z="0"/>
					<Vertex X="30917" Y="36858" Z="0"/>
					<Vertex X="30923" Y="36855" Z="0"/>
					<Vertex X="30926" Y="36855" Z="0"/>
					<Vertex X="30928" Y="36855" Z="0"/>
					<Vertex X="30934" Y="36855" Z="0"/>
					<Vertex X="30940" Y="36855" Z="0"/>
					<Vertex X="30943" Y="36849" Z="0"/>
					<Vertex X="30946" Y="36849" Z="0"/>
					<Vertex X="30951" Y="36846" Z="0"/>
					<Vertex X="30957" Y="36846" Z="0"/>
					<Vertex X="30960" Y="36846" Z="0"/>
					<Vertex X="30968" Y="36846" Z="0"/>
					<Vertex X="30977" Y="36846" Z="0"/>
					<Vertex X="30980" Y="36846" Z="0"/>
					<Vertex X="30988" Y="36846" Z="0"/>
					<Vertex X="30991" Y="36846" Z="0"/>
					<Vertex X="31000" Y="36846" Z="0"/>
					<Vertex X="31008" Y="36846" Z="0"/>
					<Vertex X="31017" Y="36846" Z="0"/>
					<Vertex X="31026" Y="36846" Z="0"/>
					<Vertex X="31031" Y="36846" Z="0"/>
					<Vertex X="31037" Y="36846" Z="0"/>
					<Vertex X="31046" Y="36846" Z="0"/>
					<Vertex X="31048" Y="36846" Z="0"/>
					<Vertex X="31051" Y="36846" Z="0"/>
					<Vertex X="31054" Y="36846" Z="0"/>
					<Vertex X="31057" Y="36846" Z="0"/>
					<Vertex X="31060" Y="36846" Z="0"/>
					<Vertex X="31066" Y="36846" Z="0"/>
					<Vertex X="31068" Y="36846" Z="0"/>
					<Vertex X="31071" Y="36846" Z="0"/>
					<Vertex X="31074" Y="36846" Z="0"/>
					<Vertex X="31077" Y="36849" Z="0"/>
					<Vertex X="31083" Y="36852" Z="0"/>
					<Vertex X="31086" Y="36852" Z="0"/>
					<Vertex X="31088" Y="36858" Z="0"/>
					<Vertex X="31094" Y="36860" Z="0"/>
					<Vertex X="31094" Y="36863" Z="0"/>
					<Vertex X="31100" Y="36863" Z="0"/>
					<Vertex X="31111" Y="36866" Z="0"/>
					<Vertex X="31114" Y="36869" Z="0"/>
					<Vertex X="31117" Y="36872" Z="0"/>
					<Vertex X="31126" Y="36872" Z="0"/>
					<Vertex X="31128" Y="36872" Z="0"/>
					<Vertex X="31131" Y="36875" Z="0"/>
					<Vertex X="31134" Y="36878" Z="0"/>
					<Vertex X="31140" Y="36880" Z="0"/>
					<Vertex X="31143" Y="36886" Z="0"/>
					<Vertex X="31148" Y="36889" Z="0"/>
					<Vertex X="31148" Y="36892" Z="0"/>
					<Vertex X="31160" Y="36898" Z="0"/>
					<Vertex X="31163" Y="36900" Z="0"/>
					<Vertex X="31166" Y="36903" Z="0"/>
					<Vertex X="31171" Y="36909" Z="0"/>
					<Vertex X="31177" Y="36915" Z="0"/>
					<Vertex X="31183" Y="36918" Z="0"/>
					<Vertex X="31191" Y="36926" Z="0"/>
					<Vertex X="31197" Y="36929" Z="0"/>
					<Vertex X="31203" Y="36935" Z="0"/>
					<Vertex X="31206" Y="36935" Z="0"/>
					<Vertex X="31214" Y="36940" Z="0"/>
					<Vertex X="31223" Y="36946" Z="0"/>
					<Vertex X="31228" Y="36952" Z="0"/>
					<Vertex X="31231" Y="36955" Z="0"/>
					<Vertex X="31243" Y="36963" Z="0"/>
					<Vertex X="31248" Y="36966" Z="0"/>
					<Vertex X="31257" Y="36972" Z="0"/>
					<Vertex X="31266" Y="36978" Z="0"/>
					<Vertex X="31271" Y="36983" Z="0"/>
					<Vertex X="31280" Y="36989" Z="0"/>
					<Vertex X="31288" Y="36992" Z="0"/>
					<Vertex X="31294" Y="36998" Z="0"/>
					<Vertex X="31297" Y="37000" Z="0"/>
					<Vertex X="31306" Y="37003" Z="0"/>
					<Vertex X="31311" Y="37012" Z="0"/>
					<Vertex X="31317" Y="37012" Z="0"/>
					<Vertex X="31320" Y="37018" Z="0"/>
					<Vertex X="31326" Y="37020" Z="0"/>
					<Vertex X="31331" Y="37020" Z="0"/>
					<Vertex X="31337" Y="37023" Z="0"/>
					<Vertex X="31340" Y="37023" Z="0"/>
					<Vertex X="31346" Y="37029" Z="0"/>
					<Vertex X="31351" Y="37032" Z="0"/>
					<Vertex X="31357" Y="37035" Z="0"/>
					<Vertex X="31360" Y="37035" Z="0"/>
					<Vertex X="31363" Y="37035" Z="0"/>
					<Vertex X="31368" Y="37040" Z="0"/>
					<Vertex X="31371" Y="37040" Z="0"/>
					<Vertex X="31377" Y="37043" Z="0"/>
					<Vertex X="31383" Y="37046" Z="0"/>
					<Vertex X="31386" Y="37049" Z="0"/>
					<Vertex X="31388" Y="37052" Z="0"/>
					<Vertex X="31394" Y="37052" Z="0"/>
					<Vertex X="31400" Y="37058" Z="0"/>
					<Vertex X="31403" Y="37058" Z="0"/>
					<Vertex X="31408" Y="37063" Z="0"/>
					<Vertex X="31414" Y="37063" Z="0"/>
					<Vertex X="31423" Y="37069" Z="0"/>
					<Vertex X="31431" Y="37072" Z="0"/>
					<Vertex X="31437" Y="37072" Z="0"/>
					<Vertex X="31443" Y="37075" Z="0"/>
					<Vertex X="31451" Y="37080" Z="0"/>
					<Vertex X="31454" Y="37080" Z="0"/>
					<Vertex X="31463" Y="37083" Z="0"/>
					<Vertex X="31468" Y="37086" Z="0"/>
					<Vertex X="31471" Y="37086" Z="0"/>
					<Vertex X="31477" Y="37089" Z="0"/>
					<Vertex X="31486" Y="37089" Z="0"/>
					<Vertex X="31488" Y="37092" Z="0"/>
					<Vertex X="31494" Y="37092" Z="0"/>
					<Vertex X="31500" Y="37095" Z="0"/>
					<Vertex X="31508" Y="37095" Z="0"/>
					<Vertex X="31511" Y="37095" Z="0"/>
					<Vertex X="31514" Y="37100" Z="0"/>
					<Vertex X="31523" Y="37103" Z="0"/>
					<Vertex X="31528" Y="37103" Z="0"/>
					<Vertex X="31531" Y="37103" Z="0"/>
					<Vertex X="31540" Y="37103" Z="0"/>
					<Vertex X="31543" Y="37106" Z="0"/>
					<Vertex X="31551" Y="37112" Z="0"/>
					<Vertex X="31554" Y="37112" Z="0"/>
					<Vertex X="31563" Y="37112" Z="0"/>
					<Vertex X="31566" Y="37115" Z="0"/>
					<Vertex X="31568" Y="37115" Z="0"/>
					<Vertex X="31574" Y="37115" Z="0"/>
					<Vertex X="31580" Y="37118" Z="0"/>
					<Vertex X="31586" Y="37120" Z="0"/>
					<Vertex X="31588" Y="37120" Z="0"/>
					<Vertex X="31594" Y="37123" Z="0"/>
					<Vertex X="31597" Y="37123" Z="0"/>
					<Vertex X="31603" Y="37126" Z="0"/>
					<Vertex X="31608" Y="37126" Z="0"/>
					<Vertex X="31611" Y="37126" Z="0"/>
					<Vertex X="31614" Y="37126" Z="0"/>
					<Vertex X="31617" Y="37132" Z="0"/>
					<Vertex X="31620" Y="37132" Z="0"/>
					<Vertex X="31628" Y="37132" Z="0"/>
					<Vertex X="31631" Y="37135" Z="0"/>
					<Vertex X="31634" Y="37138" Z="0"/>
					<Vertex X="31643" Y="37138" Z="0"/>
					<Vertex X="31651" Y="37140" Z="0"/>
					<Vertex X="31657" Y="37143" Z="0"/>
					<Vertex X="31660" Y="37143" Z="0"/>
					<Vertex X="31668" Y="37146" Z="0"/>
					<Vertex X="31671" Y="37146" Z="0"/>
					<Vertex X="31674" Y="37149" Z="0"/>
					<Vertex X="31680" Y="37155" Z="0"/>
					<Vertex X="31683" Y="37155" Z="0"/>
					<Vertex X="31688" Y="37155" Z="0"/>
					<Vertex X="31688" Y="37158" Z="0"/>
					<Vertex X="31694" Y="37160" Z="0"/>
					<Vertex X="31700" Y="37163" Z="0"/>
					<Vertex X="31703" Y="37166" Z="0"/>
					<Vertex X="31706" Y="37166" Z="0"/>
					<Vertex X="31711" Y="37169" Z="0"/>
					<Vertex X="31711" Y="37172" Z="0"/>
					<Vertex X="31717" Y="37172" Z="0"/>
					<Vertex X="31717" Y="37175" Z="0"/>
					<Vertex X="31723" Y="37175" Z="0"/>
					<Vertex X="31726" Y="37175" Z="0"/>
					<Vertex X="31731" Y="37180" Z="0"/>
					<Vertex X="31737" Y="37183" Z="0"/>
					<Vertex X="31743" Y="37183" Z="0"/>
					<Vertex X="31751" Y="37186" Z="0"/>
					<Vertex X="31757" Y="37192" Z="0"/>
					<Vertex X="31763" Y="37192" Z="0"/>
					<Vertex X="31768" Y="37195" Z="0"/>
					<Vertex X="31774" Y="37198" Z="0"/>
					<Vertex X="31780" Y="37200" Z="0"/>
					<Vertex X="31783" Y="37200" Z="0"/>
					<Vertex X="31786" Y="37203" Z="0"/>
					<Vertex X="31794" Y="37206" Z="0"/>
					<Vertex X="31800" Y="37212" Z="0"/>
					<Vertex X="31806" Y="37215" Z="0"/>
					<Vertex X="31811" Y="37215" Z="0"/>
					<Vertex X="31820" Y="37218" Z="0"/>
					<Vertex X="31828" Y="37223" Z="0"/>
					<Vertex X="31834" Y="37223" Z="0"/>
					<Vertex X="31840" Y="37229" Z="0"/>
					<Vertex X="31848" Y="37232" Z="0"/>
					<Vertex X="31854" Y="37235" Z="0"/>
					<Vertex X="31857" Y="37238" Z="0"/>
					<Vertex X="31866" Y="37238" Z="0"/>
					<Vertex X="31868" Y="37243" Z="0"/>
					<Vertex X="31874" Y="37246" Z="0"/>
					<Vertex X="31877" Y="37246" Z="0"/>
					<Vertex X="31880" Y="37252" Z="0"/>
					<Vertex X="31880" Y="37255" Z="0"/>
					<Vertex X="31886" Y="37260" Z="0"/>
					<Vertex X="31888" Y="37263" Z="0"/>
					<Vertex X="31894" Y="37269" Z="0"/>
					<Vertex X="31900" Y="37272" Z="0"/>
					<Vertex X="31906" Y="37278" Z="0"/>
					<Vertex X="31917" Y="37283" Z="0"/>
					<Vertex X="31923" Y="37286" Z="0"/>
					<Vertex X="31931" Y="37292" Z="0"/>
					<Vertex X="31937" Y="37295" Z="0"/>
					<Vertex X="31946" Y="37300" Z="0"/>
					<Vertex X="31948" Y="37303" Z="0"/>
					<Vertex X="31951" Y="37306" Z="0"/>
					<Vertex X="31957" Y="37309" Z="0"/>
					<Vertex X="31960" Y="37312" Z="0"/>
					<Vertex X="31966" Y="37318" Z="0"/>
					<Vertex X="31971" Y="37320" Z="0"/>
					<Vertex X="31974" Y="37323" Z="0"/>
					<Vertex X="31986" Y="37329" Z="0"/>
					<Vertex X="31988" Y="37332" Z="0"/>
					<Vertex X="31994" Y="37335" Z="0"/>
					<Vertex X="32000" Y="37340" Z="0"/>
					<Vertex X="32003" Y="37343" Z="0"/>
					<Vertex X="32017" Y="37349" Z="0"/>
					<Vertex X="32023" Y="37355" Z="0"/>
					<Vertex X="32028" Y="37360" Z="0"/>
					<Vertex X="32031" Y="37360" Z="0"/>
					<Vertex X="32037" Y="37363" Z="0"/>
					<Vertex X="32046" Y="37369" Z="0"/>
					<Vertex X="32048" Y="37372" Z="0"/>
					<Vertex X="32057" Y="37375" Z="0"/>
					<Vertex X="32063" Y="37378" Z="0"/>
					<Vertex X="32071" Y="37383" Z="0"/>
					<Vertex X="32077" Y="37386" Z="0"/>
					<Vertex X="32080" Y="37389" Z="0"/>
					<Vertex X="32086" Y="37392" Z="0"/>
					<Vertex X="32094" Y="37395" Z="0"/>
					<Vertex X="32103" Y="37398" Z="0"/>
					<Vertex X="32111" Y="37398" Z="0"/>
					<Vertex X="32120" Y="37406" Z="0"/>
					<Vertex X="32126" Y="37409" Z="0"/>
					<Vertex X="32128" Y="37409" Z="0"/>
					<Vertex X="32134" Y="37415" Z="0"/>
					<Vertex X="32140" Y="37418" Z="0"/>
					<Vertex X="32146" Y="37420" Z="0"/>
					<Vertex X="32151" Y="37429" Z="0"/>
					<Vertex X="32157" Y="37429" Z="0"/>
					<Vertex X="32160" Y="37432" Z="0"/>
					<Vertex X="32168" Y="37438" Z="0"/>
					<Vertex X="32177" Y="37443" Z="0"/>
					<Vertex X="32180" Y="37446" Z="0"/>
					<Vertex X="32188" Y="37449" Z="0"/>
					<Vertex X="32191" Y="37452" Z="0"/>
					<Vertex X="32200" Y="37458" Z="0"/>
					<Vertex X="32206" Y="37460" Z="0"/>
					<Vertex X="32211" Y="37463" Z="0"/>
					<Vertex X="32217" Y="37469" Z="0"/>
					<Vertex X="32220" Y="37469" Z="0"/>
					<Vertex X="32223" Y="37472" Z="0"/>
					<Vertex X="32228" Y="37475" Z="0"/>
					<Vertex X="32234" Y="37480" Z="0"/>
					<Vertex X="32240" Y="37483" Z="0"/>
					<Vertex X="32243" Y="37486" Z="0"/>
					<Vertex X="32246" Y="37489" Z="0"/>
					<Vertex X="32246" Y="37498" Z="0"/>
					<Vertex X="32251" Y="37506" Z="0"/>
					<Vertex X="32257" Y="37506" Z="0"/>
					<Vertex X="32266" Y="37515" Z="0"/>
					<Vertex X="32268" Y="37518" Z="0"/>
					<Vertex X="32274" Y="37518" Z="0"/>
					<Vertex X="32283" Y="37526" Z="0"/>
					<Vertex X="32288" Y="37529" Z="0"/>
					<Vertex X="32291" Y="37535" Z="0"/>
					<Vertex X="32297" Y="37538" Z="0"/>
					<Vertex X="32303" Y="37543" Z="0"/>
					<Vertex X="32306" Y="37546" Z="0"/>
					<Vertex X="32311" Y="37549" Z="0"/>
					<Vertex X="32314" Y="37555" Z="0"/>
					<Vertex X="32320" Y="37558" Z="0"/>
					<Vertex X="32326" Y="37560" Z="0"/>
					<Vertex X="32331" Y="37566" Z="0"/>
					<Vertex X="32337" Y="37569" Z="0"/>
					<Vertex X="32337" Y="37572" Z="0"/>
					<Vertex X="32343" Y="37578" Z="0"/>
					<Vertex X="32348" Y="37578" Z="0"/>
					<Vertex X="32351" Y="37583" Z="0"/>
					<Vertex X="32357" Y="37586" Z="0"/>
					<Vertex X="32363" Y="37589" Z="0"/>
					<Vertex X="32363" Y="37592" Z="0"/>
					<Vertex X="32368" Y="37598" Z="0"/>
					<Vertex X="32371" Y="37598" Z="0"/>
					<Vertex X="32374" Y="37603" Z="0"/>
					<Vertex X="32377" Y="37606" Z="0"/>
					<Vertex X="32383" Y="37612" Z="0"/>
					<Vertex X="32383" Y="37615" Z="0"/>
					<Vertex X="32386" Y="37618" Z="0"/>
					<Vertex X="32391" Y="37626" Z="0"/>
					<Vertex X="32400" Y="37629" Z="0"/>
					<Vertex X="32403" Y="37635" Z="0"/>
					<Vertex X="32408" Y="37640" Z="0"/>
					<Vertex X="32414" Y="37643" Z="0"/>
					<Vertex X="32417" Y="37649" Z="0"/>
					<Vertex X="32423" Y="37652" Z="0"/>
					<Vertex X="32426" Y="37658" Z="0"/>
					<Vertex X="32431" Y="37663" Z="0"/>
					<Vertex X="32431" Y="37666" Z="0"/>
					<Vertex X="32434" Y="37666" Z="0"/>
					<Vertex X="32437" Y="37672" Z="0"/>
					<Vertex X="32440" Y="37678" Z="0"/>
					<Vertex X="32443" Y="37680" Z="0"/>
					<Vertex X="32446" Y="37683" Z="0"/>
					<Vertex X="32446" Y="37686" Z="0"/>
					<Vertex X="32446" Y="37689" Z="0"/>
					<Vertex X="32454" Y="37698" Z="0"/>
					<Vertex X="32454" Y="37700" Z="0"/>
					<Vertex X="32463" Y="37709" Z="0"/>
					<Vertex X="32466" Y="37712" Z="0"/>
					<Vertex X="32466" Y="37715" Z="0"/>
					<Vertex X="32471" Y="37718" Z="0"/>
					<Vertex X="32471" Y="37720" Z="0"/>
					<Vertex X="32474" Y="37723" Z="0"/>
					<Vertex X="32477" Y="37726" Z="0"/>
					<Vertex X="32477" Y="37729" Z="0"/>
					<Vertex X="32480" Y="37729" Z="0"/>
					<Vertex X="32483" Y="37735" Z="0"/>
					<Vertex X="32483" Y="37738" Z="0"/>
					<Vertex X="32486" Y="37743" Z="0"/>
					<Vertex X="32488" Y="37749" Z="0"/>
					<Vertex X="32491" Y="37752" Z="0"/>
					<Vertex X="32491" Y="37758" Z="0"/>
					<Vertex X="32491" Y="37760" Z="0"/>
					<Vertex X="32491" Y="37763" Z="0"/>
					<Vertex X="32491" Y="37766" Z="0"/>
					<Vertex X="32491" Y="37769" Z="0"/>
					<Vertex X="32494" Y="37772" Z="0"/>
					<Vertex X="32494" Y="37775" Z="0"/>
					<Vertex X="32494" Y="37778" Z="0"/>
					<Vertex X="32494" Y="37780" Z="0"/>
					<Vertex X="32494" Y="37783" Z="0"/>
					<Vertex X="32494" Y="37789" Z="0"/>
					<Vertex X="32497" Y="37792" Z="0"/>
					<Vertex X="32497" Y="37798" Z="0"/>
					<Vertex X="32497" Y="37800" Z="0"/>
					<Vertex X="32497" Y="37806" Z="0"/>
					<Vertex X="32500" Y="37809" Z="0"/>
					<Vertex X="32500" Y="37812" Z="0"/>
					<Vertex X="32500" Y="37815" Z="0"/>
					<Vertex X="32500" Y="37818" Z="0"/>
					<Vertex X="32500" Y="37820" Z="0"/>
					<Vertex X="32500" Y="37826" Z="0"/>
					<Vertex X="32500" Y="37829" Z="0"/>
					<Vertex X="32500" Y="37832" Z="0"/>
					<Vertex X="32500" Y="37835" Z="0"/>
					<Vertex X="32500" Y="37838" Z="0"/>
					<Vertex X="32497" Y="37840" Z="0"/>
					<Vertex X="32497" Y="37843" Z="0"/>
					<Vertex X="32491" Y="37849" Z="0"/>
					<Vertex X="32491" Y="37852" Z="0"/>
					<Vertex X="32488" Y="37855" Z="0"/>
					<Vertex X="32483" Y="37858" Z="0"/>
					<Vertex X="32480" Y="37863" Z="0"/>
					<Vertex X="32474" Y="37866" Z="0"/>
					<Vertex X="32471" Y="37872" Z="0"/>
					<Vertex X="32468" Y="37872" Z="0"/>
					<Vertex X="32463" Y="37878" Z="0"/>
					<Vertex X="32460" Y="37878" Z="0"/>
					<Vertex X="32454" Y="37883" Z="0"/>
					<Vertex X="32454" Y="37886" Z="0"/>
					<Vertex X="32448" Y="37886" Z="0"/>
					<Vertex X="32446" Y="37892" Z="0"/>
					<Vertex X="32440" Y="37892" Z="0"/>
					<Vertex X="32434" Y="37895" Z="0"/>
					<Vertex X="32431" Y="37895" Z="0"/>
					<Vertex X="32426" Y="37895" Z="0"/>
					<Vertex X="32423" Y="37895" Z="0"/>
					<Vertex X="32420" Y="37898" Z="0"/>
					<Vertex X="32414" Y="37898" Z="0"/>
					<Vertex X="32411" Y="37898" Z="0"/>
					<Vertex X="32406" Y="37898" Z="0"/>
					<Vertex X="32403" Y="37898" Z="0"/>
					<Vertex X="32400" Y="37898" Z="0"/>
					<Vertex X="32394" Y="37898" Z="0"/>
					<Vertex X="32391" Y="37898" Z="0"/>
					<Vertex X="32388" Y="37898" Z="0"/>
					<Vertex X="32386" Y="37898" Z="0"/>
					<Vertex X="32377" Y="37898" Z="0"/>
					<Vertex X="32374" Y="37898" Z="0"/>
					<Vertex X="32368" Y="37898" Z="0"/>
					<Vertex X="32363" Y="37898" Z="0"/>
					<Vertex X="32351" Y="37898" Z="0"/>
					<Vertex X="32343" Y="37898" Z="0"/>
					<Vertex X="32340" Y="37898" Z="0"/>
					<Vertex X="32328" Y="37892" Z="0"/>
					<Vertex X="32323" Y="37892" Z="0"/>
					<Vertex X="32320" Y="37892" Z="0"/>
					<Vertex X="32314" Y="37889" Z="0"/>
					<Vertex X="32311" Y="37889" Z="0"/>
					<Vertex X="32308" Y="37889" Z="0"/>
					<Vertex X="32306" Y="37889" Z="0"/>
					<Vertex X="32300" Y="37889" Z="0"/>
					<Vertex X="32294" Y="37886" Z="0"/>
					<Vertex X="32291" Y="37886" Z="0"/>
					<Vertex X="32288" Y="37883" Z="0"/>
					<Vertex X="32286" Y="37883" Z="0"/>
					<Vertex X="32283" Y="37880" Z="0"/>
					<Vertex X="32280" Y="37880" Z="0"/>
					<Vertex X="32277" Y="37880" Z="0"/>
					<Vertex X="32274" Y="37880" Z="0"/>
					<Vertex X="32268" Y="37878" Z="0"/>
					<Vertex X="32266" Y="37878" Z="0"/>
					<Vertex X="32263" Y="37878" Z="0"/>
					<Vertex X="32257" Y="37878" Z="0"/>
					<Vertex X="32254" Y="37875" Z="0"/>
					<Vertex X="32251" Y="37875" Z="0"/>
					<Vertex X="32246" Y="37872" Z="0"/>
					<Vertex X="32237" Y="37869" Z="0"/>
					<Vertex X="32234" Y="37869" Z="0"/>
					<Vertex X="32226" Y="37866" Z="0"/>
					<Vertex X="32214" Y="37863" Z="0"/>
					<Vertex X="32211" Y="37863" Z="0"/>
					<Vertex X="32203" Y="37860" Z="0"/>
					<Vertex X="32194" Y="37858" Z="0"/>
					<Vertex X="32186" Y="37855" Z="0"/>
					<Vertex X="32180" Y="37855" Z="0"/>
					<Vertex X="32174" Y="37852" Z="0"/>
					<Vertex X="32168" Y="37849" Z="0"/>
					<Vertex X="32160" Y="37846" Z="0"/>
					<Vertex X="32157" Y="37846" Z="0"/>
					<Vertex X="32148" Y="37846" Z="0"/>
					<Vertex X="32143" Y="37840" Z="0"/>
					<Vertex X="32134" Y="37838" Z="0"/>
					<Vertex X="32126" Y="37838" Z="0"/>
					<Vertex X="32114" Y="37832" Z="0"/>
					<Vertex X="32111" Y="37829" Z="0"/>
					<Vertex X="32106" Y="37826" Z="0"/>
					<Vertex X="32103" Y="37826" Z="0"/>
					<Vertex X="32086" Y="37818" Z="0"/>
					<Vertex X="32080" Y="37815" Z="0"/>
					<Vertex X="32071" Y="37812" Z="0"/>
					<Vertex X="32066" Y="37812" Z="0"/>
					<Vertex X="32057" Y="37809" Z="0"/>
					<Vertex X="32048" Y="37803" Z="0"/>
					<Vertex X="32046" Y="37803" Z="0"/>
					<Vertex X="32040" Y="37803" Z="0"/>
					<Vertex X="32034" Y="37800" Z="0"/>
					<Vertex X="32028" Y="37795" Z="0"/>
					<Vertex X="32020" Y="37795" Z="0"/>
					<Vertex X="32011" Y="37789" Z="0"/>
					<Vertex X="32000" Y="37783" Z="0"/>
					<Vertex X="31994" Y="37783" Z="0"/>
					<Vertex X="31986" Y="37783" Z="0"/>
					<Vertex X="31977" Y="37780" Z="0"/>
					<Vertex X="31968" Y="37778" Z="0"/>
					<Vertex X="31960" Y="37772" Z="0"/>
					<Vertex X="31951" Y="37772" Z="0"/>
					<Vertex X="31943" Y="37772" Z="0"/>
					<Vertex X="31934" Y="37769" Z="0"/>
					<Vertex X="31926" Y="37766" Z="0"/>
					<Vertex X="31917" Y="37760" Z="0"/>
					<Vertex X="31911" Y="37760" Z="0"/>
					<Vertex X="31906" Y="37758" Z="0"/>
					<Vertex X="31900" Y="37755" Z="0"/>
					<Vertex X="31888" Y="37752" Z="0"/>
					<Vertex X="31880" Y="37749" Z="0"/>
					<Vertex X="31866" Y="37746" Z="0"/>
					<Vertex X="31860" Y="37746" Z="0"/>
					<Vertex X="31843" Y="37738" Z="0"/>
					<Vertex X="31834" Y="37735" Z="0"/>
					<Vertex X="31826" Y="37732" Z="0"/>
					<Vertex X="31814" Y="37729" Z="0"/>
					<Vertex X="31808" Y="37729" Z="0"/>
					<Vertex X="31797" Y="37729" Z="0"/>
					<Vertex X="31788" Y="37726" Z="0"/>
					<Vertex X="31783" Y="37726" Z="0"/>
					<Vertex X="31774" Y="37723" Z="0"/>
					<Vertex X="31766" Y="37723" Z="0"/>
					<Vertex X="31760" Y="37723" Z="0"/>
					<Vertex X="31751" Y="37720" Z="0"/>
					<Vertex X="31748" Y="37720" Z="0"/>
					<Vertex X="31743" Y="37720" Z="0"/>
					<Vertex X="31734" Y="37718" Z="0"/>
					<Vertex X="31731" Y="37718" Z="0"/>
					<Vertex X="31726" Y="37718" Z="0"/>
					<Vertex X="31714" Y="37715" Z="0"/>
					<Vertex X="31708" Y="37715" Z="0"/>
					<Vertex X="31703" Y="37712" Z="0"/>
					<Vertex X="31694" Y="37712" Z="0"/>
					<Vertex X="31686" Y="37712" Z="0"/>
					<Vertex X="31677" Y="37709" Z="0"/>
					<Vertex X="31668" Y="37709" Z="0"/>
					<Vertex X="31663" Y="37709" Z="0"/>
					<Vertex X="31657" Y="37709" Z="0"/>
					<Vertex X="31648" Y="37709" Z="0"/>
					<Vertex X="31643" Y="37703" Z="0"/>
					<Vertex X="31637" Y="37703" Z="0"/>
					<Vertex X="31628" Y="37703" Z="0"/>
					<Vertex X="31623" Y="37703" Z="0"/>
					<Vertex X="31614" Y="37703" Z="0"/>
					<Vertex X="31606" Y="37700" Z="0"/>
					<Vertex X="31594" Y="37698" Z="0"/>
					<Vertex X="31588" Y="37698" Z="0"/>
					<Vertex X="31574" Y="37692" Z="0"/>
					<Vertex X="31566" Y="37692" Z="0"/>
					<Vertex X="31557" Y="37689" Z="0"/>
					<Vertex X="31548" Y="37689" Z="0"/>
					<Vertex X="31543" Y="37689" Z="0"/>
					<Vertex X="31534" Y="37689" Z="0"/>
					<Vertex X="31526" Y="37689" Z="0"/>
					<Vertex X="31514" Y="37686" Z="0"/>
					<Vertex X="31508" Y="37686" Z="0"/>
					<Vertex X="31497" Y="37680" Z="0"/>
					<Vertex X="31486" Y="37680" Z="0"/>
					<Vertex X="31477" Y="37678" Z="0"/>
					<Vertex X="31457" Y="37678" Z="0"/>
					<Vertex X="31446" Y="37675" Z="0"/>
					<Vertex X="31434" Y="37675" Z="0"/>
					<Vertex X="31428" Y="37675" Z="0"/>
					<Vertex X="31411" Y="37669" Z="0"/>
					<Vertex X="31406" Y="37669" Z="0"/>
					<Vertex X="31397" Y="37669" Z="0"/>
					<Vertex X="31388" Y="37666" Z="0"/>
					<Vertex X="31383" Y="37663" Z="0"/>
					<Vertex X="31374" Y="37663" Z="0"/>
					<Vertex X="31366" Y="37663" Z="0"/>
					<Vertex X="31363" Y="37663" Z="0"/>
					<Vertex X="31351" Y="37663" Z="0"/>
					<Vertex X="31346" Y="37663" Z="0"/>
					<Vertex X="31340" Y="37663" Z="0"/>
					<Vertex X="31331" Y="37663" Z="0"/>
					<Vertex X="31323" Y="37663" Z="0"/>
					<Vertex X="31317" Y="37663" Z="0"/>
					<Vertex X="31303" Y="37663" Z="0"/>
					<Vertex X="31291" Y="37663" Z="0"/>
					<Vertex X="31288" Y="37663" Z="0"/>
					<Vertex X="31277" Y="37663" Z="0"/>
					<Vertex X="31266" Y="37663" Z="0"/>
					<Vertex X="31263" Y="37663" Z="0"/>
					<Vertex X="31251" Y="37660" Z="0"/>
					<Vertex X="31248" Y="37660" Z="0"/>
					<Vertex X="31240" Y="37660" Z="0"/>
					<Vertex X="31231" Y="37658" Z="0"/>
					<Vertex X="31226" Y="37658" Z="0"/>
					<Vertex X="31220" Y="37658" Z="0"/>
					<Vertex X="31214" Y="37655" Z="0"/>
					<Vertex X="31203" Y="37655" Z="0"/>
					<Vertex X="31200" Y="37655" Z="0"/>
					<Vertex X="31191" Y="37652" Z="0"/>
					<Vertex X="31180" Y="37652" Z="0"/>
					<Vertex X="31177" Y="37652" Z="0"/>
					<Vertex X="31171" Y="37649" Z="0"/>
					<Vertex X="31163" Y="37649" Z="0"/>
					<Vertex X="31157" Y="37646" Z="0"/>
					<Vertex X="31146" Y="37643" Z="0"/>
					<Vertex X="31137" Y="37640" Z="0"/>
					<Vertex X="31128" Y="37640" Z="0"/>
					<Vertex X="31123" Y="37640" Z="0"/>
					<Vertex X="31117" Y="37640" Z="0"/>
					<Vertex X="31111" Y="37640" Z="0"/>
					<Vertex X="31097" Y="37632" Z="0"/>
					<Vertex X="31086" Y="37632" Z="0"/>
					<Vertex X="31080" Y="37629" Z="0"/>
					<Vertex X="31068" Y="37626" Z="0"/>
					<Vertex X="31063" Y="37623" Z="0"/>
					<Vertex X="31051" Y="37620" Z="0"/>
					<Vertex X="31034" Y="37615" Z="0"/>
					<Vertex X="31020" Y="37609" Z="0"/>
					<Vertex X="31017" Y="37609" Z="0"/>
					<Vertex X="31006" Y="37606" Z="0"/>
					<Vertex X="30983" Y="37603" Z="0"/>
					<Vertex X="30968" Y="37598" Z="0"/>
					<Vertex X="30960" Y="37595" Z="0"/>
					<Vertex X="30957" Y="37592" Z="0"/>
					<Vertex X="30943" Y="37586" Z="0"/>
					<Vertex X="30934" Y="37583" Z="0"/>
					<Vertex X="30923" Y="37580" Z="0"/>
					<Vertex X="30917" Y="37580" Z="0"/>
					<Vertex X="30900" Y="37575" Z="0"/>
					<Vertex X="30891" Y="37572" Z="0"/>
					<Vertex X="30883" Y="37569" Z="0"/>
					<Vertex X="30877" Y="37566" Z="0"/>
					<Vertex X="30877" Y="37563" Z="0"/>
					<Vertex X="30871" Y="37560" Z="0"/>
					<Vertex X="30868" Y="37558" Z="0"/>
					<Vertex X="30857" Y="37555" Z="0"/>
					<Vertex X="30857" Y="37552" Z="0"/>
					<Vertex X="30851" Y="37549" Z="0"/>
					<Vertex X="30843" Y="37546" Z="0"/>
					<Vertex X="30834" Y="37543" Z="0"/>
					<Vertex X="30828" Y="37540" Z="0"/>
					<Vertex X="30817" Y="37535" Z="0"/>
					<Vertex X="30806" Y="37532" Z="0"/>
					<Vertex X="30797" Y="37529" Z="0"/>
					<Vertex X="30794" Y="37529" Z="0"/>
					<Vertex X="30786" Y="37526" Z="0"/>
					<Vertex X="30783" Y="37526" Z="0"/>
					<Vertex X="30777" Y="37526" Z="0"/>
					<Vertex X="30771" Y="37520" Z="0"/>
					<Vertex X="30760" Y="37518" Z="0"/>
					<Vertex X="30754" Y="37515" Z="0"/>
					<Vertex X="30748" Y="37512" Z="0"/>
					<Vertex X="30743" Y="37509" Z="0"/>
					<Vertex X="30737" Y="37506" Z="0"/>
					<Vertex X="30731" Y="37503" Z="0"/>
					<Vertex X="30728" Y="37503" Z="0"/>
					<Vertex X="30717" Y="37498" Z="0"/>
					<Vertex X="30711" Y="37495" Z="0"/>
					<Vertex X="30708" Y="37495" Z="0"/>
					<Vertex X="30697" Y="37486" Z="0"/>
					<Vertex X="30694" Y="37483" Z="0"/>
					<Vertex X="30688" Y="37483" Z="0"/>
					<Vertex X="30686" Y="37478" Z="0"/>
					<Vertex X="30683" Y="37478" Z="0"/>
					<Vertex X="30677" Y="37472" Z="0"/>
					<Vertex X="30674" Y="37469" Z="0"/>
					<Vertex X="30671" Y="37466" Z="0"/>
					<Vertex X="30666" Y="37460" Z="0"/>
					<Vertex X="30660" Y="37455" Z="0"/>
					<Vertex X="30657" Y="37452" Z="0"/>
					<Vertex X="30646" Y="37440" Z="0"/>
					<Vertex X="30640" Y="37435" Z="0"/>
					<Vertex X="30634" Y="37429" Z="0"/>
					<Vertex X="30628" Y="37423" Z="0"/>
					<Vertex X="30626" Y="37420" Z="0"/>
					<Vertex X="30623" Y="37418" Z="0"/>
					<Vertex X="30617" Y="37412" Z="0"/>
					<Vertex X="30614" Y="37409" Z="0"/>
					<Vertex X="30608" Y="37403" Z="0"/>
					<Vertex X="30606" Y="37395" Z="0"/>
					<Vertex X="30597" Y="37389" Z="0"/>
					<Vertex X="30594" Y="37383" Z="0"/>
					<Vertex X="30591" Y="37378" Z="0"/>
					<Vertex X="30588" Y="37375" Z="0"/>
					<Vertex X="30583" Y="37369" Z="0"/>
					<Vertex X="30580" Y="37363" Z="0"/>
					<Vertex X="30574" Y="37358" Z="0"/>
					<Vertex X="30568" Y="37349" Z="0"/>
					<Vertex X="30563" Y="37343" Z="0"/>
					<Vertex X="30557" Y="37338" Z="0"/>
					<Vertex X="30551" Y="37332" Z="0"/>
					<Vertex X="30546" Y="37323" Z="0"/>
					<Vertex X="30537" Y="37315" Z="0"/>
					<Vertex X="30534" Y="37312" Z="0"/>
					<Vertex X="30531" Y="37306" Z="0"/>
					<Vertex X="30528" Y="37300" Z="0"/>
					<Vertex X="30526" Y="37298" Z="0"/>
					<Vertex X="30520" Y="37292" Z="0"/>
					<Vertex X="30508" Y="37278" Z="0"/>
					<Vertex X="30503" Y="37272" Z="0"/>
					<Vertex X="30500" Y="37269" Z="0"/>
					<Vertex X="30500" Y="37260" Z="0"/>
					<Vertex X="30494" Y="37255" Z="0"/>
					<Vertex X="30494" Y="37252" Z="0"/>
					<Vertex X="30491" Y="37249" Z="0"/>
					<Vertex X="30491" Y="37246" Z="0"/>
					<Vertex X="30491" Y="37243" Z="0"/>
					<Vertex X="30491" Y="37240" Z="0"/>
					<Vertex X="30491" Y="37232" Z="0"/>
					<Vertex X="30491" Y="37229" Z="0"/>
					<Vertex X="30491" Y="37223" Z="0"/>
					<Vertex X="30491" Y="37215" Z="0"/>
					<Vertex X="30491" Y="37209" Z="0"/>
					<Vertex X="30491" Y="37200" Z="0"/>
					<Vertex X="30494" Y="37192" Z="0"/>
					<Vertex X="30500" Y="37166" Z="0"/>
					<Vertex X="30508" Y="37152" Z="0"/>
					<Vertex X="30511" Y="37138" Z="0"/>
					<Vertex X="30514" Y="37118" Z="0"/>
					<Vertex X="30517" Y="37109" Z="0"/>
					<Vertex X="30520" Y="37103" Z="0"/>
					<Vertex X="30523" Y="37095" Z="0"/>
					<Vertex X="30528" Y="37089" Z="0"/>
					<Vertex X="30528" Y="37083" Z="0"/>
					<Vertex X="30534" Y="37075" Z="0"/>
					<Vertex X="30540" Y="37069" Z="0"/>
					<Vertex X="30543" Y="37066" Z="0"/>
					<Vertex X="30551" Y="37058" Z="0"/>
					<Vertex X="30554" Y="37055" Z="0"/>
					<Vertex X="30560" Y="37049" Z="0"/>
					<Vertex X="30566" Y="37043" Z="0"/>
					<Vertex X="30571" Y="37038" Z="0"/>
					<Vertex X="30580" Y="37035" Z="0"/>
					<Vertex X="30580" Y="37032" Z="0"/>
					<Vertex X="30586" Y="37029" Z="0"/>
					<Vertex X="30594" Y="37029" Z="0"/>
					<Vertex X="30597" Y="37023" Z="0"/>
					<Vertex X="30603" Y="37023" Z="0"/>
					<Vertex X="30611" Y="37018" Z="0"/>
					<Vertex X="30620" Y="37012" Z="0"/>
					<Vertex X="30623" Y="37009" Z="0"/>
					<Vertex X="30628" Y="37009" Z="0"/>
					<Vertex X="30634" Y="37003" Z="0"/>
					<Vertex X="30637" Y="37003" Z="0"/>
					<Vertex X="30640" Y="37003" Z="0"/>
					<Vertex X="30648" Y="37003" Z="0"/>
					<Vertex X="30651" Y="37000" Z="0"/>
					<Vertex X="30666" Y="37000" Z="0"/>
					<Vertex X="30671" Y="36998" Z="0"/>
					<Vertex X="30680" Y="36998" Z="0"/>
					<Vertex X="30688" Y="36995" Z="0"/>
					<Vertex X="30700" Y="36992" Z="0"/>
					<Vertex X="30703" Y="36989" Z="0"/>
					<Vertex X="30706" Y="36989" Z="0"/>
					<Vertex X="30711" Y="36989" Z="0"/>
					<Vertex X="30717" Y="36983" Z="0"/>
					<Vertex X="30720" Y="36983" Z="0"/>
					<Vertex X="30723" Y="36980" Z="0"/>
					<Vertex X="30726" Y="36980" Z="0"/>
					<Vertex X="30731" Y="36980" Z="0"/>
					<Vertex X="30734" Y="36980" Z="0"/>
					<Vertex X="30734" Y="36978" Z="0"/>
					<Vertex X="30737" Y="36975" Z="0"/>
					<Vertex X="30740" Y="36975" Z="0"/>
					<Vertex X="30740" Y="36972" Z="0"/>
					<Vertex X="30743" Y="36972" Z="0"/>
					<Vertex X="30743" Y="36969" Z="0"/>
					<Vertex X="30743" Y="36966" Z="0"/>
					<Vertex X="30743" Y="36963" Z="0"/>
					<Vertex X="30743" Y="36960" Z="0"/>
					<Vertex X="30743" Y="36958" Z="0"/>
					<Vertex X="30746" Y="36955" Z="0"/>
					<Vertex X="30746" Y="36952" Z="0"/>
					<Vertex X="30746" Y="36949" Z="0"/>
					<Vertex X="30746" Y="36946" Z="0"/>
					<Vertex X="30746" Y="36943" Z="0"/>
					<Vertex X="30748" Y="36940" Z="0"/>
					<Vertex X="30740" Y="36935" Z="0"/>
				</Vertices>
			</Region>
			<Region Id="2" Type="0" Zoom="0.033187" Selected="1" ImageLocation="" ImageFocus="0" Length="74070.7" Area="354984136.0" LengthMicrons="18236.2" AreaMicrons="21517163.8" Text="NC" NegativeROA="0" InputRegionId="0" Analyze="1" DisplayId="2">
				<Attributes/>
				<Vertices>
					<Vertex X="14795" Y="20761" Z="0"/>
					<Vertex X="14765" Y="20761" Z="0"/>
					<Vertex X="14644" Y="20851" Z="0"/>
					<Vertex X="14554" Y="20942" Z="0"/>
					<Vertex X="14494" Y="21002" Z="0"/>
					<Vertex X="14373" Y="21122" Z="0"/>
					<Vertex X="14222" Y="21243" Z="0"/>
					<Vertex X="14072" Y="21394" Z="0"/>
					<Vertex X="13951" Y="21454" Z="0"/>
					<Vertex X="13740" Y="21635" Z="0"/>
					<Vertex X="13590" Y="21755" Z="0"/>
					<Vertex X="13409" Y="21906" Z="0"/>
					<Vertex X="13198" Y="22056" Z="0"/>
					<Vertex X="13047" Y="22177" Z="0"/>
					<Vertex X="12897" Y="22298" Z="0"/>
					<Vertex X="12776" Y="22388" Z="0"/>
					<Vertex X="12655" Y="22478" Z="0"/>
					<Vertex X="12505" Y="22569" Z="0"/>
					<Vertex X="12354" Y="22659" Z="0"/>
					<Vertex X="12234" Y="22750" Z="0"/>
					<Vertex X="12113" Y="22810" Z="0"/>
					<Vertex X="12023" Y="22840" Z="0"/>
					<Vertex X="11962" Y="22870" Z="0"/>
					<Vertex X="11872" Y="22930" Z="0"/>
					<Vertex X="11782" Y="22991" Z="0"/>
					<Vertex X="11691" Y="23021" Z="0"/>
					<Vertex X="11541" Y="23111" Z="0"/>
					<Vertex X="11450" Y="23171" Z="0"/>
					<Vertex X="11300" Y="23262" Z="0"/>
					<Vertex X="11119" Y="23352" Z="0"/>
					<Vertex X="10998" Y="23412" Z="0"/>
					<Vertex X="10878" Y="23473" Z="0"/>
					<Vertex X="10697" Y="23563" Z="0"/>
					<Vertex X="10576" Y="23623" Z="0"/>
					<Vertex X="10426" Y="23714" Z="0"/>
					<Vertex X="10335" Y="23744" Z="0"/>
					<Vertex X="10155" Y="23864" Z="0"/>
					<Vertex X="10004" Y="23925" Z="0"/>
					<Vertex X="9913" Y="24015" Z="0"/>
					<Vertex X="9763" Y="24075" Z="0"/>
					<Vertex X="9642" Y="24136" Z="0"/>
					<Vertex X="9522" Y="24226" Z="0"/>
					<Vertex X="9431" Y="24286" Z="0"/>
					<Vertex X="9341" Y="24347" Z="0"/>
					<Vertex X="9251" Y="24407" Z="0"/>
					<Vertex X="9160" Y="24467" Z="0"/>
					<Vertex X="9070" Y="24557" Z="0"/>
					<Vertex X="8949" Y="24618" Z="0"/>
					<Vertex X="8889" Y="24648" Z="0"/>
					<Vertex X="8799" Y="24708" Z="0"/>
					<Vertex X="8708" Y="24768" Z="0"/>
					<Vertex X="8648" Y="24798" Z="0"/>
					<Vertex X="8588" Y="24859" Z="0"/>
					<Vertex X="8558" Y="24889" Z="0"/>
					<Vertex X="8497" Y="24919" Z="0"/>
					<Vertex X="8467" Y="25009" Z="0"/>
					<Vertex X="8377" Y="25040" Z="0"/>
					<Vertex X="8347" Y="25100" Z="0"/>
					<Vertex X="8226" Y="25160" Z="0"/>
					<Vertex X="8136" Y="25250" Z="0"/>
					<Vertex X="8045" Y="25311" Z="0"/>
					<Vertex X="7955" Y="25401" Z="0"/>
					<Vertex X="7865" Y="25461" Z="0"/>
					<Vertex X="7774" Y="25522" Z="0"/>
					<Vertex X="7714" Y="25582" Z="0"/>
					<Vertex X="7593" Y="25702" Z="0"/>
					<Vertex X="7533" Y="25763" Z="0"/>
					<Vertex X="7382" Y="25853" Z="0"/>
					<Vertex X="7352" Y="25944" Z="0"/>
					<Vertex X="7262" Y="26004" Z="0"/>
					<Vertex X="7171" Y="26094" Z="0"/>
					<Vertex X="7111" Y="26124" Z="0"/>
					<Vertex X="7051" Y="26185" Z="0"/>
					<Vertex X="6961" Y="26215" Z="0"/>
					<Vertex X="6870" Y="26305" Z="0"/>
					<Vertex X="6810" Y="26335" Z="0"/>
					<Vertex X="6780" Y="26395" Z="0"/>
					<Vertex X="6689" Y="26426" Z="0"/>
					<Vertex X="6659" Y="26486" Z="0"/>
					<Vertex X="6599" Y="26516" Z="0"/>
					<Vertex X="6509" Y="26576" Z="0"/>
					<Vertex X="6478" Y="26576" Z="0"/>
					<Vertex X="6418" Y="26667" Z="0"/>
					<Vertex X="6358" Y="26697" Z="0"/>
					<Vertex X="6298" Y="26787" Z="0"/>
					<Vertex X="6177" Y="26847" Z="0"/>
					<Vertex X="6117" Y="26908" Z="0"/>
					<Vertex X="6057" Y="26968" Z="0"/>
					<Vertex X="5966" Y="27028" Z="0"/>
					<Vertex X="5816" Y="27119" Z="0"/>
					<Vertex X="5785" Y="27179" Z="0"/>
					<Vertex X="5665" Y="27269" Z="0"/>
					<Vertex X="5574" Y="27390" Z="0"/>
					<Vertex X="5484" Y="27420" Z="0"/>
					<Vertex X="5394" Y="27541" Z="0"/>
					<Vertex X="5333" Y="27571" Z="0"/>
					<Vertex X="5273" Y="27661" Z="0"/>
					<Vertex X="5213" Y="27721" Z="0"/>
					<Vertex X="5153" Y="27782" Z="0"/>
					<Vertex X="5062" Y="27902" Z="0"/>
					<Vertex X="5002" Y="27962" Z="0"/>
					<Vertex X="4942" Y="28023" Z="0"/>
					<Vertex X="4821" Y="28173" Z="0"/>
					<Vertex X="4791" Y="28203" Z="0"/>
					<Vertex X="4671" Y="28324" Z="0"/>
					<Vertex X="4580" Y="28384" Z="0"/>
					<Vertex X="4520" Y="28475" Z="0"/>
					<Vertex X="4460" Y="28565" Z="0"/>
					<Vertex X="4399" Y="28686" Z="0"/>
					<Vertex X="4339" Y="28716" Z="0"/>
					<Vertex X="4309" Y="28776" Z="0"/>
					<Vertex X="4219" Y="28896" Z="0"/>
					<Vertex X="4188" Y="28987" Z="0"/>
					<Vertex X="4158" Y="29047" Z="0"/>
					<Vertex X="4068" Y="29137" Z="0"/>
					<Vertex X="4038" Y="29258" Z="0"/>
					<Vertex X="3947" Y="29318" Z="0"/>
					<Vertex X="3917" Y="29409" Z="0"/>
					<Vertex X="3857" Y="29469" Z="0"/>
					<Vertex X="3827" Y="29559" Z="0"/>
					<Vertex X="3827" Y="29620" Z="0"/>
					<Vertex X="3797" Y="29710" Z="0"/>
					<Vertex X="3797" Y="29800" Z="0"/>
					<Vertex X="3736" Y="29861" Z="0"/>
					<Vertex X="3736" Y="29951" Z="0"/>
					<Vertex X="3736" Y="29981" Z="0"/>
					<Vertex X="3736" Y="30072" Z="0"/>
					<Vertex X="3736" Y="30162" Z="0"/>
					<Vertex X="3736" Y="30222" Z="0"/>
					<Vertex X="3736" Y="30343" Z="0"/>
					<Vertex X="3736" Y="30433" Z="0"/>
					<Vertex X="3767" Y="30554" Z="0"/>
					<Vertex X="3797" Y="30614" Z="0"/>
					<Vertex X="3857" Y="30765" Z="0"/>
					<Vertex X="3857" Y="30825" Z="0"/>
					<Vertex X="3887" Y="30915" Z="0"/>
					<Vertex X="4008" Y="31096" Z="0"/>
					<Vertex X="4038" Y="31217" Z="0"/>
					<Vertex X="4068" Y="31247" Z="0"/>
					<Vertex X="4098" Y="31337" Z="0"/>
					<Vertex X="4128" Y="31428" Z="0"/>
					<Vertex X="4158" Y="31548" Z="0"/>
					<Vertex X="4188" Y="31638" Z="0"/>
					<Vertex X="4188" Y="31699" Z="0"/>
					<Vertex X="4249" Y="31819" Z="0"/>
					<Vertex X="4249" Y="31910" Z="0"/>
					<Vertex X="4309" Y="32060" Z="0"/>
					<Vertex X="4369" Y="32121" Z="0"/>
					<Vertex X="4399" Y="32211" Z="0"/>
					<Vertex X="4429" Y="32301" Z="0"/>
					<Vertex X="4490" Y="32452" Z="0"/>
					<Vertex X="4520" Y="32512" Z="0"/>
					<Vertex X="4520" Y="32603" Z="0"/>
					<Vertex X="4520" Y="32663" Z="0"/>
					<Vertex X="4550" Y="32723" Z="0"/>
					<Vertex X="4610" Y="32783" Z="0"/>
					<Vertex X="4610" Y="32874" Z="0"/>
					<Vertex X="4671" Y="32904" Z="0"/>
					<Vertex X="4731" Y="32994" Z="0"/>
					<Vertex X="4731" Y="33025" Z="0"/>
					<Vertex X="4761" Y="33055" Z="0"/>
					<Vertex X="4851" Y="33115" Z="0"/>
					<Vertex X="4851" Y="33145" Z="0"/>
					<Vertex X="4912" Y="33175" Z="0"/>
					<Vertex X="4912" Y="33205" Z="0"/>
					<Vertex X="4942" Y="33235" Z="0"/>
					<Vertex X="4972" Y="33266" Z="0"/>
					<Vertex X="5002" Y="33296" Z="0"/>
					<Vertex X="5062" Y="33326" Z="0"/>
					<Vertex X="5122" Y="33326" Z="0"/>
					<Vertex X="5183" Y="33386" Z="0"/>
					<Vertex X="5243" Y="33416" Z="0"/>
					<Vertex X="5273" Y="33416" Z="0"/>
					<Vertex X="5364" Y="33446" Z="0"/>
					<Vertex X="5454" Y="33507" Z="0"/>
					<Vertex X="5484" Y="33507" Z="0"/>
					<Vertex X="5544" Y="33537" Z="0"/>
					<Vertex X="5605" Y="33567" Z="0"/>
					<Vertex X="5665" Y="33597" Z="0"/>
					<Vertex X="5695" Y="33627" Z="0"/>
					<Vertex X="5785" Y="33657" Z="0"/>
					<Vertex X="5876" Y="33718" Z="0"/>
					<Vertex X="5966" Y="33778" Z="0"/>
					<Vertex X="6057" Y="33808" Z="0"/>
					<Vertex X="6087" Y="33838" Z="0"/>
					<Vertex X="6177" Y="33898" Z="0"/>
					<Vertex X="6268" Y="33928" Z="0"/>
					<Vertex X="6328" Y="33959" Z="0"/>
					<Vertex X="6388" Y="33989" Z="0"/>
					<Vertex X="6478" Y="34049" Z="0"/>
					<Vertex X="6569" Y="34079" Z="0"/>
					<Vertex X="6599" Y="34109" Z="0"/>
					<Vertex X="6659" Y="34139" Z="0"/>
					<Vertex X="6780" Y="34200" Z="0"/>
					<Vertex X="6840" Y="34230" Z="0"/>
					<Vertex X="6870" Y="34260" Z="0"/>
					<Vertex X="6961" Y="34320" Z="0"/>
					<Vertex X="7021" Y="34350" Z="0"/>
					<Vertex X="7111" Y="34380" Z="0"/>
					<Vertex X="7232" Y="34471" Z="0"/>
					<Vertex X="7322" Y="34471" Z="0"/>
					<Vertex X="7413" Y="34561" Z="0"/>
					<Vertex X="7533" Y="34591" Z="0"/>
					<Vertex X="7623" Y="34622" Z="0"/>
					<Vertex X="7714" Y="34652" Z="0"/>
					<Vertex X="7744" Y="34682" Z="0"/>
					<Vertex X="7865" Y="34742" Z="0"/>
					<Vertex X="7925" Y="34772" Z="0"/>
					<Vertex X="8015" Y="34802" Z="0"/>
					<Vertex X="8075" Y="34832" Z="0"/>
					<Vertex X="8166" Y="34863" Z="0"/>
					<Vertex X="8196" Y="34863" Z="0"/>
					<Vertex X="8256" Y="34923" Z="0"/>
					<Vertex X="8316" Y="34953" Z="0"/>
					<Vertex X="8407" Y="34953" Z="0"/>
					<Vertex X="8437" Y="34983" Z="0"/>
					<Vertex X="8527" Y="35013" Z="0"/>
					<Vertex X="8558" Y="35043" Z="0"/>
					<Vertex X="8618" Y="35073" Z="0"/>
					<Vertex X="8648" Y="35104" Z="0"/>
					<Vertex X="8708" Y="35134" Z="0"/>
					<Vertex X="8799" Y="35194" Z="0"/>
					<Vertex X="8829" Y="35194" Z="0"/>
					<Vertex X="8889" Y="35254" Z="0"/>
					<Vertex X="8949" Y="35284" Z="0"/>
					<Vertex X="8979" Y="35284" Z="0"/>
					<Vertex X="9010" Y="35315" Z="0"/>
					<Vertex X="9100" Y="35375" Z="0"/>
					<Vertex X="9160" Y="35405" Z="0"/>
					<Vertex X="9190" Y="35435" Z="0"/>
					<Vertex X="9281" Y="35495" Z="0"/>
					<Vertex X="9281" Y="35525" Z="0"/>
					<Vertex X="9341" Y="35556" Z="0"/>
					<Vertex X="9401" Y="35586" Z="0"/>
					<Vertex X="9401" Y="35616" Z="0"/>
					<Vertex X="9462" Y="35646" Z="0"/>
					<Vertex X="9522" Y="35676" Z="0"/>
					<Vertex X="9522" Y="35706" Z="0"/>
					<Vertex X="9582" Y="35706" Z="0"/>
					<Vertex X="9612" Y="35736" Z="0"/>
					<Vertex X="9612" Y="35767" Z="0"/>
					<Vertex X="9703" Y="35797" Z="0"/>
					<Vertex X="9733" Y="35827" Z="0"/>
					<Vertex X="9823" Y="35857" Z="0"/>
					<Vertex X="9853" Y="35887" Z="0"/>
					<Vertex X="9883" Y="35917" Z="0"/>
					<Vertex X="9913" Y="35947" Z="0"/>
					<Vertex X="10004" Y="36008" Z="0"/>
					<Vertex X="10034" Y="36038" Z="0"/>
					<Vertex X="10064" Y="36038" Z="0"/>
					<Vertex X="10124" Y="36068" Z="0"/>
					<Vertex X="10155" Y="36128" Z="0"/>
					<Vertex X="10185" Y="36128" Z="0"/>
					<Vertex X="10185" Y="36158" Z="0"/>
					<Vertex X="10245" Y="36188" Z="0"/>
					<Vertex X="10305" Y="36249" Z="0"/>
					<Vertex X="10335" Y="36249" Z="0"/>
					<Vertex X="10396" Y="36309" Z="0"/>
					<Vertex X="10426" Y="36339" Z="0"/>
					<Vertex X="10456" Y="36369" Z="0"/>
					<Vertex X="10516" Y="36429" Z="0"/>
					<Vertex X="10607" Y="36490" Z="0"/>
					<Vertex X="10637" Y="36550" Z="0"/>
					<Vertex X="10667" Y="36580" Z="0"/>
					<Vertex X="10757" Y="36640" Z="0"/>
					<Vertex X="10757" Y="36670" Z="0"/>
					<Vertex X="10878" Y="36731" Z="0"/>
					<Vertex X="10908" Y="36731" Z="0"/>
					<Vertex X="10968" Y="36791" Z="0"/>
					<Vertex X="11058" Y="36851" Z="0"/>
					<Vertex X="11119" Y="36912" Z="0"/>
					<Vertex X="11209" Y="36972" Z="0"/>
					<Vertex X="11269" Y="37032" Z="0"/>
					<Vertex X="11390" Y="37092" Z="0"/>
					<Vertex X="11420" Y="37122" Z="0"/>
					<Vertex X="11480" Y="37183" Z="0"/>
					<Vertex X="11571" Y="37243" Z="0"/>
					<Vertex X="11661" Y="37333" Z="0"/>
					<Vertex X="11721" Y="37394" Z="0"/>
					<Vertex X="11842" Y="37454" Z="0"/>
					<Vertex X="11932" Y="37514" Z="0"/>
					<Vertex X="12023" Y="37574" Z="0"/>
					<Vertex X="12083" Y="37635" Z="0"/>
					<Vertex X="12173" Y="37725" Z="0"/>
					<Vertex X="12264" Y="37816" Z="0"/>
					<Vertex X="12354" Y="37876" Z="0"/>
					<Vertex X="12475" Y="37966" Z="0"/>
					<Vertex X="12535" Y="38026" Z="0"/>
					<Vertex X="12655" Y="38087" Z="0"/>
					<Vertex X="12716" Y="38147" Z="0"/>
					<Vertex X="12806" Y="38207" Z="0"/>
					<Vertex X="12866" Y="38237" Z="0"/>
					<Vertex X="12987" Y="38328" Z="0"/>
					<Vertex X="13017" Y="38328" Z="0"/>
					<Vertex X="13107" Y="38388" Z="0"/>
					<Vertex X="13198" Y="38418" Z="0"/>
					<Vertex X="13258" Y="38448" Z="0"/>
					<Vertex X="13318" Y="38509" Z="0"/>
					<Vertex X="13439" Y="38539" Z="0"/>
					<Vertex X="13469" Y="38569" Z="0"/>
					<Vertex X="13529" Y="38599" Z="0"/>
					<Vertex X="13559" Y="38599" Z="0"/>
					<Vertex X="13650" Y="38659" Z="0"/>
					<Vertex X="13710" Y="38689" Z="0"/>
					<Vertex X="13740" Y="38689" Z="0"/>
					<Vertex X="13861" Y="38719" Z="0"/>
					<Vertex X="13891" Y="38780" Z="0"/>
					<Vertex X="13921" Y="38780" Z="0"/>
					<Vertex X="13981" Y="38780" Z="0"/>
					<Vertex X="14042" Y="38810" Z="0"/>
					<Vertex X="14102" Y="38840" Z="0"/>
					<Vertex X="14132" Y="38840" Z="0"/>
					<Vertex X="14192" Y="38870" Z="0"/>
					<Vertex X="14222" Y="38900" Z="0"/>
					<Vertex X="14252" Y="38900" Z="0"/>
					<Vertex X="14283" Y="38900" Z="0"/>
					<Vertex X="14373" Y="38930" Z="0"/>
					<Vertex X="14433" Y="38930" Z="0"/>
					<Vertex X="14463" Y="38930" Z="0"/>
					<Vertex X="14524" Y="38961" Z="0"/>
					<Vertex X="14554" Y="38961" Z="0"/>
					<Vertex X="14584" Y="38991" Z="0"/>
					<Vertex X="14614" Y="39021" Z="0"/>
					<Vertex X="14674" Y="39021" Z="0"/>
					<Vertex X="14735" Y="39081" Z="0"/>
					<Vertex X="14765" Y="39081" Z="0"/>
					<Vertex X="14855" Y="39111" Z="0"/>
					<Vertex X="14885" Y="39111" Z="0"/>
					<Vertex X="14976" Y="39141" Z="0"/>
					<Vertex X="15006" Y="39141" Z="0"/>
					<Vertex X="15066" Y="39171" Z="0"/>
					<Vertex X="15096" Y="39171" Z="0"/>
					<Vertex X="15156" Y="39202" Z="0"/>
					<Vertex X="15187" Y="39202" Z="0"/>
					<Vertex X="15247" Y="39202" Z="0"/>
					<Vertex X="15307" Y="39202" Z="0"/>
					<Vertex X="15337" Y="39202" Z="0"/>
					<Vertex X="15367" Y="39202" Z="0"/>
					<Vertex X="15428" Y="39202" Z="0"/>
					<Vertex X="15458" Y="39202" Z="0"/>
					<Vertex X="15488" Y="39202" Z="0"/>
					<Vertex X="15518" Y="39202" Z="0"/>
					<Vertex X="15548" Y="39202" Z="0"/>
					<Vertex X="15578" Y="39202" Z="0"/>
					<Vertex X="15608" Y="39202" Z="0"/>
					<Vertex X="15669" Y="39202" Z="0"/>
					<Vertex X="15729" Y="39202" Z="0"/>
					<Vertex X="15789" Y="39202" Z="0"/>
					<Vertex X="15880" Y="39202" Z="0"/>
					<Vertex X="15910" Y="39202" Z="0"/>
					<Vertex X="16000" Y="39202" Z="0"/>
					<Vertex X="16030" Y="39171" Z="0"/>
					<Vertex X="16181" Y="39081" Z="0"/>
					<Vertex X="16241" Y="39051" Z="0"/>
					<Vertex X="16332" Y="39021" Z="0"/>
					<Vertex X="16422" Y="38930" Z="0"/>
					<Vertex X="16543" Y="38900" Z="0"/>
					<Vertex X="16663" Y="38840" Z="0"/>
					<Vertex X="16723" Y="38780" Z="0"/>
					<Vertex X="16814" Y="38750" Z="0"/>
					<Vertex X="16934" Y="38659" Z="0"/>
					<Vertex X="17055" Y="38599" Z="0"/>
					<Vertex X="17145" Y="38569" Z="0"/>
					<Vertex X="17205" Y="38509" Z="0"/>
					<Vertex X="17296" Y="38448" Z="0"/>
					<Vertex X="17386" Y="38388" Z="0"/>
					<Vertex X="17446" Y="38328" Z="0"/>
					<Vertex X="17567" Y="38237" Z="0"/>
					<Vertex X="17627" Y="38147" Z="0"/>
					<Vertex X="17688" Y="38087" Z="0"/>
					<Vertex X="17778" Y="38026" Z="0"/>
					<Vertex X="17838" Y="37966" Z="0"/>
					<Vertex X="17929" Y="37936" Z="0"/>
					<Vertex X="18019" Y="37846" Z="0"/>
					<Vertex X="18079" Y="37785" Z="0"/>
					<Vertex X="18140" Y="37755" Z="0"/>
					<Vertex X="18260" Y="37665" Z="0"/>
					<Vertex X="18350" Y="37605" Z="0"/>
					<Vertex X="18381" Y="37574" Z="0"/>
					<Vertex X="18471" Y="37514" Z="0"/>
					<Vertex X="18561" Y="37454" Z="0"/>
					<Vertex X="18622" Y="37424" Z="0"/>
					<Vertex X="18712" Y="37394" Z="0"/>
					<Vertex X="18772" Y="37333" Z="0"/>
					<Vertex X="18833" Y="37333" Z="0"/>
					<Vertex X="18923" Y="37273" Z="0"/>
					<Vertex X="18983" Y="37213" Z="0"/>
					<Vertex X="19194" Y="37183" Z="0"/>
					<Vertex X="19254" Y="37153" Z="0"/>
					<Vertex X="19375" Y="37122" Z="0"/>
					<Vertex X="19526" Y="37092" Z="0"/>
					<Vertex X="19586" Y="37092" Z="0"/>
					<Vertex X="19767" Y="37032" Z="0"/>
					<Vertex X="19857" Y="37032" Z="0"/>
					<Vertex X="20068" Y="37032" Z="0"/>
					<Vertex X="20188" Y="37002" Z="0"/>
					<Vertex X="20339" Y="36972" Z="0"/>
					<Vertex X="20490" Y="36972" Z="0"/>
					<Vertex X="20731" Y="36942" Z="0"/>
					<Vertex X="20912" Y="36942" Z="0"/>
					<Vertex X="21213" Y="36942" Z="0"/>
					<Vertex X="21364" Y="36942" Z="0"/>
					<Vertex X="21575" Y="36942" Z="0"/>
					<Vertex X="21755" Y="36942" Z="0"/>
					<Vertex X="21906" Y="36942" Z="0"/>
					<Vertex X="22087" Y="36942" Z="0"/>
					<Vertex X="22298" Y="36942" Z="0"/>
					<Vertex X="22448" Y="36942" Z="0"/>
					<Vertex X="22629" Y="36942" Z="0"/>
					<Vertex X="22750" Y="36942" Z="0"/>
					<Vertex X="22930" Y="36942" Z="0"/>
					<Vertex X="23051" Y="36942" Z="0"/>
					<Vertex X="23262" Y="36942" Z="0"/>
					<Vertex X="23503" Y="36942" Z="0"/>
					<Vertex X="23684" Y="36942" Z="0"/>
					<Vertex X="23774" Y="36942" Z="0"/>
					<Vertex X="23895" Y="36942" Z="0"/>
					<Vertex X="24075" Y="36881" Z="0"/>
					<Vertex X="24196" Y="36881" Z="0"/>
					<Vertex X="24226" Y="36851" Z="0"/>
					<Vertex X="24347" Y="36851" Z="0"/>
					<Vertex X="24437" Y="36851" Z="0"/>
					<Vertex X="24467" Y="36851" Z="0"/>
					<Vertex X="24558" Y="36821" Z="0"/>
					<Vertex X="24708" Y="36821" Z="0"/>
					<Vertex X="24769" Y="36761" Z="0"/>
					<Vertex X="24799" Y="36761" Z="0"/>
					<Vertex X="24889" Y="36731" Z="0"/>
					<Vertex X="24979" Y="36731" Z="0"/>
					<Vertex X="25010" Y="36701" Z="0"/>
					<Vertex X="25070" Y="36701" Z="0"/>
					<Vertex X="25130" Y="36640" Z="0"/>
					<Vertex X="25190" Y="36640" Z="0"/>
					<Vertex X="25251" Y="36640" Z="0"/>
					<Vertex X="25311" Y="36640" Z="0"/>
					<Vertex X="25462" Y="36640" Z="0"/>
					<Vertex X="25522" Y="36640" Z="0"/>
					<Vertex X="25582" Y="36610" Z="0"/>
					<Vertex X="25642" Y="36610" Z="0"/>
					<Vertex X="25733" Y="36610" Z="0"/>
					<Vertex X="25793" Y="36610" Z="0"/>
					<Vertex X="25914" Y="36580" Z="0"/>
					<Vertex X="26004" Y="36550" Z="0"/>
					<Vertex X="26034" Y="36520" Z="0"/>
					<Vertex X="26215" Y="36490" Z="0"/>
					<Vertex X="26335" Y="36490" Z="0"/>
					<Vertex X="26426" Y="36460" Z="0"/>
					<Vertex X="26516" Y="36460" Z="0"/>
					<Vertex X="26607" Y="36429" Z="0"/>
					<Vertex X="26697" Y="36429" Z="0"/>
					<Vertex X="26727" Y="36429" Z="0"/>
					<Vertex X="26938" Y="36399" Z="0"/>
					<Vertex X="27028" Y="36369" Z="0"/>
					<Vertex X="27119" Y="36369" Z="0"/>
					<Vertex X="27209" Y="36339" Z="0"/>
					<Vertex X="27300" Y="36339" Z="0"/>
					<Vertex X="27390" Y="36309" Z="0"/>
					<Vertex X="27420" Y="36309" Z="0"/>
					<Vertex X="27480" Y="36279" Z="0"/>
					<Vertex X="27541" Y="36279" Z="0"/>
					<Vertex X="27601" Y="36279" Z="0"/>
					<Vertex X="27691" Y="36249" Z="0"/>
					<Vertex X="27721" Y="36249" Z="0"/>
					<Vertex X="27842" Y="36249" Z="0"/>
					<Vertex X="27902" Y="36188" Z="0"/>
					<Vertex X="27963" Y="36158" Z="0"/>
					<Vertex X="28023" Y="36158" Z="0"/>
					<Vertex X="28053" Y="36158" Z="0"/>
					<Vertex X="28143" Y="36128" Z="0"/>
					<Vertex X="28204" Y="36128" Z="0"/>
					<Vertex X="28264" Y="36068" Z="0"/>
					<Vertex X="28324" Y="36068" Z="0"/>
					<Vertex X="28505" Y="36038" Z="0"/>
					<Vertex X="28565" Y="36008" Z="0"/>
					<Vertex X="28625" Y="36008" Z="0"/>
					<Vertex X="28716" Y="35977" Z="0"/>
					<Vertex X="28776" Y="35977" Z="0"/>
					<Vertex X="28836" Y="35947" Z="0"/>
					<Vertex X="28866" Y="35917" Z="0"/>
					<Vertex X="28957" Y="35917" Z="0"/>
					<Vertex X="29138" Y="35857" Z="0"/>
					<Vertex X="29168" Y="35827" Z="0"/>
					<Vertex X="29228" Y="35797" Z="0"/>
					<Vertex X="29288" Y="35797" Z="0"/>
					<Vertex X="29349" Y="35736" Z="0"/>
					<Vertex X="29409" Y="35706" Z="0"/>
					<Vertex X="29499" Y="35676" Z="0"/>
					<Vertex X="29529" Y="35616" Z="0"/>
					<Vertex X="29620" Y="35586" Z="0"/>
					<Vertex X="29650" Y="35556" Z="0"/>
					<Vertex X="29740" Y="35495" Z="0"/>
					<Vertex X="29801" Y="35465" Z="0"/>
					<Vertex X="29861" Y="35435" Z="0"/>
					<Vertex X="29951" Y="35345" Z="0"/>
					<Vertex X="30011" Y="35315" Z="0"/>
					<Vertex X="30102" Y="35284" Z="0"/>
					<Vertex X="30222" Y="35194" Z="0"/>
					<Vertex X="30253" Y="35134" Z="0"/>
					<Vertex X="30373" Y="35104" Z="0"/>
					<Vertex X="30433" Y="35043" Z="0"/>
					<Vertex X="30614" Y="34953" Z="0"/>
					<Vertex X="30674" Y="34893" Z="0"/>
					<Vertex X="30795" Y="34802" Z="0"/>
					<Vertex X="30855" Y="34742" Z="0"/>
					<Vertex X="30976" Y="34682" Z="0"/>
					<Vertex X="31157" Y="34501" Z="0"/>
					<Vertex X="31247" Y="34411" Z="0"/>
					<Vertex X="31337" Y="34350" Z="0"/>
					<Vertex X="31458" Y="34200" Z="0"/>
					<Vertex X="31518" Y="34139" Z="0"/>
					<Vertex X="31699" Y="33868" Z="0"/>
					<Vertex X="31759" Y="33778" Z="0"/>
					<Vertex X="31819" Y="33687" Z="0"/>
					<Vertex X="31880" Y="33567" Z="0"/>
					<Vertex X="31940" Y="33477" Z="0"/>
					<Vertex X="32000" Y="33296" Z="0"/>
					<Vertex X="32060" Y="33085" Z="0"/>
					<Vertex X="32060" Y="32964" Z="0"/>
					<Vertex X="32091" Y="32844" Z="0"/>
					<Vertex X="32091" Y="32663" Z="0"/>
					<Vertex X="32091" Y="32542" Z="0"/>
					<Vertex X="32121" Y="32241" Z="0"/>
					<Vertex X="32121" Y="32030" Z="0"/>
					<Vertex X="32121" Y="31849" Z="0"/>
					<Vertex X="32121" Y="31699" Z="0"/>
					<Vertex X="32121" Y="31608" Z="0"/>
					<Vertex X="32121" Y="31337" Z="0"/>
					<Vertex X="32091" Y="31036" Z="0"/>
					<Vertex X="32030" Y="30976" Z="0"/>
					<Vertex X="32000" Y="30795" Z="0"/>
					<Vertex X="31970" Y="30704" Z="0"/>
					<Vertex X="31880" Y="30433" Z="0"/>
					<Vertex X="31789" Y="30252" Z="0"/>
					<Vertex X="31729" Y="30162" Z="0"/>
					<Vertex X="31699" Y="30072" Z="0"/>
					<Vertex X="31578" Y="29831" Z="0"/>
					<Vertex X="31488" Y="29680" Z="0"/>
					<Vertex X="31458" Y="29589" Z="0"/>
					<Vertex X="31367" Y="29379" Z="0"/>
					<Vertex X="31337" Y="29288" Z="0"/>
					<Vertex X="31157" Y="29047" Z="0"/>
					<Vertex X="31126" Y="28957" Z="0"/>
					<Vertex X="31006" Y="28806" Z="0"/>
					<Vertex X="30946" Y="28655" Z="0"/>
					<Vertex X="30795" Y="28384" Z="0"/>
					<Vertex X="30735" Y="28294" Z="0"/>
					<Vertex X="30644" Y="28143" Z="0"/>
					<Vertex X="30584" Y="27992" Z="0"/>
					<Vertex X="30433" Y="27782" Z="0"/>
					<Vertex X="30373" Y="27661" Z="0"/>
					<Vertex X="30222" Y="27450" Z="0"/>
					<Vertex X="30192" Y="27360" Z="0"/>
					<Vertex X="30042" Y="27119" Z="0"/>
					<Vertex X="29981" Y="26998" Z="0"/>
					<Vertex X="29921" Y="26908" Z="0"/>
					<Vertex X="29891" Y="26847" Z="0"/>
					<Vertex X="29770" Y="26637" Z="0"/>
					<Vertex X="29710" Y="26576" Z="0"/>
					<Vertex X="29680" Y="26486" Z="0"/>
					<Vertex X="29560" Y="26395" Z="0"/>
					<Vertex X="29439" Y="26185" Z="0"/>
					<Vertex X="29288" Y="26034" Z="0"/>
					<Vertex X="29258" Y="25974" Z="0"/>
					<Vertex X="29017" Y="25763" Z="0"/>
					<Vertex X="28927" Y="25672" Z="0"/>
					<Vertex X="28866" Y="25612" Z="0"/>
					<Vertex X="28836" Y="25552" Z="0"/>
					<Vertex X="28625" Y="25401" Z="0"/>
					<Vertex X="28475" Y="25281" Z="0"/>
					<Vertex X="28354" Y="25190" Z="0"/>
					<Vertex X="28023" Y="24919" Z="0"/>
					<Vertex X="27812" Y="24798" Z="0"/>
					<Vertex X="27631" Y="24678" Z="0"/>
					<Vertex X="27209" Y="24407" Z="0"/>
					<Vertex X="26998" Y="24286" Z="0"/>
					<Vertex X="26818" Y="24196" Z="0"/>
					<Vertex X="26576" Y="24075" Z="0"/>
					<Vertex X="26124" Y="23804" Z="0"/>
					<Vertex X="25883" Y="23684" Z="0"/>
					<Vertex X="25733" Y="23593" Z="0"/>
					<Vertex X="25371" Y="23412" Z="0"/>
					<Vertex X="25221" Y="23352" Z="0"/>
					<Vertex X="24949" Y="23232" Z="0"/>
					<Vertex X="24527" Y="23051" Z="0"/>
					<Vertex X="24286" Y="22930" Z="0"/>
					<Vertex X="24045" Y="22870" Z="0"/>
					<Vertex X="23533" Y="22599" Z="0"/>
					<Vertex X="23352" Y="22539" Z="0"/>
					<Vertex X="23051" Y="22448" Z="0"/>
					<Vertex X="22720" Y="22267" Z="0"/>
					<Vertex X="22448" Y="22177" Z="0"/>
					<Vertex X="22237" Y="22117" Z="0"/>
					<Vertex X="21846" Y="21966" Z="0"/>
					<Vertex X="21665" Y="21876" Z="0"/>
					<Vertex X="21514" Y="21815" Z="0"/>
					<Vertex X="21183" Y="21755" Z="0"/>
					<Vertex X="21062" Y="21725" Z="0"/>
					<Vertex X="20761" Y="21605" Z="0"/>
					<Vertex X="20701" Y="21574" Z="0"/>
					<Vertex X="20550" Y="21514" Z="0"/>
					<Vertex X="20249" Y="21363" Z="0"/>
					<Vertex X="20098" Y="21303" Z="0"/>
					<Vertex X="19917" Y="21303" Z="0"/>
					<Vertex X="19556" Y="21183" Z="0"/>
					<Vertex X="19435" Y="21153" Z="0"/>
					<Vertex X="19285" Y="21122" Z="0"/>
					<Vertex X="19043" Y="21032" Z="0"/>
					<Vertex X="18923" Y="20972" Z="0"/>
					<Vertex X="18742" Y="20972" Z="0"/>
					<Vertex X="18561" Y="20911" Z="0"/>
					<Vertex X="18411" Y="20851" Z="0"/>
					<Vertex X="18109" Y="20761" Z="0"/>
					<Vertex X="17929" Y="20731" Z="0"/>
					<Vertex X="17808" Y="20701" Z="0"/>
					<Vertex X="17477" Y="20610" Z="0"/>
					<Vertex X="17356" Y="20610" Z="0"/>
					<Vertex X="17055" Y="20580" Z="0"/>
					<Vertex X="16994" Y="20580" Z="0"/>
					<Vertex X="16874" Y="20550" Z="0"/>
					<Vertex X="16693" Y="20490" Z="0"/>
					<Vertex X="16603" Y="20459" Z="0"/>
					<Vertex X="16392" Y="20429" Z="0"/>
					<Vertex X="16332" Y="20429" Z="0"/>
					<Vertex X="16271" Y="20369" Z="0"/>
					<Vertex X="16121" Y="20339" Z="0"/>
					<Vertex X="16030" Y="20339" Z="0"/>
					<Vertex X="15970" Y="20339" Z="0"/>
					<Vertex X="15910" Y="20339" Z="0"/>
					<Vertex X="15880" Y="20339" Z="0"/>
					<Vertex X="15819" Y="20339" Z="0"/>
					<Vertex X="15789" Y="20339" Z="0"/>
					<Vertex X="15699" Y="20339" Z="0"/>
					<Vertex X="15639" Y="20339" Z="0"/>
					<Vertex X="15608" Y="20339" Z="0"/>
					<Vertex X="15548" Y="20339" Z="0"/>
					<Vertex X="15518" Y="20339" Z="0"/>
					<Vertex X="15428" Y="20339" Z="0"/>
					<Vertex X="15397" Y="20339" Z="0"/>
					<Vertex X="15307" Y="20369" Z="0"/>
					<Vertex X="15247" Y="20399" Z="0"/>
					<Vertex X="15217" Y="20399" Z="0"/>
					<Vertex X="15156" Y="20399" Z="0"/>
					<Vertex X="15126" Y="20399" Z="0"/>
					<Vertex X="15096" Y="20399" Z="0"/>
					<Vertex X="15066" Y="20429" Z="0"/>
					<Vertex X="15006" Y="20429" Z="0"/>
					<Vertex X="15006" Y="20459" Z="0"/>
					<Vertex X="14915" Y="20490" Z="0"/>
					<Vertex X="14885" Y="20490" Z="0"/>
					<Vertex X="14855" Y="20490" Z="0"/>
					<Vertex X="14795" Y="20520" Z="0"/>
					<Vertex X="14765" Y="20520" Z="0"/>
					<Vertex X="14765" Y="20550" Z="0"/>
					<Vertex X="14735" Y="20580" Z="0"/>
					<Vertex X="14795" Y="20761" Z="0"/>
				</Vertices>
			</Region>
		</Regions>
		<Plots/>
	</Annotation>
</Annotations>
