# Supplementary material for: Convolutional neural networks can accurately distinguish four histologic growth patterns of lung adenocarcinoma in digital slides
Source: Sci Rep. 2019 Feb 6;9:1483. doi: 10.1038/s41598-018-37638-9 (PMC6365499; doi:10.1038/s41598-018-37638-9)
Supplement: Supplementary file 2 — Dataset 1 [file 41598_2018_37638_MOESM2_ESM.zip › TCGA-44-6147-01A-03-TS3.3E53A461-CB2B-40A0-9710-E342C30C37F3.xml]

<Annotations MicronsPerPixel="0.246800">
	<Annotation Id="1" Name="" ReadOnly="0" NameReadOnly="0" LineColorReadOnly="0" Incremental="0" Type="4" LineColor="65280" Visible="1" Selected="1" MarkupImagePath="" MacroName="">
		<Attributes/>
		<Regions>
			<RegionAttributeHeaders>
				<AttributeHeader Id="9999" Name="Region" ColumnWidth="-1"/>
				<AttributeHeader Id="9997" Name="Length" ColumnWidth="-1"/>
				<AttributeHeader Id="9996" Name="Area" ColumnWidth="-1"/>
				<AttributeHeader Id="9998" Name="Text" ColumnWidth="-1"/>
			</RegionAttributeHeaders>
			<Region Id="2" Type="0" Zoom="0.210000" Selected="0" ImageLocation="" ImageFocus="0" Length="12956.7" Area="12157451.5" LengthMicrons="3197.7" AreaMicrons="740513.3" Text="NC" NegativeROA="0" InputRegionId="0" Analyze="1" DisplayId="2">
				<Attributes/>
				<Vertices>
					<Vertex X="31304" Y="18105" Z="0"/>
					<Vertex X="31295" Y="18105" Z="0"/>
					<Vertex X="31285" Y="18105" Z="0"/>
					<Vertex X="31266" Y="18090" Z="0"/>
					<Vertex X="31247" Y="18086" Z="0"/>
					<Vertex X="31228" Y="18081" Z="0"/>
					<Vertex X="31200" Y="18057" Z="0"/>
					<Vertex X="31176" Y="18052" Z="0"/>
					<Vertex X="31119" Y="18024" Z="0"/>
					<Vertex X="31090" Y="18009" Z="0"/>
					<Vertex X="31052" Y="17986" Z="0"/>
					<Vertex X="31038" Y="17976" Z="0"/>
					<Vertex X="31014" Y="17966" Z="0"/>
					<Vertex X="30985" Y="17952" Z="0"/>
					<Vertex X="30966" Y="17943" Z="0"/>
					<Vertex X="30943" Y="17938" Z="0"/>
					<Vertex X="30895" Y="17914" Z="0"/>
					<Vertex X="30871" Y="17905" Z="0"/>
					<Vertex X="30857" Y="17895" Z="0"/>
					<Vertex X="30833" Y="17886" Z="0"/>
					<Vertex X="30819" Y="17881" Z="0"/>
					<Vertex X="30804" Y="17881" Z="0"/>
					<Vertex X="30790" Y="17866" Z="0"/>
					<Vertex X="30776" Y="17857" Z="0"/>
					<Vertex X="30766" Y="17852" Z="0"/>
					<Vertex X="30752" Y="17843" Z="0"/>
					<Vertex X="30733" Y="17828" Z="0"/>
					<Vertex X="30724" Y="17824" Z="0"/>
					<Vertex X="30695" Y="17805" Z="0"/>
					<Vertex X="30685" Y="17800" Z="0"/>
					<Vertex X="30662" Y="17781" Z="0"/>
					<Vertex X="30638" Y="17766" Z="0"/>
					<Vertex X="30624" Y="17762" Z="0"/>
					<Vertex X="30609" Y="17757" Z="0"/>
					<Vertex X="30590" Y="17752" Z="0"/>
					<Vertex X="30566" Y="17738" Z="0"/>
					<Vertex X="30552" Y="17738" Z="0"/>
					<Vertex X="30524" Y="17719" Z="0"/>
					<Vertex X="30509" Y="17714" Z="0"/>
					<Vertex X="30466" Y="17690" Z="0"/>
					<Vertex X="30443" Y="17681" Z="0"/>
					<Vertex X="30395" Y="17647" Z="0"/>
					<Vertex X="30381" Y="17643" Z="0"/>
					<Vertex X="30357" Y="17633" Z="0"/>
					<Vertex X="30343" Y="17628" Z="0"/>
					<Vertex X="30319" Y="17624" Z="0"/>
					<Vertex X="30304" Y="17624" Z="0"/>
					<Vertex X="30285" Y="17614" Z="0"/>
					<Vertex X="30266" Y="17600" Z="0"/>
					<Vertex X="30238" Y="17590" Z="0"/>
					<Vertex X="30185" Y="17566" Z="0"/>
					<Vertex X="30147" Y="17557" Z="0"/>
					<Vertex X="30119" Y="17543" Z="0"/>
					<Vertex X="30090" Y="17528" Z="0"/>
					<Vertex X="30062" Y="17519" Z="0"/>
					<Vertex X="30028" Y="17505" Z="0"/>
					<Vertex X="30000" Y="17490" Z="0"/>
					<Vertex X="29976" Y="17486" Z="0"/>
					<Vertex X="29947" Y="17471" Z="0"/>
					<Vertex X="29909" Y="17452" Z="0"/>
					<Vertex X="29881" Y="17443" Z="0"/>
					<Vertex X="29862" Y="17438" Z="0"/>
					<Vertex X="29843" Y="17428" Z="0"/>
					<Vertex X="29814" Y="17419" Z="0"/>
					<Vertex X="29785" Y="17405" Z="0"/>
					<Vertex X="29766" Y="17395" Z="0"/>
					<Vertex X="29743" Y="17390" Z="0"/>
					<Vertex X="29681" Y="17366" Z="0"/>
					<Vertex X="29647" Y="17347" Z="0"/>
					<Vertex X="29628" Y="17343" Z="0"/>
					<Vertex X="29609" Y="17333" Z="0"/>
					<Vertex X="29595" Y="17333" Z="0"/>
					<Vertex X="29576" Y="17328" Z="0"/>
					<Vertex X="29562" Y="17314" Z="0"/>
					<Vertex X="29547" Y="17309" Z="0"/>
					<Vertex X="29509" Y="17295" Z="0"/>
					<Vertex X="29485" Y="17286" Z="0"/>
					<Vertex X="29457" Y="17271" Z="0"/>
					<Vertex X="29438" Y="17266" Z="0"/>
					<Vertex X="29409" Y="17257" Z="0"/>
					<Vertex X="29381" Y="17243" Z="0"/>
					<Vertex X="29352" Y="17233" Z="0"/>
					<Vertex X="29333" Y="17224" Z="0"/>
					<Vertex X="29285" Y="17214" Z="0"/>
					<Vertex X="29271" Y="17214" Z="0"/>
					<Vertex X="29262" Y="17205" Z="0"/>
					<Vertex X="29247" Y="17205" Z="0"/>
					<Vertex X="29233" Y="17205" Z="0"/>
					<Vertex X="29224" Y="17200" Z="0"/>
					<Vertex X="29204" Y="17200" Z="0"/>
					<Vertex X="29190" Y="17195" Z="0"/>
					<Vertex X="29152" Y="17195" Z="0"/>
					<Vertex X="29128" Y="17195" Z="0"/>
					<Vertex X="29109" Y="17186" Z="0"/>
					<Vertex X="29081" Y="17181" Z="0"/>
					<Vertex X="29043" Y="17181" Z="0"/>
					<Vertex X="29009" Y="17181" Z="0"/>
					<Vertex X="28966" Y="17181" Z="0"/>
					<Vertex X="28943" Y="17181" Z="0"/>
					<Vertex X="28900" Y="17181" Z="0"/>
					<Vertex X="28890" Y="17181" Z="0"/>
					<Vertex X="28876" Y="17181" Z="0"/>
					<Vertex X="28866" Y="17181" Z="0"/>
					<Vertex X="28852" Y="17181" Z="0"/>
					<Vertex X="28833" Y="17190" Z="0"/>
					<Vertex X="28814" Y="17190" Z="0"/>
					<Vertex X="28776" Y="17205" Z="0"/>
					<Vertex X="28752" Y="17209" Z="0"/>
					<Vertex X="28728" Y="17209" Z="0"/>
					<Vertex X="28700" Y="17209" Z="0"/>
					<Vertex X="28676" Y="17219" Z="0"/>
					<Vertex X="28657" Y="17224" Z="0"/>
					<Vertex X="28633" Y="17228" Z="0"/>
					<Vertex X="28619" Y="17233" Z="0"/>
					<Vertex X="28595" Y="17243" Z="0"/>
					<Vertex X="28571" Y="17247" Z="0"/>
					<Vertex X="28552" Y="17252" Z="0"/>
					<Vertex X="28538" Y="17262" Z="0"/>
					<Vertex X="28514" Y="17266" Z="0"/>
					<Vertex X="28500" Y="17266" Z="0"/>
					<Vertex X="28481" Y="17271" Z="0"/>
					<Vertex X="28447" Y="17290" Z="0"/>
					<Vertex X="28433" Y="17295" Z="0"/>
					<Vertex X="28419" Y="17300" Z="0"/>
					<Vertex X="28409" Y="17305" Z="0"/>
					<Vertex X="28395" Y="17309" Z="0"/>
					<Vertex X="28385" Y="17309" Z="0"/>
					<Vertex X="28381" Y="17314" Z="0"/>
					<Vertex X="28371" Y="17314" Z="0"/>
					<Vertex X="28352" Y="17328" Z="0"/>
					<Vertex X="28343" Y="17328" Z="0"/>
					<Vertex X="28333" Y="17343" Z="0"/>
					<Vertex X="28324" Y="17343" Z="0"/>
					<Vertex X="28314" Y="17347" Z="0"/>
					<Vertex X="28304" Y="17357" Z="0"/>
					<Vertex X="28300" Y="17357" Z="0"/>
					<Vertex X="28271" Y="17371" Z="0"/>
					<Vertex X="28257" Y="17376" Z="0"/>
					<Vertex X="28252" Y="17381" Z="0"/>
					<Vertex X="28238" Y="17386" Z="0"/>
					<Vertex X="28228" Y="17395" Z="0"/>
					<Vertex X="28219" Y="17400" Z="0"/>
					<Vertex X="28214" Y="17400" Z="0"/>
					<Vertex X="28200" Y="17409" Z="0"/>
					<Vertex X="28185" Y="17419" Z="0"/>
					<Vertex X="28176" Y="17424" Z="0"/>
					<Vertex X="28162" Y="17433" Z="0"/>
					<Vertex X="28143" Y="17447" Z="0"/>
					<Vertex X="28133" Y="17447" Z="0"/>
					<Vertex X="28124" Y="17452" Z="0"/>
					<Vertex X="28100" Y="17471" Z="0"/>
					<Vertex X="28085" Y="17481" Z="0"/>
					<Vertex X="28081" Y="17490" Z="0"/>
					<Vertex X="28062" Y="17505" Z="0"/>
					<Vertex X="28047" Y="17524" Z="0"/>
					<Vertex X="28038" Y="17528" Z="0"/>
					<Vertex X="28024" Y="17547" Z="0"/>
					<Vertex X="28004" Y="17566" Z="0"/>
					<Vertex X="27995" Y="17571" Z="0"/>
					<Vertex X="27985" Y="17576" Z="0"/>
					<Vertex X="27976" Y="17586" Z="0"/>
					<Vertex X="27971" Y="17595" Z="0"/>
					<Vertex X="27962" Y="17605" Z="0"/>
					<Vertex X="27947" Y="17614" Z="0"/>
					<Vertex X="27938" Y="17633" Z="0"/>
					<Vertex X="27928" Y="17638" Z="0"/>
					<Vertex X="27914" Y="17647" Z="0"/>
					<Vertex X="27904" Y="17657" Z="0"/>
					<Vertex X="27895" Y="17671" Z="0"/>
					<Vertex X="27885" Y="17676" Z="0"/>
					<Vertex X="27876" Y="17690" Z="0"/>
					<Vertex X="27847" Y="17714" Z="0"/>
					<Vertex X="27833" Y="17719" Z="0"/>
					<Vertex X="27819" Y="17733" Z="0"/>
					<Vertex X="27804" Y="17747" Z="0"/>
					<Vertex X="27790" Y="17757" Z="0"/>
					<Vertex X="27776" Y="17771" Z="0"/>
					<Vertex X="27752" Y="17790" Z="0"/>
					<Vertex X="27728" Y="17809" Z="0"/>
					<Vertex X="27719" Y="17819" Z="0"/>
					<Vertex X="27695" Y="17828" Z="0"/>
					<Vertex X="27685" Y="17838" Z="0"/>
					<Vertex X="27671" Y="17852" Z="0"/>
					<Vertex X="27657" Y="17862" Z="0"/>
					<Vertex X="27624" Y="17895" Z="0"/>
					<Vertex X="27619" Y="17905" Z="0"/>
					<Vertex X="27604" Y="17924" Z="0"/>
					<Vertex X="27590" Y="17943" Z="0"/>
					<Vertex X="27581" Y="17957" Z="0"/>
					<Vertex X="27571" Y="17971" Z="0"/>
					<Vertex X="27552" Y="17990" Z="0"/>
					<Vertex X="27519" Y="18033" Z="0"/>
					<Vertex X="27504" Y="18047" Z="0"/>
					<Vertex X="27485" Y="18071" Z="0"/>
					<Vertex X="27466" Y="18095" Z="0"/>
					<Vertex X="27447" Y="18124" Z="0"/>
					<Vertex X="27438" Y="18143" Z="0"/>
					<Vertex X="27428" Y="18157" Z="0"/>
					<Vertex X="27400" Y="18200" Z="0"/>
					<Vertex X="27395" Y="18209" Z="0"/>
					<Vertex X="27390" Y="18219" Z="0"/>
					<Vertex X="27381" Y="18233" Z="0"/>
					<Vertex X="27371" Y="18243" Z="0"/>
					<Vertex X="27362" Y="18252" Z="0"/>
					<Vertex X="27347" Y="18276" Z="0"/>
					<Vertex X="27343" Y="18281" Z="0"/>
					<Vertex X="27338" Y="18295" Z="0"/>
					<Vertex X="27328" Y="18305" Z="0"/>
					<Vertex X="27324" Y="18324" Z="0"/>
					<Vertex X="27309" Y="18343" Z="0"/>
					<Vertex X="27304" Y="18352" Z="0"/>
					<Vertex X="27285" Y="18386" Z="0"/>
					<Vertex X="27281" Y="18400" Z="0"/>
					<Vertex X="27271" Y="18419" Z="0"/>
					<Vertex X="27257" Y="18438" Z="0"/>
					<Vertex X="27243" Y="18462" Z="0"/>
					<Vertex X="27224" Y="18495" Z="0"/>
					<Vertex X="27214" Y="18524" Z="0"/>
					<Vertex X="27195" Y="18552" Z="0"/>
					<Vertex X="27181" Y="18576" Z="0"/>
					<Vertex X="27171" Y="18590" Z="0"/>
					<Vertex X="27162" Y="18614" Z="0"/>
					<Vertex X="27147" Y="18638" Z="0"/>
					<Vertex X="27114" Y="18690" Z="0"/>
					<Vertex X="27100" Y="18714" Z="0"/>
					<Vertex X="27081" Y="18733" Z="0"/>
					<Vertex X="27062" Y="18757" Z="0"/>
					<Vertex X="27052" Y="18781" Z="0"/>
					<Vertex X="27033" Y="18824" Z="0"/>
					<Vertex X="27019" Y="18852" Z="0"/>
					<Vertex X="27014" Y="18871" Z="0"/>
					<Vertex X="27009" Y="18890" Z="0"/>
					<Vertex X="26995" Y="18914" Z="0"/>
					<Vertex X="26985" Y="18938" Z="0"/>
					<Vertex X="26971" Y="18981" Z="0"/>
					<Vertex X="26966" Y="19000" Z="0"/>
					<Vertex X="26966" Y="19019" Z="0"/>
					<Vertex X="26962" Y="19043" Z="0"/>
					<Vertex X="26962" Y="19062" Z="0"/>
					<Vertex X="26962" Y="19095" Z="0"/>
					<Vertex X="26962" Y="19109" Z="0"/>
					<Vertex X="26962" Y="19133" Z="0"/>
					<Vertex X="26962" Y="19147" Z="0"/>
					<Vertex X="26962" Y="19166" Z="0"/>
					<Vertex X="26962" Y="19190" Z="0"/>
					<Vertex X="26962" Y="19238" Z="0"/>
					<Vertex X="26962" Y="19257" Z="0"/>
					<Vertex X="26971" Y="19281" Z="0"/>
					<Vertex X="26971" Y="19300" Z="0"/>
					<Vertex X="26971" Y="19314" Z="0"/>
					<Vertex X="26976" Y="19333" Z="0"/>
					<Vertex X="26985" Y="19371" Z="0"/>
					<Vertex X="26990" Y="19386" Z="0"/>
					<Vertex X="26990" Y="19395" Z="0"/>
					<Vertex X="26990" Y="19414" Z="0"/>
					<Vertex X="26995" Y="19428" Z="0"/>
					<Vertex X="27000" Y="19457" Z="0"/>
					<Vertex X="27000" Y="19476" Z="0"/>
					<Vertex X="27009" Y="19490" Z="0"/>
					<Vertex X="27014" Y="19505" Z="0"/>
					<Vertex X="27014" Y="19519" Z="0"/>
					<Vertex X="27019" Y="19528" Z="0"/>
					<Vertex X="27033" Y="19566" Z="0"/>
					<Vertex X="27033" Y="19571" Z="0"/>
					<Vertex X="27038" Y="19590" Z="0"/>
					<Vertex X="27047" Y="19614" Z="0"/>
					<Vertex X="27057" Y="19624" Z="0"/>
					<Vertex X="27057" Y="19633" Z="0"/>
					<Vertex X="27062" Y="19647" Z="0"/>
					<Vertex X="27066" Y="19652" Z="0"/>
					<Vertex X="27076" Y="19676" Z="0"/>
					<Vertex X="27081" Y="19681" Z="0"/>
					<Vertex X="27090" Y="19705" Z="0"/>
					<Vertex X="27095" Y="19709" Z="0"/>
					<Vertex X="27100" Y="19714" Z="0"/>
					<Vertex X="27114" Y="19743" Z="0"/>
					<Vertex X="27119" Y="19752" Z="0"/>
					<Vertex X="27128" Y="19766" Z="0"/>
					<Vertex X="27133" Y="19776" Z="0"/>
					<Vertex X="27138" Y="19786" Z="0"/>
					<Vertex X="27143" Y="19795" Z="0"/>
					<Vertex X="27147" Y="19814" Z="0"/>
					<Vertex X="27152" Y="19828" Z="0"/>
					<Vertex X="27157" Y="19838" Z="0"/>
					<Vertex X="27166" Y="19857" Z="0"/>
					<Vertex X="27171" Y="19866" Z="0"/>
					<Vertex X="27185" Y="19905" Z="0"/>
					<Vertex X="27195" Y="19909" Z="0"/>
					<Vertex X="27204" Y="19928" Z="0"/>
					<Vertex X="27214" Y="19947" Z="0"/>
					<Vertex X="27224" Y="19962" Z="0"/>
					<Vertex X="27238" Y="20000" Z="0"/>
					<Vertex X="27252" Y="20028" Z="0"/>
					<Vertex X="27252" Y="20038" Z="0"/>
					<Vertex X="27257" Y="20052" Z="0"/>
					<Vertex X="27271" Y="20076" Z="0"/>
					<Vertex X="27290" Y="20109" Z="0"/>
					<Vertex X="27300" Y="20133" Z="0"/>
					<Vertex X="27314" Y="20147" Z="0"/>
					<Vertex X="27333" Y="20171" Z="0"/>
					<Vertex X="27347" Y="20190" Z="0"/>
					<Vertex X="27381" Y="20243" Z="0"/>
					<Vertex X="27390" Y="20257" Z="0"/>
					<Vertex X="27404" Y="20276" Z="0"/>
					<Vertex X="27414" Y="20290" Z="0"/>
					<Vertex X="27433" Y="20314" Z="0"/>
					<Vertex X="27452" Y="20352" Z="0"/>
					<Vertex X="27471" Y="20376" Z="0"/>
					<Vertex X="27481" Y="20395" Z="0"/>
					<Vertex X="27485" Y="20400" Z="0"/>
					<Vertex X="27500" Y="20419" Z="0"/>
					<Vertex X="27528" Y="20457" Z="0"/>
					<Vertex X="27533" Y="20466" Z="0"/>
					<Vertex X="27552" Y="20486" Z="0"/>
					<Vertex X="27562" Y="20505" Z="0"/>
					<Vertex X="27576" Y="20519" Z="0"/>
					<Vertex X="27600" Y="20547" Z="0"/>
					<Vertex X="27614" Y="20562" Z="0"/>
					<Vertex X="27624" Y="20571" Z="0"/>
					<Vertex X="27633" Y="20590" Z="0"/>
					<Vertex X="27643" Y="20600" Z="0"/>
					<Vertex X="27671" Y="20628" Z="0"/>
					<Vertex X="27676" Y="20638" Z="0"/>
					<Vertex X="27690" Y="20652" Z="0"/>
					<Vertex X="27700" Y="20662" Z="0"/>
					<Vertex X="27714" Y="20681" Z="0"/>
					<Vertex X="27733" Y="20695" Z="0"/>
					<Vertex X="27738" Y="20705" Z="0"/>
					<Vertex X="27752" Y="20714" Z="0"/>
					<Vertex X="27762" Y="20719" Z="0"/>
					<Vertex X="27781" Y="20738" Z="0"/>
					<Vertex X="27790" Y="20743" Z="0"/>
					<Vertex X="27809" Y="20752" Z="0"/>
					<Vertex X="27824" Y="20762" Z="0"/>
					<Vertex X="27843" Y="20776" Z="0"/>
					<Vertex X="27847" Y="20776" Z="0"/>
					<Vertex X="27862" Y="20781" Z="0"/>
					<Vertex X="27876" Y="20786" Z="0"/>
					<Vertex X="27895" Y="20795" Z="0"/>
					<Vertex X="27919" Y="20800" Z="0"/>
					<Vertex X="27933" Y="20800" Z="0"/>
					<Vertex X="27957" Y="20805" Z="0"/>
					<Vertex X="27971" Y="20809" Z="0"/>
					<Vertex X="27990" Y="20809" Z="0"/>
					<Vertex X="28019" Y="20814" Z="0"/>
					<Vertex X="28033" Y="20814" Z="0"/>
					<Vertex X="28047" Y="20814" Z="0"/>
					<Vertex X="28066" Y="20814" Z="0"/>
					<Vertex X="28095" Y="20814" Z="0"/>
					<Vertex X="28109" Y="20814" Z="0"/>
					<Vertex X="28128" Y="20814" Z="0"/>
					<Vertex X="28152" Y="20814" Z="0"/>
					<Vertex X="28171" Y="20814" Z="0"/>
					<Vertex X="28224" Y="20814" Z="0"/>
					<Vertex X="28243" Y="20814" Z="0"/>
					<Vertex X="28271" Y="20814" Z="0"/>
					<Vertex X="28295" Y="20814" Z="0"/>
					<Vertex X="28338" Y="20809" Z="0"/>
					<Vertex X="28362" Y="20805" Z="0"/>
					<Vertex X="28381" Y="20805" Z="0"/>
					<Vertex X="28409" Y="20800" Z="0"/>
					<Vertex X="28433" Y="20800" Z="0"/>
					<Vertex X="28500" Y="20790" Z="0"/>
					<Vertex X="28528" Y="20790" Z="0"/>
					<Vertex X="28552" Y="20790" Z="0"/>
					<Vertex X="28585" Y="20781" Z="0"/>
					<Vertex X="28609" Y="20781" Z="0"/>
					<Vertex X="28647" Y="20781" Z="0"/>
					<Vertex X="28666" Y="20781" Z="0"/>
					<Vertex X="28681" Y="20781" Z="0"/>
					<Vertex X="28704" Y="20781" Z="0"/>
					<Vertex X="28719" Y="20781" Z="0"/>
					<Vertex X="28743" Y="20781" Z="0"/>
					<Vertex X="28757" Y="20781" Z="0"/>
					<Vertex X="28771" Y="20781" Z="0"/>
					<Vertex X="28785" Y="20781" Z="0"/>
					<Vertex X="28838" Y="20781" Z="0"/>
					<Vertex X="28852" Y="20781" Z="0"/>
					<Vertex X="28876" Y="20781" Z="0"/>
					<Vertex X="28890" Y="20781" Z="0"/>
					<Vertex X="28909" Y="20781" Z="0"/>
					<Vertex X="28938" Y="20781" Z="0"/>
					<Vertex X="28962" Y="20776" Z="0"/>
					<Vertex X="28981" Y="20771" Z="0"/>
					<Vertex X="28990" Y="20771" Z="0"/>
					<Vertex X="29033" Y="20762" Z="0"/>
					<Vertex X="29047" Y="20757" Z="0"/>
					<Vertex X="29071" Y="20747" Z="0"/>
					<Vertex X="29090" Y="20743" Z="0"/>
					<Vertex X="29109" Y="20743" Z="0"/>
					<Vertex X="29152" Y="20738" Z="0"/>
					<Vertex X="29162" Y="20738" Z="0"/>
					<Vertex X="29185" Y="20728" Z="0"/>
					<Vertex X="29195" Y="20724" Z="0"/>
					<Vertex X="29228" Y="20719" Z="0"/>
					<Vertex X="29252" Y="20709" Z="0"/>
					<Vertex X="29271" Y="20705" Z="0"/>
					<Vertex X="29295" Y="20700" Z="0"/>
					<Vertex X="29338" Y="20676" Z="0"/>
					<Vertex X="29366" Y="20662" Z="0"/>
					<Vertex X="29390" Y="20657" Z="0"/>
					<Vertex X="29419" Y="20652" Z="0"/>
					<Vertex X="29438" Y="20647" Z="0"/>
					<Vertex X="29485" Y="20638" Z="0"/>
					<Vertex X="29519" Y="20628" Z="0"/>
					<Vertex X="29552" Y="20628" Z="0"/>
					<Vertex X="29581" Y="20614" Z="0"/>
					<Vertex X="29628" Y="20605" Z="0"/>
					<Vertex X="29657" Y="20590" Z="0"/>
					<Vertex X="29681" Y="20586" Z="0"/>
					<Vertex X="29704" Y="20566" Z="0"/>
					<Vertex X="29747" Y="20547" Z="0"/>
					<Vertex X="29766" Y="20538" Z="0"/>
					<Vertex X="29790" Y="20538" Z="0"/>
					<Vertex X="29819" Y="20524" Z="0"/>
					<Vertex X="29843" Y="20514" Z="0"/>
					<Vertex X="29885" Y="20495" Z="0"/>
					<Vertex X="29904" Y="20490" Z="0"/>
					<Vertex X="29924" Y="20481" Z="0"/>
					<Vertex X="29943" Y="20476" Z="0"/>
					<Vertex X="29981" Y="20471" Z="0"/>
					<Vertex X="29995" Y="20466" Z="0"/>
					<Vertex X="30019" Y="20447" Z="0"/>
					<Vertex X="30043" Y="20443" Z="0"/>
					<Vertex X="30071" Y="20438" Z="0"/>
					<Vertex X="30081" Y="20433" Z="0"/>
					<Vertex X="30090" Y="20428" Z="0"/>
					<Vertex X="30114" Y="20419" Z="0"/>
					<Vertex X="30143" Y="20414" Z="0"/>
					<Vertex X="30152" Y="20414" Z="0"/>
					<Vertex X="30176" Y="20409" Z="0"/>
					<Vertex X="30190" Y="20409" Z="0"/>
					<Vertex X="30219" Y="20400" Z="0"/>
					<Vertex X="30247" Y="20390" Z="0"/>
					<Vertex X="30257" Y="20390" Z="0"/>
					<Vertex X="30271" Y="20381" Z="0"/>
					<Vertex X="30309" Y="20371" Z="0"/>
					<Vertex X="30328" Y="20366" Z="0"/>
					<Vertex X="30347" Y="20362" Z="0"/>
					<Vertex X="30362" Y="20357" Z="0"/>
					<Vertex X="30395" Y="20347" Z="0"/>
					<Vertex X="30409" Y="20343" Z="0"/>
					<Vertex X="30424" Y="20338" Z="0"/>
					<Vertex X="30438" Y="20328" Z="0"/>
					<Vertex X="30471" Y="20309" Z="0"/>
					<Vertex X="30495" Y="20295" Z="0"/>
					<Vertex X="30514" Y="20286" Z="0"/>
					<Vertex X="30552" Y="20266" Z="0"/>
					<Vertex X="30576" Y="20252" Z="0"/>
					<Vertex X="30595" Y="20247" Z="0"/>
					<Vertex X="30614" Y="20233" Z="0"/>
					<Vertex X="30652" Y="20209" Z="0"/>
					<Vertex X="30666" Y="20200" Z="0"/>
					<Vertex X="30690" Y="20186" Z="0"/>
					<Vertex X="30714" Y="20176" Z="0"/>
					<Vertex X="30752" Y="20147" Z="0"/>
					<Vertex X="30771" Y="20133" Z="0"/>
					<Vertex X="30795" Y="20114" Z="0"/>
					<Vertex X="30833" Y="20081" Z="0"/>
					<Vertex X="30862" Y="20066" Z="0"/>
					<Vertex X="30881" Y="20052" Z="0"/>
					<Vertex X="30890" Y="20043" Z="0"/>
					<Vertex X="30928" Y="20028" Z="0"/>
					<Vertex X="30952" Y="20009" Z="0"/>
					<Vertex X="30971" Y="20005" Z="0"/>
					<Vertex X="30995" Y="19986" Z="0"/>
					<Vertex X="31009" Y="19976" Z="0"/>
					<Vertex X="31028" Y="19962" Z="0"/>
					<Vertex X="31033" Y="19952" Z="0"/>
					<Vertex X="31057" Y="19928" Z="0"/>
					<Vertex X="31066" Y="19919" Z="0"/>
					<Vertex X="31076" Y="19905" Z="0"/>
					<Vertex X="31085" Y="19895" Z="0"/>
					<Vertex X="31104" Y="19866" Z="0"/>
					<Vertex X="31114" Y="19857" Z="0"/>
					<Vertex X="31119" Y="19847" Z="0"/>
					<Vertex X="31133" Y="19828" Z="0"/>
					<Vertex X="31143" Y="19814" Z="0"/>
					<Vertex X="31152" Y="19805" Z="0"/>
					<Vertex X="31162" Y="19786" Z="0"/>
					<Vertex X="31171" Y="19771" Z="0"/>
					<Vertex X="31176" Y="19757" Z="0"/>
					<Vertex X="31190" Y="19724" Z="0"/>
					<Vertex X="31200" Y="19700" Z="0"/>
					<Vertex X="31204" Y="19695" Z="0"/>
					<Vertex X="31214" Y="19671" Z="0"/>
					<Vertex X="31228" Y="19647" Z="0"/>
					<Vertex X="31233" Y="19624" Z="0"/>
					<Vertex X="31243" Y="19614" Z="0"/>
					<Vertex X="31247" Y="19586" Z="0"/>
					<Vertex X="31252" Y="19562" Z="0"/>
					<Vertex X="31262" Y="19547" Z="0"/>
					<Vertex X="31271" Y="19505" Z="0"/>
					<Vertex X="31285" Y="19471" Z="0"/>
					<Vertex X="31285" Y="19457" Z="0"/>
					<Vertex X="31295" Y="19438" Z="0"/>
					<Vertex X="31309" Y="19419" Z="0"/>
					<Vertex X="31309" Y="19400" Z="0"/>
					<Vertex X="31314" Y="19376" Z="0"/>
					<Vertex X="31314" Y="19362" Z="0"/>
					<Vertex X="31324" Y="19338" Z="0"/>
					<Vertex X="31324" Y="19324" Z="0"/>
					<Vertex X="31328" Y="19305" Z="0"/>
					<Vertex X="31328" Y="19262" Z="0"/>
					<Vertex X="31328" Y="19243" Z="0"/>
					<Vertex X="31333" Y="19224" Z="0"/>
					<Vertex X="31343" Y="19176" Z="0"/>
					<Vertex X="31347" Y="19152" Z="0"/>
					<Vertex X="31347" Y="19138" Z="0"/>
					<Vertex X="31352" Y="19114" Z="0"/>
					<Vertex X="31352" Y="19095" Z="0"/>
					<Vertex X="31352" Y="19052" Z="0"/>
					<Vertex X="31352" Y="19033" Z="0"/>
					<Vertex X="31352" Y="19014" Z="0"/>
					<Vertex X="31357" Y="18971" Z="0"/>
					<Vertex X="31366" Y="18943" Z="0"/>
					<Vertex X="31366" Y="18928" Z="0"/>
					<Vertex X="31371" Y="18895" Z="0"/>
					<Vertex X="31376" Y="18876" Z="0"/>
					<Vertex X="31376" Y="18852" Z="0"/>
					<Vertex X="31376" Y="18843" Z="0"/>
					<Vertex X="31376" Y="18828" Z="0"/>
					<Vertex X="31376" Y="18795" Z="0"/>
					<Vertex X="31385" Y="18776" Z="0"/>
					<Vertex X="31385" Y="18766" Z="0"/>
					<Vertex X="31390" Y="18733" Z="0"/>
					<Vertex X="31390" Y="18724" Z="0"/>
					<Vertex X="31390" Y="18695" Z="0"/>
					<Vertex X="31390" Y="18686" Z="0"/>
					<Vertex X="31390" Y="18666" Z="0"/>
					<Vertex X="31390" Y="18633" Z="0"/>
					<Vertex X="31390" Y="18624" Z="0"/>
					<Vertex X="31390" Y="18595" Z="0"/>
					<Vertex X="31390" Y="18581" Z="0"/>
					<Vertex X="31381" Y="18552" Z="0"/>
					<Vertex X="31376" Y="18538" Z="0"/>
					<Vertex X="31371" Y="18524" Z="0"/>
					<Vertex X="31362" Y="18495" Z="0"/>
					<Vertex X="31357" Y="18481" Z="0"/>
					<Vertex X="31352" Y="18466" Z="0"/>
					<Vertex X="31343" Y="18438" Z="0"/>
					<Vertex X="31338" Y="18424" Z="0"/>
					<Vertex X="31328" Y="18400" Z="0"/>
					<Vertex X="31319" Y="18381" Z="0"/>
					<Vertex X="31309" Y="18357" Z="0"/>
					<Vertex X="31304" Y="18347" Z="0"/>
					<Vertex X="31304" Y="18338" Z="0"/>
					<Vertex X="31295" Y="18328" Z="0"/>
					<Vertex X="31290" Y="18314" Z="0"/>
					<Vertex X="31285" Y="18300" Z="0"/>
					<Vertex X="31281" Y="18286" Z="0"/>
					<Vertex X="31271" Y="18271" Z="0"/>
					<Vertex X="31266" Y="18257" Z="0"/>
					<Vertex X="31257" Y="18247" Z="0"/>
					<Vertex X="31247" Y="18233" Z="0"/>
					<Vertex X="31243" Y="18219" Z="0"/>
					<Vertex X="31233" Y="18205" Z="0"/>
					<Vertex X="31233" Y="18195" Z="0"/>
					<Vertex X="31233" Y="18190" Z="0"/>
					<Vertex X="31224" Y="18186" Z="0"/>
					<Vertex X="31224" Y="18171" Z="0"/>
					<Vertex X="31219" Y="18171" Z="0"/>
					<Vertex X="31219" Y="18162" Z="0"/>
					<Vertex X="31219" Y="18157" Z="0"/>
					<Vertex X="31219" Y="18147" Z="0"/>
					<Vertex X="31219" Y="18143" Z="0"/>
					<Vertex X="31214" Y="18133" Z="0"/>
					<Vertex X="31209" Y="18128" Z="0"/>
					<Vertex X="31209" Y="18124" Z="0"/>
					<Vertex X="31209" Y="18119" Z="0"/>
					<Vertex X="31209" Y="18114" Z="0"/>
					<Vertex X="31209" Y="18109" Z="0"/>
					<Vertex X="31209" Y="18105" Z="0"/>
					<Vertex X="31209" Y="18100" Z="0"/>
					<Vertex X="31209" Y="18095" Z="0"/>
					<Vertex X="31209" Y="18090" Z="0"/>
					<Vertex X="31209" Y="18086" Z="0"/>
					<Vertex X="31209" Y="18081" Z="0"/>
					<Vertex X="31204" Y="18076" Z="0"/>
					<Vertex X="31200" Y="18066" Z="0"/>
				</Vertices>
			</Region>
			<Region Id="4" Type="0" Zoom="0.121722" Selected="0" ImageLocation="" ImageFocus="0" Length="5879.7" Area="2262620.5" LengthMicrons="1451.1" AreaMicrons="137816.8" Text="NC" NegativeROA="0" InputRegionId="0" Analyze="1" DisplayId="4">
				<Attributes/>
				<Vertices>
					<Vertex X="30463" Y="27300" Z="0"/>
					<Vertex X="30454" Y="27300" Z="0"/>
					<Vertex X="30446" Y="27300" Z="0"/>
					<Vertex X="30430" Y="27300" Z="0"/>
					<Vertex X="30413" Y="27300" Z="0"/>
					<Vertex X="30405" Y="27300" Z="0"/>
					<Vertex X="30389" Y="27300" Z="0"/>
					<Vertex X="30389" Y="27308" Z="0"/>
					<Vertex X="30380" Y="27317" Z="0"/>
					<Vertex X="30364" Y="27317" Z="0"/>
					<Vertex X="30356" Y="27325" Z="0"/>
					<Vertex X="30339" Y="27333" Z="0"/>
					<Vertex X="30331" Y="27341" Z="0"/>
					<Vertex X="30323" Y="27341" Z="0"/>
					<Vertex X="30307" Y="27341" Z="0"/>
					<Vertex X="30307" Y="27358" Z="0"/>
					<Vertex X="30290" Y="27358" Z="0"/>
					<Vertex X="30282" Y="27366" Z="0"/>
					<Vertex X="30265" Y="27382" Z="0"/>
					<Vertex X="30249" Y="27382" Z="0"/>
					<Vertex X="30224" Y="27399" Z="0"/>
					<Vertex X="30208" Y="27399" Z="0"/>
					<Vertex X="30183" Y="27423" Z="0"/>
					<Vertex X="30167" Y="27440" Z="0"/>
					<Vertex X="30150" Y="27448" Z="0"/>
					<Vertex X="30134" Y="27448" Z="0"/>
					<Vertex X="30118" Y="27456" Z="0"/>
					<Vertex X="30101" Y="27464" Z="0"/>
					<Vertex X="30093" Y="27464" Z="0"/>
					<Vertex X="30077" Y="27464" Z="0"/>
					<Vertex X="30068" Y="27473" Z="0"/>
					<Vertex X="30060" Y="27473" Z="0"/>
					<Vertex X="30052" Y="27473" Z="0"/>
					<Vertex X="30044" Y="27473" Z="0"/>
					<Vertex X="30035" Y="27481" Z="0"/>
					<Vertex X="30027" Y="27481" Z="0"/>
					<Vertex X="30027" Y="27489" Z="0"/>
					<Vertex X="30019" Y="27489" Z="0"/>
					<Vertex X="30011" Y="27497" Z="0"/>
					<Vertex X="30003" Y="27506" Z="0"/>
					<Vertex X="29994" Y="27506" Z="0"/>
					<Vertex X="29986" Y="27514" Z="0"/>
					<Vertex X="29978" Y="27522" Z="0"/>
					<Vertex X="29970" Y="27530" Z="0"/>
					<Vertex X="29961" Y="27538" Z="0"/>
					<Vertex X="29953" Y="27547" Z="0"/>
					<Vertex X="29945" Y="27547" Z="0"/>
					<Vertex X="29945" Y="27555" Z="0"/>
					<Vertex X="29937" Y="27563" Z="0"/>
					<Vertex X="29929" Y="27571" Z="0"/>
					<Vertex X="29920" Y="27580" Z="0"/>
					<Vertex X="29912" Y="27588" Z="0"/>
					<Vertex X="29904" Y="27596" Z="0"/>
					<Vertex X="29896" Y="27604" Z="0"/>
					<Vertex X="29888" Y="27612" Z="0"/>
					<Vertex X="29888" Y="27621" Z="0"/>
					<Vertex X="29879" Y="27629" Z="0"/>
					<Vertex X="29879" Y="27637" Z="0"/>
					<Vertex X="29871" Y="27637" Z="0"/>
					<Vertex X="29863" Y="27645" Z="0"/>
					<Vertex X="29863" Y="27653" Z="0"/>
					<Vertex X="29855" Y="27662" Z="0"/>
					<Vertex X="29855" Y="27670" Z="0"/>
					<Vertex X="29846" Y="27670" Z="0"/>
					<Vertex X="29846" Y="27678" Z="0"/>
					<Vertex X="29846" Y="27695" Z="0"/>
					<Vertex X="29838" Y="27703" Z="0"/>
					<Vertex X="29838" Y="27711" Z="0"/>
					<Vertex X="29838" Y="27719" Z="0"/>
					<Vertex X="29838" Y="27727" Z="0"/>
					<Vertex X="29838" Y="27736" Z="0"/>
					<Vertex X="29838" Y="27752" Z="0"/>
					<Vertex X="29830" Y="27760" Z="0"/>
					<Vertex X="29830" Y="27777" Z="0"/>
					<Vertex X="29830" Y="27785" Z="0"/>
					<Vertex X="29830" Y="27793" Z="0"/>
					<Vertex X="29830" Y="27801" Z="0"/>
					<Vertex X="29830" Y="27810" Z="0"/>
					<Vertex X="29830" Y="27834" Z="0"/>
					<Vertex X="29830" Y="27842" Z="0"/>
					<Vertex X="29830" Y="27851" Z="0"/>
					<Vertex X="29830" Y="27867" Z="0"/>
					<Vertex X="29830" Y="27875" Z="0"/>
					<Vertex X="29830" Y="27883" Z="0"/>
					<Vertex X="29830" Y="27892" Z="0"/>
					<Vertex X="29830" Y="27908" Z="0"/>
					<Vertex X="29830" Y="27925" Z="0"/>
					<Vertex X="29830" Y="27933" Z="0"/>
					<Vertex X="29830" Y="27941" Z="0"/>
					<Vertex X="29830" Y="27949" Z="0"/>
					<Vertex X="29830" Y="27957" Z="0"/>
					<Vertex X="29830" Y="27966" Z="0"/>
					<Vertex X="29830" Y="27974" Z="0"/>
					<Vertex X="29830" Y="27982" Z="0"/>
					<Vertex X="29830" Y="27990" Z="0"/>
					<Vertex X="29830" Y="28007" Z="0"/>
					<Vertex X="29830" Y="28015" Z="0"/>
					<Vertex X="29830" Y="28023" Z="0"/>
					<Vertex X="29830" Y="28040" Z="0"/>
					<Vertex X="29830" Y="28056" Z="0"/>
					<Vertex X="29830" Y="28072" Z="0"/>
					<Vertex X="29838" Y="28081" Z="0"/>
					<Vertex X="29838" Y="28089" Z="0"/>
					<Vertex X="29846" Y="28097" Z="0"/>
					<Vertex X="29846" Y="28105" Z="0"/>
					<Vertex X="29855" Y="28122" Z="0"/>
					<Vertex X="29855" Y="28130" Z="0"/>
					<Vertex X="29855" Y="28146" Z="0"/>
					<Vertex X="29855" Y="28155" Z="0"/>
					<Vertex X="29855" Y="28163" Z="0"/>
					<Vertex X="29871" Y="28187" Z="0"/>
					<Vertex X="29871" Y="28196" Z="0"/>
					<Vertex X="29871" Y="28204" Z="0"/>
					<Vertex X="29871" Y="28212" Z="0"/>
					<Vertex X="29879" Y="28237" Z="0"/>
					<Vertex X="29888" Y="28237" Z="0"/>
					<Vertex X="29888" Y="28261" Z="0"/>
					<Vertex X="29896" Y="28261" Z="0"/>
					<Vertex X="29904" Y="28270" Z="0"/>
					<Vertex X="29904" Y="28278" Z="0"/>
					<Vertex X="29904" Y="28294" Z="0"/>
					<Vertex X="29904" Y="28311" Z="0"/>
					<Vertex X="29912" Y="28327" Z="0"/>
					<Vertex X="29920" Y="28344" Z="0"/>
					<Vertex X="29920" Y="28352" Z="0"/>
					<Vertex X="29929" Y="28368" Z="0"/>
					<Vertex X="29937" Y="28376" Z="0"/>
					<Vertex X="29937" Y="28393" Z="0"/>
					<Vertex X="29937" Y="28409" Z="0"/>
					<Vertex X="29937" Y="28417" Z="0"/>
					<Vertex X="29937" Y="28426" Z="0"/>
					<Vertex X="29945" Y="28434" Z="0"/>
					<Vertex X="29953" Y="28442" Z="0"/>
					<Vertex X="29953" Y="28450" Z="0"/>
					<Vertex X="29961" Y="28459" Z="0"/>
					<Vertex X="29961" Y="28467" Z="0"/>
					<Vertex X="29961" Y="28475" Z="0"/>
					<Vertex X="29978" Y="28491" Z="0"/>
					<Vertex X="29978" Y="28500" Z="0"/>
					<Vertex X="29986" Y="28500" Z="0"/>
					<Vertex X="29986" Y="28508" Z="0"/>
					<Vertex X="29986" Y="28516" Z="0"/>
					<Vertex X="29994" Y="28533" Z="0"/>
					<Vertex X="30003" Y="28533" Z="0"/>
					<Vertex X="30003" Y="28541" Z="0"/>
					<Vertex X="30011" Y="28541" Z="0"/>
					<Vertex X="30011" Y="28549" Z="0"/>
					<Vertex X="30027" Y="28557" Z="0"/>
					<Vertex X="30027" Y="28565" Z="0"/>
					<Vertex X="30035" Y="28574" Z="0"/>
					<Vertex X="30035" Y="28582" Z="0"/>
					<Vertex X="30052" Y="28590" Z="0"/>
					<Vertex X="30052" Y="28606" Z="0"/>
					<Vertex X="30060" Y="28606" Z="0"/>
					<Vertex X="30068" Y="28615" Z="0"/>
					<Vertex X="30077" Y="28623" Z="0"/>
					<Vertex X="30085" Y="28631" Z="0"/>
					<Vertex X="30085" Y="28648" Z="0"/>
					<Vertex X="30093" Y="28648" Z="0"/>
					<Vertex X="30093" Y="28656" Z="0"/>
					<Vertex X="30101" Y="28664" Z="0"/>
					<Vertex X="30109" Y="28664" Z="0"/>
					<Vertex X="30118" Y="28672" Z="0"/>
					<Vertex X="30118" Y="28680" Z="0"/>
					<Vertex X="30126" Y="28680" Z="0"/>
					<Vertex X="30126" Y="28689" Z="0"/>
					<Vertex X="30134" Y="28689" Z="0"/>
					<Vertex X="30142" Y="28697" Z="0"/>
					<Vertex X="30150" Y="28705" Z="0"/>
					<Vertex X="30159" Y="28713" Z="0"/>
					<Vertex X="30167" Y="28713" Z="0"/>
					<Vertex X="30175" Y="28713" Z="0"/>
					<Vertex X="30183" Y="28730" Z="0"/>
					<Vertex X="30192" Y="28730" Z="0"/>
					<Vertex X="30192" Y="28738" Z="0"/>
					<Vertex X="30200" Y="28738" Z="0"/>
					<Vertex X="30208" Y="28754" Z="0"/>
					<Vertex X="30224" Y="28754" Z="0"/>
					<Vertex X="30241" Y="28771" Z="0"/>
					<Vertex X="30257" Y="28779" Z="0"/>
					<Vertex X="30265" Y="28787" Z="0"/>
					<Vertex X="30274" Y="28787" Z="0"/>
					<Vertex X="30282" Y="28795" Z="0"/>
					<Vertex X="30290" Y="28820" Z="0"/>
					<Vertex X="30315" Y="28828" Z="0"/>
					<Vertex X="30315" Y="28836" Z="0"/>
					<Vertex X="30323" Y="28845" Z="0"/>
					<Vertex X="30339" Y="28853" Z="0"/>
					<Vertex X="30339" Y="28861" Z="0"/>
					<Vertex X="30348" Y="28869" Z="0"/>
					<Vertex X="30356" Y="28869" Z="0"/>
					<Vertex X="30372" Y="28869" Z="0"/>
					<Vertex X="30380" Y="28878" Z="0"/>
					<Vertex X="30397" Y="28886" Z="0"/>
					<Vertex X="30413" Y="28894" Z="0"/>
					<Vertex X="30422" Y="28894" Z="0"/>
					<Vertex X="30430" Y="28902" Z="0"/>
					<Vertex X="30438" Y="28902" Z="0"/>
					<Vertex X="30446" Y="28902" Z="0"/>
					<Vertex X="30463" Y="28919" Z="0"/>
					<Vertex X="30471" Y="28919" Z="0"/>
					<Vertex X="30479" Y="28919" Z="0"/>
					<Vertex X="30504" Y="28927" Z="0"/>
					<Vertex X="30512" Y="28927" Z="0"/>
					<Vertex X="30528" Y="28935" Z="0"/>
					<Vertex X="30553" Y="28935" Z="0"/>
					<Vertex X="30561" Y="28935" Z="0"/>
					<Vertex X="30586" Y="28960" Z="0"/>
					<Vertex X="30602" Y="28960" Z="0"/>
					<Vertex X="30619" Y="28960" Z="0"/>
					<Vertex X="30643" Y="28960" Z="0"/>
					<Vertex X="30652" Y="28960" Z="0"/>
					<Vertex X="30668" Y="28960" Z="0"/>
					<Vertex X="30676" Y="28960" Z="0"/>
					<Vertex X="30701" Y="28960" Z="0"/>
					<Vertex X="30709" Y="28960" Z="0"/>
					<Vertex X="30726" Y="28960" Z="0"/>
					<Vertex X="30758" Y="28976" Z="0"/>
					<Vertex X="30767" Y="28976" Z="0"/>
					<Vertex X="30783" Y="28976" Z="0"/>
					<Vertex X="30799" Y="28976" Z="0"/>
					<Vertex X="30816" Y="28976" Z="0"/>
					<Vertex X="30832" Y="28976" Z="0"/>
					<Vertex X="30841" Y="28976" Z="0"/>
					<Vertex X="30865" Y="28976" Z="0"/>
					<Vertex X="30898" Y="28968" Z="0"/>
					<Vertex X="30931" Y="28968" Z="0"/>
					<Vertex X="30947" Y="28968" Z="0"/>
					<Vertex X="30972" Y="28968" Z="0"/>
					<Vertex X="31013" Y="28951" Z="0"/>
					<Vertex X="31030" Y="28943" Z="0"/>
					<Vertex X="31038" Y="28943" Z="0"/>
					<Vertex X="31062" Y="28935" Z="0"/>
					<Vertex X="31071" Y="28927" Z="0"/>
					<Vertex X="31087" Y="28927" Z="0"/>
					<Vertex X="31087" Y="28919" Z="0"/>
					<Vertex X="31095" Y="28910" Z="0"/>
					<Vertex X="31112" Y="28910" Z="0"/>
					<Vertex X="31145" Y="28886" Z="0"/>
					<Vertex X="31161" Y="28878" Z="0"/>
					<Vertex X="31186" Y="28853" Z="0"/>
					<Vertex X="31194" Y="28853" Z="0"/>
					<Vertex X="31202" Y="28845" Z="0"/>
					<Vertex X="31210" Y="28836" Z="0"/>
					<Vertex X="31218" Y="28820" Z="0"/>
					<Vertex X="31218" Y="28812" Z="0"/>
					<Vertex X="31227" Y="28795" Z="0"/>
					<Vertex X="31235" Y="28779" Z="0"/>
					<Vertex X="31243" Y="28771" Z="0"/>
					<Vertex X="31251" Y="28763" Z="0"/>
					<Vertex X="31251" Y="28746" Z="0"/>
					<Vertex X="31268" Y="28738" Z="0"/>
					<Vertex X="31268" Y="28730" Z="0"/>
					<Vertex X="31284" Y="28721" Z="0"/>
					<Vertex X="31284" Y="28705" Z="0"/>
					<Vertex X="31292" Y="28705" Z="0"/>
					<Vertex X="31301" Y="28697" Z="0"/>
					<Vertex X="31309" Y="28689" Z="0"/>
					<Vertex X="31317" Y="28680" Z="0"/>
					<Vertex X="31317" Y="28672" Z="0"/>
					<Vertex X="31317" Y="28664" Z="0"/>
					<Vertex X="31325" Y="28656" Z="0"/>
					<Vertex X="31325" Y="28648" Z="0"/>
					<Vertex X="31333" Y="28639" Z="0"/>
					<Vertex X="31350" Y="28623" Z="0"/>
					<Vertex X="31358" Y="28615" Z="0"/>
					<Vertex X="31358" Y="28606" Z="0"/>
					<Vertex X="31375" Y="28590" Z="0"/>
					<Vertex X="31375" Y="28582" Z="0"/>
					<Vertex X="31383" Y="28565" Z="0"/>
					<Vertex X="31383" Y="28557" Z="0"/>
					<Vertex X="31383" Y="28549" Z="0"/>
					<Vertex X="31391" Y="28541" Z="0"/>
					<Vertex X="31407" Y="28524" Z="0"/>
					<Vertex X="31407" Y="28508" Z="0"/>
					<Vertex X="31416" Y="28500" Z="0"/>
					<Vertex X="31416" Y="28483" Z="0"/>
					<Vertex X="31416" Y="28475" Z="0"/>
					<Vertex X="31424" Y="28467" Z="0"/>
					<Vertex X="31432" Y="28459" Z="0"/>
					<Vertex X="31432" Y="28450" Z="0"/>
					<Vertex X="31432" Y="28426" Z="0"/>
					<Vertex X="31432" Y="28417" Z="0"/>
					<Vertex X="31432" Y="28401" Z="0"/>
					<Vertex X="31432" Y="28385" Z="0"/>
					<Vertex X="31440" Y="28368" Z="0"/>
					<Vertex X="31440" Y="28352" Z="0"/>
					<Vertex X="31440" Y="28344" Z="0"/>
					<Vertex X="31440" Y="28335" Z="0"/>
					<Vertex X="31440" Y="28327" Z="0"/>
					<Vertex X="31448" Y="28311" Z="0"/>
					<Vertex X="31457" Y="28311" Z="0"/>
					<Vertex X="31457" Y="28286" Z="0"/>
					<Vertex X="31457" Y="28278" Z="0"/>
					<Vertex X="31457" Y="28261" Z="0"/>
					<Vertex X="31457" Y="28253" Z="0"/>
					<Vertex X="31457" Y="28237" Z="0"/>
					<Vertex X="31465" Y="28220" Z="0"/>
					<Vertex X="31465" Y="28204" Z="0"/>
					<Vertex X="31465" Y="28187" Z="0"/>
					<Vertex X="31465" Y="28171" Z="0"/>
					<Vertex X="31465" Y="28163" Z="0"/>
					<Vertex X="31465" Y="28146" Z="0"/>
					<Vertex X="31473" Y="28122" Z="0"/>
					<Vertex X="31473" Y="28114" Z="0"/>
					<Vertex X="31473" Y="28072" Z="0"/>
					<Vertex X="31473" Y="28048" Z="0"/>
					<Vertex X="31473" Y="28031" Z="0"/>
					<Vertex X="31473" Y="28015" Z="0"/>
					<Vertex X="31473" Y="27998" Z="0"/>
					<Vertex X="31473" Y="27974" Z="0"/>
					<Vertex X="31473" Y="27966" Z="0"/>
					<Vertex X="31473" Y="27941" Z="0"/>
					<Vertex X="31473" Y="27925" Z="0"/>
					<Vertex X="31473" Y="27916" Z="0"/>
					<Vertex X="31473" Y="27908" Z="0"/>
					<Vertex X="31473" Y="27892" Z="0"/>
					<Vertex X="31473" Y="27875" Z="0"/>
					<Vertex X="31473" Y="27851" Z="0"/>
					<Vertex X="31473" Y="27834" Z="0"/>
					<Vertex X="31473" Y="27818" Z="0"/>
					<Vertex X="31473" Y="27801" Z="0"/>
					<Vertex X="31473" Y="27793" Z="0"/>
					<Vertex X="31465" Y="27793" Z="0"/>
					<Vertex X="31457" Y="27785" Z="0"/>
					<Vertex X="31457" Y="27760" Z="0"/>
					<Vertex X="31457" Y="27752" Z="0"/>
					<Vertex X="31448" Y="27744" Z="0"/>
					<Vertex X="31448" Y="27719" Z="0"/>
					<Vertex X="31440" Y="27711" Z="0"/>
					<Vertex X="31440" Y="27703" Z="0"/>
					<Vertex X="31432" Y="27695" Z="0"/>
					<Vertex X="31432" Y="27686" Z="0"/>
					<Vertex X="31424" Y="27670" Z="0"/>
					<Vertex X="31424" Y="27662" Z="0"/>
					<Vertex X="31407" Y="27637" Z="0"/>
					<Vertex X="31399" Y="27621" Z="0"/>
					<Vertex X="31391" Y="27612" Z="0"/>
					<Vertex X="31391" Y="27604" Z="0"/>
					<Vertex X="31383" Y="27596" Z="0"/>
					<Vertex X="31375" Y="27580" Z="0"/>
					<Vertex X="31366" Y="27563" Z="0"/>
					<Vertex X="31358" Y="27555" Z="0"/>
					<Vertex X="31350" Y="27547" Z="0"/>
					<Vertex X="31342" Y="27547" Z="0"/>
					<Vertex X="31333" Y="27522" Z="0"/>
					<Vertex X="31317" Y="27514" Z="0"/>
					<Vertex X="31309" Y="27506" Z="0"/>
					<Vertex X="31301" Y="27497" Z="0"/>
					<Vertex X="31301" Y="27489" Z="0"/>
					<Vertex X="31292" Y="27489" Z="0"/>
					<Vertex X="31276" Y="27481" Z="0"/>
					<Vertex X="31268" Y="27464" Z="0"/>
					<Vertex X="31260" Y="27456" Z="0"/>
					<Vertex X="31251" Y="27456" Z="0"/>
					<Vertex X="31235" Y="27440" Z="0"/>
					<Vertex X="31218" Y="27432" Z="0"/>
					<Vertex X="31210" Y="27423" Z="0"/>
					<Vertex X="31202" Y="27415" Z="0"/>
					<Vertex X="31194" Y="27407" Z="0"/>
					<Vertex X="31177" Y="27399" Z="0"/>
					<Vertex X="31161" Y="27391" Z="0"/>
					<Vertex X="31145" Y="27374" Z="0"/>
					<Vertex X="31136" Y="27374" Z="0"/>
					<Vertex X="31128" Y="27366" Z="0"/>
					<Vertex X="31120" Y="27358" Z="0"/>
					<Vertex X="31087" Y="27349" Z="0"/>
					<Vertex X="31079" Y="27349" Z="0"/>
					<Vertex X="31071" Y="27341" Z="0"/>
					<Vertex X="31054" Y="27341" Z="0"/>
					<Vertex X="31021" Y="27325" Z="0"/>
					<Vertex X="30997" Y="27317" Z="0"/>
					<Vertex X="30988" Y="27308" Z="0"/>
					<Vertex X="30956" Y="27300" Z="0"/>
					<Vertex X="30939" Y="27292" Z="0"/>
					<Vertex X="30931" Y="27284" Z="0"/>
					<Vertex X="30923" Y="27284" Z="0"/>
					<Vertex X="30906" Y="27284" Z="0"/>
					<Vertex X="30890" Y="27267" Z="0"/>
					<Vertex X="30873" Y="27267" Z="0"/>
					<Vertex X="30865" Y="27267" Z="0"/>
					<Vertex X="30824" Y="27259" Z="0"/>
					<Vertex X="30808" Y="27259" Z="0"/>
					<Vertex X="30791" Y="27259" Z="0"/>
					<Vertex X="30783" Y="27259" Z="0"/>
					<Vertex X="30750" Y="27259" Z="0"/>
					<Vertex X="30734" Y="27259" Z="0"/>
					<Vertex X="30726" Y="27259" Z="0"/>
					<Vertex X="30709" Y="27259" Z="0"/>
					<Vertex X="30693" Y="27259" Z="0"/>
					<Vertex X="30668" Y="27259" Z="0"/>
					<Vertex X="30643" Y="27259" Z="0"/>
					<Vertex X="30627" Y="27259" Z="0"/>
					<Vertex X="30602" Y="27259" Z="0"/>
					<Vertex X="30578" Y="27259" Z="0"/>
					<Vertex X="30561" Y="27259" Z="0"/>
					<Vertex X="30545" Y="27259" Z="0"/>
					<Vertex X="30537" Y="27259" Z="0"/>
					<Vertex X="30520" Y="27259" Z="0"/>
					<Vertex X="30504" Y="27259" Z="0"/>
					<Vertex X="30495" Y="27259" Z="0"/>
					<Vertex X="30487" Y="27259" Z="0"/>
					<Vertex X="30463" Y="27267" Z="0"/>
					<Vertex X="30454" Y="27267" Z="0"/>
					<Vertex X="30446" Y="27267" Z="0"/>
					<Vertex X="30438" Y="27267" Z="0"/>
					<Vertex X="30413" Y="27292" Z="0"/>
					<Vertex X="30405" Y="27292" Z="0"/>
					<Vertex X="30397" Y="27292" Z="0"/>
					<Vertex X="30389" Y="27292" Z="0"/>
					<Vertex X="30372" Y="27292" Z="0"/>
					<Vertex X="30364" Y="27292" Z="0"/>
					<Vertex X="30364" Y="27300" Z="0"/>
					<Vertex X="30356" Y="27300" Z="0"/>
					<Vertex X="30348" Y="27300" Z="0"/>
					<Vertex X="30339" Y="27300" Z="0"/>
					<Vertex X="30323" Y="27317" Z="0"/>
				</Vertices>
			</Region>
			<Region Id="6" Type="0" Zoom="0.210000" Selected="0" ImageLocation="" ImageFocus="0" Length="6358.3" Area="1577669.5" LengthMicrons="1569.2" AreaMicrons="96096.2" Text="ACINAR" NegativeROA="0" InputRegionId="0" Analyze="1" DisplayId="6">
				<Attributes/>
				<Vertices>
					<Vertex X="20643" Y="25958" Z="0"/>
					<Vertex X="20648" Y="25958" Z="0"/>
					<Vertex X="20653" Y="25958" Z="0"/>
					<Vertex X="20657" Y="25958" Z="0"/>
					<Vertex X="20662" Y="25958" Z="0"/>
					<Vertex X="20667" Y="25958" Z="0"/>
					<Vertex X="20672" Y="25958" Z="0"/>
					<Vertex X="20676" Y="25958" Z="0"/>
					<Vertex X="20681" Y="25958" Z="0"/>
					<Vertex X="20686" Y="25953" Z="0"/>
					<Vertex X="20691" Y="25953" Z="0"/>
					<Vertex X="20695" Y="25948" Z="0"/>
					<Vertex X="20700" Y="25948" Z="0"/>
					<Vertex X="20705" Y="25943" Z="0"/>
					<Vertex X="20710" Y="25943" Z="0"/>
					<Vertex X="20714" Y="25943" Z="0"/>
					<Vertex X="20719" Y="25943" Z="0"/>
					<Vertex X="20724" Y="25943" Z="0"/>
					<Vertex X="20729" Y="25943" Z="0"/>
					<Vertex X="20738" Y="25943" Z="0"/>
					<Vertex X="20743" Y="25943" Z="0"/>
					<Vertex X="20748" Y="25943" Z="0"/>
					<Vertex X="20757" Y="25934" Z="0"/>
					<Vertex X="20762" Y="25934" Z="0"/>
					<Vertex X="20767" Y="25934" Z="0"/>
					<Vertex X="20776" Y="25934" Z="0"/>
					<Vertex X="20786" Y="25934" Z="0"/>
					<Vertex X="20791" Y="25934" Z="0"/>
					<Vertex X="20795" Y="25934" Z="0"/>
					<Vertex X="20800" Y="25934" Z="0"/>
					<Vertex X="20805" Y="25934" Z="0"/>
					<Vertex X="20810" Y="25934" Z="0"/>
					<Vertex X="20814" Y="25934" Z="0"/>
					<Vertex X="20819" Y="25934" Z="0"/>
					<Vertex X="20824" Y="25934" Z="0"/>
					<Vertex X="20829" Y="25934" Z="0"/>
					<Vertex X="20833" Y="25934" Z="0"/>
					<Vertex X="20838" Y="25934" Z="0"/>
					<Vertex X="20843" Y="25934" Z="0"/>
					<Vertex X="20848" Y="25939" Z="0"/>
					<Vertex X="20853" Y="25939" Z="0"/>
					<Vertex X="20857" Y="25939" Z="0"/>
					<Vertex X="20862" Y="25943" Z="0"/>
					<Vertex X="20867" Y="25948" Z="0"/>
					<Vertex X="20872" Y="25948" Z="0"/>
					<Vertex X="20876" Y="25953" Z="0"/>
					<Vertex X="20876" Y="25958" Z="0"/>
					<Vertex X="20886" Y="25962" Z="0"/>
					<Vertex X="20886" Y="25967" Z="0"/>
					<Vertex X="20891" Y="25967" Z="0"/>
					<Vertex X="20895" Y="25972" Z="0"/>
					<Vertex X="20900" Y="25977" Z="0"/>
					<Vertex X="20900" Y="25981" Z="0"/>
					<Vertex X="20905" Y="25981" Z="0"/>
					<Vertex X="20905" Y="25986" Z="0"/>
					<Vertex X="20910" Y="25991" Z="0"/>
					<Vertex X="20914" Y="25996" Z="0"/>
					<Vertex X="20914" Y="26000" Z="0"/>
					<Vertex X="20914" Y="26005" Z="0"/>
					<Vertex X="20919" Y="26010" Z="0"/>
					<Vertex X="20924" Y="26015" Z="0"/>
					<Vertex X="20929" Y="26015" Z="0"/>
					<Vertex X="20929" Y="26020" Z="0"/>
					<Vertex X="20929" Y="26024" Z="0"/>
					<Vertex X="20933" Y="26034" Z="0"/>
					<Vertex X="20938" Y="26043" Z="0"/>
					<Vertex X="20938" Y="26048" Z="0"/>
					<Vertex X="20938" Y="26058" Z="0"/>
					<Vertex X="20943" Y="26067" Z="0"/>
					<Vertex X="20948" Y="26077" Z="0"/>
					<Vertex X="20948" Y="26081" Z="0"/>
					<Vertex X="20953" Y="26100" Z="0"/>
					<Vertex X="20957" Y="26115" Z="0"/>
					<Vertex X="20957" Y="26124" Z="0"/>
					<Vertex X="20962" Y="26139" Z="0"/>
					<Vertex X="20967" Y="26148" Z="0"/>
					<Vertex X="20967" Y="26162" Z="0"/>
					<Vertex X="20972" Y="26177" Z="0"/>
					<Vertex X="20972" Y="26191" Z="0"/>
					<Vertex X="20976" Y="26205" Z="0"/>
					<Vertex X="20981" Y="26210" Z="0"/>
					<Vertex X="20986" Y="26234" Z="0"/>
					<Vertex X="20991" Y="26243" Z="0"/>
					<Vertex X="20991" Y="26253" Z="0"/>
					<Vertex X="20995" Y="26262" Z="0"/>
					<Vertex X="20995" Y="26267" Z="0"/>
					<Vertex X="20995" Y="26272" Z="0"/>
					<Vertex X="20995" Y="26277" Z="0"/>
					<Vertex X="21000" Y="26281" Z="0"/>
					<Vertex X="21000" Y="26286" Z="0"/>
					<Vertex X="21000" Y="26291" Z="0"/>
					<Vertex X="21005" Y="26296" Z="0"/>
					<Vertex X="21005" Y="26305" Z="0"/>
					<Vertex X="21010" Y="26310" Z="0"/>
					<Vertex X="21010" Y="26324" Z="0"/>
					<Vertex X="21010" Y="26329" Z="0"/>
					<Vertex X="21010" Y="26334" Z="0"/>
					<Vertex X="21019" Y="26343" Z="0"/>
					<Vertex X="21024" Y="26358" Z="0"/>
					<Vertex X="21024" Y="26362" Z="0"/>
					<Vertex X="21024" Y="26367" Z="0"/>
					<Vertex X="21024" Y="26377" Z="0"/>
					<Vertex X="21029" Y="26377" Z="0"/>
					<Vertex X="21029" Y="26386" Z="0"/>
					<Vertex X="21033" Y="26396" Z="0"/>
					<Vertex X="21033" Y="26400" Z="0"/>
					<Vertex X="21038" Y="26405" Z="0"/>
					<Vertex X="21038" Y="26410" Z="0"/>
					<Vertex X="21038" Y="26420" Z="0"/>
					<Vertex X="21038" Y="26424" Z="0"/>
					<Vertex X="21038" Y="26429" Z="0"/>
					<Vertex X="21043" Y="26439" Z="0"/>
					<Vertex X="21043" Y="26443" Z="0"/>
					<Vertex X="21048" Y="26453" Z="0"/>
					<Vertex X="21053" Y="26462" Z="0"/>
					<Vertex X="21057" Y="26467" Z="0"/>
					<Vertex X="21057" Y="26477" Z="0"/>
					<Vertex X="21057" Y="26481" Z="0"/>
					<Vertex X="21067" Y="26486" Z="0"/>
					<Vertex X="21067" Y="26491" Z="0"/>
					<Vertex X="21067" Y="26496" Z="0"/>
					<Vertex X="21067" Y="26500" Z="0"/>
					<Vertex X="21067" Y="26505" Z="0"/>
					<Vertex X="21072" Y="26510" Z="0"/>
					<Vertex X="21072" Y="26524" Z="0"/>
					<Vertex X="21076" Y="26524" Z="0"/>
					<Vertex X="21076" Y="26529" Z="0"/>
					<Vertex X="21081" Y="26548" Z="0"/>
					<Vertex X="21086" Y="26558" Z="0"/>
					<Vertex X="21091" Y="26562" Z="0"/>
					<Vertex X="21091" Y="26567" Z="0"/>
					<Vertex X="21091" Y="26577" Z="0"/>
					<Vertex X="21091" Y="26581" Z="0"/>
					<Vertex X="21095" Y="26591" Z="0"/>
					<Vertex X="21100" Y="26596" Z="0"/>
					<Vertex X="21100" Y="26600" Z="0"/>
					<Vertex X="21100" Y="26615" Z="0"/>
					<Vertex X="21105" Y="26615" Z="0"/>
					<Vertex X="21105" Y="26624" Z="0"/>
					<Vertex X="21110" Y="26629" Z="0"/>
					<Vertex X="21110" Y="26639" Z="0"/>
					<Vertex X="21110" Y="26643" Z="0"/>
					<Vertex X="21110" Y="26648" Z="0"/>
					<Vertex X="21114" Y="26653" Z="0"/>
					<Vertex X="21114" Y="26658" Z="0"/>
					<Vertex X="21114" Y="26667" Z="0"/>
					<Vertex X="21119" Y="26672" Z="0"/>
					<Vertex X="21119" Y="26677" Z="0"/>
					<Vertex X="21119" Y="26686" Z="0"/>
					<Vertex X="21124" Y="26686" Z="0"/>
					<Vertex X="21124" Y="26691" Z="0"/>
					<Vertex X="21129" Y="26700" Z="0"/>
					<Vertex X="21129" Y="26705" Z="0"/>
					<Vertex X="21133" Y="26715" Z="0"/>
					<Vertex X="21133" Y="26720" Z="0"/>
					<Vertex X="21133" Y="26724" Z="0"/>
					<Vertex X="21133" Y="26729" Z="0"/>
					<Vertex X="21133" Y="26734" Z="0"/>
					<Vertex X="21138" Y="26734" Z="0"/>
					<Vertex X="21138" Y="26739" Z="0"/>
					<Vertex X="21138" Y="26743" Z="0"/>
					<Vertex X="21138" Y="26748" Z="0"/>
					<Vertex X="21143" Y="26753" Z="0"/>
					<Vertex X="21143" Y="26758" Z="0"/>
					<Vertex X="21148" Y="26762" Z="0"/>
					<Vertex X="21148" Y="26772" Z="0"/>
					<Vertex X="21148" Y="26777" Z="0"/>
					<Vertex X="21153" Y="26781" Z="0"/>
					<Vertex X="21153" Y="26786" Z="0"/>
					<Vertex X="21153" Y="26791" Z="0"/>
					<Vertex X="21157" Y="26791" Z="0"/>
					<Vertex X="21157" Y="26796" Z="0"/>
					<Vertex X="21162" Y="26805" Z="0"/>
					<Vertex X="21162" Y="26810" Z="0"/>
					<Vertex X="21162" Y="26815" Z="0"/>
					<Vertex X="21162" Y="26820" Z="0"/>
					<Vertex X="21162" Y="26824" Z="0"/>
					<Vertex X="21167" Y="26834" Z="0"/>
					<Vertex X="21172" Y="26839" Z="0"/>
					<Vertex X="21172" Y="26848" Z="0"/>
					<Vertex X="21176" Y="26858" Z="0"/>
					<Vertex X="21176" Y="26862" Z="0"/>
					<Vertex X="21181" Y="26867" Z="0"/>
					<Vertex X="21181" Y="26881" Z="0"/>
					<Vertex X="21181" Y="26886" Z="0"/>
					<Vertex X="21181" Y="26891" Z="0"/>
					<Vertex X="21181" Y="26900" Z="0"/>
					<Vertex X="21191" Y="26905" Z="0"/>
					<Vertex X="21195" Y="26910" Z="0"/>
					<Vertex X="21195" Y="26915" Z="0"/>
					<Vertex X="21195" Y="26920" Z="0"/>
					<Vertex X="21195" Y="26929" Z="0"/>
					<Vertex X="21195" Y="26934" Z="0"/>
					<Vertex X="21195" Y="26939" Z="0"/>
					<Vertex X="21195" Y="26948" Z="0"/>
					<Vertex X="21195" Y="26953" Z="0"/>
					<Vertex X="21195" Y="26962" Z="0"/>
					<Vertex X="21200" Y="26972" Z="0"/>
					<Vertex X="21200" Y="26981" Z="0"/>
					<Vertex X="21200" Y="26986" Z="0"/>
					<Vertex X="21200" Y="26996" Z="0"/>
					<Vertex X="21200" Y="27000" Z="0"/>
					<Vertex X="21205" Y="27005" Z="0"/>
					<Vertex X="21205" Y="27010" Z="0"/>
					<Vertex X="21205" Y="27020" Z="0"/>
					<Vertex X="21210" Y="27024" Z="0"/>
					<Vertex X="21210" Y="27029" Z="0"/>
					<Vertex X="21210" Y="27034" Z="0"/>
					<Vertex X="21210" Y="27043" Z="0"/>
					<Vertex X="21210" Y="27048" Z="0"/>
					<Vertex X="21210" Y="27058" Z="0"/>
					<Vertex X="21214" Y="27062" Z="0"/>
					<Vertex X="21214" Y="27067" Z="0"/>
					<Vertex X="21214" Y="27077" Z="0"/>
					<Vertex X="21214" Y="27081" Z="0"/>
					<Vertex X="21214" Y="27091" Z="0"/>
					<Vertex X="21214" Y="27096" Z="0"/>
					<Vertex X="21219" Y="27105" Z="0"/>
					<Vertex X="21224" Y="27110" Z="0"/>
					<Vertex X="21224" Y="27115" Z="0"/>
					<Vertex X="21224" Y="27120" Z="0"/>
					<Vertex X="21224" Y="27124" Z="0"/>
					<Vertex X="21224" Y="27129" Z="0"/>
					<Vertex X="21224" Y="27134" Z="0"/>
					<Vertex X="21224" Y="27139" Z="0"/>
					<Vertex X="21224" Y="27143" Z="0"/>
					<Vertex X="21224" Y="27148" Z="0"/>
					<Vertex X="21224" Y="27153" Z="0"/>
					<Vertex X="21224" Y="27158" Z="0"/>
					<Vertex X="21224" Y="27162" Z="0"/>
					<Vertex X="21229" Y="27162" Z="0"/>
					<Vertex X="21229" Y="27167" Z="0"/>
					<Vertex X="21229" Y="27177" Z="0"/>
					<Vertex X="21229" Y="27181" Z="0"/>
					<Vertex X="21229" Y="27186" Z="0"/>
					<Vertex X="21229" Y="27191" Z="0"/>
					<Vertex X="21233" Y="27196" Z="0"/>
					<Vertex X="21233" Y="27200" Z="0"/>
					<Vertex X="21233" Y="27210" Z="0"/>
					<Vertex X="21233" Y="27215" Z="0"/>
					<Vertex X="21238" Y="27220" Z="0"/>
					<Vertex X="21238" Y="27224" Z="0"/>
					<Vertex X="21238" Y="27229" Z="0"/>
					<Vertex X="21243" Y="27239" Z="0"/>
					<Vertex X="21243" Y="27243" Z="0"/>
					<Vertex X="21243" Y="27248" Z="0"/>
					<Vertex X="21243" Y="27258" Z="0"/>
					<Vertex X="21248" Y="27262" Z="0"/>
					<Vertex X="21248" Y="27267" Z="0"/>
					<Vertex X="21248" Y="27272" Z="0"/>
					<Vertex X="21248" Y="27281" Z="0"/>
					<Vertex X="21248" Y="27286" Z="0"/>
					<Vertex X="21248" Y="27291" Z="0"/>
					<Vertex X="21248" Y="27296" Z="0"/>
					<Vertex X="21253" Y="27300" Z="0"/>
					<Vertex X="21253" Y="27305" Z="0"/>
					<Vertex X="21253" Y="27310" Z="0"/>
					<Vertex X="21253" Y="27315" Z="0"/>
					<Vertex X="21253" Y="27320" Z="0"/>
					<Vertex X="21253" Y="27324" Z="0"/>
					<Vertex X="21257" Y="27334" Z="0"/>
					<Vertex X="21257" Y="27339" Z="0"/>
					<Vertex X="21257" Y="27343" Z="0"/>
					<Vertex X="21257" Y="27348" Z="0"/>
					<Vertex X="21257" Y="27353" Z="0"/>
					<Vertex X="21257" Y="27358" Z="0"/>
					<Vertex X="21257" Y="27362" Z="0"/>
					<Vertex X="21257" Y="27367" Z="0"/>
					<Vertex X="21257" Y="27372" Z="0"/>
					<Vertex X="21257" Y="27377" Z="0"/>
					<Vertex X="21257" Y="27381" Z="0"/>
					<Vertex X="21257" Y="27386" Z="0"/>
					<Vertex X="21257" Y="27391" Z="0"/>
					<Vertex X="21253" Y="27391" Z="0"/>
					<Vertex X="21253" Y="27396" Z="0"/>
					<Vertex X="21253" Y="27400" Z="0"/>
					<Vertex X="21248" Y="27405" Z="0"/>
					<Vertex X="21248" Y="27415" Z="0"/>
					<Vertex X="21243" Y="27420" Z="0"/>
					<Vertex X="21243" Y="27424" Z="0"/>
					<Vertex X="21243" Y="27429" Z="0"/>
					<Vertex X="21238" Y="27429" Z="0"/>
					<Vertex X="21238" Y="27434" Z="0"/>
					<Vertex X="21233" Y="27443" Z="0"/>
					<Vertex X="21233" Y="27448" Z="0"/>
					<Vertex X="21229" Y="27453" Z="0"/>
					<Vertex X="21229" Y="27458" Z="0"/>
					<Vertex X="21224" Y="27458" Z="0"/>
					<Vertex X="21219" Y="27467" Z="0"/>
					<Vertex X="21214" Y="27467" Z="0"/>
					<Vertex X="21210" Y="27472" Z="0"/>
					<Vertex X="21205" Y="27472" Z="0"/>
					<Vertex X="21200" Y="27477" Z="0"/>
					<Vertex X="21195" Y="27481" Z="0"/>
					<Vertex X="21181" Y="27481" Z="0"/>
					<Vertex X="21176" Y="27481" Z="0"/>
					<Vertex X="21172" Y="27481" Z="0"/>
					<Vertex X="21167" Y="27486" Z="0"/>
					<Vertex X="21167" Y="27491" Z="0"/>
					<Vertex X="21162" Y="27491" Z="0"/>
					<Vertex X="21157" Y="27491" Z="0"/>
					<Vertex X="21153" Y="27491" Z="0"/>
					<Vertex X="21148" Y="27491" Z="0"/>
					<Vertex X="21143" Y="27491" Z="0"/>
					<Vertex X="21138" Y="27491" Z="0"/>
					<Vertex X="21133" Y="27491" Z="0"/>
					<Vertex X="21129" Y="27491" Z="0"/>
					<Vertex X="21124" Y="27491" Z="0"/>
					<Vertex X="21119" Y="27491" Z="0"/>
					<Vertex X="21110" Y="27491" Z="0"/>
					<Vertex X="21105" Y="27491" Z="0"/>
					<Vertex X="21100" Y="27491" Z="0"/>
					<Vertex X="21095" Y="27491" Z="0"/>
					<Vertex X="21091" Y="27491" Z="0"/>
					<Vertex X="21086" Y="27491" Z="0"/>
					<Vertex X="21081" Y="27491" Z="0"/>
					<Vertex X="21076" Y="27491" Z="0"/>
					<Vertex X="21072" Y="27491" Z="0"/>
					<Vertex X="21067" Y="27491" Z="0"/>
					<Vertex X="21062" Y="27491" Z="0"/>
					<Vertex X="21053" Y="27491" Z="0"/>
					<Vertex X="21048" Y="27491" Z="0"/>
					<Vertex X="21038" Y="27491" Z="0"/>
					<Vertex X="21033" Y="27491" Z="0"/>
					<Vertex X="21024" Y="27491" Z="0"/>
					<Vertex X="21019" Y="27491" Z="0"/>
					<Vertex X="21014" Y="27491" Z="0"/>
					<Vertex X="21010" Y="27491" Z="0"/>
					<Vertex X="21005" Y="27486" Z="0"/>
					<Vertex X="21000" Y="27486" Z="0"/>
					<Vertex X="20991" Y="27486" Z="0"/>
					<Vertex X="20986" Y="27486" Z="0"/>
					<Vertex X="20981" Y="27486" Z="0"/>
					<Vertex X="20976" Y="27486" Z="0"/>
					<Vertex X="20972" Y="27486" Z="0"/>
					<Vertex X="20972" Y="27481" Z="0"/>
					<Vertex X="20967" Y="27481" Z="0"/>
					<Vertex X="20962" Y="27481" Z="0"/>
					<Vertex X="20957" Y="27481" Z="0"/>
					<Vertex X="20957" Y="27477" Z="0"/>
					<Vertex X="20953" Y="27477" Z="0"/>
					<Vertex X="20948" Y="27472" Z="0"/>
					<Vertex X="20943" Y="27472" Z="0"/>
					<Vertex X="20938" Y="27472" Z="0"/>
					<Vertex X="20933" Y="27467" Z="0"/>
					<Vertex X="20929" Y="27467" Z="0"/>
					<Vertex X="20924" Y="27467" Z="0"/>
					<Vertex X="20919" Y="27462" Z="0"/>
					<Vertex X="20919" Y="27458" Z="0"/>
					<Vertex X="20914" Y="27458" Z="0"/>
					<Vertex X="20914" Y="27453" Z="0"/>
					<Vertex X="20910" Y="27453" Z="0"/>
					<Vertex X="20905" Y="27448" Z="0"/>
					<Vertex X="20900" Y="27439" Z="0"/>
					<Vertex X="20900" Y="27429" Z="0"/>
					<Vertex X="20900" Y="27424" Z="0"/>
					<Vertex X="20891" Y="27415" Z="0"/>
					<Vertex X="20886" Y="27405" Z="0"/>
					<Vertex X="20886" Y="27400" Z="0"/>
					<Vertex X="20886" Y="27391" Z="0"/>
					<Vertex X="20886" Y="27386" Z="0"/>
					<Vertex X="20886" Y="27381" Z="0"/>
					<Vertex X="20886" Y="27372" Z="0"/>
					<Vertex X="20886" Y="27367" Z="0"/>
					<Vertex X="20886" Y="27358" Z="0"/>
					<Vertex X="20886" Y="27348" Z="0"/>
					<Vertex X="20886" Y="27343" Z="0"/>
					<Vertex X="20886" Y="27339" Z="0"/>
					<Vertex X="20886" Y="27320" Z="0"/>
					<Vertex X="20886" Y="27310" Z="0"/>
					<Vertex X="20886" Y="27300" Z="0"/>
					<Vertex X="20886" Y="27291" Z="0"/>
					<Vertex X="20886" Y="27281" Z="0"/>
					<Vertex X="20886" Y="27272" Z="0"/>
					<Vertex X="20886" Y="27267" Z="0"/>
					<Vertex X="20886" Y="27262" Z="0"/>
					<Vertex X="20886" Y="27253" Z="0"/>
					<Vertex X="20886" Y="27243" Z="0"/>
					<Vertex X="20886" Y="27239" Z="0"/>
					<Vertex X="20886" Y="27234" Z="0"/>
					<Vertex X="20886" Y="27224" Z="0"/>
					<Vertex X="20886" Y="27220" Z="0"/>
					<Vertex X="20886" Y="27210" Z="0"/>
					<Vertex X="20886" Y="27205" Z="0"/>
					<Vertex X="20881" Y="27191" Z="0"/>
					<Vertex X="20881" Y="27181" Z="0"/>
					<Vertex X="20881" Y="27177" Z="0"/>
					<Vertex X="20881" Y="27172" Z="0"/>
					<Vertex X="20881" Y="27162" Z="0"/>
					<Vertex X="20881" Y="27153" Z="0"/>
					<Vertex X="20881" Y="27148" Z="0"/>
					<Vertex X="20881" Y="27134" Z="0"/>
					<Vertex X="20881" Y="27129" Z="0"/>
					<Vertex X="20881" Y="27115" Z="0"/>
					<Vertex X="20881" Y="27105" Z="0"/>
					<Vertex X="20881" Y="27096" Z="0"/>
					<Vertex X="20881" Y="27086" Z="0"/>
					<Vertex X="20881" Y="27081" Z="0"/>
					<Vertex X="20881" Y="27072" Z="0"/>
					<Vertex X="20881" Y="27067" Z="0"/>
					<Vertex X="20881" Y="27062" Z="0"/>
					<Vertex X="20881" Y="27053" Z="0"/>
					<Vertex X="20881" Y="27048" Z="0"/>
					<Vertex X="20881" Y="27043" Z="0"/>
					<Vertex X="20881" Y="27039" Z="0"/>
					<Vertex X="20881" Y="27034" Z="0"/>
					<Vertex X="20881" Y="27029" Z="0"/>
					<Vertex X="20876" Y="27020" Z="0"/>
					<Vertex X="20876" Y="27010" Z="0"/>
					<Vertex X="20876" Y="27005" Z="0"/>
					<Vertex X="20876" Y="26996" Z="0"/>
					<Vertex X="20872" Y="26991" Z="0"/>
					<Vertex X="20872" Y="26986" Z="0"/>
					<Vertex X="20872" Y="26981" Z="0"/>
					<Vertex X="20867" Y="26977" Z="0"/>
					<Vertex X="20867" Y="26972" Z="0"/>
					<Vertex X="20867" Y="26962" Z="0"/>
					<Vertex X="20857" Y="26958" Z="0"/>
					<Vertex X="20857" Y="26948" Z="0"/>
					<Vertex X="20853" Y="26939" Z="0"/>
					<Vertex X="20848" Y="26939" Z="0"/>
					<Vertex X="20848" Y="26934" Z="0"/>
					<Vertex X="20843" Y="26929" Z="0"/>
					<Vertex X="20838" Y="26924" Z="0"/>
					<Vertex X="20833" Y="26924" Z="0"/>
					<Vertex X="20829" Y="26924" Z="0"/>
					<Vertex X="20829" Y="26920" Z="0"/>
					<Vertex X="20824" Y="26920" Z="0"/>
					<Vertex X="20814" Y="26920" Z="0"/>
					<Vertex X="20810" Y="26920" Z="0"/>
					<Vertex X="20800" Y="26920" Z="0"/>
					<Vertex X="20795" Y="26920" Z="0"/>
					<Vertex X="20781" Y="26920" Z="0"/>
					<Vertex X="20776" Y="26920" Z="0"/>
					<Vertex X="20772" Y="26924" Z="0"/>
					<Vertex X="20767" Y="26924" Z="0"/>
					<Vertex X="20757" Y="26929" Z="0"/>
					<Vertex X="20753" Y="26934" Z="0"/>
					<Vertex X="20748" Y="26934" Z="0"/>
					<Vertex X="20738" Y="26934" Z="0"/>
					<Vertex X="20733" Y="26934" Z="0"/>
					<Vertex X="20729" Y="26939" Z="0"/>
					<Vertex X="20724" Y="26939" Z="0"/>
					<Vertex X="20719" Y="26939" Z="0"/>
					<Vertex X="20710" Y="26939" Z="0"/>
					<Vertex X="20705" Y="26939" Z="0"/>
					<Vertex X="20700" Y="26943" Z="0"/>
					<Vertex X="20695" Y="26948" Z="0"/>
					<Vertex X="20695" Y="26953" Z="0"/>
					<Vertex X="20691" Y="26953" Z="0"/>
					<Vertex X="20686" Y="26958" Z="0"/>
					<Vertex X="20676" Y="26962" Z="0"/>
					<Vertex X="20676" Y="26967" Z="0"/>
					<Vertex X="20672" Y="26972" Z="0"/>
					<Vertex X="20662" Y="26981" Z="0"/>
					<Vertex X="20657" Y="26986" Z="0"/>
					<Vertex X="20643" Y="26996" Z="0"/>
					<Vertex X="20638" Y="27005" Z="0"/>
					<Vertex X="20633" Y="27010" Z="0"/>
					<Vertex X="20624" Y="27024" Z="0"/>
					<Vertex X="20614" Y="27029" Z="0"/>
					<Vertex X="20610" Y="27034" Z="0"/>
					<Vertex X="20595" Y="27048" Z="0"/>
					<Vertex X="20591" Y="27053" Z="0"/>
					<Vertex X="20586" Y="27058" Z="0"/>
					<Vertex X="20581" Y="27062" Z="0"/>
					<Vertex X="20572" Y="27077" Z="0"/>
					<Vertex X="20562" Y="27081" Z="0"/>
					<Vertex X="20553" Y="27091" Z="0"/>
					<Vertex X="20543" Y="27105" Z="0"/>
					<Vertex X="20533" Y="27110" Z="0"/>
					<Vertex X="20519" Y="27124" Z="0"/>
					<Vertex X="20514" Y="27124" Z="0"/>
					<Vertex X="20505" Y="27129" Z="0"/>
					<Vertex X="20500" Y="27134" Z="0"/>
					<Vertex X="20495" Y="27139" Z="0"/>
					<Vertex X="20486" Y="27143" Z="0"/>
					<Vertex X="20476" Y="27148" Z="0"/>
					<Vertex X="20467" Y="27153" Z="0"/>
					<Vertex X="20462" Y="27158" Z="0"/>
					<Vertex X="20457" Y="27158" Z="0"/>
					<Vertex X="20453" Y="27158" Z="0"/>
					<Vertex X="20438" Y="27172" Z="0"/>
					<Vertex X="20433" Y="27172" Z="0"/>
					<Vertex X="20429" Y="27172" Z="0"/>
					<Vertex X="20424" Y="27177" Z="0"/>
					<Vertex X="20419" Y="27177" Z="0"/>
					<Vertex X="20410" Y="27181" Z="0"/>
					<Vertex X="20405" Y="27181" Z="0"/>
					<Vertex X="20405" Y="27186" Z="0"/>
					<Vertex X="20395" Y="27186" Z="0"/>
					<Vertex X="20391" Y="27186" Z="0"/>
					<Vertex X="20381" Y="27186" Z="0"/>
					<Vertex X="20376" Y="27186" Z="0"/>
					<Vertex X="20372" Y="27186" Z="0"/>
					<Vertex X="20367" Y="27191" Z="0"/>
					<Vertex X="20362" Y="27191" Z="0"/>
					<Vertex X="20353" Y="27191" Z="0"/>
					<Vertex X="20348" Y="27191" Z="0"/>
					<Vertex X="20343" Y="27191" Z="0"/>
					<Vertex X="20333" Y="27191" Z="0"/>
					<Vertex X="20329" Y="27191" Z="0"/>
					<Vertex X="20319" Y="27191" Z="0"/>
					<Vertex X="20314" Y="27191" Z="0"/>
					<Vertex X="20305" Y="27191" Z="0"/>
					<Vertex X="20300" Y="27191" Z="0"/>
					<Vertex X="20295" Y="27191" Z="0"/>
					<Vertex X="20291" Y="27191" Z="0"/>
					<Vertex X="20286" Y="27191" Z="0"/>
					<Vertex X="20276" Y="27191" Z="0"/>
					<Vertex X="20272" Y="27191" Z="0"/>
					<Vertex X="20262" Y="27191" Z="0"/>
					<Vertex X="20257" Y="27191" Z="0"/>
					<Vertex X="20253" Y="27191" Z="0"/>
					<Vertex X="20248" Y="27186" Z="0"/>
					<Vertex X="20243" Y="27186" Z="0"/>
					<Vertex X="20238" Y="27186" Z="0"/>
					<Vertex X="20229" Y="27181" Z="0"/>
					<Vertex X="20219" Y="27177" Z="0"/>
					<Vertex X="20214" Y="27177" Z="0"/>
					<Vertex X="20210" Y="27172" Z="0"/>
					<Vertex X="20205" Y="27167" Z="0"/>
					<Vertex X="20195" Y="27167" Z="0"/>
					<Vertex X="20186" Y="27162" Z="0"/>
					<Vertex X="20172" Y="27158" Z="0"/>
					<Vertex X="20162" Y="27153" Z="0"/>
					<Vertex X="20157" Y="27148" Z="0"/>
					<Vertex X="20143" Y="27143" Z="0"/>
					<Vertex X="20129" Y="27134" Z="0"/>
					<Vertex X="20119" Y="27129" Z="0"/>
					<Vertex X="20100" Y="27120" Z="0"/>
					<Vertex X="20086" Y="27115" Z="0"/>
					<Vertex X="20076" Y="27105" Z="0"/>
					<Vertex X="20062" Y="27100" Z="0"/>
					<Vertex X="20038" Y="27086" Z="0"/>
					<Vertex X="20029" Y="27086" Z="0"/>
					<Vertex X="20010" Y="27077" Z="0"/>
					<Vertex X="19991" Y="27067" Z="0"/>
					<Vertex X="19976" Y="27062" Z="0"/>
					<Vertex X="19957" Y="27053" Z="0"/>
					<Vertex X="19943" Y="27048" Z="0"/>
					<Vertex X="19914" Y="27034" Z="0"/>
					<Vertex X="19905" Y="27029" Z="0"/>
					<Vertex X="19881" Y="27020" Z="0"/>
					<Vertex X="19857" Y="27020" Z="0"/>
					<Vertex X="19843" Y="27010" Z="0"/>
					<Vertex X="19824" Y="27000" Z="0"/>
					<Vertex X="19786" Y="26986" Z="0"/>
					<Vertex X="19776" Y="26981" Z="0"/>
					<Vertex X="19753" Y="26967" Z="0"/>
					<Vertex X="19748" Y="26967" Z="0"/>
					<Vertex X="19738" Y="26962" Z="0"/>
					<Vertex X="19714" Y="26953" Z="0"/>
					<Vertex X="19705" Y="26948" Z="0"/>
					<Vertex X="19700" Y="26943" Z="0"/>
					<Vertex X="19681" Y="26934" Z="0"/>
					<Vertex X="19667" Y="26929" Z="0"/>
					<Vertex X="19657" Y="26920" Z="0"/>
					<Vertex X="19643" Y="26915" Z="0"/>
					<Vertex X="19638" Y="26910" Z="0"/>
					<Vertex X="19624" Y="26905" Z="0"/>
					<Vertex X="19614" Y="26900" Z="0"/>
					<Vertex X="19595" Y="26896" Z="0"/>
					<Vertex X="19591" Y="26891" Z="0"/>
					<Vertex X="19586" Y="26891" Z="0"/>
					<Vertex X="19581" Y="26881" Z="0"/>
					<Vertex X="19572" Y="26877" Z="0"/>
					<Vertex X="19567" Y="26872" Z="0"/>
					<Vertex X="19562" Y="26867" Z="0"/>
					<Vertex X="19557" Y="26858" Z="0"/>
					<Vertex X="19553" Y="26858" Z="0"/>
					<Vertex X="19548" Y="26848" Z="0"/>
					<Vertex X="19543" Y="26843" Z="0"/>
					<Vertex X="19533" Y="26829" Z="0"/>
					<Vertex X="19533" Y="26815" Z="0"/>
					<Vertex X="19524" Y="26800" Z="0"/>
					<Vertex X="19524" Y="26781" Z="0"/>
					<Vertex X="19519" Y="26772" Z="0"/>
					<Vertex X="19519" Y="26753" Z="0"/>
					<Vertex X="19519" Y="26743" Z="0"/>
					<Vertex X="19519" Y="26734" Z="0"/>
					<Vertex X="19519" Y="26724" Z="0"/>
					<Vertex X="19519" Y="26710" Z="0"/>
					<Vertex X="19519" Y="26705" Z="0"/>
					<Vertex X="19519" Y="26700" Z="0"/>
					<Vertex X="19519" Y="26696" Z="0"/>
					<Vertex X="19519" Y="26691" Z="0"/>
					<Vertex X="19519" Y="26686" Z="0"/>
					<Vertex X="19519" Y="26681" Z="0"/>
					<Vertex X="19519" Y="26677" Z="0"/>
					<Vertex X="19519" Y="26667" Z="0"/>
					<Vertex X="19519" Y="26662" Z="0"/>
					<Vertex X="19519" Y="26658" Z="0"/>
					<Vertex X="19519" Y="26648" Z="0"/>
					<Vertex X="19519" Y="26643" Z="0"/>
					<Vertex X="19519" Y="26639" Z="0"/>
					<Vertex X="19519" Y="26629" Z="0"/>
					<Vertex X="19529" Y="26615" Z="0"/>
					<Vertex X="19529" Y="26605" Z="0"/>
					<Vertex X="19538" Y="26591" Z="0"/>
					<Vertex X="19543" Y="26591" Z="0"/>
					<Vertex X="19543" Y="26581" Z="0"/>
					<Vertex X="19548" Y="26581" Z="0"/>
					<Vertex X="19548" Y="26572" Z="0"/>
					<Vertex X="19553" Y="26572" Z="0"/>
					<Vertex X="19557" Y="26567" Z="0"/>
					<Vertex X="19557" Y="26562" Z="0"/>
					<Vertex X="19562" Y="26553" Z="0"/>
					<Vertex X="19567" Y="26548" Z="0"/>
					<Vertex X="19576" Y="26539" Z="0"/>
					<Vertex X="19581" Y="26529" Z="0"/>
					<Vertex X="19586" Y="26524" Z="0"/>
					<Vertex X="19591" Y="26520" Z="0"/>
					<Vertex X="19595" Y="26510" Z="0"/>
					<Vertex X="19605" Y="26505" Z="0"/>
					<Vertex X="19610" Y="26496" Z="0"/>
					<Vertex X="19624" Y="26481" Z="0"/>
					<Vertex X="19633" Y="26477" Z="0"/>
					<Vertex X="19648" Y="26467" Z="0"/>
					<Vertex X="19657" Y="26458" Z="0"/>
					<Vertex X="19672" Y="26448" Z="0"/>
					<Vertex X="19676" Y="26448" Z="0"/>
					<Vertex X="19681" Y="26443" Z="0"/>
					<Vertex X="19691" Y="26439" Z="0"/>
					<Vertex X="19695" Y="26434" Z="0"/>
					<Vertex X="19705" Y="26429" Z="0"/>
					<Vertex X="19719" Y="26424" Z="0"/>
					<Vertex X="19724" Y="26424" Z="0"/>
					<Vertex X="19729" Y="26420" Z="0"/>
					<Vertex X="19738" Y="26415" Z="0"/>
					<Vertex X="19748" Y="26415" Z="0"/>
					<Vertex X="19748" Y="26410" Z="0"/>
					<Vertex X="19757" Y="26410" Z="0"/>
					<Vertex X="19767" Y="26400" Z="0"/>
					<Vertex X="19731" Y="26331" Z="0"/>
					<Vertex X="19731" Y="26327" Z="0"/>
					<Vertex X="19731" Y="26323" Z="0"/>
					<Vertex X="19731" Y="26319" Z="0"/>
					<Vertex X="19735" Y="26315" Z="0"/>
					<Vertex X="19739" Y="26308" Z="0"/>
					<Vertex X="19743" Y="26308" Z="0"/>
					<Vertex X="19743" Y="26300" Z="0"/>
					<Vertex X="19762" Y="26265" Z="0"/>
					<Vertex X="19766" Y="26262" Z="0"/>
					<Vertex X="19766" Y="26254" Z="0"/>
					<Vertex X="19770" Y="26254" Z="0"/>
					<Vertex X="19773" Y="26250" Z="0"/>
					<Vertex X="19773" Y="26242" Z="0"/>
					<Vertex X="19777" Y="26242" Z="0"/>
					<Vertex X="19777" Y="26239" Z="0"/>
					<Vertex X="19781" Y="26235" Z="0"/>
					<Vertex X="19785" Y="26231" Z="0"/>
					<Vertex X="19785" Y="26223" Z="0"/>
					<Vertex X="19785" Y="26219" Z="0"/>
					<Vertex X="19789" Y="26219" Z="0"/>
					<Vertex X="19789" Y="26212" Z="0"/>
					<Vertex X="19793" Y="26212" Z="0"/>
					<Vertex X="19793" Y="26208" Z="0"/>
					<Vertex X="19796" Y="26204" Z="0"/>
					<Vertex X="19804" Y="26196" Z="0"/>
					<Vertex X="19804" Y="26192" Z="0"/>
					<Vertex X="19808" Y="26189" Z="0"/>
					<Vertex X="19812" Y="26189" Z="0"/>
					<Vertex X="19816" Y="26185" Z="0"/>
					<Vertex X="19816" Y="26181" Z="0"/>
					<Vertex X="19820" Y="26181" Z="0"/>
					<Vertex X="19820" Y="26177" Z="0"/>
					<Vertex X="19827" Y="26169" Z="0"/>
					<Vertex X="19827" Y="26162" Z="0"/>
					<Vertex X="19827" Y="26158" Z="0"/>
					<Vertex X="19831" Y="26158" Z="0"/>
					<Vertex X="19831" Y="26150" Z="0"/>
					<Vertex X="19831" Y="26146" Z="0"/>
					<Vertex X="19850" Y="26112" Z="0"/>
					<Vertex X="19850" Y="26108" Z="0"/>
					<Vertex X="19854" Y="26104" Z="0"/>
					<Vertex X="19858" Y="26100" Z="0"/>
					<Vertex X="19862" Y="26096" Z="0"/>
					<Vertex X="19862" Y="26089" Z="0"/>
					<Vertex X="19866" Y="26089" Z="0"/>
					<Vertex X="19870" Y="26085" Z="0"/>
					<Vertex X="19873" Y="26077" Z="0"/>
					<Vertex X="19877" Y="26073" Z="0"/>
					<Vertex X="19881" Y="26073" Z="0"/>
					<Vertex X="19889" Y="26073" Z="0"/>
					<Vertex X="19889" Y="26069" Z="0"/>
					<Vertex X="19893" Y="26065" Z="0"/>
					<Vertex X="19900" Y="26058" Z="0"/>
					<Vertex X="19904" Y="26054" Z="0"/>
					<Vertex X="19912" Y="26046" Z="0"/>
					<Vertex X="19916" Y="26042" Z="0"/>
					<Vertex X="19923" Y="26042" Z="0"/>
					<Vertex X="19927" Y="26042" Z="0"/>
					<Vertex X="19931" Y="26042" Z="0"/>
					<Vertex X="19939" Y="26042" Z="0"/>
					<Vertex X="19954" Y="26042" Z="0"/>
					<Vertex X="19962" Y="26042" Z="0"/>
					<Vertex X="19970" Y="26042" Z="0"/>
					<Vertex X="19977" Y="26042" Z="0"/>
					<Vertex X="19981" Y="26042" Z="0"/>
					<Vertex X="19989" Y="26042" Z="0"/>
					<Vertex X="20000" Y="26042" Z="0"/>
					<Vertex X="20008" Y="26042" Z="0"/>
					<Vertex X="20016" Y="26042" Z="0"/>
					<Vertex X="20023" Y="26042" Z="0"/>
					<Vertex X="20039" Y="26042" Z="0"/>
					<Vertex X="20050" Y="26042" Z="0"/>
					<Vertex X="20058" Y="26042" Z="0"/>
					<Vertex X="20070" Y="26046" Z="0"/>
					<Vertex X="20100" Y="26058" Z="0"/>
					<Vertex X="20108" Y="26062" Z="0"/>
					<Vertex X="20116" Y="26065" Z="0"/>
					<Vertex X="20120" Y="26065" Z="0"/>
					<Vertex X="20123" Y="26069" Z="0"/>
					<Vertex X="20127" Y="26073" Z="0"/>
					<Vertex X="20135" Y="26081" Z="0"/>
					<Vertex X="20177" Y="26100" Z="0"/>
					<Vertex X="20189" Y="26100" Z="0"/>
					<Vertex X="20200" Y="26104" Z="0"/>
					<Vertex X="20204" Y="26108" Z="0"/>
					<Vertex X="20208" Y="26108" Z="0"/>
					<Vertex X="20216" Y="26112" Z="0"/>
					<Vertex X="20220" Y="26112" Z="0"/>
					<Vertex X="20227" Y="26115" Z="0"/>
					<Vertex X="20231" Y="26115" Z="0"/>
					<Vertex X="20239" Y="26115" Z="0"/>
					<Vertex X="20250" Y="26119" Z="0"/>
					<Vertex X="20258" Y="26123" Z="0"/>
					<Vertex X="20262" Y="26127" Z="0"/>
					<Vertex X="20266" Y="26127" Z="0"/>
					<Vertex X="20273" Y="26127" Z="0"/>
					<Vertex X="20281" Y="26135" Z="0"/>
					<Vertex X="20289" Y="26135" Z="0"/>
					<Vertex X="20296" Y="26142" Z="0"/>
					<Vertex X="20308" Y="26150" Z="0"/>
					<Vertex X="20320" Y="26154" Z="0"/>
					<Vertex X="20327" Y="26158" Z="0"/>
					<Vertex X="20331" Y="26158" Z="0"/>
					<Vertex X="20339" Y="26165" Z="0"/>
					<Vertex X="20346" Y="26165" Z="0"/>
					<Vertex X="20354" Y="26169" Z="0"/>
					<Vertex X="20358" Y="26169" Z="0"/>
					<Vertex X="20412" Y="26181" Z="0"/>
					<Vertex X="20420" Y="26181" Z="0"/>
					<Vertex X="20423" Y="26185" Z="0"/>
					<Vertex X="20431" Y="26185" Z="0"/>
					<Vertex X="20435" Y="26185" Z="0"/>
					<Vertex X="20439" Y="26185" Z="0"/>
					<Vertex X="20443" Y="26189" Z="0"/>
					<Vertex X="20446" Y="26189" Z="0"/>
					<Vertex X="20438" Y="26181" Z="0"/>
					<Vertex X="20443" Y="26177" Z="0"/>
					<Vertex X="20448" Y="26177" Z="0"/>
					<Vertex X="20453" Y="26172" Z="0"/>
					<Vertex X="20457" Y="26172" Z="0"/>
					<Vertex X="20462" Y="26172" Z="0"/>
					<Vertex X="20472" Y="26167" Z="0"/>
					<Vertex X="20472" Y="26162" Z="0"/>
					<Vertex X="20481" Y="26162" Z="0"/>
					<Vertex X="20486" Y="26153" Z="0"/>
					<Vertex X="20491" Y="26153" Z="0"/>
					<Vertex X="20500" Y="26148" Z="0"/>
					<Vertex X="20505" Y="26143" Z="0"/>
					<Vertex X="20510" Y="26139" Z="0"/>
					<Vertex X="20519" Y="26134" Z="0"/>
					<Vertex X="20524" Y="26124" Z="0"/>
					<Vertex X="20529" Y="26124" Z="0"/>
					<Vertex X="20533" Y="26124" Z="0"/>
					<Vertex X="20538" Y="26120" Z="0"/>
					<Vertex X="20548" Y="26110" Z="0"/>
					<Vertex X="20553" Y="26105" Z="0"/>
					<Vertex X="20557" Y="26105" Z="0"/>
					<Vertex X="20557" Y="26100" Z="0"/>
					<Vertex X="20562" Y="26096" Z="0"/>
					<Vertex X="20562" Y="26091" Z="0"/>
					<Vertex X="20567" Y="26086" Z="0"/>
					<Vertex X="20572" Y="26081" Z="0"/>
					<Vertex X="20572" Y="26077" Z="0"/>
					<Vertex X="20576" Y="26072" Z="0"/>
					<Vertex X="20576" Y="26067" Z="0"/>
					<Vertex X="20581" Y="26062" Z="0"/>
					<Vertex X="20586" Y="26058" Z="0"/>
					<Vertex X="20586" Y="26048" Z="0"/>
					<Vertex X="20591" Y="26043" Z="0"/>
					<Vertex X="20591" Y="26039" Z="0"/>
					<Vertex X="20595" Y="26039" Z="0"/>
					<Vertex X="20600" Y="26029" Z="0"/>
					<Vertex X="20600" Y="26024" Z="0"/>
					<Vertex X="20600" Y="26020" Z="0"/>
					<Vertex X="20605" Y="26020" Z="0"/>
					<Vertex X="20605" Y="26015" Z="0"/>
					<Vertex X="20610" Y="26015" Z="0"/>
					<Vertex X="20614" Y="26010" Z="0"/>
					<Vertex X="20643" Y="25958" Z="0"/>
				</Vertices>
			</Region>
			<Region Id="7" Type="0" Zoom="0.121501" Selected="0" ImageLocation="" ImageFocus="0" Length="12373.1" Area="5188943.0" LengthMicrons="3053.7" AreaMicrons="316059.8" Text="NC" NegativeROA="0" InputRegionId="0" Analyze="1" DisplayId="7">
				<Attributes/>
				<Vertices>
					<Vertex X="5474" Y="28239" Z="0"/>
					<Vertex X="5482" Y="28239" Z="0"/>
					<Vertex X="5490" Y="28247" Z="0"/>
					<Vertex X="5498" Y="28247" Z="0"/>
					<Vertex X="5506" Y="28247" Z="0"/>
					<Vertex X="5523" Y="28247" Z="0"/>
					<Vertex X="5531" Y="28247" Z="0"/>
					<Vertex X="5539" Y="28255" Z="0"/>
					<Vertex X="5548" Y="28263" Z="0"/>
					<Vertex X="5556" Y="28263" Z="0"/>
					<Vertex X="5564" Y="28263" Z="0"/>
					<Vertex X="5572" Y="28263" Z="0"/>
					<Vertex X="5581" Y="28263" Z="0"/>
					<Vertex X="5589" Y="28263" Z="0"/>
					<Vertex X="5605" Y="28263" Z="0"/>
					<Vertex X="5630" Y="28263" Z="0"/>
					<Vertex X="5638" Y="28263" Z="0"/>
					<Vertex X="5655" Y="28263" Z="0"/>
					<Vertex X="5671" Y="28263" Z="0"/>
					<Vertex X="5696" Y="28263" Z="0"/>
					<Vertex X="5720" Y="28263" Z="0"/>
					<Vertex X="5729" Y="28263" Z="0"/>
					<Vertex X="5737" Y="28263" Z="0"/>
					<Vertex X="5745" Y="28263" Z="0"/>
					<Vertex X="5753" Y="28263" Z="0"/>
					<Vertex X="5770" Y="28263" Z="0"/>
					<Vertex X="5778" Y="28263" Z="0"/>
					<Vertex X="5786" Y="28263" Z="0"/>
					<Vertex X="5803" Y="28263" Z="0"/>
					<Vertex X="5811" Y="28263" Z="0"/>
					<Vertex X="5827" Y="28263" Z="0"/>
					<Vertex X="5852" Y="28263" Z="0"/>
					<Vertex X="5869" Y="28263" Z="0"/>
					<Vertex X="5893" Y="28263" Z="0"/>
					<Vertex X="5902" Y="28255" Z="0"/>
					<Vertex X="5926" Y="28255" Z="0"/>
					<Vertex X="5951" Y="28255" Z="0"/>
					<Vertex X="5959" Y="28255" Z="0"/>
					<Vertex X="5967" Y="28255" Z="0"/>
					<Vertex X="5992" Y="28247" Z="0"/>
					<Vertex X="6009" Y="28239" Z="0"/>
					<Vertex X="6017" Y="28239" Z="0"/>
					<Vertex X="6041" Y="28239" Z="0"/>
					<Vertex X="6066" Y="28239" Z="0"/>
					<Vertex X="6074" Y="28239" Z="0"/>
					<Vertex X="6099" Y="28239" Z="0"/>
					<Vertex X="6124" Y="28239" Z="0"/>
					<Vertex X="6165" Y="28230" Z="0"/>
					<Vertex X="6181" Y="28230" Z="0"/>
					<Vertex X="6206" Y="28230" Z="0"/>
					<Vertex X="6231" Y="28230" Z="0"/>
					<Vertex X="6264" Y="28222" Z="0"/>
					<Vertex X="6297" Y="28206" Z="0"/>
					<Vertex X="6329" Y="28206" Z="0"/>
					<Vertex X="6362" Y="28197" Z="0"/>
					<Vertex X="6387" Y="28197" Z="0"/>
					<Vertex X="6420" Y="28189" Z="0"/>
					<Vertex X="6445" Y="28189" Z="0"/>
					<Vertex X="6478" Y="28181" Z="0"/>
					<Vertex X="6502" Y="28181" Z="0"/>
					<Vertex X="6527" Y="28173" Z="0"/>
					<Vertex X="6552" Y="28164" Z="0"/>
					<Vertex X="6576" Y="28164" Z="0"/>
					<Vertex X="6609" Y="28164" Z="0"/>
					<Vertex X="6626" Y="28164" Z="0"/>
					<Vertex X="6642" Y="28156" Z="0"/>
					<Vertex X="6659" Y="28156" Z="0"/>
					<Vertex X="6692" Y="28148" Z="0"/>
					<Vertex X="6700" Y="28148" Z="0"/>
					<Vertex X="6725" Y="28148" Z="0"/>
					<Vertex X="6733" Y="28140" Z="0"/>
					<Vertex X="6757" Y="28140" Z="0"/>
					<Vertex X="6790" Y="28132" Z="0"/>
					<Vertex X="6799" Y="28132" Z="0"/>
					<Vertex X="6823" Y="28123" Z="0"/>
					<Vertex X="6848" Y="28123" Z="0"/>
					<Vertex X="6873" Y="28123" Z="0"/>
					<Vertex X="6889" Y="28115" Z="0"/>
					<Vertex X="6914" Y="28107" Z="0"/>
					<Vertex X="6922" Y="28099" Z="0"/>
					<Vertex X="6947" Y="28099" Z="0"/>
					<Vertex X="6955" Y="28099" Z="0"/>
					<Vertex X="6971" Y="28099" Z="0"/>
					<Vertex X="6980" Y="28099" Z="0"/>
					<Vertex X="6996" Y="28090" Z="0"/>
					<Vertex X="7013" Y="28090" Z="0"/>
					<Vertex X="7037" Y="28074" Z="0"/>
					<Vertex X="7054" Y="28074" Z="0"/>
					<Vertex X="7070" Y="28074" Z="0"/>
					<Vertex X="7095" Y="28066" Z="0"/>
					<Vertex X="7103" Y="28057" Z="0"/>
					<Vertex X="7128" Y="28049" Z="0"/>
					<Vertex X="7144" Y="28041" Z="0"/>
					<Vertex X="7161" Y="28041" Z="0"/>
					<Vertex X="7177" Y="28041" Z="0"/>
					<Vertex X="7210" Y="28041" Z="0"/>
					<Vertex X="7227" Y="28033" Z="0"/>
					<Vertex X="7251" Y="28033" Z="0"/>
					<Vertex X="7276" Y="28025" Z="0"/>
					<Vertex X="7292" Y="28025" Z="0"/>
					<Vertex X="7317" Y="28016" Z="0"/>
					<Vertex X="7334" Y="28008" Z="0"/>
					<Vertex X="7375" Y="28000" Z="0"/>
					<Vertex X="7391" Y="27992" Z="0"/>
					<Vertex X="7408" Y="27992" Z="0"/>
					<Vertex X="7441" Y="27975" Z="0"/>
					<Vertex X="7457" Y="27975" Z="0"/>
					<Vertex X="7490" Y="27959" Z="0"/>
					<Vertex X="7506" Y="27959" Z="0"/>
					<Vertex X="7548" Y="27942" Z="0"/>
					<Vertex X="7564" Y="27942" Z="0"/>
					<Vertex X="7581" Y="27942" Z="0"/>
					<Vertex X="7597" Y="27942" Z="0"/>
					<Vertex X="7613" Y="27934" Z="0"/>
					<Vertex X="7638" Y="27934" Z="0"/>
					<Vertex X="7663" Y="27934" Z="0"/>
					<Vertex X="7671" Y="27926" Z="0"/>
					<Vertex X="7688" Y="27926" Z="0"/>
					<Vertex X="7696" Y="27926" Z="0"/>
					<Vertex X="7712" Y="27926" Z="0"/>
					<Vertex X="7729" Y="27918" Z="0"/>
					<Vertex X="7745" Y="27918" Z="0"/>
					<Vertex X="7762" Y="27918" Z="0"/>
					<Vertex X="7778" Y="27909" Z="0"/>
					<Vertex X="7786" Y="27909" Z="0"/>
					<Vertex X="7811" Y="27901" Z="0"/>
					<Vertex X="7819" Y="27901" Z="0"/>
					<Vertex X="7836" Y="27893" Z="0"/>
					<Vertex X="7860" Y="27893" Z="0"/>
					<Vertex X="7869" Y="27893" Z="0"/>
					<Vertex X="7901" Y="27885" Z="0"/>
					<Vertex X="7910" Y="27885" Z="0"/>
					<Vertex X="7934" Y="27876" Z="0"/>
					<Vertex X="7951" Y="27876" Z="0"/>
					<Vertex X="7976" Y="27868" Z="0"/>
					<Vertex X="7992" Y="27868" Z="0"/>
					<Vertex X="8000" Y="27868" Z="0"/>
					<Vertex X="8017" Y="27868" Z="0"/>
					<Vertex X="8041" Y="27868" Z="0"/>
					<Vertex X="8058" Y="27852" Z="0"/>
					<Vertex X="8083" Y="27843" Z="0"/>
					<Vertex X="8091" Y="27843" Z="0"/>
					<Vertex X="8115" Y="27835" Z="0"/>
					<Vertex X="8148" Y="27835" Z="0"/>
					<Vertex X="8157" Y="27835" Z="0"/>
					<Vertex X="8181" Y="27819" Z="0"/>
					<Vertex X="8222" Y="27811" Z="0"/>
					<Vertex X="8239" Y="27811" Z="0"/>
					<Vertex X="8255" Y="27811" Z="0"/>
					<Vertex X="8272" Y="27802" Z="0"/>
					<Vertex X="8305" Y="27802" Z="0"/>
					<Vertex X="8329" Y="27802" Z="0"/>
					<Vertex X="8346" Y="27802" Z="0"/>
					<Vertex X="8379" Y="27794" Z="0"/>
					<Vertex X="8387" Y="27786" Z="0"/>
					<Vertex X="8404" Y="27786" Z="0"/>
					<Vertex X="8428" Y="27778" Z="0"/>
					<Vertex X="8469" Y="27778" Z="0"/>
					<Vertex X="8494" Y="27778" Z="0"/>
					<Vertex X="8519" Y="27769" Z="0"/>
					<Vertex X="8543" Y="27769" Z="0"/>
					<Vertex X="8568" Y="27769" Z="0"/>
					<Vertex X="8609" Y="27761" Z="0"/>
					<Vertex X="8642" Y="27753" Z="0"/>
					<Vertex X="8675" Y="27753" Z="0"/>
					<Vertex X="8700" Y="27753" Z="0"/>
					<Vertex X="8733" Y="27753" Z="0"/>
					<Vertex X="8766" Y="27753" Z="0"/>
					<Vertex X="8799" Y="27753" Z="0"/>
					<Vertex X="8840" Y="27753" Z="0"/>
					<Vertex X="8873" Y="27753" Z="0"/>
					<Vertex X="8906" Y="27753" Z="0"/>
					<Vertex X="8930" Y="27753" Z="0"/>
					<Vertex X="8963" Y="27753" Z="0"/>
					<Vertex X="8996" Y="27753" Z="0"/>
					<Vertex X="9037" Y="27753" Z="0"/>
					<Vertex X="9054" Y="27753" Z="0"/>
					<Vertex X="9087" Y="27753" Z="0"/>
					<Vertex X="9120" Y="27753" Z="0"/>
					<Vertex X="9153" Y="27753" Z="0"/>
					<Vertex X="9194" Y="27753" Z="0"/>
					<Vertex X="9218" Y="27753" Z="0"/>
					<Vertex X="9251" Y="27753" Z="0"/>
					<Vertex X="9276" Y="27753" Z="0"/>
					<Vertex X="9301" Y="27753" Z="0"/>
					<Vertex X="9317" Y="27753" Z="0"/>
					<Vertex X="9342" Y="27753" Z="0"/>
					<Vertex X="9358" Y="27753" Z="0"/>
					<Vertex X="9375" Y="27753" Z="0"/>
					<Vertex X="9399" Y="27753" Z="0"/>
					<Vertex X="9424" Y="27753" Z="0"/>
					<Vertex X="9432" Y="27753" Z="0"/>
					<Vertex X="9449" Y="27753" Z="0"/>
					<Vertex X="9465" Y="27753" Z="0"/>
					<Vertex X="9490" Y="27753" Z="0"/>
					<Vertex X="9515" Y="27753" Z="0"/>
					<Vertex X="9531" Y="27753" Z="0"/>
					<Vertex X="9548" Y="27753" Z="0"/>
					<Vertex X="9572" Y="27753" Z="0"/>
					<Vertex X="9580" Y="27753" Z="0"/>
					<Vertex X="9605" Y="27753" Z="0"/>
					<Vertex X="9613" Y="27753" Z="0"/>
					<Vertex X="9630" Y="27753" Z="0"/>
					<Vertex X="9638" Y="27753" Z="0"/>
					<Vertex X="9663" Y="27753" Z="0"/>
					<Vertex X="9679" Y="27753" Z="0"/>
					<Vertex X="9696" Y="27753" Z="0"/>
					<Vertex X="9704" Y="27753" Z="0"/>
					<Vertex X="9720" Y="27753" Z="0"/>
					<Vertex X="9737" Y="27753" Z="0"/>
					<Vertex X="9753" Y="27753" Z="0"/>
					<Vertex X="9762" Y="27753" Z="0"/>
					<Vertex X="9778" Y="27753" Z="0"/>
					<Vertex X="9794" Y="27753" Z="0"/>
					<Vertex X="9803" Y="27753" Z="0"/>
					<Vertex X="9819" Y="27753" Z="0"/>
					<Vertex X="9836" Y="27753" Z="0"/>
					<Vertex X="9852" Y="27753" Z="0"/>
					<Vertex X="9869" Y="27753" Z="0"/>
					<Vertex X="9877" Y="27753" Z="0"/>
					<Vertex X="9893" Y="27761" Z="0"/>
					<Vertex X="9901" Y="27761" Z="0"/>
					<Vertex X="9910" Y="27761" Z="0"/>
					<Vertex X="9926" Y="27761" Z="0"/>
					<Vertex X="9934" Y="27761" Z="0"/>
					<Vertex X="9951" Y="27761" Z="0"/>
					<Vertex X="9976" Y="27778" Z="0"/>
					<Vertex X="9984" Y="27778" Z="0"/>
					<Vertex X="10000" Y="27778" Z="0"/>
					<Vertex X="10008" Y="27786" Z="0"/>
					<Vertex X="10017" Y="27786" Z="0"/>
					<Vertex X="10033" Y="27794" Z="0"/>
					<Vertex X="10041" Y="27794" Z="0"/>
					<Vertex X="10058" Y="27802" Z="0"/>
					<Vertex X="10066" Y="27802" Z="0"/>
					<Vertex X="10074" Y="27802" Z="0"/>
					<Vertex X="10083" Y="27811" Z="0"/>
					<Vertex X="10091" Y="27811" Z="0"/>
					<Vertex X="10099" Y="27811" Z="0"/>
					<Vertex X="10107" Y="27811" Z="0"/>
					<Vertex X="10115" Y="27811" Z="0"/>
					<Vertex X="10124" Y="27819" Z="0"/>
					<Vertex X="10132" Y="27827" Z="0"/>
					<Vertex X="10140" Y="27835" Z="0"/>
					<Vertex X="10148" Y="27843" Z="0"/>
					<Vertex X="10157" Y="27852" Z="0"/>
					<Vertex X="10165" Y="27860" Z="0"/>
					<Vertex X="10165" Y="27868" Z="0"/>
					<Vertex X="10173" Y="27868" Z="0"/>
					<Vertex X="10173" Y="27876" Z="0"/>
					<Vertex X="10181" Y="27893" Z="0"/>
					<Vertex X="10190" Y="27901" Z="0"/>
					<Vertex X="10190" Y="27909" Z="0"/>
					<Vertex X="10190" Y="27918" Z="0"/>
					<Vertex X="10190" Y="27926" Z="0"/>
					<Vertex X="10190" Y="27942" Z="0"/>
					<Vertex X="10190" Y="27959" Z="0"/>
					<Vertex X="10190" Y="27967" Z="0"/>
					<Vertex X="10190" Y="27983" Z="0"/>
					<Vertex X="10190" Y="28008" Z="0"/>
					<Vertex X="10190" Y="28025" Z="0"/>
					<Vertex X="10181" Y="28041" Z="0"/>
					<Vertex X="10181" Y="28057" Z="0"/>
					<Vertex X="10157" Y="28090" Z="0"/>
					<Vertex X="10157" Y="28099" Z="0"/>
					<Vertex X="10140" Y="28132" Z="0"/>
					<Vertex X="10140" Y="28156" Z="0"/>
					<Vertex X="10124" Y="28173" Z="0"/>
					<Vertex X="10115" Y="28181" Z="0"/>
					<Vertex X="10099" Y="28214" Z="0"/>
					<Vertex X="10091" Y="28222" Z="0"/>
					<Vertex X="10074" Y="28247" Z="0"/>
					<Vertex X="10058" Y="28271" Z="0"/>
					<Vertex X="10050" Y="28280" Z="0"/>
					<Vertex X="10033" Y="28296" Z="0"/>
					<Vertex X="10025" Y="28304" Z="0"/>
					<Vertex X="10000" Y="28321" Z="0"/>
					<Vertex X="10000" Y="28329" Z="0"/>
					<Vertex X="9984" Y="28337" Z="0"/>
					<Vertex X="9976" Y="28346" Z="0"/>
					<Vertex X="9967" Y="28354" Z="0"/>
					<Vertex X="9959" Y="28354" Z="0"/>
					<Vertex X="9951" Y="28370" Z="0"/>
					<Vertex X="9943" Y="28387" Z="0"/>
					<Vertex X="9926" Y="28395" Z="0"/>
					<Vertex X="9918" Y="28403" Z="0"/>
					<Vertex X="9910" Y="28403" Z="0"/>
					<Vertex X="9901" Y="28411" Z="0"/>
					<Vertex X="9877" Y="28428" Z="0"/>
					<Vertex X="9877" Y="28436" Z="0"/>
					<Vertex X="9869" Y="28436" Z="0"/>
					<Vertex X="9860" Y="28436" Z="0"/>
					<Vertex X="9844" Y="28453" Z="0"/>
					<Vertex X="9836" Y="28453" Z="0"/>
					<Vertex X="9819" Y="28461" Z="0"/>
					<Vertex X="9811" Y="28461" Z="0"/>
					<Vertex X="9794" Y="28485" Z="0"/>
					<Vertex X="9778" Y="28485" Z="0"/>
					<Vertex X="9770" Y="28494" Z="0"/>
					<Vertex X="9753" Y="28502" Z="0"/>
					<Vertex X="9729" Y="28518" Z="0"/>
					<Vertex X="9712" Y="28527" Z="0"/>
					<Vertex X="9696" Y="28535" Z="0"/>
					<Vertex X="9671" Y="28551" Z="0"/>
					<Vertex X="9646" Y="28560" Z="0"/>
					<Vertex X="9613" Y="28576" Z="0"/>
					<Vertex X="9597" Y="28584" Z="0"/>
					<Vertex X="9580" Y="28584" Z="0"/>
					<Vertex X="9564" Y="28592" Z="0"/>
					<Vertex X="9531" Y="28609" Z="0"/>
					<Vertex X="9498" Y="28617" Z="0"/>
					<Vertex X="9482" Y="28625" Z="0"/>
					<Vertex X="9449" Y="28642" Z="0"/>
					<Vertex X="9408" Y="28658" Z="0"/>
					<Vertex X="9383" Y="28658" Z="0"/>
					<Vertex X="9342" Y="28683" Z="0"/>
					<Vertex X="9309" Y="28691" Z="0"/>
					<Vertex X="9284" Y="28699" Z="0"/>
					<Vertex X="9235" Y="28708" Z="0"/>
					<Vertex X="9210" Y="28724" Z="0"/>
					<Vertex X="9169" Y="28732" Z="0"/>
					<Vertex X="9144" Y="28732" Z="0"/>
					<Vertex X="9103" Y="28749" Z="0"/>
					<Vertex X="9087" Y="28757" Z="0"/>
					<Vertex X="9054" Y="28765" Z="0"/>
					<Vertex X="9037" Y="28773" Z="0"/>
					<Vertex X="9013" Y="28773" Z="0"/>
					<Vertex X="8971" Y="28790" Z="0"/>
					<Vertex X="8955" Y="28790" Z="0"/>
					<Vertex X="8930" Y="28798" Z="0"/>
					<Vertex X="8914" Y="28806" Z="0"/>
					<Vertex X="8889" Y="28806" Z="0"/>
					<Vertex X="8864" Y="28815" Z="0"/>
					<Vertex X="8840" Y="28823" Z="0"/>
					<Vertex X="8815" Y="28831" Z="0"/>
					<Vertex X="8799" Y="28839" Z="0"/>
					<Vertex X="8766" Y="28839" Z="0"/>
					<Vertex X="8749" Y="28848" Z="0"/>
					<Vertex X="8716" Y="28856" Z="0"/>
					<Vertex X="8700" Y="28856" Z="0"/>
					<Vertex X="8675" Y="28856" Z="0"/>
					<Vertex X="8634" Y="28864" Z="0"/>
					<Vertex X="8618" Y="28872" Z="0"/>
					<Vertex X="8601" Y="28880" Z="0"/>
					<Vertex X="8576" Y="28880" Z="0"/>
					<Vertex X="8560" Y="28880" Z="0"/>
					<Vertex X="8543" Y="28889" Z="0"/>
					<Vertex X="8519" Y="28889" Z="0"/>
					<Vertex X="8494" Y="28889" Z="0"/>
					<Vertex X="8478" Y="28897" Z="0"/>
					<Vertex X="8453" Y="28897" Z="0"/>
					<Vertex X="8428" Y="28897" Z="0"/>
					<Vertex X="8404" Y="28897" Z="0"/>
					<Vertex X="8362" Y="28913" Z="0"/>
					<Vertex X="8354" Y="28913" Z="0"/>
					<Vertex X="8321" Y="28922" Z="0"/>
					<Vertex X="8297" Y="28922" Z="0"/>
					<Vertex X="8272" Y="28922" Z="0"/>
					<Vertex X="8264" Y="28922" Z="0"/>
					<Vertex X="8231" Y="28930" Z="0"/>
					<Vertex X="8206" Y="28938" Z="0"/>
					<Vertex X="8173" Y="28946" Z="0"/>
					<Vertex X="8148" Y="28946" Z="0"/>
					<Vertex X="8115" Y="28946" Z="0"/>
					<Vertex X="8091" Y="28955" Z="0"/>
					<Vertex X="8058" Y="28955" Z="0"/>
					<Vertex X="8041" Y="28963" Z="0"/>
					<Vertex X="8025" Y="28963" Z="0"/>
					<Vertex X="8008" Y="28963" Z="0"/>
					<Vertex X="7992" Y="28971" Z="0"/>
					<Vertex X="7976" Y="28971" Z="0"/>
					<Vertex X="7934" Y="28987" Z="0"/>
					<Vertex X="7926" Y="28987" Z="0"/>
					<Vertex X="7893" Y="28987" Z="0"/>
					<Vertex X="7869" Y="28996" Z="0"/>
					<Vertex X="7844" Y="28996" Z="0"/>
					<Vertex X="7811" Y="29004" Z="0"/>
					<Vertex X="7778" Y="29004" Z="0"/>
					<Vertex X="7753" Y="29020" Z="0"/>
					<Vertex X="7737" Y="29020" Z="0"/>
					<Vertex X="7720" Y="29029" Z="0"/>
					<Vertex X="7696" Y="29029" Z="0"/>
					<Vertex X="7671" Y="29029" Z="0"/>
					<Vertex X="7655" Y="29029" Z="0"/>
					<Vertex X="7638" Y="29037" Z="0"/>
					<Vertex X="7622" Y="29037" Z="0"/>
					<Vertex X="7597" Y="29045" Z="0"/>
					<Vertex X="7589" Y="29045" Z="0"/>
					<Vertex X="7564" Y="29045" Z="0"/>
					<Vertex X="7556" Y="29053" Z="0"/>
					<Vertex X="7548" Y="29053" Z="0"/>
					<Vertex X="7531" Y="29053" Z="0"/>
					<Vertex X="7523" Y="29053" Z="0"/>
					<Vertex X="7498" Y="29062" Z="0"/>
					<Vertex X="7490" Y="29062" Z="0"/>
					<Vertex X="7474" Y="29062" Z="0"/>
					<Vertex X="7449" Y="29070" Z="0"/>
					<Vertex X="7441" Y="29070" Z="0"/>
					<Vertex X="7416" Y="29070" Z="0"/>
					<Vertex X="7408" Y="29070" Z="0"/>
					<Vertex X="7367" Y="29078" Z="0"/>
					<Vertex X="7358" Y="29078" Z="0"/>
					<Vertex X="7342" Y="29078" Z="0"/>
					<Vertex X="7317" Y="29086" Z="0"/>
					<Vertex X="7292" Y="29094" Z="0"/>
					<Vertex X="7276" Y="29094" Z="0"/>
					<Vertex X="7251" Y="29094" Z="0"/>
					<Vertex X="7227" Y="29103" Z="0"/>
					<Vertex X="7218" Y="29103" Z="0"/>
					<Vertex X="7202" Y="29103" Z="0"/>
					<Vertex X="7161" Y="29111" Z="0"/>
					<Vertex X="7153" Y="29111" Z="0"/>
					<Vertex X="7128" Y="29111" Z="0"/>
					<Vertex X="7103" Y="29119" Z="0"/>
					<Vertex X="7078" Y="29119" Z="0"/>
					<Vertex X="7037" Y="29127" Z="0"/>
					<Vertex X="7021" Y="29127" Z="0"/>
					<Vertex X="7004" Y="29136" Z="0"/>
					<Vertex X="6980" Y="29144" Z="0"/>
					<Vertex X="6963" Y="29144" Z="0"/>
					<Vertex X="6939" Y="29144" Z="0"/>
					<Vertex X="6914" Y="29152" Z="0"/>
					<Vertex X="6881" Y="29152" Z="0"/>
					<Vertex X="6864" Y="29160" Z="0"/>
					<Vertex X="6832" Y="29160" Z="0"/>
					<Vertex X="6807" Y="29169" Z="0"/>
					<Vertex X="6774" Y="29169" Z="0"/>
					<Vertex X="6733" Y="29177" Z="0"/>
					<Vertex X="6716" Y="29177" Z="0"/>
					<Vertex X="6700" Y="29185" Z="0"/>
					<Vertex X="6667" Y="29185" Z="0"/>
					<Vertex X="6634" Y="29185" Z="0"/>
					<Vertex X="6609" Y="29193" Z="0"/>
					<Vertex X="6576" Y="29201" Z="0"/>
					<Vertex X="6543" Y="29201" Z="0"/>
					<Vertex X="6519" Y="29201" Z="0"/>
					<Vertex X="6478" Y="29218" Z="0"/>
					<Vertex X="6461" Y="29218" Z="0"/>
					<Vertex X="6428" Y="29218" Z="0"/>
					<Vertex X="6404" Y="29218" Z="0"/>
					<Vertex X="6371" Y="29218" Z="0"/>
					<Vertex X="6354" Y="29218" Z="0"/>
					<Vertex X="6313" Y="29218" Z="0"/>
					<Vertex X="6280" Y="29218" Z="0"/>
					<Vertex X="6264" Y="29226" Z="0"/>
					<Vertex X="6239" Y="29226" Z="0"/>
					<Vertex X="6214" Y="29226" Z="0"/>
					<Vertex X="6190" Y="29226" Z="0"/>
					<Vertex X="6173" Y="29226" Z="0"/>
					<Vertex X="6132" Y="29234" Z="0"/>
					<Vertex X="6099" Y="29234" Z="0"/>
					<Vertex X="6074" Y="29234" Z="0"/>
					<Vertex X="6050" Y="29234" Z="0"/>
					<Vertex X="6017" Y="29234" Z="0"/>
					<Vertex X="5992" Y="29234" Z="0"/>
					<Vertex X="5976" Y="29234" Z="0"/>
					<Vertex X="5951" Y="29234" Z="0"/>
					<Vertex X="5918" Y="29234" Z="0"/>
					<Vertex X="5893" Y="29234" Z="0"/>
					<Vertex X="5877" Y="29234" Z="0"/>
					<Vertex X="5852" Y="29234" Z="0"/>
					<Vertex X="5827" Y="29234" Z="0"/>
					<Vertex X="5803" Y="29234" Z="0"/>
					<Vertex X="5786" Y="29234" Z="0"/>
					<Vertex X="5762" Y="29234" Z="0"/>
					<Vertex X="5737" Y="29234" Z="0"/>
					<Vertex X="5704" Y="29234" Z="0"/>
					<Vertex X="5679" Y="29234" Z="0"/>
					<Vertex X="5655" Y="29234" Z="0"/>
					<Vertex X="5630" Y="29234" Z="0"/>
					<Vertex X="5613" Y="29234" Z="0"/>
					<Vertex X="5605" Y="29234" Z="0"/>
					<Vertex X="5589" Y="29234" Z="0"/>
					<Vertex X="5564" Y="29234" Z="0"/>
					<Vertex X="5531" Y="29234" Z="0"/>
					<Vertex X="5474" Y="29234" Z="0"/>
					<Vertex X="5457" Y="29234" Z="0"/>
					<Vertex X="5441" Y="29226" Z="0"/>
					<Vertex X="5416" Y="29226" Z="0"/>
					<Vertex X="5391" Y="29218" Z="0"/>
					<Vertex X="5375" Y="29218" Z="0"/>
					<Vertex X="5358" Y="29210" Z="0"/>
					<Vertex X="5342" Y="29210" Z="0"/>
					<Vertex X="5317" Y="29210" Z="0"/>
					<Vertex X="5301" Y="29201" Z="0"/>
					<Vertex X="5276" Y="29201" Z="0"/>
					<Vertex X="5260" Y="29193" Z="0"/>
					<Vertex X="5243" Y="29185" Z="0"/>
					<Vertex X="5235" Y="29185" Z="0"/>
					<Vertex X="5218" Y="29185" Z="0"/>
					<Vertex X="5202" Y="29177" Z="0"/>
					<Vertex X="5194" Y="29177" Z="0"/>
					<Vertex X="5169" Y="29169" Z="0"/>
					<Vertex X="5153" Y="29169" Z="0"/>
					<Vertex X="5144" Y="29160" Z="0"/>
					<Vertex X="5120" Y="29152" Z="0"/>
					<Vertex X="5095" Y="29144" Z="0"/>
					<Vertex X="5078" Y="29144" Z="0"/>
					<Vertex X="5062" Y="29127" Z="0"/>
					<Vertex X="5046" Y="29127" Z="0"/>
					<Vertex X="5029" Y="29119" Z="0"/>
					<Vertex X="5013" Y="29119" Z="0"/>
					<Vertex X="4988" Y="29119" Z="0"/>
					<Vertex X="4971" Y="29103" Z="0"/>
					<Vertex X="4947" Y="29094" Z="0"/>
					<Vertex X="4939" Y="29086" Z="0"/>
					<Vertex X="4922" Y="29078" Z="0"/>
					<Vertex X="4906" Y="29078" Z="0"/>
					<Vertex X="4873" Y="29062" Z="0"/>
					<Vertex X="4864" Y="29062" Z="0"/>
					<Vertex X="4848" Y="29053" Z="0"/>
					<Vertex X="4823" Y="29037" Z="0"/>
					<Vertex X="4807" Y="29029" Z="0"/>
					<Vertex X="4790" Y="29020" Z="0"/>
					<Vertex X="4782" Y="29012" Z="0"/>
					<Vertex X="4757" Y="28996" Z="0"/>
					<Vertex X="4741" Y="28987" Z="0"/>
					<Vertex X="4725" Y="28979" Z="0"/>
					<Vertex X="4708" Y="28971" Z="0"/>
					<Vertex X="4692" Y="28955" Z="0"/>
					<Vertex X="4675" Y="28955" Z="0"/>
					<Vertex X="4667" Y="28946" Z="0"/>
					<Vertex X="4659" Y="28930" Z="0"/>
					<Vertex X="4659" Y="28922" Z="0"/>
					<Vertex X="4650" Y="28905" Z="0"/>
					<Vertex X="4642" Y="28880" Z="0"/>
					<Vertex X="4642" Y="28856" Z="0"/>
					<Vertex X="4634" Y="28839" Z="0"/>
					<Vertex X="4634" Y="28823" Z="0"/>
					<Vertex X="4634" Y="28798" Z="0"/>
					<Vertex X="4634" Y="28790" Z="0"/>
					<Vertex X="4634" Y="28765" Z="0"/>
					<Vertex X="4634" Y="28757" Z="0"/>
					<Vertex X="4634" Y="28732" Z="0"/>
					<Vertex X="4634" Y="28724" Z="0"/>
					<Vertex X="4634" Y="28716" Z="0"/>
					<Vertex X="4634" Y="28699" Z="0"/>
					<Vertex X="4634" Y="28683" Z="0"/>
					<Vertex X="4642" Y="28675" Z="0"/>
					<Vertex X="4642" Y="28667" Z="0"/>
					<Vertex X="4642" Y="28658" Z="0"/>
					<Vertex X="4650" Y="28650" Z="0"/>
					<Vertex X="4659" Y="28642" Z="0"/>
					<Vertex X="4667" Y="28634" Z="0"/>
					<Vertex X="4675" Y="28617" Z="0"/>
					<Vertex X="4683" Y="28601" Z="0"/>
					<Vertex X="4692" Y="28592" Z="0"/>
					<Vertex X="4700" Y="28592" Z="0"/>
					<Vertex X="4716" Y="28584" Z="0"/>
					<Vertex X="4725" Y="28568" Z="0"/>
					<Vertex X="4733" Y="28568" Z="0"/>
					<Vertex X="4749" Y="28560" Z="0"/>
					<Vertex X="4757" Y="28560" Z="0"/>
					<Vertex X="4782" Y="28535" Z="0"/>
					<Vertex X="4799" Y="28535" Z="0"/>
					<Vertex X="4815" Y="28527" Z="0"/>
					<Vertex X="4840" Y="28510" Z="0"/>
					<Vertex X="4848" Y="28510" Z="0"/>
					<Vertex X="4856" Y="28510" Z="0"/>
					<Vertex X="4873" Y="28510" Z="0"/>
					<Vertex X="4889" Y="28502" Z="0"/>
					<Vertex X="4897" Y="28494" Z="0"/>
					<Vertex X="4906" Y="28494" Z="0"/>
					<Vertex X="4922" Y="28494" Z="0"/>
					<Vertex X="4947" Y="28485" Z="0"/>
					<Vertex X="4955" Y="28477" Z="0"/>
					<Vertex X="4971" Y="28477" Z="0"/>
					<Vertex X="4996" Y="28469" Z="0"/>
					<Vertex X="5013" Y="28461" Z="0"/>
					<Vertex X="5021" Y="28461" Z="0"/>
					<Vertex X="5046" Y="28461" Z="0"/>
					<Vertex X="5062" Y="28453" Z="0"/>
					<Vertex X="5070" Y="28444" Z="0"/>
					<Vertex X="5078" Y="28444" Z="0"/>
					<Vertex X="5103" Y="28444" Z="0"/>
					<Vertex X="5111" Y="28444" Z="0"/>
					<Vertex X="5120" Y="28444" Z="0"/>
					<Vertex X="5144" Y="28436" Z="0"/>
					<Vertex X="5161" Y="28420" Z="0"/>
					<Vertex X="5169" Y="28420" Z="0"/>
					<Vertex X="5185" Y="28420" Z="0"/>
					<Vertex X="5194" Y="28411" Z="0"/>
					<Vertex X="5210" Y="28403" Z="0"/>
					<Vertex X="5218" Y="28403" Z="0"/>
					<Vertex X="5227" Y="28403" Z="0"/>
					<Vertex X="5243" Y="28395" Z="0"/>
					<Vertex X="5251" Y="28387" Z="0"/>
					<Vertex X="5268" Y="28387" Z="0"/>
					<Vertex X="5284" Y="28378" Z="0"/>
					<Vertex X="5301" Y="28378" Z="0"/>
					<Vertex X="5317" Y="28378" Z="0"/>
					<Vertex X="5334" Y="28362" Z="0"/>
					<Vertex X="5350" Y="28362" Z="0"/>
					<Vertex X="5358" Y="28362" Z="0"/>
					<Vertex X="5367" Y="28362" Z="0"/>
					<Vertex X="5367" Y="28354" Z="0"/>
					<Vertex X="5375" Y="28354" Z="0"/>
					<Vertex X="5383" Y="28354" Z="0"/>
					<Vertex X="5391" Y="28354" Z="0"/>
					<Vertex X="5408" Y="28346" Z="0"/>
					<Vertex X="5416" Y="28346" Z="0"/>
					<Vertex X="5424" Y="28337" Z="0"/>
					<Vertex X="5432" Y="28337" Z="0"/>
					<Vertex X="5441" Y="28337" Z="0"/>
					<Vertex X="5449" Y="28337" Z="0"/>
					<Vertex X="5457" Y="28329" Z="0"/>
					<Vertex X="5474" Y="28239" Z="0"/>
				</Vertices>
			</Region>
			<Region Id="9" Type="0" Zoom="0.060569" Selected="0" ImageLocation="" ImageFocus="0" Length="13467.2" Area="10813560.5" LengthMicrons="3323.7" AreaMicrons="658656.6" Text="NC" NegativeROA="0" InputRegionId="0" Analyze="1" DisplayId="9">
				<Attributes/>
				<Vertices>
					<Vertex X="94917" Y="12035" Z="0"/>
					<Vertex X="94917" Y="12052" Z="0"/>
					<Vertex X="94900" Y="12085" Z="0"/>
					<Vertex X="94900" Y="12101" Z="0"/>
					<Vertex X="94900" Y="12134" Z="0"/>
					<Vertex X="94884" Y="12168" Z="0"/>
					<Vertex X="94867" Y="12168" Z="0"/>
					<Vertex X="94867" Y="12201" Z="0"/>
					<Vertex X="94851" Y="12234" Z="0"/>
					<Vertex X="94834" Y="12267" Z="0"/>
					<Vertex X="94834" Y="12283" Z="0"/>
					<Vertex X="94834" Y="12300" Z="0"/>
					<Vertex X="94818" Y="12316" Z="0"/>
					<Vertex X="94818" Y="12333" Z="0"/>
					<Vertex X="94801" Y="12366" Z="0"/>
					<Vertex X="94785" Y="12382" Z="0"/>
					<Vertex X="94785" Y="12399" Z="0"/>
					<Vertex X="94785" Y="12415" Z="0"/>
					<Vertex X="94785" Y="12432" Z="0"/>
					<Vertex X="94752" Y="12465" Z="0"/>
					<Vertex X="94752" Y="12481" Z="0"/>
					<Vertex X="94735" Y="12498" Z="0"/>
					<Vertex X="94719" Y="12514" Z="0"/>
					<Vertex X="94719" Y="12531" Z="0"/>
					<Vertex X="94719" Y="12547" Z="0"/>
					<Vertex X="94702" Y="12547" Z="0"/>
					<Vertex X="94702" Y="12564" Z="0"/>
					<Vertex X="94686" Y="12580" Z="0"/>
					<Vertex X="94669" Y="12613" Z="0"/>
					<Vertex X="94653" Y="12646" Z="0"/>
					<Vertex X="94636" Y="12646" Z="0"/>
					<Vertex X="94636" Y="12663" Z="0"/>
					<Vertex X="94636" Y="12679" Z="0"/>
					<Vertex X="94620" Y="12696" Z="0"/>
					<Vertex X="94620" Y="12712" Z="0"/>
					<Vertex X="94603" Y="12729" Z="0"/>
					<Vertex X="94587" Y="12762" Z="0"/>
					<Vertex X="94570" Y="12795" Z="0"/>
					<Vertex X="94554" Y="12811" Z="0"/>
					<Vertex X="94537" Y="12861" Z="0"/>
					<Vertex X="94521" Y="12861" Z="0"/>
					<Vertex X="94521" Y="12877" Z="0"/>
					<Vertex X="94521" Y="12894" Z="0"/>
					<Vertex X="94521" Y="12910" Z="0"/>
					<Vertex X="94504" Y="12910" Z="0"/>
					<Vertex X="94488" Y="12943" Z="0"/>
					<Vertex X="94471" Y="12977" Z="0"/>
					<Vertex X="94455" Y="13010" Z="0"/>
					<Vertex X="94422" Y="13043" Z="0"/>
					<Vertex X="94422" Y="13076" Z="0"/>
					<Vertex X="94405" Y="13076" Z="0"/>
					<Vertex X="94405" Y="13092" Z="0"/>
					<Vertex X="94372" Y="13125" Z="0"/>
					<Vertex X="94355" Y="13158" Z="0"/>
					<Vertex X="94339" Y="13191" Z="0"/>
					<Vertex X="94322" Y="13208" Z="0"/>
					<Vertex X="94306" Y="13241" Z="0"/>
					<Vertex X="94289" Y="13257" Z="0"/>
					<Vertex X="94289" Y="13274" Z="0"/>
					<Vertex X="94289" Y="13290" Z="0"/>
					<Vertex X="94273" Y="13307" Z="0"/>
					<Vertex X="94273" Y="13323" Z="0"/>
					<Vertex X="94256" Y="13323" Z="0"/>
					<Vertex X="94240" Y="13340" Z="0"/>
					<Vertex X="94240" Y="13356" Z="0"/>
					<Vertex X="94240" Y="13389" Z="0"/>
					<Vertex X="94207" Y="13389" Z="0"/>
					<Vertex X="94207" Y="13422" Z="0"/>
					<Vertex X="94190" Y="13455" Z="0"/>
					<Vertex X="94174" Y="13455" Z="0"/>
					<Vertex X="94174" Y="13488" Z="0"/>
					<Vertex X="94157" Y="13505" Z="0"/>
					<Vertex X="94141" Y="13538" Z="0"/>
					<Vertex X="94124" Y="13554" Z="0"/>
					<Vertex X="94124" Y="13571" Z="0"/>
					<Vertex X="94091" Y="13604" Z="0"/>
					<Vertex X="94075" Y="13637" Z="0"/>
					<Vertex X="94075" Y="13670" Z="0"/>
					<Vertex X="94042" Y="13686" Z="0"/>
					<Vertex X="94025" Y="13703" Z="0"/>
					<Vertex X="94025" Y="13719" Z="0"/>
					<Vertex X="94025" Y="13752" Z="0"/>
					<Vertex X="94009" Y="13769" Z="0"/>
					<Vertex X="93992" Y="13802" Z="0"/>
					<Vertex X="93992" Y="13819" Z="0"/>
					<Vertex X="93992" Y="13852" Z="0"/>
					<Vertex X="93992" Y="13868" Z="0"/>
					<Vertex X="93992" Y="13885" Z="0"/>
					<Vertex X="93992" Y="13901" Z="0"/>
					<Vertex X="93992" Y="13918" Z="0"/>
					<Vertex X="93992" Y="13934" Z="0"/>
					<Vertex X="93992" Y="13951" Z="0"/>
					<Vertex X="93992" Y="13967" Z="0"/>
					<Vertex X="94009" Y="13984" Z="0"/>
					<Vertex X="94009" Y="14000" Z="0"/>
					<Vertex X="94009" Y="14017" Z="0"/>
					<Vertex X="94009" Y="14033" Z="0"/>
					<Vertex X="94025" Y="14050" Z="0"/>
					<Vertex X="94042" Y="14083" Z="0"/>
					<Vertex X="94042" Y="14099" Z="0"/>
					<Vertex X="94058" Y="14132" Z="0"/>
					<Vertex X="94075" Y="14149" Z="0"/>
					<Vertex X="94075" Y="14165" Z="0"/>
					<Vertex X="94091" Y="14182" Z="0"/>
					<Vertex X="94091" Y="14198" Z="0"/>
					<Vertex X="94108" Y="14231" Z="0"/>
					<Vertex X="94124" Y="14231" Z="0"/>
					<Vertex X="94124" Y="14248" Z="0"/>
					<Vertex X="94141" Y="14264" Z="0"/>
					<Vertex X="94174" Y="14264" Z="0"/>
					<Vertex X="94190" Y="14264" Z="0"/>
					<Vertex X="94223" Y="14297" Z="0"/>
					<Vertex X="94240" Y="14297" Z="0"/>
					<Vertex X="94273" Y="14314" Z="0"/>
					<Vertex X="94289" Y="14314" Z="0"/>
					<Vertex X="94306" Y="14330" Z="0"/>
					<Vertex X="94322" Y="14347" Z="0"/>
					<Vertex X="94339" Y="14347" Z="0"/>
					<Vertex X="94372" Y="14347" Z="0"/>
					<Vertex X="94388" Y="14363" Z="0"/>
					<Vertex X="94405" Y="14363" Z="0"/>
					<Vertex X="94422" Y="14380" Z="0"/>
					<Vertex X="94438" Y="14380" Z="0"/>
					<Vertex X="94471" Y="14396" Z="0"/>
					<Vertex X="94488" Y="14396" Z="0"/>
					<Vertex X="94504" Y="14413" Z="0"/>
					<Vertex X="94521" Y="14413" Z="0"/>
					<Vertex X="94537" Y="14413" Z="0"/>
					<Vertex X="94570" Y="14429" Z="0"/>
					<Vertex X="94570" Y="14446" Z="0"/>
					<Vertex X="94620" Y="14462" Z="0"/>
					<Vertex X="94636" Y="14462" Z="0"/>
					<Vertex X="94653" Y="14479" Z="0"/>
					<Vertex X="94669" Y="14479" Z="0"/>
					<Vertex X="94702" Y="14495" Z="0"/>
					<Vertex X="94719" Y="14495" Z="0"/>
					<Vertex X="94735" Y="14512" Z="0"/>
					<Vertex X="94752" Y="14512" Z="0"/>
					<Vertex X="94768" Y="14528" Z="0"/>
					<Vertex X="94785" Y="14528" Z="0"/>
					<Vertex X="94801" Y="14528" Z="0"/>
					<Vertex X="94818" Y="14561" Z="0"/>
					<Vertex X="94834" Y="14561" Z="0"/>
					<Vertex X="94867" Y="14561" Z="0"/>
					<Vertex X="94884" Y="14561" Z="0"/>
					<Vertex X="94900" Y="14561" Z="0"/>
					<Vertex X="94917" Y="14578" Z="0"/>
					<Vertex X="94933" Y="14578" Z="0"/>
					<Vertex X="94950" Y="14578" Z="0"/>
					<Vertex X="94966" Y="14578" Z="0"/>
					<Vertex X="94999" Y="14611" Z="0"/>
					<Vertex X="95016" Y="14611" Z="0"/>
					<Vertex X="95032" Y="14611" Z="0"/>
					<Vertex X="95049" Y="14611" Z="0"/>
					<Vertex X="95065" Y="14611" Z="0"/>
					<Vertex X="95082" Y="14611" Z="0"/>
					<Vertex X="95098" Y="14611" Z="0"/>
					<Vertex X="95115" Y="14611" Z="0"/>
					<Vertex X="95131" Y="14628" Z="0"/>
					<Vertex X="95148" Y="14628" Z="0"/>
					<Vertex X="95164" Y="14628" Z="0"/>
					<Vertex X="95181" Y="14644" Z="0"/>
					<Vertex X="95197" Y="14644" Z="0"/>
					<Vertex X="95214" Y="14644" Z="0"/>
					<Vertex X="95231" Y="14644" Z="0"/>
					<Vertex X="95231" Y="14661" Z="0"/>
					<Vertex X="95247" Y="14661" Z="0"/>
					<Vertex X="95280" Y="14677" Z="0"/>
					<Vertex X="95297" Y="14677" Z="0"/>
					<Vertex X="95313" Y="14694" Z="0"/>
					<Vertex X="95330" Y="14694" Z="0"/>
					<Vertex X="95346" Y="14694" Z="0"/>
					<Vertex X="95363" Y="14694" Z="0"/>
					<Vertex X="95379" Y="14694" Z="0"/>
					<Vertex X="95412" Y="14710" Z="0"/>
					<Vertex X="95429" Y="14710" Z="0"/>
					<Vertex X="95462" Y="14710" Z="0"/>
					<Vertex X="95478" Y="14710" Z="0"/>
					<Vertex X="95511" Y="14727" Z="0"/>
					<Vertex X="95528" Y="14727" Z="0"/>
					<Vertex X="95561" Y="14727" Z="0"/>
					<Vertex X="95577" Y="14727" Z="0"/>
					<Vertex X="95577" Y="14743" Z="0"/>
					<Vertex X="95594" Y="14743" Z="0"/>
					<Vertex X="95610" Y="14743" Z="0"/>
					<Vertex X="95627" Y="14743" Z="0"/>
					<Vertex X="95643" Y="14743" Z="0"/>
					<Vertex X="95676" Y="14743" Z="0"/>
					<Vertex X="95693" Y="14743" Z="0"/>
					<Vertex X="95709" Y="14743" Z="0"/>
					<Vertex X="95726" Y="14760" Z="0"/>
					<Vertex X="95742" Y="14760" Z="0"/>
					<Vertex X="95759" Y="14760" Z="0"/>
					<Vertex X="95775" Y="14760" Z="0"/>
					<Vertex X="95792" Y="14760" Z="0"/>
					<Vertex X="95808" Y="14760" Z="0"/>
					<Vertex X="95825" Y="14760" Z="0"/>
					<Vertex X="95841" Y="14760" Z="0"/>
					<Vertex X="95858" Y="14760" Z="0"/>
					<Vertex X="95874" Y="14760" Z="0"/>
					<Vertex X="95891" Y="14760" Z="0"/>
					<Vertex X="95907" Y="14760" Z="0"/>
					<Vertex X="95924" Y="14760" Z="0"/>
					<Vertex X="95940" Y="14760" Z="0"/>
					<Vertex X="95973" Y="14760" Z="0"/>
					<Vertex X="96006" Y="14760" Z="0"/>
					<Vertex X="96023" Y="14760" Z="0"/>
					<Vertex X="96040" Y="14760" Z="0"/>
					<Vertex X="96056" Y="14760" Z="0"/>
					<Vertex X="96073" Y="14760" Z="0"/>
					<Vertex X="96089" Y="14760" Z="0"/>
					<Vertex X="96106" Y="14760" Z="0"/>
					<Vertex X="96122" Y="14760" Z="0"/>
					<Vertex X="96139" Y="14760" Z="0"/>
					<Vertex X="96188" Y="14760" Z="0"/>
					<Vertex X="96205" Y="14743" Z="0"/>
					<Vertex X="96221" Y="14743" Z="0"/>
					<Vertex X="96238" Y="14743" Z="0"/>
					<Vertex X="96254" Y="14727" Z="0"/>
					<Vertex X="96271" Y="14727" Z="0"/>
					<Vertex X="96287" Y="14727" Z="0"/>
					<Vertex X="96304" Y="14727" Z="0"/>
					<Vertex X="96320" Y="14727" Z="0"/>
					<Vertex X="96337" Y="14727" Z="0"/>
					<Vertex X="96353" Y="14710" Z="0"/>
					<Vertex X="96386" Y="14710" Z="0"/>
					<Vertex X="96403" Y="14694" Z="0"/>
					<Vertex X="96419" Y="14694" Z="0"/>
					<Vertex X="96452" Y="14694" Z="0"/>
					<Vertex X="96485" Y="14661" Z="0"/>
					<Vertex X="96502" Y="14661" Z="0"/>
					<Vertex X="96535" Y="14644" Z="0"/>
					<Vertex X="96551" Y="14644" Z="0"/>
					<Vertex X="96568" Y="14628" Z="0"/>
					<Vertex X="96584" Y="14611" Z="0"/>
					<Vertex X="96601" Y="14611" Z="0"/>
					<Vertex X="96617" Y="14595" Z="0"/>
					<Vertex X="96650" Y="14595" Z="0"/>
					<Vertex X="96667" Y="14595" Z="0"/>
					<Vertex X="96667" Y="14578" Z="0"/>
					<Vertex X="96700" Y="14578" Z="0"/>
					<Vertex X="96716" Y="14561" Z="0"/>
					<Vertex X="96733" Y="14561" Z="0"/>
					<Vertex X="96733" Y="14545" Z="0"/>
					<Vertex X="96766" Y="14545" Z="0"/>
					<Vertex X="96782" Y="14545" Z="0"/>
					<Vertex X="96799" Y="14545" Z="0"/>
					<Vertex X="96815" Y="14528" Z="0"/>
					<Vertex X="96832" Y="14512" Z="0"/>
					<Vertex X="96848" Y="14495" Z="0"/>
					<Vertex X="96865" Y="14479" Z="0"/>
					<Vertex X="96882" Y="14479" Z="0"/>
					<Vertex X="96898" Y="14479" Z="0"/>
					<Vertex X="96915" Y="14479" Z="0"/>
					<Vertex X="96931" Y="14446" Z="0"/>
					<Vertex X="96964" Y="14446" Z="0"/>
					<Vertex X="96981" Y="14446" Z="0"/>
					<Vertex X="96997" Y="14429" Z="0"/>
					<Vertex X="97014" Y="14429" Z="0"/>
					<Vertex X="97047" Y="14413" Z="0"/>
					<Vertex X="97047" Y="14396" Z="0"/>
					<Vertex X="97080" Y="14396" Z="0"/>
					<Vertex X="97096" Y="14380" Z="0"/>
					<Vertex X="97113" Y="14380" Z="0"/>
					<Vertex X="97129" Y="14380" Z="0"/>
					<Vertex X="97146" Y="14347" Z="0"/>
					<Vertex X="97179" Y="14330" Z="0"/>
					<Vertex X="97195" Y="14330" Z="0"/>
					<Vertex X="97228" Y="14314" Z="0"/>
					<Vertex X="97245" Y="14297" Z="0"/>
					<Vertex X="97278" Y="14281" Z="0"/>
					<Vertex X="97294" Y="14281" Z="0"/>
					<Vertex X="97311" Y="14264" Z="0"/>
					<Vertex X="97344" Y="14248" Z="0"/>
					<Vertex X="97360" Y="14231" Z="0"/>
					<Vertex X="97393" Y="14215" Z="0"/>
					<Vertex X="97410" Y="14198" Z="0"/>
					<Vertex X="97426" Y="14198" Z="0"/>
					<Vertex X="97459" Y="14165" Z="0"/>
					<Vertex X="97492" Y="14149" Z="0"/>
					<Vertex X="97525" Y="14132" Z="0"/>
					<Vertex X="97525" Y="14116" Z="0"/>
					<Vertex X="97558" Y="14116" Z="0"/>
					<Vertex X="97575" Y="14099" Z="0"/>
					<Vertex X="97608" Y="14083" Z="0"/>
					<Vertex X="97624" Y="14066" Z="0"/>
					<Vertex X="97641" Y="14050" Z="0"/>
					<Vertex X="97674" Y="14050" Z="0"/>
					<Vertex X="97691" Y="14017" Z="0"/>
					<Vertex X="97724" Y="13984" Z="0"/>
					<Vertex X="97757" Y="13967" Z="0"/>
					<Vertex X="97773" Y="13967" Z="0"/>
					<Vertex X="97773" Y="13951" Z="0"/>
					<Vertex X="97790" Y="13934" Z="0"/>
					<Vertex X="97806" Y="13918" Z="0"/>
					<Vertex X="97823" Y="13901" Z="0"/>
					<Vertex X="97839" Y="13901" Z="0"/>
					<Vertex X="97856" Y="13885" Z="0"/>
					<Vertex X="97889" Y="13868" Z="0"/>
					<Vertex X="97905" Y="13852" Z="0"/>
					<Vertex X="97922" Y="13852" Z="0"/>
					<Vertex X="97938" Y="13835" Z="0"/>
					<Vertex X="97955" Y="13819" Z="0"/>
					<Vertex X="97988" Y="13802" Z="0"/>
					<Vertex X="97988" Y="13786" Z="0"/>
					<Vertex X="98004" Y="13786" Z="0"/>
					<Vertex X="98004" Y="13769" Z="0"/>
					<Vertex X="98021" Y="13752" Z="0"/>
					<Vertex X="98037" Y="13736" Z="0"/>
					<Vertex X="98054" Y="13736" Z="0"/>
					<Vertex X="98054" Y="13719" Z="0"/>
					<Vertex X="98070" Y="13703" Z="0"/>
					<Vertex X="98087" Y="13686" Z="0"/>
					<Vertex X="98103" Y="13670" Z="0"/>
					<Vertex X="98103" Y="13653" Z="0"/>
					<Vertex X="98136" Y="13604" Z="0"/>
					<Vertex X="98153" Y="13604" Z="0"/>
					<Vertex X="98153" Y="13587" Z="0"/>
					<Vertex X="98169" Y="13571" Z="0"/>
					<Vertex X="98169" Y="13554" Z="0"/>
					<Vertex X="98169" Y="13538" Z="0"/>
					<Vertex X="98186" Y="13538" Z="0"/>
					<Vertex X="98202" Y="13505" Z="0"/>
					<Vertex X="98202" Y="13488" Z="0"/>
					<Vertex X="98202" Y="13472" Z="0"/>
					<Vertex X="98219" Y="13439" Z="0"/>
					<Vertex X="98235" Y="13439" Z="0"/>
					<Vertex X="98252" Y="13422" Z="0"/>
					<Vertex X="98268" Y="13406" Z="0"/>
					<Vertex X="98268" Y="13389" Z="0"/>
					<Vertex X="98268" Y="13373" Z="0"/>
					<Vertex X="98268" Y="13340" Z="0"/>
					<Vertex X="98301" Y="13307" Z="0"/>
					<Vertex X="98301" Y="13274" Z="0"/>
					<Vertex X="98301" Y="13257" Z="0"/>
					<Vertex X="98318" Y="13208" Z="0"/>
					<Vertex X="98334" Y="13158" Z="0"/>
					<Vertex X="98334" Y="13142" Z="0"/>
					<Vertex X="98367" Y="13076" Z="0"/>
					<Vertex X="98367" Y="13043" Z="0"/>
					<Vertex X="98384" Y="13026" Z="0"/>
					<Vertex X="98400" Y="12993" Z="0"/>
					<Vertex X="98417" Y="12960" Z="0"/>
					<Vertex X="98417" Y="12943" Z="0"/>
					<Vertex X="98417" Y="12927" Z="0"/>
					<Vertex X="98433" Y="12894" Z="0"/>
					<Vertex X="98450" Y="12861" Z="0"/>
					<Vertex X="98450" Y="12844" Z="0"/>
					<Vertex X="98450" Y="12811" Z="0"/>
					<Vertex X="98483" Y="12778" Z="0"/>
					<Vertex X="98483" Y="12762" Z="0"/>
					<Vertex X="98500" Y="12729" Z="0"/>
					<Vertex X="98516" Y="12696" Z="0"/>
					<Vertex X="98533" Y="12679" Z="0"/>
					<Vertex X="98533" Y="12646" Z="0"/>
					<Vertex X="98533" Y="12630" Z="0"/>
					<Vertex X="98549" Y="12630" Z="0"/>
					<Vertex X="98549" Y="12597" Z="0"/>
					<Vertex X="98566" Y="12580" Z="0"/>
					<Vertex X="98566" Y="12547" Z="0"/>
					<Vertex X="98566" Y="12514" Z="0"/>
					<Vertex X="98582" Y="12514" Z="0"/>
					<Vertex X="98582" Y="12498" Z="0"/>
					<Vertex X="98582" Y="12481" Z="0"/>
					<Vertex X="98582" Y="12465" Z="0"/>
					<Vertex X="98582" Y="12448" Z="0"/>
					<Vertex X="98599" Y="12432" Z="0"/>
					<Vertex X="98599" Y="12415" Z="0"/>
					<Vertex X="98599" Y="12399" Z="0"/>
					<Vertex X="98599" Y="12382" Z="0"/>
					<Vertex X="98599" Y="12366" Z="0"/>
					<Vertex X="98599" Y="12349" Z="0"/>
					<Vertex X="98599" Y="12333" Z="0"/>
					<Vertex X="98599" Y="12300" Z="0"/>
					<Vertex X="98615" Y="12283" Z="0"/>
					<Vertex X="98615" Y="12267" Z="0"/>
					<Vertex X="98615" Y="12250" Z="0"/>
					<Vertex X="98615" Y="12234" Z="0"/>
					<Vertex X="98615" Y="12217" Z="0"/>
					<Vertex X="98615" Y="12201" Z="0"/>
					<Vertex X="98615" Y="12184" Z="0"/>
					<Vertex X="98615" Y="12168" Z="0"/>
					<Vertex X="98615" Y="12151" Z="0"/>
					<Vertex X="98615" Y="12134" Z="0"/>
					<Vertex X="98615" Y="12118" Z="0"/>
					<Vertex X="98615" Y="12101" Z="0"/>
					<Vertex X="98599" Y="12068" Z="0"/>
					<Vertex X="98582" Y="12052" Z="0"/>
					<Vertex X="98582" Y="12035" Z="0"/>
					<Vertex X="98582" Y="12019" Z="0"/>
					<Vertex X="98582" Y="11986" Z="0"/>
					<Vertex X="98566" Y="11986" Z="0"/>
					<Vertex X="98549" Y="11969" Z="0"/>
					<Vertex X="98549" Y="11953" Z="0"/>
					<Vertex X="98533" Y="11936" Z="0"/>
					<Vertex X="98516" Y="11920" Z="0"/>
					<Vertex X="98516" Y="11903" Z="0"/>
					<Vertex X="98516" Y="11887" Z="0"/>
					<Vertex X="98500" Y="11887" Z="0"/>
					<Vertex X="98500" Y="11870" Z="0"/>
					<Vertex X="98483" Y="11854" Z="0"/>
					<Vertex X="98433" Y="11837" Z="0"/>
					<Vertex X="98417" Y="11821" Z="0"/>
					<Vertex X="98400" Y="11821" Z="0"/>
					<Vertex X="98384" Y="11804" Z="0"/>
					<Vertex X="98367" Y="11804" Z="0"/>
					<Vertex X="98351" Y="11804" Z="0"/>
					<Vertex X="98318" Y="11788" Z="0"/>
					<Vertex X="98318" Y="11771" Z="0"/>
					<Vertex X="98301" Y="11771" Z="0"/>
					<Vertex X="98285" Y="11755" Z="0"/>
					<Vertex X="98268" Y="11755" Z="0"/>
					<Vertex X="98252" Y="11755" Z="0"/>
					<Vertex X="98219" Y="11755" Z="0"/>
					<Vertex X="98186" Y="11755" Z="0"/>
					<Vertex X="98169" Y="11755" Z="0"/>
					<Vertex X="98153" Y="11755" Z="0"/>
					<Vertex X="98120" Y="11755" Z="0"/>
					<Vertex X="98103" Y="11755" Z="0"/>
					<Vertex X="98070" Y="11755" Z="0"/>
					<Vertex X="98037" Y="11738" Z="0"/>
					<Vertex X="98037" Y="11722" Z="0"/>
					<Vertex X="98021" Y="11722" Z="0"/>
					<Vertex X="98004" Y="11722" Z="0"/>
					<Vertex X="97988" Y="11722" Z="0"/>
					<Vertex X="97971" Y="11722" Z="0"/>
					<Vertex X="97938" Y="11722" Z="0"/>
					<Vertex X="97905" Y="11722" Z="0"/>
					<Vertex X="97872" Y="11722" Z="0"/>
					<Vertex X="97856" Y="11722" Z="0"/>
					<Vertex X="97823" Y="11722" Z="0"/>
					<Vertex X="97806" Y="11722" Z="0"/>
					<Vertex X="97790" Y="11722" Z="0"/>
					<Vertex X="97740" Y="11722" Z="0"/>
					<Vertex X="97724" Y="11722" Z="0"/>
					<Vertex X="97674" Y="11722" Z="0"/>
					<Vertex X="97657" Y="11722" Z="0"/>
					<Vertex X="97641" Y="11722" Z="0"/>
					<Vertex X="97608" Y="11722" Z="0"/>
					<Vertex X="97575" Y="11722" Z="0"/>
					<Vertex X="97558" Y="11722" Z="0"/>
					<Vertex X="97525" Y="11722" Z="0"/>
					<Vertex X="97509" Y="11722" Z="0"/>
					<Vertex X="97476" Y="11722" Z="0"/>
					<Vertex X="97459" Y="11705" Z="0"/>
					<Vertex X="97443" Y="11705" Z="0"/>
					<Vertex X="97426" Y="11705" Z="0"/>
					<Vertex X="97410" Y="11705" Z="0"/>
					<Vertex X="97360" Y="11705" Z="0"/>
					<Vertex X="97360" Y="11689" Z="0"/>
					<Vertex X="97344" Y="11689" Z="0"/>
					<Vertex X="97311" Y="11689" Z="0"/>
					<Vertex X="97294" Y="11689" Z="0"/>
					<Vertex X="97261" Y="11689" Z="0"/>
					<Vertex X="97261" Y="11672" Z="0"/>
					<Vertex X="97228" Y="11656" Z="0"/>
					<Vertex X="97212" Y="11656" Z="0"/>
					<Vertex X="97179" Y="11639" Z="0"/>
					<Vertex X="97146" Y="11639" Z="0"/>
					<Vertex X="97129" Y="11623" Z="0"/>
					<Vertex X="97096" Y="11606" Z="0"/>
					<Vertex X="97080" Y="11606" Z="0"/>
					<Vertex X="97063" Y="11606" Z="0"/>
					<Vertex X="97047" Y="11606" Z="0"/>
					<Vertex X="97030" Y="11606" Z="0"/>
					<Vertex X="97014" Y="11606" Z="0"/>
					<Vertex X="96997" Y="11606" Z="0"/>
					<Vertex X="96981" Y="11606" Z="0"/>
					<Vertex X="96964" Y="11606" Z="0"/>
					<Vertex X="96948" Y="11606" Z="0"/>
					<Vertex X="96931" Y="11606" Z="0"/>
					<Vertex X="96915" Y="11590" Z="0"/>
					<Vertex X="96898" Y="11590" Z="0"/>
					<Vertex X="96882" Y="11590" Z="0"/>
					<Vertex X="96865" Y="11590" Z="0"/>
					<Vertex X="96848" Y="11590" Z="0"/>
					<Vertex X="96832" Y="11590" Z="0"/>
					<Vertex X="96815" Y="11590" Z="0"/>
					<Vertex X="96799" Y="11590" Z="0"/>
					<Vertex X="96782" Y="11590" Z="0"/>
					<Vertex X="96766" Y="11590" Z="0"/>
					<Vertex X="96749" Y="11590" Z="0"/>
					<Vertex X="96733" Y="11590" Z="0"/>
					<Vertex X="96716" Y="11590" Z="0"/>
					<Vertex X="96700" Y="11590" Z="0"/>
					<Vertex X="96683" Y="11590" Z="0"/>
					<Vertex X="96667" Y="11573" Z="0"/>
					<Vertex X="96650" Y="11557" Z="0"/>
					<Vertex X="96634" Y="11557" Z="0"/>
					<Vertex X="96617" Y="11557" Z="0"/>
					<Vertex X="96601" Y="11557" Z="0"/>
					<Vertex X="96584" Y="11557" Z="0"/>
					<Vertex X="96568" Y="11557" Z="0"/>
					<Vertex X="96535" Y="11557" Z="0"/>
					<Vertex X="96502" Y="11557" Z="0"/>
					<Vertex X="96485" Y="11557" Z="0"/>
					<Vertex X="96469" Y="11557" Z="0"/>
					<Vertex X="96436" Y="11557" Z="0"/>
					<Vertex X="96419" Y="11557" Z="0"/>
					<Vertex X="96386" Y="11557" Z="0"/>
					<Vertex X="96370" Y="11557" Z="0"/>
					<Vertex X="96337" Y="11557" Z="0"/>
					<Vertex X="96320" Y="11557" Z="0"/>
					<Vertex X="96304" Y="11557" Z="0"/>
					<Vertex X="96271" Y="11557" Z="0"/>
					<Vertex X="96238" Y="11557" Z="0"/>
					<Vertex X="96221" Y="11557" Z="0"/>
					<Vertex X="96205" Y="11557" Z="0"/>
					<Vertex X="96188" Y="11557" Z="0"/>
					<Vertex X="96172" Y="11557" Z="0"/>
					<Vertex X="96155" Y="11557" Z="0"/>
					<Vertex X="96139" Y="11557" Z="0"/>
					<Vertex X="96122" Y="11557" Z="0"/>
					<Vertex X="96106" Y="11557" Z="0"/>
					<Vertex X="96073" Y="11557" Z="0"/>
					<Vertex X="96056" Y="11557" Z="0"/>
					<Vertex X="96040" Y="11557" Z="0"/>
					<Vertex X="96023" Y="11557" Z="0"/>
					<Vertex X="96006" Y="11557" Z="0"/>
					<Vertex X="95973" Y="11557" Z="0"/>
					<Vertex X="95957" Y="11573" Z="0"/>
					<Vertex X="95924" Y="11573" Z="0"/>
					<Vertex X="95907" Y="11573" Z="0"/>
					<Vertex X="95891" Y="11573" Z="0"/>
					<Vertex X="95858" Y="11590" Z="0"/>
					<Vertex X="95858" Y="11606" Z="0"/>
					<Vertex X="95841" Y="11606" Z="0"/>
					<Vertex X="95825" Y="11606" Z="0"/>
					<Vertex X="95808" Y="11623" Z="0"/>
					<Vertex X="95792" Y="11623" Z="0"/>
					<Vertex X="95775" Y="11623" Z="0"/>
					<Vertex X="95759" Y="11623" Z="0"/>
					<Vertex X="95742" Y="11656" Z="0"/>
					<Vertex X="95726" Y="11656" Z="0"/>
					<Vertex X="95709" Y="11656" Z="0"/>
					<Vertex X="95676" Y="11672" Z="0"/>
					<Vertex X="95643" Y="11689" Z="0"/>
					<Vertex X="95627" Y="11705" Z="0"/>
					<Vertex X="95610" Y="11705" Z="0"/>
					<Vertex X="95610" Y="11722" Z="0"/>
					<Vertex X="95594" Y="11722" Z="0"/>
					<Vertex X="95577" Y="11722" Z="0"/>
					<Vertex X="95561" Y="11722" Z="0"/>
					<Vertex X="95561" Y="11738" Z="0"/>
					<Vertex X="95544" Y="11738" Z="0"/>
					<Vertex X="95528" Y="11755" Z="0"/>
					<Vertex X="95511" Y="11755" Z="0"/>
					<Vertex X="95495" Y="11771" Z="0"/>
					<Vertex X="95478" Y="11771" Z="0"/>
					<Vertex X="95462" Y="11771" Z="0"/>
					<Vertex X="95445" Y="11771" Z="0"/>
					<Vertex X="95445" Y="11788" Z="0"/>
					<Vertex X="95429" Y="11788" Z="0"/>
					<Vertex X="95412" Y="11788" Z="0"/>
					<Vertex X="95396" Y="11788" Z="0"/>
					<Vertex X="95379" Y="11804" Z="0"/>
					<Vertex X="95363" Y="11804" Z="0"/>
					<Vertex X="95330" Y="11821" Z="0"/>
					<Vertex X="95313" Y="11837" Z="0"/>
					<Vertex X="95297" Y="11837" Z="0"/>
					<Vertex X="95280" Y="11837" Z="0"/>
					<Vertex X="95264" Y="11837" Z="0"/>
					<Vertex X="95231" Y="11870" Z="0"/>
					<Vertex X="95214" Y="11870" Z="0"/>
					<Vertex X="95197" Y="11870" Z="0"/>
					<Vertex X="95164" Y="11887" Z="0"/>
					<Vertex X="95164" Y="11903" Z="0"/>
					<Vertex X="95115" Y="11903" Z="0"/>
					<Vertex X="95098" Y="11920" Z="0"/>
					<Vertex X="95082" Y="11920" Z="0"/>
					<Vertex X="95065" Y="11936" Z="0"/>
					<Vertex X="95049" Y="11936" Z="0"/>
					<Vertex X="95032" Y="11936" Z="0"/>
					<Vertex X="95016" Y="11953" Z="0"/>
					<Vertex X="94999" Y="11953" Z="0"/>
					<Vertex X="94983" Y="11969" Z="0"/>
					<Vertex X="94966" Y="11969" Z="0"/>
					<Vertex X="94917" Y="12035" Z="0"/>
				</Vertices>
			</Region>
			<Region Id="11" Type="0" Zoom="0.060860" Selected="0" ImageLocation="" ImageFocus="0" Length="14945.3" Area="7140091.5" LengthMicrons="3688.5" AreaMicrons="434904.7" Text="NC" NegativeROA="0" InputRegionId="0" Analyze="1" DisplayId="11">
				<Attributes/>
				<Vertices>
					<Vertex X="79477" Y="22839" Z="0"/>
					<Vertex X="79444" Y="22855" Z="0"/>
					<Vertex X="79428" Y="22888" Z="0"/>
					<Vertex X="79411" Y="22888" Z="0"/>
					<Vertex X="79395" Y="22905" Z="0"/>
					<Vertex X="79378" Y="22921" Z="0"/>
					<Vertex X="79362" Y="22938" Z="0"/>
					<Vertex X="79362" Y="22954" Z="0"/>
					<Vertex X="79346" Y="22954" Z="0"/>
					<Vertex X="79313" Y="22970" Z="0"/>
					<Vertex X="79280" Y="22987" Z="0"/>
					<Vertex X="79263" Y="23003" Z="0"/>
					<Vertex X="79247" Y="23020" Z="0"/>
					<Vertex X="79231" Y="23036" Z="0"/>
					<Vertex X="79214" Y="23036" Z="0"/>
					<Vertex X="79198" Y="23036" Z="0"/>
					<Vertex X="79181" Y="23036" Z="0"/>
					<Vertex X="79165" Y="23053" Z="0"/>
					<Vertex X="79148" Y="23053" Z="0"/>
					<Vertex X="79132" Y="23069" Z="0"/>
					<Vertex X="79116" Y="23069" Z="0"/>
					<Vertex X="79099" Y="23085" Z="0"/>
					<Vertex X="79083" Y="23085" Z="0"/>
					<Vertex X="79050" Y="23085" Z="0"/>
					<Vertex X="79050" Y="23102" Z="0"/>
					<Vertex X="79033" Y="23118" Z="0"/>
					<Vertex X="79017" Y="23118" Z="0"/>
					<Vertex X="79001" Y="23118" Z="0"/>
					<Vertex X="78984" Y="23118" Z="0"/>
					<Vertex X="78968" Y="23118" Z="0"/>
					<Vertex X="78951" Y="23135" Z="0"/>
					<Vertex X="78902" Y="23151" Z="0"/>
					<Vertex X="78885" Y="23151" Z="0"/>
					<Vertex X="78869" Y="23168" Z="0"/>
					<Vertex X="78853" Y="23168" Z="0"/>
					<Vertex X="78803" Y="23184" Z="0"/>
					<Vertex X="78787" Y="23184" Z="0"/>
					<Vertex X="78754" Y="23217" Z="0"/>
					<Vertex X="78721" Y="23217" Z="0"/>
					<Vertex X="78705" Y="23217" Z="0"/>
					<Vertex X="78688" Y="23217" Z="0"/>
					<Vertex X="78655" Y="23233" Z="0"/>
					<Vertex X="78623" Y="23250" Z="0"/>
					<Vertex X="78606" Y="23250" Z="0"/>
					<Vertex X="78590" Y="23250" Z="0"/>
					<Vertex X="78557" Y="23266" Z="0"/>
					<Vertex X="78540" Y="23266" Z="0"/>
					<Vertex X="78508" Y="23283" Z="0"/>
					<Vertex X="78491" Y="23283" Z="0"/>
					<Vertex X="78475" Y="23283" Z="0"/>
					<Vertex X="78442" Y="23283" Z="0"/>
					<Vertex X="78425" Y="23283" Z="0"/>
					<Vertex X="78393" Y="23283" Z="0"/>
					<Vertex X="78360" Y="23283" Z="0"/>
					<Vertex X="78343" Y="23283" Z="0"/>
					<Vertex X="78327" Y="23299" Z="0"/>
					<Vertex X="78310" Y="23299" Z="0"/>
					<Vertex X="78278" Y="23299" Z="0"/>
					<Vertex X="78245" Y="23299" Z="0"/>
					<Vertex X="78212" Y="23315" Z="0"/>
					<Vertex X="78195" Y="23315" Z="0"/>
					<Vertex X="78179" Y="23315" Z="0"/>
					<Vertex X="78130" Y="23332" Z="0"/>
					<Vertex X="78113" Y="23332" Z="0"/>
					<Vertex X="78080" Y="23332" Z="0"/>
					<Vertex X="78048" Y="23348" Z="0"/>
					<Vertex X="78031" Y="23348" Z="0"/>
					<Vertex X="78015" Y="23348" Z="0"/>
					<Vertex X="77998" Y="23348" Z="0"/>
					<Vertex X="77965" Y="23348" Z="0"/>
					<Vertex X="77932" Y="23348" Z="0"/>
					<Vertex X="77916" Y="23348" Z="0"/>
					<Vertex X="77883" Y="23348" Z="0"/>
					<Vertex X="77850" Y="23365" Z="0"/>
					<Vertex X="77834" Y="23381" Z="0"/>
					<Vertex X="77817" Y="23381" Z="0"/>
					<Vertex X="77801" Y="23381" Z="0"/>
					<Vertex X="77785" Y="23381" Z="0"/>
					<Vertex X="77752" Y="23381" Z="0"/>
					<Vertex X="77719" Y="23381" Z="0"/>
					<Vertex X="77686" Y="23398" Z="0"/>
					<Vertex X="77653" Y="23414" Z="0"/>
					<Vertex X="77637" Y="23414" Z="0"/>
					<Vertex X="77587" Y="23430" Z="0"/>
					<Vertex X="77555" Y="23447" Z="0"/>
					<Vertex X="77538" Y="23447" Z="0"/>
					<Vertex X="77505" Y="23447" Z="0"/>
					<Vertex X="77489" Y="23463" Z="0"/>
					<Vertex X="77440" Y="23463" Z="0"/>
					<Vertex X="77423" Y="23480" Z="0"/>
					<Vertex X="77390" Y="23496" Z="0"/>
					<Vertex X="77374" Y="23496" Z="0"/>
					<Vertex X="77341" Y="23513" Z="0"/>
					<Vertex X="77325" Y="23513" Z="0"/>
					<Vertex X="77308" Y="23513" Z="0"/>
					<Vertex X="77275" Y="23513" Z="0"/>
					<Vertex X="77259" Y="23546" Z="0"/>
					<Vertex X="77242" Y="23546" Z="0"/>
					<Vertex X="77226" Y="23546" Z="0"/>
					<Vertex X="77210" Y="23546" Z="0"/>
					<Vertex X="77177" Y="23546" Z="0"/>
					<Vertex X="77144" Y="23562" Z="0"/>
					<Vertex X="77127" Y="23562" Z="0"/>
					<Vertex X="77111" Y="23562" Z="0"/>
					<Vertex X="77094" Y="23562" Z="0"/>
					<Vertex X="77078" Y="23578" Z="0"/>
					<Vertex X="77062" Y="23578" Z="0"/>
					<Vertex X="77045" Y="23578" Z="0"/>
					<Vertex X="77012" Y="23595" Z="0"/>
					<Vertex X="77012" Y="23611" Z="0"/>
					<Vertex X="76979" Y="23611" Z="0"/>
					<Vertex X="76963" Y="23611" Z="0"/>
					<Vertex X="76930" Y="23611" Z="0"/>
					<Vertex X="76897" Y="23644" Z="0"/>
					<Vertex X="76881" Y="23644" Z="0"/>
					<Vertex X="76864" Y="23661" Z="0"/>
					<Vertex X="76848" Y="23661" Z="0"/>
					<Vertex X="76832" Y="23677" Z="0"/>
					<Vertex X="76815" Y="23677" Z="0"/>
					<Vertex X="76782" Y="23677" Z="0"/>
					<Vertex X="76766" Y="23693" Z="0"/>
					<Vertex X="76749" Y="23710" Z="0"/>
					<Vertex X="76717" Y="23710" Z="0"/>
					<Vertex X="76700" Y="23726" Z="0"/>
					<Vertex X="76684" Y="23726" Z="0"/>
					<Vertex X="76651" Y="23759" Z="0"/>
					<Vertex X="76618" Y="23759" Z="0"/>
					<Vertex X="76602" Y="23776" Z="0"/>
					<Vertex X="76585" Y="23792" Z="0"/>
					<Vertex X="76569" Y="23792" Z="0"/>
					<Vertex X="76552" Y="23792" Z="0"/>
					<Vertex X="76536" Y="23792" Z="0"/>
					<Vertex X="76503" Y="23808" Z="0"/>
					<Vertex X="76487" Y="23825" Z="0"/>
					<Vertex X="76470" Y="23825" Z="0"/>
					<Vertex X="76437" Y="23841" Z="0"/>
					<Vertex X="76421" Y="23841" Z="0"/>
					<Vertex X="76421" Y="23858" Z="0"/>
					<Vertex X="76388" Y="23858" Z="0"/>
					<Vertex X="76372" Y="23858" Z="0"/>
					<Vertex X="76355" Y="23874" Z="0"/>
					<Vertex X="76322" Y="23891" Z="0"/>
					<Vertex X="76289" Y="23907" Z="0"/>
					<Vertex X="76273" Y="23907" Z="0"/>
					<Vertex X="76257" Y="23923" Z="0"/>
					<Vertex X="76224" Y="23923" Z="0"/>
					<Vertex X="76207" Y="23923" Z="0"/>
					<Vertex X="76191" Y="23923" Z="0"/>
					<Vertex X="76174" Y="23940" Z="0"/>
					<Vertex X="76158" Y="23940" Z="0"/>
					<Vertex X="76125" Y="23956" Z="0"/>
					<Vertex X="76092" Y="23956" Z="0"/>
					<Vertex X="76076" Y="23973" Z="0"/>
					<Vertex X="76043" Y="23973" Z="0"/>
					<Vertex X="76026" Y="23989" Z="0"/>
					<Vertex X="75994" Y="23989" Z="0"/>
					<Vertex X="75977" Y="23989" Z="0"/>
					<Vertex X="75961" Y="23989" Z="0"/>
					<Vertex X="75928" Y="24006" Z="0"/>
					<Vertex X="75911" Y="24006" Z="0"/>
					<Vertex X="75895" Y="24022" Z="0"/>
					<Vertex X="75879" Y="24022" Z="0"/>
					<Vertex X="75846" Y="24038" Z="0"/>
					<Vertex X="75829" Y="24038" Z="0"/>
					<Vertex X="75813" Y="24038" Z="0"/>
					<Vertex X="75796" Y="24038" Z="0"/>
					<Vertex X="75780" Y="24038" Z="0"/>
					<Vertex X="75764" Y="24071" Z="0"/>
					<Vertex X="75731" Y="24071" Z="0"/>
					<Vertex X="75714" Y="24071" Z="0"/>
					<Vertex X="75698" Y="24071" Z="0"/>
					<Vertex X="75665" Y="24088" Z="0"/>
					<Vertex X="75632" Y="24121" Z="0"/>
					<Vertex X="75599" Y="24137" Z="0"/>
					<Vertex X="75583" Y="24137" Z="0"/>
					<Vertex X="75566" Y="24137" Z="0"/>
					<Vertex X="75550" Y="24153" Z="0"/>
					<Vertex X="75534" Y="24153" Z="0"/>
					<Vertex X="75517" Y="24153" Z="0"/>
					<Vertex X="75484" Y="24153" Z="0"/>
					<Vertex X="75468" Y="24153" Z="0"/>
					<Vertex X="75435" Y="24186" Z="0"/>
					<Vertex X="75419" Y="24186" Z="0"/>
					<Vertex X="75386" Y="24186" Z="0"/>
					<Vertex X="75353" Y="24186" Z="0"/>
					<Vertex X="75336" Y="24203" Z="0"/>
					<Vertex X="75304" Y="24203" Z="0"/>
					<Vertex X="75271" Y="24203" Z="0"/>
					<Vertex X="75254" Y="24203" Z="0"/>
					<Vertex X="75254" Y="24219" Z="0"/>
					<Vertex X="75238" Y="24219" Z="0"/>
					<Vertex X="75205" Y="24219" Z="0"/>
					<Vertex X="75188" Y="24219" Z="0"/>
					<Vertex X="75172" Y="24219" Z="0"/>
					<Vertex X="75156" Y="24236" Z="0"/>
					<Vertex X="75123" Y="24236" Z="0"/>
					<Vertex X="75106" Y="24236" Z="0"/>
					<Vertex X="75073" Y="24236" Z="0"/>
					<Vertex X="75057" Y="24236" Z="0"/>
					<Vertex X="75024" Y="24236" Z="0"/>
					<Vertex X="75008" Y="24236" Z="0"/>
					<Vertex X="74975" Y="24236" Z="0"/>
					<Vertex X="74942" Y="24236" Z="0"/>
					<Vertex X="74942" Y="24252" Z="0"/>
					<Vertex X="74926" Y="24252" Z="0"/>
					<Vertex X="74893" Y="24268" Z="0"/>
					<Vertex X="74876" Y="24268" Z="0"/>
					<Vertex X="74843" Y="24285" Z="0"/>
					<Vertex X="74827" Y="24301" Z="0"/>
					<Vertex X="74794" Y="24301" Z="0"/>
					<Vertex X="74761" Y="24301" Z="0"/>
					<Vertex X="74745" Y="24318" Z="0"/>
					<Vertex X="74712" Y="24351" Z="0"/>
					<Vertex X="74679" Y="24351" Z="0"/>
					<Vertex X="74646" Y="24351" Z="0"/>
					<Vertex X="74630" Y="24351" Z="0"/>
					<Vertex X="74613" Y="24367" Z="0"/>
					<Vertex X="74597" Y="24367" Z="0"/>
					<Vertex X="74581" Y="24367" Z="0"/>
					<Vertex X="74564" Y="24384" Z="0"/>
					<Vertex X="74548" Y="24400" Z="0"/>
					<Vertex X="74531" Y="24400" Z="0"/>
					<Vertex X="74515" Y="24416" Z="0"/>
					<Vertex X="74498" Y="24416" Z="0"/>
					<Vertex X="74466" Y="24449" Z="0"/>
					<Vertex X="74449" Y="24449" Z="0"/>
					<Vertex X="74416" Y="24466" Z="0"/>
					<Vertex X="74400" Y="24482" Z="0"/>
					<Vertex X="74383" Y="24482" Z="0"/>
					<Vertex X="74383" Y="24499" Z="0"/>
					<Vertex X="74351" Y="24515" Z="0"/>
					<Vertex X="74318" Y="24531" Z="0"/>
					<Vertex X="74285" Y="24548" Z="0"/>
					<Vertex X="74268" Y="24564" Z="0"/>
					<Vertex X="74252" Y="24564" Z="0"/>
					<Vertex X="74235" Y="24581" Z="0"/>
					<Vertex X="74235" Y="24597" Z="0"/>
					<Vertex X="74219" Y="24597" Z="0"/>
					<Vertex X="74203" Y="24614" Z="0"/>
					<Vertex X="74186" Y="24630" Z="0"/>
					<Vertex X="74186" Y="24646" Z="0"/>
					<Vertex X="74186" Y="24663" Z="0"/>
					<Vertex X="74153" Y="24679" Z="0"/>
					<Vertex X="74153" Y="24696" Z="0"/>
					<Vertex X="74153" Y="24729" Z="0"/>
					<Vertex X="74153" Y="24745" Z="0"/>
					<Vertex X="74153" Y="24761" Z="0"/>
					<Vertex X="74153" Y="24778" Z="0"/>
					<Vertex X="74153" Y="24794" Z="0"/>
					<Vertex X="74170" Y="24827" Z="0"/>
					<Vertex X="74170" Y="24844" Z="0"/>
					<Vertex X="74203" Y="24860" Z="0"/>
					<Vertex X="74219" Y="24926" Z="0"/>
					<Vertex X="74219" Y="24942" Z="0"/>
					<Vertex X="74252" Y="24975" Z="0"/>
					<Vertex X="74252" Y="24991" Z="0"/>
					<Vertex X="74268" Y="24991" Z="0"/>
					<Vertex X="74268" Y="25024" Z="0"/>
					<Vertex X="74285" Y="25041" Z="0"/>
					<Vertex X="74301" Y="25041" Z="0"/>
					<Vertex X="74318" Y="25057" Z="0"/>
					<Vertex X="74334" Y="25057" Z="0"/>
					<Vertex X="74334" Y="25074" Z="0"/>
					<Vertex X="74351" Y="25090" Z="0"/>
					<Vertex X="74367" Y="25106" Z="0"/>
					<Vertex X="74383" Y="25106" Z="0"/>
					<Vertex X="74400" Y="25139" Z="0"/>
					<Vertex X="74433" Y="25156" Z="0"/>
					<Vertex X="74433" Y="25172" Z="0"/>
					<Vertex X="74466" Y="25189" Z="0"/>
					<Vertex X="74482" Y="25205" Z="0"/>
					<Vertex X="74515" Y="25205" Z="0"/>
					<Vertex X="74531" Y="25205" Z="0"/>
					<Vertex X="74564" Y="25238" Z="0"/>
					<Vertex X="74581" Y="25238" Z="0"/>
					<Vertex X="74597" Y="25238" Z="0"/>
					<Vertex X="74630" Y="25238" Z="0"/>
					<Vertex X="74679" Y="25238" Z="0"/>
					<Vertex X="74696" Y="25238" Z="0"/>
					<Vertex X="74745" Y="25238" Z="0"/>
					<Vertex X="74778" Y="25238" Z="0"/>
					<Vertex X="74794" Y="25238" Z="0"/>
					<Vertex X="74843" Y="25238" Z="0"/>
					<Vertex X="74860" Y="25238" Z="0"/>
					<Vertex X="74893" Y="25238" Z="0"/>
					<Vertex X="74926" Y="25238" Z="0"/>
					<Vertex X="74942" Y="25238" Z="0"/>
					<Vertex X="74975" Y="25238" Z="0"/>
					<Vertex X="74991" Y="25238" Z="0"/>
					<Vertex X="75024" Y="25238" Z="0"/>
					<Vertex X="75041" Y="25238" Z="0"/>
					<Vertex X="75057" Y="25238" Z="0"/>
					<Vertex X="75073" Y="25238" Z="0"/>
					<Vertex X="75106" Y="25238" Z="0"/>
					<Vertex X="75123" Y="25238" Z="0"/>
					<Vertex X="75123" Y="25254" Z="0"/>
					<Vertex X="75156" Y="25254" Z="0"/>
					<Vertex X="75188" Y="25254" Z="0"/>
					<Vertex X="75221" Y="25254" Z="0"/>
					<Vertex X="75238" Y="25254" Z="0"/>
					<Vertex X="75254" Y="25254" Z="0"/>
					<Vertex X="75271" Y="25254" Z="0"/>
					<Vertex X="75287" Y="25254" Z="0"/>
					<Vertex X="75336" Y="25254" Z="0"/>
					<Vertex X="75369" Y="25254" Z="0"/>
					<Vertex X="75386" Y="25254" Z="0"/>
					<Vertex X="75435" Y="25254" Z="0"/>
					<Vertex X="75468" Y="25254" Z="0"/>
					<Vertex X="75501" Y="25254" Z="0"/>
					<Vertex X="75534" Y="25254" Z="0"/>
					<Vertex X="75550" Y="25254" Z="0"/>
					<Vertex X="75566" Y="25254" Z="0"/>
					<Vertex X="75616" Y="25254" Z="0"/>
					<Vertex X="75649" Y="25254" Z="0"/>
					<Vertex X="75665" Y="25254" Z="0"/>
					<Vertex X="75698" Y="25254" Z="0"/>
					<Vertex X="75714" Y="25254" Z="0"/>
					<Vertex X="75747" Y="25254" Z="0"/>
					<Vertex X="75796" Y="25254" Z="0"/>
					<Vertex X="75813" Y="25254" Z="0"/>
					<Vertex X="75862" Y="25254" Z="0"/>
					<Vertex X="75879" Y="25254" Z="0"/>
					<Vertex X="75895" Y="25254" Z="0"/>
					<Vertex X="75928" Y="25254" Z="0"/>
					<Vertex X="75961" Y="25254" Z="0"/>
					<Vertex X="75977" Y="25254" Z="0"/>
					<Vertex X="76043" Y="25254" Z="0"/>
					<Vertex X="76092" Y="25254" Z="0"/>
					<Vertex X="76125" Y="25254" Z="0"/>
					<Vertex X="76141" Y="25254" Z="0"/>
					<Vertex X="76191" Y="25254" Z="0"/>
					<Vertex X="76224" Y="25254" Z="0"/>
					<Vertex X="76257" Y="25254" Z="0"/>
					<Vertex X="76289" Y="25254" Z="0"/>
					<Vertex X="76306" Y="25254" Z="0"/>
					<Vertex X="76355" Y="25254" Z="0"/>
					<Vertex X="76388" Y="25254" Z="0"/>
					<Vertex X="76437" Y="25254" Z="0"/>
					<Vertex X="76470" Y="25254" Z="0"/>
					<Vertex X="76503" Y="25254" Z="0"/>
					<Vertex X="76519" Y="25254" Z="0"/>
					<Vertex X="76552" Y="25254" Z="0"/>
					<Vertex X="76569" Y="25254" Z="0"/>
					<Vertex X="76618" Y="25254" Z="0"/>
					<Vertex X="76667" Y="25254" Z="0"/>
					<Vertex X="76700" Y="25254" Z="0"/>
					<Vertex X="76717" Y="25254" Z="0"/>
					<Vertex X="76766" Y="25254" Z="0"/>
					<Vertex X="76799" Y="25238" Z="0"/>
					<Vertex X="76815" Y="25238" Z="0"/>
					<Vertex X="76881" Y="25221" Z="0"/>
					<Vertex X="76897" Y="25221" Z="0"/>
					<Vertex X="76963" Y="25189" Z="0"/>
					<Vertex X="77012" Y="25172" Z="0"/>
					<Vertex X="77029" Y="25172" Z="0"/>
					<Vertex X="77062" Y="25156" Z="0"/>
					<Vertex X="77078" Y="25139" Z="0"/>
					<Vertex X="77094" Y="25139" Z="0"/>
					<Vertex X="77144" Y="25123" Z="0"/>
					<Vertex X="77177" Y="25106" Z="0"/>
					<Vertex X="77193" Y="25106" Z="0"/>
					<Vertex X="77242" Y="25090" Z="0"/>
					<Vertex X="77259" Y="25090" Z="0"/>
					<Vertex X="77292" Y="25074" Z="0"/>
					<Vertex X="77308" Y="25057" Z="0"/>
					<Vertex X="77325" Y="25057" Z="0"/>
					<Vertex X="77341" Y="25041" Z="0"/>
					<Vertex X="77357" Y="25041" Z="0"/>
					<Vertex X="77390" Y="25008" Z="0"/>
					<Vertex X="77407" Y="25008" Z="0"/>
					<Vertex X="77440" Y="24991" Z="0"/>
					<Vertex X="77456" Y="24991" Z="0"/>
					<Vertex X="77472" Y="24959" Z="0"/>
					<Vertex X="77489" Y="24959" Z="0"/>
					<Vertex X="77522" Y="24942" Z="0"/>
					<Vertex X="77538" Y="24942" Z="0"/>
					<Vertex X="77555" Y="24942" Z="0"/>
					<Vertex X="77587" Y="24926" Z="0"/>
					<Vertex X="77604" Y="24909" Z="0"/>
					<Vertex X="77637" Y="24909" Z="0"/>
					<Vertex X="77637" Y="24893" Z="0"/>
					<Vertex X="77653" Y="24893" Z="0"/>
					<Vertex X="77686" Y="24893" Z="0"/>
					<Vertex X="77702" Y="24893" Z="0"/>
					<Vertex X="77719" Y="24876" Z="0"/>
					<Vertex X="77735" Y="24860" Z="0"/>
					<Vertex X="77752" Y="24860" Z="0"/>
					<Vertex X="77768" Y="24844" Z="0"/>
					<Vertex X="77785" Y="24827" Z="0"/>
					<Vertex X="77817" Y="24827" Z="0"/>
					<Vertex X="77850" Y="24811" Z="0"/>
					<Vertex X="77867" Y="24811" Z="0"/>
					<Vertex X="77900" Y="24794" Z="0"/>
					<Vertex X="77916" Y="24794" Z="0"/>
					<Vertex X="77949" Y="24778" Z="0"/>
					<Vertex X="77965" Y="24761" Z="0"/>
					<Vertex X="77998" Y="24745" Z="0"/>
					<Vertex X="78031" Y="24729" Z="0"/>
					<Vertex X="78080" Y="24712" Z="0"/>
					<Vertex X="78080" Y="24696" Z="0"/>
					<Vertex X="78097" Y="24679" Z="0"/>
					<Vertex X="78113" Y="24679" Z="0"/>
					<Vertex X="78146" Y="24663" Z="0"/>
					<Vertex X="78179" Y="24646" Z="0"/>
					<Vertex X="78212" Y="24630" Z="0"/>
					<Vertex X="78228" Y="24614" Z="0"/>
					<Vertex X="78278" Y="24614" Z="0"/>
					<Vertex X="78294" Y="24597" Z="0"/>
					<Vertex X="78310" Y="24597" Z="0"/>
					<Vertex X="78327" Y="24581" Z="0"/>
					<Vertex X="78360" Y="24564" Z="0"/>
					<Vertex X="78376" Y="24564" Z="0"/>
					<Vertex X="78393" Y="24548" Z="0"/>
					<Vertex X="78425" Y="24531" Z="0"/>
					<Vertex X="78458" Y="24531" Z="0"/>
					<Vertex X="78491" Y="24515" Z="0"/>
					<Vertex X="78508" Y="24515" Z="0"/>
					<Vertex X="78524" Y="24499" Z="0"/>
					<Vertex X="78540" Y="24499" Z="0"/>
					<Vertex X="78557" Y="24482" Z="0"/>
					<Vertex X="78590" Y="24466" Z="0"/>
					<Vertex X="78606" Y="24449" Z="0"/>
					<Vertex X="78623" Y="24449" Z="0"/>
					<Vertex X="78672" Y="24433" Z="0"/>
					<Vertex X="78688" Y="24416" Z="0"/>
					<Vertex X="78705" Y="24400" Z="0"/>
					<Vertex X="78738" Y="24384" Z="0"/>
					<Vertex X="78754" Y="24367" Z="0"/>
					<Vertex X="78787" Y="24351" Z="0"/>
					<Vertex X="78803" Y="24334" Z="0"/>
					<Vertex X="78820" Y="24318" Z="0"/>
					<Vertex X="78836" Y="24301" Z="0"/>
					<Vertex X="78869" Y="24301" Z="0"/>
					<Vertex X="78885" Y="24268" Z="0"/>
					<Vertex X="78918" Y="24268" Z="0"/>
					<Vertex X="78935" Y="24236" Z="0"/>
					<Vertex X="79001" Y="24219" Z="0"/>
					<Vertex X="79001" Y="24203" Z="0"/>
					<Vertex X="79033" Y="24203" Z="0"/>
					<Vertex X="79050" Y="24186" Z="0"/>
					<Vertex X="79066" Y="24170" Z="0"/>
					<Vertex X="79099" Y="24153" Z="0"/>
					<Vertex X="79116" Y="24137" Z="0"/>
					<Vertex X="79132" Y="24137" Z="0"/>
					<Vertex X="79148" Y="24137" Z="0"/>
					<Vertex X="79165" Y="24121" Z="0"/>
					<Vertex X="79181" Y="24104" Z="0"/>
					<Vertex X="79198" Y="24104" Z="0"/>
					<Vertex X="79214" Y="24104" Z="0"/>
					<Vertex X="79231" Y="24088" Z="0"/>
					<Vertex X="79247" Y="24088" Z="0"/>
					<Vertex X="79263" Y="24088" Z="0"/>
					<Vertex X="79280" Y="24055" Z="0"/>
					<Vertex X="79296" Y="24055" Z="0"/>
					<Vertex X="79313" Y="24055" Z="0"/>
					<Vertex X="79313" Y="24038" Z="0"/>
					<Vertex X="79346" Y="24038" Z="0"/>
					<Vertex X="79362" Y="24022" Z="0"/>
					<Vertex X="79395" Y="24006" Z="0"/>
					<Vertex X="79428" Y="23989" Z="0"/>
					<Vertex X="79461" Y="23973" Z="0"/>
					<Vertex X="79477" Y="23973" Z="0"/>
					<Vertex X="79493" Y="23973" Z="0"/>
					<Vertex X="79510" Y="23973" Z="0"/>
					<Vertex X="79543" Y="23940" Z="0"/>
					<Vertex X="79576" Y="23940" Z="0"/>
					<Vertex X="79576" Y="23923" Z="0"/>
					<Vertex X="79608" Y="23923" Z="0"/>
					<Vertex X="79625" Y="23923" Z="0"/>
					<Vertex X="79641" Y="23891" Z="0"/>
					<Vertex X="79674" Y="23874" Z="0"/>
					<Vertex X="79691" Y="23874" Z="0"/>
					<Vertex X="79707" Y="23874" Z="0"/>
					<Vertex X="79707" Y="23858" Z="0"/>
					<Vertex X="79723" Y="23858" Z="0"/>
					<Vertex X="79740" Y="23858" Z="0"/>
					<Vertex X="79756" Y="23841" Z="0"/>
					<Vertex X="79773" Y="23841" Z="0"/>
					<Vertex X="79773" Y="23825" Z="0"/>
					<Vertex X="79789" Y="23808" Z="0"/>
					<Vertex X="79838" Y="23776" Z="0"/>
					<Vertex X="79855" Y="23776" Z="0"/>
					<Vertex X="79871" Y="23759" Z="0"/>
					<Vertex X="79888" Y="23743" Z="0"/>
					<Vertex X="79904" Y="23726" Z="0"/>
					<Vertex X="79937" Y="23726" Z="0"/>
					<Vertex X="79954" Y="23693" Z="0"/>
					<Vertex X="79986" Y="23677" Z="0"/>
					<Vertex X="80003" Y="23677" Z="0"/>
					<Vertex X="80003" Y="23661" Z="0"/>
					<Vertex X="80036" Y="23644" Z="0"/>
					<Vertex X="80069" Y="23628" Z="0"/>
					<Vertex X="80069" Y="23611" Z="0"/>
					<Vertex X="80085" Y="23611" Z="0"/>
					<Vertex X="80101" Y="23578" Z="0"/>
					<Vertex X="80118" Y="23578" Z="0"/>
					<Vertex X="80118" Y="23562" Z="0"/>
					<Vertex X="80134" Y="23562" Z="0"/>
					<Vertex X="80151" Y="23562" Z="0"/>
					<Vertex X="80151" Y="23529" Z="0"/>
					<Vertex X="80167" Y="23513" Z="0"/>
					<Vertex X="80167" Y="23496" Z="0"/>
					<Vertex X="80167" Y="23480" Z="0"/>
					<Vertex X="80167" Y="23463" Z="0"/>
					<Vertex X="80167" Y="23447" Z="0"/>
					<Vertex X="80167" Y="23430" Z="0"/>
					<Vertex X="80200" Y="23398" Z="0"/>
					<Vertex X="80200" Y="23365" Z="0"/>
					<Vertex X="80216" Y="23332" Z="0"/>
					<Vertex X="80216" Y="23315" Z="0"/>
					<Vertex X="80216" Y="23283" Z="0"/>
					<Vertex X="80216" Y="23266" Z="0"/>
					<Vertex X="80216" Y="23233" Z="0"/>
					<Vertex X="80216" Y="23217" Z="0"/>
					<Vertex X="80216" Y="23184" Z="0"/>
					<Vertex X="80216" Y="23151" Z="0"/>
					<Vertex X="80216" Y="23135" Z="0"/>
					<Vertex X="80216" Y="23118" Z="0"/>
					<Vertex X="80216" Y="23102" Z="0"/>
					<Vertex X="80216" Y="23085" Z="0"/>
					<Vertex X="80216" Y="23069" Z="0"/>
					<Vertex X="80216" Y="23053" Z="0"/>
					<Vertex X="80216" Y="23036" Z="0"/>
					<Vertex X="80216" Y="23020" Z="0"/>
					<Vertex X="80216" Y="23003" Z="0"/>
					<Vertex X="80216" Y="22987" Z="0"/>
					<Vertex X="80216" Y="22970" Z="0"/>
					<Vertex X="80216" Y="22954" Z="0"/>
					<Vertex X="80216" Y="22938" Z="0"/>
					<Vertex X="80216" Y="22921" Z="0"/>
					<Vertex X="80200" Y="22905" Z="0"/>
					<Vertex X="80200" Y="22888" Z="0"/>
					<Vertex X="80184" Y="22872" Z="0"/>
					<Vertex X="80167" Y="22855" Z="0"/>
					<Vertex X="80151" Y="22839" Z="0"/>
					<Vertex X="80134" Y="22823" Z="0"/>
					<Vertex X="80118" Y="22806" Z="0"/>
					<Vertex X="80101" Y="22806" Z="0"/>
					<Vertex X="80085" Y="22806" Z="0"/>
					<Vertex X="80069" Y="22806" Z="0"/>
					<Vertex X="80052" Y="22806" Z="0"/>
					<Vertex X="80052" Y="22790" Z="0"/>
					<Vertex X="80036" Y="22790" Z="0"/>
					<Vertex X="80019" Y="22790" Z="0"/>
					<Vertex X="80003" Y="22790" Z="0"/>
					<Vertex X="79986" Y="22790" Z="0"/>
					<Vertex X="79970" Y="22790" Z="0"/>
					<Vertex X="79954" Y="22790" Z="0"/>
					<Vertex X="79937" Y="22790" Z="0"/>
					<Vertex X="79921" Y="22790" Z="0"/>
					<Vertex X="79904" Y="22790" Z="0"/>
					<Vertex X="79871" Y="22790" Z="0"/>
					<Vertex X="79855" Y="22790" Z="0"/>
					<Vertex X="79838" Y="22790" Z="0"/>
					<Vertex X="79822" Y="22790" Z="0"/>
					<Vertex X="79806" Y="22790" Z="0"/>
					<Vertex X="79789" Y="22790" Z="0"/>
					<Vertex X="79773" Y="22790" Z="0"/>
					<Vertex X="79756" Y="22790" Z="0"/>
					<Vertex X="79707" Y="22790" Z="0"/>
					<Vertex X="79691" Y="22806" Z="0"/>
					<Vertex X="79674" Y="22806" Z="0"/>
					<Vertex X="79641" Y="22823" Z="0"/>
					<Vertex X="79608" Y="22839" Z="0"/>
					<Vertex X="79592" Y="22839" Z="0"/>
					<Vertex X="79543" Y="22872" Z="0"/>
					<Vertex X="79526" Y="22888" Z="0"/>
					<Vertex X="79510" Y="22888" Z="0"/>
					<Vertex X="79493" Y="22888" Z="0"/>
					<Vertex X="79477" Y="22888" Z="0"/>
					<Vertex X="79444" Y="22905" Z="0"/>
					<Vertex X="79444" Y="22921" Z="0"/>
					<Vertex X="79411" Y="22921" Z="0"/>
					<Vertex X="79395" Y="22921" Z="0"/>
					<Vertex X="79477" Y="22839" Z="0"/>
				</Vertices>
			</Region>
			<Region Id="13" Type="0" Zoom="0.163632" Selected="1" ImageLocation="" ImageFocus="0" Length="20741.9" Area="10010666.5" LengthMicrons="5119.1" AreaMicrons="609752.1" Text="MICROPAP" NegativeROA="0" InputRegionId="0" Analyze="1" DisplayId="13">
				<Attributes/>
				<Vertices>
					<Vertex X="14692" Y="29755" Z="0"/>
					<Vertex X="14686" Y="29755" Z="0"/>
					<Vertex X="14680" Y="29755" Z="0"/>
					<Vertex X="14673" Y="29755" Z="0"/>
					<Vertex X="14667" Y="29755" Z="0"/>
					<Vertex X="14661" Y="29755" Z="0"/>
					<Vertex X="14655" Y="29755" Z="0"/>
					<Vertex X="14649" Y="29755" Z="0"/>
					<Vertex X="14643" Y="29755" Z="0"/>
					<Vertex X="14637" Y="29755" Z="0"/>
					<Vertex X="14631" Y="29755" Z="0"/>
					<Vertex X="14625" Y="29749" Z="0"/>
					<Vertex X="14618" Y="29749" Z="0"/>
					<Vertex X="14606" Y="29749" Z="0"/>
					<Vertex X="14594" Y="29743" Z="0"/>
					<Vertex X="14594" Y="29737" Z="0"/>
					<Vertex X="14588" Y="29737" Z="0"/>
					<Vertex X="14576" Y="29731" Z="0"/>
					<Vertex X="14570" Y="29731" Z="0"/>
					<Vertex X="14557" Y="29725" Z="0"/>
					<Vertex X="14551" Y="29725" Z="0"/>
					<Vertex X="14551" Y="29719" Z="0"/>
					<Vertex X="14545" Y="29713" Z="0"/>
					<Vertex X="14539" Y="29713" Z="0"/>
					<Vertex X="14527" Y="29707" Z="0"/>
					<Vertex X="14521" Y="29700" Z="0"/>
					<Vertex X="14515" Y="29694" Z="0"/>
					<Vertex X="14508" Y="29694" Z="0"/>
					<Vertex X="14496" Y="29682" Z="0"/>
					<Vertex X="14490" Y="29682" Z="0"/>
					<Vertex X="14490" Y="29676" Z="0"/>
					<Vertex X="14472" Y="29664" Z="0"/>
					<Vertex X="14453" Y="29658" Z="0"/>
					<Vertex X="14441" Y="29652" Z="0"/>
					<Vertex X="14435" Y="29639" Z="0"/>
					<Vertex X="14423" Y="29633" Z="0"/>
					<Vertex X="14417" Y="29633" Z="0"/>
					<Vertex X="14411" Y="29627" Z="0"/>
					<Vertex X="14398" Y="29621" Z="0"/>
					<Vertex X="14386" Y="29609" Z="0"/>
					<Vertex X="14374" Y="29603" Z="0"/>
					<Vertex X="14362" Y="29590" Z="0"/>
					<Vertex X="14356" Y="29584" Z="0"/>
					<Vertex X="14350" Y="29578" Z="0"/>
					<Vertex X="14343" Y="29572" Z="0"/>
					<Vertex X="14337" Y="29572" Z="0"/>
					<Vertex X="14331" Y="29560" Z="0"/>
					<Vertex X="14325" Y="29560" Z="0"/>
					<Vertex X="14319" Y="29554" Z="0"/>
					<Vertex X="14307" Y="29548" Z="0"/>
					<Vertex X="14288" Y="29535" Z="0"/>
					<Vertex X="14282" Y="29523" Z="0"/>
					<Vertex X="14276" Y="29523" Z="0"/>
					<Vertex X="14270" Y="29505" Z="0"/>
					<Vertex X="14264" Y="29505" Z="0"/>
					<Vertex X="14252" Y="29499" Z="0"/>
					<Vertex X="14246" Y="29487" Z="0"/>
					<Vertex X="14233" Y="29474" Z="0"/>
					<Vertex X="14233" Y="29468" Z="0"/>
					<Vertex X="14221" Y="29462" Z="0"/>
					<Vertex X="14215" Y="29438" Z="0"/>
					<Vertex X="14203" Y="29432" Z="0"/>
					<Vertex X="14203" Y="29425" Z="0"/>
					<Vertex X="14191" Y="29413" Z="0"/>
					<Vertex X="14185" Y="29401" Z="0"/>
					<Vertex X="14178" Y="29389" Z="0"/>
					<Vertex X="14166" Y="29377" Z="0"/>
					<Vertex X="14160" Y="29370" Z="0"/>
					<Vertex X="14142" Y="29346" Z="0"/>
					<Vertex X="14136" Y="29334" Z="0"/>
					<Vertex X="14130" Y="29322" Z="0"/>
					<Vertex X="14123" Y="29315" Z="0"/>
					<Vertex X="14117" Y="29303" Z="0"/>
					<Vertex X="14111" Y="29291" Z="0"/>
					<Vertex X="14111" Y="29285" Z="0"/>
					<Vertex X="14099" Y="29267" Z="0"/>
					<Vertex X="14093" Y="29260" Z="0"/>
					<Vertex X="14068" Y="29230" Z="0"/>
					<Vertex X="14068" Y="29224" Z="0"/>
					<Vertex X="14062" Y="29212" Z="0"/>
					<Vertex X="14050" Y="29199" Z="0"/>
					<Vertex X="14038" Y="29187" Z="0"/>
					<Vertex X="14032" Y="29169" Z="0"/>
					<Vertex X="14026" Y="29163" Z="0"/>
					<Vertex X="14020" Y="29150" Z="0"/>
					<Vertex X="14007" Y="29132" Z="0"/>
					<Vertex X="14001" Y="29120" Z="0"/>
					<Vertex X="13995" Y="29108" Z="0"/>
					<Vertex X="13983" Y="29089" Z="0"/>
					<Vertex X="13977" Y="29071" Z="0"/>
					<Vertex X="13971" Y="29059" Z="0"/>
					<Vertex X="13958" Y="29046" Z="0"/>
					<Vertex X="13952" Y="29034" Z="0"/>
					<Vertex X="13952" Y="29028" Z="0"/>
					<Vertex X="13946" Y="29016" Z="0"/>
					<Vertex X="13934" Y="28998" Z="0"/>
					<Vertex X="13922" Y="28991" Z="0"/>
					<Vertex X="13916" Y="28979" Z="0"/>
					<Vertex X="13910" Y="28979" Z="0"/>
					<Vertex X="13903" Y="28967" Z="0"/>
					<Vertex X="13903" Y="28961" Z="0"/>
					<Vertex X="13891" Y="28943" Z="0"/>
					<Vertex X="13885" Y="28943" Z="0"/>
					<Vertex X="13879" Y="28936" Z="0"/>
					<Vertex X="13873" Y="28930" Z="0"/>
					<Vertex X="13867" Y="28918" Z="0"/>
					<Vertex X="13861" Y="28918" Z="0"/>
					<Vertex X="13855" Y="28906" Z="0"/>
					<Vertex X="13842" Y="28894" Z="0"/>
					<Vertex X="13836" Y="28881" Z="0"/>
					<Vertex X="13830" Y="28875" Z="0"/>
					<Vertex X="13824" Y="28869" Z="0"/>
					<Vertex X="13818" Y="28863" Z="0"/>
					<Vertex X="13812" Y="28857" Z="0"/>
					<Vertex X="13806" Y="28857" Z="0"/>
					<Vertex X="13793" Y="28857" Z="0"/>
					<Vertex X="13787" Y="28851" Z="0"/>
					<Vertex X="13781" Y="28845" Z="0"/>
					<Vertex X="13775" Y="28845" Z="0"/>
					<Vertex X="13769" Y="28839" Z="0"/>
					<Vertex X="13763" Y="28839" Z="0"/>
					<Vertex X="13751" Y="28833" Z="0"/>
					<Vertex X="13745" Y="28826" Z="0"/>
					<Vertex X="13732" Y="28820" Z="0"/>
					<Vertex X="13726" Y="28820" Z="0"/>
					<Vertex X="13720" Y="28820" Z="0"/>
					<Vertex X="13714" Y="28814" Z="0"/>
					<Vertex X="13708" Y="28808" Z="0"/>
					<Vertex X="13696" Y="28808" Z="0"/>
					<Vertex X="13683" Y="28802" Z="0"/>
					<Vertex X="13683" Y="28796" Z="0"/>
					<Vertex X="13671" Y="28796" Z="0"/>
					<Vertex X="13665" Y="28796" Z="0"/>
					<Vertex X="13653" Y="28790" Z="0"/>
					<Vertex X="13641" Y="28784" Z="0"/>
					<Vertex X="13628" Y="28778" Z="0"/>
					<Vertex X="13622" Y="28778" Z="0"/>
					<Vertex X="13616" Y="28771" Z="0"/>
					<Vertex X="13610" Y="28771" Z="0"/>
					<Vertex X="13604" Y="28771" Z="0"/>
					<Vertex X="13598" Y="28771" Z="0"/>
					<Vertex X="13586" Y="28771" Z="0"/>
					<Vertex X="13580" Y="28771" Z="0"/>
					<Vertex X="13573" Y="28771" Z="0"/>
					<Vertex X="13567" Y="28771" Z="0"/>
					<Vertex X="13555" Y="28771" Z="0"/>
					<Vertex X="13549" Y="28771" Z="0"/>
					<Vertex X="13543" Y="28771" Z="0"/>
					<Vertex X="13537" Y="28771" Z="0"/>
					<Vertex X="13531" Y="28771" Z="0"/>
					<Vertex X="13525" Y="28771" Z="0"/>
					<Vertex X="13518" Y="28771" Z="0"/>
					<Vertex X="13506" Y="28771" Z="0"/>
					<Vertex X="13494" Y="28771" Z="0"/>
					<Vertex X="13488" Y="28771" Z="0"/>
					<Vertex X="13470" Y="28778" Z="0"/>
					<Vertex X="13457" Y="28784" Z="0"/>
					<Vertex X="13451" Y="28784" Z="0"/>
					<Vertex X="13445" Y="28790" Z="0"/>
					<Vertex X="13427" Y="28796" Z="0"/>
					<Vertex X="13408" Y="28802" Z="0"/>
					<Vertex X="13408" Y="28808" Z="0"/>
					<Vertex X="13402" Y="28808" Z="0"/>
					<Vertex X="13396" Y="28814" Z="0"/>
					<Vertex X="13390" Y="28820" Z="0"/>
					<Vertex X="13384" Y="28820" Z="0"/>
					<Vertex X="13384" Y="28826" Z="0"/>
					<Vertex X="13378" Y="28826" Z="0"/>
					<Vertex X="13366" Y="28839" Z="0"/>
					<Vertex X="13353" Y="28851" Z="0"/>
					<Vertex X="13347" Y="28857" Z="0"/>
					<Vertex X="13341" Y="28863" Z="0"/>
					<Vertex X="13341" Y="28869" Z="0"/>
					<Vertex X="13329" Y="28881" Z="0"/>
					<Vertex X="13323" Y="28888" Z="0"/>
					<Vertex X="13323" Y="28894" Z="0"/>
					<Vertex X="13317" Y="28900" Z="0"/>
					<Vertex X="13311" Y="28906" Z="0"/>
					<Vertex X="13305" Y="28918" Z="0"/>
					<Vertex X="13305" Y="28924" Z="0"/>
					<Vertex X="13298" Y="28924" Z="0"/>
					<Vertex X="13292" Y="28943" Z="0"/>
					<Vertex X="13286" Y="28949" Z="0"/>
					<Vertex X="13280" Y="28967" Z="0"/>
					<Vertex X="13280" Y="28973" Z="0"/>
					<Vertex X="13280" Y="28985" Z="0"/>
					<Vertex X="13274" Y="29004" Z="0"/>
					<Vertex X="13268" Y="29016" Z="0"/>
					<Vertex X="13262" Y="29028" Z="0"/>
					<Vertex X="13262" Y="29034" Z="0"/>
					<Vertex X="13262" Y="29046" Z="0"/>
					<Vertex X="13262" Y="29059" Z="0"/>
					<Vertex X="13262" Y="29071" Z="0"/>
					<Vertex X="13262" Y="29077" Z="0"/>
					<Vertex X="13256" Y="29089" Z="0"/>
					<Vertex X="13256" Y="29095" Z="0"/>
					<Vertex X="13256" Y="29101" Z="0"/>
					<Vertex X="13256" Y="29108" Z="0"/>
					<Vertex X="13250" Y="29114" Z="0"/>
					<Vertex X="13250" Y="29120" Z="0"/>
					<Vertex X="13250" Y="29126" Z="0"/>
					<Vertex X="13250" Y="29132" Z="0"/>
					<Vertex X="13243" Y="29150" Z="0"/>
					<Vertex X="13243" Y="29157" Z="0"/>
					<Vertex X="13237" Y="29175" Z="0"/>
					<Vertex X="13237" Y="29181" Z="0"/>
					<Vertex X="13237" Y="29187" Z="0"/>
					<Vertex X="13231" Y="29199" Z="0"/>
					<Vertex X="13225" Y="29199" Z="0"/>
					<Vertex X="13225" Y="29205" Z="0"/>
					<Vertex X="13219" Y="29212" Z="0"/>
					<Vertex X="13219" Y="29218" Z="0"/>
					<Vertex X="13213" Y="29218" Z="0"/>
					<Vertex X="13213" Y="29224" Z="0"/>
					<Vertex X="13213" Y="29230" Z="0"/>
					<Vertex X="13207" Y="29236" Z="0"/>
					<Vertex X="13201" Y="29242" Z="0"/>
					<Vertex X="13195" Y="29248" Z="0"/>
					<Vertex X="13188" Y="29254" Z="0"/>
					<Vertex X="13182" Y="29260" Z="0"/>
					<Vertex X="13176" Y="29267" Z="0"/>
					<Vertex X="13158" Y="29273" Z="0"/>
					<Vertex X="13152" Y="29279" Z="0"/>
					<Vertex X="13146" Y="29279" Z="0"/>
					<Vertex X="13133" Y="29291" Z="0"/>
					<Vertex X="13127" Y="29291" Z="0"/>
					<Vertex X="13121" Y="29297" Z="0"/>
					<Vertex X="13109" Y="29297" Z="0"/>
					<Vertex X="13097" Y="29309" Z="0"/>
					<Vertex X="13085" Y="29315" Z="0"/>
					<Vertex X="13072" Y="29328" Z="0"/>
					<Vertex X="13060" Y="29340" Z="0"/>
					<Vertex X="13048" Y="29346" Z="0"/>
					<Vertex X="13030" Y="29358" Z="0"/>
					<Vertex X="13017" Y="29370" Z="0"/>
					<Vertex X="13005" Y="29389" Z="0"/>
					<Vertex X="12993" Y="29389" Z="0"/>
					<Vertex X="12981" Y="29407" Z="0"/>
					<Vertex X="12974" Y="29407" Z="0"/>
					<Vertex X="12962" Y="29413" Z="0"/>
					<Vertex X="12962" Y="29419" Z="0"/>
					<Vertex X="12950" Y="29425" Z="0"/>
					<Vertex X="12944" Y="29432" Z="0"/>
					<Vertex X="12938" Y="29438" Z="0"/>
					<Vertex X="12926" Y="29444" Z="0"/>
					<Vertex X="12919" Y="29450" Z="0"/>
					<Vertex X="12907" Y="29462" Z="0"/>
					<Vertex X="12895" Y="29474" Z="0"/>
					<Vertex X="12877" Y="29487" Z="0"/>
					<Vertex X="12871" Y="29493" Z="0"/>
					<Vertex X="12858" Y="29505" Z="0"/>
					<Vertex X="12852" Y="29511" Z="0"/>
					<Vertex X="12846" Y="29517" Z="0"/>
					<Vertex X="12834" Y="29535" Z="0"/>
					<Vertex X="12828" Y="29548" Z="0"/>
					<Vertex X="12822" Y="29560" Z="0"/>
					<Vertex X="12816" Y="29566" Z="0"/>
					<Vertex X="12809" Y="29578" Z="0"/>
					<Vertex X="12809" Y="29584" Z="0"/>
					<Vertex X="12797" Y="29597" Z="0"/>
					<Vertex X="12797" Y="29603" Z="0"/>
					<Vertex X="12791" Y="29609" Z="0"/>
					<Vertex X="12785" Y="29615" Z="0"/>
					<Vertex X="12779" Y="29627" Z="0"/>
					<Vertex X="12773" Y="29633" Z="0"/>
					<Vertex X="12773" Y="29639" Z="0"/>
					<Vertex X="12767" Y="29652" Z="0"/>
					<Vertex X="12761" Y="29664" Z="0"/>
					<Vertex X="12754" Y="29676" Z="0"/>
					<Vertex X="12748" Y="29688" Z="0"/>
					<Vertex X="12742" Y="29694" Z="0"/>
					<Vertex X="12742" Y="29700" Z="0"/>
					<Vertex X="12730" Y="29713" Z="0"/>
					<Vertex X="12730" Y="29719" Z="0"/>
					<Vertex X="12718" Y="29731" Z="0"/>
					<Vertex X="12712" Y="29737" Z="0"/>
					<Vertex X="12699" Y="29749" Z="0"/>
					<Vertex X="12699" Y="29755" Z="0"/>
					<Vertex X="12693" Y="29755" Z="0"/>
					<Vertex X="12693" Y="29762" Z="0"/>
					<Vertex X="12687" Y="29768" Z="0"/>
					<Vertex X="12681" Y="29780" Z="0"/>
					<Vertex X="12675" Y="29792" Z="0"/>
					<Vertex X="12663" Y="29804" Z="0"/>
					<Vertex X="12663" Y="29810" Z="0"/>
					<Vertex X="12657" Y="29817" Z="0"/>
					<Vertex X="12651" Y="29823" Z="0"/>
					<Vertex X="12644" Y="29835" Z="0"/>
					<Vertex X="12644" Y="29841" Z="0"/>
					<Vertex X="12638" Y="29847" Z="0"/>
					<Vertex X="12632" Y="29859" Z="0"/>
					<Vertex X="12626" Y="29865" Z="0"/>
					<Vertex X="12626" Y="29872" Z="0"/>
					<Vertex X="12620" Y="29878" Z="0"/>
					<Vertex X="12620" Y="29884" Z="0"/>
					<Vertex X="12620" Y="29890" Z="0"/>
					<Vertex X="12614" Y="29902" Z="0"/>
					<Vertex X="12614" Y="29908" Z="0"/>
					<Vertex X="12608" Y="29908" Z="0"/>
					<Vertex X="12608" Y="29920" Z="0"/>
					<Vertex X="12608" Y="29927" Z="0"/>
					<Vertex X="12602" Y="29939" Z="0"/>
					<Vertex X="12589" Y="29951" Z="0"/>
					<Vertex X="12589" Y="29963" Z="0"/>
					<Vertex X="12589" Y="29969" Z="0"/>
					<Vertex X="12589" Y="29975" Z="0"/>
					<Vertex X="12583" Y="29988" Z="0"/>
					<Vertex X="12583" Y="29994" Z="0"/>
					<Vertex X="12583" Y="30006" Z="0"/>
					<Vertex X="12583" Y="30012" Z="0"/>
					<Vertex X="12583" Y="30030" Z="0"/>
					<Vertex X="12583" Y="30037" Z="0"/>
					<Vertex X="12577" Y="30049" Z="0"/>
					<Vertex X="12577" Y="30055" Z="0"/>
					<Vertex X="12577" Y="30079" Z="0"/>
					<Vertex X="12577" Y="30092" Z="0"/>
					<Vertex X="12577" Y="30104" Z="0"/>
					<Vertex X="12577" Y="30116" Z="0"/>
					<Vertex X="12577" Y="30128" Z="0"/>
					<Vertex X="12589" Y="30159" Z="0"/>
					<Vertex X="12596" Y="30165" Z="0"/>
					<Vertex X="12596" Y="30183" Z="0"/>
					<Vertex X="12602" Y="30183" Z="0"/>
					<Vertex X="12608" Y="30195" Z="0"/>
					<Vertex X="12614" Y="30208" Z="0"/>
					<Vertex X="12620" Y="30220" Z="0"/>
					<Vertex X="12626" Y="30232" Z="0"/>
					<Vertex X="12632" Y="30238" Z="0"/>
					<Vertex X="12632" Y="30244" Z="0"/>
					<Vertex X="12638" Y="30250" Z="0"/>
					<Vertex X="12657" Y="30275" Z="0"/>
					<Vertex X="12657" Y="30287" Z="0"/>
					<Vertex X="12657" Y="30293" Z="0"/>
					<Vertex X="12663" Y="30312" Z="0"/>
					<Vertex X="12663" Y="30318" Z="0"/>
					<Vertex X="12669" Y="30330" Z="0"/>
					<Vertex X="12669" Y="30336" Z="0"/>
					<Vertex X="12675" Y="30354" Z="0"/>
					<Vertex X="12681" Y="30367" Z="0"/>
					<Vertex X="12681" Y="30379" Z="0"/>
					<Vertex X="12681" Y="30385" Z="0"/>
					<Vertex X="12681" Y="30391" Z="0"/>
					<Vertex X="12681" Y="30397" Z="0"/>
					<Vertex X="12681" Y="30403" Z="0"/>
					<Vertex X="12681" Y="30415" Z="0"/>
					<Vertex X="12681" Y="30422" Z="0"/>
					<Vertex X="12681" Y="30434" Z="0"/>
					<Vertex X="12681" Y="30440" Z="0"/>
					<Vertex X="12681" Y="30458" Z="0"/>
					<Vertex X="12681" Y="30477" Z="0"/>
					<Vertex X="12681" Y="30483" Z="0"/>
					<Vertex X="12681" Y="30495" Z="0"/>
					<Vertex X="12675" Y="30513" Z="0"/>
					<Vertex X="12675" Y="30519" Z="0"/>
					<Vertex X="12669" Y="30525" Z="0"/>
					<Vertex X="12663" Y="30538" Z="0"/>
					<Vertex X="12657" Y="30550" Z="0"/>
					<Vertex X="12651" Y="30556" Z="0"/>
					<Vertex X="12651" Y="30562" Z="0"/>
					<Vertex X="12644" Y="30568" Z="0"/>
					<Vertex X="12638" Y="30568" Z="0"/>
					<Vertex X="12632" Y="30580" Z="0"/>
					<Vertex X="12626" Y="30587" Z="0"/>
					<Vertex X="12626" Y="30593" Z="0"/>
					<Vertex X="12620" Y="30605" Z="0"/>
					<Vertex X="12614" Y="30617" Z="0"/>
					<Vertex X="12608" Y="30623" Z="0"/>
					<Vertex X="12608" Y="30629" Z="0"/>
					<Vertex X="12596" Y="30635" Z="0"/>
					<Vertex X="12596" Y="30642" Z="0"/>
					<Vertex X="12596" Y="30648" Z="0"/>
					<Vertex X="12596" Y="30654" Z="0"/>
					<Vertex X="12589" Y="30666" Z="0"/>
					<Vertex X="12583" Y="30666" Z="0"/>
					<Vertex X="12583" Y="30678" Z="0"/>
					<Vertex X="12577" Y="30690" Z="0"/>
					<Vertex X="12571" Y="30703" Z="0"/>
					<Vertex X="12571" Y="30709" Z="0"/>
					<Vertex X="12565" Y="30721" Z="0"/>
					<Vertex X="12565" Y="30733" Z="0"/>
					<Vertex X="12553" Y="30739" Z="0"/>
					<Vertex X="12553" Y="30745" Z="0"/>
					<Vertex X="12553" Y="30752" Z="0"/>
					<Vertex X="12547" Y="30764" Z="0"/>
					<Vertex X="12547" Y="30770" Z="0"/>
					<Vertex X="12541" Y="30776" Z="0"/>
					<Vertex X="12534" Y="30788" Z="0"/>
					<Vertex X="12528" Y="30794" Z="0"/>
					<Vertex X="12528" Y="30800" Z="0"/>
					<Vertex X="12522" Y="30807" Z="0"/>
					<Vertex X="12516" Y="30813" Z="0"/>
					<Vertex X="12510" Y="30813" Z="0"/>
					<Vertex X="12492" Y="30819" Z="0"/>
					<Vertex X="12486" Y="30825" Z="0"/>
					<Vertex X="12473" Y="30825" Z="0"/>
					<Vertex X="12467" Y="30831" Z="0"/>
					<Vertex X="12455" Y="30831" Z="0"/>
					<Vertex X="12449" Y="30831" Z="0"/>
					<Vertex X="12431" Y="30837" Z="0"/>
					<Vertex X="12424" Y="30849" Z="0"/>
					<Vertex X="12376" Y="30868" Z="0"/>
					<Vertex X="12357" Y="30880" Z="0"/>
					<Vertex X="12339" Y="30886" Z="0"/>
					<Vertex X="12321" Y="30886" Z="0"/>
					<Vertex X="12308" Y="30898" Z="0"/>
					<Vertex X="12302" Y="30904" Z="0"/>
					<Vertex X="12296" Y="30904" Z="0"/>
					<Vertex X="12278" Y="30917" Z="0"/>
					<Vertex X="12272" Y="30923" Z="0"/>
					<Vertex X="12259" Y="30929" Z="0"/>
					<Vertex X="12253" Y="30929" Z="0"/>
					<Vertex X="12241" Y="30941" Z="0"/>
					<Vertex X="12229" Y="30947" Z="0"/>
					<Vertex X="12211" Y="30965" Z="0"/>
					<Vertex X="12204" Y="30972" Z="0"/>
					<Vertex X="12198" Y="30978" Z="0"/>
					<Vertex X="12174" Y="30996" Z="0"/>
					<Vertex X="12156" Y="31020" Z="0"/>
					<Vertex X="12143" Y="31033" Z="0"/>
					<Vertex X="12131" Y="31045" Z="0"/>
					<Vertex X="12113" Y="31063" Z="0"/>
					<Vertex X="12101" Y="31075" Z="0"/>
					<Vertex X="12088" Y="31088" Z="0"/>
					<Vertex X="12070" Y="31118" Z="0"/>
					<Vertex X="12064" Y="31118" Z="0"/>
					<Vertex X="12064" Y="31130" Z="0"/>
					<Vertex X="12052" Y="31143" Z="0"/>
					<Vertex X="12046" Y="31149" Z="0"/>
					<Vertex X="12046" Y="31161" Z="0"/>
					<Vertex X="12039" Y="31173" Z="0"/>
					<Vertex X="12027" Y="31198" Z="0"/>
					<Vertex X="12021" Y="31204" Z="0"/>
					<Vertex X="12003" Y="31228" Z="0"/>
					<Vertex X="12003" Y="31240" Z="0"/>
					<Vertex X="12003" Y="31247" Z="0"/>
					<Vertex X="11997" Y="31265" Z="0"/>
					<Vertex X="11978" Y="31289" Z="0"/>
					<Vertex X="11972" Y="31320" Z="0"/>
					<Vertex X="11960" Y="31350" Z="0"/>
					<Vertex X="11954" Y="31363" Z="0"/>
					<Vertex X="11948" Y="31369" Z="0"/>
					<Vertex X="11942" Y="31399" Z="0"/>
					<Vertex X="11942" Y="31412" Z="0"/>
					<Vertex X="11929" Y="31424" Z="0"/>
					<Vertex X="11929" Y="31430" Z="0"/>
					<Vertex X="11929" Y="31436" Z="0"/>
					<Vertex X="11923" Y="31454" Z="0"/>
					<Vertex X="11923" Y="31460" Z="0"/>
					<Vertex X="11917" Y="31479" Z="0"/>
					<Vertex X="11917" Y="31485" Z="0"/>
					<Vertex X="11917" Y="31503" Z="0"/>
					<Vertex X="11911" Y="31515" Z="0"/>
					<Vertex X="11905" Y="31534" Z="0"/>
					<Vertex X="11905" Y="31540" Z="0"/>
					<Vertex X="11899" Y="31546" Z="0"/>
					<Vertex X="11893" Y="31570" Z="0"/>
					<Vertex X="11887" Y="31583" Z="0"/>
					<Vertex X="11887" Y="31589" Z="0"/>
					<Vertex X="11881" Y="31601" Z="0"/>
					<Vertex X="11881" Y="31607" Z="0"/>
					<Vertex X="11881" Y="31619" Z="0"/>
					<Vertex X="11881" Y="31625" Z="0"/>
					<Vertex X="11881" Y="31632" Z="0"/>
					<Vertex X="11881" Y="31644" Z="0"/>
					<Vertex X="11881" Y="31650" Z="0"/>
					<Vertex X="11881" Y="31662" Z="0"/>
					<Vertex X="11881" Y="31668" Z="0"/>
					<Vertex X="11881" Y="31680" Z="0"/>
					<Vertex X="11881" Y="31693" Z="0"/>
					<Vertex X="11887" Y="31711" Z="0"/>
					<Vertex X="11893" Y="31723" Z="0"/>
					<Vertex X="11911" Y="31742" Z="0"/>
					<Vertex X="11917" Y="31754" Z="0"/>
					<Vertex X="11929" Y="31766" Z="0"/>
					<Vertex X="11936" Y="31766" Z="0"/>
					<Vertex X="11960" Y="31784" Z="0"/>
					<Vertex X="11978" Y="31790" Z="0"/>
					<Vertex X="11997" Y="31797" Z="0"/>
					<Vertex X="12009" Y="31797" Z="0"/>
					<Vertex X="12021" Y="31797" Z="0"/>
					<Vertex X="12033" Y="31797" Z="0"/>
					<Vertex X="12039" Y="31797" Z="0"/>
					<Vertex X="12058" Y="31797" Z="0"/>
					<Vertex X="12064" Y="31797" Z="0"/>
					<Vertex X="12101" Y="31797" Z="0"/>
					<Vertex X="12143" Y="31797" Z="0"/>
					<Vertex X="12162" Y="31797" Z="0"/>
					<Vertex X="12186" Y="31797" Z="0"/>
					<Vertex X="12204" Y="31797" Z="0"/>
					<Vertex X="12229" Y="31797" Z="0"/>
					<Vertex X="12259" Y="31797" Z="0"/>
					<Vertex X="12302" Y="31797" Z="0"/>
					<Vertex X="12327" Y="31797" Z="0"/>
					<Vertex X="12339" Y="31797" Z="0"/>
					<Vertex X="12351" Y="31797" Z="0"/>
					<Vertex X="12363" Y="31797" Z="0"/>
					<Vertex X="12388" Y="31797" Z="0"/>
					<Vertex X="12400" Y="31797" Z="0"/>
					<Vertex X="12418" Y="31790" Z="0"/>
					<Vertex X="12431" Y="31784" Z="0"/>
					<Vertex X="12443" Y="31778" Z="0"/>
					<Vertex X="12467" Y="31772" Z="0"/>
					<Vertex X="12479" Y="31766" Z="0"/>
					<Vertex X="12492" Y="31748" Z="0"/>
					<Vertex X="12522" Y="31729" Z="0"/>
					<Vertex X="12534" Y="31729" Z="0"/>
					<Vertex X="12577" Y="31699" Z="0"/>
					<Vertex X="12596" Y="31693" Z="0"/>
					<Vertex X="12614" Y="31680" Z="0"/>
					<Vertex X="12626" Y="31674" Z="0"/>
					<Vertex X="12644" Y="31656" Z="0"/>
					<Vertex X="12681" Y="31632" Z="0"/>
					<Vertex X="12693" Y="31625" Z="0"/>
					<Vertex X="12718" Y="31607" Z="0"/>
					<Vertex X="12736" Y="31589" Z="0"/>
					<Vertex X="12761" Y="31570" Z="0"/>
					<Vertex X="12816" Y="31515" Z="0"/>
					<Vertex X="12834" Y="31491" Z="0"/>
					<Vertex X="12846" Y="31479" Z="0"/>
					<Vertex X="12858" Y="31467" Z="0"/>
					<Vertex X="12895" Y="31424" Z="0"/>
					<Vertex X="12913" Y="31412" Z="0"/>
					<Vertex X="12919" Y="31405" Z="0"/>
					<Vertex X="12926" Y="31387" Z="0"/>
					<Vertex X="12944" Y="31375" Z="0"/>
					<Vertex X="12944" Y="31369" Z="0"/>
					<Vertex X="12956" Y="31363" Z="0"/>
					<Vertex X="12956" Y="31357" Z="0"/>
					<Vertex X="12981" Y="31344" Z="0"/>
					<Vertex X="12981" Y="31338" Z="0"/>
					<Vertex X="12993" Y="31332" Z="0"/>
					<Vertex X="12999" Y="31326" Z="0"/>
					<Vertex X="13017" Y="31314" Z="0"/>
					<Vertex X="13030" Y="31308" Z="0"/>
					<Vertex X="13042" Y="31302" Z="0"/>
					<Vertex X="13054" Y="31302" Z="0"/>
					<Vertex X="13085" Y="31289" Z="0"/>
					<Vertex X="13085" Y="31283" Z="0"/>
					<Vertex X="13097" Y="31283" Z="0"/>
					<Vertex X="13121" Y="31283" Z="0"/>
					<Vertex X="13127" Y="31283" Z="0"/>
					<Vertex X="13140" Y="31283" Z="0"/>
					<Vertex X="13152" Y="31283" Z="0"/>
					<Vertex X="13188" Y="31283" Z="0"/>
					<Vertex X="13195" Y="31283" Z="0"/>
					<Vertex X="13213" Y="31283" Z="0"/>
					<Vertex X="13231" Y="31283" Z="0"/>
					<Vertex X="13286" Y="31289" Z="0"/>
					<Vertex X="13305" Y="31295" Z="0"/>
					<Vertex X="13329" Y="31314" Z="0"/>
					<Vertex X="13341" Y="31320" Z="0"/>
					<Vertex X="13378" Y="31338" Z="0"/>
					<Vertex X="13390" Y="31344" Z="0"/>
					<Vertex X="13408" Y="31344" Z="0"/>
					<Vertex X="13427" Y="31357" Z="0"/>
					<Vertex X="13433" Y="31363" Z="0"/>
					<Vertex X="13451" Y="31369" Z="0"/>
					<Vertex X="13457" Y="31375" Z="0"/>
					<Vertex X="13482" Y="31393" Z="0"/>
					<Vertex X="13488" Y="31405" Z="0"/>
					<Vertex X="13494" Y="31405" Z="0"/>
					<Vertex X="13500" Y="31418" Z="0"/>
					<Vertex X="13506" Y="31430" Z="0"/>
					<Vertex X="13518" Y="31442" Z="0"/>
					<Vertex X="13518" Y="31460" Z="0"/>
					<Vertex X="13525" Y="31467" Z="0"/>
					<Vertex X="13525" Y="31473" Z="0"/>
					<Vertex X="13525" Y="31509" Z="0"/>
					<Vertex X="13525" Y="31515" Z="0"/>
					<Vertex X="13525" Y="31528" Z="0"/>
					<Vertex X="13525" Y="31534" Z="0"/>
					<Vertex X="13525" Y="31546" Z="0"/>
					<Vertex X="13512" Y="31564" Z="0"/>
					<Vertex X="13488" Y="31595" Z="0"/>
					<Vertex X="13476" Y="31613" Z="0"/>
					<Vertex X="13463" Y="31625" Z="0"/>
					<Vertex X="13439" Y="31662" Z="0"/>
					<Vertex X="13415" Y="31674" Z="0"/>
					<Vertex X="13415" Y="31687" Z="0"/>
					<Vertex X="13396" Y="31711" Z="0"/>
					<Vertex X="13384" Y="31723" Z="0"/>
					<Vertex X="13372" Y="31735" Z="0"/>
					<Vertex X="13366" Y="31754" Z="0"/>
					<Vertex X="13353" Y="31760" Z="0"/>
					<Vertex X="13347" Y="31772" Z="0"/>
					<Vertex X="13347" Y="31784" Z="0"/>
					<Vertex X="13347" Y="31790" Z="0"/>
					<Vertex X="13347" Y="31797" Z="0"/>
					<Vertex X="13347" Y="31803" Z="0"/>
					<Vertex X="13347" Y="31809" Z="0"/>
					<Vertex X="13347" Y="31815" Z="0"/>
					<Vertex X="13347" Y="31821" Z="0"/>
					<Vertex X="13347" Y="31827" Z="0"/>
					<Vertex X="13353" Y="31833" Z="0"/>
					<Vertex X="13360" Y="31833" Z="0"/>
					<Vertex X="13372" Y="31839" Z="0"/>
					<Vertex X="13384" Y="31839" Z="0"/>
					<Vertex X="13396" Y="31845" Z="0"/>
					<Vertex X="13408" Y="31845" Z="0"/>
					<Vertex X="13427" Y="31845" Z="0"/>
					<Vertex X="13439" Y="31845" Z="0"/>
					<Vertex X="13457" Y="31839" Z="0"/>
					<Vertex X="13488" Y="31821" Z="0"/>
					<Vertex X="13512" Y="31815" Z="0"/>
					<Vertex X="13543" Y="31797" Z="0"/>
					<Vertex X="13580" Y="31772" Z="0"/>
					<Vertex X="13598" Y="31760" Z="0"/>
					<Vertex X="13616" Y="31735" Z="0"/>
					<Vertex X="13647" Y="31705" Z="0"/>
					<Vertex X="13665" Y="31693" Z="0"/>
					<Vertex X="13696" Y="31644" Z="0"/>
					<Vertex X="13714" Y="31625" Z="0"/>
					<Vertex X="13726" Y="31601" Z="0"/>
					<Vertex X="13775" Y="31546" Z="0"/>
					<Vertex X="13781" Y="31540" Z="0"/>
					<Vertex X="13800" Y="31528" Z="0"/>
					<Vertex X="13830" Y="31503" Z="0"/>
					<Vertex X="13836" Y="31497" Z="0"/>
					<Vertex X="13873" Y="31473" Z="0"/>
					<Vertex X="13879" Y="31460" Z="0"/>
					<Vertex X="13891" Y="31454" Z="0"/>
					<Vertex X="13916" Y="31436" Z="0"/>
					<Vertex X="13928" Y="31424" Z="0"/>
					<Vertex X="13940" Y="31412" Z="0"/>
					<Vertex X="13958" Y="31399" Z="0"/>
					<Vertex X="13958" Y="31393" Z="0"/>
					<Vertex X="13983" Y="31381" Z="0"/>
					<Vertex X="13995" Y="31369" Z="0"/>
					<Vertex X="14007" Y="31357" Z="0"/>
					<Vertex X="14020" Y="31350" Z="0"/>
					<Vertex X="14026" Y="31344" Z="0"/>
					<Vertex X="14044" Y="31338" Z="0"/>
					<Vertex X="14044" Y="31332" Z="0"/>
					<Vertex X="14056" Y="31320" Z="0"/>
					<Vertex X="14062" Y="31320" Z="0"/>
					<Vertex X="14075" Y="31308" Z="0"/>
					<Vertex X="14081" Y="31302" Z="0"/>
					<Vertex X="14099" Y="31283" Z="0"/>
					<Vertex X="14117" Y="31283" Z="0"/>
					<Vertex X="14123" Y="31277" Z="0"/>
					<Vertex X="14154" Y="31259" Z="0"/>
					<Vertex X="14166" Y="31253" Z="0"/>
					<Vertex X="14191" Y="31240" Z="0"/>
					<Vertex X="14197" Y="31234" Z="0"/>
					<Vertex X="14221" Y="31222" Z="0"/>
					<Vertex X="14240" Y="31210" Z="0"/>
					<Vertex X="14258" Y="31210" Z="0"/>
					<Vertex X="14264" Y="31204" Z="0"/>
					<Vertex X="14276" Y="31198" Z="0"/>
					<Vertex X="14288" Y="31192" Z="0"/>
					<Vertex X="14301" Y="31192" Z="0"/>
					<Vertex X="14325" Y="31192" Z="0"/>
					<Vertex X="14343" Y="31192" Z="0"/>
					<Vertex X="14350" Y="31192" Z="0"/>
					<Vertex X="14362" Y="31192" Z="0"/>
					<Vertex X="14380" Y="31192" Z="0"/>
					<Vertex X="14392" Y="31192" Z="0"/>
					<Vertex X="14405" Y="31192" Z="0"/>
					<Vertex X="14411" Y="31192" Z="0"/>
					<Vertex X="14429" Y="31198" Z="0"/>
					<Vertex X="14447" Y="31204" Z="0"/>
					<Vertex X="14484" Y="31228" Z="0"/>
					<Vertex X="14508" Y="31240" Z="0"/>
					<Vertex X="14563" Y="31259" Z="0"/>
					<Vertex X="14570" Y="31265" Z="0"/>
					<Vertex X="14600" Y="31277" Z="0"/>
					<Vertex X="14606" Y="31283" Z="0"/>
					<Vertex X="14618" Y="31289" Z="0"/>
					<Vertex X="14625" Y="31295" Z="0"/>
					<Vertex X="14631" Y="31295" Z="0"/>
					<Vertex X="14643" Y="31295" Z="0"/>
					<Vertex X="14649" Y="31302" Z="0"/>
					<Vertex X="14655" Y="31302" Z="0"/>
					<Vertex X="14667" Y="31308" Z="0"/>
					<Vertex X="14673" Y="31314" Z="0"/>
					<Vertex X="14686" Y="31320" Z="0"/>
					<Vertex X="14698" Y="31320" Z="0"/>
					<Vertex X="14710" Y="31332" Z="0"/>
					<Vertex X="14716" Y="31332" Z="0"/>
					<Vertex X="14722" Y="31332" Z="0"/>
					<Vertex X="14735" Y="31338" Z="0"/>
					<Vertex X="14741" Y="31338" Z="0"/>
					<Vertex X="14753" Y="31344" Z="0"/>
					<Vertex X="14759" Y="31357" Z="0"/>
					<Vertex X="14765" Y="31357" Z="0"/>
					<Vertex X="14783" Y="31363" Z="0"/>
					<Vertex X="14790" Y="31369" Z="0"/>
					<Vertex X="14796" Y="31375" Z="0"/>
					<Vertex X="14814" Y="31381" Z="0"/>
					<Vertex X="14826" Y="31393" Z="0"/>
					<Vertex X="14832" Y="31393" Z="0"/>
					<Vertex X="14845" Y="31399" Z="0"/>
					<Vertex X="14845" Y="31405" Z="0"/>
					<Vertex X="14857" Y="31405" Z="0"/>
					<Vertex X="14863" Y="31418" Z="0"/>
					<Vertex X="14875" Y="31424" Z="0"/>
					<Vertex X="14881" Y="31424" Z="0"/>
					<Vertex X="14893" Y="31430" Z="0"/>
					<Vertex X="14900" Y="31436" Z="0"/>
					<Vertex X="14912" Y="31442" Z="0"/>
					<Vertex X="14918" Y="31442" Z="0"/>
					<Vertex X="14924" Y="31442" Z="0"/>
					<Vertex X="14930" Y="31454" Z="0"/>
					<Vertex X="14936" Y="31454" Z="0"/>
					<Vertex X="14942" Y="31460" Z="0"/>
					<Vertex X="14955" Y="31460" Z="0"/>
					<Vertex X="14973" Y="31473" Z="0"/>
					<Vertex X="14985" Y="31473" Z="0"/>
					<Vertex X="14991" Y="31485" Z="0"/>
					<Vertex X="14997" Y="31491" Z="0"/>
					<Vertex X="15003" Y="31497" Z="0"/>
					<Vertex X="15003" Y="31515" Z="0"/>
					<Vertex X="15003" Y="31528" Z="0"/>
					<Vertex X="15003" Y="31558" Z="0"/>
					<Vertex X="14997" Y="31583" Z="0"/>
					<Vertex X="14979" Y="31595" Z="0"/>
					<Vertex X="14979" Y="31601" Z="0"/>
					<Vertex X="14973" Y="31607" Z="0"/>
					<Vertex X="14961" Y="31613" Z="0"/>
					<Vertex X="14948" Y="31619" Z="0"/>
					<Vertex X="14942" Y="31619" Z="0"/>
					<Vertex X="14930" Y="31625" Z="0"/>
					<Vertex X="14918" Y="31632" Z="0"/>
					<Vertex X="14881" Y="31650" Z="0"/>
					<Vertex X="14869" Y="31650" Z="0"/>
					<Vertex X="14820" Y="31674" Z="0"/>
					<Vertex X="14783" Y="31680" Z="0"/>
					<Vertex X="14777" Y="31680" Z="0"/>
					<Vertex X="14728" Y="31687" Z="0"/>
					<Vertex X="14728" Y="31693" Z="0"/>
					<Vertex X="14710" Y="31693" Z="0"/>
					<Vertex X="14692" Y="31699" Z="0"/>
					<Vertex X="14680" Y="31699" Z="0"/>
					<Vertex X="14667" Y="31699" Z="0"/>
					<Vertex X="14655" Y="31699" Z="0"/>
					<Vertex X="14625" Y="31699" Z="0"/>
					<Vertex X="14600" Y="31717" Z="0"/>
					<Vertex X="14594" Y="31717" Z="0"/>
					<Vertex X="14570" Y="31723" Z="0"/>
					<Vertex X="14551" Y="31729" Z="0"/>
					<Vertex X="14527" Y="31742" Z="0"/>
					<Vertex X="14490" Y="31754" Z="0"/>
					<Vertex X="14478" Y="31766" Z="0"/>
					<Vertex X="14460" Y="31778" Z="0"/>
					<Vertex X="14441" Y="31790" Z="0"/>
					<Vertex X="14441" Y="31803" Z="0"/>
					<Vertex X="14435" Y="31821" Z="0"/>
					<Vertex X="14429" Y="31833" Z="0"/>
					<Vertex X="14423" Y="31858" Z="0"/>
					<Vertex X="14423" Y="31894" Z="0"/>
					<Vertex X="14417" Y="31913" Z="0"/>
					<Vertex X="14417" Y="31931" Z="0"/>
					<Vertex X="14417" Y="31949" Z="0"/>
					<Vertex X="14417" Y="31968" Z="0"/>
					<Vertex X="14417" Y="31986" Z="0"/>
					<Vertex X="14417" Y="32004" Z="0"/>
					<Vertex X="14417" Y="32010" Z="0"/>
					<Vertex X="14423" Y="32029" Z="0"/>
					<Vertex X="14429" Y="32047" Z="0"/>
					<Vertex X="14429" Y="32053" Z="0"/>
					<Vertex X="14435" Y="32072" Z="0"/>
					<Vertex X="14435" Y="32084" Z="0"/>
					<Vertex X="14441" Y="32090" Z="0"/>
					<Vertex X="14453" Y="32102" Z="0"/>
					<Vertex X="14466" Y="32120" Z="0"/>
					<Vertex X="14478" Y="32139" Z="0"/>
					<Vertex X="14490" Y="32151" Z="0"/>
					<Vertex X="14496" Y="32157" Z="0"/>
					<Vertex X="14502" Y="32169" Z="0"/>
					<Vertex X="14515" Y="32175" Z="0"/>
					<Vertex X="14527" Y="32188" Z="0"/>
					<Vertex X="14539" Y="32194" Z="0"/>
					<Vertex X="14576" Y="32206" Z="0"/>
					<Vertex X="14612" Y="32224" Z="0"/>
					<Vertex X="14643" Y="32249" Z="0"/>
					<Vertex X="14673" Y="32255" Z="0"/>
					<Vertex X="14692" Y="32267" Z="0"/>
					<Vertex X="14728" Y="32279" Z="0"/>
					<Vertex X="14741" Y="32285" Z="0"/>
					<Vertex X="14777" Y="32298" Z="0"/>
					<Vertex X="14802" Y="32310" Z="0"/>
					<Vertex X="14826" Y="32322" Z="0"/>
					<Vertex X="14863" Y="32328" Z="0"/>
					<Vertex X="14893" Y="32347" Z="0"/>
					<Vertex X="14924" Y="32353" Z="0"/>
					<Vertex X="14961" Y="32371" Z="0"/>
					<Vertex X="14997" Y="32383" Z="0"/>
					<Vertex X="15052" Y="32395" Z="0"/>
					<Vertex X="15077" Y="32402" Z="0"/>
					<Vertex X="15132" Y="32420" Z="0"/>
					<Vertex X="15199" Y="32426" Z="0"/>
					<Vertex X="15230" Y="32432" Z="0"/>
					<Vertex X="15285" Y="32438" Z="0"/>
					<Vertex X="15327" Y="32444" Z="0"/>
					<Vertex X="15364" Y="32450" Z="0"/>
					<Vertex X="15376" Y="32450" Z="0"/>
					<Vertex X="15401" Y="32450" Z="0"/>
					<Vertex X="15425" Y="32450" Z="0"/>
					<Vertex X="15431" Y="32463" Z="0"/>
					<Vertex X="15450" Y="32469" Z="0"/>
					<Vertex X="15474" Y="32469" Z="0"/>
					<Vertex X="15486" Y="32469" Z="0"/>
					<Vertex X="15492" Y="32475" Z="0"/>
					<Vertex X="15517" Y="32487" Z="0"/>
					<Vertex X="15529" Y="32487" Z="0"/>
					<Vertex X="15541" Y="32487" Z="0"/>
					<Vertex X="15553" Y="32487" Z="0"/>
					<Vertex X="15572" Y="32487" Z="0"/>
					<Vertex X="15584" Y="32487" Z="0"/>
					<Vertex X="15596" Y="32487" Z="0"/>
					<Vertex X="15615" Y="32487" Z="0"/>
					<Vertex X="15627" Y="32487" Z="0"/>
					<Vertex X="15645" Y="32487" Z="0"/>
					<Vertex X="15651" Y="32487" Z="0"/>
					<Vertex X="15670" Y="32487" Z="0"/>
					<Vertex X="15694" Y="32487" Z="0"/>
					<Vertex X="15737" Y="32487" Z="0"/>
					<Vertex X="15743" Y="32487" Z="0"/>
					<Vertex X="15761" Y="32487" Z="0"/>
					<Vertex X="15786" Y="32487" Z="0"/>
					<Vertex X="15804" Y="32487" Z="0"/>
					<Vertex X="15810" Y="32487" Z="0"/>
					<Vertex X="15828" Y="32487" Z="0"/>
					<Vertex X="15847" Y="32487" Z="0"/>
					<Vertex X="15865" Y="32481" Z="0"/>
					<Vertex X="15883" Y="32481" Z="0"/>
					<Vertex X="15896" Y="32475" Z="0"/>
					<Vertex X="15902" Y="32475" Z="0"/>
					<Vertex X="15926" Y="32469" Z="0"/>
					<Vertex X="15938" Y="32469" Z="0"/>
					<Vertex X="15951" Y="32469" Z="0"/>
					<Vertex X="15969" Y="32463" Z="0"/>
					<Vertex X="15993" Y="32463" Z="0"/>
					<Vertex X="16018" Y="32463" Z="0"/>
					<Vertex X="16030" Y="32463" Z="0"/>
					<Vertex X="16042" Y="32463" Z="0"/>
					<Vertex X="16091" Y="32463" Z="0"/>
					<Vertex X="16134" Y="32463" Z="0"/>
					<Vertex X="16140" Y="32463" Z="0"/>
					<Vertex X="16171" Y="32457" Z="0"/>
					<Vertex X="16201" Y="32457" Z="0"/>
					<Vertex X="16226" Y="32457" Z="0"/>
					<Vertex X="16244" Y="32457" Z="0"/>
					<Vertex X="16268" Y="32457" Z="0"/>
					<Vertex X="16311" Y="32457" Z="0"/>
					<Vertex X="16336" Y="32457" Z="0"/>
					<Vertex X="16354" Y="32457" Z="0"/>
					<Vertex X="16403" Y="32475" Z="0"/>
					<Vertex X="16433" Y="32493" Z="0"/>
					<Vertex X="16464" Y="32505" Z="0"/>
					<Vertex X="16488" Y="32524" Z="0"/>
					<Vertex X="16507" Y="32530" Z="0"/>
					<Vertex X="16519" Y="32542" Z="0"/>
					<Vertex X="16531" Y="32554" Z="0"/>
					<Vertex X="16543" Y="32567" Z="0"/>
					<Vertex X="16556" Y="32567" Z="0"/>
					<Vertex X="16562" Y="32579" Z="0"/>
					<Vertex X="16574" Y="32585" Z="0"/>
					<Vertex X="16586" Y="32585" Z="0"/>
					<Vertex X="16592" Y="32597" Z="0"/>
					<Vertex X="16605" Y="32603" Z="0"/>
					<Vertex X="16617" Y="32615" Z="0"/>
					<Vertex X="16629" Y="32634" Z="0"/>
					<Vertex X="16635" Y="32646" Z="0"/>
					<Vertex X="16641" Y="32646" Z="0"/>
					<Vertex X="16647" Y="32658" Z="0"/>
					<Vertex X="16653" Y="32670" Z="0"/>
					<Vertex X="16672" Y="32683" Z="0"/>
					<Vertex X="16684" Y="32695" Z="0"/>
					<Vertex X="16696" Y="32701" Z="0"/>
					<Vertex X="16708" Y="32713" Z="0"/>
					<Vertex X="16727" Y="32719" Z="0"/>
					<Vertex X="16745" Y="32725" Z="0"/>
					<Vertex X="16770" Y="32738" Z="0"/>
					<Vertex X="16788" Y="32744" Z="0"/>
					<Vertex X="16812" Y="32744" Z="0"/>
					<Vertex X="16818" Y="32744" Z="0"/>
					<Vertex X="16825" Y="32744" Z="0"/>
					<Vertex X="16843" Y="32744" Z="0"/>
					<Vertex X="16861" Y="32744" Z="0"/>
					<Vertex X="16880" Y="32744" Z="0"/>
					<Vertex X="16898" Y="32744" Z="0"/>
					<Vertex X="16910" Y="32738" Z="0"/>
					<Vertex X="16922" Y="32732" Z="0"/>
					<Vertex X="16941" Y="32732" Z="0"/>
					<Vertex X="16959" Y="32719" Z="0"/>
					<Vertex X="16990" Y="32713" Z="0"/>
					<Vertex X="17008" Y="32713" Z="0"/>
					<Vertex X="17020" Y="32707" Z="0"/>
					<Vertex X="17045" Y="32689" Z="0"/>
					<Vertex X="17069" Y="32670" Z="0"/>
					<Vertex X="17100" Y="32664" Z="0"/>
					<Vertex X="17124" Y="32652" Z="0"/>
					<Vertex X="17148" Y="32646" Z="0"/>
					<Vertex X="17173" Y="32640" Z="0"/>
					<Vertex X="17191" Y="32640" Z="0"/>
					<Vertex X="17210" Y="32640" Z="0"/>
					<Vertex X="17222" Y="32628" Z="0"/>
					<Vertex X="17252" Y="32615" Z="0"/>
					<Vertex X="17277" Y="32615" Z="0"/>
					<Vertex X="17289" Y="32609" Z="0"/>
					<Vertex X="17301" Y="32609" Z="0"/>
					<Vertex X="17320" Y="32609" Z="0"/>
					<Vertex X="17338" Y="32603" Z="0"/>
					<Vertex X="17356" Y="32603" Z="0"/>
					<Vertex X="17381" Y="32597" Z="0"/>
					<Vertex X="17411" Y="32591" Z="0"/>
					<Vertex X="17430" Y="32579" Z="0"/>
					<Vertex X="17448" Y="32573" Z="0"/>
					<Vertex X="17454" Y="32573" Z="0"/>
					<Vertex X="17479" Y="32560" Z="0"/>
					<Vertex X="17497" Y="32542" Z="0"/>
					<Vertex X="17515" Y="32524" Z="0"/>
					<Vertex X="17546" Y="32493" Z="0"/>
					<Vertex X="17570" Y="32450" Z="0"/>
					<Vertex X="17576" Y="32420" Z="0"/>
					<Vertex X="17607" Y="32377" Z="0"/>
					<Vertex X="17619" Y="32334" Z="0"/>
					<Vertex X="17644" Y="32285" Z="0"/>
					<Vertex X="17656" Y="32255" Z="0"/>
					<Vertex X="17674" Y="32224" Z="0"/>
					<Vertex X="17686" Y="32200" Z="0"/>
					<Vertex X="17692" Y="32182" Z="0"/>
					<Vertex X="17699" Y="32151" Z="0"/>
					<Vertex X="17699" Y="32120" Z="0"/>
					<Vertex X="17705" Y="32090" Z="0"/>
					<Vertex X="17717" Y="32059" Z="0"/>
					<Vertex X="17723" Y="32029" Z="0"/>
					<Vertex X="17723" Y="31998" Z="0"/>
					<Vertex X="17729" Y="31974" Z="0"/>
					<Vertex X="17741" Y="31937" Z="0"/>
					<Vertex X="17747" Y="31900" Z="0"/>
					<Vertex X="17747" Y="31864" Z="0"/>
					<Vertex X="17747" Y="31833" Z="0"/>
					<Vertex X="17754" Y="31784" Z="0"/>
					<Vertex X="17754" Y="31742" Z="0"/>
					<Vertex X="17766" Y="31711" Z="0"/>
					<Vertex X="17766" Y="31693" Z="0"/>
					<Vertex X="17772" Y="31656" Z="0"/>
					<Vertex X="17772" Y="31625" Z="0"/>
					<Vertex X="17772" Y="31589" Z="0"/>
					<Vertex X="17772" Y="31540" Z="0"/>
					<Vertex X="17772" Y="31503" Z="0"/>
					<Vertex X="17772" Y="31467" Z="0"/>
					<Vertex X="17772" Y="31424" Z="0"/>
					<Vertex X="17772" Y="31375" Z="0"/>
					<Vertex X="17766" Y="31326" Z="0"/>
					<Vertex X="17741" Y="31259" Z="0"/>
					<Vertex X="17735" Y="31247" Z="0"/>
					<Vertex X="17729" Y="31222" Z="0"/>
					<Vertex X="17717" Y="31204" Z="0"/>
					<Vertex X="17705" Y="31185" Z="0"/>
					<Vertex X="17686" Y="31167" Z="0"/>
					<Vertex X="17674" Y="31143" Z="0"/>
					<Vertex X="17650" Y="31118" Z="0"/>
					<Vertex X="17631" Y="31094" Z="0"/>
					<Vertex X="17613" Y="31082" Z="0"/>
					<Vertex X="17601" Y="31069" Z="0"/>
					<Vertex X="17589" Y="31057" Z="0"/>
					<Vertex X="17564" Y="31045" Z="0"/>
					<Vertex X="17546" Y="31045" Z="0"/>
					<Vertex X="17540" Y="31045" Z="0"/>
					<Vertex X="17527" Y="31045" Z="0"/>
					<Vertex X="17509" Y="31045" Z="0"/>
					<Vertex X="17491" Y="31051" Z="0"/>
					<Vertex X="17466" Y="31063" Z="0"/>
					<Vertex X="17442" Y="31082" Z="0"/>
					<Vertex X="17430" Y="31094" Z="0"/>
					<Vertex X="17411" Y="31112" Z="0"/>
					<Vertex X="17375" Y="31130" Z="0"/>
					<Vertex X="17344" Y="31143" Z="0"/>
					<Vertex X="17320" Y="31155" Z="0"/>
					<Vertex X="17289" Y="31173" Z="0"/>
					<Vertex X="17277" Y="31192" Z="0"/>
					<Vertex X="17252" Y="31210" Z="0"/>
					<Vertex X="17240" Y="31234" Z="0"/>
					<Vertex X="17222" Y="31265" Z="0"/>
					<Vertex X="17197" Y="31295" Z="0"/>
					<Vertex X="17185" Y="31326" Z="0"/>
					<Vertex X="17173" Y="31357" Z="0"/>
					<Vertex X="17161" Y="31393" Z="0"/>
					<Vertex X="17148" Y="31442" Z="0"/>
					<Vertex X="17136" Y="31497" Z="0"/>
					<Vertex X="17118" Y="31552" Z="0"/>
					<Vertex X="17093" Y="31638" Z="0"/>
					<Vertex X="17081" Y="31674" Z="0"/>
					<Vertex X="17075" Y="31705" Z="0"/>
					<Vertex X="17069" Y="31723" Z="0"/>
					<Vertex X="17069" Y="31742" Z="0"/>
					<Vertex X="17051" Y="31766" Z="0"/>
					<Vertex X="17032" Y="31790" Z="0"/>
					<Vertex X="17026" Y="31815" Z="0"/>
					<Vertex X="17002" Y="31845" Z="0"/>
					<Vertex X="16977" Y="31870" Z="0"/>
					<Vertex X="16922" Y="31919" Z="0"/>
					<Vertex X="16873" Y="31943" Z="0"/>
					<Vertex X="16837" Y="31955" Z="0"/>
					<Vertex X="16806" Y="31974" Z="0"/>
					<Vertex X="16776" Y="31974" Z="0"/>
					<Vertex X="16739" Y="31974" Z="0"/>
					<Vertex X="16702" Y="31974" Z="0"/>
					<Vertex X="16678" Y="31974" Z="0"/>
					<Vertex X="16635" Y="31974" Z="0"/>
					<Vertex X="16592" Y="31955" Z="0"/>
					<Vertex X="16568" Y="31937" Z="0"/>
					<Vertex X="16550" Y="31913" Z="0"/>
					<Vertex X="16525" Y="31882" Z="0"/>
					<Vertex X="16519" Y="31845" Z="0"/>
					<Vertex X="16501" Y="31797" Z="0"/>
					<Vertex X="16501" Y="31760" Z="0"/>
					<Vertex X="16501" Y="31723" Z="0"/>
					<Vertex X="16501" Y="31680" Z="0"/>
					<Vertex X="16501" Y="31662" Z="0"/>
					<Vertex X="16507" Y="31632" Z="0"/>
					<Vertex X="16513" Y="31595" Z="0"/>
					<Vertex X="16519" Y="31552" Z="0"/>
					<Vertex X="16531" Y="31522" Z="0"/>
					<Vertex X="16537" Y="31497" Z="0"/>
					<Vertex X="16550" Y="31467" Z="0"/>
					<Vertex X="16556" Y="31436" Z="0"/>
					<Vertex X="16568" Y="31412" Z="0"/>
					<Vertex X="16580" Y="31381" Z="0"/>
					<Vertex X="16586" Y="31363" Z="0"/>
					<Vertex X="16592" Y="31344" Z="0"/>
					<Vertex X="16592" Y="31338" Z="0"/>
					<Vertex X="16598" Y="31314" Z="0"/>
					<Vertex X="16598" Y="31289" Z="0"/>
					<Vertex X="16598" Y="31277" Z="0"/>
					<Vertex X="16598" Y="31259" Z="0"/>
					<Vertex X="16598" Y="31234" Z="0"/>
					<Vertex X="16598" Y="31216" Z="0"/>
					<Vertex X="16592" Y="31198" Z="0"/>
					<Vertex X="16586" Y="31185" Z="0"/>
					<Vertex X="16574" Y="31167" Z="0"/>
					<Vertex X="16562" Y="31155" Z="0"/>
					<Vertex X="16550" Y="31149" Z="0"/>
					<Vertex X="16537" Y="31130" Z="0"/>
					<Vertex X="16519" Y="31118" Z="0"/>
					<Vertex X="16507" Y="31106" Z="0"/>
					<Vertex X="16482" Y="31094" Z="0"/>
					<Vertex X="16452" Y="31082" Z="0"/>
					<Vertex X="16427" Y="31069" Z="0"/>
					<Vertex X="16403" Y="31051" Z="0"/>
					<Vertex X="16372" Y="31033" Z="0"/>
					<Vertex X="16354" Y="31020" Z="0"/>
					<Vertex X="16330" Y="31002" Z="0"/>
					<Vertex X="16311" Y="30990" Z="0"/>
					<Vertex X="16287" Y="30972" Z="0"/>
					<Vertex X="16256" Y="30953" Z="0"/>
					<Vertex X="16213" Y="30929" Z="0"/>
					<Vertex X="16189" Y="30917" Z="0"/>
					<Vertex X="16171" Y="30904" Z="0"/>
					<Vertex X="16128" Y="30880" Z="0"/>
					<Vertex X="16110" Y="30868" Z="0"/>
					<Vertex X="16091" Y="30855" Z="0"/>
					<Vertex X="16067" Y="30837" Z="0"/>
					<Vertex X="16048" Y="30819" Z="0"/>
					<Vertex X="16042" Y="30813" Z="0"/>
					<Vertex X="16036" Y="30807" Z="0"/>
					<Vertex X="16024" Y="30788" Z="0"/>
					<Vertex X="16018" Y="30782" Z="0"/>
					<Vertex X="16006" Y="30770" Z="0"/>
					<Vertex X="16000" Y="30752" Z="0"/>
					<Vertex X="15987" Y="30739" Z="0"/>
					<Vertex X="15975" Y="30727" Z="0"/>
					<Vertex X="15957" Y="30703" Z="0"/>
					<Vertex X="15938" Y="30678" Z="0"/>
					<Vertex X="15926" Y="30660" Z="0"/>
					<Vertex X="15896" Y="30635" Z="0"/>
					<Vertex X="15890" Y="30623" Z="0"/>
					<Vertex X="15883" Y="30611" Z="0"/>
					<Vertex X="15865" Y="30593" Z="0"/>
					<Vertex X="15853" Y="30587" Z="0"/>
					<Vertex X="15841" Y="30574" Z="0"/>
					<Vertex X="15822" Y="30568" Z="0"/>
					<Vertex X="15816" Y="30562" Z="0"/>
					<Vertex X="15804" Y="30556" Z="0"/>
					<Vertex X="15792" Y="30550" Z="0"/>
					<Vertex X="15786" Y="30544" Z="0"/>
					<Vertex X="15773" Y="30538" Z="0"/>
					<Vertex X="15755" Y="30525" Z="0"/>
					<Vertex X="15743" Y="30519" Z="0"/>
					<Vertex X="15731" Y="30507" Z="0"/>
					<Vertex X="15725" Y="30501" Z="0"/>
					<Vertex X="15700" Y="30477" Z="0"/>
					<Vertex X="15694" Y="30464" Z="0"/>
					<Vertex X="15682" Y="30452" Z="0"/>
					<Vertex X="15670" Y="30428" Z="0"/>
					<Vertex X="15657" Y="30415" Z="0"/>
					<Vertex X="15651" Y="30397" Z="0"/>
					<Vertex X="15621" Y="30367" Z="0"/>
					<Vertex X="15602" Y="30354" Z="0"/>
					<Vertex X="15596" Y="30348" Z="0"/>
					<Vertex X="15572" Y="30342" Z="0"/>
					<Vertex X="15553" Y="30330" Z="0"/>
					<Vertex X="15529" Y="30324" Z="0"/>
					<Vertex X="15486" Y="30312" Z="0"/>
					<Vertex X="15474" Y="30305" Z="0"/>
					<Vertex X="15450" Y="30293" Z="0"/>
					<Vertex X="15431" Y="30287" Z="0"/>
					<Vertex X="15407" Y="30269" Z="0"/>
					<Vertex X="15395" Y="30263" Z="0"/>
					<Vertex X="15364" Y="30238" Z="0"/>
					<Vertex X="15346" Y="30226" Z="0"/>
					<Vertex X="15327" Y="30214" Z="0"/>
					<Vertex X="15285" Y="30195" Z="0"/>
					<Vertex X="15272" Y="30189" Z="0"/>
					<Vertex X="15248" Y="30171" Z="0"/>
					<Vertex X="15236" Y="30159" Z="0"/>
					<Vertex X="15199" Y="30140" Z="0"/>
					<Vertex X="15187" Y="30128" Z="0"/>
					<Vertex X="15150" Y="30104" Z="0"/>
					<Vertex X="15120" Y="30085" Z="0"/>
					<Vertex X="15058" Y="30049" Z="0"/>
					<Vertex X="15046" Y="30037" Z="0"/>
					<Vertex X="15022" Y="30018" Z="0"/>
					<Vertex X="15003" Y="30006" Z="0"/>
					<Vertex X="14973" Y="29982" Z="0"/>
					<Vertex X="14955" Y="29975" Z="0"/>
					<Vertex X="14918" Y="29957" Z="0"/>
					<Vertex X="14900" Y="29951" Z="0"/>
					<Vertex X="14875" Y="29933" Z="0"/>
					<Vertex X="14851" Y="29920" Z="0"/>
					<Vertex X="14832" Y="29914" Z="0"/>
					<Vertex X="14814" Y="29896" Z="0"/>
					<Vertex X="14808" Y="29890" Z="0"/>
					<Vertex X="14783" Y="29878" Z="0"/>
					<Vertex X="14771" Y="29872" Z="0"/>
					<Vertex X="14753" Y="29853" Z="0"/>
					<Vertex X="14747" Y="29853" Z="0"/>
					<Vertex X="14728" Y="29835" Z="0"/>
					<Vertex X="14716" Y="29829" Z="0"/>
					<Vertex X="14704" Y="29817" Z="0"/>
					<Vertex X="14692" Y="29810" Z="0"/>
					<Vertex X="14686" Y="29804" Z="0"/>
					<Vertex X="14680" Y="29798" Z="0"/>
					<Vertex X="14673" Y="29792" Z="0"/>
					<Vertex X="14667" Y="29792" Z="0"/>
					<Vertex X="14667" Y="29786" Z="0"/>
					<Vertex X="14661" Y="29786" Z="0"/>
					<Vertex X="14655" Y="29780" Z="0"/>
					<Vertex X="14692" Y="29755" Z="0"/>
				</Vertices>
			</Region>
			<Region Id="14" Type="0" Zoom="0.165890" Selected="0" ImageLocation="" ImageFocus="0" Length="19476.3" Area="13548899.5" LengthMicrons="4806.7" AreaMicrons="825266.8" Text="MICROPAP" NegativeROA="0" InputRegionId="0" Analyze="1" DisplayId="14">
				<Attributes/>
				<Vertices>
					<Vertex X="82585" Y="23925" Z="0"/>
					<Vertex X="82597" Y="23937" Z="0"/>
					<Vertex X="82597" Y="23943" Z="0"/>
					<Vertex X="82603" Y="23943" Z="0"/>
					<Vertex X="82603" Y="23949" Z="0"/>
					<Vertex X="82609" Y="23955" Z="0"/>
					<Vertex X="82615" Y="23961" Z="0"/>
					<Vertex X="82615" Y="23968" Z="0"/>
					<Vertex X="82621" Y="23968" Z="0"/>
					<Vertex X="82621" Y="23974" Z="0"/>
					<Vertex X="82633" Y="23980" Z="0"/>
					<Vertex X="82639" Y="23986" Z="0"/>
					<Vertex X="82645" Y="23992" Z="0"/>
					<Vertex X="82651" Y="23992" Z="0"/>
					<Vertex X="82657" Y="23998" Z="0"/>
					<Vertex X="82663" Y="24004" Z="0"/>
					<Vertex X="82675" Y="24010" Z="0"/>
					<Vertex X="82681" Y="24016" Z="0"/>
					<Vertex X="82693" Y="24022" Z="0"/>
					<Vertex X="82699" Y="24028" Z="0"/>
					<Vertex X="82711" Y="24028" Z="0"/>
					<Vertex X="82717" Y="24046" Z="0"/>
					<Vertex X="82723" Y="24046" Z="0"/>
					<Vertex X="82730" Y="24052" Z="0"/>
					<Vertex X="82730" Y="24058" Z="0"/>
					<Vertex X="82736" Y="24058" Z="0"/>
					<Vertex X="82736" Y="24064" Z="0"/>
					<Vertex X="82748" Y="24064" Z="0"/>
					<Vertex X="82754" Y="24070" Z="0"/>
					<Vertex X="82760" Y="24070" Z="0"/>
					<Vertex X="82766" Y="24076" Z="0"/>
					<Vertex X="82772" Y="24088" Z="0"/>
					<Vertex X="82784" Y="24088" Z="0"/>
					<Vertex X="82790" Y="24088" Z="0"/>
					<Vertex X="82796" Y="24094" Z="0"/>
					<Vertex X="82802" Y="24100" Z="0"/>
					<Vertex X="82814" Y="24106" Z="0"/>
					<Vertex X="82820" Y="24112" Z="0"/>
					<Vertex X="82826" Y="24112" Z="0"/>
					<Vertex X="82832" Y="24118" Z="0"/>
					<Vertex X="82844" Y="24130" Z="0"/>
					<Vertex X="82850" Y="24130" Z="0"/>
					<Vertex X="82862" Y="24136" Z="0"/>
					<Vertex X="82868" Y="24142" Z="0"/>
					<Vertex X="82874" Y="24142" Z="0"/>
					<Vertex X="82874" Y="24148" Z="0"/>
					<Vertex X="82880" Y="24148" Z="0"/>
					<Vertex X="82886" Y="24148" Z="0"/>
					<Vertex X="82892" Y="24154" Z="0"/>
					<Vertex X="82892" Y="24160" Z="0"/>
					<Vertex X="82898" Y="24166" Z="0"/>
					<Vertex X="82904" Y="24172" Z="0"/>
					<Vertex X="82910" Y="24179" Z="0"/>
					<Vertex X="82916" Y="24179" Z="0"/>
					<Vertex X="82928" Y="24185" Z="0"/>
					<Vertex X="82928" Y="24191" Z="0"/>
					<Vertex X="82934" Y="24191" Z="0"/>
					<Vertex X="82940" Y="24197" Z="0"/>
					<Vertex X="82947" Y="24203" Z="0"/>
					<Vertex X="82953" Y="24203" Z="0"/>
					<Vertex X="82959" Y="24209" Z="0"/>
					<Vertex X="82965" Y="24209" Z="0"/>
					<Vertex X="82971" Y="24215" Z="0"/>
					<Vertex X="82977" Y="24227" Z="0"/>
					<Vertex X="82989" Y="24227" Z="0"/>
					<Vertex X="82995" Y="24239" Z="0"/>
					<Vertex X="83007" Y="24239" Z="0"/>
					<Vertex X="83007" Y="24245" Z="0"/>
					<Vertex X="83013" Y="24251" Z="0"/>
					<Vertex X="83025" Y="24257" Z="0"/>
					<Vertex X="83031" Y="24263" Z="0"/>
					<Vertex X="83037" Y="24263" Z="0"/>
					<Vertex X="83043" Y="24263" Z="0"/>
					<Vertex X="83043" Y="24269" Z="0"/>
					<Vertex X="83055" Y="24269" Z="0"/>
					<Vertex X="83061" Y="24275" Z="0"/>
					<Vertex X="83061" Y="24281" Z="0"/>
					<Vertex X="83067" Y="24281" Z="0"/>
					<Vertex X="83067" Y="24287" Z="0"/>
					<Vertex X="83073" Y="24287" Z="0"/>
					<Vertex X="83079" Y="24293" Z="0"/>
					<Vertex X="83085" Y="24299" Z="0"/>
					<Vertex X="83091" Y="24305" Z="0"/>
					<Vertex X="83097" Y="24305" Z="0"/>
					<Vertex X="83097" Y="24311" Z="0"/>
					<Vertex X="83103" Y="24311" Z="0"/>
					<Vertex X="83109" Y="24317" Z="0"/>
					<Vertex X="83115" Y="24323" Z="0"/>
					<Vertex X="83115" Y="24329" Z="0"/>
					<Vertex X="83121" Y="24329" Z="0"/>
					<Vertex X="83121" Y="24335" Z="0"/>
					<Vertex X="83127" Y="24341" Z="0"/>
					<Vertex X="83133" Y="24347" Z="0"/>
					<Vertex X="83139" Y="24347" Z="0"/>
					<Vertex X="83145" Y="24365" Z="0"/>
					<Vertex X="83151" Y="24371" Z="0"/>
					<Vertex X="83157" Y="24371" Z="0"/>
					<Vertex X="83157" Y="24377" Z="0"/>
					<Vertex X="83164" Y="24377" Z="0"/>
					<Vertex X="83170" Y="24383" Z="0"/>
					<Vertex X="83176" Y="24383" Z="0"/>
					<Vertex X="83176" Y="24389" Z="0"/>
					<Vertex X="83182" Y="24389" Z="0"/>
					<Vertex X="83188" Y="24396" Z="0"/>
					<Vertex X="83194" Y="24402" Z="0"/>
					<Vertex X="83200" Y="24402" Z="0"/>
					<Vertex X="83200" Y="24408" Z="0"/>
					<Vertex X="83212" Y="24408" Z="0"/>
					<Vertex X="83212" Y="24414" Z="0"/>
					<Vertex X="83218" Y="24414" Z="0"/>
					<Vertex X="83224" Y="24414" Z="0"/>
					<Vertex X="83230" Y="24420" Z="0"/>
					<Vertex X="83248" Y="24432" Z="0"/>
					<Vertex X="83254" Y="24438" Z="0"/>
					<Vertex X="83260" Y="24444" Z="0"/>
					<Vertex X="83266" Y="24450" Z="0"/>
					<Vertex X="83266" Y="24456" Z="0"/>
					<Vertex X="83278" Y="24456" Z="0"/>
					<Vertex X="83290" Y="24468" Z="0"/>
					<Vertex X="83302" Y="24474" Z="0"/>
					<Vertex X="83308" Y="24474" Z="0"/>
					<Vertex X="83320" Y="24480" Z="0"/>
					<Vertex X="83326" Y="24486" Z="0"/>
					<Vertex X="83338" Y="24486" Z="0"/>
					<Vertex X="83350" Y="24498" Z="0"/>
					<Vertex X="83356" Y="24504" Z="0"/>
					<Vertex X="83362" Y="24510" Z="0"/>
					<Vertex X="83368" Y="24516" Z="0"/>
					<Vertex X="83375" Y="24522" Z="0"/>
					<Vertex X="83381" Y="24522" Z="0"/>
					<Vertex X="83387" Y="24528" Z="0"/>
					<Vertex X="83399" Y="24534" Z="0"/>
					<Vertex X="83405" Y="24540" Z="0"/>
					<Vertex X="83411" Y="24540" Z="0"/>
					<Vertex X="83423" Y="24546" Z="0"/>
					<Vertex X="83423" Y="24552" Z="0"/>
					<Vertex X="83429" Y="24558" Z="0"/>
					<Vertex X="83447" Y="24564" Z="0"/>
					<Vertex X="83447" Y="24570" Z="0"/>
					<Vertex X="83459" Y="24570" Z="0"/>
					<Vertex X="83477" Y="24582" Z="0"/>
					<Vertex X="83489" Y="24588" Z="0"/>
					<Vertex X="83495" Y="24594" Z="0"/>
					<Vertex X="83513" Y="24600" Z="0"/>
					<Vertex X="83519" Y="24606" Z="0"/>
					<Vertex X="83525" Y="24613" Z="0"/>
					<Vertex X="83537" Y="24619" Z="0"/>
					<Vertex X="83543" Y="24625" Z="0"/>
					<Vertex X="83555" Y="24631" Z="0"/>
					<Vertex X="83555" Y="24637" Z="0"/>
					<Vertex X="83567" Y="24637" Z="0"/>
					<Vertex X="83585" Y="24649" Z="0"/>
					<Vertex X="83592" Y="24649" Z="0"/>
					<Vertex X="83598" Y="24655" Z="0"/>
					<Vertex X="83616" Y="24661" Z="0"/>
					<Vertex X="83622" Y="24667" Z="0"/>
					<Vertex X="83634" Y="24673" Z="0"/>
					<Vertex X="83640" Y="24679" Z="0"/>
					<Vertex X="83646" Y="24679" Z="0"/>
					<Vertex X="83658" Y="24685" Z="0"/>
					<Vertex X="83658" Y="24691" Z="0"/>
					<Vertex X="83670" Y="24691" Z="0"/>
					<Vertex X="83676" Y="24697" Z="0"/>
					<Vertex X="83682" Y="24703" Z="0"/>
					<Vertex X="83688" Y="24703" Z="0"/>
					<Vertex X="83700" Y="24715" Z="0"/>
					<Vertex X="83712" Y="24721" Z="0"/>
					<Vertex X="83718" Y="24721" Z="0"/>
					<Vertex X="83730" Y="24733" Z="0"/>
					<Vertex X="83742" Y="24733" Z="0"/>
					<Vertex X="83754" Y="24733" Z="0"/>
					<Vertex X="83760" Y="24733" Z="0"/>
					<Vertex X="83766" Y="24739" Z="0"/>
					<Vertex X="83772" Y="24739" Z="0"/>
					<Vertex X="83778" Y="24739" Z="0"/>
					<Vertex X="83784" Y="24745" Z="0"/>
					<Vertex X="83796" Y="24751" Z="0"/>
					<Vertex X="83809" Y="24757" Z="0"/>
					<Vertex X="83827" Y="24769" Z="0"/>
					<Vertex X="83827" Y="24775" Z="0"/>
					<Vertex X="83839" Y="24781" Z="0"/>
					<Vertex X="83845" Y="24781" Z="0"/>
					<Vertex X="83857" Y="24793" Z="0"/>
					<Vertex X="83863" Y="24799" Z="0"/>
					<Vertex X="83881" Y="24805" Z="0"/>
					<Vertex X="83893" Y="24811" Z="0"/>
					<Vertex X="83923" Y="24830" Z="0"/>
					<Vertex X="83935" Y="24842" Z="0"/>
					<Vertex X="83947" Y="24848" Z="0"/>
					<Vertex X="83953" Y="24854" Z="0"/>
					<Vertex X="83959" Y="24860" Z="0"/>
					<Vertex X="83965" Y="24866" Z="0"/>
					<Vertex X="83971" Y="24866" Z="0"/>
					<Vertex X="83971" Y="24872" Z="0"/>
					<Vertex X="83983" Y="24878" Z="0"/>
					<Vertex X="83983" Y="24884" Z="0"/>
					<Vertex X="83989" Y="24884" Z="0"/>
					<Vertex X="83995" Y="24890" Z="0"/>
					<Vertex X="84001" Y="24896" Z="0"/>
					<Vertex X="84007" Y="24902" Z="0"/>
					<Vertex X="84013" Y="24902" Z="0"/>
					<Vertex X="84013" Y="24908" Z="0"/>
					<Vertex X="84026" Y="24914" Z="0"/>
					<Vertex X="84032" Y="24920" Z="0"/>
					<Vertex X="84044" Y="24926" Z="0"/>
					<Vertex X="84050" Y="24926" Z="0"/>
					<Vertex X="84056" Y="24932" Z="0"/>
					<Vertex X="84062" Y="24932" Z="0"/>
					<Vertex X="84068" Y="24932" Z="0"/>
					<Vertex X="84074" Y="24938" Z="0"/>
					<Vertex X="84080" Y="24938" Z="0"/>
					<Vertex X="84086" Y="24944" Z="0"/>
					<Vertex X="84092" Y="24944" Z="0"/>
					<Vertex X="84098" Y="24944" Z="0"/>
					<Vertex X="84104" Y="24950" Z="0"/>
					<Vertex X="84110" Y="24956" Z="0"/>
					<Vertex X="84116" Y="24962" Z="0"/>
					<Vertex X="84122" Y="24962" Z="0"/>
					<Vertex X="84128" Y="24974" Z="0"/>
					<Vertex X="84140" Y="24974" Z="0"/>
					<Vertex X="84140" Y="24980" Z="0"/>
					<Vertex X="84146" Y="24980" Z="0"/>
					<Vertex X="84152" Y="24992" Z="0"/>
					<Vertex X="84158" Y="24992" Z="0"/>
					<Vertex X="84164" Y="24998" Z="0"/>
					<Vertex X="84170" Y="24998" Z="0"/>
					<Vertex X="84176" Y="25004" Z="0"/>
					<Vertex X="84182" Y="25004" Z="0"/>
					<Vertex X="84188" Y="25010" Z="0"/>
					<Vertex X="84194" Y="25010" Z="0"/>
					<Vertex X="84200" Y="25016" Z="0"/>
					<Vertex X="84212" Y="25016" Z="0"/>
					<Vertex X="84212" Y="25022" Z="0"/>
					<Vertex X="84218" Y="25022" Z="0"/>
					<Vertex X="84231" Y="25028" Z="0"/>
					<Vertex X="84237" Y="25028" Z="0"/>
					<Vertex X="84243" Y="25028" Z="0"/>
					<Vertex X="84243" Y="25034" Z="0"/>
					<Vertex X="84249" Y="25034" Z="0"/>
					<Vertex X="84255" Y="25041" Z="0"/>
					<Vertex X="84261" Y="25041" Z="0"/>
					<Vertex X="84267" Y="25047" Z="0"/>
					<Vertex X="84273" Y="25047" Z="0"/>
					<Vertex X="84273" Y="25053" Z="0"/>
					<Vertex X="84285" Y="25059" Z="0"/>
					<Vertex X="84291" Y="25059" Z="0"/>
					<Vertex X="84297" Y="25065" Z="0"/>
					<Vertex X="84309" Y="25071" Z="0"/>
					<Vertex X="84321" Y="25077" Z="0"/>
					<Vertex X="84333" Y="25083" Z="0"/>
					<Vertex X="84345" Y="25083" Z="0"/>
					<Vertex X="84351" Y="25089" Z="0"/>
					<Vertex X="84351" Y="25095" Z="0"/>
					<Vertex X="84369" Y="25095" Z="0"/>
					<Vertex X="84375" Y="25095" Z="0"/>
					<Vertex X="84381" Y="25101" Z="0"/>
					<Vertex X="84381" Y="25107" Z="0"/>
					<Vertex X="84387" Y="25107" Z="0"/>
					<Vertex X="84393" Y="25113" Z="0"/>
					<Vertex X="84399" Y="25113" Z="0"/>
					<Vertex X="84411" Y="25119" Z="0"/>
					<Vertex X="84411" Y="25125" Z="0"/>
					<Vertex X="84417" Y="25125" Z="0"/>
					<Vertex X="84429" Y="25131" Z="0"/>
					<Vertex X="84441" Y="25131" Z="0"/>
					<Vertex X="84448" Y="25143" Z="0"/>
					<Vertex X="84454" Y="25143" Z="0"/>
					<Vertex X="84460" Y="25143" Z="0"/>
					<Vertex X="84466" Y="25149" Z="0"/>
					<Vertex X="84478" Y="25155" Z="0"/>
					<Vertex X="84490" Y="25161" Z="0"/>
					<Vertex X="84496" Y="25167" Z="0"/>
					<Vertex X="84502" Y="25167" Z="0"/>
					<Vertex X="84514" Y="25173" Z="0"/>
					<Vertex X="84526" Y="25185" Z="0"/>
					<Vertex X="84532" Y="25191" Z="0"/>
					<Vertex X="84538" Y="25197" Z="0"/>
					<Vertex X="84556" Y="25203" Z="0"/>
					<Vertex X="84562" Y="25209" Z="0"/>
					<Vertex X="84568" Y="25215" Z="0"/>
					<Vertex X="84580" Y="25215" Z="0"/>
					<Vertex X="84598" Y="25227" Z="0"/>
					<Vertex X="84604" Y="25233" Z="0"/>
					<Vertex X="84610" Y="25233" Z="0"/>
					<Vertex X="84616" Y="25239" Z="0"/>
					<Vertex X="84622" Y="25239" Z="0"/>
					<Vertex X="84628" Y="25245" Z="0"/>
					<Vertex X="84640" Y="25252" Z="0"/>
					<Vertex X="84640" Y="25258" Z="0"/>
					<Vertex X="84652" Y="25258" Z="0"/>
					<Vertex X="84658" Y="25270" Z="0"/>
					<Vertex X="84671" Y="25276" Z="0"/>
					<Vertex X="84683" Y="25288" Z="0"/>
					<Vertex X="84695" Y="25294" Z="0"/>
					<Vertex X="84701" Y="25294" Z="0"/>
					<Vertex X="84707" Y="25300" Z="0"/>
					<Vertex X="84713" Y="25306" Z="0"/>
					<Vertex X="84719" Y="25312" Z="0"/>
					<Vertex X="84725" Y="25318" Z="0"/>
					<Vertex X="84743" Y="25318" Z="0"/>
					<Vertex X="84749" Y="25318" Z="0"/>
					<Vertex X="84761" Y="25330" Z="0"/>
					<Vertex X="84767" Y="25336" Z="0"/>
					<Vertex X="84773" Y="25336" Z="0"/>
					<Vertex X="84791" Y="25348" Z="0"/>
					<Vertex X="84797" Y="25354" Z="0"/>
					<Vertex X="84803" Y="25354" Z="0"/>
					<Vertex X="84815" Y="25372" Z="0"/>
					<Vertex X="84821" Y="25372" Z="0"/>
					<Vertex X="84827" Y="25378" Z="0"/>
					<Vertex X="84839" Y="25384" Z="0"/>
					<Vertex X="84845" Y="25384" Z="0"/>
					<Vertex X="84863" Y="25396" Z="0"/>
					<Vertex X="84869" Y="25396" Z="0"/>
					<Vertex X="84869" Y="25402" Z="0"/>
					<Vertex X="84876" Y="25402" Z="0"/>
					<Vertex X="84882" Y="25408" Z="0"/>
					<Vertex X="84888" Y="25414" Z="0"/>
					<Vertex X="84894" Y="25414" Z="0"/>
					<Vertex X="84900" Y="25420" Z="0"/>
					<Vertex X="84906" Y="25420" Z="0"/>
					<Vertex X="84918" Y="25426" Z="0"/>
					<Vertex X="84924" Y="25432" Z="0"/>
					<Vertex X="84930" Y="25438" Z="0"/>
					<Vertex X="84936" Y="25438" Z="0"/>
					<Vertex X="84942" Y="25444" Z="0"/>
					<Vertex X="84948" Y="25444" Z="0"/>
					<Vertex X="84954" Y="25450" Z="0"/>
					<Vertex X="84960" Y="25456" Z="0"/>
					<Vertex X="84966" Y="25456" Z="0"/>
					<Vertex X="84972" Y="25462" Z="0"/>
					<Vertex X="84978" Y="25469" Z="0"/>
					<Vertex X="84990" Y="25475" Z="0"/>
					<Vertex X="84996" Y="25475" Z="0"/>
					<Vertex X="85002" Y="25481" Z="0"/>
					<Vertex X="85008" Y="25481" Z="0"/>
					<Vertex X="85014" Y="25487" Z="0"/>
					<Vertex X="85026" Y="25493" Z="0"/>
					<Vertex X="85032" Y="25493" Z="0"/>
					<Vertex X="85044" Y="25493" Z="0"/>
					<Vertex X="85050" Y="25493" Z="0"/>
					<Vertex X="85056" Y="25499" Z="0"/>
					<Vertex X="85056" Y="25505" Z="0"/>
					<Vertex X="85062" Y="25511" Z="0"/>
					<Vertex X="85068" Y="25511" Z="0"/>
					<Vertex X="85074" Y="25511" Z="0"/>
					<Vertex X="85080" Y="25511" Z="0"/>
					<Vertex X="85080" Y="25517" Z="0"/>
					<Vertex X="85086" Y="25517" Z="0"/>
					<Vertex X="85093" Y="25523" Z="0"/>
					<Vertex X="85099" Y="25523" Z="0"/>
					<Vertex X="85099" Y="25529" Z="0"/>
					<Vertex X="85105" Y="25529" Z="0"/>
					<Vertex X="85111" Y="25529" Z="0"/>
					<Vertex X="85117" Y="25529" Z="0"/>
					<Vertex X="85123" Y="25529" Z="0"/>
					<Vertex X="85129" Y="25535" Z="0"/>
					<Vertex X="85135" Y="25535" Z="0"/>
					<Vertex X="85141" Y="25541" Z="0"/>
					<Vertex X="85147" Y="25547" Z="0"/>
					<Vertex X="85153" Y="25547" Z="0"/>
					<Vertex X="85159" Y="25553" Z="0"/>
					<Vertex X="85165" Y="25553" Z="0"/>
					<Vertex X="85171" Y="25553" Z="0"/>
					<Vertex X="85177" Y="25559" Z="0"/>
					<Vertex X="85183" Y="25559" Z="0"/>
					<Vertex X="85189" Y="25559" Z="0"/>
					<Vertex X="85189" Y="25565" Z="0"/>
					<Vertex X="85195" Y="25565" Z="0"/>
					<Vertex X="85201" Y="25571" Z="0"/>
					<Vertex X="85207" Y="25571" Z="0"/>
					<Vertex X="85213" Y="25577" Z="0"/>
					<Vertex X="85219" Y="25577" Z="0"/>
					<Vertex X="85225" Y="25577" Z="0"/>
					<Vertex X="85225" Y="25583" Z="0"/>
					<Vertex X="85237" Y="25589" Z="0"/>
					<Vertex X="85243" Y="25595" Z="0"/>
					<Vertex X="85249" Y="25601" Z="0"/>
					<Vertex X="85261" Y="25601" Z="0"/>
					<Vertex X="85267" Y="25607" Z="0"/>
					<Vertex X="85273" Y="25607" Z="0"/>
					<Vertex X="85273" Y="25613" Z="0"/>
					<Vertex X="85279" Y="25619" Z="0"/>
					<Vertex X="85291" Y="25625" Z="0"/>
					<Vertex X="85304" Y="25637" Z="0"/>
					<Vertex X="85328" Y="25661" Z="0"/>
					<Vertex X="85340" Y="25679" Z="0"/>
					<Vertex X="85358" Y="25686" Z="0"/>
					<Vertex X="85364" Y="25704" Z="0"/>
					<Vertex X="85370" Y="25710" Z="0"/>
					<Vertex X="85376" Y="25716" Z="0"/>
					<Vertex X="85388" Y="25722" Z="0"/>
					<Vertex X="85388" Y="25728" Z="0"/>
					<Vertex X="85394" Y="25728" Z="0"/>
					<Vertex X="85394" Y="25734" Z="0"/>
					<Vertex X="85400" Y="25734" Z="0"/>
					<Vertex X="85406" Y="25746" Z="0"/>
					<Vertex X="85418" Y="25758" Z="0"/>
					<Vertex X="85418" Y="25764" Z="0"/>
					<Vertex X="85424" Y="25770" Z="0"/>
					<Vertex X="85436" Y="25776" Z="0"/>
					<Vertex X="85436" Y="25782" Z="0"/>
					<Vertex X="85448" Y="25794" Z="0"/>
					<Vertex X="85454" Y="25806" Z="0"/>
					<Vertex X="85460" Y="25812" Z="0"/>
					<Vertex X="85466" Y="25830" Z="0"/>
					<Vertex X="85478" Y="25836" Z="0"/>
					<Vertex X="85478" Y="25848" Z="0"/>
					<Vertex X="85496" Y="25872" Z="0"/>
					<Vertex X="85502" Y="25878" Z="0"/>
					<Vertex X="85508" Y="25890" Z="0"/>
					<Vertex X="85508" Y="25897" Z="0"/>
					<Vertex X="85521" Y="25903" Z="0"/>
					<Vertex X="85521" Y="25909" Z="0"/>
					<Vertex X="85527" Y="25915" Z="0"/>
					<Vertex X="85527" Y="25921" Z="0"/>
					<Vertex X="85527" Y="25927" Z="0"/>
					<Vertex X="85533" Y="25927" Z="0"/>
					<Vertex X="85539" Y="25933" Z="0"/>
					<Vertex X="85545" Y="25945" Z="0"/>
					<Vertex X="85551" Y="25951" Z="0"/>
					<Vertex X="85557" Y="25957" Z="0"/>
					<Vertex X="85557" Y="25963" Z="0"/>
					<Vertex X="85563" Y="25963" Z="0"/>
					<Vertex X="85563" Y="25969" Z="0"/>
					<Vertex X="85569" Y="25981" Z="0"/>
					<Vertex X="85575" Y="25987" Z="0"/>
					<Vertex X="85581" Y="25993" Z="0"/>
					<Vertex X="85587" Y="25993" Z="0"/>
					<Vertex X="85599" Y="26017" Z="0"/>
					<Vertex X="85605" Y="26029" Z="0"/>
					<Vertex X="85605" Y="26041" Z="0"/>
					<Vertex X="85605" Y="26047" Z="0"/>
					<Vertex X="85611" Y="26053" Z="0"/>
					<Vertex X="85623" Y="26059" Z="0"/>
					<Vertex X="85629" Y="26077" Z="0"/>
					<Vertex X="85635" Y="26089" Z="0"/>
					<Vertex X="85641" Y="26101" Z="0"/>
					<Vertex X="85647" Y="26107" Z="0"/>
					<Vertex X="85659" Y="26132" Z="0"/>
					<Vertex X="85665" Y="26132" Z="0"/>
					<Vertex X="85665" Y="26150" Z="0"/>
					<Vertex X="85683" Y="26186" Z="0"/>
					<Vertex X="85689" Y="26198" Z="0"/>
					<Vertex X="85689" Y="26216" Z="0"/>
					<Vertex X="85695" Y="26228" Z="0"/>
					<Vertex X="85713" Y="26264" Z="0"/>
					<Vertex X="85719" Y="26276" Z="0"/>
					<Vertex X="85732" Y="26294" Z="0"/>
					<Vertex X="85738" Y="26318" Z="0"/>
					<Vertex X="85756" Y="26343" Z="0"/>
					<Vertex X="85756" Y="26349" Z="0"/>
					<Vertex X="85762" Y="26361" Z="0"/>
					<Vertex X="85774" Y="26379" Z="0"/>
					<Vertex X="85774" Y="26385" Z="0"/>
					<Vertex X="85774" Y="26391" Z="0"/>
					<Vertex X="85780" Y="26397" Z="0"/>
					<Vertex X="85780" Y="26409" Z="0"/>
					<Vertex X="85786" Y="26421" Z="0"/>
					<Vertex X="85786" Y="26427" Z="0"/>
					<Vertex X="85792" Y="26433" Z="0"/>
					<Vertex X="85804" Y="26451" Z="0"/>
					<Vertex X="85804" Y="26463" Z="0"/>
					<Vertex X="85804" Y="26469" Z="0"/>
					<Vertex X="85816" Y="26487" Z="0"/>
					<Vertex X="85822" Y="26505" Z="0"/>
					<Vertex X="85822" Y="26511" Z="0"/>
					<Vertex X="85822" Y="26529" Z="0"/>
					<Vertex X="85822" Y="26548" Z="0"/>
					<Vertex X="85822" Y="26554" Z="0"/>
					<Vertex X="85822" Y="26572" Z="0"/>
					<Vertex X="85822" Y="26578" Z="0"/>
					<Vertex X="85828" Y="26596" Z="0"/>
					<Vertex X="85828" Y="26602" Z="0"/>
					<Vertex X="85828" Y="26608" Z="0"/>
					<Vertex X="85834" Y="26614" Z="0"/>
					<Vertex X="85834" Y="26620" Z="0"/>
					<Vertex X="85834" Y="26626" Z="0"/>
					<Vertex X="85834" Y="26632" Z="0"/>
					<Vertex X="85834" Y="26638" Z="0"/>
					<Vertex X="85834" Y="26644" Z="0"/>
					<Vertex X="85834" Y="26650" Z="0"/>
					<Vertex X="85834" Y="26656" Z="0"/>
					<Vertex X="85834" Y="26668" Z="0"/>
					<Vertex X="85834" Y="26680" Z="0"/>
					<Vertex X="85834" Y="26686" Z="0"/>
					<Vertex X="85834" Y="26698" Z="0"/>
					<Vertex X="85834" Y="26704" Z="0"/>
					<Vertex X="85834" Y="26716" Z="0"/>
					<Vertex X="85834" Y="26722" Z="0"/>
					<Vertex X="85834" Y="26740" Z="0"/>
					<Vertex X="85834" Y="26746" Z="0"/>
					<Vertex X="85834" Y="26765" Z="0"/>
					<Vertex X="85828" Y="26777" Z="0"/>
					<Vertex X="85822" Y="26789" Z="0"/>
					<Vertex X="85804" Y="26819" Z="0"/>
					<Vertex X="85804" Y="26837" Z="0"/>
					<Vertex X="85792" Y="26849" Z="0"/>
					<Vertex X="85774" Y="26879" Z="0"/>
					<Vertex X="85762" Y="26903" Z="0"/>
					<Vertex X="85762" Y="26909" Z="0"/>
					<Vertex X="85744" Y="26939" Z="0"/>
					<Vertex X="85725" Y="26951" Z="0"/>
					<Vertex X="85719" Y="26963" Z="0"/>
					<Vertex X="85695" Y="26994" Z="0"/>
					<Vertex X="85689" Y="27006" Z="0"/>
					<Vertex X="85677" Y="27012" Z="0"/>
					<Vertex X="85665" Y="27042" Z="0"/>
					<Vertex X="85653" Y="27054" Z="0"/>
					<Vertex X="85629" Y="27084" Z="0"/>
					<Vertex X="85611" Y="27096" Z="0"/>
					<Vertex X="85599" Y="27120" Z="0"/>
					<Vertex X="85575" Y="27138" Z="0"/>
					<Vertex X="85563" Y="27150" Z="0"/>
					<Vertex X="85545" Y="27162" Z="0"/>
					<Vertex X="85527" Y="27180" Z="0"/>
					<Vertex X="85521" Y="27187" Z="0"/>
					<Vertex X="85490" Y="27211" Z="0"/>
					<Vertex X="85484" Y="27223" Z="0"/>
					<Vertex X="85484" Y="27235" Z="0"/>
					<Vertex X="85472" Y="27247" Z="0"/>
					<Vertex X="85466" Y="27247" Z="0"/>
					<Vertex X="85460" Y="27253" Z="0"/>
					<Vertex X="85460" Y="27265" Z="0"/>
					<Vertex X="85460" Y="27271" Z="0"/>
					<Vertex X="85442" Y="27289" Z="0"/>
					<Vertex X="85436" Y="27301" Z="0"/>
					<Vertex X="85430" Y="27313" Z="0"/>
					<Vertex X="85424" Y="27319" Z="0"/>
					<Vertex X="85418" Y="27331" Z="0"/>
					<Vertex X="85418" Y="27337" Z="0"/>
					<Vertex X="85400" Y="27361" Z="0"/>
					<Vertex X="85394" Y="27367" Z="0"/>
					<Vertex X="85382" Y="27379" Z="0"/>
					<Vertex X="85376" Y="27391" Z="0"/>
					<Vertex X="85370" Y="27404" Z="0"/>
					<Vertex X="85358" Y="27422" Z="0"/>
					<Vertex X="85352" Y="27422" Z="0"/>
					<Vertex X="85340" Y="27440" Z="0"/>
					<Vertex X="85334" Y="27458" Z="0"/>
					<Vertex X="85328" Y="27458" Z="0"/>
					<Vertex X="85310" Y="27476" Z="0"/>
					<Vertex X="85297" Y="27488" Z="0"/>
					<Vertex X="85279" Y="27506" Z="0"/>
					<Vertex X="85267" Y="27518" Z="0"/>
					<Vertex X="85255" Y="27530" Z="0"/>
					<Vertex X="85249" Y="27536" Z="0"/>
					<Vertex X="85231" Y="27542" Z="0"/>
					<Vertex X="85219" Y="27548" Z="0"/>
					<Vertex X="85213" Y="27554" Z="0"/>
					<Vertex X="85201" Y="27566" Z="0"/>
					<Vertex X="85195" Y="27566" Z="0"/>
					<Vertex X="85189" Y="27572" Z="0"/>
					<Vertex X="85177" Y="27578" Z="0"/>
					<Vertex X="85171" Y="27584" Z="0"/>
					<Vertex X="85159" Y="27584" Z="0"/>
					<Vertex X="85141" Y="27590" Z="0"/>
					<Vertex X="85135" Y="27590" Z="0"/>
					<Vertex X="85123" Y="27602" Z="0"/>
					<Vertex X="85111" Y="27602" Z="0"/>
					<Vertex X="85099" Y="27602" Z="0"/>
					<Vertex X="85074" Y="27608" Z="0"/>
					<Vertex X="85068" Y="27615" Z="0"/>
					<Vertex X="85032" Y="27621" Z="0"/>
					<Vertex X="85014" Y="27627" Z="0"/>
					<Vertex X="85008" Y="27627" Z="0"/>
					<Vertex X="84996" Y="27633" Z="0"/>
					<Vertex X="84966" Y="27633" Z="0"/>
					<Vertex X="84960" Y="27633" Z="0"/>
					<Vertex X="84930" Y="27633" Z="0"/>
					<Vertex X="84918" Y="27633" Z="0"/>
					<Vertex X="84894" Y="27633" Z="0"/>
					<Vertex X="84876" Y="27633" Z="0"/>
					<Vertex X="84845" Y="27633" Z="0"/>
					<Vertex X="84833" Y="27633" Z="0"/>
					<Vertex X="84815" Y="27633" Z="0"/>
					<Vertex X="84803" Y="27633" Z="0"/>
					<Vertex X="84791" Y="27633" Z="0"/>
					<Vertex X="84785" Y="27633" Z="0"/>
					<Vertex X="84773" Y="27633" Z="0"/>
					<Vertex X="84767" Y="27633" Z="0"/>
					<Vertex X="84749" Y="27633" Z="0"/>
					<Vertex X="84737" Y="27633" Z="0"/>
					<Vertex X="84731" Y="27633" Z="0"/>
					<Vertex X="84719" Y="27633" Z="0"/>
					<Vertex X="84707" Y="27633" Z="0"/>
					<Vertex X="84701" Y="27633" Z="0"/>
					<Vertex X="84689" Y="27627" Z="0"/>
					<Vertex X="84671" Y="27627" Z="0"/>
					<Vertex X="84665" Y="27627" Z="0"/>
					<Vertex X="84658" Y="27627" Z="0"/>
					<Vertex X="84652" Y="27621" Z="0"/>
					<Vertex X="84646" Y="27621" Z="0"/>
					<Vertex X="84646" Y="27615" Z="0"/>
					<Vertex X="84628" Y="27608" Z="0"/>
					<Vertex X="84622" Y="27602" Z="0"/>
					<Vertex X="84610" Y="27596" Z="0"/>
					<Vertex X="84598" Y="27596" Z="0"/>
					<Vertex X="84592" Y="27596" Z="0"/>
					<Vertex X="84586" Y="27590" Z="0"/>
					<Vertex X="84580" Y="27584" Z="0"/>
					<Vertex X="84568" Y="27584" Z="0"/>
					<Vertex X="84568" Y="27578" Z="0"/>
					<Vertex X="84556" Y="27578" Z="0"/>
					<Vertex X="84550" Y="27578" Z="0"/>
					<Vertex X="84550" Y="27572" Z="0"/>
					<Vertex X="84538" Y="27572" Z="0"/>
					<Vertex X="84538" Y="27566" Z="0"/>
					<Vertex X="84520" Y="27560" Z="0"/>
					<Vertex X="84514" Y="27560" Z="0"/>
					<Vertex X="84514" Y="27554" Z="0"/>
					<Vertex X="84496" Y="27548" Z="0"/>
					<Vertex X="84484" Y="27542" Z="0"/>
					<Vertex X="84472" Y="27536" Z="0"/>
					<Vertex X="84466" Y="27530" Z="0"/>
					<Vertex X="84454" Y="27530" Z="0"/>
					<Vertex X="84441" Y="27524" Z="0"/>
					<Vertex X="84423" Y="27518" Z="0"/>
					<Vertex X="84417" Y="27512" Z="0"/>
					<Vertex X="84399" Y="27506" Z="0"/>
					<Vertex X="84393" Y="27500" Z="0"/>
					<Vertex X="84381" Y="27494" Z="0"/>
					<Vertex X="84363" Y="27488" Z="0"/>
					<Vertex X="84357" Y="27488" Z="0"/>
					<Vertex X="84345" Y="27482" Z="0"/>
					<Vertex X="84339" Y="27476" Z="0"/>
					<Vertex X="84315" Y="27470" Z="0"/>
					<Vertex X="84309" Y="27464" Z="0"/>
					<Vertex X="84291" Y="27458" Z="0"/>
					<Vertex X="84279" Y="27452" Z="0"/>
					<Vertex X="84255" Y="27446" Z="0"/>
					<Vertex X="84243" Y="27446" Z="0"/>
					<Vertex X="84231" Y="27446" Z="0"/>
					<Vertex X="84218" Y="27446" Z="0"/>
					<Vertex X="84212" Y="27446" Z="0"/>
					<Vertex X="84200" Y="27446" Z="0"/>
					<Vertex X="84194" Y="27440" Z="0"/>
					<Vertex X="84176" Y="27440" Z="0"/>
					<Vertex X="84164" Y="27440" Z="0"/>
					<Vertex X="84152" Y="27434" Z="0"/>
					<Vertex X="84140" Y="27434" Z="0"/>
					<Vertex X="84134" Y="27434" Z="0"/>
					<Vertex X="84122" Y="27428" Z="0"/>
					<Vertex X="84116" Y="27428" Z="0"/>
					<Vertex X="84104" Y="27422" Z="0"/>
					<Vertex X="84086" Y="27422" Z="0"/>
					<Vertex X="84074" Y="27410" Z="0"/>
					<Vertex X="84056" Y="27404" Z="0"/>
					<Vertex X="84032" Y="27391" Z="0"/>
					<Vertex X="84013" Y="27379" Z="0"/>
					<Vertex X="84001" Y="27367" Z="0"/>
					<Vertex X="83977" Y="27355" Z="0"/>
					<Vertex X="83959" Y="27343" Z="0"/>
					<Vertex X="83947" Y="27325" Z="0"/>
					<Vertex X="83935" Y="27301" Z="0"/>
					<Vertex X="83935" Y="27289" Z="0"/>
					<Vertex X="83929" Y="27247" Z="0"/>
					<Vertex X="83917" Y="27217" Z="0"/>
					<Vertex X="83917" Y="27199" Z="0"/>
					<Vertex X="83917" Y="27162" Z="0"/>
					<Vertex X="83917" Y="27150" Z="0"/>
					<Vertex X="83923" Y="27126" Z="0"/>
					<Vertex X="83929" Y="27102" Z="0"/>
					<Vertex X="83941" Y="27096" Z="0"/>
					<Vertex X="83947" Y="27084" Z="0"/>
					<Vertex X="83953" Y="27072" Z="0"/>
					<Vertex X="83971" Y="27042" Z="0"/>
					<Vertex X="83983" Y="27024" Z="0"/>
					<Vertex X="83995" Y="27012" Z="0"/>
					<Vertex X="84013" Y="26982" Z="0"/>
					<Vertex X="84013" Y="26970" Z="0"/>
					<Vertex X="84026" Y="26957" Z="0"/>
					<Vertex X="84032" Y="26945" Z="0"/>
					<Vertex X="84038" Y="26933" Z="0"/>
					<Vertex X="84056" Y="26915" Z="0"/>
					<Vertex X="84056" Y="26903" Z="0"/>
					<Vertex X="84056" Y="26897" Z="0"/>
					<Vertex X="84068" Y="26873" Z="0"/>
					<Vertex X="84068" Y="26867" Z="0"/>
					<Vertex X="84068" Y="26855" Z="0"/>
					<Vertex X="84068" Y="26837" Z="0"/>
					<Vertex X="84068" Y="26819" Z="0"/>
					<Vertex X="84068" Y="26813" Z="0"/>
					<Vertex X="84068" Y="26795" Z="0"/>
					<Vertex X="84068" Y="26777" Z="0"/>
					<Vertex X="84068" Y="26771" Z="0"/>
					<Vertex X="84068" Y="26753" Z="0"/>
					<Vertex X="84062" Y="26734" Z="0"/>
					<Vertex X="84044" Y="26692" Z="0"/>
					<Vertex X="84020" Y="26650" Z="0"/>
					<Vertex X="84007" Y="26626" Z="0"/>
					<Vertex X="83989" Y="26608" Z="0"/>
					<Vertex X="83989" Y="26590" Z="0"/>
					<Vertex X="83971" Y="26566" Z="0"/>
					<Vertex X="83965" Y="26548" Z="0"/>
					<Vertex X="83959" Y="26535" Z="0"/>
					<Vertex X="83947" Y="26511" Z="0"/>
					<Vertex X="83923" Y="26487" Z="0"/>
					<Vertex X="83899" Y="26457" Z="0"/>
					<Vertex X="83881" Y="26451" Z="0"/>
					<Vertex X="83863" Y="26421" Z="0"/>
					<Vertex X="83833" Y="26397" Z="0"/>
					<Vertex X="83772" Y="26373" Z="0"/>
					<Vertex X="83754" Y="26367" Z="0"/>
					<Vertex X="83730" Y="26367" Z="0"/>
					<Vertex X="83694" Y="26367" Z="0"/>
					<Vertex X="83676" Y="26367" Z="0"/>
					<Vertex X="83604" Y="26367" Z="0"/>
					<Vertex X="83513" Y="26367" Z="0"/>
					<Vertex X="83459" Y="26367" Z="0"/>
					<Vertex X="83393" Y="26367" Z="0"/>
					<Vertex X="83326" Y="26367" Z="0"/>
					<Vertex X="83296" Y="26367" Z="0"/>
					<Vertex X="83284" Y="26379" Z="0"/>
					<Vertex X="83266" Y="26397" Z="0"/>
					<Vertex X="83248" Y="26421" Z="0"/>
					<Vertex X="83242" Y="26427" Z="0"/>
					<Vertex X="83230" Y="26445" Z="0"/>
					<Vertex X="83218" Y="26457" Z="0"/>
					<Vertex X="83218" Y="26463" Z="0"/>
					<Vertex X="83218" Y="26475" Z="0"/>
					<Vertex X="83218" Y="26481" Z="0"/>
					<Vertex X="83218" Y="26487" Z="0"/>
					<Vertex X="83218" Y="26505" Z="0"/>
					<Vertex X="83206" Y="26517" Z="0"/>
					<Vertex X="83200" Y="26542" Z="0"/>
					<Vertex X="83200" Y="26548" Z="0"/>
					<Vertex X="83182" Y="26584" Z="0"/>
					<Vertex X="83164" Y="26620" Z="0"/>
					<Vertex X="83157" Y="26644" Z="0"/>
					<Vertex X="83145" Y="26662" Z="0"/>
					<Vertex X="83127" Y="26692" Z="0"/>
					<Vertex X="83109" Y="26722" Z="0"/>
					<Vertex X="83097" Y="26746" Z="0"/>
					<Vertex X="83085" Y="26759" Z="0"/>
					<Vertex X="83079" Y="26783" Z="0"/>
					<Vertex X="83067" Y="26813" Z="0"/>
					<Vertex X="83055" Y="26843" Z="0"/>
					<Vertex X="83055" Y="26855" Z="0"/>
					<Vertex X="83037" Y="26879" Z="0"/>
					<Vertex X="83019" Y="26909" Z="0"/>
					<Vertex X="82989" Y="26951" Z="0"/>
					<Vertex X="82983" Y="26963" Z="0"/>
					<Vertex X="82965" Y="27000" Z="0"/>
					<Vertex X="82940" Y="27036" Z="0"/>
					<Vertex X="82904" Y="27084" Z="0"/>
					<Vertex X="82886" Y="27102" Z="0"/>
					<Vertex X="82874" Y="27120" Z="0"/>
					<Vertex X="82850" Y="27138" Z="0"/>
					<Vertex X="82820" Y="27168" Z="0"/>
					<Vertex X="82802" Y="27187" Z="0"/>
					<Vertex X="82790" Y="27205" Z="0"/>
					<Vertex X="82784" Y="27211" Z="0"/>
					<Vertex X="82766" Y="27229" Z="0"/>
					<Vertex X="82748" Y="27241" Z="0"/>
					<Vertex X="82730" Y="27265" Z="0"/>
					<Vertex X="82723" Y="27271" Z="0"/>
					<Vertex X="82705" Y="27283" Z="0"/>
					<Vertex X="82675" Y="27313" Z="0"/>
					<Vertex X="82651" Y="27331" Z="0"/>
					<Vertex X="82645" Y="27337" Z="0"/>
					<Vertex X="82627" Y="27349" Z="0"/>
					<Vertex X="82609" Y="27367" Z="0"/>
					<Vertex X="82579" Y="27391" Z="0"/>
					<Vertex X="82561" Y="27404" Z="0"/>
					<Vertex X="82537" Y="27428" Z="0"/>
					<Vertex X="82525" Y="27428" Z="0"/>
					<Vertex X="82500" Y="27446" Z="0"/>
					<Vertex X="82488" Y="27458" Z="0"/>
					<Vertex X="82464" Y="27470" Z="0"/>
					<Vertex X="82428" Y="27488" Z="0"/>
					<Vertex X="82404" Y="27488" Z="0"/>
					<Vertex X="82392" Y="27494" Z="0"/>
					<Vertex X="82362" Y="27506" Z="0"/>
					<Vertex X="82338" Y="27524" Z="0"/>
					<Vertex X="82314" Y="27524" Z="0"/>
					<Vertex X="82289" Y="27536" Z="0"/>
					<Vertex X="82277" Y="27542" Z="0"/>
					<Vertex X="82265" Y="27542" Z="0"/>
					<Vertex X="82259" Y="27542" Z="0"/>
					<Vertex X="82247" Y="27548" Z="0"/>
					<Vertex X="82235" Y="27554" Z="0"/>
					<Vertex X="82217" Y="27572" Z="0"/>
					<Vertex X="82205" Y="27584" Z="0"/>
					<Vertex X="82193" Y="27590" Z="0"/>
					<Vertex X="82175" Y="27608" Z="0"/>
					<Vertex X="82169" Y="27608" Z="0"/>
					<Vertex X="82157" Y="27621" Z="0"/>
					<Vertex X="82151" Y="27627" Z="0"/>
					<Vertex X="82139" Y="27639" Z="0"/>
					<Vertex X="82127" Y="27651" Z="0"/>
					<Vertex X="82103" Y="27663" Z="0"/>
					<Vertex X="82097" Y="27669" Z="0"/>
					<Vertex X="82078" Y="27687" Z="0"/>
					<Vertex X="82066" Y="27699" Z="0"/>
					<Vertex X="82054" Y="27705" Z="0"/>
					<Vertex X="82036" Y="27717" Z="0"/>
					<Vertex X="82024" Y="27723" Z="0"/>
					<Vertex X="82006" Y="27729" Z="0"/>
					<Vertex X="81988" Y="27741" Z="0"/>
					<Vertex X="81976" Y="27747" Z="0"/>
					<Vertex X="81952" Y="27753" Z="0"/>
					<Vertex X="81934" Y="27765" Z="0"/>
					<Vertex X="81916" Y="27771" Z="0"/>
					<Vertex X="81904" Y="27771" Z="0"/>
					<Vertex X="81898" Y="27771" Z="0"/>
					<Vertex X="81867" Y="27777" Z="0"/>
					<Vertex X="81861" Y="27783" Z="0"/>
					<Vertex X="81843" Y="27783" Z="0"/>
					<Vertex X="81837" Y="27783" Z="0"/>
					<Vertex X="81807" Y="27783" Z="0"/>
					<Vertex X="81789" Y="27783" Z="0"/>
					<Vertex X="81753" Y="27783" Z="0"/>
					<Vertex X="81729" Y="27783" Z="0"/>
					<Vertex X="81705" Y="27777" Z="0"/>
					<Vertex X="81675" Y="27765" Z="0"/>
					<Vertex X="81632" Y="27747" Z="0"/>
					<Vertex X="81596" Y="27729" Z="0"/>
					<Vertex X="81566" Y="27711" Z="0"/>
					<Vertex X="81518" Y="27687" Z="0"/>
					<Vertex X="81482" Y="27681" Z="0"/>
					<Vertex X="81452" Y="27657" Z="0"/>
					<Vertex X="81439" Y="27651" Z="0"/>
					<Vertex X="81421" Y="27639" Z="0"/>
					<Vertex X="81409" Y="27633" Z="0"/>
					<Vertex X="81385" Y="27615" Z="0"/>
					<Vertex X="81373" Y="27602" Z="0"/>
					<Vertex X="81349" Y="27566" Z="0"/>
					<Vertex X="81343" Y="27548" Z="0"/>
					<Vertex X="81319" Y="27512" Z="0"/>
					<Vertex X="81301" Y="27482" Z="0"/>
					<Vertex X="81283" Y="27452" Z="0"/>
					<Vertex X="81271" Y="27434" Z="0"/>
					<Vertex X="81259" Y="27410" Z="0"/>
					<Vertex X="81253" Y="27398" Z="0"/>
					<Vertex X="81247" Y="27379" Z="0"/>
					<Vertex X="81241" Y="27355" Z="0"/>
					<Vertex X="81235" Y="27349" Z="0"/>
					<Vertex X="81235" Y="27337" Z="0"/>
					<Vertex X="81235" Y="27319" Z="0"/>
					<Vertex X="81229" Y="27295" Z="0"/>
					<Vertex X="81229" Y="27271" Z="0"/>
					<Vertex X="81229" Y="27253" Z="0"/>
					<Vertex X="81229" Y="27235" Z="0"/>
					<Vertex X="81229" Y="27211" Z="0"/>
					<Vertex X="81235" Y="27180" Z="0"/>
					<Vertex X="81241" Y="27156" Z="0"/>
					<Vertex X="81247" Y="27120" Z="0"/>
					<Vertex X="81259" Y="27096" Z="0"/>
					<Vertex X="81259" Y="27072" Z="0"/>
					<Vertex X="81271" Y="27042" Z="0"/>
					<Vertex X="81271" Y="27030" Z="0"/>
					<Vertex X="81283" Y="27006" Z="0"/>
					<Vertex X="81295" Y="26982" Z="0"/>
					<Vertex X="81301" Y="26951" Z="0"/>
					<Vertex X="81307" Y="26927" Z="0"/>
					<Vertex X="81313" Y="26903" Z="0"/>
					<Vertex X="81313" Y="26873" Z="0"/>
					<Vertex X="81331" Y="26843" Z="0"/>
					<Vertex X="81331" Y="26837" Z="0"/>
					<Vertex X="81331" Y="26807" Z="0"/>
					<Vertex X="81331" Y="26777" Z="0"/>
					<Vertex X="81331" Y="26753" Z="0"/>
					<Vertex X="81331" Y="26728" Z="0"/>
					<Vertex X="81331" Y="26698" Z="0"/>
					<Vertex X="81331" Y="26644" Z="0"/>
					<Vertex X="81331" Y="26626" Z="0"/>
					<Vertex X="81325" Y="26602" Z="0"/>
					<Vertex X="81313" Y="26584" Z="0"/>
					<Vertex X="81301" Y="26560" Z="0"/>
					<Vertex X="81301" Y="26535" Z="0"/>
					<Vertex X="81283" Y="26523" Z="0"/>
					<Vertex X="81259" Y="26475" Z="0"/>
					<Vertex X="81247" Y="26451" Z="0"/>
					<Vertex X="81229" Y="26433" Z="0"/>
					<Vertex X="81222" Y="26415" Z="0"/>
					<Vertex X="81198" Y="26379" Z="0"/>
					<Vertex X="81186" Y="26367" Z="0"/>
					<Vertex X="81180" Y="26355" Z="0"/>
					<Vertex X="81162" Y="26325" Z="0"/>
					<Vertex X="81156" Y="26312" Z="0"/>
					<Vertex X="81132" Y="26276" Z="0"/>
					<Vertex X="81120" Y="26264" Z="0"/>
					<Vertex X="81114" Y="26258" Z="0"/>
					<Vertex X="81114" Y="26246" Z="0"/>
					<Vertex X="81096" Y="26222" Z="0"/>
					<Vertex X="81090" Y="26216" Z="0"/>
					<Vertex X="81072" Y="26186" Z="0"/>
					<Vertex X="81060" Y="26168" Z="0"/>
					<Vertex X="81054" Y="26162" Z="0"/>
					<Vertex X="81048" Y="26144" Z="0"/>
					<Vertex X="81036" Y="26132" Z="0"/>
					<Vertex X="81030" Y="26107" Z="0"/>
					<Vertex X="81018" Y="26095" Z="0"/>
					<Vertex X="81018" Y="26083" Z="0"/>
					<Vertex X="81011" Y="26077" Z="0"/>
					<Vertex X="81011" Y="26059" Z="0"/>
					<Vertex X="80999" Y="26047" Z="0"/>
					<Vertex X="80999" Y="26029" Z="0"/>
					<Vertex X="80993" Y="26017" Z="0"/>
					<Vertex X="80993" Y="25993" Z="0"/>
					<Vertex X="80993" Y="25981" Z="0"/>
					<Vertex X="80987" Y="25975" Z="0"/>
					<Vertex X="80981" Y="25963" Z="0"/>
					<Vertex X="80969" Y="25939" Z="0"/>
					<Vertex X="80969" Y="25921" Z="0"/>
					<Vertex X="80957" Y="25903" Z="0"/>
					<Vertex X="80957" Y="25897" Z="0"/>
					<Vertex X="80951" Y="25884" Z="0"/>
					<Vertex X="80945" Y="25878" Z="0"/>
					<Vertex X="80945" Y="25866" Z="0"/>
					<Vertex X="80939" Y="25854" Z="0"/>
					<Vertex X="80933" Y="25854" Z="0"/>
					<Vertex X="80933" Y="25842" Z="0"/>
					<Vertex X="80933" Y="25836" Z="0"/>
					<Vertex X="80927" Y="25830" Z="0"/>
					<Vertex X="80927" Y="25824" Z="0"/>
					<Vertex X="80927" Y="25818" Z="0"/>
					<Vertex X="80921" Y="25818" Z="0"/>
					<Vertex X="80915" Y="25812" Z="0"/>
					<Vertex X="80915" Y="25806" Z="0"/>
					<Vertex X="80909" Y="25800" Z="0"/>
					<Vertex X="80903" Y="25800" Z="0"/>
					<Vertex X="80903" Y="25794" Z="0"/>
					<Vertex X="80879" Y="25794" Z="0"/>
					<Vertex X="80861" Y="25794" Z="0"/>
					<Vertex X="80849" Y="25794" Z="0"/>
					<Vertex X="80819" Y="25812" Z="0"/>
					<Vertex X="80794" Y="25818" Z="0"/>
					<Vertex X="80782" Y="25824" Z="0"/>
					<Vertex X="80758" Y="25830" Z="0"/>
					<Vertex X="80740" Y="25842" Z="0"/>
					<Vertex X="80728" Y="25854" Z="0"/>
					<Vertex X="80710" Y="25866" Z="0"/>
					<Vertex X="80692" Y="25878" Z="0"/>
					<Vertex X="80686" Y="25878" Z="0"/>
					<Vertex X="80686" Y="25884" Z="0"/>
					<Vertex X="80674" Y="25884" Z="0"/>
					<Vertex X="80668" Y="25897" Z="0"/>
					<Vertex X="80656" Y="25903" Z="0"/>
					<Vertex X="80644" Y="25909" Z="0"/>
					<Vertex X="80638" Y="25915" Z="0"/>
					<Vertex X="80620" Y="25939" Z="0"/>
					<Vertex X="80620" Y="25945" Z="0"/>
					<Vertex X="80614" Y="25945" Z="0"/>
					<Vertex X="80614" Y="25957" Z="0"/>
					<Vertex X="80608" Y="25969" Z="0"/>
					<Vertex X="80596" Y="25981" Z="0"/>
					<Vertex X="80590" Y="25987" Z="0"/>
					<Vertex X="80583" Y="26005" Z="0"/>
					<Vertex X="80577" Y="26011" Z="0"/>
					<Vertex X="80577" Y="26017" Z="0"/>
					<Vertex X="80571" Y="26023" Z="0"/>
					<Vertex X="80571" Y="26029" Z="0"/>
					<Vertex X="80571" Y="26035" Z="0"/>
					<Vertex X="80565" Y="26047" Z="0"/>
					<Vertex X="80559" Y="26053" Z="0"/>
					<Vertex X="80553" Y="26059" Z="0"/>
					<Vertex X="80547" Y="26065" Z="0"/>
					<Vertex X="80541" Y="26065" Z="0"/>
					<Vertex X="80535" Y="26071" Z="0"/>
					<Vertex X="80529" Y="26071" Z="0"/>
					<Vertex X="80523" Y="26071" Z="0"/>
					<Vertex X="80517" Y="26077" Z="0"/>
					<Vertex X="80517" Y="26083" Z="0"/>
					<Vertex X="80511" Y="26083" Z="0"/>
					<Vertex X="80505" Y="26083" Z="0"/>
					<Vertex X="80499" Y="26083" Z="0"/>
					<Vertex X="80493" Y="26089" Z="0"/>
					<Vertex X="80487" Y="26089" Z="0"/>
					<Vertex X="80481" Y="26095" Z="0"/>
					<Vertex X="80475" Y="26095" Z="0"/>
					<Vertex X="80469" Y="26095" Z="0"/>
					<Vertex X="80463" Y="26095" Z="0"/>
					<Vertex X="80457" Y="26095" Z="0"/>
					<Vertex X="80451" Y="26095" Z="0"/>
					<Vertex X="80445" Y="26095" Z="0"/>
					<Vertex X="80433" Y="26095" Z="0"/>
					<Vertex X="80415" Y="26095" Z="0"/>
					<Vertex X="80391" Y="26101" Z="0"/>
					<Vertex X="80379" Y="26107" Z="0"/>
					<Vertex X="80348" Y="26114" Z="0"/>
					<Vertex X="80318" Y="26126" Z="0"/>
					<Vertex X="80300" Y="26144" Z="0"/>
					<Vertex X="80264" Y="26150" Z="0"/>
					<Vertex X="80240" Y="26156" Z="0"/>
					<Vertex X="80234" Y="26156" Z="0"/>
					<Vertex X="80198" Y="26168" Z="0"/>
					<Vertex X="80180" Y="26168" Z="0"/>
					<Vertex X="80168" Y="26168" Z="0"/>
					<Vertex X="80149" Y="26168" Z="0"/>
					<Vertex X="80119" Y="26150" Z="0"/>
					<Vertex X="80107" Y="26138" Z="0"/>
					<Vertex X="80089" Y="26101" Z="0"/>
					<Vertex X="80071" Y="26077" Z="0"/>
					<Vertex X="80053" Y="26047" Z="0"/>
					<Vertex X="80029" Y="26005" Z="0"/>
					<Vertex X="80017" Y="25981" Z="0"/>
					<Vertex X="79999" Y="25951" Z="0"/>
					<Vertex X="79993" Y="25927" Z="0"/>
					<Vertex X="79975" Y="25890" Z="0"/>
					<Vertex X="79975" Y="25866" Z="0"/>
					<Vertex X="79957" Y="25842" Z="0"/>
					<Vertex X="79951" Y="25806" Z="0"/>
					<Vertex X="79938" Y="25776" Z="0"/>
					<Vertex X="79926" Y="25746" Z="0"/>
					<Vertex X="79926" Y="25740" Z="0"/>
					<Vertex X="79914" Y="25710" Z="0"/>
					<Vertex X="79914" Y="25698" Z="0"/>
					<Vertex X="79902" Y="25667" Z="0"/>
					<Vertex X="79890" Y="25655" Z="0"/>
					<Vertex X="79890" Y="25643" Z="0"/>
					<Vertex X="79890" Y="25637" Z="0"/>
					<Vertex X="79878" Y="25619" Z="0"/>
					<Vertex X="79866" Y="25607" Z="0"/>
					<Vertex X="79866" Y="25589" Z="0"/>
					<Vertex X="79854" Y="25583" Z="0"/>
					<Vertex X="79854" Y="25571" Z="0"/>
					<Vertex X="79848" Y="25559" Z="0"/>
					<Vertex X="79836" Y="25535" Z="0"/>
					<Vertex X="79830" Y="25529" Z="0"/>
					<Vertex X="79830" Y="25505" Z="0"/>
					<Vertex X="79812" Y="25481" Z="0"/>
					<Vertex X="79806" Y="25456" Z="0"/>
					<Vertex X="79794" Y="25438" Z="0"/>
					<Vertex X="79788" Y="25426" Z="0"/>
					<Vertex X="79770" Y="25402" Z="0"/>
					<Vertex X="79764" Y="25372" Z="0"/>
					<Vertex X="79764" Y="25354" Z="0"/>
					<Vertex X="79758" Y="25342" Z="0"/>
					<Vertex X="79758" Y="25336" Z="0"/>
					<Vertex X="79752" Y="25318" Z="0"/>
					<Vertex X="79740" Y="25294" Z="0"/>
					<Vertex X="79740" Y="25264" Z="0"/>
					<Vertex X="79728" Y="25227" Z="0"/>
					<Vertex X="79721" Y="25209" Z="0"/>
					<Vertex X="79721" Y="25173" Z="0"/>
					<Vertex X="79721" Y="25131" Z="0"/>
					<Vertex X="79721" Y="25113" Z="0"/>
					<Vertex X="79721" Y="25077" Z="0"/>
					<Vertex X="79721" Y="25065" Z="0"/>
					<Vertex X="79721" Y="25047" Z="0"/>
					<Vertex X="79721" Y="25028" Z="0"/>
					<Vertex X="79728" Y="25010" Z="0"/>
					<Vertex X="79734" Y="24980" Z="0"/>
					<Vertex X="79740" Y="24968" Z="0"/>
					<Vertex X="79740" Y="24950" Z="0"/>
					<Vertex X="79746" Y="24938" Z="0"/>
					<Vertex X="79770" Y="24908" Z="0"/>
					<Vertex X="79776" Y="24902" Z="0"/>
					<Vertex X="79788" Y="24884" Z="0"/>
					<Vertex X="79794" Y="24872" Z="0"/>
					<Vertex X="79794" Y="24866" Z="0"/>
					<Vertex X="79806" Y="24842" Z="0"/>
					<Vertex X="79818" Y="24824" Z="0"/>
					<Vertex X="79818" Y="24817" Z="0"/>
					<Vertex X="79830" Y="24799" Z="0"/>
					<Vertex X="79836" Y="24799" Z="0"/>
					<Vertex X="79848" Y="24781" Z="0"/>
					<Vertex X="79860" Y="24769" Z="0"/>
					<Vertex X="79866" Y="24757" Z="0"/>
					<Vertex X="79872" Y="24757" Z="0"/>
					<Vertex X="79872" Y="24751" Z="0"/>
					<Vertex X="79878" Y="24745" Z="0"/>
					<Vertex X="79884" Y="24739" Z="0"/>
					<Vertex X="79890" Y="24739" Z="0"/>
					<Vertex X="79902" Y="24733" Z="0"/>
					<Vertex X="79908" Y="24727" Z="0"/>
					<Vertex X="79914" Y="24727" Z="0"/>
					<Vertex X="79914" Y="24721" Z="0"/>
					<Vertex X="79932" Y="24715" Z="0"/>
					<Vertex X="79945" Y="24703" Z="0"/>
					<Vertex X="79951" Y="24697" Z="0"/>
					<Vertex X="79963" Y="24697" Z="0"/>
					<Vertex X="79969" Y="24691" Z="0"/>
					<Vertex X="79987" Y="24679" Z="0"/>
					<Vertex X="79993" Y="24673" Z="0"/>
					<Vertex X="79999" Y="24667" Z="0"/>
					<Vertex X="80017" Y="24655" Z="0"/>
					<Vertex X="80023" Y="24649" Z="0"/>
					<Vertex X="80029" Y="24649" Z="0"/>
					<Vertex X="80041" Y="24637" Z="0"/>
					<Vertex X="80047" Y="24631" Z="0"/>
					<Vertex X="80059" Y="24625" Z="0"/>
					<Vertex X="80065" Y="24619" Z="0"/>
					<Vertex X="80065" Y="24613" Z="0"/>
					<Vertex X="80071" Y="24613" Z="0"/>
					<Vertex X="80095" Y="24594" Z="0"/>
					<Vertex X="80101" Y="24588" Z="0"/>
					<Vertex X="80113" Y="24588" Z="0"/>
					<Vertex X="80119" Y="24582" Z="0"/>
					<Vertex X="80125" Y="24576" Z="0"/>
					<Vertex X="80131" Y="24570" Z="0"/>
					<Vertex X="80149" Y="24570" Z="0"/>
					<Vertex X="80156" Y="24570" Z="0"/>
					<Vertex X="80174" Y="24558" Z="0"/>
					<Vertex X="80180" Y="24558" Z="0"/>
					<Vertex X="80192" Y="24558" Z="0"/>
					<Vertex X="80198" Y="24558" Z="0"/>
					<Vertex X="80204" Y="24558" Z="0"/>
					<Vertex X="80210" Y="24558" Z="0"/>
					<Vertex X="80216" Y="24558" Z="0"/>
					<Vertex X="80222" Y="24558" Z="0"/>
					<Vertex X="80228" Y="24558" Z="0"/>
					<Vertex X="80234" Y="24558" Z="0"/>
					<Vertex X="80240" Y="24558" Z="0"/>
					<Vertex X="80246" Y="24558" Z="0"/>
					<Vertex X="80246" Y="24564" Z="0"/>
					<Vertex X="80258" Y="24570" Z="0"/>
					<Vertex X="80264" Y="24576" Z="0"/>
					<Vertex X="80270" Y="24576" Z="0"/>
					<Vertex X="80276" Y="24582" Z="0"/>
					<Vertex X="80282" Y="24588" Z="0"/>
					<Vertex X="80300" Y="24600" Z="0"/>
					<Vertex X="80306" Y="24606" Z="0"/>
					<Vertex X="80312" Y="24613" Z="0"/>
					<Vertex X="80318" Y="24625" Z="0"/>
					<Vertex X="80330" Y="24631" Z="0"/>
					<Vertex X="80348" Y="24649" Z="0"/>
					<Vertex X="80379" Y="24673" Z="0"/>
					<Vertex X="80409" Y="24703" Z="0"/>
					<Vertex X="80421" Y="24715" Z="0"/>
					<Vertex X="80439" Y="24727" Z="0"/>
					<Vertex X="80457" Y="24733" Z="0"/>
					<Vertex X="80469" Y="24733" Z="0"/>
					<Vertex X="80499" Y="24733" Z="0"/>
					<Vertex X="80529" Y="24739" Z="0"/>
					<Vertex X="80553" Y="24739" Z="0"/>
					<Vertex X="80583" Y="24739" Z="0"/>
					<Vertex X="80608" Y="24739" Z="0"/>
					<Vertex X="80632" Y="24733" Z="0"/>
					<Vertex X="80668" Y="24721" Z="0"/>
					<Vertex X="80686" Y="24715" Z="0"/>
					<Vertex X="80716" Y="24703" Z="0"/>
					<Vertex X="80740" Y="24685" Z="0"/>
					<Vertex X="80758" Y="24667" Z="0"/>
					<Vertex X="80788" Y="24637" Z="0"/>
					<Vertex X="80813" Y="24594" Z="0"/>
					<Vertex X="80837" Y="24552" Z="0"/>
					<Vertex X="80843" Y="24528" Z="0"/>
					<Vertex X="80855" Y="24510" Z="0"/>
					<Vertex X="80867" Y="24486" Z="0"/>
					<Vertex X="80885" Y="24468" Z="0"/>
					<Vertex X="80903" Y="24438" Z="0"/>
					<Vertex X="80921" Y="24414" Z="0"/>
					<Vertex X="80933" Y="24396" Z="0"/>
					<Vertex X="80945" Y="24359" Z="0"/>
					<Vertex X="80963" Y="24335" Z="0"/>
					<Vertex X="80975" Y="24317" Z="0"/>
					<Vertex X="80981" Y="24293" Z="0"/>
					<Vertex X="80993" Y="24263" Z="0"/>
					<Vertex X="81011" Y="24239" Z="0"/>
					<Vertex X="81024" Y="24215" Z="0"/>
					<Vertex X="81036" Y="24209" Z="0"/>
					<Vertex X="81054" Y="24191" Z="0"/>
					<Vertex X="81078" Y="24160" Z="0"/>
					<Vertex X="81096" Y="24154" Z="0"/>
					<Vertex X="81108" Y="24142" Z="0"/>
					<Vertex X="81120" Y="24136" Z="0"/>
					<Vertex X="81138" Y="24124" Z="0"/>
					<Vertex X="81144" Y="24112" Z="0"/>
					<Vertex X="81162" Y="24100" Z="0"/>
					<Vertex X="81174" Y="24094" Z="0"/>
					<Vertex X="81186" Y="24088" Z="0"/>
					<Vertex X="81192" Y="24088" Z="0"/>
					<Vertex X="81210" Y="24088" Z="0"/>
					<Vertex X="81229" Y="24082" Z="0"/>
					<Vertex X="81247" Y="24082" Z="0"/>
					<Vertex X="81271" Y="24082" Z="0"/>
					<Vertex X="81301" Y="24076" Z="0"/>
					<Vertex X="81331" Y="24064" Z="0"/>
					<Vertex X="81349" Y="24064" Z="0"/>
					<Vertex X="81361" Y="24064" Z="0"/>
					<Vertex X="81391" Y="24064" Z="0"/>
					<Vertex X="81415" Y="24064" Z="0"/>
					<Vertex X="81458" Y="24064" Z="0"/>
					<Vertex X="81494" Y="24070" Z="0"/>
					<Vertex X="81536" Y="24088" Z="0"/>
					<Vertex X="81572" Y="24094" Z="0"/>
					<Vertex X="81596" Y="24106" Z="0"/>
					<Vertex X="81626" Y="24112" Z="0"/>
					<Vertex X="81644" Y="24124" Z="0"/>
					<Vertex X="81669" Y="24130" Z="0"/>
					<Vertex X="81681" Y="24136" Z="0"/>
					<Vertex X="81711" Y="24154" Z="0"/>
					<Vertex X="81729" Y="24154" Z="0"/>
					<Vertex X="81753" Y="24172" Z="0"/>
					<Vertex X="81771" Y="24172" Z="0"/>
					<Vertex X="81795" Y="24172" Z="0"/>
					<Vertex X="81825" Y="24172" Z="0"/>
					<Vertex X="81855" Y="24172" Z="0"/>
					<Vertex X="81904" Y="24172" Z="0"/>
					<Vertex X="81940" Y="24172" Z="0"/>
					<Vertex X="81976" Y="24172" Z="0"/>
					<Vertex X="82000" Y="24172" Z="0"/>
					<Vertex X="82018" Y="24172" Z="0"/>
					<Vertex X="82048" Y="24172" Z="0"/>
					<Vertex X="82091" Y="24172" Z="0"/>
					<Vertex X="82115" Y="24179" Z="0"/>
					<Vertex X="82139" Y="24179" Z="0"/>
					<Vertex X="82163" Y="24179" Z="0"/>
					<Vertex X="82187" Y="24179" Z="0"/>
					<Vertex X="82205" Y="24179" Z="0"/>
					<Vertex X="82241" Y="24179" Z="0"/>
					<Vertex X="82259" Y="24166" Z="0"/>
					<Vertex X="82277" Y="24160" Z="0"/>
					<Vertex X="82314" Y="24142" Z="0"/>
					<Vertex X="82338" Y="24130" Z="0"/>
					<Vertex X="82362" Y="24124" Z="0"/>
					<Vertex X="82404" Y="24100" Z="0"/>
					<Vertex X="82428" Y="24088" Z="0"/>
					<Vertex X="82452" Y="24064" Z="0"/>
					<Vertex X="82476" Y="24052" Z="0"/>
					<Vertex X="82482" Y="24046" Z="0"/>
					<Vertex X="82500" Y="24028" Z="0"/>
					<Vertex X="82500" Y="24022" Z="0"/>
					<Vertex X="82506" Y="24016" Z="0"/>
					<Vertex X="82519" Y="23998" Z="0"/>
					<Vertex X="82531" Y="23992" Z="0"/>
					<Vertex X="82531" Y="23986" Z="0"/>
					<Vertex X="82537" Y="23980" Z="0"/>
					<Vertex X="82549" Y="23974" Z="0"/>
					<Vertex X="82549" Y="23968" Z="0"/>
					<Vertex X="82555" Y="23961" Z="0"/>
					<Vertex X="82555" Y="23955" Z="0"/>
					<Vertex X="82561" Y="23955" Z="0"/>
					<Vertex X="82585" Y="23925" Z="0"/>
				</Vertices>
			</Region>
		</Regions>
		<Plots/>
	</Annotation>
</Annotations>
