# Supplementary material for: Convolutional neural networks can accurately distinguish four histologic growth patterns of lung adenocarcinoma in digital slides
Source: Sci Rep. 2019 Feb 6;9:1483. doi: 10.1038/s41598-018-37638-9 (PMC6365499; doi:10.1038/s41598-018-37638-9)
Supplement: Supplementary file 2 — Dataset 1 [file 41598_2018_37638_MOESM2_ESM.zip › TCGA-44-6147-01A-01-BS1.cfa99719-2df2-4b32-be20-2c96483727cb.xml]

<Annotations MicronsPerPixel="0.246200">
	<Annotation Id="1" Name="" ReadOnly="0" NameReadOnly="0" LineColorReadOnly="0" Incremental="0" Type="4" LineColor="65280" Visible="1" Selected="1" MarkupImagePath="" MacroName="">
		<Attributes/>
		<Regions>
			<RegionAttributeHeaders/>
			<Region Id="1" Type="0" Zoom="0.145653" Selected="0" ImageLocation="" ImageFocus="0" Length="12376.1" Area="5917801.5" LengthMicrons="3047.0" AreaMicrons="358704.2" Text="SOLID" NegativeROA="1" InputRegionId="0" Analyze="1" DisplayId="1">
				<Attributes/>
				<Vertices>
					<Vertex X="3969" Y="14061" Z="0"/>
					<Vertex X="3975" Y="14054" Z="0"/>
					<Vertex X="3982" Y="14047" Z="0"/>
					<Vertex X="3989" Y="14047" Z="0"/>
					<Vertex X="3989" Y="14034" Z="0"/>
					<Vertex X="3996" Y="14027" Z="0"/>
					<Vertex X="3996" Y="14020" Z="0"/>
					<Vertex X="3996" Y="14006" Z="0"/>
					<Vertex X="4010" Y="13986" Z="0"/>
					<Vertex X="4010" Y="13979" Z="0"/>
					<Vertex X="4017" Y="13965" Z="0"/>
					<Vertex X="4023" Y="13951" Z="0"/>
					<Vertex X="4030" Y="13938" Z="0"/>
					<Vertex X="4030" Y="13931" Z="0"/>
					<Vertex X="4030" Y="13910" Z="0"/>
					<Vertex X="4037" Y="13903" Z="0"/>
					<Vertex X="4037" Y="13896" Z="0"/>
					<Vertex X="4037" Y="13883" Z="0"/>
					<Vertex X="4044" Y="13876" Z="0"/>
					<Vertex X="4044" Y="13855" Z="0"/>
					<Vertex X="4058" Y="13841" Z="0"/>
					<Vertex X="4058" Y="13821" Z="0"/>
					<Vertex X="4065" Y="13807" Z="0"/>
					<Vertex X="4065" Y="13800" Z="0"/>
					<Vertex X="4065" Y="13780" Z="0"/>
					<Vertex X="4065" Y="13766" Z="0"/>
					<Vertex X="4071" Y="13752" Z="0"/>
					<Vertex X="4071" Y="13738" Z="0"/>
					<Vertex X="4078" Y="13732" Z="0"/>
					<Vertex X="4085" Y="13718" Z="0"/>
					<Vertex X="4085" Y="13711" Z="0"/>
					<Vertex X="4085" Y="13704" Z="0"/>
					<Vertex X="4092" Y="13684" Z="0"/>
					<Vertex X="4092" Y="13670" Z="0"/>
					<Vertex X="4099" Y="13649" Z="0"/>
					<Vertex X="4099" Y="13635" Z="0"/>
					<Vertex X="4106" Y="13622" Z="0"/>
					<Vertex X="4106" Y="13615" Z="0"/>
					<Vertex X="4113" Y="13601" Z="0"/>
					<Vertex X="4120" Y="13587" Z="0"/>
					<Vertex X="4126" Y="13567" Z="0"/>
					<Vertex X="4133" Y="13553" Z="0"/>
					<Vertex X="4140" Y="13539" Z="0"/>
					<Vertex X="4140" Y="13526" Z="0"/>
					<Vertex X="4140" Y="13519" Z="0"/>
					<Vertex X="4147" Y="13512" Z="0"/>
					<Vertex X="4161" Y="13498" Z="0"/>
					<Vertex X="4161" Y="13491" Z="0"/>
					<Vertex X="4168" Y="13478" Z="0"/>
					<Vertex X="4174" Y="13464" Z="0"/>
					<Vertex X="4174" Y="13457" Z="0"/>
					<Vertex X="4181" Y="13450" Z="0"/>
					<Vertex X="4188" Y="13436" Z="0"/>
					<Vertex X="4195" Y="13436" Z="0"/>
					<Vertex X="4202" Y="13423" Z="0"/>
					<Vertex X="4209" Y="13409" Z="0"/>
					<Vertex X="4223" Y="13402" Z="0"/>
					<Vertex X="4229" Y="13388" Z="0"/>
					<Vertex X="4243" Y="13375" Z="0"/>
					<Vertex X="4257" Y="13361" Z="0"/>
					<Vertex X="4257" Y="13354" Z="0"/>
					<Vertex X="4271" Y="13347" Z="0"/>
					<Vertex X="4277" Y="13340" Z="0"/>
					<Vertex X="4284" Y="13333" Z="0"/>
					<Vertex X="4291" Y="13333" Z="0"/>
					<Vertex X="4291" Y="13327" Z="0"/>
					<Vertex X="4298" Y="13327" Z="0"/>
					<Vertex X="4319" Y="13313" Z="0"/>
					<Vertex X="4332" Y="13299" Z="0"/>
					<Vertex X="4339" Y="13292" Z="0"/>
					<Vertex X="4353" Y="13292" Z="0"/>
					<Vertex X="4353" Y="13285" Z="0"/>
					<Vertex X="4374" Y="13272" Z="0"/>
					<Vertex X="4387" Y="13265" Z="0"/>
					<Vertex X="4401" Y="13258" Z="0"/>
					<Vertex X="4422" Y="13251" Z="0"/>
					<Vertex X="4442" Y="13244" Z="0"/>
					<Vertex X="4463" Y="13237" Z="0"/>
					<Vertex X="4483" Y="13230" Z="0"/>
					<Vertex X="4490" Y="13224" Z="0"/>
					<Vertex X="4504" Y="13217" Z="0"/>
					<Vertex X="4511" Y="13217" Z="0"/>
					<Vertex X="4518" Y="13217" Z="0"/>
					<Vertex X="4525" Y="13217" Z="0"/>
					<Vertex X="4531" Y="13217" Z="0"/>
					<Vertex X="4538" Y="13210" Z="0"/>
					<Vertex X="4552" Y="13210" Z="0"/>
					<Vertex X="4566" Y="13210" Z="0"/>
					<Vertex X="4573" Y="13210" Z="0"/>
					<Vertex X="4593" Y="13203" Z="0"/>
					<Vertex X="4600" Y="13203" Z="0"/>
					<Vertex X="4607" Y="13203" Z="0"/>
					<Vertex X="4621" Y="13203" Z="0"/>
					<Vertex X="4628" Y="13203" Z="0"/>
					<Vertex X="4641" Y="13203" Z="0"/>
					<Vertex X="4662" Y="13203" Z="0"/>
					<Vertex X="4676" Y="13203" Z="0"/>
					<Vertex X="4696" Y="13203" Z="0"/>
					<Vertex X="4717" Y="13203" Z="0"/>
					<Vertex X="4724" Y="13203" Z="0"/>
					<Vertex X="4744" Y="13203" Z="0"/>
					<Vertex X="4751" Y="13203" Z="0"/>
					<Vertex X="4765" Y="13203" Z="0"/>
					<Vertex X="4786" Y="13203" Z="0"/>
					<Vertex X="4806" Y="13203" Z="0"/>
					<Vertex X="4827" Y="13196" Z="0"/>
					<Vertex X="4840" Y="13196" Z="0"/>
					<Vertex X="4854" Y="13189" Z="0"/>
					<Vertex X="4868" Y="13189" Z="0"/>
					<Vertex X="4882" Y="13189" Z="0"/>
					<Vertex X="4895" Y="13189" Z="0"/>
					<Vertex X="4902" Y="13189" Z="0"/>
					<Vertex X="4923" Y="13189" Z="0"/>
					<Vertex X="4943" Y="13189" Z="0"/>
					<Vertex X="4964" Y="13182" Z="0"/>
					<Vertex X="4985" Y="13182" Z="0"/>
					<Vertex X="4998" Y="13176" Z="0"/>
					<Vertex X="5019" Y="13176" Z="0"/>
					<Vertex X="5033" Y="13176" Z="0"/>
					<Vertex X="5046" Y="13176" Z="0"/>
					<Vertex X="5060" Y="13176" Z="0"/>
					<Vertex X="5081" Y="13169" Z="0"/>
					<Vertex X="5094" Y="13169" Z="0"/>
					<Vertex X="5108" Y="13169" Z="0"/>
					<Vertex X="5129" Y="13162" Z="0"/>
					<Vertex X="5143" Y="13162" Z="0"/>
					<Vertex X="5149" Y="13162" Z="0"/>
					<Vertex X="5170" Y="13162" Z="0"/>
					<Vertex X="5184" Y="13162" Z="0"/>
					<Vertex X="5197" Y="13162" Z="0"/>
					<Vertex X="5218" Y="13162" Z="0"/>
					<Vertex X="5232" Y="13148" Z="0"/>
					<Vertex X="5252" Y="13148" Z="0"/>
					<Vertex X="5273" Y="13148" Z="0"/>
					<Vertex X="5287" Y="13148" Z="0"/>
					<Vertex X="5300" Y="13148" Z="0"/>
					<Vertex X="5314" Y="13148" Z="0"/>
					<Vertex X="5328" Y="13148" Z="0"/>
					<Vertex X="5342" Y="13148" Z="0"/>
					<Vertex X="5349" Y="13148" Z="0"/>
					<Vertex X="5369" Y="13148" Z="0"/>
					<Vertex X="5390" Y="13148" Z="0"/>
					<Vertex X="5397" Y="13148" Z="0"/>
					<Vertex X="5410" Y="13148" Z="0"/>
					<Vertex X="5417" Y="13148" Z="0"/>
					<Vertex X="5445" Y="13148" Z="0"/>
					<Vertex X="5451" Y="13148" Z="0"/>
					<Vertex X="5458" Y="13148" Z="0"/>
					<Vertex X="5465" Y="13148" Z="0"/>
					<Vertex X="5472" Y="13148" Z="0"/>
					<Vertex X="5479" Y="13148" Z="0"/>
					<Vertex X="5486" Y="13148" Z="0"/>
					<Vertex X="5500" Y="13155" Z="0"/>
					<Vertex X="5506" Y="13155" Z="0"/>
					<Vertex X="5513" Y="13162" Z="0"/>
					<Vertex X="5520" Y="13169" Z="0"/>
					<Vertex X="5527" Y="13169" Z="0"/>
					<Vertex X="5534" Y="13176" Z="0"/>
					<Vertex X="5548" Y="13176" Z="0"/>
					<Vertex X="5561" Y="13189" Z="0"/>
					<Vertex X="5575" Y="13189" Z="0"/>
					<Vertex X="5582" Y="13203" Z="0"/>
					<Vertex X="5596" Y="13203" Z="0"/>
					<Vertex X="5609" Y="13217" Z="0"/>
					<Vertex X="5623" Y="13224" Z="0"/>
					<Vertex X="5630" Y="13230" Z="0"/>
					<Vertex X="5637" Y="13237" Z="0"/>
					<Vertex X="5651" Y="13251" Z="0"/>
					<Vertex X="5657" Y="13258" Z="0"/>
					<Vertex X="5657" Y="13265" Z="0"/>
					<Vertex X="5664" Y="13265" Z="0"/>
					<Vertex X="5671" Y="13278" Z="0"/>
					<Vertex X="5678" Y="13285" Z="0"/>
					<Vertex X="5678" Y="13299" Z="0"/>
					<Vertex X="5685" Y="13306" Z="0"/>
					<Vertex X="5685" Y="13313" Z="0"/>
					<Vertex X="5692" Y="13320" Z="0"/>
					<Vertex X="5699" Y="13327" Z="0"/>
					<Vertex X="5699" Y="13333" Z="0"/>
					<Vertex X="5699" Y="13347" Z="0"/>
					<Vertex X="5699" Y="13354" Z="0"/>
					<Vertex X="5706" Y="13361" Z="0"/>
					<Vertex X="5712" Y="13381" Z="0"/>
					<Vertex X="5712" Y="13388" Z="0"/>
					<Vertex X="5719" Y="13395" Z="0"/>
					<Vertex X="5726" Y="13402" Z="0"/>
					<Vertex X="5726" Y="13416" Z="0"/>
					<Vertex X="5726" Y="13423" Z="0"/>
					<Vertex X="5733" Y="13436" Z="0"/>
					<Vertex X="5740" Y="13443" Z="0"/>
					<Vertex X="5740" Y="13457" Z="0"/>
					<Vertex X="5740" Y="13471" Z="0"/>
					<Vertex X="5740" Y="13478" Z="0"/>
					<Vertex X="5747" Y="13484" Z="0"/>
					<Vertex X="5747" Y="13498" Z="0"/>
					<Vertex X="5747" Y="13505" Z="0"/>
					<Vertex X="5747" Y="13519" Z="0"/>
					<Vertex X="5747" Y="13526" Z="0"/>
					<Vertex X="5754" Y="13546" Z="0"/>
					<Vertex X="5754" Y="13553" Z="0"/>
					<Vertex X="5754" Y="13560" Z="0"/>
					<Vertex X="5754" Y="13574" Z="0"/>
					<Vertex X="5754" Y="13581" Z="0"/>
					<Vertex X="5754" Y="13601" Z="0"/>
					<Vertex X="5754" Y="13608" Z="0"/>
					<Vertex X="5754" Y="13622" Z="0"/>
					<Vertex X="5754" Y="13629" Z="0"/>
					<Vertex X="5740" Y="13642" Z="0"/>
					<Vertex X="5740" Y="13656" Z="0"/>
					<Vertex X="5740" Y="13690" Z="0"/>
					<Vertex X="5733" Y="13697" Z="0"/>
					<Vertex X="5726" Y="13711" Z="0"/>
					<Vertex X="5719" Y="13725" Z="0"/>
					<Vertex X="5712" Y="13732" Z="0"/>
					<Vertex X="5712" Y="13738" Z="0"/>
					<Vertex X="5706" Y="13745" Z="0"/>
					<Vertex X="5706" Y="13752" Z="0"/>
					<Vertex X="5699" Y="13773" Z="0"/>
					<Vertex X="5692" Y="13773" Z="0"/>
					<Vertex X="5692" Y="13787" Z="0"/>
					<Vertex X="5685" Y="13793" Z="0"/>
					<Vertex X="5678" Y="13800" Z="0"/>
					<Vertex X="5671" Y="13814" Z="0"/>
					<Vertex X="5664" Y="13821" Z="0"/>
					<Vertex X="5664" Y="13828" Z="0"/>
					<Vertex X="5657" Y="13835" Z="0"/>
					<Vertex X="5651" Y="13848" Z="0"/>
					<Vertex X="5644" Y="13862" Z="0"/>
					<Vertex X="5644" Y="13869" Z="0"/>
					<Vertex X="5637" Y="13876" Z="0"/>
					<Vertex X="5630" Y="13883" Z="0"/>
					<Vertex X="5630" Y="13890" Z="0"/>
					<Vertex X="5623" Y="13896" Z="0"/>
					<Vertex X="5616" Y="13910" Z="0"/>
					<Vertex X="5616" Y="13917" Z="0"/>
					<Vertex X="5616" Y="13924" Z="0"/>
					<Vertex X="5603" Y="13938" Z="0"/>
					<Vertex X="5603" Y="13944" Z="0"/>
					<Vertex X="5603" Y="13951" Z="0"/>
					<Vertex X="5603" Y="13958" Z="0"/>
					<Vertex X="5596" Y="13965" Z="0"/>
					<Vertex X="5596" Y="13979" Z="0"/>
					<Vertex X="5589" Y="13979" Z="0"/>
					<Vertex X="5589" Y="13986" Z="0"/>
					<Vertex X="5589" Y="13993" Z="0"/>
					<Vertex X="5589" Y="13999" Z="0"/>
					<Vertex X="5589" Y="14006" Z="0"/>
					<Vertex X="5589" Y="14020" Z="0"/>
					<Vertex X="5589" Y="14034" Z="0"/>
					<Vertex X="5589" Y="14041" Z="0"/>
					<Vertex X="5589" Y="14054" Z="0"/>
					<Vertex X="5589" Y="14061" Z="0"/>
					<Vertex X="5589" Y="14075" Z="0"/>
					<Vertex X="5589" Y="14089" Z="0"/>
					<Vertex X="5596" Y="14095" Z="0"/>
					<Vertex X="5603" Y="14102" Z="0"/>
					<Vertex X="5603" Y="14123" Z="0"/>
					<Vertex X="5609" Y="14130" Z="0"/>
					<Vertex X="5616" Y="14137" Z="0"/>
					<Vertex X="5623" Y="14144" Z="0"/>
					<Vertex X="5623" Y="14157" Z="0"/>
					<Vertex X="5630" Y="14164" Z="0"/>
					<Vertex X="5630" Y="14171" Z="0"/>
					<Vertex X="5637" Y="14185" Z="0"/>
					<Vertex X="5644" Y="14192" Z="0"/>
					<Vertex X="5651" Y="14198" Z="0"/>
					<Vertex X="5651" Y="14212" Z="0"/>
					<Vertex X="5664" Y="14219" Z="0"/>
					<Vertex X="5664" Y="14226" Z="0"/>
					<Vertex X="5671" Y="14233" Z="0"/>
					<Vertex X="5671" Y="14240" Z="0"/>
					<Vertex X="5685" Y="14247" Z="0"/>
					<Vertex X="5685" Y="14260" Z="0"/>
					<Vertex X="5692" Y="14260" Z="0"/>
					<Vertex X="5699" Y="14267" Z="0"/>
					<Vertex X="5706" Y="14281" Z="0"/>
					<Vertex X="5712" Y="14288" Z="0"/>
					<Vertex X="5719" Y="14288" Z="0"/>
					<Vertex X="5719" Y="14295" Z="0"/>
					<Vertex X="5726" Y="14301" Z="0"/>
					<Vertex X="5733" Y="14308" Z="0"/>
					<Vertex X="5740" Y="14315" Z="0"/>
					<Vertex X="5747" Y="14322" Z="0"/>
					<Vertex X="5754" Y="14322" Z="0"/>
					<Vertex X="5760" Y="14329" Z="0"/>
					<Vertex X="5774" Y="14336" Z="0"/>
					<Vertex X="5774" Y="14343" Z="0"/>
					<Vertex X="5781" Y="14343" Z="0"/>
					<Vertex X="5795" Y="14350" Z="0"/>
					<Vertex X="5802" Y="14356" Z="0"/>
					<Vertex X="5815" Y="14363" Z="0"/>
					<Vertex X="5815" Y="14370" Z="0"/>
					<Vertex X="5822" Y="14370" Z="0"/>
					<Vertex X="5836" Y="14377" Z="0"/>
					<Vertex X="5836" Y="14384" Z="0"/>
					<Vertex X="5843" Y="14384" Z="0"/>
					<Vertex X="5843" Y="14391" Z="0"/>
					<Vertex X="5857" Y="14391" Z="0"/>
					<Vertex X="5863" Y="14391" Z="0"/>
					<Vertex X="5877" Y="14404" Z="0"/>
					<Vertex X="5884" Y="14411" Z="0"/>
					<Vertex X="5891" Y="14411" Z="0"/>
					<Vertex X="5898" Y="14411" Z="0"/>
					<Vertex X="5898" Y="14418" Z="0"/>
					<Vertex X="5905" Y="14418" Z="0"/>
					<Vertex X="5911" Y="14418" Z="0"/>
					<Vertex X="5918" Y="14425" Z="0"/>
					<Vertex X="5925" Y="14432" Z="0"/>
					<Vertex X="5932" Y="14432" Z="0"/>
					<Vertex X="5946" Y="14432" Z="0"/>
					<Vertex X="5946" Y="14439" Z="0"/>
					<Vertex X="5953" Y="14439" Z="0"/>
					<Vertex X="5960" Y="14439" Z="0"/>
					<Vertex X="5966" Y="14439" Z="0"/>
					<Vertex X="5973" Y="14439" Z="0"/>
					<Vertex X="5980" Y="14439" Z="0"/>
					<Vertex X="5987" Y="14439" Z="0"/>
					<Vertex X="5994" Y="14439" Z="0"/>
					<Vertex X="6001" Y="14439" Z="0"/>
					<Vertex X="6008" Y="14439" Z="0"/>
					<Vertex X="6014" Y="14439" Z="0"/>
					<Vertex X="6021" Y="14439" Z="0"/>
					<Vertex X="6028" Y="14439" Z="0"/>
					<Vertex X="6035" Y="14439" Z="0"/>
					<Vertex X="6042" Y="14439" Z="0"/>
					<Vertex X="6049" Y="14439" Z="0"/>
					<Vertex X="6056" Y="14439" Z="0"/>
					<Vertex X="6063" Y="14439" Z="0"/>
					<Vertex X="6069" Y="14439" Z="0"/>
					<Vertex X="6076" Y="14439" Z="0"/>
					<Vertex X="6083" Y="14439" Z="0"/>
					<Vertex X="6090" Y="14439" Z="0"/>
					<Vertex X="6097" Y="14439" Z="0"/>
					<Vertex X="6104" Y="14439" Z="0"/>
					<Vertex X="6117" Y="14432" Z="0"/>
					<Vertex X="6131" Y="14425" Z="0"/>
					<Vertex X="6138" Y="14425" Z="0"/>
					<Vertex X="6145" Y="14418" Z="0"/>
					<Vertex X="6152" Y="14418" Z="0"/>
					<Vertex X="6159" Y="14418" Z="0"/>
					<Vertex X="6166" Y="14418" Z="0"/>
					<Vertex X="6179" Y="14411" Z="0"/>
					<Vertex X="6186" Y="14404" Z="0"/>
					<Vertex X="6193" Y="14398" Z="0"/>
					<Vertex X="6200" Y="14398" Z="0"/>
					<Vertex X="6207" Y="14384" Z="0"/>
					<Vertex X="6214" Y="14384" Z="0"/>
					<Vertex X="6227" Y="14377" Z="0"/>
					<Vertex X="6241" Y="14370" Z="0"/>
					<Vertex X="6248" Y="14370" Z="0"/>
					<Vertex X="6248" Y="14363" Z="0"/>
					<Vertex X="6255" Y="14356" Z="0"/>
					<Vertex X="6262" Y="14350" Z="0"/>
					<Vertex X="6275" Y="14343" Z="0"/>
					<Vertex X="6275" Y="14336" Z="0"/>
					<Vertex X="6282" Y="14336" Z="0"/>
					<Vertex X="6296" Y="14329" Z="0"/>
					<Vertex X="6303" Y="14322" Z="0"/>
					<Vertex X="6310" Y="14315" Z="0"/>
					<Vertex X="6317" Y="14308" Z="0"/>
					<Vertex X="6337" Y="14301" Z="0"/>
					<Vertex X="6351" Y="14288" Z="0"/>
					<Vertex X="6365" Y="14281" Z="0"/>
					<Vertex X="6371" Y="14281" Z="0"/>
					<Vertex X="6378" Y="14274" Z="0"/>
					<Vertex X="6385" Y="14274" Z="0"/>
					<Vertex X="6392" Y="14267" Z="0"/>
					<Vertex X="6406" Y="14267" Z="0"/>
					<Vertex X="6413" Y="14260" Z="0"/>
					<Vertex X="6426" Y="14260" Z="0"/>
					<Vertex X="6440" Y="14260" Z="0"/>
					<Vertex X="6454" Y="14260" Z="0"/>
					<Vertex X="6468" Y="14253" Z="0"/>
					<Vertex X="6488" Y="14247" Z="0"/>
					<Vertex X="6502" Y="14247" Z="0"/>
					<Vertex X="6516" Y="14240" Z="0"/>
					<Vertex X="6529" Y="14240" Z="0"/>
					<Vertex X="6543" Y="14240" Z="0"/>
					<Vertex X="6557" Y="14240" Z="0"/>
					<Vertex X="6564" Y="14240" Z="0"/>
					<Vertex X="6591" Y="14240" Z="0"/>
					<Vertex X="6605" Y="14233" Z="0"/>
					<Vertex X="6612" Y="14233" Z="0"/>
					<Vertex X="6632" Y="14219" Z="0"/>
					<Vertex X="6646" Y="14219" Z="0"/>
					<Vertex X="6660" Y="14219" Z="0"/>
					<Vertex X="6680" Y="14219" Z="0"/>
					<Vertex X="6687" Y="14212" Z="0"/>
					<Vertex X="6701" Y="14212" Z="0"/>
					<Vertex X="6728" Y="14212" Z="0"/>
					<Vertex X="6742" Y="14205" Z="0"/>
					<Vertex X="6763" Y="14205" Z="0"/>
					<Vertex X="6783" Y="14205" Z="0"/>
					<Vertex X="6797" Y="14198" Z="0"/>
					<Vertex X="6811" Y="14198" Z="0"/>
					<Vertex X="6825" Y="14192" Z="0"/>
					<Vertex X="6838" Y="14192" Z="0"/>
					<Vertex X="6859" Y="14192" Z="0"/>
					<Vertex X="6866" Y="14185" Z="0"/>
					<Vertex X="6873" Y="14185" Z="0"/>
					<Vertex X="6880" Y="14185" Z="0"/>
					<Vertex X="6886" Y="14185" Z="0"/>
					<Vertex X="6900" Y="14185" Z="0"/>
					<Vertex X="6914" Y="14178" Z="0"/>
					<Vertex X="6928" Y="14178" Z="0"/>
					<Vertex X="6934" Y="14178" Z="0"/>
					<Vertex X="6941" Y="14171" Z="0"/>
					<Vertex X="6948" Y="14171" Z="0"/>
					<Vertex X="6955" Y="14164" Z="0"/>
					<Vertex X="6969" Y="14164" Z="0"/>
					<Vertex X="6976" Y="14164" Z="0"/>
					<Vertex X="6983" Y="14164" Z="0"/>
					<Vertex X="6989" Y="14164" Z="0"/>
					<Vertex X="6996" Y="14164" Z="0"/>
					<Vertex X="7003" Y="14164" Z="0"/>
					<Vertex X="7017" Y="14164" Z="0"/>
					<Vertex X="7024" Y="14157" Z="0"/>
					<Vertex X="7031" Y="14157" Z="0"/>
					<Vertex X="7037" Y="14157" Z="0"/>
					<Vertex X="7044" Y="14157" Z="0"/>
					<Vertex X="7051" Y="14157" Z="0"/>
					<Vertex X="7065" Y="14157" Z="0"/>
					<Vertex X="7079" Y="14157" Z="0"/>
					<Vertex X="7092" Y="14157" Z="0"/>
					<Vertex X="7106" Y="14157" Z="0"/>
					<Vertex X="7113" Y="14150" Z="0"/>
					<Vertex X="7120" Y="14150" Z="0"/>
					<Vertex X="7127" Y="14150" Z="0"/>
					<Vertex X="7134" Y="14150" Z="0"/>
					<Vertex X="7140" Y="14150" Z="0"/>
					<Vertex X="7147" Y="14150" Z="0"/>
					<Vertex X="7154" Y="14150" Z="0"/>
					<Vertex X="7161" Y="14150" Z="0"/>
					<Vertex X="7168" Y="14150" Z="0"/>
					<Vertex X="7175" Y="14150" Z="0"/>
					<Vertex X="7182" Y="14150" Z="0"/>
					<Vertex X="7188" Y="14150" Z="0"/>
					<Vertex X="7195" Y="14150" Z="0"/>
					<Vertex X="7202" Y="14150" Z="0"/>
					<Vertex X="7209" Y="14150" Z="0"/>
					<Vertex X="7216" Y="14150" Z="0"/>
					<Vertex X="7237" Y="14157" Z="0"/>
					<Vertex X="7250" Y="14157" Z="0"/>
					<Vertex X="7257" Y="14164" Z="0"/>
					<Vertex X="7264" Y="14164" Z="0"/>
					<Vertex X="7271" Y="14164" Z="0"/>
					<Vertex X="7278" Y="14164" Z="0"/>
					<Vertex X="7285" Y="14164" Z="0"/>
					<Vertex X="7291" Y="14171" Z="0"/>
					<Vertex X="7298" Y="14171" Z="0"/>
					<Vertex X="7305" Y="14178" Z="0"/>
					<Vertex X="7312" Y="14178" Z="0"/>
					<Vertex X="7319" Y="14185" Z="0"/>
					<Vertex X="7326" Y="14192" Z="0"/>
					<Vertex X="7340" Y="14205" Z="0"/>
					<Vertex X="7340" Y="14212" Z="0"/>
					<Vertex X="7340" Y="14219" Z="0"/>
					<Vertex X="7340" Y="14226" Z="0"/>
					<Vertex X="7340" Y="14233" Z="0"/>
					<Vertex X="7346" Y="14240" Z="0"/>
					<Vertex X="7346" Y="14247" Z="0"/>
					<Vertex X="7346" Y="14253" Z="0"/>
					<Vertex X="7353" Y="14267" Z="0"/>
					<Vertex X="7353" Y="14274" Z="0"/>
					<Vertex X="7353" Y="14281" Z="0"/>
					<Vertex X="7353" Y="14295" Z="0"/>
					<Vertex X="7360" Y="14301" Z="0"/>
					<Vertex X="7360" Y="14308" Z="0"/>
					<Vertex X="7360" Y="14315" Z="0"/>
					<Vertex X="7360" Y="14322" Z="0"/>
					<Vertex X="7360" Y="14329" Z="0"/>
					<Vertex X="7360" Y="14336" Z="0"/>
					<Vertex X="7360" Y="14350" Z="0"/>
					<Vertex X="7360" Y="14356" Z="0"/>
					<Vertex X="7360" Y="14363" Z="0"/>
					<Vertex X="7360" Y="14377" Z="0"/>
					<Vertex X="7360" Y="14384" Z="0"/>
					<Vertex X="7353" Y="14391" Z="0"/>
					<Vertex X="7340" Y="14418" Z="0"/>
					<Vertex X="7340" Y="14425" Z="0"/>
					<Vertex X="7340" Y="14432" Z="0"/>
					<Vertex X="7340" Y="14439" Z="0"/>
					<Vertex X="7340" Y="14453" Z="0"/>
					<Vertex X="7333" Y="14459" Z="0"/>
					<Vertex X="7333" Y="14466" Z="0"/>
					<Vertex X="7333" Y="14473" Z="0"/>
					<Vertex X="7326" Y="14480" Z="0"/>
					<Vertex X="7326" Y="14494" Z="0"/>
					<Vertex X="7319" Y="14501" Z="0"/>
					<Vertex X="7312" Y="14507" Z="0"/>
					<Vertex X="7312" Y="14514" Z="0"/>
					<Vertex X="7305" Y="14514" Z="0"/>
					<Vertex X="7291" Y="14528" Z="0"/>
					<Vertex X="7285" Y="14542" Z="0"/>
					<Vertex X="7271" Y="14555" Z="0"/>
					<Vertex X="7264" Y="14562" Z="0"/>
					<Vertex X="7250" Y="14576" Z="0"/>
					<Vertex X="7243" Y="14590" Z="0"/>
					<Vertex X="7230" Y="14590" Z="0"/>
					<Vertex X="7230" Y="14597" Z="0"/>
					<Vertex X="7223" Y="14604" Z="0"/>
					<Vertex X="7216" Y="14610" Z="0"/>
					<Vertex X="7209" Y="14610" Z="0"/>
					<Vertex X="7209" Y="14617" Z="0"/>
					<Vertex X="7195" Y="14624" Z="0"/>
					<Vertex X="7188" Y="14631" Z="0"/>
					<Vertex X="7182" Y="14638" Z="0"/>
					<Vertex X="7182" Y="14645" Z="0"/>
					<Vertex X="7175" Y="14645" Z="0"/>
					<Vertex X="7168" Y="14652" Z="0"/>
					<Vertex X="7161" Y="14658" Z="0"/>
					<Vertex X="7161" Y="14665" Z="0"/>
					<Vertex X="7154" Y="14665" Z="0"/>
					<Vertex X="7154" Y="14672" Z="0"/>
					<Vertex X="7147" Y="14679" Z="0"/>
					<Vertex X="7147" Y="14686" Z="0"/>
					<Vertex X="7140" Y="14700" Z="0"/>
					<Vertex X="7140" Y="14707" Z="0"/>
					<Vertex X="7134" Y="14707" Z="0"/>
					<Vertex X="7134" Y="14713" Z="0"/>
					<Vertex X="7134" Y="14720" Z="0"/>
					<Vertex X="7127" Y="14720" Z="0"/>
					<Vertex X="7120" Y="14734" Z="0"/>
					<Vertex X="7120" Y="14741" Z="0"/>
					<Vertex X="7120" Y="14748" Z="0"/>
					<Vertex X="7120" Y="14755" Z="0"/>
					<Vertex X="7120" Y="14761" Z="0"/>
					<Vertex X="7120" Y="14768" Z="0"/>
					<Vertex X="7113" Y="14775" Z="0"/>
					<Vertex X="7113" Y="14782" Z="0"/>
					<Vertex X="7113" Y="14789" Z="0"/>
					<Vertex X="7113" Y="14796" Z="0"/>
					<Vertex X="7099" Y="14810" Z="0"/>
					<Vertex X="7099" Y="14816" Z="0"/>
					<Vertex X="7099" Y="14823" Z="0"/>
					<Vertex X="7099" Y="14837" Z="0"/>
					<Vertex X="7099" Y="14844" Z="0"/>
					<Vertex X="7099" Y="14851" Z="0"/>
					<Vertex X="7099" Y="14864" Z="0"/>
					<Vertex X="7099" Y="14878" Z="0"/>
					<Vertex X="7099" Y="14885" Z="0"/>
					<Vertex X="7099" Y="14899" Z="0"/>
					<Vertex X="7099" Y="14906" Z="0"/>
					<Vertex X="7099" Y="14919" Z="0"/>
					<Vertex X="7099" Y="14926" Z="0"/>
					<Vertex X="7099" Y="14933" Z="0"/>
					<Vertex X="7099" Y="14940" Z="0"/>
					<Vertex X="7099" Y="14954" Z="0"/>
					<Vertex X="7099" Y="14967" Z="0"/>
					<Vertex X="7099" Y="14974" Z="0"/>
					<Vertex X="7099" Y="14981" Z="0"/>
					<Vertex X="7099" Y="14988" Z="0"/>
					<Vertex X="7106" Y="14988" Z="0"/>
					<Vertex X="7106" Y="14995" Z="0"/>
					<Vertex X="7106" Y="15002" Z="0"/>
					<Vertex X="7106" Y="15009" Z="0"/>
					<Vertex X="7120" Y="15022" Z="0"/>
					<Vertex X="7120" Y="15029" Z="0"/>
					<Vertex X="7120" Y="15036" Z="0"/>
					<Vertex X="7120" Y="15043" Z="0"/>
					<Vertex X="7120" Y="15050" Z="0"/>
					<Vertex X="7127" Y="15057" Z="0"/>
					<Vertex X="7127" Y="15064" Z="0"/>
					<Vertex X="7127" Y="15070" Z="0"/>
					<Vertex X="7127" Y="15077" Z="0"/>
					<Vertex X="7127" Y="15091" Z="0"/>
					<Vertex X="7140" Y="15098" Z="0"/>
					<Vertex X="7140" Y="15105" Z="0"/>
					<Vertex X="7140" Y="15112" Z="0"/>
					<Vertex X="7140" Y="15118" Z="0"/>
					<Vertex X="7140" Y="15125" Z="0"/>
					<Vertex X="7140" Y="15132" Z="0"/>
					<Vertex X="7140" Y="15139" Z="0"/>
					<Vertex X="7140" Y="15146" Z="0"/>
					<Vertex X="7140" Y="15153" Z="0"/>
					<Vertex X="7140" Y="15160" Z="0"/>
					<Vertex X="7140" Y="15167" Z="0"/>
					<Vertex X="7140" Y="15173" Z="0"/>
					<Vertex X="7140" Y="15180" Z="0"/>
					<Vertex X="7134" Y="15187" Z="0"/>
					<Vertex X="7134" Y="15201" Z="0"/>
					<Vertex X="7120" Y="15215" Z="0"/>
					<Vertex X="7120" Y="15221" Z="0"/>
					<Vertex X="7113" Y="15228" Z="0"/>
					<Vertex X="7106" Y="15235" Z="0"/>
					<Vertex X="7099" Y="15242" Z="0"/>
					<Vertex X="7092" Y="15249" Z="0"/>
					<Vertex X="7092" Y="15256" Z="0"/>
					<Vertex X="7086" Y="15256" Z="0"/>
					<Vertex X="7072" Y="15270" Z="0"/>
					<Vertex X="7065" Y="15283" Z="0"/>
					<Vertex X="7058" Y="15283" Z="0"/>
					<Vertex X="7051" Y="15290" Z="0"/>
					<Vertex X="7044" Y="15297" Z="0"/>
					<Vertex X="7044" Y="15304" Z="0"/>
					<Vertex X="7031" Y="15311" Z="0"/>
					<Vertex X="7024" Y="15318" Z="0"/>
					<Vertex X="7017" Y="15324" Z="0"/>
					<Vertex X="7010" Y="15331" Z="0"/>
					<Vertex X="7003" Y="15338" Z="0"/>
					<Vertex X="6996" Y="15345" Z="0"/>
					<Vertex X="6989" Y="15345" Z="0"/>
					<Vertex X="6983" Y="15352" Z="0"/>
					<Vertex X="6969" Y="15359" Z="0"/>
					<Vertex X="6962" Y="15366" Z="0"/>
					<Vertex X="6948" Y="15366" Z="0"/>
					<Vertex X="6934" Y="15373" Z="0"/>
					<Vertex X="6921" Y="15373" Z="0"/>
					<Vertex X="6914" Y="15373" Z="0"/>
					<Vertex X="6907" Y="15373" Z="0"/>
					<Vertex X="6900" Y="15373" Z="0"/>
					<Vertex X="6893" Y="15386" Z="0"/>
					<Vertex X="6880" Y="15386" Z="0"/>
					<Vertex X="6873" Y="15386" Z="0"/>
					<Vertex X="6866" Y="15393" Z="0"/>
					<Vertex X="6859" Y="15393" Z="0"/>
					<Vertex X="6845" Y="15393" Z="0"/>
					<Vertex X="6845" Y="15400" Z="0"/>
					<Vertex X="6831" Y="15400" Z="0"/>
					<Vertex X="6825" Y="15400" Z="0"/>
					<Vertex X="6811" Y="15407" Z="0"/>
					<Vertex X="6797" Y="15407" Z="0"/>
					<Vertex X="6790" Y="15414" Z="0"/>
					<Vertex X="6783" Y="15421" Z="0"/>
					<Vertex X="6777" Y="15427" Z="0"/>
					<Vertex X="6763" Y="15434" Z="0"/>
					<Vertex X="6756" Y="15441" Z="0"/>
					<Vertex X="6749" Y="15448" Z="0"/>
					<Vertex X="6735" Y="15455" Z="0"/>
					<Vertex X="6728" Y="15462" Z="0"/>
					<Vertex X="6715" Y="15469" Z="0"/>
					<Vertex X="6708" Y="15475" Z="0"/>
					<Vertex X="6708" Y="15482" Z="0"/>
					<Vertex X="6701" Y="15503" Z="0"/>
					<Vertex X="6694" Y="15517" Z="0"/>
					<Vertex X="6694" Y="15524" Z="0"/>
					<Vertex X="6687" Y="15524" Z="0"/>
					<Vertex X="6687" Y="15530" Z="0"/>
					<Vertex X="6687" Y="15544" Z="0"/>
					<Vertex X="6674" Y="15558" Z="0"/>
					<Vertex X="6674" Y="15565" Z="0"/>
					<Vertex X="6674" Y="15578" Z="0"/>
					<Vertex X="6674" Y="15585" Z="0"/>
					<Vertex X="6667" Y="15592" Z="0"/>
					<Vertex X="6667" Y="15599" Z="0"/>
					<Vertex X="6667" Y="15606" Z="0"/>
					<Vertex X="6667" Y="15613" Z="0"/>
					<Vertex X="6660" Y="15627" Z="0"/>
					<Vertex X="6653" Y="15627" Z="0"/>
					<Vertex X="6653" Y="15633" Z="0"/>
					<Vertex X="6653" Y="15647" Z="0"/>
					<Vertex X="6646" Y="15654" Z="0"/>
					<Vertex X="6646" Y="15661" Z="0"/>
					<Vertex X="6639" Y="15675" Z="0"/>
					<Vertex X="6639" Y="15688" Z="0"/>
					<Vertex X="6639" Y="15695" Z="0"/>
					<Vertex X="6632" Y="15702" Z="0"/>
					<Vertex X="6626" Y="15709" Z="0"/>
					<Vertex X="6626" Y="15716" Z="0"/>
					<Vertex X="6619" Y="15730" Z="0"/>
					<Vertex X="6612" Y="15743" Z="0"/>
					<Vertex X="6605" Y="15743" Z="0"/>
					<Vertex X="6598" Y="15750" Z="0"/>
					<Vertex X="6591" Y="15764" Z="0"/>
					<Vertex X="6584" Y="15764" Z="0"/>
					<Vertex X="6584" Y="15771" Z="0"/>
					<Vertex X="6577" Y="15778" Z="0"/>
					<Vertex X="6571" Y="15784" Z="0"/>
					<Vertex X="6557" Y="15798" Z="0"/>
					<Vertex X="6536" Y="15812" Z="0"/>
					<Vertex X="6523" Y="15819" Z="0"/>
					<Vertex X="6516" Y="15826" Z="0"/>
					<Vertex X="6509" Y="15833" Z="0"/>
					<Vertex X="6495" Y="15839" Z="0"/>
					<Vertex X="6488" Y="15846" Z="0"/>
					<Vertex X="6488" Y="15853" Z="0"/>
					<Vertex X="6474" Y="15860" Z="0"/>
					<Vertex X="6468" Y="15867" Z="0"/>
					<Vertex X="6461" Y="15867" Z="0"/>
					<Vertex X="6461" Y="15874" Z="0"/>
					<Vertex X="6454" Y="15874" Z="0"/>
					<Vertex X="6447" Y="15881" Z="0"/>
					<Vertex X="6440" Y="15881" Z="0"/>
					<Vertex X="6426" Y="15887" Z="0"/>
					<Vertex X="6420" Y="15894" Z="0"/>
					<Vertex X="6413" Y="15894" Z="0"/>
					<Vertex X="6413" Y="15901" Z="0"/>
					<Vertex X="6406" Y="15908" Z="0"/>
					<Vertex X="6392" Y="15915" Z="0"/>
					<Vertex X="6392" Y="15922" Z="0"/>
					<Vertex X="6385" Y="15922" Z="0"/>
					<Vertex X="6378" Y="15935" Z="0"/>
					<Vertex X="6365" Y="15942" Z="0"/>
					<Vertex X="6365" Y="15949" Z="0"/>
					<Vertex X="6365" Y="15956" Z="0"/>
					<Vertex X="6358" Y="15963" Z="0"/>
					<Vertex X="6358" Y="15970" Z="0"/>
					<Vertex X="6351" Y="15977" Z="0"/>
					<Vertex X="6344" Y="15977" Z="0"/>
					<Vertex X="6337" Y="15997" Z="0"/>
					<Vertex X="6337" Y="16004" Z="0"/>
					<Vertex X="6330" Y="16004" Z="0"/>
					<Vertex X="6323" Y="16011" Z="0"/>
					<Vertex X="6317" Y="16018" Z="0"/>
					<Vertex X="6317" Y="16025" Z="0"/>
					<Vertex X="6310" Y="16032" Z="0"/>
					<Vertex X="6303" Y="16045" Z="0"/>
					<Vertex X="6296" Y="16059" Z="0"/>
					<Vertex X="6296" Y="16066" Z="0"/>
					<Vertex X="6289" Y="16073" Z="0"/>
					<Vertex X="6282" Y="16087" Z="0"/>
					<Vertex X="6275" Y="16093" Z="0"/>
					<Vertex X="6275" Y="16114" Z="0"/>
					<Vertex X="6268" Y="16128" Z="0"/>
					<Vertex X="6262" Y="16135" Z="0"/>
					<Vertex X="6255" Y="16155" Z="0"/>
					<Vertex X="6248" Y="16162" Z="0"/>
					<Vertex X="6248" Y="16176" Z="0"/>
					<Vertex X="6234" Y="16190" Z="0"/>
					<Vertex X="6234" Y="16196" Z="0"/>
					<Vertex X="6234" Y="16203" Z="0"/>
					<Vertex X="6227" Y="16210" Z="0"/>
					<Vertex X="6220" Y="16217" Z="0"/>
					<Vertex X="6214" Y="16224" Z="0"/>
					<Vertex X="6207" Y="16231" Z="0"/>
					<Vertex X="6207" Y="16238" Z="0"/>
					<Vertex X="6200" Y="16244" Z="0"/>
					<Vertex X="6193" Y="16265" Z="0"/>
					<Vertex X="6186" Y="16265" Z="0"/>
					<Vertex X="6179" Y="16272" Z="0"/>
					<Vertex X="6179" Y="16279" Z="0"/>
					<Vertex X="6166" Y="16286" Z="0"/>
					<Vertex X="6159" Y="16292" Z="0"/>
					<Vertex X="6159" Y="16299" Z="0"/>
					<Vertex X="6152" Y="16313" Z="0"/>
					<Vertex X="6145" Y="16313" Z="0"/>
					<Vertex X="6145" Y="16320" Z="0"/>
					<Vertex X="6138" Y="16320" Z="0"/>
					<Vertex X="6124" Y="16327" Z="0"/>
					<Vertex X="6117" Y="16334" Z="0"/>
					<Vertex X="6097" Y="16354" Z="0"/>
					<Vertex X="6090" Y="16361" Z="0"/>
					<Vertex X="6083" Y="16368" Z="0"/>
					<Vertex X="6076" Y="16368" Z="0"/>
					<Vertex X="6069" Y="16375" Z="0"/>
					<Vertex X="6056" Y="16382" Z="0"/>
					<Vertex X="6042" Y="16389" Z="0"/>
					<Vertex X="6035" Y="16389" Z="0"/>
					<Vertex X="6028" Y="16395" Z="0"/>
					<Vertex X="6021" Y="16395" Z="0"/>
					<Vertex X="6014" Y="16402" Z="0"/>
					<Vertex X="6008" Y="16402" Z="0"/>
					<Vertex X="6001" Y="16409" Z="0"/>
					<Vertex X="5987" Y="16409" Z="0"/>
					<Vertex X="5980" Y="16409" Z="0"/>
					<Vertex X="5973" Y="16416" Z="0"/>
					<Vertex X="5966" Y="16423" Z="0"/>
					<Vertex X="5953" Y="16423" Z="0"/>
					<Vertex X="5953" Y="16430" Z="0"/>
					<Vertex X="5946" Y="16430" Z="0"/>
					<Vertex X="5932" Y="16430" Z="0"/>
					<Vertex X="5925" Y="16430" Z="0"/>
					<Vertex X="5911" Y="16444" Z="0"/>
					<Vertex X="5898" Y="16444" Z="0"/>
					<Vertex X="5891" Y="16444" Z="0"/>
					<Vertex X="5884" Y="16444" Z="0"/>
					<Vertex X="5877" Y="16444" Z="0"/>
					<Vertex X="5870" Y="16444" Z="0"/>
					<Vertex X="5863" Y="16444" Z="0"/>
					<Vertex X="5850" Y="16450" Z="0"/>
					<Vertex X="5843" Y="16450" Z="0"/>
					<Vertex X="5836" Y="16450" Z="0"/>
					<Vertex X="5829" Y="16450" Z="0"/>
					<Vertex X="5822" Y="16450" Z="0"/>
					<Vertex X="5815" Y="16450" Z="0"/>
					<Vertex X="5809" Y="16450" Z="0"/>
					<Vertex X="5802" Y="16450" Z="0"/>
					<Vertex X="5795" Y="16450" Z="0"/>
					<Vertex X="5781" Y="16450" Z="0"/>
					<Vertex X="5774" Y="16450" Z="0"/>
					<Vertex X="5747" Y="16450" Z="0"/>
					<Vertex X="5733" Y="16450" Z="0"/>
					<Vertex X="5712" Y="16450" Z="0"/>
					<Vertex X="5685" Y="16450" Z="0"/>
					<Vertex X="5678" Y="16450" Z="0"/>
					<Vertex X="5671" Y="16450" Z="0"/>
					<Vertex X="5657" Y="16450" Z="0"/>
					<Vertex X="5644" Y="16450" Z="0"/>
					<Vertex X="5637" Y="16450" Z="0"/>
					<Vertex X="5630" Y="16450" Z="0"/>
					<Vertex X="5609" Y="16450" Z="0"/>
					<Vertex X="5596" Y="16450" Z="0"/>
					<Vertex X="5582" Y="16450" Z="0"/>
					<Vertex X="5568" Y="16450" Z="0"/>
					<Vertex X="5561" Y="16450" Z="0"/>
					<Vertex X="5548" Y="16450" Z="0"/>
					<Vertex X="5534" Y="16444" Z="0"/>
					<Vertex X="5527" Y="16444" Z="0"/>
					<Vertex X="5520" Y="16444" Z="0"/>
					<Vertex X="5506" Y="16437" Z="0"/>
					<Vertex X="5500" Y="16437" Z="0"/>
					<Vertex X="5493" Y="16437" Z="0"/>
					<Vertex X="5493" Y="16430" Z="0"/>
					<Vertex X="5486" Y="16423" Z="0"/>
					<Vertex X="5479" Y="16423" Z="0"/>
					<Vertex X="5465" Y="16423" Z="0"/>
					<Vertex X="5451" Y="16416" Z="0"/>
					<Vertex X="5445" Y="16416" Z="0"/>
					<Vertex X="5431" Y="16409" Z="0"/>
					<Vertex X="5431" Y="16402" Z="0"/>
					<Vertex X="5424" Y="16402" Z="0"/>
					<Vertex X="5417" Y="16402" Z="0"/>
					<Vertex X="5410" Y="16402" Z="0"/>
					<Vertex X="5397" Y="16395" Z="0"/>
					<Vertex X="5390" Y="16395" Z="0"/>
					<Vertex X="5390" Y="16389" Z="0"/>
					<Vertex X="5383" Y="16382" Z="0"/>
					<Vertex X="5376" Y="16382" Z="0"/>
					<Vertex X="5369" Y="16382" Z="0"/>
					<Vertex X="5342" Y="16375" Z="0"/>
					<Vertex X="5335" Y="16375" Z="0"/>
					<Vertex X="5328" Y="16375" Z="0"/>
					<Vertex X="5321" Y="16368" Z="0"/>
					<Vertex X="5314" Y="16368" Z="0"/>
					<Vertex X="5300" Y="16361" Z="0"/>
					<Vertex X="5287" Y="16361" Z="0"/>
					<Vertex X="5280" Y="16361" Z="0"/>
					<Vertex X="5280" Y="16354" Z="0"/>
					<Vertex X="5273" Y="16347" Z="0"/>
					<Vertex X="5266" Y="16347" Z="0"/>
					<Vertex X="5259" Y="16341" Z="0"/>
					<Vertex X="5252" Y="16334" Z="0"/>
					<Vertex X="5246" Y="16334" Z="0"/>
					<Vertex X="5239" Y="16334" Z="0"/>
					<Vertex X="5232" Y="16327" Z="0"/>
					<Vertex X="5225" Y="16327" Z="0"/>
					<Vertex X="5218" Y="16320" Z="0"/>
					<Vertex X="5218" Y="16313" Z="0"/>
					<Vertex X="5211" Y="16313" Z="0"/>
					<Vertex X="5204" Y="16306" Z="0"/>
					<Vertex X="5204" Y="16299" Z="0"/>
					<Vertex X="5197" Y="16292" Z="0"/>
					<Vertex X="5197" Y="16286" Z="0"/>
					<Vertex X="5191" Y="16279" Z="0"/>
					<Vertex X="5184" Y="16265" Z="0"/>
					<Vertex X="5177" Y="16265" Z="0"/>
					<Vertex X="5177" Y="16258" Z="0"/>
					<Vertex X="5170" Y="16251" Z="0"/>
					<Vertex X="5163" Y="16244" Z="0"/>
					<Vertex X="5156" Y="16238" Z="0"/>
					<Vertex X="5149" Y="16224" Z="0"/>
					<Vertex X="5136" Y="16203" Z="0"/>
					<Vertex X="5129" Y="16196" Z="0"/>
					<Vertex X="5122" Y="16183" Z="0"/>
					<Vertex X="5115" Y="16169" Z="0"/>
					<Vertex X="5115" Y="16162" Z="0"/>
					<Vertex X="5108" Y="16162" Z="0"/>
					<Vertex X="5108" Y="16148" Z="0"/>
					<Vertex X="5094" Y="16135" Z="0"/>
					<Vertex X="5088" Y="16128" Z="0"/>
					<Vertex X="5088" Y="16121" Z="0"/>
					<Vertex X="5088" Y="16114" Z="0"/>
					<Vertex X="5088" Y="16107" Z="0"/>
					<Vertex X="5088" Y="16100" Z="0"/>
					<Vertex X="5081" Y="16093" Z="0"/>
					<Vertex X="5074" Y="16080" Z="0"/>
					<Vertex X="5074" Y="16066" Z="0"/>
					<Vertex X="5074" Y="16059" Z="0"/>
					<Vertex X="5074" Y="16052" Z="0"/>
					<Vertex X="5074" Y="16038" Z="0"/>
					<Vertex X="5074" Y="16018" Z="0"/>
					<Vertex X="5067" Y="16011" Z="0"/>
					<Vertex X="5067" Y="15990" Z="0"/>
					<Vertex X="5067" Y="15977" Z="0"/>
					<Vertex X="5067" Y="15970" Z="0"/>
					<Vertex X="5060" Y="15949" Z="0"/>
					<Vertex X="5060" Y="15935" Z="0"/>
					<Vertex X="5060" Y="15929" Z="0"/>
					<Vertex X="5060" Y="15922" Z="0"/>
					<Vertex X="5060" Y="15894" Z="0"/>
					<Vertex X="5060" Y="15881" Z="0"/>
					<Vertex X="5060" Y="15867" Z="0"/>
					<Vertex X="5060" Y="15853" Z="0"/>
					<Vertex X="5060" Y="15833" Z="0"/>
					<Vertex X="5060" Y="15826" Z="0"/>
					<Vertex X="5067" Y="15812" Z="0"/>
					<Vertex X="5067" Y="15798" Z="0"/>
					<Vertex X="5074" Y="15784" Z="0"/>
					<Vertex X="5081" Y="15764" Z="0"/>
					<Vertex X="5088" Y="15730" Z="0"/>
					<Vertex X="5101" Y="15709" Z="0"/>
					<Vertex X="5101" Y="15695" Z="0"/>
					<Vertex X="5101" Y="15681" Z="0"/>
					<Vertex X="5115" Y="15668" Z="0"/>
					<Vertex X="5115" Y="15654" Z="0"/>
					<Vertex X="5122" Y="15647" Z="0"/>
					<Vertex X="5122" Y="15633" Z="0"/>
					<Vertex X="5122" Y="15627" Z="0"/>
					<Vertex X="5136" Y="15613" Z="0"/>
					<Vertex X="5136" Y="15599" Z="0"/>
					<Vertex X="5143" Y="15585" Z="0"/>
					<Vertex X="5156" Y="15565" Z="0"/>
					<Vertex X="5163" Y="15558" Z="0"/>
					<Vertex X="5163" Y="15551" Z="0"/>
					<Vertex X="5170" Y="15537" Z="0"/>
					<Vertex X="5177" Y="15530" Z="0"/>
					<Vertex X="5177" Y="15524" Z="0"/>
					<Vertex X="5177" Y="15510" Z="0"/>
					<Vertex X="5184" Y="15496" Z="0"/>
					<Vertex X="5191" Y="15482" Z="0"/>
					<Vertex X="5204" Y="15462" Z="0"/>
					<Vertex X="5204" Y="15448" Z="0"/>
					<Vertex X="5204" Y="15441" Z="0"/>
					<Vertex X="5204" Y="15427" Z="0"/>
					<Vertex X="5211" Y="15421" Z="0"/>
					<Vertex X="5211" Y="15407" Z="0"/>
					<Vertex X="5211" Y="15400" Z="0"/>
					<Vertex X="5211" Y="15386" Z="0"/>
					<Vertex X="5211" Y="15379" Z="0"/>
					<Vertex X="5211" Y="15366" Z="0"/>
					<Vertex X="5211" Y="15331" Z="0"/>
					<Vertex X="5204" Y="15311" Z="0"/>
					<Vertex X="5204" Y="15297" Z="0"/>
					<Vertex X="5191" Y="15283" Z="0"/>
					<Vertex X="5184" Y="15263" Z="0"/>
					<Vertex X="5177" Y="15249" Z="0"/>
					<Vertex X="5177" Y="15242" Z="0"/>
					<Vertex X="5163" Y="15215" Z="0"/>
					<Vertex X="5156" Y="15194" Z="0"/>
					<Vertex X="5149" Y="15187" Z="0"/>
					<Vertex X="5143" Y="15173" Z="0"/>
					<Vertex X="5136" Y="15160" Z="0"/>
					<Vertex X="5129" Y="15153" Z="0"/>
					<Vertex X="5129" Y="15146" Z="0"/>
					<Vertex X="5122" Y="15139" Z="0"/>
					<Vertex X="5108" Y="15118" Z="0"/>
					<Vertex X="5094" Y="15098" Z="0"/>
					<Vertex X="5088" Y="15084" Z="0"/>
					<Vertex X="5081" Y="15070" Z="0"/>
					<Vertex X="5067" Y="15057" Z="0"/>
					<Vertex X="5060" Y="15050" Z="0"/>
					<Vertex X="5053" Y="15050" Z="0"/>
					<Vertex X="5040" Y="15036" Z="0"/>
					<Vertex X="5026" Y="15022" Z="0"/>
					<Vertex X="5005" Y="15002" Z="0"/>
					<Vertex X="4991" Y="14988" Z="0"/>
					<Vertex X="4971" Y="14981" Z="0"/>
					<Vertex X="4964" Y="14967" Z="0"/>
					<Vertex X="4950" Y="14961" Z="0"/>
					<Vertex X="4923" Y="14947" Z="0"/>
					<Vertex X="4916" Y="14933" Z="0"/>
					<Vertex X="4895" Y="14926" Z="0"/>
					<Vertex X="4868" Y="14913" Z="0"/>
					<Vertex X="4854" Y="14906" Z="0"/>
					<Vertex X="4827" Y="14892" Z="0"/>
					<Vertex X="4799" Y="14878" Z="0"/>
					<Vertex X="4765" Y="14864" Z="0"/>
					<Vertex X="4724" Y="14858" Z="0"/>
					<Vertex X="4689" Y="14844" Z="0"/>
					<Vertex X="4669" Y="14837" Z="0"/>
					<Vertex X="4648" Y="14837" Z="0"/>
					<Vertex X="4621" Y="14837" Z="0"/>
					<Vertex X="4593" Y="14830" Z="0"/>
					<Vertex X="4559" Y="14823" Z="0"/>
					<Vertex X="4538" Y="14823" Z="0"/>
					<Vertex X="4518" Y="14823" Z="0"/>
					<Vertex X="4477" Y="14823" Z="0"/>
					<Vertex X="4456" Y="14810" Z="0"/>
					<Vertex X="4435" Y="14810" Z="0"/>
					<Vertex X="4408" Y="14803" Z="0"/>
					<Vertex X="4394" Y="14803" Z="0"/>
					<Vertex X="4380" Y="14796" Z="0"/>
					<Vertex X="4360" Y="14796" Z="0"/>
					<Vertex X="4326" Y="14782" Z="0"/>
					<Vertex X="4312" Y="14782" Z="0"/>
					<Vertex X="4298" Y="14775" Z="0"/>
					<Vertex X="4277" Y="14768" Z="0"/>
					<Vertex X="4264" Y="14761" Z="0"/>
					<Vertex X="4257" Y="14761" Z="0"/>
					<Vertex X="4250" Y="14755" Z="0"/>
					<Vertex X="4236" Y="14741" Z="0"/>
					<Vertex X="4223" Y="14727" Z="0"/>
					<Vertex X="4195" Y="14713" Z="0"/>
					<Vertex X="4188" Y="14707" Z="0"/>
					<Vertex X="4188" Y="14700" Z="0"/>
					<Vertex X="4174" Y="14693" Z="0"/>
					<Vertex X="4168" Y="14679" Z="0"/>
					<Vertex X="4154" Y="14665" Z="0"/>
					<Vertex X="4154" Y="14652" Z="0"/>
					<Vertex X="4140" Y="14631" Z="0"/>
					<Vertex X="4133" Y="14624" Z="0"/>
					<Vertex X="4120" Y="14597" Z="0"/>
					<Vertex X="4106" Y="14576" Z="0"/>
					<Vertex X="4106" Y="14555" Z="0"/>
					<Vertex X="4092" Y="14542" Z="0"/>
					<Vertex X="4085" Y="14528" Z="0"/>
					<Vertex X="4085" Y="14507" Z="0"/>
					<Vertex X="4071" Y="14487" Z="0"/>
					<Vertex X="4058" Y="14466" Z="0"/>
					<Vertex X="4044" Y="14432" Z="0"/>
					<Vertex X="4044" Y="14418" Z="0"/>
					<Vertex X="4044" Y="14411" Z="0"/>
					<Vertex X="4037" Y="14391" Z="0"/>
					<Vertex X="4037" Y="14384" Z="0"/>
					<Vertex X="4037" Y="14363" Z="0"/>
					<Vertex X="4017" Y="14336" Z="0"/>
					<Vertex X="4017" Y="14315" Z="0"/>
					<Vertex X="4017" Y="14288" Z="0"/>
					<Vertex X="4010" Y="14267" Z="0"/>
					<Vertex X="4010" Y="14260" Z="0"/>
					<Vertex X="4010" Y="14240" Z="0"/>
					<Vertex X="4010" Y="14226" Z="0"/>
					<Vertex X="4010" Y="14219" Z="0"/>
					<Vertex X="4010" Y="14205" Z="0"/>
					<Vertex X="4010" Y="14198" Z="0"/>
					<Vertex X="4010" Y="14185" Z="0"/>
					<Vertex X="4010" Y="14178" Z="0"/>
					<Vertex X="4010" Y="14164" Z="0"/>
					<Vertex X="4010" Y="14157" Z="0"/>
					<Vertex X="4010" Y="14144" Z="0"/>
					<Vertex X="4010" Y="14137" Z="0"/>
					<Vertex X="3996" Y="14123" Z="0"/>
					<Vertex X="3996" Y="14116" Z="0"/>
					<Vertex X="3996" Y="14109" Z="0"/>
					<Vertex X="3989" Y="14109" Z="0"/>
					<Vertex X="3989" Y="14102" Z="0"/>
					<Vertex X="3969" Y="14061" Z="0"/>
				</Vertices>
			</Region>
			<Region Id="2" Type="0" Zoom="0.143439" Selected="0" ImageLocation="" ImageFocus="0" Length="13498.0" Area="10794402.5" LengthMicrons="3323.2" AreaMicrons="654296.6" Text="MICROPAP" NegativeROA="0" InputRegionId="0" Analyze="1" DisplayId="2">
				<Attributes/>
				<Vertices>
					<Vertex X="8241" Y="14913" Z="0"/>
					<Vertex X="8213" Y="14913" Z="0"/>
					<Vertex X="8199" Y="14906" Z="0"/>
					<Vertex X="8178" Y="14892" Z="0"/>
					<Vertex X="8157" Y="14885" Z="0"/>
					<Vertex X="8115" Y="14857" Z="0"/>
					<Vertex X="8108" Y="14843" Z="0"/>
					<Vertex X="8087" Y="14836" Z="0"/>
					<Vertex X="8060" Y="14815" Z="0"/>
					<Vertex X="8039" Y="14801" Z="0"/>
					<Vertex X="8004" Y="14780" Z="0"/>
					<Vertex X="7976" Y="14766" Z="0"/>
					<Vertex X="7934" Y="14731" Z="0"/>
					<Vertex X="7892" Y="14710" Z="0"/>
					<Vertex X="7864" Y="14697" Z="0"/>
					<Vertex X="7857" Y="14683" Z="0"/>
					<Vertex X="7843" Y="14669" Z="0"/>
					<Vertex X="7836" Y="14655" Z="0"/>
					<Vertex X="7830" Y="14655" Z="0"/>
					<Vertex X="7823" Y="14641" Z="0"/>
					<Vertex X="7816" Y="14634" Z="0"/>
					<Vertex X="7809" Y="14606" Z="0"/>
					<Vertex X="7802" Y="14592" Z="0"/>
					<Vertex X="7795" Y="14578" Z="0"/>
					<Vertex X="7781" Y="14550" Z="0"/>
					<Vertex X="7781" Y="14536" Z="0"/>
					<Vertex X="7781" Y="14515" Z="0"/>
					<Vertex X="7781" Y="14508" Z="0"/>
					<Vertex X="7774" Y="14480" Z="0"/>
					<Vertex X="7767" Y="14446" Z="0"/>
					<Vertex X="7767" Y="14432" Z="0"/>
					<Vertex X="7767" Y="14411" Z="0"/>
					<Vertex X="7767" Y="14390" Z="0"/>
					<Vertex X="7767" Y="14369" Z="0"/>
					<Vertex X="7767" Y="14362" Z="0"/>
					<Vertex X="7767" Y="14348" Z="0"/>
					<Vertex X="7774" Y="14327" Z="0"/>
					<Vertex X="7781" Y="14313" Z="0"/>
					<Vertex X="7781" Y="14299" Z="0"/>
					<Vertex X="7781" Y="14278" Z="0"/>
					<Vertex X="7781" Y="14271" Z="0"/>
					<Vertex X="7788" Y="14250" Z="0"/>
					<Vertex X="7788" Y="14229" Z="0"/>
					<Vertex X="7795" Y="14222" Z="0"/>
					<Vertex X="7802" Y="14216" Z="0"/>
					<Vertex X="7802" Y="14202" Z="0"/>
					<Vertex X="7809" Y="14181" Z="0"/>
					<Vertex X="7809" Y="14174" Z="0"/>
					<Vertex X="7816" Y="14167" Z="0"/>
					<Vertex X="7823" Y="14153" Z="0"/>
					<Vertex X="7830" Y="14125" Z="0"/>
					<Vertex X="7830" Y="14118" Z="0"/>
					<Vertex X="7830" Y="14104" Z="0"/>
					<Vertex X="7843" Y="14083" Z="0"/>
					<Vertex X="7843" Y="14069" Z="0"/>
					<Vertex X="7850" Y="14062" Z="0"/>
					<Vertex X="7850" Y="14020" Z="0"/>
					<Vertex X="7857" Y="13992" Z="0"/>
					<Vertex X="7857" Y="13985" Z="0"/>
					<Vertex X="7857" Y="13958" Z="0"/>
					<Vertex X="7857" Y="13944" Z="0"/>
					<Vertex X="7857" Y="13916" Z="0"/>
					<Vertex X="7857" Y="13902" Z="0"/>
					<Vertex X="7857" Y="13895" Z="0"/>
					<Vertex X="7864" Y="13888" Z="0"/>
					<Vertex X="7864" Y="13867" Z="0"/>
					<Vertex X="7871" Y="13846" Z="0"/>
					<Vertex X="7871" Y="13825" Z="0"/>
					<Vertex X="7871" Y="13818" Z="0"/>
					<Vertex X="7878" Y="13797" Z="0"/>
					<Vertex X="7878" Y="13790" Z="0"/>
					<Vertex X="7892" Y="13762" Z="0"/>
					<Vertex X="7892" Y="13748" Z="0"/>
					<Vertex X="7892" Y="13741" Z="0"/>
					<Vertex X="7899" Y="13727" Z="0"/>
					<Vertex X="7906" Y="13707" Z="0"/>
					<Vertex X="7906" Y="13693" Z="0"/>
					<Vertex X="7920" Y="13658" Z="0"/>
					<Vertex X="7920" Y="13651" Z="0"/>
					<Vertex X="7927" Y="13637" Z="0"/>
					<Vertex X="7927" Y="13630" Z="0"/>
					<Vertex X="7941" Y="13616" Z="0"/>
					<Vertex X="7941" Y="13602" Z="0"/>
					<Vertex X="7948" Y="13588" Z="0"/>
					<Vertex X="7955" Y="13581" Z="0"/>
					<Vertex X="7969" Y="13567" Z="0"/>
					<Vertex X="7969" Y="13553" Z="0"/>
					<Vertex X="7983" Y="13532" Z="0"/>
					<Vertex X="7990" Y="13525" Z="0"/>
					<Vertex X="7997" Y="13518" Z="0"/>
					<Vertex X="7997" Y="13497" Z="0"/>
					<Vertex X="8011" Y="13483" Z="0"/>
					<Vertex X="8018" Y="13477" Z="0"/>
					<Vertex X="8025" Y="13456" Z="0"/>
					<Vertex X="8032" Y="13442" Z="0"/>
					<Vertex X="8039" Y="13414" Z="0"/>
					<Vertex X="8046" Y="13400" Z="0"/>
					<Vertex X="8053" Y="13386" Z="0"/>
					<Vertex X="8067" Y="13372" Z="0"/>
					<Vertex X="8074" Y="13358" Z="0"/>
					<Vertex X="8080" Y="13344" Z="0"/>
					<Vertex X="8087" Y="13337" Z="0"/>
					<Vertex X="8101" Y="13323" Z="0"/>
					<Vertex X="8108" Y="13316" Z="0"/>
					<Vertex X="8115" Y="13309" Z="0"/>
					<Vertex X="8122" Y="13302" Z="0"/>
					<Vertex X="8129" Y="13302" Z="0"/>
					<Vertex X="8129" Y="13295" Z="0"/>
					<Vertex X="8157" Y="13281" Z="0"/>
					<Vertex X="8164" Y="13274" Z="0"/>
					<Vertex X="8171" Y="13274" Z="0"/>
					<Vertex X="8178" Y="13274" Z="0"/>
					<Vertex X="8192" Y="13267" Z="0"/>
					<Vertex X="8199" Y="13260" Z="0"/>
					<Vertex X="8206" Y="13260" Z="0"/>
					<Vertex X="8220" Y="13253" Z="0"/>
					<Vertex X="8234" Y="13246" Z="0"/>
					<Vertex X="8248" Y="13246" Z="0"/>
					<Vertex X="8255" Y="13239" Z="0"/>
					<Vertex X="8262" Y="13239" Z="0"/>
					<Vertex X="8269" Y="13239" Z="0"/>
					<Vertex X="8276" Y="13239" Z="0"/>
					<Vertex X="8290" Y="13239" Z="0"/>
					<Vertex X="8297" Y="13239" Z="0"/>
					<Vertex X="8304" Y="13233" Z="0"/>
					<Vertex X="8318" Y="13233" Z="0"/>
					<Vertex X="8324" Y="13226" Z="0"/>
					<Vertex X="8338" Y="13226" Z="0"/>
					<Vertex X="8345" Y="13226" Z="0"/>
					<Vertex X="8345" Y="13219" Z="0"/>
					<Vertex X="8352" Y="13219" Z="0"/>
					<Vertex X="8373" Y="13219" Z="0"/>
					<Vertex X="8394" Y="13212" Z="0"/>
					<Vertex X="8394" Y="13205" Z="0"/>
					<Vertex X="8401" Y="13205" Z="0"/>
					<Vertex X="8408" Y="13205" Z="0"/>
					<Vertex X="8415" Y="13198" Z="0"/>
					<Vertex X="8422" Y="13191" Z="0"/>
					<Vertex X="8436" Y="13191" Z="0"/>
					<Vertex X="8450" Y="13184" Z="0"/>
					<Vertex X="8457" Y="13184" Z="0"/>
					<Vertex X="8457" Y="13177" Z="0"/>
					<Vertex X="8464" Y="13170" Z="0"/>
					<Vertex X="8471" Y="13170" Z="0"/>
					<Vertex X="8478" Y="13163" Z="0"/>
					<Vertex X="8485" Y="13163" Z="0"/>
					<Vertex X="8492" Y="13149" Z="0"/>
					<Vertex X="8499" Y="13149" Z="0"/>
					<Vertex X="8499" Y="13142" Z="0"/>
					<Vertex X="8506" Y="13142" Z="0"/>
					<Vertex X="8506" Y="13135" Z="0"/>
					<Vertex X="8520" Y="13121" Z="0"/>
					<Vertex X="8520" Y="13114" Z="0"/>
					<Vertex X="8527" Y="13107" Z="0"/>
					<Vertex X="8541" Y="13093" Z="0"/>
					<Vertex X="8555" Y="13086" Z="0"/>
					<Vertex X="8568" Y="13072" Z="0"/>
					<Vertex X="8568" Y="13065" Z="0"/>
					<Vertex X="8582" Y="13065" Z="0"/>
					<Vertex X="8582" Y="13058" Z="0"/>
					<Vertex X="8610" Y="13044" Z="0"/>
					<Vertex X="8624" Y="13044" Z="0"/>
					<Vertex X="8638" Y="13037" Z="0"/>
					<Vertex X="8659" Y="13030" Z="0"/>
					<Vertex X="8680" Y="13023" Z="0"/>
					<Vertex X="8694" Y="13016" Z="0"/>
					<Vertex X="8708" Y="13016" Z="0"/>
					<Vertex X="8750" Y="13002" Z="0"/>
					<Vertex X="8792" Y="12989" Z="0"/>
					<Vertex X="8812" Y="12989" Z="0"/>
					<Vertex X="8847" Y="12975" Z="0"/>
					<Vertex X="8882" Y="12968" Z="0"/>
					<Vertex X="8910" Y="12961" Z="0"/>
					<Vertex X="8938" Y="12961" Z="0"/>
					<Vertex X="8966" Y="12961" Z="0"/>
					<Vertex X="8987" Y="12961" Z="0"/>
					<Vertex X="9022" Y="12947" Z="0"/>
					<Vertex X="9050" Y="12940" Z="0"/>
					<Vertex X="9084" Y="12940" Z="0"/>
					<Vertex X="9105" Y="12933" Z="0"/>
					<Vertex X="9133" Y="12933" Z="0"/>
					<Vertex X="9154" Y="12933" Z="0"/>
					<Vertex X="9203" Y="12919" Z="0"/>
					<Vertex X="9217" Y="12919" Z="0"/>
					<Vertex X="9252" Y="12919" Z="0"/>
					<Vertex X="9294" Y="12912" Z="0"/>
					<Vertex X="9307" Y="12912" Z="0"/>
					<Vertex X="9335" Y="12912" Z="0"/>
					<Vertex X="9356" Y="12905" Z="0"/>
					<Vertex X="9398" Y="12891" Z="0"/>
					<Vertex X="9412" Y="12891" Z="0"/>
					<Vertex X="9447" Y="12884" Z="0"/>
					<Vertex X="9468" Y="12884" Z="0"/>
					<Vertex X="9489" Y="12884" Z="0"/>
					<Vertex X="9496" Y="12884" Z="0"/>
					<Vertex X="9524" Y="12877" Z="0"/>
					<Vertex X="9538" Y="12863" Z="0"/>
					<Vertex X="9572" Y="12863" Z="0"/>
					<Vertex X="9600" Y="12863" Z="0"/>
					<Vertex X="9628" Y="12849" Z="0"/>
					<Vertex X="9642" Y="12849" Z="0"/>
					<Vertex X="9670" Y="12842" Z="0"/>
					<Vertex X="9677" Y="12835" Z="0"/>
					<Vertex X="9691" Y="12835" Z="0"/>
					<Vertex X="9698" Y="12835" Z="0"/>
					<Vertex X="9726" Y="12828" Z="0"/>
					<Vertex X="9754" Y="12821" Z="0"/>
					<Vertex X="9768" Y="12814" Z="0"/>
					<Vertex X="9775" Y="12814" Z="0"/>
					<Vertex X="9795" Y="12807" Z="0"/>
					<Vertex X="9802" Y="12800" Z="0"/>
					<Vertex X="9823" Y="12800" Z="0"/>
					<Vertex X="9837" Y="12793" Z="0"/>
					<Vertex X="9844" Y="12786" Z="0"/>
					<Vertex X="9858" Y="12786" Z="0"/>
					<Vertex X="9872" Y="12779" Z="0"/>
					<Vertex X="9886" Y="12765" Z="0"/>
					<Vertex X="9900" Y="12758" Z="0"/>
					<Vertex X="9914" Y="12758" Z="0"/>
					<Vertex X="9928" Y="12758" Z="0"/>
					<Vertex X="9956" Y="12744" Z="0"/>
					<Vertex X="9970" Y="12738" Z="0"/>
					<Vertex X="9991" Y="12731" Z="0"/>
					<Vertex X="10005" Y="12731" Z="0"/>
					<Vertex X="10019" Y="12724" Z="0"/>
					<Vertex X="10040" Y="12717" Z="0"/>
					<Vertex X="10053" Y="12717" Z="0"/>
					<Vertex X="10081" Y="12717" Z="0"/>
					<Vertex X="10095" Y="12717" Z="0"/>
					<Vertex X="10109" Y="12710" Z="0"/>
					<Vertex X="10130" Y="12703" Z="0"/>
					<Vertex X="10137" Y="12703" Z="0"/>
					<Vertex X="10151" Y="12703" Z="0"/>
					<Vertex X="10165" Y="12696" Z="0"/>
					<Vertex X="10179" Y="12696" Z="0"/>
					<Vertex X="10200" Y="12696" Z="0"/>
					<Vertex X="10214" Y="12689" Z="0"/>
					<Vertex X="10221" Y="12689" Z="0"/>
					<Vertex X="10228" Y="12689" Z="0"/>
					<Vertex X="10242" Y="12689" Z="0"/>
					<Vertex X="10249" Y="12689" Z="0"/>
					<Vertex X="10277" Y="12689" Z="0"/>
					<Vertex X="10290" Y="12689" Z="0"/>
					<Vertex X="10304" Y="12689" Z="0"/>
					<Vertex X="10311" Y="12689" Z="0"/>
					<Vertex X="10325" Y="12689" Z="0"/>
					<Vertex X="10353" Y="12689" Z="0"/>
					<Vertex X="10367" Y="12689" Z="0"/>
					<Vertex X="10381" Y="12689" Z="0"/>
					<Vertex X="10395" Y="12689" Z="0"/>
					<Vertex X="10409" Y="12689" Z="0"/>
					<Vertex X="10416" Y="12689" Z="0"/>
					<Vertex X="10423" Y="12689" Z="0"/>
					<Vertex X="10430" Y="12689" Z="0"/>
					<Vertex X="10437" Y="12689" Z="0"/>
					<Vertex X="10444" Y="12689" Z="0"/>
					<Vertex X="10465" Y="12696" Z="0"/>
					<Vertex X="10479" Y="12696" Z="0"/>
					<Vertex X="10486" Y="12703" Z="0"/>
					<Vertex X="10507" Y="12710" Z="0"/>
					<Vertex X="10514" Y="12724" Z="0"/>
					<Vertex X="10521" Y="12731" Z="0"/>
					<Vertex X="10541" Y="12744" Z="0"/>
					<Vertex X="10562" Y="12765" Z="0"/>
					<Vertex X="10576" Y="12772" Z="0"/>
					<Vertex X="10583" Y="12779" Z="0"/>
					<Vertex X="10590" Y="12786" Z="0"/>
					<Vertex X="10597" Y="12800" Z="0"/>
					<Vertex X="10604" Y="12807" Z="0"/>
					<Vertex X="10604" Y="12814" Z="0"/>
					<Vertex X="10604" Y="12828" Z="0"/>
					<Vertex X="10604" Y="12835" Z="0"/>
					<Vertex X="10604" Y="12842" Z="0"/>
					<Vertex X="10604" Y="12849" Z="0"/>
					<Vertex X="10611" Y="12856" Z="0"/>
					<Vertex X="10611" Y="12863" Z="0"/>
					<Vertex X="10611" Y="12870" Z="0"/>
					<Vertex X="10611" Y="12877" Z="0"/>
					<Vertex X="10611" Y="12891" Z="0"/>
					<Vertex X="10611" Y="12898" Z="0"/>
					<Vertex X="10611" Y="12912" Z="0"/>
					<Vertex X="10611" Y="12919" Z="0"/>
					<Vertex X="10611" Y="12940" Z="0"/>
					<Vertex X="10611" Y="12947" Z="0"/>
					<Vertex X="10611" Y="12961" Z="0"/>
					<Vertex X="10611" Y="12975" Z="0"/>
					<Vertex X="10611" Y="12982" Z="0"/>
					<Vertex X="10611" Y="12995" Z="0"/>
					<Vertex X="10611" Y="13002" Z="0"/>
					<Vertex X="10611" Y="13016" Z="0"/>
					<Vertex X="10611" Y="13023" Z="0"/>
					<Vertex X="10618" Y="13037" Z="0"/>
					<Vertex X="10625" Y="13051" Z="0"/>
					<Vertex X="10625" Y="13058" Z="0"/>
					<Vertex X="10632" Y="13072" Z="0"/>
					<Vertex X="10632" Y="13079" Z="0"/>
					<Vertex X="10639" Y="13093" Z="0"/>
					<Vertex X="10646" Y="13107" Z="0"/>
					<Vertex X="10653" Y="13114" Z="0"/>
					<Vertex X="10660" Y="13135" Z="0"/>
					<Vertex X="10667" Y="13142" Z="0"/>
					<Vertex X="10667" Y="13156" Z="0"/>
					<Vertex X="10667" Y="13163" Z="0"/>
					<Vertex X="10674" Y="13184" Z="0"/>
					<Vertex X="10681" Y="13198" Z="0"/>
					<Vertex X="10688" Y="13219" Z="0"/>
					<Vertex X="10688" Y="13226" Z="0"/>
					<Vertex X="10695" Y="13239" Z="0"/>
					<Vertex X="10695" Y="13246" Z="0"/>
					<Vertex X="10695" Y="13253" Z="0"/>
					<Vertex X="10716" Y="13288" Z="0"/>
					<Vertex X="10716" Y="13302" Z="0"/>
					<Vertex X="10723" Y="13316" Z="0"/>
					<Vertex X="10730" Y="13323" Z="0"/>
					<Vertex X="10744" Y="13351" Z="0"/>
					<Vertex X="10744" Y="13358" Z="0"/>
					<Vertex X="10751" Y="13372" Z="0"/>
					<Vertex X="10765" Y="13414" Z="0"/>
					<Vertex X="10772" Y="13428" Z="0"/>
					<Vertex X="10792" Y="13463" Z="0"/>
					<Vertex X="10792" Y="13497" Z="0"/>
					<Vertex X="10799" Y="13518" Z="0"/>
					<Vertex X="10813" Y="13553" Z="0"/>
					<Vertex X="10820" Y="13581" Z="0"/>
					<Vertex X="10827" Y="13616" Z="0"/>
					<Vertex X="10834" Y="13651" Z="0"/>
					<Vertex X="10834" Y="13686" Z="0"/>
					<Vertex X="10841" Y="13707" Z="0"/>
					<Vertex X="10855" Y="13741" Z="0"/>
					<Vertex X="10855" Y="13762" Z="0"/>
					<Vertex X="10855" Y="13790" Z="0"/>
					<Vertex X="10855" Y="13811" Z="0"/>
					<Vertex X="10869" Y="13839" Z="0"/>
					<Vertex X="10876" Y="13860" Z="0"/>
					<Vertex X="10876" Y="13881" Z="0"/>
					<Vertex X="10883" Y="13909" Z="0"/>
					<Vertex X="10883" Y="13923" Z="0"/>
					<Vertex X="10883" Y="13958" Z="0"/>
					<Vertex X="10897" Y="13978" Z="0"/>
					<Vertex X="10897" Y="14006" Z="0"/>
					<Vertex X="10897" Y="14034" Z="0"/>
					<Vertex X="10897" Y="14048" Z="0"/>
					<Vertex X="10897" Y="14069" Z="0"/>
					<Vertex X="10897" Y="14090" Z="0"/>
					<Vertex X="10897" Y="14125" Z="0"/>
					<Vertex X="10897" Y="14146" Z="0"/>
					<Vertex X="10897" Y="14160" Z="0"/>
					<Vertex X="10904" Y="14181" Z="0"/>
					<Vertex X="10911" Y="14216" Z="0"/>
					<Vertex X="10918" Y="14250" Z="0"/>
					<Vertex X="10925" Y="14271" Z="0"/>
					<Vertex X="10939" Y="14299" Z="0"/>
					<Vertex X="10960" Y="14334" Z="0"/>
					<Vertex X="10981" Y="14362" Z="0"/>
					<Vertex X="11002" Y="14404" Z="0"/>
					<Vertex X="11016" Y="14432" Z="0"/>
					<Vertex X="11036" Y="14460" Z="0"/>
					<Vertex X="11050" Y="14480" Z="0"/>
					<Vertex X="11064" Y="14494" Z="0"/>
					<Vertex X="11085" Y="14529" Z="0"/>
					<Vertex X="11106" Y="14564" Z="0"/>
					<Vertex X="11106" Y="14571" Z="0"/>
					<Vertex X="11127" Y="14606" Z="0"/>
					<Vertex X="11134" Y="14634" Z="0"/>
					<Vertex X="11155" Y="14669" Z="0"/>
					<Vertex X="11162" Y="14683" Z="0"/>
					<Vertex X="11183" Y="14731" Z="0"/>
					<Vertex X="11183" Y="14766" Z="0"/>
					<Vertex X="11197" Y="14794" Z="0"/>
					<Vertex X="11204" Y="14822" Z="0"/>
					<Vertex X="11211" Y="14864" Z="0"/>
					<Vertex X="11225" Y="14892" Z="0"/>
					<Vertex X="11239" Y="14920" Z="0"/>
					<Vertex X="11246" Y="14948" Z="0"/>
					<Vertex X="11260" Y="14989" Z="0"/>
					<Vertex X="11267" Y="15010" Z="0"/>
					<Vertex X="11273" Y="15031" Z="0"/>
					<Vertex X="11287" Y="15080" Z="0"/>
					<Vertex X="11301" Y="15129" Z="0"/>
					<Vertex X="11301" Y="15157" Z="0"/>
					<Vertex X="11322" Y="15205" Z="0"/>
					<Vertex X="11329" Y="15233" Z="0"/>
					<Vertex X="11343" Y="15282" Z="0"/>
					<Vertex X="11350" Y="15317" Z="0"/>
					<Vertex X="11357" Y="15338" Z="0"/>
					<Vertex X="11364" Y="15380" Z="0"/>
					<Vertex X="11378" Y="15401" Z="0"/>
					<Vertex X="11385" Y="15436" Z="0"/>
					<Vertex X="11392" Y="15463" Z="0"/>
					<Vertex X="11399" Y="15470" Z="0"/>
					<Vertex X="11406" Y="15498" Z="0"/>
					<Vertex X="11406" Y="15512" Z="0"/>
					<Vertex X="11427" Y="15547" Z="0"/>
					<Vertex X="11434" Y="15568" Z="0"/>
					<Vertex X="11434" Y="15575" Z="0"/>
					<Vertex X="11448" Y="15603" Z="0"/>
					<Vertex X="11448" Y="15624" Z="0"/>
					<Vertex X="11469" Y="15652" Z="0"/>
					<Vertex X="11469" Y="15666" Z="0"/>
					<Vertex X="11483" Y="15700" Z="0"/>
					<Vertex X="11490" Y="15714" Z="0"/>
					<Vertex X="11490" Y="15721" Z="0"/>
					<Vertex X="11504" Y="15742" Z="0"/>
					<Vertex X="11511" Y="15756" Z="0"/>
					<Vertex X="11517" Y="15770" Z="0"/>
					<Vertex X="11524" Y="15798" Z="0"/>
					<Vertex X="11531" Y="15798" Z="0"/>
					<Vertex X="11531" Y="15826" Z="0"/>
					<Vertex X="11552" Y="15854" Z="0"/>
					<Vertex X="11552" Y="15868" Z="0"/>
					<Vertex X="11559" Y="15903" Z="0"/>
					<Vertex X="11573" Y="15937" Z="0"/>
					<Vertex X="11580" Y="15944" Z="0"/>
					<Vertex X="11594" Y="15972" Z="0"/>
					<Vertex X="11594" Y="15993" Z="0"/>
					<Vertex X="11601" Y="16000" Z="0"/>
					<Vertex X="11608" Y="16028" Z="0"/>
					<Vertex X="11629" Y="16070" Z="0"/>
					<Vertex X="11629" Y="16077" Z="0"/>
					<Vertex X="11636" Y="16098" Z="0"/>
					<Vertex X="11643" Y="16126" Z="0"/>
					<Vertex X="11650" Y="16133" Z="0"/>
					<Vertex X="11657" Y="16154" Z="0"/>
					<Vertex X="11664" Y="16175" Z="0"/>
					<Vertex X="11664" Y="16202" Z="0"/>
					<Vertex X="11685" Y="16230" Z="0"/>
					<Vertex X="11685" Y="16244" Z="0"/>
					<Vertex X="11685" Y="16258" Z="0"/>
					<Vertex X="11692" Y="16272" Z="0"/>
					<Vertex X="11699" Y="16300" Z="0"/>
					<Vertex X="11699" Y="16321" Z="0"/>
					<Vertex X="11713" Y="16342" Z="0"/>
					<Vertex X="11713" Y="16370" Z="0"/>
					<Vertex X="11727" Y="16398" Z="0"/>
					<Vertex X="11734" Y="16419" Z="0"/>
					<Vertex X="11734" Y="16432" Z="0"/>
					<Vertex X="11734" Y="16446" Z="0"/>
					<Vertex X="11748" Y="16467" Z="0"/>
					<Vertex X="11755" Y="16488" Z="0"/>
					<Vertex X="11755" Y="16502" Z="0"/>
					<Vertex X="11761" Y="16516" Z="0"/>
					<Vertex X="11761" Y="16537" Z="0"/>
					<Vertex X="11761" Y="16558" Z="0"/>
					<Vertex X="11761" Y="16565" Z="0"/>
					<Vertex X="11761" Y="16593" Z="0"/>
					<Vertex X="11761" Y="16614" Z="0"/>
					<Vertex X="11755" Y="16642" Z="0"/>
					<Vertex X="11748" Y="16663" Z="0"/>
					<Vertex X="11727" Y="16690" Z="0"/>
					<Vertex X="11713" Y="16711" Z="0"/>
					<Vertex X="11692" Y="16732" Z="0"/>
					<Vertex X="11671" Y="16760" Z="0"/>
					<Vertex X="11664" Y="16774" Z="0"/>
					<Vertex X="11643" Y="16788" Z="0"/>
					<Vertex X="11636" Y="16788" Z="0"/>
					<Vertex X="11622" Y="16795" Z="0"/>
					<Vertex X="11608" Y="16809" Z="0"/>
					<Vertex X="11580" Y="16816" Z="0"/>
					<Vertex X="11552" Y="16823" Z="0"/>
					<Vertex X="11531" Y="16823" Z="0"/>
					<Vertex X="11504" Y="16837" Z="0"/>
					<Vertex X="11448" Y="16844" Z="0"/>
					<Vertex X="11406" Y="16844" Z="0"/>
					<Vertex X="11371" Y="16851" Z="0"/>
					<Vertex X="11336" Y="16858" Z="0"/>
					<Vertex X="11315" Y="16865" Z="0"/>
					<Vertex X="11287" Y="16872" Z="0"/>
					<Vertex X="11260" Y="16872" Z="0"/>
					<Vertex X="11246" Y="16872" Z="0"/>
					<Vertex X="11232" Y="16872" Z="0"/>
					<Vertex X="11204" Y="16886" Z="0"/>
					<Vertex X="11176" Y="16886" Z="0"/>
					<Vertex X="11141" Y="16886" Z="0"/>
					<Vertex X="11099" Y="16886" Z="0"/>
					<Vertex X="11064" Y="16886" Z="0"/>
					<Vertex X="11043" Y="16886" Z="0"/>
					<Vertex X="11009" Y="16886" Z="0"/>
					<Vertex X="10967" Y="16886" Z="0"/>
					<Vertex X="10932" Y="16893" Z="0"/>
					<Vertex X="10883" Y="16893" Z="0"/>
					<Vertex X="10848" Y="16893" Z="0"/>
					<Vertex X="10827" Y="16893" Z="0"/>
					<Vertex X="10785" Y="16893" Z="0"/>
					<Vertex X="10751" Y="16893" Z="0"/>
					<Vertex X="10702" Y="16893" Z="0"/>
					<Vertex X="10639" Y="16893" Z="0"/>
					<Vertex X="10583" Y="16893" Z="0"/>
					<Vertex X="10534" Y="16893" Z="0"/>
					<Vertex X="10493" Y="16893" Z="0"/>
					<Vertex X="10437" Y="16886" Z="0"/>
					<Vertex X="10402" Y="16886" Z="0"/>
					<Vertex X="10360" Y="16879" Z="0"/>
					<Vertex X="10332" Y="16879" Z="0"/>
					<Vertex X="10284" Y="16872" Z="0"/>
					<Vertex X="10263" Y="16872" Z="0"/>
					<Vertex X="10228" Y="16872" Z="0"/>
					<Vertex X="10207" Y="16865" Z="0"/>
					<Vertex X="10179" Y="16865" Z="0"/>
					<Vertex X="10158" Y="16865" Z="0"/>
					<Vertex X="10095" Y="16858" Z="0"/>
					<Vertex X="10060" Y="16851" Z="0"/>
					<Vertex X="10033" Y="16851" Z="0"/>
					<Vertex X="9998" Y="16837" Z="0"/>
					<Vertex X="9984" Y="16830" Z="0"/>
					<Vertex X="9942" Y="16823" Z="0"/>
					<Vertex X="9921" Y="16809" Z="0"/>
					<Vertex X="9907" Y="16802" Z="0"/>
					<Vertex X="9893" Y="16788" Z="0"/>
					<Vertex X="9879" Y="16781" Z="0"/>
					<Vertex X="9851" Y="16767" Z="0"/>
					<Vertex X="9837" Y="16760" Z="0"/>
					<Vertex X="9802" Y="16753" Z="0"/>
					<Vertex X="9775" Y="16739" Z="0"/>
					<Vertex X="9733" Y="16732" Z="0"/>
					<Vertex X="9698" Y="16718" Z="0"/>
					<Vertex X="9684" Y="16704" Z="0"/>
					<Vertex X="9670" Y="16690" Z="0"/>
					<Vertex X="9663" Y="16676" Z="0"/>
					<Vertex X="9649" Y="16670" Z="0"/>
					<Vertex X="9649" Y="16663" Z="0"/>
					<Vertex X="9642" Y="16663" Z="0"/>
					<Vertex X="9635" Y="16656" Z="0"/>
					<Vertex X="9628" Y="16649" Z="0"/>
					<Vertex X="9628" Y="16642" Z="0"/>
					<Vertex X="9628" Y="16635" Z="0"/>
					<Vertex X="9621" Y="16621" Z="0"/>
					<Vertex X="9621" Y="16607" Z="0"/>
					<Vertex X="9607" Y="16593" Z="0"/>
					<Vertex X="9593" Y="16565" Z="0"/>
					<Vertex X="9572" Y="16544" Z="0"/>
					<Vertex X="9551" Y="16523" Z="0"/>
					<Vertex X="9517" Y="16495" Z="0"/>
					<Vertex X="9496" Y="16481" Z="0"/>
					<Vertex X="9468" Y="16467" Z="0"/>
					<Vertex X="9447" Y="16446" Z="0"/>
					<Vertex X="9412" Y="16419" Z="0"/>
					<Vertex X="9398" Y="16398" Z="0"/>
					<Vertex X="9377" Y="16384" Z="0"/>
					<Vertex X="9363" Y="16370" Z="0"/>
					<Vertex X="9342" Y="16349" Z="0"/>
					<Vertex X="9321" Y="16328" Z="0"/>
					<Vertex X="9314" Y="16321" Z="0"/>
					<Vertex X="9294" Y="16300" Z="0"/>
					<Vertex X="9287" Y="16286" Z="0"/>
					<Vertex X="9280" Y="16279" Z="0"/>
					<Vertex X="9266" Y="16244" Z="0"/>
					<Vertex X="9266" Y="16237" Z="0"/>
					<Vertex X="9259" Y="16223" Z="0"/>
					<Vertex X="9238" Y="16202" Z="0"/>
					<Vertex X="9231" Y="16188" Z="0"/>
					<Vertex X="9224" Y="16168" Z="0"/>
					<Vertex X="9210" Y="16147" Z="0"/>
					<Vertex X="9210" Y="16119" Z="0"/>
					<Vertex X="9203" Y="16119" Z="0"/>
					<Vertex X="9196" Y="16105" Z="0"/>
					<Vertex X="9196" Y="16077" Z="0"/>
					<Vertex X="9175" Y="16042" Z="0"/>
					<Vertex X="9168" Y="16028" Z="0"/>
					<Vertex X="9161" Y="16014" Z="0"/>
					<Vertex X="9154" Y="16000" Z="0"/>
					<Vertex X="9147" Y="15986" Z="0"/>
					<Vertex X="9147" Y="15958" Z="0"/>
					<Vertex X="9147" Y="15951" Z="0"/>
					<Vertex X="9147" Y="15924" Z="0"/>
					<Vertex X="9147" Y="15917" Z="0"/>
					<Vertex X="9147" Y="15896" Z="0"/>
					<Vertex X="9140" Y="15889" Z="0"/>
					<Vertex X="9140" Y="15875" Z="0"/>
					<Vertex X="9133" Y="15861" Z="0"/>
					<Vertex X="9126" Y="15847" Z="0"/>
					<Vertex X="9126" Y="15840" Z="0"/>
					<Vertex X="9119" Y="15826" Z="0"/>
					<Vertex X="9119" Y="15819" Z="0"/>
					<Vertex X="9112" Y="15812" Z="0"/>
					<Vertex X="9098" Y="15798" Z="0"/>
					<Vertex X="9084" Y="15777" Z="0"/>
					<Vertex X="9077" Y="15756" Z="0"/>
					<Vertex X="9057" Y="15742" Z="0"/>
					<Vertex X="9043" Y="15728" Z="0"/>
					<Vertex X="9036" Y="15721" Z="0"/>
					<Vertex X="9022" Y="15707" Z="0"/>
					<Vertex X="9015" Y="15700" Z="0"/>
					<Vertex X="9008" Y="15693" Z="0"/>
					<Vertex X="8994" Y="15673" Z="0"/>
					<Vertex X="8987" Y="15666" Z="0"/>
					<Vertex X="8973" Y="15652" Z="0"/>
					<Vertex X="8966" Y="15645" Z="0"/>
					<Vertex X="8959" Y="15638" Z="0"/>
					<Vertex X="8945" Y="15631" Z="0"/>
					<Vertex X="8938" Y="15624" Z="0"/>
					<Vertex X="8924" Y="15617" Z="0"/>
					<Vertex X="8910" Y="15610" Z="0"/>
					<Vertex X="8903" Y="15603" Z="0"/>
					<Vertex X="8896" Y="15603" Z="0"/>
					<Vertex X="8889" Y="15596" Z="0"/>
					<Vertex X="8861" Y="15582" Z="0"/>
					<Vertex X="8854" Y="15575" Z="0"/>
					<Vertex X="8833" Y="15568" Z="0"/>
					<Vertex X="8806" Y="15554" Z="0"/>
					<Vertex X="8785" Y="15547" Z="0"/>
					<Vertex X="8764" Y="15533" Z="0"/>
					<Vertex X="8743" Y="15526" Z="0"/>
					<Vertex X="8743" Y="15512" Z="0"/>
					<Vertex X="8729" Y="15491" Z="0"/>
					<Vertex X="8694" Y="15477" Z="0"/>
					<Vertex X="8673" Y="15463" Z="0"/>
					<Vertex X="8652" Y="15456" Z="0"/>
					<Vertex X="8631" Y="15449" Z="0"/>
					<Vertex X="8610" Y="15436" Z="0"/>
					<Vertex X="8589" Y="15429" Z="0"/>
					<Vertex X="8562" Y="15415" Z="0"/>
					<Vertex X="8555" Y="15415" Z="0"/>
					<Vertex X="8548" Y="15408" Z="0"/>
					<Vertex X="8534" Y="15394" Z="0"/>
					<Vertex X="8527" Y="15394" Z="0"/>
					<Vertex X="8520" Y="15387" Z="0"/>
					<Vertex X="8499" Y="15373" Z="0"/>
					<Vertex X="8492" Y="15366" Z="0"/>
					<Vertex X="8471" Y="15352" Z="0"/>
					<Vertex X="8464" Y="15345" Z="0"/>
					<Vertex X="8443" Y="15331" Z="0"/>
					<Vertex X="8429" Y="15317" Z="0"/>
					<Vertex X="8422" Y="15310" Z="0"/>
					<Vertex X="8401" Y="15289" Z="0"/>
					<Vertex X="8394" Y="15268" Z="0"/>
					<Vertex X="8380" Y="15261" Z="0"/>
					<Vertex X="8373" Y="15240" Z="0"/>
					<Vertex X="8359" Y="15226" Z="0"/>
					<Vertex X="8359" Y="15219" Z="0"/>
					<Vertex X="8352" Y="15205" Z="0"/>
					<Vertex X="8338" Y="15178" Z="0"/>
					<Vertex X="8331" Y="15164" Z="0"/>
					<Vertex X="8331" Y="15157" Z="0"/>
					<Vertex X="8324" Y="15143" Z="0"/>
					<Vertex X="8311" Y="15115" Z="0"/>
					<Vertex X="8311" Y="15108" Z="0"/>
					<Vertex X="8311" Y="15094" Z="0"/>
					<Vertex X="8290" Y="15066" Z="0"/>
					<Vertex X="8290" Y="15052" Z="0"/>
					<Vertex X="8290" Y="15038" Z="0"/>
					<Vertex X="8283" Y="15031" Z="0"/>
					<Vertex X="8283" Y="15024" Z="0"/>
					<Vertex X="8276" Y="15010" Z="0"/>
					<Vertex X="8269" Y="15003" Z="0"/>
					<Vertex X="8269" Y="14996" Z="0"/>
					<Vertex X="8269" Y="14989" Z="0"/>
					<Vertex X="8262" Y="14982" Z="0"/>
					<Vertex X="8262" Y="14975" Z="0"/>
					<Vertex X="8241" Y="14913" Z="0"/>
				</Vertices>
			</Region>
			<Region Id="3" Type="0" Zoom="0.138173" Selected="0" ImageLocation="" ImageFocus="0" Length="6831.1" Area="2350724.0" LengthMicrons="1681.8" AreaMicrons="142487.8" Text="SOLID" NegativeROA="0" InputRegionId="0" Analyze="1" DisplayId="3">
				<Attributes/>
				<Vertices>
					<Vertex X="21531" Y="11291" Z="0"/>
					<Vertex X="21495" Y="11291" Z="0"/>
					<Vertex X="21480" Y="11291" Z="0"/>
					<Vertex X="21466" Y="11291" Z="0"/>
					<Vertex X="21451" Y="11291" Z="0"/>
					<Vertex X="21437" Y="11291" Z="0"/>
					<Vertex X="21415" Y="11291" Z="0"/>
					<Vertex X="21408" Y="11291" Z="0"/>
					<Vertex X="21386" Y="11291" Z="0"/>
					<Vertex X="21372" Y="11291" Z="0"/>
					<Vertex X="21357" Y="11291" Z="0"/>
					<Vertex X="21336" Y="11291" Z="0"/>
					<Vertex X="21328" Y="11291" Z="0"/>
					<Vertex X="21321" Y="11291" Z="0"/>
					<Vertex X="21307" Y="11291" Z="0"/>
					<Vertex X="21285" Y="11291" Z="0"/>
					<Vertex X="21263" Y="11291" Z="0"/>
					<Vertex X="21249" Y="11291" Z="0"/>
					<Vertex X="21234" Y="11291" Z="0"/>
					<Vertex X="21213" Y="11291" Z="0"/>
					<Vertex X="21198" Y="11291" Z="0"/>
					<Vertex X="21176" Y="11291" Z="0"/>
					<Vertex X="21162" Y="11283" Z="0"/>
					<Vertex X="21147" Y="11276" Z="0"/>
					<Vertex X="21133" Y="11276" Z="0"/>
					<Vertex X="21126" Y="11269" Z="0"/>
					<Vertex X="21104" Y="11269" Z="0"/>
					<Vertex X="21068" Y="11262" Z="0"/>
					<Vertex X="21061" Y="11247" Z="0"/>
					<Vertex X="21039" Y="11247" Z="0"/>
					<Vertex X="21017" Y="11240" Z="0"/>
					<Vertex X="21010" Y="11240" Z="0"/>
					<Vertex X="20995" Y="11225" Z="0"/>
					<Vertex X="20988" Y="11218" Z="0"/>
					<Vertex X="20981" Y="11218" Z="0"/>
					<Vertex X="20959" Y="11204" Z="0"/>
					<Vertex X="20945" Y="11196" Z="0"/>
					<Vertex X="20930" Y="11182" Z="0"/>
					<Vertex X="20916" Y="11175" Z="0"/>
					<Vertex X="20909" Y="11160" Z="0"/>
					<Vertex X="20894" Y="11153" Z="0"/>
					<Vertex X="20880" Y="11139" Z="0"/>
					<Vertex X="20865" Y="11131" Z="0"/>
					<Vertex X="20851" Y="11117" Z="0"/>
					<Vertex X="20836" Y="11102" Z="0"/>
					<Vertex X="20829" Y="11095" Z="0"/>
					<Vertex X="20815" Y="11081" Z="0"/>
					<Vertex X="20807" Y="11059" Z="0"/>
					<Vertex X="20793" Y="11045" Z="0"/>
					<Vertex X="20778" Y="11023" Z="0"/>
					<Vertex X="20764" Y="11008" Z="0"/>
					<Vertex X="20757" Y="10994" Z="0"/>
					<Vertex X="20742" Y="10979" Z="0"/>
					<Vertex X="20735" Y="10972" Z="0"/>
					<Vertex X="20728" Y="10943" Z="0"/>
					<Vertex X="20720" Y="10929" Z="0"/>
					<Vertex X="20706" Y="10914" Z="0"/>
					<Vertex X="20706" Y="10900" Z="0"/>
					<Vertex X="20684" Y="10871" Z="0"/>
					<Vertex X="20670" Y="10849" Z="0"/>
					<Vertex X="20663" Y="10835" Z="0"/>
					<Vertex X="20648" Y="10813" Z="0"/>
					<Vertex X="20648" Y="10798" Z="0"/>
					<Vertex X="20634" Y="10784" Z="0"/>
					<Vertex X="20626" Y="10769" Z="0"/>
					<Vertex X="20626" Y="10762" Z="0"/>
					<Vertex X="20626" Y="10748" Z="0"/>
					<Vertex X="20626" Y="10733" Z="0"/>
					<Vertex X="20626" Y="10726" Z="0"/>
					<Vertex X="20626" Y="10712" Z="0"/>
					<Vertex X="20626" Y="10704" Z="0"/>
					<Vertex X="20626" Y="10683" Z="0"/>
					<Vertex X="20626" Y="10675" Z="0"/>
					<Vertex X="20626" Y="10654" Z="0"/>
					<Vertex X="20626" Y="10646" Z="0"/>
					<Vertex X="20626" Y="10639" Z="0"/>
					<Vertex X="20626" Y="10632" Z="0"/>
					<Vertex X="20626" Y="10618" Z="0"/>
					<Vertex X="20626" Y="10610" Z="0"/>
					<Vertex X="20641" Y="10603" Z="0"/>
					<Vertex X="20641" Y="10589" Z="0"/>
					<Vertex X="20648" Y="10581" Z="0"/>
					<Vertex X="20655" Y="10567" Z="0"/>
					<Vertex X="20670" Y="10552" Z="0"/>
					<Vertex X="20677" Y="10545" Z="0"/>
					<Vertex X="20691" Y="10538" Z="0"/>
					<Vertex X="20699" Y="10523" Z="0"/>
					<Vertex X="20713" Y="10516" Z="0"/>
					<Vertex X="20728" Y="10502" Z="0"/>
					<Vertex X="20735" Y="10502" Z="0"/>
					<Vertex X="20757" Y="10487" Z="0"/>
					<Vertex X="20764" Y="10480" Z="0"/>
					<Vertex X="20771" Y="10473" Z="0"/>
					<Vertex X="20786" Y="10466" Z="0"/>
					<Vertex X="20793" Y="10466" Z="0"/>
					<Vertex X="20800" Y="10466" Z="0"/>
					<Vertex X="20807" Y="10458" Z="0"/>
					<Vertex X="20815" Y="10451" Z="0"/>
					<Vertex X="20829" Y="10444" Z="0"/>
					<Vertex X="20836" Y="10444" Z="0"/>
					<Vertex X="20843" Y="10429" Z="0"/>
					<Vertex X="20851" Y="10429" Z="0"/>
					<Vertex X="20858" Y="10422" Z="0"/>
					<Vertex X="20865" Y="10415" Z="0"/>
					<Vertex X="20880" Y="10415" Z="0"/>
					<Vertex X="20894" Y="10408" Z="0"/>
					<Vertex X="20901" Y="10408" Z="0"/>
					<Vertex X="20916" Y="10408" Z="0"/>
					<Vertex X="20930" Y="10400" Z="0"/>
					<Vertex X="20938" Y="10393" Z="0"/>
					<Vertex X="20952" Y="10393" Z="0"/>
					<Vertex X="20967" Y="10393" Z="0"/>
					<Vertex X="20988" Y="10393" Z="0"/>
					<Vertex X="21003" Y="10393" Z="0"/>
					<Vertex X="21017" Y="10379" Z="0"/>
					<Vertex X="21024" Y="10379" Z="0"/>
					<Vertex X="21032" Y="10379" Z="0"/>
					<Vertex X="21039" Y="10379" Z="0"/>
					<Vertex X="21046" Y="10379" Z="0"/>
					<Vertex X="21053" Y="10379" Z="0"/>
					<Vertex X="21061" Y="10379" Z="0"/>
					<Vertex X="21068" Y="10379" Z="0"/>
					<Vertex X="21082" Y="10379" Z="0"/>
					<Vertex X="21090" Y="10379" Z="0"/>
					<Vertex X="21097" Y="10379" Z="0"/>
					<Vertex X="21111" Y="10379" Z="0"/>
					<Vertex X="21126" Y="10379" Z="0"/>
					<Vertex X="21140" Y="10379" Z="0"/>
					<Vertex X="21147" Y="10379" Z="0"/>
					<Vertex X="21155" Y="10379" Z="0"/>
					<Vertex X="21162" Y="10379" Z="0"/>
					<Vertex X="21169" Y="10379" Z="0"/>
					<Vertex X="21176" Y="10379" Z="0"/>
					<Vertex X="21191" Y="10379" Z="0"/>
					<Vertex X="21198" Y="10379" Z="0"/>
					<Vertex X="21213" Y="10379" Z="0"/>
					<Vertex X="21227" Y="10379" Z="0"/>
					<Vertex X="21242" Y="10379" Z="0"/>
					<Vertex X="21249" Y="10371" Z="0"/>
					<Vertex X="21256" Y="10371" Z="0"/>
					<Vertex X="21263" Y="10371" Z="0"/>
					<Vertex X="21270" Y="10371" Z="0"/>
					<Vertex X="21285" Y="10371" Z="0"/>
					<Vertex X="21292" Y="10357" Z="0"/>
					<Vertex X="21299" Y="10357" Z="0"/>
					<Vertex X="21314" Y="10350" Z="0"/>
					<Vertex X="21328" Y="10350" Z="0"/>
					<Vertex X="21336" Y="10342" Z="0"/>
					<Vertex X="21336" Y="10335" Z="0"/>
					<Vertex X="21350" Y="10328" Z="0"/>
					<Vertex X="21357" Y="10321" Z="0"/>
					<Vertex X="21365" Y="10321" Z="0"/>
					<Vertex X="21379" Y="10314" Z="0"/>
					<Vertex X="21379" Y="10306" Z="0"/>
					<Vertex X="21386" Y="10299" Z="0"/>
					<Vertex X="21394" Y="10299" Z="0"/>
					<Vertex X="21408" Y="10292" Z="0"/>
					<Vertex X="21415" Y="10277" Z="0"/>
					<Vertex X="21422" Y="10277" Z="0"/>
					<Vertex X="21437" Y="10263" Z="0"/>
					<Vertex X="21444" Y="10263" Z="0"/>
					<Vertex X="21459" Y="10241" Z="0"/>
					<Vertex X="21466" Y="10234" Z="0"/>
					<Vertex X="21473" Y="10234" Z="0"/>
					<Vertex X="21480" Y="10219" Z="0"/>
					<Vertex X="21488" Y="10212" Z="0"/>
					<Vertex X="21495" Y="10205" Z="0"/>
					<Vertex X="21502" Y="10205" Z="0"/>
					<Vertex X="21509" Y="10198" Z="0"/>
					<Vertex X="21517" Y="10183" Z="0"/>
					<Vertex X="21524" Y="10176" Z="0"/>
					<Vertex X="21531" Y="10162" Z="0"/>
					<Vertex X="21545" Y="10162" Z="0"/>
					<Vertex X="21553" Y="10154" Z="0"/>
					<Vertex X="21567" Y="10140" Z="0"/>
					<Vertex X="21574" Y="10133" Z="0"/>
					<Vertex X="21589" Y="10118" Z="0"/>
					<Vertex X="21589" Y="10111" Z="0"/>
					<Vertex X="21603" Y="10104" Z="0"/>
					<Vertex X="21603" Y="10089" Z="0"/>
					<Vertex X="21603" Y="10082" Z="0"/>
					<Vertex X="21611" Y="10067" Z="0"/>
					<Vertex X="21618" Y="10060" Z="0"/>
					<Vertex X="21625" Y="10053" Z="0"/>
					<Vertex X="21632" Y="10031" Z="0"/>
					<Vertex X="21640" Y="10017" Z="0"/>
					<Vertex X="21640" Y="10002" Z="0"/>
					<Vertex X="21654" Y="9981" Z="0"/>
					<Vertex X="21661" Y="9973" Z="0"/>
					<Vertex X="21661" Y="9959" Z="0"/>
					<Vertex X="21669" Y="9952" Z="0"/>
					<Vertex X="21669" Y="9923" Z="0"/>
					<Vertex X="21676" Y="9908" Z="0"/>
					<Vertex X="21676" Y="9901" Z="0"/>
					<Vertex X="21683" Y="9887" Z="0"/>
					<Vertex X="21690" Y="9872" Z="0"/>
					<Vertex X="21690" Y="9865" Z="0"/>
					<Vertex X="21697" Y="9850" Z="0"/>
					<Vertex X="21697" Y="9836" Z="0"/>
					<Vertex X="21697" Y="9829" Z="0"/>
					<Vertex X="21697" Y="9814" Z="0"/>
					<Vertex X="21697" Y="9800" Z="0"/>
					<Vertex X="21697" Y="9778" Z="0"/>
					<Vertex X="21697" Y="9764" Z="0"/>
					<Vertex X="21697" Y="9749" Z="0"/>
					<Vertex X="21705" Y="9727" Z="0"/>
					<Vertex X="21705" Y="9720" Z="0"/>
					<Vertex X="21705" Y="9698" Z="0"/>
					<Vertex X="21712" Y="9684" Z="0"/>
					<Vertex X="21712" Y="9677" Z="0"/>
					<Vertex X="21719" Y="9662" Z="0"/>
					<Vertex X="21719" Y="9640" Z="0"/>
					<Vertex X="21719" Y="9633" Z="0"/>
					<Vertex X="21726" Y="9619" Z="0"/>
					<Vertex X="21734" Y="9604" Z="0"/>
					<Vertex X="21741" Y="9597" Z="0"/>
					<Vertex X="21741" Y="9575" Z="0"/>
					<Vertex X="21748" Y="9568" Z="0"/>
					<Vertex X="21763" Y="9539" Z="0"/>
					<Vertex X="21770" Y="9525" Z="0"/>
					<Vertex X="21777" Y="9510" Z="0"/>
					<Vertex X="21784" Y="9488" Z="0"/>
					<Vertex X="21792" Y="9488" Z="0"/>
					<Vertex X="21799" Y="9467" Z="0"/>
					<Vertex X="21799" Y="9452" Z="0"/>
					<Vertex X="21813" Y="9438" Z="0"/>
					<Vertex X="21821" Y="9423" Z="0"/>
					<Vertex X="21828" Y="9409" Z="0"/>
					<Vertex X="21842" Y="9394" Z="0"/>
					<Vertex X="21842" Y="9387" Z="0"/>
					<Vertex X="21849" Y="9373" Z="0"/>
					<Vertex X="21857" Y="9365" Z="0"/>
					<Vertex X="21864" Y="9358" Z="0"/>
					<Vertex X="21878" Y="9344" Z="0"/>
					<Vertex X="21886" Y="9337" Z="0"/>
					<Vertex X="21893" Y="9337" Z="0"/>
					<Vertex X="21900" Y="9329" Z="0"/>
					<Vertex X="21907" Y="9329" Z="0"/>
					<Vertex X="21922" Y="9315" Z="0"/>
					<Vertex X="21922" Y="9308" Z="0"/>
					<Vertex X="21936" Y="9308" Z="0"/>
					<Vertex X="21944" Y="9300" Z="0"/>
					<Vertex X="21951" Y="9293" Z="0"/>
					<Vertex X="21965" Y="9286" Z="0"/>
					<Vertex X="21972" Y="9286" Z="0"/>
					<Vertex X="21980" Y="9279" Z="0"/>
					<Vertex X="21987" Y="9279" Z="0"/>
					<Vertex X="21994" Y="9279" Z="0"/>
					<Vertex X="22001" Y="9279" Z="0"/>
					<Vertex X="22023" Y="9271" Z="0"/>
					<Vertex X="22030" Y="9264" Z="0"/>
					<Vertex X="22038" Y="9264" Z="0"/>
					<Vertex X="22045" Y="9264" Z="0"/>
					<Vertex X="22059" Y="9264" Z="0"/>
					<Vertex X="22067" Y="9264" Z="0"/>
					<Vertex X="22067" Y="9257" Z="0"/>
					<Vertex X="22074" Y="9257" Z="0"/>
					<Vertex X="22088" Y="9257" Z="0"/>
					<Vertex X="22088" Y="9250" Z="0"/>
					<Vertex X="22096" Y="9250" Z="0"/>
					<Vertex X="22103" Y="9250" Z="0"/>
					<Vertex X="22110" Y="9250" Z="0"/>
					<Vertex X="22124" Y="9250" Z="0"/>
					<Vertex X="22132" Y="9250" Z="0"/>
					<Vertex X="22146" Y="9250" Z="0"/>
					<Vertex X="22153" Y="9250" Z="0"/>
					<Vertex X="22168" Y="9250" Z="0"/>
					<Vertex X="22175" Y="9250" Z="0"/>
					<Vertex X="22190" Y="9250" Z="0"/>
					<Vertex X="22197" Y="9250" Z="0"/>
					<Vertex X="22211" Y="9250" Z="0"/>
					<Vertex X="22219" Y="9250" Z="0"/>
					<Vertex X="22233" Y="9250" Z="0"/>
					<Vertex X="22240" Y="9250" Z="0"/>
					<Vertex X="22248" Y="9250" Z="0"/>
					<Vertex X="22262" Y="9257" Z="0"/>
					<Vertex X="22269" Y="9264" Z="0"/>
					<Vertex X="22284" Y="9271" Z="0"/>
					<Vertex X="22291" Y="9271" Z="0"/>
					<Vertex X="22305" Y="9271" Z="0"/>
					<Vertex X="22320" Y="9279" Z="0"/>
					<Vertex X="22320" Y="9286" Z="0"/>
					<Vertex X="22327" Y="9286" Z="0"/>
					<Vertex X="22334" Y="9293" Z="0"/>
					<Vertex X="22342" Y="9300" Z="0"/>
					<Vertex X="22356" Y="9300" Z="0"/>
					<Vertex X="22356" Y="9308" Z="0"/>
					<Vertex X="22363" Y="9308" Z="0"/>
					<Vertex X="22371" Y="9315" Z="0"/>
					<Vertex X="22378" Y="9322" Z="0"/>
					<Vertex X="22385" Y="9329" Z="0"/>
					<Vertex X="22392" Y="9329" Z="0"/>
					<Vertex X="22392" Y="9337" Z="0"/>
					<Vertex X="22407" Y="9351" Z="0"/>
					<Vertex X="22407" Y="9358" Z="0"/>
					<Vertex X="22414" Y="9373" Z="0"/>
					<Vertex X="22421" Y="9380" Z="0"/>
					<Vertex X="22428" Y="9387" Z="0"/>
					<Vertex X="22436" Y="9402" Z="0"/>
					<Vertex X="22436" Y="9409" Z="0"/>
					<Vertex X="22457" Y="9438" Z="0"/>
					<Vertex X="22457" Y="9445" Z="0"/>
					<Vertex X="22457" Y="9460" Z="0"/>
					<Vertex X="22465" Y="9481" Z="0"/>
					<Vertex X="22479" Y="9488" Z="0"/>
					<Vertex X="22486" Y="9517" Z="0"/>
					<Vertex X="22486" Y="9532" Z="0"/>
					<Vertex X="22494" Y="9539" Z="0"/>
					<Vertex X="22501" Y="9568" Z="0"/>
					<Vertex X="22501" Y="9575" Z="0"/>
					<Vertex X="22501" Y="9597" Z="0"/>
					<Vertex X="22501" Y="9612" Z="0"/>
					<Vertex X="22508" Y="9626" Z="0"/>
					<Vertex X="22508" Y="9648" Z="0"/>
					<Vertex X="22515" Y="9662" Z="0"/>
					<Vertex X="22515" Y="9677" Z="0"/>
					<Vertex X="22523" Y="9706" Z="0"/>
					<Vertex X="22523" Y="9720" Z="0"/>
					<Vertex X="22523" Y="9749" Z="0"/>
					<Vertex X="22523" Y="9756" Z="0"/>
					<Vertex X="22523" Y="9778" Z="0"/>
					<Vertex X="22523" Y="9800" Z="0"/>
					<Vertex X="22523" Y="9814" Z="0"/>
					<Vertex X="22523" Y="9836" Z="0"/>
					<Vertex X="22523" Y="9858" Z="0"/>
					<Vertex X="22523" Y="9872" Z="0"/>
					<Vertex X="22523" Y="9894" Z="0"/>
					<Vertex X="22523" Y="9908" Z="0"/>
					<Vertex X="22523" Y="9915" Z="0"/>
					<Vertex X="22523" Y="9930" Z="0"/>
					<Vertex X="22523" Y="9944" Z="0"/>
					<Vertex X="22523" Y="9952" Z="0"/>
					<Vertex X="22523" Y="9959" Z="0"/>
					<Vertex X="22523" Y="9973" Z="0"/>
					<Vertex X="22523" Y="9988" Z="0"/>
					<Vertex X="22523" Y="10010" Z="0"/>
					<Vertex X="22523" Y="10024" Z="0"/>
					<Vertex X="22523" Y="10031" Z="0"/>
					<Vertex X="22530" Y="10060" Z="0"/>
					<Vertex X="22530" Y="10067" Z="0"/>
					<Vertex X="22537" Y="10082" Z="0"/>
					<Vertex X="22537" Y="10089" Z="0"/>
					<Vertex X="22537" Y="10111" Z="0"/>
					<Vertex X="22544" Y="10125" Z="0"/>
					<Vertex X="22544" Y="10140" Z="0"/>
					<Vertex X="22551" Y="10154" Z="0"/>
					<Vertex X="22551" Y="10162" Z="0"/>
					<Vertex X="22551" Y="10176" Z="0"/>
					<Vertex X="22566" Y="10198" Z="0"/>
					<Vertex X="22573" Y="10212" Z="0"/>
					<Vertex X="22573" Y="10227" Z="0"/>
					<Vertex X="22588" Y="10241" Z="0"/>
					<Vertex X="22595" Y="10256" Z="0"/>
					<Vertex X="22602" Y="10270" Z="0"/>
					<Vertex X="22617" Y="10292" Z="0"/>
					<Vertex X="22624" Y="10299" Z="0"/>
					<Vertex X="22631" Y="10306" Z="0"/>
					<Vertex X="22638" Y="10321" Z="0"/>
					<Vertex X="22646" Y="10335" Z="0"/>
					<Vertex X="22653" Y="10342" Z="0"/>
					<Vertex X="22653" Y="10350" Z="0"/>
					<Vertex X="22667" Y="10364" Z="0"/>
					<Vertex X="22667" Y="10371" Z="0"/>
					<Vertex X="22667" Y="10386" Z="0"/>
					<Vertex X="22675" Y="10400" Z="0"/>
					<Vertex X="22682" Y="10415" Z="0"/>
					<Vertex X="22689" Y="10429" Z="0"/>
					<Vertex X="22696" Y="10444" Z="0"/>
					<Vertex X="22696" Y="10451" Z="0"/>
					<Vertex X="22703" Y="10466" Z="0"/>
					<Vertex X="22703" Y="10473" Z="0"/>
					<Vertex X="22703" Y="10487" Z="0"/>
					<Vertex X="22703" Y="10494" Z="0"/>
					<Vertex X="22703" Y="10502" Z="0"/>
					<Vertex X="22703" Y="10516" Z="0"/>
					<Vertex X="22703" Y="10523" Z="0"/>
					<Vertex X="22703" Y="10538" Z="0"/>
					<Vertex X="22703" Y="10545" Z="0"/>
					<Vertex X="22703" Y="10560" Z="0"/>
					<Vertex X="22703" Y="10567" Z="0"/>
					<Vertex X="22703" Y="10581" Z="0"/>
					<Vertex X="22696" Y="10596" Z="0"/>
					<Vertex X="22696" Y="10610" Z="0"/>
					<Vertex X="22689" Y="10618" Z="0"/>
					<Vertex X="22682" Y="10632" Z="0"/>
					<Vertex X="22675" Y="10639" Z="0"/>
					<Vertex X="22667" Y="10646" Z="0"/>
					<Vertex X="22667" Y="10661" Z="0"/>
					<Vertex X="22660" Y="10661" Z="0"/>
					<Vertex X="22653" Y="10668" Z="0"/>
					<Vertex X="22646" Y="10683" Z="0"/>
					<Vertex X="22638" Y="10683" Z="0"/>
					<Vertex X="22631" Y="10697" Z="0"/>
					<Vertex X="22624" Y="10712" Z="0"/>
					<Vertex X="22617" Y="10719" Z="0"/>
					<Vertex X="22609" Y="10719" Z="0"/>
					<Vertex X="22595" Y="10733" Z="0"/>
					<Vertex X="22580" Y="10748" Z="0"/>
					<Vertex X="22573" Y="10748" Z="0"/>
					<Vertex X="22566" Y="10755" Z="0"/>
					<Vertex X="22566" Y="10762" Z="0"/>
					<Vertex X="22551" Y="10784" Z="0"/>
					<Vertex X="22544" Y="10791" Z="0"/>
					<Vertex X="22530" Y="10791" Z="0"/>
					<Vertex X="22523" Y="10806" Z="0"/>
					<Vertex X="22508" Y="10806" Z="0"/>
					<Vertex X="22501" Y="10813" Z="0"/>
					<Vertex X="22472" Y="10835" Z="0"/>
					<Vertex X="22457" Y="10842" Z="0"/>
					<Vertex X="22443" Y="10849" Z="0"/>
					<Vertex X="22428" Y="10856" Z="0"/>
					<Vertex X="22407" Y="10871" Z="0"/>
					<Vertex X="22399" Y="10878" Z="0"/>
					<Vertex X="22385" Y="10885" Z="0"/>
					<Vertex X="22356" Y="10900" Z="0"/>
					<Vertex X="22342" Y="10914" Z="0"/>
					<Vertex X="22327" Y="10914" Z="0"/>
					<Vertex X="22313" Y="10921" Z="0"/>
					<Vertex X="22305" Y="10921" Z="0"/>
					<Vertex X="22284" Y="10929" Z="0"/>
					<Vertex X="22269" Y="10943" Z="0"/>
					<Vertex X="22262" Y="10943" Z="0"/>
					<Vertex X="22240" Y="10943" Z="0"/>
					<Vertex X="22219" Y="10950" Z="0"/>
					<Vertex X="22211" Y="10950" Z="0"/>
					<Vertex X="22204" Y="10958" Z="0"/>
					<Vertex X="22190" Y="10958" Z="0"/>
					<Vertex X="22175" Y="10965" Z="0"/>
					<Vertex X="22153" Y="10972" Z="0"/>
					<Vertex X="22146" Y="10972" Z="0"/>
					<Vertex X="22124" Y="10979" Z="0"/>
					<Vertex X="22096" Y="10987" Z="0"/>
					<Vertex X="22088" Y="10987" Z="0"/>
					<Vertex X="22074" Y="10994" Z="0"/>
					<Vertex X="22045" Y="11001" Z="0"/>
					<Vertex X="22030" Y="11008" Z="0"/>
					<Vertex X="22023" Y="11008" Z="0"/>
					<Vertex X="22009" Y="11008" Z="0"/>
					<Vertex X="22001" Y="11023" Z="0"/>
					<Vertex X="21994" Y="11023" Z="0"/>
					<Vertex X="21987" Y="11023" Z="0"/>
					<Vertex X="21972" Y="11030" Z="0"/>
					<Vertex X="21965" Y="11037" Z="0"/>
					<Vertex X="21951" Y="11045" Z="0"/>
					<Vertex X="21944" Y="11045" Z="0"/>
					<Vertex X="21936" Y="11052" Z="0"/>
					<Vertex X="21922" Y="11059" Z="0"/>
					<Vertex X="21915" Y="11059" Z="0"/>
					<Vertex X="21900" Y="11073" Z="0"/>
					<Vertex X="21886" Y="11081" Z="0"/>
					<Vertex X="21864" Y="11102" Z="0"/>
					<Vertex X="21857" Y="11102" Z="0"/>
					<Vertex X="21849" Y="11110" Z="0"/>
					<Vertex X="21835" Y="11117" Z="0"/>
					<Vertex X="21821" Y="11124" Z="0"/>
					<Vertex X="21813" Y="11139" Z="0"/>
					<Vertex X="21806" Y="11139" Z="0"/>
					<Vertex X="21792" Y="11153" Z="0"/>
					<Vertex X="21777" Y="11160" Z="0"/>
					<Vertex X="21763" Y="11168" Z="0"/>
					<Vertex X="21763" Y="11175" Z="0"/>
					<Vertex X="21755" Y="11175" Z="0"/>
					<Vertex X="21748" Y="11182" Z="0"/>
					<Vertex X="21734" Y="11196" Z="0"/>
					<Vertex X="21719" Y="11196" Z="0"/>
					<Vertex X="21705" Y="11196" Z="0"/>
					<Vertex X="21697" Y="11204" Z="0"/>
					<Vertex X="21690" Y="11211" Z="0"/>
					<Vertex X="21683" Y="11211" Z="0"/>
					<Vertex X="21683" Y="11218" Z="0"/>
					<Vertex X="21676" Y="11218" Z="0"/>
					<Vertex X="21669" Y="11218" Z="0"/>
					<Vertex X="21654" Y="11218" Z="0"/>
					<Vertex X="21647" Y="11225" Z="0"/>
					<Vertex X="21640" Y="11225" Z="0"/>
					<Vertex X="21632" Y="11240" Z="0"/>
					<Vertex X="21625" Y="11240" Z="0"/>
					<Vertex X="21618" Y="11240" Z="0"/>
					<Vertex X="21618" Y="11247" Z="0"/>
					<Vertex X="21611" Y="11247" Z="0"/>
					<Vertex X="21611" Y="11254" Z="0"/>
					<Vertex X="21603" Y="11254" Z="0"/>
					<Vertex X="21596" Y="11262" Z="0"/>
					<Vertex X="21589" Y="11262" Z="0"/>
					<Vertex X="21582" Y="11262" Z="0"/>
					<Vertex X="21574" Y="11269" Z="0"/>
					<Vertex X="21531" Y="11291" Z="0"/>
				</Vertices>
			</Region>
			<Region Id="4" Type="0" Zoom="0.102406" Selected="0" ImageLocation="" ImageFocus="0" Length="4458.7" Area="1067829.5" LengthMicrons="1097.7" AreaMicrons="64725.9" Text="SOLID" NegativeROA="0" InputRegionId="0" Analyze="1" DisplayId="4">
				<Attributes/>
				<Vertices>
					<Vertex X="22996" Y="22333" Z="0"/>
					<Vertex X="23006" Y="22333" Z="0"/>
					<Vertex X="23016" Y="22333" Z="0"/>
					<Vertex X="23026" Y="22333" Z="0"/>
					<Vertex X="23035" Y="22333" Z="0"/>
					<Vertex X="23045" Y="22333" Z="0"/>
					<Vertex X="23055" Y="22333" Z="0"/>
					<Vertex X="23065" Y="22333" Z="0"/>
					<Vertex X="23084" Y="22333" Z="0"/>
					<Vertex X="23104" Y="22333" Z="0"/>
					<Vertex X="23123" Y="22333" Z="0"/>
					<Vertex X="23153" Y="22333" Z="0"/>
					<Vertex X="23162" Y="22333" Z="0"/>
					<Vertex X="23182" Y="22333" Z="0"/>
					<Vertex X="23192" Y="22333" Z="0"/>
					<Vertex X="23211" Y="22333" Z="0"/>
					<Vertex X="23221" Y="22333" Z="0"/>
					<Vertex X="23240" Y="22333" Z="0"/>
					<Vertex X="23260" Y="22333" Z="0"/>
					<Vertex X="23289" Y="22333" Z="0"/>
					<Vertex X="23328" Y="22333" Z="0"/>
					<Vertex X="23338" Y="22333" Z="0"/>
					<Vertex X="23358" Y="22333" Z="0"/>
					<Vertex X="23387" Y="22333" Z="0"/>
					<Vertex X="23406" Y="22333" Z="0"/>
					<Vertex X="23426" Y="22333" Z="0"/>
					<Vertex X="23445" Y="22343" Z="0"/>
					<Vertex X="23465" Y="22343" Z="0"/>
					<Vertex X="23475" Y="22343" Z="0"/>
					<Vertex X="23485" Y="22353" Z="0"/>
					<Vertex X="23494" Y="22353" Z="0"/>
					<Vertex X="23514" Y="22353" Z="0"/>
					<Vertex X="23524" Y="22353" Z="0"/>
					<Vertex X="23543" Y="22362" Z="0"/>
					<Vertex X="23553" Y="22362" Z="0"/>
					<Vertex X="23563" Y="22362" Z="0"/>
					<Vertex X="23582" Y="22372" Z="0"/>
					<Vertex X="23592" Y="22372" Z="0"/>
					<Vertex X="23602" Y="22372" Z="0"/>
					<Vertex X="23611" Y="22382" Z="0"/>
					<Vertex X="23621" Y="22382" Z="0"/>
					<Vertex X="23621" Y="22392" Z="0"/>
					<Vertex X="23641" Y="22392" Z="0"/>
					<Vertex X="23641" Y="22401" Z="0"/>
					<Vertex X="23660" Y="22401" Z="0"/>
					<Vertex X="23680" Y="22411" Z="0"/>
					<Vertex X="23699" Y="22411" Z="0"/>
					<Vertex X="23709" Y="22411" Z="0"/>
					<Vertex X="23729" Y="22411" Z="0"/>
					<Vertex X="23738" Y="22421" Z="0"/>
					<Vertex X="23748" Y="22421" Z="0"/>
					<Vertex X="23758" Y="22431" Z="0"/>
					<Vertex X="23768" Y="22431" Z="0"/>
					<Vertex X="23777" Y="22431" Z="0"/>
					<Vertex X="23787" Y="22440" Z="0"/>
					<Vertex X="23807" Y="22440" Z="0"/>
					<Vertex X="23817" Y="22440" Z="0"/>
					<Vertex X="23826" Y="22440" Z="0"/>
					<Vertex X="23846" Y="22460" Z="0"/>
					<Vertex X="23856" Y="22460" Z="0"/>
					<Vertex X="23865" Y="22460" Z="0"/>
					<Vertex X="23875" Y="22479" Z="0"/>
					<Vertex X="23885" Y="22479" Z="0"/>
					<Vertex X="23904" Y="22479" Z="0"/>
					<Vertex X="23914" Y="22489" Z="0"/>
					<Vertex X="23914" Y="22499" Z="0"/>
					<Vertex X="23934" Y="22499" Z="0"/>
					<Vertex X="23943" Y="22499" Z="0"/>
					<Vertex X="23953" Y="22509" Z="0"/>
					<Vertex X="23992" Y="22528" Z="0"/>
					<Vertex X="24022" Y="22528" Z="0"/>
					<Vertex X="24051" Y="22528" Z="0"/>
					<Vertex X="24061" Y="22538" Z="0"/>
					<Vertex X="24070" Y="22538" Z="0"/>
					<Vertex X="24080" Y="22538" Z="0"/>
					<Vertex X="24109" Y="22548" Z="0"/>
					<Vertex X="24109" Y="22558" Z="0"/>
					<Vertex X="24119" Y="22558" Z="0"/>
					<Vertex X="24139" Y="22567" Z="0"/>
					<Vertex X="24158" Y="22577" Z="0"/>
					<Vertex X="24178" Y="22577" Z="0"/>
					<Vertex X="24188" Y="22587" Z="0"/>
					<Vertex X="24207" Y="22587" Z="0"/>
					<Vertex X="24236" Y="22597" Z="0"/>
					<Vertex X="24266" Y="22606" Z="0"/>
					<Vertex X="24285" Y="22616" Z="0"/>
					<Vertex X="24305" Y="22636" Z="0"/>
					<Vertex X="24315" Y="22636" Z="0"/>
					<Vertex X="24334" Y="22636" Z="0"/>
					<Vertex X="24344" Y="22645" Z="0"/>
					<Vertex X="24354" Y="22645" Z="0"/>
					<Vertex X="24363" Y="22655" Z="0"/>
					<Vertex X="24373" Y="22665" Z="0"/>
					<Vertex X="24383" Y="22675" Z="0"/>
					<Vertex X="24402" Y="22675" Z="0"/>
					<Vertex X="24412" Y="22685" Z="0"/>
					<Vertex X="24422" Y="22685" Z="0"/>
					<Vertex X="24422" Y="22694" Z="0"/>
					<Vertex X="24432" Y="22704" Z="0"/>
					<Vertex X="24442" Y="22704" Z="0"/>
					<Vertex X="24451" Y="22714" Z="0"/>
					<Vertex X="24461" Y="22724" Z="0"/>
					<Vertex X="24471" Y="22733" Z="0"/>
					<Vertex X="24490" Y="22743" Z="0"/>
					<Vertex X="24500" Y="22753" Z="0"/>
					<Vertex X="24510" Y="22763" Z="0"/>
					<Vertex X="24520" Y="22772" Z="0"/>
					<Vertex X="24529" Y="22782" Z="0"/>
					<Vertex X="24539" Y="22802" Z="0"/>
					<Vertex X="24539" Y="22811" Z="0"/>
					<Vertex X="24539" Y="22821" Z="0"/>
					<Vertex X="24539" Y="22831" Z="0"/>
					<Vertex X="24539" Y="22841" Z="0"/>
					<Vertex X="24539" Y="22851" Z="0"/>
					<Vertex X="24539" Y="22860" Z="0"/>
					<Vertex X="24539" Y="22870" Z="0"/>
					<Vertex X="24539" Y="22880" Z="0"/>
					<Vertex X="24539" Y="22890" Z="0"/>
					<Vertex X="24539" Y="22899" Z="0"/>
					<Vertex X="24539" Y="22909" Z="0"/>
					<Vertex X="24539" Y="22919" Z="0"/>
					<Vertex X="24539" Y="22929" Z="0"/>
					<Vertex X="24539" Y="22938" Z="0"/>
					<Vertex X="24539" Y="22948" Z="0"/>
					<Vertex X="24539" Y="22958" Z="0"/>
					<Vertex X="24539" Y="22968" Z="0"/>
					<Vertex X="24539" Y="22977" Z="0"/>
					<Vertex X="24529" Y="22987" Z="0"/>
					<Vertex X="24529" Y="22997" Z="0"/>
					<Vertex X="24529" Y="23007" Z="0"/>
					<Vertex X="24520" Y="23026" Z="0"/>
					<Vertex X="24520" Y="23036" Z="0"/>
					<Vertex X="24510" Y="23036" Z="0"/>
					<Vertex X="24510" Y="23046" Z="0"/>
					<Vertex X="24500" Y="23056" Z="0"/>
					<Vertex X="24490" Y="23065" Z="0"/>
					<Vertex X="24490" Y="23075" Z="0"/>
					<Vertex X="24481" Y="23085" Z="0"/>
					<Vertex X="24481" Y="23095" Z="0"/>
					<Vertex X="24471" Y="23095" Z="0"/>
					<Vertex X="24471" Y="23104" Z="0"/>
					<Vertex X="24461" Y="23104" Z="0"/>
					<Vertex X="24451" Y="23114" Z="0"/>
					<Vertex X="24442" Y="23124" Z="0"/>
					<Vertex X="24422" Y="23124" Z="0"/>
					<Vertex X="24412" Y="23134" Z="0"/>
					<Vertex X="24393" Y="23143" Z="0"/>
					<Vertex X="24383" Y="23153" Z="0"/>
					<Vertex X="24373" Y="23153" Z="0"/>
					<Vertex X="24363" Y="23153" Z="0"/>
					<Vertex X="24344" Y="23163" Z="0"/>
					<Vertex X="24334" Y="23163" Z="0"/>
					<Vertex X="24324" Y="23163" Z="0"/>
					<Vertex X="24315" Y="23163" Z="0"/>
					<Vertex X="24305" Y="23163" Z="0"/>
					<Vertex X="24285" Y="23173" Z="0"/>
					<Vertex X="24266" Y="23173" Z="0"/>
					<Vertex X="24256" Y="23173" Z="0"/>
					<Vertex X="24236" Y="23173" Z="0"/>
					<Vertex X="24217" Y="23183" Z="0"/>
					<Vertex X="24207" Y="23183" Z="0"/>
					<Vertex X="24197" Y="23183" Z="0"/>
					<Vertex X="24188" Y="23183" Z="0"/>
					<Vertex X="24178" Y="23183" Z="0"/>
					<Vertex X="24168" Y="23183" Z="0"/>
					<Vertex X="24139" Y="23183" Z="0"/>
					<Vertex X="24129" Y="23183" Z="0"/>
					<Vertex X="24100" Y="23183" Z="0"/>
					<Vertex X="24090" Y="23183" Z="0"/>
					<Vertex X="24070" Y="23183" Z="0"/>
					<Vertex X="24041" Y="23183" Z="0"/>
					<Vertex X="24031" Y="23183" Z="0"/>
					<Vertex X="24012" Y="23183" Z="0"/>
					<Vertex X="23992" Y="23183" Z="0"/>
					<Vertex X="23963" Y="23183" Z="0"/>
					<Vertex X="23943" Y="23183" Z="0"/>
					<Vertex X="23934" Y="23183" Z="0"/>
					<Vertex X="23914" Y="23183" Z="0"/>
					<Vertex X="23895" Y="23183" Z="0"/>
					<Vertex X="23875" Y="23183" Z="0"/>
					<Vertex X="23856" Y="23183" Z="0"/>
					<Vertex X="23836" Y="23183" Z="0"/>
					<Vertex X="23817" Y="23183" Z="0"/>
					<Vertex X="23797" Y="23173" Z="0"/>
					<Vertex X="23777" Y="23173" Z="0"/>
					<Vertex X="23768" Y="23173" Z="0"/>
					<Vertex X="23748" Y="23163" Z="0"/>
					<Vertex X="23738" Y="23163" Z="0"/>
					<Vertex X="23729" Y="23163" Z="0"/>
					<Vertex X="23709" Y="23153" Z="0"/>
					<Vertex X="23699" Y="23153" Z="0"/>
					<Vertex X="23680" Y="23143" Z="0"/>
					<Vertex X="23670" Y="23143" Z="0"/>
					<Vertex X="23660" Y="23143" Z="0"/>
					<Vertex X="23641" Y="23143" Z="0"/>
					<Vertex X="23631" Y="23134" Z="0"/>
					<Vertex X="23602" Y="23134" Z="0"/>
					<Vertex X="23582" Y="23134" Z="0"/>
					<Vertex X="23563" Y="23134" Z="0"/>
					<Vertex X="23543" Y="23114" Z="0"/>
					<Vertex X="23524" Y="23114" Z="0"/>
					<Vertex X="23504" Y="23114" Z="0"/>
					<Vertex X="23485" Y="23114" Z="0"/>
					<Vertex X="23465" Y="23114" Z="0"/>
					<Vertex X="23445" Y="23104" Z="0"/>
					<Vertex X="23436" Y="23104" Z="0"/>
					<Vertex X="23426" Y="23104" Z="0"/>
					<Vertex X="23406" Y="23095" Z="0"/>
					<Vertex X="23387" Y="23095" Z="0"/>
					<Vertex X="23358" Y="23085" Z="0"/>
					<Vertex X="23348" Y="23085" Z="0"/>
					<Vertex X="23338" Y="23075" Z="0"/>
					<Vertex X="23328" Y="23075" Z="0"/>
					<Vertex X="23309" Y="23065" Z="0"/>
					<Vertex X="23299" Y="23065" Z="0"/>
					<Vertex X="23289" Y="23065" Z="0"/>
					<Vertex X="23270" Y="23065" Z="0"/>
					<Vertex X="23250" Y="23046" Z="0"/>
					<Vertex X="23240" Y="23046" Z="0"/>
					<Vertex X="23231" Y="23046" Z="0"/>
					<Vertex X="23221" Y="23036" Z="0"/>
					<Vertex X="23201" Y="23036" Z="0"/>
					<Vertex X="23172" Y="23036" Z="0"/>
					<Vertex X="23162" Y="23026" Z="0"/>
					<Vertex X="23143" Y="23026" Z="0"/>
					<Vertex X="23143" Y="23017" Z="0"/>
					<Vertex X="23133" Y="23007" Z="0"/>
					<Vertex X="23123" Y="23007" Z="0"/>
					<Vertex X="23113" Y="23007" Z="0"/>
					<Vertex X="23094" Y="23007" Z="0"/>
					<Vertex X="23074" Y="22997" Z="0"/>
					<Vertex X="23065" Y="22997" Z="0"/>
					<Vertex X="23045" Y="22987" Z="0"/>
					<Vertex X="23035" Y="22987" Z="0"/>
					<Vertex X="23016" Y="22977" Z="0"/>
					<Vertex X="23006" Y="22977" Z="0"/>
					<Vertex X="22987" Y="22968" Z="0"/>
					<Vertex X="22977" Y="22968" Z="0"/>
					<Vertex X="22967" Y="22968" Z="0"/>
					<Vertex X="22957" Y="22958" Z="0"/>
					<Vertex X="22947" Y="22948" Z="0"/>
					<Vertex X="22938" Y="22938" Z="0"/>
					<Vertex X="22938" Y="22929" Z="0"/>
					<Vertex X="22938" Y="22919" Z="0"/>
					<Vertex X="22928" Y="22899" Z="0"/>
					<Vertex X="22928" Y="22890" Z="0"/>
					<Vertex X="22928" Y="22880" Z="0"/>
					<Vertex X="22928" Y="22870" Z="0"/>
					<Vertex X="22918" Y="22851" Z="0"/>
					<Vertex X="22918" Y="22841" Z="0"/>
					<Vertex X="22918" Y="22831" Z="0"/>
					<Vertex X="22918" Y="22821" Z="0"/>
					<Vertex X="22918" Y="22802" Z="0"/>
					<Vertex X="22918" Y="22792" Z="0"/>
					<Vertex X="22908" Y="22792" Z="0"/>
					<Vertex X="22908" Y="22772" Z="0"/>
					<Vertex X="22908" Y="22753" Z="0"/>
					<Vertex X="22908" Y="22733" Z="0"/>
					<Vertex X="22908" Y="22724" Z="0"/>
					<Vertex X="22899" Y="22704" Z="0"/>
					<Vertex X="22899" Y="22694" Z="0"/>
					<Vertex X="22899" Y="22675" Z="0"/>
					<Vertex X="22879" Y="22655" Z="0"/>
					<Vertex X="22879" Y="22645" Z="0"/>
					<Vertex X="22879" Y="22626" Z="0"/>
					<Vertex X="22879" Y="22606" Z="0"/>
					<Vertex X="22869" Y="22587" Z="0"/>
					<Vertex X="22869" Y="22567" Z="0"/>
					<Vertex X="22869" Y="22558" Z="0"/>
					<Vertex X="22869" Y="22528" Z="0"/>
					<Vertex X="22869" Y="22509" Z="0"/>
					<Vertex X="22869" Y="22499" Z="0"/>
					<Vertex X="22869" Y="22479" Z="0"/>
					<Vertex X="22869" Y="22470" Z="0"/>
					<Vertex X="22869" Y="22450" Z="0"/>
					<Vertex X="22869" Y="22440" Z="0"/>
					<Vertex X="22879" Y="22421" Z="0"/>
					<Vertex X="22879" Y="22411" Z="0"/>
					<Vertex X="22889" Y="22411" Z="0"/>
					<Vertex X="22889" Y="22401" Z="0"/>
					<Vertex X="22899" Y="22392" Z="0"/>
					<Vertex X="22908" Y="22392" Z="0"/>
					<Vertex X="22908" Y="22382" Z="0"/>
					<Vertex X="22918" Y="22382" Z="0"/>
					<Vertex X="22928" Y="22382" Z="0"/>
					<Vertex X="22938" Y="22372" Z="0"/>
					<Vertex X="22938" Y="22362" Z="0"/>
					<Vertex X="22947" Y="22362" Z="0"/>
					<Vertex X="22947" Y="22353" Z="0"/>
					<Vertex X="22957" Y="22353" Z="0"/>
					<Vertex X="22996" Y="22333" Z="0"/>
				</Vertices>
			</Region>
			<Region Id="5" Type="0" Zoom="0.100859" Selected="0" ImageLocation="" ImageFocus="0" Length="19168.7" Area="17063582.0" LengthMicrons="4719.3" AreaMicrons="1034299.4" Text="NC" NegativeROA="0" InputRegionId="0" Analyze="1" DisplayId="5">
				<Attributes/>
				<Vertices>
					<Vertex X="22536" Y="18918" Z="0"/>
					<Vertex X="22546" Y="18918" Z="0"/>
					<Vertex X="22556" Y="18918" Z="0"/>
					<Vertex X="22576" Y="18908" Z="0"/>
					<Vertex X="22596" Y="18898" Z="0"/>
					<Vertex X="22616" Y="18898" Z="0"/>
					<Vertex X="22626" Y="18898" Z="0"/>
					<Vertex X="22645" Y="18888" Z="0"/>
					<Vertex X="22655" Y="18888" Z="0"/>
					<Vertex X="22675" Y="18888" Z="0"/>
					<Vertex X="22705" Y="18878" Z="0"/>
					<Vertex X="22725" Y="18878" Z="0"/>
					<Vertex X="22735" Y="18878" Z="0"/>
					<Vertex X="22754" Y="18878" Z="0"/>
					<Vertex X="22774" Y="18878" Z="0"/>
					<Vertex X="22794" Y="18878" Z="0"/>
					<Vertex X="22814" Y="18878" Z="0"/>
					<Vertex X="22834" Y="18878" Z="0"/>
					<Vertex X="22844" Y="18878" Z="0"/>
					<Vertex X="22863" Y="18878" Z="0"/>
					<Vertex X="22883" Y="18878" Z="0"/>
					<Vertex X="22893" Y="18878" Z="0"/>
					<Vertex X="22923" Y="18878" Z="0"/>
					<Vertex X="22933" Y="18878" Z="0"/>
					<Vertex X="22943" Y="18888" Z="0"/>
					<Vertex X="22953" Y="18888" Z="0"/>
					<Vertex X="22982" Y="18898" Z="0"/>
					<Vertex X="22992" Y="18898" Z="0"/>
					<Vertex X="23012" Y="18918" Z="0"/>
					<Vertex X="23022" Y="18918" Z="0"/>
					<Vertex X="23032" Y="18918" Z="0"/>
					<Vertex X="23052" Y="18928" Z="0"/>
					<Vertex X="23072" Y="18938" Z="0"/>
					<Vertex X="23101" Y="18948" Z="0"/>
					<Vertex X="23111" Y="18957" Z="0"/>
					<Vertex X="23121" Y="18957" Z="0"/>
					<Vertex X="23131" Y="18967" Z="0"/>
					<Vertex X="23141" Y="18967" Z="0"/>
					<Vertex X="23151" Y="18967" Z="0"/>
					<Vertex X="23171" Y="18977" Z="0"/>
					<Vertex X="23191" Y="18997" Z="0"/>
					<Vertex X="23220" Y="19017" Z="0"/>
					<Vertex X="23230" Y="19017" Z="0"/>
					<Vertex X="23240" Y="19027" Z="0"/>
					<Vertex X="23260" Y="19037" Z="0"/>
					<Vertex X="23280" Y="19057" Z="0"/>
					<Vertex X="23300" Y="19076" Z="0"/>
					<Vertex X="23310" Y="19086" Z="0"/>
					<Vertex X="23320" Y="19096" Z="0"/>
					<Vertex X="23329" Y="19096" Z="0"/>
					<Vertex X="23349" Y="19116" Z="0"/>
					<Vertex X="23369" Y="19126" Z="0"/>
					<Vertex X="23379" Y="19136" Z="0"/>
					<Vertex X="23389" Y="19146" Z="0"/>
					<Vertex X="23399" Y="19146" Z="0"/>
					<Vertex X="23419" Y="19166" Z="0"/>
					<Vertex X="23429" Y="19166" Z="0"/>
					<Vertex X="23439" Y="19176" Z="0"/>
					<Vertex X="23458" Y="19186" Z="0"/>
					<Vertex X="23478" Y="19205" Z="0"/>
					<Vertex X="23488" Y="19215" Z="0"/>
					<Vertex X="23518" Y="19235" Z="0"/>
					<Vertex X="23538" Y="19245" Z="0"/>
					<Vertex X="23558" Y="19265" Z="0"/>
					<Vertex X="23567" Y="19275" Z="0"/>
					<Vertex X="23587" Y="19295" Z="0"/>
					<Vertex X="23597" Y="19314" Z="0"/>
					<Vertex X="23617" Y="19324" Z="0"/>
					<Vertex X="23627" Y="19334" Z="0"/>
					<Vertex X="23637" Y="19344" Z="0"/>
					<Vertex X="23647" Y="19354" Z="0"/>
					<Vertex X="23667" Y="19364" Z="0"/>
					<Vertex X="23667" Y="19374" Z="0"/>
					<Vertex X="23686" Y="19394" Z="0"/>
					<Vertex X="23706" Y="19394" Z="0"/>
					<Vertex X="23706" Y="19404" Z="0"/>
					<Vertex X="23716" Y="19414" Z="0"/>
					<Vertex X="23726" Y="19423" Z="0"/>
					<Vertex X="23736" Y="19433" Z="0"/>
					<Vertex X="23746" Y="19443" Z="0"/>
					<Vertex X="23766" Y="19443" Z="0"/>
					<Vertex X="23766" Y="19453" Z="0"/>
					<Vertex X="23786" Y="19463" Z="0"/>
					<Vertex X="23786" Y="19473" Z="0"/>
					<Vertex X="23805" Y="19483" Z="0"/>
					<Vertex X="23805" Y="19493" Z="0"/>
					<Vertex X="23815" Y="19493" Z="0"/>
					<Vertex X="23825" Y="19503" Z="0"/>
					<Vertex X="23835" Y="19503" Z="0"/>
					<Vertex X="23835" Y="19513" Z="0"/>
					<Vertex X="23845" Y="19523" Z="0"/>
					<Vertex X="23855" Y="19523" Z="0"/>
					<Vertex X="23865" Y="19523" Z="0"/>
					<Vertex X="23885" Y="19533" Z="0"/>
					<Vertex X="23895" Y="19542" Z="0"/>
					<Vertex X="23905" Y="19552" Z="0"/>
					<Vertex X="23914" Y="19562" Z="0"/>
					<Vertex X="23924" Y="19562" Z="0"/>
					<Vertex X="23934" Y="19572" Z="0"/>
					<Vertex X="23944" Y="19572" Z="0"/>
					<Vertex X="23954" Y="19582" Z="0"/>
					<Vertex X="23954" Y="19592" Z="0"/>
					<Vertex X="23964" Y="19592" Z="0"/>
					<Vertex X="23974" Y="19612" Z="0"/>
					<Vertex X="23994" Y="19612" Z="0"/>
					<Vertex X="23994" Y="19622" Z="0"/>
					<Vertex X="24014" Y="19622" Z="0"/>
					<Vertex X="24024" Y="19622" Z="0"/>
					<Vertex X="24024" Y="19632" Z="0"/>
					<Vertex X="24043" Y="19642" Z="0"/>
					<Vertex X="24053" Y="19652" Z="0"/>
					<Vertex X="24073" Y="19661" Z="0"/>
					<Vertex X="24083" Y="19661" Z="0"/>
					<Vertex X="24103" Y="19681" Z="0"/>
					<Vertex X="24123" Y="19691" Z="0"/>
					<Vertex X="24142" Y="19691" Z="0"/>
					<Vertex X="24162" Y="19711" Z="0"/>
					<Vertex X="24182" Y="19721" Z="0"/>
					<Vertex X="24192" Y="19731" Z="0"/>
					<Vertex X="24212" Y="19731" Z="0"/>
					<Vertex X="24232" Y="19751" Z="0"/>
					<Vertex X="24252" Y="19761" Z="0"/>
					<Vertex X="24271" Y="19761" Z="0"/>
					<Vertex X="24291" Y="19780" Z="0"/>
					<Vertex X="24311" Y="19790" Z="0"/>
					<Vertex X="24331" Y="19790" Z="0"/>
					<Vertex X="24351" Y="19790" Z="0"/>
					<Vertex X="24371" Y="19800" Z="0"/>
					<Vertex X="24390" Y="19800" Z="0"/>
					<Vertex X="24400" Y="19800" Z="0"/>
					<Vertex X="24420" Y="19810" Z="0"/>
					<Vertex X="24440" Y="19810" Z="0"/>
					<Vertex X="24440" Y="19820" Z="0"/>
					<Vertex X="24460" Y="19820" Z="0"/>
					<Vertex X="24480" Y="19830" Z="0"/>
					<Vertex X="24499" Y="19830" Z="0"/>
					<Vertex X="24509" Y="19830" Z="0"/>
					<Vertex X="24539" Y="19830" Z="0"/>
					<Vertex X="24549" Y="19850" Z="0"/>
					<Vertex X="24569" Y="19850" Z="0"/>
					<Vertex X="24589" Y="19850" Z="0"/>
					<Vertex X="24599" Y="19850" Z="0"/>
					<Vertex X="24608" Y="19850" Z="0"/>
					<Vertex X="24648" Y="19850" Z="0"/>
					<Vertex X="24668" Y="19850" Z="0"/>
					<Vertex X="24678" Y="19860" Z="0"/>
					<Vertex X="24688" Y="19860" Z="0"/>
					<Vertex X="24718" Y="19860" Z="0"/>
					<Vertex X="24737" Y="19870" Z="0"/>
					<Vertex X="24747" Y="19870" Z="0"/>
					<Vertex X="24767" Y="19870" Z="0"/>
					<Vertex X="24797" Y="19870" Z="0"/>
					<Vertex X="24827" Y="19889" Z="0"/>
					<Vertex X="24846" Y="19889" Z="0"/>
					<Vertex X="24856" Y="19889" Z="0"/>
					<Vertex X="24876" Y="19889" Z="0"/>
					<Vertex X="24886" Y="19889" Z="0"/>
					<Vertex X="24896" Y="19889" Z="0"/>
					<Vertex X="24926" Y="19889" Z="0"/>
					<Vertex X="24936" Y="19889" Z="0"/>
					<Vertex X="24956" Y="19889" Z="0"/>
					<Vertex X="24965" Y="19889" Z="0"/>
					<Vertex X="24995" Y="19899" Z="0"/>
					<Vertex X="25025" Y="19899" Z="0"/>
					<Vertex X="25035" Y="19899" Z="0"/>
					<Vertex X="25055" Y="19899" Z="0"/>
					<Vertex X="25065" Y="19899" Z="0"/>
					<Vertex X="25094" Y="19899" Z="0"/>
					<Vertex X="25104" Y="19899" Z="0"/>
					<Vertex X="25124" Y="19899" Z="0"/>
					<Vertex X="25134" Y="19899" Z="0"/>
					<Vertex X="25144" Y="19899" Z="0"/>
					<Vertex X="25164" Y="19899" Z="0"/>
					<Vertex X="25193" Y="19899" Z="0"/>
					<Vertex X="25203" Y="19899" Z="0"/>
					<Vertex X="25213" Y="19899" Z="0"/>
					<Vertex X="25233" Y="19899" Z="0"/>
					<Vertex X="25253" Y="19899" Z="0"/>
					<Vertex X="25273" Y="19899" Z="0"/>
					<Vertex X="25303" Y="19899" Z="0"/>
					<Vertex X="25312" Y="19899" Z="0"/>
					<Vertex X="25332" Y="19899" Z="0"/>
					<Vertex X="25352" Y="19899" Z="0"/>
					<Vertex X="25382" Y="19899" Z="0"/>
					<Vertex X="25392" Y="19899" Z="0"/>
					<Vertex X="25412" Y="19899" Z="0"/>
					<Vertex X="25421" Y="19899" Z="0"/>
					<Vertex X="25451" Y="19909" Z="0"/>
					<Vertex X="25461" Y="19909" Z="0"/>
					<Vertex X="25481" Y="19909" Z="0"/>
					<Vertex X="25511" Y="19909" Z="0"/>
					<Vertex X="25531" Y="19909" Z="0"/>
					<Vertex X="25560" Y="19909" Z="0"/>
					<Vertex X="25590" Y="19909" Z="0"/>
					<Vertex X="25610" Y="19909" Z="0"/>
					<Vertex X="25630" Y="19909" Z="0"/>
					<Vertex X="25659" Y="19909" Z="0"/>
					<Vertex X="25679" Y="19909" Z="0"/>
					<Vertex X="25699" Y="19909" Z="0"/>
					<Vertex X="25729" Y="19909" Z="0"/>
					<Vertex X="25749" Y="19909" Z="0"/>
					<Vertex X="25788" Y="19919" Z="0"/>
					<Vertex X="25808" Y="19929" Z="0"/>
					<Vertex X="25828" Y="19929" Z="0"/>
					<Vertex X="25858" Y="19929" Z="0"/>
					<Vertex X="25868" Y="19929" Z="0"/>
					<Vertex X="25897" Y="19929" Z="0"/>
					<Vertex X="25927" Y="19929" Z="0"/>
					<Vertex X="25937" Y="19929" Z="0"/>
					<Vertex X="25967" Y="19929" Z="0"/>
					<Vertex X="26006" Y="19929" Z="0"/>
					<Vertex X="26016" Y="19929" Z="0"/>
					<Vertex X="26036" Y="19929" Z="0"/>
					<Vertex X="26046" Y="19929" Z="0"/>
					<Vertex X="26076" Y="19929" Z="0"/>
					<Vertex X="26116" Y="19939" Z="0"/>
					<Vertex X="26135" Y="19939" Z="0"/>
					<Vertex X="26165" Y="19939" Z="0"/>
					<Vertex X="26195" Y="19939" Z="0"/>
					<Vertex X="26235" Y="19939" Z="0"/>
					<Vertex X="26264" Y="19939" Z="0"/>
					<Vertex X="26294" Y="19939" Z="0"/>
					<Vertex X="26314" Y="19939" Z="0"/>
					<Vertex X="26334" Y="19939" Z="0"/>
					<Vertex X="26363" Y="19939" Z="0"/>
					<Vertex X="26383" Y="19939" Z="0"/>
					<Vertex X="26413" Y="19939" Z="0"/>
					<Vertex X="26443" Y="19939" Z="0"/>
					<Vertex X="26453" Y="19939" Z="0"/>
					<Vertex X="26472" Y="19939" Z="0"/>
					<Vertex X="26502" Y="19939" Z="0"/>
					<Vertex X="26532" Y="19939" Z="0"/>
					<Vertex X="26552" Y="19939" Z="0"/>
					<Vertex X="26562" Y="19939" Z="0"/>
					<Vertex X="26591" Y="19939" Z="0"/>
					<Vertex X="26621" Y="19939" Z="0"/>
					<Vertex X="26641" Y="19939" Z="0"/>
					<Vertex X="26661" Y="19939" Z="0"/>
					<Vertex X="26681" Y="19939" Z="0"/>
					<Vertex X="26701" Y="19939" Z="0"/>
					<Vertex X="26730" Y="19939" Z="0"/>
					<Vertex X="26750" Y="19939" Z="0"/>
					<Vertex X="26780" Y="19939" Z="0"/>
					<Vertex X="26810" Y="19939" Z="0"/>
					<Vertex X="26819" Y="19939" Z="0"/>
					<Vertex X="26849" Y="19939" Z="0"/>
					<Vertex X="26879" Y="19939" Z="0"/>
					<Vertex X="26889" Y="19939" Z="0"/>
					<Vertex X="26919" Y="19939" Z="0"/>
					<Vertex X="26958" Y="19939" Z="0"/>
					<Vertex X="26968" Y="19939" Z="0"/>
					<Vertex X="26998" Y="19939" Z="0"/>
					<Vertex X="27008" Y="19939" Z="0"/>
					<Vertex X="27028" Y="19939" Z="0"/>
					<Vertex X="27067" Y="19929" Z="0"/>
					<Vertex X="27077" Y="19929" Z="0"/>
					<Vertex X="27097" Y="19929" Z="0"/>
					<Vertex X="27117" Y="19929" Z="0"/>
					<Vertex X="27147" Y="19919" Z="0"/>
					<Vertex X="27176" Y="19919" Z="0"/>
					<Vertex X="27196" Y="19909" Z="0"/>
					<Vertex X="27216" Y="19909" Z="0"/>
					<Vertex X="27246" Y="19899" Z="0"/>
					<Vertex X="27276" Y="19889" Z="0"/>
					<Vertex X="27295" Y="19880" Z="0"/>
					<Vertex X="27325" Y="19880" Z="0"/>
					<Vertex X="27375" Y="19870" Z="0"/>
					<Vertex X="27404" Y="19860" Z="0"/>
					<Vertex X="27424" Y="19860" Z="0"/>
					<Vertex X="27444" Y="19850" Z="0"/>
					<Vertex X="27454" Y="19840" Z="0"/>
					<Vertex X="27494" Y="19840" Z="0"/>
					<Vertex X="27514" Y="19840" Z="0"/>
					<Vertex X="27533" Y="19820" Z="0"/>
					<Vertex X="27553" Y="19810" Z="0"/>
					<Vertex X="27583" Y="19810" Z="0"/>
					<Vertex X="27613" Y="19810" Z="0"/>
					<Vertex X="27633" Y="19800" Z="0"/>
					<Vertex X="27642" Y="19790" Z="0"/>
					<Vertex X="27662" Y="19780" Z="0"/>
					<Vertex X="27672" Y="19780" Z="0"/>
					<Vertex X="27692" Y="19780" Z="0"/>
					<Vertex X="27712" Y="19771" Z="0"/>
					<Vertex X="27732" Y="19771" Z="0"/>
					<Vertex X="27751" Y="19771" Z="0"/>
					<Vertex X="27761" Y="19771" Z="0"/>
					<Vertex X="27781" Y="19761" Z="0"/>
					<Vertex X="27801" Y="19761" Z="0"/>
					<Vertex X="27821" Y="19761" Z="0"/>
					<Vertex X="27841" Y="19751" Z="0"/>
					<Vertex X="27870" Y="19751" Z="0"/>
					<Vertex X="27890" Y="19741" Z="0"/>
					<Vertex X="27900" Y="19741" Z="0"/>
					<Vertex X="27920" Y="19731" Z="0"/>
					<Vertex X="27930" Y="19731" Z="0"/>
					<Vertex X="27940" Y="19731" Z="0"/>
					<Vertex X="27970" Y="19731" Z="0"/>
					<Vertex X="27980" Y="19731" Z="0"/>
					<Vertex X="28019" Y="19711" Z="0"/>
					<Vertex X="28039" Y="19701" Z="0"/>
					<Vertex X="28049" Y="19701" Z="0"/>
					<Vertex X="28069" Y="19701" Z="0"/>
					<Vertex X="28079" Y="19701" Z="0"/>
					<Vertex X="28089" Y="19701" Z="0"/>
					<Vertex X="28108" Y="19701" Z="0"/>
					<Vertex X="28118" Y="19701" Z="0"/>
					<Vertex X="28138" Y="19701" Z="0"/>
					<Vertex X="28148" Y="19691" Z="0"/>
					<Vertex X="28168" Y="19691" Z="0"/>
					<Vertex X="28198" Y="19691" Z="0"/>
					<Vertex X="28217" Y="19681" Z="0"/>
					<Vertex X="28247" Y="19671" Z="0"/>
					<Vertex X="28257" Y="19671" Z="0"/>
					<Vertex X="28277" Y="19671" Z="0"/>
					<Vertex X="28297" Y="19671" Z="0"/>
					<Vertex X="28317" Y="19661" Z="0"/>
					<Vertex X="28327" Y="19661" Z="0"/>
					<Vertex X="28356" Y="19661" Z="0"/>
					<Vertex X="28376" Y="19652" Z="0"/>
					<Vertex X="28386" Y="19652" Z="0"/>
					<Vertex X="28416" Y="19652" Z="0"/>
					<Vertex X="28426" Y="19652" Z="0"/>
					<Vertex X="28446" Y="19642" Z="0"/>
					<Vertex X="28465" Y="19642" Z="0"/>
					<Vertex X="28505" Y="19632" Z="0"/>
					<Vertex X="28515" Y="19632" Z="0"/>
					<Vertex X="28535" Y="19632" Z="0"/>
					<Vertex X="28545" Y="19632" Z="0"/>
					<Vertex X="28555" Y="19632" Z="0"/>
					<Vertex X="28565" Y="19632" Z="0"/>
					<Vertex X="28574" Y="19622" Z="0"/>
					<Vertex X="28584" Y="19622" Z="0"/>
					<Vertex X="28594" Y="19622" Z="0"/>
					<Vertex X="28624" Y="19622" Z="0"/>
					<Vertex X="28634" Y="19622" Z="0"/>
					<Vertex X="28654" Y="19622" Z="0"/>
					<Vertex X="28664" Y="19622" Z="0"/>
					<Vertex X="28674" Y="19622" Z="0"/>
					<Vertex X="28683" Y="19622" Z="0"/>
					<Vertex X="28693" Y="19622" Z="0"/>
					<Vertex X="28713" Y="19622" Z="0"/>
					<Vertex X="28723" Y="19622" Z="0"/>
					<Vertex X="28733" Y="19622" Z="0"/>
					<Vertex X="28753" Y="19622" Z="0"/>
					<Vertex X="28773" Y="19622" Z="0"/>
					<Vertex X="28793" Y="19622" Z="0"/>
					<Vertex X="28812" Y="19622" Z="0"/>
					<Vertex X="28832" Y="19622" Z="0"/>
					<Vertex X="28852" Y="19622" Z="0"/>
					<Vertex X="28862" Y="19622" Z="0"/>
					<Vertex X="28882" Y="19622" Z="0"/>
					<Vertex X="28892" Y="19622" Z="0"/>
					<Vertex X="28921" Y="19622" Z="0"/>
					<Vertex X="28941" Y="19622" Z="0"/>
					<Vertex X="28961" Y="19622" Z="0"/>
					<Vertex X="28971" Y="19622" Z="0"/>
					<Vertex X="29001" Y="19622" Z="0"/>
					<Vertex X="29021" Y="19622" Z="0"/>
					<Vertex X="29040" Y="19622" Z="0"/>
					<Vertex X="29050" Y="19622" Z="0"/>
					<Vertex X="29060" Y="19622" Z="0"/>
					<Vertex X="29070" Y="19622" Z="0"/>
					<Vertex X="29100" Y="19622" Z="0"/>
					<Vertex X="29120" Y="19632" Z="0"/>
					<Vertex X="29140" Y="19642" Z="0"/>
					<Vertex X="29159" Y="19642" Z="0"/>
					<Vertex X="29179" Y="19652" Z="0"/>
					<Vertex X="29199" Y="19661" Z="0"/>
					<Vertex X="29209" Y="19671" Z="0"/>
					<Vertex X="29239" Y="19681" Z="0"/>
					<Vertex X="29249" Y="19681" Z="0"/>
					<Vertex X="29268" Y="19701" Z="0"/>
					<Vertex X="29288" Y="19711" Z="0"/>
					<Vertex X="29298" Y="19721" Z="0"/>
					<Vertex X="29308" Y="19731" Z="0"/>
					<Vertex X="29318" Y="19741" Z="0"/>
					<Vertex X="29328" Y="19751" Z="0"/>
					<Vertex X="29338" Y="19771" Z="0"/>
					<Vertex X="29348" Y="19780" Z="0"/>
					<Vertex X="29348" Y="19800" Z="0"/>
					<Vertex X="29368" Y="19820" Z="0"/>
					<Vertex X="29378" Y="19840" Z="0"/>
					<Vertex X="29397" Y="19850" Z="0"/>
					<Vertex X="29407" Y="19870" Z="0"/>
					<Vertex X="29417" Y="19880" Z="0"/>
					<Vertex X="29427" Y="19899" Z="0"/>
					<Vertex X="29437" Y="19909" Z="0"/>
					<Vertex X="29447" Y="19919" Z="0"/>
					<Vertex X="29447" Y="19939" Z="0"/>
					<Vertex X="29457" Y="19949" Z="0"/>
					<Vertex X="29487" Y="19999" Z="0"/>
					<Vertex X="29487" Y="20008" Z="0"/>
					<Vertex X="29496" Y="20028" Z="0"/>
					<Vertex X="29516" Y="20058" Z="0"/>
					<Vertex X="29526" Y="20068" Z="0"/>
					<Vertex X="29536" Y="20088" Z="0"/>
					<Vertex X="29546" Y="20118" Z="0"/>
					<Vertex X="29566" Y="20137" Z="0"/>
					<Vertex X="29576" Y="20147" Z="0"/>
					<Vertex X="29576" Y="20177" Z="0"/>
					<Vertex X="29596" Y="20187" Z="0"/>
					<Vertex X="29596" Y="20197" Z="0"/>
					<Vertex X="29615" Y="20217" Z="0"/>
					<Vertex X="29625" Y="20227" Z="0"/>
					<Vertex X="29635" Y="20246" Z="0"/>
					<Vertex X="29645" Y="20266" Z="0"/>
					<Vertex X="29665" Y="20276" Z="0"/>
					<Vertex X="29675" Y="20296" Z="0"/>
					<Vertex X="29685" Y="20316" Z="0"/>
					<Vertex X="29705" Y="20336" Z="0"/>
					<Vertex X="29705" Y="20346" Z="0"/>
					<Vertex X="29705" Y="20355" Z="0"/>
					<Vertex X="29705" Y="20375" Z="0"/>
					<Vertex X="29705" Y="20385" Z="0"/>
					<Vertex X="29715" Y="20385" Z="0"/>
					<Vertex X="29715" Y="20415" Z="0"/>
					<Vertex X="29725" Y="20435" Z="0"/>
					<Vertex X="29725" Y="20455" Z="0"/>
					<Vertex X="29725" Y="20474" Z="0"/>
					<Vertex X="29725" Y="20484" Z="0"/>
					<Vertex X="29725" Y="20514" Z="0"/>
					<Vertex X="29725" Y="20544" Z="0"/>
					<Vertex X="29725" Y="20564" Z="0"/>
					<Vertex X="29725" Y="20584" Z="0"/>
					<Vertex X="29725" Y="20603" Z="0"/>
					<Vertex X="29725" Y="20623" Z="0"/>
					<Vertex X="29725" Y="20633" Z="0"/>
					<Vertex X="29715" Y="20653" Z="0"/>
					<Vertex X="29705" Y="20673" Z="0"/>
					<Vertex X="29695" Y="20683" Z="0"/>
					<Vertex X="29685" Y="20693" Z="0"/>
					<Vertex X="29685" Y="20703" Z="0"/>
					<Vertex X="29685" Y="20722" Z="0"/>
					<Vertex X="29665" Y="20742" Z="0"/>
					<Vertex X="29665" Y="20762" Z="0"/>
					<Vertex X="29645" Y="20772" Z="0"/>
					<Vertex X="29645" Y="20782" Z="0"/>
					<Vertex X="29635" Y="20812" Z="0"/>
					<Vertex X="29615" Y="20821" Z="0"/>
					<Vertex X="29615" Y="20841" Z="0"/>
					<Vertex X="29586" Y="20871" Z="0"/>
					<Vertex X="29576" Y="20871" Z="0"/>
					<Vertex X="29576" Y="20891" Z="0"/>
					<Vertex X="29556" Y="20911" Z="0"/>
					<Vertex X="29546" Y="20921" Z="0"/>
					<Vertex X="29536" Y="20940" Z="0"/>
					<Vertex X="29526" Y="20960" Z="0"/>
					<Vertex X="29506" Y="20980" Z="0"/>
					<Vertex X="29496" Y="20990" Z="0"/>
					<Vertex X="29487" Y="21000" Z="0"/>
					<Vertex X="29477" Y="21020" Z="0"/>
					<Vertex X="29467" Y="21030" Z="0"/>
					<Vertex X="29457" Y="21059" Z="0"/>
					<Vertex X="29447" Y="21069" Z="0"/>
					<Vertex X="29437" Y="21079" Z="0"/>
					<Vertex X="29407" Y="21109" Z="0"/>
					<Vertex X="29387" Y="21129" Z="0"/>
					<Vertex X="29358" Y="21159" Z="0"/>
					<Vertex X="29348" Y="21178" Z="0"/>
					<Vertex X="29328" Y="21198" Z="0"/>
					<Vertex X="29308" Y="21218" Z="0"/>
					<Vertex X="29298" Y="21218" Z="0"/>
					<Vertex X="29288" Y="21228" Z="0"/>
					<Vertex X="29268" Y="21238" Z="0"/>
					<Vertex X="29259" Y="21258" Z="0"/>
					<Vertex X="29249" Y="21268" Z="0"/>
					<Vertex X="29249" Y="21278" Z="0"/>
					<Vertex X="29229" Y="21287" Z="0"/>
					<Vertex X="29229" Y="21297" Z="0"/>
					<Vertex X="29219" Y="21317" Z="0"/>
					<Vertex X="29199" Y="21327" Z="0"/>
					<Vertex X="29189" Y="21337" Z="0"/>
					<Vertex X="29179" Y="21367" Z="0"/>
					<Vertex X="29159" Y="21367" Z="0"/>
					<Vertex X="29149" Y="21387" Z="0"/>
					<Vertex X="29130" Y="21406" Z="0"/>
					<Vertex X="29120" Y="21426" Z="0"/>
					<Vertex X="29100" Y="21446" Z="0"/>
					<Vertex X="29090" Y="21456" Z="0"/>
					<Vertex X="29080" Y="21476" Z="0"/>
					<Vertex X="29060" Y="21486" Z="0"/>
					<Vertex X="29040" Y="21506" Z="0"/>
					<Vertex X="29021" Y="21525" Z="0"/>
					<Vertex X="29011" Y="21545" Z="0"/>
					<Vertex X="28991" Y="21565" Z="0"/>
					<Vertex X="28971" Y="21595" Z="0"/>
					<Vertex X="28961" Y="21605" Z="0"/>
					<Vertex X="28951" Y="21634" Z="0"/>
					<Vertex X="28931" Y="21644" Z="0"/>
					<Vertex X="28921" Y="21664" Z="0"/>
					<Vertex X="28892" Y="21674" Z="0"/>
					<Vertex X="28872" Y="21684" Z="0"/>
					<Vertex X="28862" Y="21694" Z="0"/>
					<Vertex X="28832" Y="21724" Z="0"/>
					<Vertex X="28822" Y="21734" Z="0"/>
					<Vertex X="28783" Y="21773" Z="0"/>
					<Vertex X="28773" Y="21783" Z="0"/>
					<Vertex X="28763" Y="21783" Z="0"/>
					<Vertex X="28753" Y="21793" Z="0"/>
					<Vertex X="28733" Y="21803" Z="0"/>
					<Vertex X="28713" Y="21823" Z="0"/>
					<Vertex X="28703" Y="21833" Z="0"/>
					<Vertex X="28683" Y="21843" Z="0"/>
					<Vertex X="28683" Y="21853" Z="0"/>
					<Vertex X="28654" Y="21863" Z="0"/>
					<Vertex X="28634" Y="21872" Z="0"/>
					<Vertex X="28624" Y="21882" Z="0"/>
					<Vertex X="28594" Y="21892" Z="0"/>
					<Vertex X="28565" Y="21912" Z="0"/>
					<Vertex X="28555" Y="21922" Z="0"/>
					<Vertex X="28545" Y="21932" Z="0"/>
					<Vertex X="28515" Y="21952" Z="0"/>
					<Vertex X="28495" Y="21972" Z="0"/>
					<Vertex X="28436" Y="21991" Z="0"/>
					<Vertex X="28416" Y="22011" Z="0"/>
					<Vertex X="28376" Y="22031" Z="0"/>
					<Vertex X="28336" Y="22041" Z="0"/>
					<Vertex X="28297" Y="22061" Z="0"/>
					<Vertex X="28257" Y="22091" Z="0"/>
					<Vertex X="28227" Y="22110" Z="0"/>
					<Vertex X="28208" Y="22120" Z="0"/>
					<Vertex X="28158" Y="22140" Z="0"/>
					<Vertex X="28128" Y="22150" Z="0"/>
					<Vertex X="28099" Y="22170" Z="0"/>
					<Vertex X="28069" Y="22190" Z="0"/>
					<Vertex X="28029" Y="22210" Z="0"/>
					<Vertex X="28009" Y="22210" Z="0"/>
					<Vertex X="27960" Y="22229" Z="0"/>
					<Vertex X="27940" Y="22239" Z="0"/>
					<Vertex X="27910" Y="22249" Z="0"/>
					<Vertex X="27880" Y="22259" Z="0"/>
					<Vertex X="27781" Y="22309" Z="0"/>
					<Vertex X="27722" Y="22319" Z="0"/>
					<Vertex X="27702" Y="22329" Z="0"/>
					<Vertex X="27672" Y="22338" Z="0"/>
					<Vertex X="27623" Y="22348" Z="0"/>
					<Vertex X="27593" Y="22358" Z="0"/>
					<Vertex X="27563" Y="22368" Z="0"/>
					<Vertex X="27533" Y="22368" Z="0"/>
					<Vertex X="27504" Y="22378" Z="0"/>
					<Vertex X="27474" Y="22388" Z="0"/>
					<Vertex X="27434" Y="22398" Z="0"/>
					<Vertex X="27404" Y="22398" Z="0"/>
					<Vertex X="27365" Y="22398" Z="0"/>
					<Vertex X="27335" Y="22408" Z="0"/>
					<Vertex X="27285" Y="22418" Z="0"/>
					<Vertex X="27256" Y="22418" Z="0"/>
					<Vertex X="27206" Y="22418" Z="0"/>
					<Vertex X="27176" Y="22428" Z="0"/>
					<Vertex X="27127" Y="22438" Z="0"/>
					<Vertex X="27087" Y="22438" Z="0"/>
					<Vertex X="27057" Y="22438" Z="0"/>
					<Vertex X="27028" Y="22457" Z="0"/>
					<Vertex X="26978" Y="22457" Z="0"/>
					<Vertex X="26948" Y="22457" Z="0"/>
					<Vertex X="26929" Y="22457" Z="0"/>
					<Vertex X="26889" Y="22457" Z="0"/>
					<Vertex X="26859" Y="22467" Z="0"/>
					<Vertex X="26829" Y="22467" Z="0"/>
					<Vertex X="26790" Y="22467" Z="0"/>
					<Vertex X="26770" Y="22477" Z="0"/>
					<Vertex X="26730" Y="22477" Z="0"/>
					<Vertex X="26701" Y="22487" Z="0"/>
					<Vertex X="26641" Y="22497" Z="0"/>
					<Vertex X="26611" Y="22497" Z="0"/>
					<Vertex X="26552" Y="22497" Z="0"/>
					<Vertex X="26542" Y="22497" Z="0"/>
					<Vertex X="26512" Y="22497" Z="0"/>
					<Vertex X="26482" Y="22497" Z="0"/>
					<Vertex X="26453" Y="22497" Z="0"/>
					<Vertex X="26433" Y="22497" Z="0"/>
					<Vertex X="26403" Y="22497" Z="0"/>
					<Vertex X="26363" Y="22497" Z="0"/>
					<Vertex X="26334" Y="22497" Z="0"/>
					<Vertex X="26314" Y="22497" Z="0"/>
					<Vertex X="26274" Y="22497" Z="0"/>
					<Vertex X="26244" Y="22497" Z="0"/>
					<Vertex X="26215" Y="22497" Z="0"/>
					<Vertex X="26205" Y="22497" Z="0"/>
					<Vertex X="26165" Y="22497" Z="0"/>
					<Vertex X="26135" Y="22497" Z="0"/>
					<Vertex X="26096" Y="22497" Z="0"/>
					<Vertex X="26066" Y="22497" Z="0"/>
					<Vertex X="26056" Y="22497" Z="0"/>
					<Vertex X="26026" Y="22497" Z="0"/>
					<Vertex X="25997" Y="22497" Z="0"/>
					<Vertex X="25977" Y="22497" Z="0"/>
					<Vertex X="25967" Y="22497" Z="0"/>
					<Vertex X="25947" Y="22497" Z="0"/>
					<Vertex X="25927" Y="22497" Z="0"/>
					<Vertex X="25887" Y="22497" Z="0"/>
					<Vertex X="25878" Y="22497" Z="0"/>
					<Vertex X="25858" Y="22497" Z="0"/>
					<Vertex X="25838" Y="22497" Z="0"/>
					<Vertex X="25828" Y="22497" Z="0"/>
					<Vertex X="25818" Y="22497" Z="0"/>
					<Vertex X="25808" Y="22497" Z="0"/>
					<Vertex X="25788" Y="22497" Z="0"/>
					<Vertex X="25778" Y="22497" Z="0"/>
					<Vertex X="25739" Y="22487" Z="0"/>
					<Vertex X="25719" Y="22487" Z="0"/>
					<Vertex X="25699" Y="22477" Z="0"/>
					<Vertex X="25679" Y="22467" Z="0"/>
					<Vertex X="25650" Y="22457" Z="0"/>
					<Vertex X="25630" Y="22457" Z="0"/>
					<Vertex X="25600" Y="22457" Z="0"/>
					<Vertex X="25570" Y="22448" Z="0"/>
					<Vertex X="25540" Y="22448" Z="0"/>
					<Vertex X="25531" Y="22448" Z="0"/>
					<Vertex X="25501" Y="22428" Z="0"/>
					<Vertex X="25481" Y="22428" Z="0"/>
					<Vertex X="25461" Y="22428" Z="0"/>
					<Vertex X="25441" Y="22418" Z="0"/>
					<Vertex X="25421" Y="22418" Z="0"/>
					<Vertex X="25392" Y="22418" Z="0"/>
					<Vertex X="25382" Y="22418" Z="0"/>
					<Vertex X="25362" Y="22418" Z="0"/>
					<Vertex X="25352" Y="22408" Z="0"/>
					<Vertex X="25332" Y="22408" Z="0"/>
					<Vertex X="25312" Y="22398" Z="0"/>
					<Vertex X="25303" Y="22398" Z="0"/>
					<Vertex X="25283" Y="22398" Z="0"/>
					<Vertex X="25283" Y="22388" Z="0"/>
					<Vertex X="25253" Y="22378" Z="0"/>
					<Vertex X="25233" Y="22378" Z="0"/>
					<Vertex X="25213" Y="22378" Z="0"/>
					<Vertex X="25193" Y="22358" Z="0"/>
					<Vertex X="25174" Y="22358" Z="0"/>
					<Vertex X="25134" Y="22348" Z="0"/>
					<Vertex X="25104" Y="22338" Z="0"/>
					<Vertex X="25084" Y="22338" Z="0"/>
					<Vertex X="25055" Y="22319" Z="0"/>
					<Vertex X="24995" Y="22319" Z="0"/>
					<Vertex X="24956" Y="22299" Z="0"/>
					<Vertex X="24926" Y="22299" Z="0"/>
					<Vertex X="24866" Y="22269" Z="0"/>
					<Vertex X="24837" Y="22269" Z="0"/>
					<Vertex X="24827" Y="22269" Z="0"/>
					<Vertex X="24797" Y="22259" Z="0"/>
					<Vertex X="24747" Y="22259" Z="0"/>
					<Vertex X="24718" Y="22239" Z="0"/>
					<Vertex X="24688" Y="22229" Z="0"/>
					<Vertex X="24668" Y="22229" Z="0"/>
					<Vertex X="24618" Y="22219" Z="0"/>
					<Vertex X="24589" Y="22200" Z="0"/>
					<Vertex X="24559" Y="22190" Z="0"/>
					<Vertex X="24509" Y="22180" Z="0"/>
					<Vertex X="24480" Y="22180" Z="0"/>
					<Vertex X="24450" Y="22170" Z="0"/>
					<Vertex X="24420" Y="22150" Z="0"/>
					<Vertex X="24380" Y="22140" Z="0"/>
					<Vertex X="24351" Y="22130" Z="0"/>
					<Vertex X="24311" Y="22130" Z="0"/>
					<Vertex X="24291" Y="22110" Z="0"/>
					<Vertex X="24222" Y="22100" Z="0"/>
					<Vertex X="24182" Y="22091" Z="0"/>
					<Vertex X="24152" Y="22081" Z="0"/>
					<Vertex X="24093" Y="22061" Z="0"/>
					<Vertex X="24063" Y="22061" Z="0"/>
					<Vertex X="24043" Y="22051" Z="0"/>
					<Vertex X="24014" Y="22031" Z="0"/>
					<Vertex X="23984" Y="22031" Z="0"/>
					<Vertex X="23974" Y="22021" Z="0"/>
					<Vertex X="23944" Y="21982" Z="0"/>
					<Vertex X="23934" Y="21982" Z="0"/>
					<Vertex X="23905" Y="21952" Z="0"/>
					<Vertex X="23855" Y="21922" Z="0"/>
					<Vertex X="23835" Y="21912" Z="0"/>
					<Vertex X="23786" Y="21882" Z="0"/>
					<Vertex X="23776" Y="21872" Z="0"/>
					<Vertex X="23736" Y="21823" Z="0"/>
					<Vertex X="23726" Y="21813" Z="0"/>
					<Vertex X="23686" Y="21783" Z="0"/>
					<Vertex X="23647" Y="21753" Z="0"/>
					<Vertex X="23607" Y="21734" Z="0"/>
					<Vertex X="23587" Y="21734" Z="0"/>
					<Vertex X="23567" Y="21704" Z="0"/>
					<Vertex X="23538" Y="21694" Z="0"/>
					<Vertex X="23508" Y="21664" Z="0"/>
					<Vertex X="23488" Y="21654" Z="0"/>
					<Vertex X="23448" Y="21615" Z="0"/>
					<Vertex X="23409" Y="21585" Z="0"/>
					<Vertex X="23369" Y="21575" Z="0"/>
					<Vertex X="23339" Y="21545" Z="0"/>
					<Vertex X="23310" Y="21535" Z="0"/>
					<Vertex X="23270" Y="21506" Z="0"/>
					<Vertex X="23250" Y="21496" Z="0"/>
					<Vertex X="23240" Y="21486" Z="0"/>
					<Vertex X="23201" Y="21446" Z="0"/>
					<Vertex X="23181" Y="21426" Z="0"/>
					<Vertex X="23161" Y="21416" Z="0"/>
					<Vertex X="23121" Y="21377" Z="0"/>
					<Vertex X="23082" Y="21357" Z="0"/>
					<Vertex X="23062" Y="21347" Z="0"/>
					<Vertex X="23042" Y="21327" Z="0"/>
					<Vertex X="23012" Y="21317" Z="0"/>
					<Vertex X="22982" Y="21287" Z="0"/>
					<Vertex X="22953" Y="21258" Z="0"/>
					<Vertex X="22903" Y="21218" Z="0"/>
					<Vertex X="22863" Y="21208" Z="0"/>
					<Vertex X="22844" Y="21188" Z="0"/>
					<Vertex X="22824" Y="21178" Z="0"/>
					<Vertex X="22804" Y="21169" Z="0"/>
					<Vertex X="22784" Y="21149" Z="0"/>
					<Vertex X="22764" Y="21139" Z="0"/>
					<Vertex X="22735" Y="21119" Z="0"/>
					<Vertex X="22715" Y="21099" Z="0"/>
					<Vertex X="22695" Y="21089" Z="0"/>
					<Vertex X="22685" Y="21079" Z="0"/>
					<Vertex X="22665" Y="21069" Z="0"/>
					<Vertex X="22645" Y="21050" Z="0"/>
					<Vertex X="22635" Y="21040" Z="0"/>
					<Vertex X="22616" Y="21030" Z="0"/>
					<Vertex X="22596" Y="21020" Z="0"/>
					<Vertex X="22586" Y="21000" Z="0"/>
					<Vertex X="22556" Y="20980" Z="0"/>
					<Vertex X="22556" Y="20970" Z="0"/>
					<Vertex X="22546" Y="20950" Z="0"/>
					<Vertex X="22536" Y="20931" Z="0"/>
					<Vertex X="22526" Y="20911" Z="0"/>
					<Vertex X="22516" Y="20891" Z="0"/>
					<Vertex X="22507" Y="20871" Z="0"/>
					<Vertex X="22497" Y="20861" Z="0"/>
					<Vertex X="22487" Y="20831" Z="0"/>
					<Vertex X="22477" Y="20812" Z="0"/>
					<Vertex X="22447" Y="20762" Z="0"/>
					<Vertex X="22417" Y="20742" Z="0"/>
					<Vertex X="22417" Y="20732" Z="0"/>
					<Vertex X="22397" Y="20693" Z="0"/>
					<Vertex X="22397" Y="20683" Z="0"/>
					<Vertex X="22397" Y="20663" Z="0"/>
					<Vertex X="22388" Y="20643" Z="0"/>
					<Vertex X="22378" Y="20584" Z="0"/>
					<Vertex X="22368" Y="20574" Z="0"/>
					<Vertex X="22368" Y="20554" Z="0"/>
					<Vertex X="22358" Y="20534" Z="0"/>
					<Vertex X="22348" Y="20514" Z="0"/>
					<Vertex X="22348" Y="20504" Z="0"/>
					<Vertex X="22338" Y="20484" Z="0"/>
					<Vertex X="22338" Y="20445" Z="0"/>
					<Vertex X="22328" Y="20425" Z="0"/>
					<Vertex X="22328" Y="20405" Z="0"/>
					<Vertex X="22308" Y="20375" Z="0"/>
					<Vertex X="22308" Y="20355" Z="0"/>
					<Vertex X="22308" Y="20346" Z="0"/>
					<Vertex X="22298" Y="20326" Z="0"/>
					<Vertex X="22278" Y="20276" Z="0"/>
					<Vertex X="22278" Y="20256" Z="0"/>
					<Vertex X="22278" Y="20227" Z="0"/>
					<Vertex X="22269" Y="20207" Z="0"/>
					<Vertex X="22269" Y="20177" Z="0"/>
					<Vertex X="22259" Y="20137" Z="0"/>
					<Vertex X="22259" Y="20108" Z="0"/>
					<Vertex X="22249" Y="20068" Z="0"/>
					<Vertex X="22249" Y="20048" Z="0"/>
					<Vertex X="22239" Y="20008" Z="0"/>
					<Vertex X="22239" Y="19989" Z="0"/>
					<Vertex X="22239" Y="19959" Z="0"/>
					<Vertex X="22239" Y="19929" Z="0"/>
					<Vertex X="22239" Y="19880" Z="0"/>
					<Vertex X="22239" Y="19840" Z="0"/>
					<Vertex X="22239" Y="19810" Z="0"/>
					<Vertex X="22239" Y="19780" Z="0"/>
					<Vertex X="22239" Y="19771" Z="0"/>
					<Vertex X="22239" Y="19731" Z="0"/>
					<Vertex X="22239" Y="19711" Z="0"/>
					<Vertex X="22239" Y="19681" Z="0"/>
					<Vertex X="22239" Y="19671" Z="0"/>
					<Vertex X="22239" Y="19622" Z="0"/>
					<Vertex X="22239" Y="19602" Z="0"/>
					<Vertex X="22239" Y="19592" Z="0"/>
					<Vertex X="22239" Y="19572" Z="0"/>
					<Vertex X="22239" Y="19542" Z="0"/>
					<Vertex X="22239" Y="19533" Z="0"/>
					<Vertex X="22239" Y="19523" Z="0"/>
					<Vertex X="22239" Y="19503" Z="0"/>
					<Vertex X="22239" Y="19493" Z="0"/>
					<Vertex X="22239" Y="19473" Z="0"/>
					<Vertex X="22239" Y="19463" Z="0"/>
					<Vertex X="22239" Y="19443" Z="0"/>
					<Vertex X="22239" Y="19433" Z="0"/>
					<Vertex X="22239" Y="19414" Z="0"/>
					<Vertex X="22239" Y="19394" Z="0"/>
					<Vertex X="22249" Y="19384" Z="0"/>
					<Vertex X="22249" Y="19374" Z="0"/>
					<Vertex X="22259" Y="19364" Z="0"/>
					<Vertex X="22259" Y="19354" Z="0"/>
					<Vertex X="22269" Y="19334" Z="0"/>
					<Vertex X="22269" Y="19324" Z="0"/>
					<Vertex X="22278" Y="19305" Z="0"/>
					<Vertex X="22288" Y="19295" Z="0"/>
					<Vertex X="22298" Y="19275" Z="0"/>
					<Vertex X="22298" Y="19255" Z="0"/>
					<Vertex X="22308" Y="19245" Z="0"/>
					<Vertex X="22308" Y="19235" Z="0"/>
					<Vertex X="22328" Y="19215" Z="0"/>
					<Vertex X="22338" Y="19195" Z="0"/>
					<Vertex X="22338" Y="19186" Z="0"/>
					<Vertex X="22348" Y="19176" Z="0"/>
					<Vertex X="22358" Y="19166" Z="0"/>
					<Vertex X="22358" Y="19156" Z="0"/>
					<Vertex X="22368" Y="19156" Z="0"/>
					<Vertex X="22368" Y="19136" Z="0"/>
					<Vertex X="22388" Y="19126" Z="0"/>
					<Vertex X="22388" Y="19116" Z="0"/>
					<Vertex X="22397" Y="19096" Z="0"/>
					<Vertex X="22397" Y="19086" Z="0"/>
					<Vertex X="22407" Y="19086" Z="0"/>
					<Vertex X="22407" Y="19076" Z="0"/>
					<Vertex X="22417" Y="19057" Z="0"/>
					<Vertex X="22427" Y="19037" Z="0"/>
					<Vertex X="22427" Y="19027" Z="0"/>
					<Vertex X="22437" Y="19027" Z="0"/>
					<Vertex X="22437" Y="19017" Z="0"/>
					<Vertex X="22447" Y="19007" Z="0"/>
					<Vertex X="22457" Y="18997" Z="0"/>
					<Vertex X="22457" Y="18987" Z="0"/>
					<Vertex X="22467" Y="18987" Z="0"/>
					<Vertex X="22467" Y="18977" Z="0"/>
					<Vertex X="22477" Y="18967" Z="0"/>
					<Vertex X="22487" Y="18957" Z="0"/>
					<Vertex X="22497" Y="18957" Z="0"/>
					<Vertex X="22536" Y="18918" Z="0"/>
				</Vertices>
			</Region>
			<Region Id="6" Type="0" Zoom="0.172016" Selected="1" ImageLocation="" ImageFocus="0" Length="13721.0" Area="12118926.5" LengthMicrons="3378.1" AreaMicrons="734581.9" Text="NC" NegativeROA="0" InputRegionId="0" Analyze="1" DisplayId="6">
				<Attributes/>
				<Vertices>
					<Vertex X="25766" Y="14767" Z="0"/>
					<Vertex X="25748" Y="14737" Z="0"/>
					<Vertex X="25736" Y="14726" Z="0"/>
					<Vertex X="25719" Y="14697" Z="0"/>
					<Vertex X="25707" Y="14674" Z="0"/>
					<Vertex X="25690" Y="14650" Z="0"/>
					<Vertex X="25678" Y="14627" Z="0"/>
					<Vertex X="25667" Y="14598" Z="0"/>
					<Vertex X="25661" Y="14581" Z="0"/>
					<Vertex X="25643" Y="14557" Z="0"/>
					<Vertex X="25632" Y="14511" Z="0"/>
					<Vertex X="25609" Y="14476" Z="0"/>
					<Vertex X="25597" Y="14453" Z="0"/>
					<Vertex X="25574" Y="14424" Z="0"/>
					<Vertex X="25550" Y="14394" Z="0"/>
					<Vertex X="25527" Y="14360" Z="0"/>
					<Vertex X="25510" Y="14336" Z="0"/>
					<Vertex X="25481" Y="14307" Z="0"/>
					<Vertex X="25457" Y="14278" Z="0"/>
					<Vertex X="25440" Y="14255" Z="0"/>
					<Vertex X="25411" Y="14220" Z="0"/>
					<Vertex X="25405" Y="14203" Z="0"/>
					<Vertex X="25388" Y="14174" Z="0"/>
					<Vertex X="25376" Y="14162" Z="0"/>
					<Vertex X="25364" Y="14127" Z="0"/>
					<Vertex X="25341" Y="14098" Z="0"/>
					<Vertex X="25300" Y="14034" Z="0"/>
					<Vertex X="25277" Y="14005" Z="0"/>
					<Vertex X="25266" Y="13976" Z="0"/>
					<Vertex X="25242" Y="13947" Z="0"/>
					<Vertex X="25231" Y="13912" Z="0"/>
					<Vertex X="25213" Y="13883" Z="0"/>
					<Vertex X="25207" Y="13848" Z="0"/>
					<Vertex X="25196" Y="13825" Z="0"/>
					<Vertex X="25190" Y="13802" Z="0"/>
					<Vertex X="25178" Y="13767" Z="0"/>
					<Vertex X="25161" Y="13732" Z="0"/>
					<Vertex X="25149" Y="13708" Z="0"/>
					<Vertex X="25132" Y="13674" Z="0"/>
					<Vertex X="25120" Y="13656" Z="0"/>
					<Vertex X="25103" Y="13621" Z="0"/>
					<Vertex X="25103" Y="13604" Z="0"/>
					<Vertex X="25085" Y="13581" Z="0"/>
					<Vertex X="25080" Y="13557" Z="0"/>
					<Vertex X="25074" Y="13534" Z="0"/>
					<Vertex X="25068" Y="13511" Z="0"/>
					<Vertex X="25051" Y="13476" Z="0"/>
					<Vertex X="25051" Y="13459" Z="0"/>
					<Vertex X="25039" Y="13429" Z="0"/>
					<Vertex X="25027" Y="13418" Z="0"/>
					<Vertex X="25021" Y="13400" Z="0"/>
					<Vertex X="25010" Y="13371" Z="0"/>
					<Vertex X="25004" Y="13360" Z="0"/>
					<Vertex X="24992" Y="13331" Z="0"/>
					<Vertex X="24987" Y="13319" Z="0"/>
					<Vertex X="24981" Y="13296" Z="0"/>
					<Vertex X="24969" Y="13284" Z="0"/>
					<Vertex X="24963" Y="13261" Z="0"/>
					<Vertex X="24963" Y="13249" Z="0"/>
					<Vertex X="24952" Y="13232" Z="0"/>
					<Vertex X="24946" Y="13214" Z="0"/>
					<Vertex X="24928" Y="13191" Z="0"/>
					<Vertex X="24928" Y="13179" Z="0"/>
					<Vertex X="24923" Y="13156" Z="0"/>
					<Vertex X="24917" Y="13139" Z="0"/>
					<Vertex X="24905" Y="13121" Z="0"/>
					<Vertex X="24905" Y="13110" Z="0"/>
					<Vertex X="24905" Y="13104" Z="0"/>
					<Vertex X="24905" Y="13086" Z="0"/>
					<Vertex X="24905" Y="13063" Z="0"/>
					<Vertex X="24905" Y="13052" Z="0"/>
					<Vertex X="24905" Y="13040" Z="0"/>
					<Vertex X="24899" Y="13017" Z="0"/>
					<Vertex X="24888" Y="12993" Z="0"/>
					<Vertex X="24882" Y="12982" Z="0"/>
					<Vertex X="24882" Y="12959" Z="0"/>
					<Vertex X="24876" Y="12941" Z="0"/>
					<Vertex X="24859" Y="12906" Z="0"/>
					<Vertex X="24859" Y="12895" Z="0"/>
					<Vertex X="24859" Y="12866" Z="0"/>
					<Vertex X="24859" Y="12848" Z="0"/>
					<Vertex X="24859" Y="12831" Z="0"/>
					<Vertex X="24859" Y="12813" Z="0"/>
					<Vertex X="24853" Y="12796" Z="0"/>
					<Vertex X="24847" Y="12778" Z="0"/>
					<Vertex X="24847" Y="12761" Z="0"/>
					<Vertex X="24847" Y="12749" Z="0"/>
					<Vertex X="24835" Y="12726" Z="0"/>
					<Vertex X="24835" Y="12709" Z="0"/>
					<Vertex X="24835" Y="12697" Z="0"/>
					<Vertex X="24835" Y="12680" Z="0"/>
					<Vertex X="24835" Y="12668" Z="0"/>
					<Vertex X="24835" Y="12650" Z="0"/>
					<Vertex X="24835" Y="12645" Z="0"/>
					<Vertex X="24835" Y="12627" Z="0"/>
					<Vertex X="24835" Y="12621" Z="0"/>
					<Vertex X="24835" Y="12610" Z="0"/>
					<Vertex X="24835" Y="12604" Z="0"/>
					<Vertex X="24835" Y="12587" Z="0"/>
					<Vertex X="24835" Y="12581" Z="0"/>
					<Vertex X="24835" Y="12569" Z="0"/>
					<Vertex X="24835" Y="12557" Z="0"/>
					<Vertex X="24835" Y="12540" Z="0"/>
					<Vertex X="24835" Y="12523" Z="0"/>
					<Vertex X="24841" Y="12511" Z="0"/>
					<Vertex X="24841" Y="12505" Z="0"/>
					<Vertex X="24847" Y="12493" Z="0"/>
					<Vertex X="24847" Y="12476" Z="0"/>
					<Vertex X="24853" Y="12470" Z="0"/>
					<Vertex X="24859" Y="12459" Z="0"/>
					<Vertex X="24859" Y="12453" Z="0"/>
					<Vertex X="24864" Y="12441" Z="0"/>
					<Vertex X="24864" Y="12435" Z="0"/>
					<Vertex X="24864" Y="12418" Z="0"/>
					<Vertex X="24870" Y="12406" Z="0"/>
					<Vertex X="24882" Y="12395" Z="0"/>
					<Vertex X="24882" Y="12383" Z="0"/>
					<Vertex X="24882" Y="12371" Z="0"/>
					<Vertex X="24882" Y="12354" Z="0"/>
					<Vertex X="24888" Y="12348" Z="0"/>
					<Vertex X="24899" Y="12331" Z="0"/>
					<Vertex X="24905" Y="12319" Z="0"/>
					<Vertex X="24905" Y="12307" Z="0"/>
					<Vertex X="24911" Y="12302" Z="0"/>
					<Vertex X="24911" Y="12290" Z="0"/>
					<Vertex X="24917" Y="12284" Z="0"/>
					<Vertex X="24923" Y="12273" Z="0"/>
					<Vertex X="24923" Y="12267" Z="0"/>
					<Vertex X="24928" Y="12261" Z="0"/>
					<Vertex X="24934" Y="12244" Z="0"/>
					<Vertex X="24934" Y="12238" Z="0"/>
					<Vertex X="24946" Y="12220" Z="0"/>
					<Vertex X="24952" Y="12203" Z="0"/>
					<Vertex X="24963" Y="12197" Z="0"/>
					<Vertex X="24963" Y="12185" Z="0"/>
					<Vertex X="24981" Y="12174" Z="0"/>
					<Vertex X="24987" Y="12162" Z="0"/>
					<Vertex X="24992" Y="12156" Z="0"/>
					<Vertex X="24998" Y="12145" Z="0"/>
					<Vertex X="25010" Y="12139" Z="0"/>
					<Vertex X="25016" Y="12116" Z="0"/>
					<Vertex X="25027" Y="12110" Z="0"/>
					<Vertex X="25033" Y="12098" Z="0"/>
					<Vertex X="25045" Y="12087" Z="0"/>
					<Vertex X="25056" Y="12075" Z="0"/>
					<Vertex X="25068" Y="12063" Z="0"/>
					<Vertex X="25080" Y="12052" Z="0"/>
					<Vertex X="25091" Y="12040" Z="0"/>
					<Vertex X="25109" Y="12028" Z="0"/>
					<Vertex X="25120" Y="12017" Z="0"/>
					<Vertex X="25149" Y="11999" Z="0"/>
					<Vertex X="25161" Y="11988" Z="0"/>
					<Vertex X="25196" Y="11970" Z="0"/>
					<Vertex X="25207" Y="11964" Z="0"/>
					<Vertex X="25225" Y="11947" Z="0"/>
					<Vertex X="25237" Y="11947" Z="0"/>
					<Vertex X="25260" Y="11941" Z="0"/>
					<Vertex X="25271" Y="11930" Z="0"/>
					<Vertex X="25277" Y="11930" Z="0"/>
					<Vertex X="25295" Y="11918" Z="0"/>
					<Vertex X="25306" Y="11912" Z="0"/>
					<Vertex X="25318" Y="11906" Z="0"/>
					<Vertex X="25324" Y="11906" Z="0"/>
					<Vertex X="25341" Y="11901" Z="0"/>
					<Vertex X="25347" Y="11895" Z="0"/>
					<Vertex X="25359" Y="11895" Z="0"/>
					<Vertex X="25376" Y="11883" Z="0"/>
					<Vertex X="25388" Y="11877" Z="0"/>
					<Vertex X="25393" Y="11877" Z="0"/>
					<Vertex X="25417" Y="11871" Z="0"/>
					<Vertex X="25423" Y="11860" Z="0"/>
					<Vertex X="25428" Y="11860" Z="0"/>
					<Vertex X="25446" Y="11860" Z="0"/>
					<Vertex X="25457" Y="11860" Z="0"/>
					<Vertex X="25469" Y="11860" Z="0"/>
					<Vertex X="25481" Y="11860" Z="0"/>
					<Vertex X="25492" Y="11860" Z="0"/>
					<Vertex X="25498" Y="11860" Z="0"/>
					<Vertex X="25510" Y="11854" Z="0"/>
					<Vertex X="25521" Y="11854" Z="0"/>
					<Vertex X="25533" Y="11854" Z="0"/>
					<Vertex X="25539" Y="11854" Z="0"/>
					<Vertex X="25550" Y="11854" Z="0"/>
					<Vertex X="25556" Y="11854" Z="0"/>
					<Vertex X="25568" Y="11854" Z="0"/>
					<Vertex X="25574" Y="11854" Z="0"/>
					<Vertex X="25585" Y="11854" Z="0"/>
					<Vertex X="25597" Y="11854" Z="0"/>
					<Vertex X="25614" Y="11854" Z="0"/>
					<Vertex X="25620" Y="11854" Z="0"/>
					<Vertex X="25632" Y="11854" Z="0"/>
					<Vertex X="25638" Y="11854" Z="0"/>
					<Vertex X="25643" Y="11854" Z="0"/>
					<Vertex X="25655" Y="11854" Z="0"/>
					<Vertex X="25667" Y="11854" Z="0"/>
					<Vertex X="25673" Y="11854" Z="0"/>
					<Vertex X="25678" Y="11854" Z="0"/>
					<Vertex X="25684" Y="11854" Z="0"/>
					<Vertex X="25690" Y="11854" Z="0"/>
					<Vertex X="25696" Y="11854" Z="0"/>
					<Vertex X="25707" Y="11854" Z="0"/>
					<Vertex X="25713" Y="11854" Z="0"/>
					<Vertex X="25725" Y="11866" Z="0"/>
					<Vertex X="25731" Y="11866" Z="0"/>
					<Vertex X="25754" Y="11866" Z="0"/>
					<Vertex X="25771" Y="11866" Z="0"/>
					<Vertex X="25789" Y="11866" Z="0"/>
					<Vertex X="25795" Y="11866" Z="0"/>
					<Vertex X="25812" Y="11866" Z="0"/>
					<Vertex X="25830" Y="11866" Z="0"/>
					<Vertex X="25835" Y="11866" Z="0"/>
					<Vertex X="25847" Y="11866" Z="0"/>
					<Vertex X="25859" Y="11866" Z="0"/>
					<Vertex X="25870" Y="11866" Z="0"/>
					<Vertex X="25876" Y="11866" Z="0"/>
					<Vertex X="25888" Y="11866" Z="0"/>
					<Vertex X="25911" Y="11866" Z="0"/>
					<Vertex X="25917" Y="11866" Z="0"/>
					<Vertex X="25928" Y="11866" Z="0"/>
					<Vertex X="25934" Y="11866" Z="0"/>
					<Vertex X="25952" Y="11866" Z="0"/>
					<Vertex X="25963" Y="11871" Z="0"/>
					<Vertex X="25969" Y="11871" Z="0"/>
					<Vertex X="25981" Y="11877" Z="0"/>
					<Vertex X="25986" Y="11877" Z="0"/>
					<Vertex X="25998" Y="11883" Z="0"/>
					<Vertex X="26010" Y="11883" Z="0"/>
					<Vertex X="26016" Y="11883" Z="0"/>
					<Vertex X="26027" Y="11889" Z="0"/>
					<Vertex X="26033" Y="11889" Z="0"/>
					<Vertex X="26039" Y="11889" Z="0"/>
					<Vertex X="26050" Y="11889" Z="0"/>
					<Vertex X="26062" Y="11895" Z="0"/>
					<Vertex X="26068" Y="11895" Z="0"/>
					<Vertex X="26079" Y="11895" Z="0"/>
					<Vertex X="26085" Y="11895" Z="0"/>
					<Vertex X="26091" Y="11901" Z="0"/>
					<Vertex X="26097" Y="11901" Z="0"/>
					<Vertex X="26114" Y="11906" Z="0"/>
					<Vertex X="26126" Y="11906" Z="0"/>
					<Vertex X="26132" Y="11906" Z="0"/>
					<Vertex X="26138" Y="11912" Z="0"/>
					<Vertex X="26149" Y="11912" Z="0"/>
					<Vertex X="26161" Y="11918" Z="0"/>
					<Vertex X="26172" Y="11924" Z="0"/>
					<Vertex X="26178" Y="11930" Z="0"/>
					<Vertex X="26190" Y="11935" Z="0"/>
					<Vertex X="26202" Y="11935" Z="0"/>
					<Vertex X="26207" Y="11941" Z="0"/>
					<Vertex X="26213" Y="11947" Z="0"/>
					<Vertex X="26219" Y="11947" Z="0"/>
					<Vertex X="26225" Y="11953" Z="0"/>
					<Vertex X="26242" Y="11964" Z="0"/>
					<Vertex X="26254" Y="11970" Z="0"/>
					<Vertex X="26260" Y="11976" Z="0"/>
					<Vertex X="26277" Y="11982" Z="0"/>
					<Vertex X="26283" Y="11988" Z="0"/>
					<Vertex X="26289" Y="11994" Z="0"/>
					<Vertex X="26306" Y="11999" Z="0"/>
					<Vertex X="26318" Y="12011" Z="0"/>
					<Vertex X="26324" Y="12011" Z="0"/>
					<Vertex X="26335" Y="12017" Z="0"/>
					<Vertex X="26347" Y="12028" Z="0"/>
					<Vertex X="26359" Y="12034" Z="0"/>
					<Vertex X="26382" Y="12052" Z="0"/>
					<Vertex X="26388" Y="12052" Z="0"/>
					<Vertex X="26411" Y="12063" Z="0"/>
					<Vertex X="26440" Y="12081" Z="0"/>
					<Vertex X="26452" Y="12081" Z="0"/>
					<Vertex X="26469" Y="12092" Z="0"/>
					<Vertex X="26486" Y="12098" Z="0"/>
					<Vertex X="26498" Y="12104" Z="0"/>
					<Vertex X="26510" Y="12110" Z="0"/>
					<Vertex X="26521" Y="12110" Z="0"/>
					<Vertex X="26527" Y="12121" Z="0"/>
					<Vertex X="26533" Y="12121" Z="0"/>
					<Vertex X="26550" Y="12127" Z="0"/>
					<Vertex X="26568" Y="12150" Z="0"/>
					<Vertex X="26579" Y="12150" Z="0"/>
					<Vertex X="26591" Y="12156" Z="0"/>
					<Vertex X="26614" Y="12174" Z="0"/>
					<Vertex X="26638" Y="12180" Z="0"/>
					<Vertex X="26661" Y="12191" Z="0"/>
					<Vertex X="26678" Y="12203" Z="0"/>
					<Vertex X="26696" Y="12203" Z="0"/>
					<Vertex X="26707" Y="12209" Z="0"/>
					<Vertex X="26713" Y="12220" Z="0"/>
					<Vertex X="26731" Y="12226" Z="0"/>
					<Vertex X="26742" Y="12238" Z="0"/>
					<Vertex X="26754" Y="12244" Z="0"/>
					<Vertex X="26754" Y="12255" Z="0"/>
					<Vertex X="26777" Y="12267" Z="0"/>
					<Vertex X="26783" Y="12273" Z="0"/>
					<Vertex X="26800" Y="12284" Z="0"/>
					<Vertex X="26829" Y="12296" Z="0"/>
					<Vertex X="26858" Y="12302" Z="0"/>
					<Vertex X="26876" Y="12313" Z="0"/>
					<Vertex X="26882" Y="12319" Z="0"/>
					<Vertex X="26905" Y="12337" Z="0"/>
					<Vertex X="26922" Y="12342" Z="0"/>
					<Vertex X="26951" Y="12360" Z="0"/>
					<Vertex X="26957" Y="12366" Z="0"/>
					<Vertex X="26981" Y="12377" Z="0"/>
					<Vertex X="27004" Y="12389" Z="0"/>
					<Vertex X="27033" Y="12395" Z="0"/>
					<Vertex X="27068" Y="12412" Z="0"/>
					<Vertex X="27103" Y="12424" Z="0"/>
					<Vertex X="27126" Y="12430" Z="0"/>
					<Vertex X="27138" Y="12441" Z="0"/>
					<Vertex X="27167" Y="12441" Z="0"/>
					<Vertex X="27184" Y="12447" Z="0"/>
					<Vertex X="27196" Y="12459" Z="0"/>
					<Vertex X="27207" Y="12464" Z="0"/>
					<Vertex X="27225" Y="12464" Z="0"/>
					<Vertex X="27236" Y="12470" Z="0"/>
					<Vertex X="27248" Y="12482" Z="0"/>
					<Vertex X="27277" Y="12488" Z="0"/>
					<Vertex X="27294" Y="12493" Z="0"/>
					<Vertex X="27306" Y="12505" Z="0"/>
					<Vertex X="27329" Y="12511" Z="0"/>
					<Vertex X="27353" Y="12517" Z="0"/>
					<Vertex X="27370" Y="12534" Z="0"/>
					<Vertex X="27388" Y="12540" Z="0"/>
					<Vertex X="27422" Y="12557" Z="0"/>
					<Vertex X="27434" Y="12563" Z="0"/>
					<Vertex X="27451" Y="12563" Z="0"/>
					<Vertex X="27475" Y="12575" Z="0"/>
					<Vertex X="27486" Y="12587" Z="0"/>
					<Vertex X="27510" Y="12592" Z="0"/>
					<Vertex X="27539" Y="12604" Z="0"/>
					<Vertex X="27562" Y="12610" Z="0"/>
					<Vertex X="27591" Y="12627" Z="0"/>
					<Vertex X="27603" Y="12639" Z="0"/>
					<Vertex X="27603" Y="12645" Z="0"/>
					<Vertex X="27603" Y="12662" Z="0"/>
					<Vertex X="27626" Y="12680" Z="0"/>
					<Vertex X="27643" Y="12680" Z="0"/>
					<Vertex X="27672" Y="12697" Z="0"/>
					<Vertex X="27690" Y="12709" Z="0"/>
					<Vertex X="27719" Y="12726" Z="0"/>
					<Vertex X="27730" Y="12732" Z="0"/>
					<Vertex X="27742" Y="12743" Z="0"/>
					<Vertex X="27754" Y="12755" Z="0"/>
					<Vertex X="27777" Y="12773" Z="0"/>
					<Vertex X="27783" Y="12778" Z="0"/>
					<Vertex X="27789" Y="12784" Z="0"/>
					<Vertex X="27812" Y="12796" Z="0"/>
					<Vertex X="27829" Y="12802" Z="0"/>
					<Vertex X="27847" Y="12813" Z="0"/>
					<Vertex X="27870" Y="12825" Z="0"/>
					<Vertex X="27887" Y="12825" Z="0"/>
					<Vertex X="27917" Y="12842" Z="0"/>
					<Vertex X="27928" Y="12848" Z="0"/>
					<Vertex X="27934" Y="12854" Z="0"/>
					<Vertex X="27951" Y="12860" Z="0"/>
					<Vertex X="27963" Y="12866" Z="0"/>
					<Vertex X="27975" Y="12871" Z="0"/>
					<Vertex X="27986" Y="12877" Z="0"/>
					<Vertex X="28004" Y="12889" Z="0"/>
					<Vertex X="28015" Y="12895" Z="0"/>
					<Vertex X="28039" Y="12912" Z="0"/>
					<Vertex X="28068" Y="12924" Z="0"/>
					<Vertex X="28079" Y="12941" Z="0"/>
					<Vertex X="28103" Y="12947" Z="0"/>
					<Vertex X="28120" Y="12964" Z="0"/>
					<Vertex X="28137" Y="12970" Z="0"/>
					<Vertex X="28143" Y="12976" Z="0"/>
					<Vertex X="28149" Y="12982" Z="0"/>
					<Vertex X="28155" Y="12988" Z="0"/>
					<Vertex X="28167" Y="12999" Z="0"/>
					<Vertex X="28172" Y="13005" Z="0"/>
					<Vertex X="28184" Y="13023" Z="0"/>
					<Vertex X="28190" Y="13028" Z="0"/>
					<Vertex X="28207" Y="13052" Z="0"/>
					<Vertex X="28230" Y="13069" Z="0"/>
					<Vertex X="28242" Y="13081" Z="0"/>
					<Vertex X="28254" Y="13086" Z="0"/>
					<Vertex X="28271" Y="13104" Z="0"/>
					<Vertex X="28283" Y="13110" Z="0"/>
					<Vertex X="28294" Y="13127" Z="0"/>
					<Vertex X="28306" Y="13127" Z="0"/>
					<Vertex X="28323" Y="13145" Z="0"/>
					<Vertex X="28329" Y="13150" Z="0"/>
					<Vertex X="28347" Y="13162" Z="0"/>
					<Vertex X="28353" Y="13168" Z="0"/>
					<Vertex X="28364" Y="13179" Z="0"/>
					<Vertex X="28382" Y="13191" Z="0"/>
					<Vertex X="28393" Y="13203" Z="0"/>
					<Vertex X="28405" Y="13214" Z="0"/>
					<Vertex X="28422" Y="13226" Z="0"/>
					<Vertex X="28428" Y="13238" Z="0"/>
					<Vertex X="28446" Y="13243" Z="0"/>
					<Vertex X="28457" Y="13261" Z="0"/>
					<Vertex X="28475" Y="13267" Z="0"/>
					<Vertex X="28486" Y="13278" Z="0"/>
					<Vertex X="28492" Y="13284" Z="0"/>
					<Vertex X="28509" Y="13302" Z="0"/>
					<Vertex X="28521" Y="13307" Z="0"/>
					<Vertex X="28544" Y="13331" Z="0"/>
					<Vertex X="28556" Y="13342" Z="0"/>
					<Vertex X="28568" Y="13354" Z="0"/>
					<Vertex X="28591" Y="13371" Z="0"/>
					<Vertex X="28597" Y="13377" Z="0"/>
					<Vertex X="28620" Y="13395" Z="0"/>
					<Vertex X="28649" Y="13418" Z="0"/>
					<Vertex X="28655" Y="13424" Z="0"/>
					<Vertex X="28666" Y="13441" Z="0"/>
					<Vertex X="28678" Y="13447" Z="0"/>
					<Vertex X="28696" Y="13464" Z="0"/>
					<Vertex X="28719" Y="13482" Z="0"/>
					<Vertex X="28730" Y="13493" Z="0"/>
					<Vertex X="28742" Y="13505" Z="0"/>
					<Vertex X="28759" Y="13517" Z="0"/>
					<Vertex X="28771" Y="13534" Z="0"/>
					<Vertex X="28789" Y="13546" Z="0"/>
					<Vertex X="28806" Y="13569" Z="0"/>
					<Vertex X="28812" Y="13575" Z="0"/>
					<Vertex X="28829" Y="13598" Z="0"/>
					<Vertex X="28835" Y="13604" Z="0"/>
					<Vertex X="28847" Y="13615" Z="0"/>
					<Vertex X="28852" Y="13627" Z="0"/>
					<Vertex X="28858" Y="13639" Z="0"/>
					<Vertex X="28864" Y="13650" Z="0"/>
					<Vertex X="28882" Y="13674" Z="0"/>
					<Vertex X="28893" Y="13685" Z="0"/>
					<Vertex X="28899" Y="13691" Z="0"/>
					<Vertex X="28911" Y="13714" Z="0"/>
					<Vertex X="28916" Y="13726" Z="0"/>
					<Vertex X="28934" Y="13743" Z="0"/>
					<Vertex X="28940" Y="13761" Z="0"/>
					<Vertex X="28951" Y="13767" Z="0"/>
					<Vertex X="28951" Y="13784" Z="0"/>
					<Vertex X="28963" Y="13802" Z="0"/>
					<Vertex X="28969" Y="13813" Z="0"/>
					<Vertex X="28969" Y="13831" Z="0"/>
					<Vertex X="28969" Y="13848" Z="0"/>
					<Vertex X="28975" Y="13865" Z="0"/>
					<Vertex X="28986" Y="13883" Z="0"/>
					<Vertex X="28992" Y="13918" Z="0"/>
					<Vertex X="29004" Y="13929" Z="0"/>
					<Vertex X="29015" Y="13947" Z="0"/>
					<Vertex X="29015" Y="13982" Z="0"/>
					<Vertex X="29021" Y="13993" Z="0"/>
					<Vertex X="29033" Y="14005" Z="0"/>
					<Vertex X="29044" Y="14028" Z="0"/>
					<Vertex X="29056" Y="14040" Z="0"/>
					<Vertex X="29056" Y="14051" Z="0"/>
					<Vertex X="29068" Y="14063" Z="0"/>
					<Vertex X="29073" Y="14081" Z="0"/>
					<Vertex X="29085" Y="14092" Z="0"/>
					<Vertex X="29102" Y="14115" Z="0"/>
					<Vertex X="29102" Y="14121" Z="0"/>
					<Vertex X="29108" Y="14133" Z="0"/>
					<Vertex X="29114" Y="14145" Z="0"/>
					<Vertex X="29126" Y="14162" Z="0"/>
					<Vertex X="29132" Y="14168" Z="0"/>
					<Vertex X="29143" Y="14191" Z="0"/>
					<Vertex X="29155" Y="14203" Z="0"/>
					<Vertex X="29155" Y="14208" Z="0"/>
					<Vertex X="29166" Y="14220" Z="0"/>
					<Vertex X="29172" Y="14238" Z="0"/>
					<Vertex X="29178" Y="14249" Z="0"/>
					<Vertex X="29184" Y="14267" Z="0"/>
					<Vertex X="29195" Y="14278" Z="0"/>
					<Vertex X="29201" Y="14284" Z="0"/>
					<Vertex X="29213" Y="14307" Z="0"/>
					<Vertex X="29219" Y="14319" Z="0"/>
					<Vertex X="29225" Y="14325" Z="0"/>
					<Vertex X="29236" Y="14342" Z="0"/>
					<Vertex X="29236" Y="14354" Z="0"/>
					<Vertex X="29242" Y="14371" Z="0"/>
					<Vertex X="29248" Y="14383" Z="0"/>
					<Vertex X="29254" Y="14400" Z="0"/>
					<Vertex X="29259" Y="14412" Z="0"/>
					<Vertex X="29271" Y="14429" Z="0"/>
					<Vertex X="29271" Y="14441" Z="0"/>
					<Vertex X="29277" Y="14458" Z="0"/>
					<Vertex X="29288" Y="14487" Z="0"/>
					<Vertex X="29288" Y="14505" Z="0"/>
					<Vertex X="29294" Y="14517" Z="0"/>
					<Vertex X="29300" Y="14546" Z="0"/>
					<Vertex X="29306" Y="14563" Z="0"/>
					<Vertex X="29318" Y="14575" Z="0"/>
					<Vertex X="29323" Y="14604" Z="0"/>
					<Vertex X="29329" Y="14615" Z="0"/>
					<Vertex X="29335" Y="14633" Z="0"/>
					<Vertex X="29335" Y="14639" Z="0"/>
					<Vertex X="29347" Y="14662" Z="0"/>
					<Vertex X="29352" Y="14668" Z="0"/>
					<Vertex X="29358" Y="14679" Z="0"/>
					<Vertex X="29358" Y="14691" Z="0"/>
					<Vertex X="29358" Y="14703" Z="0"/>
					<Vertex X="29364" Y="14714" Z="0"/>
					<Vertex X="29370" Y="14720" Z="0"/>
					<Vertex X="29370" Y="14726" Z="0"/>
					<Vertex X="29370" Y="14743" Z="0"/>
					<Vertex X="29376" Y="14755" Z="0"/>
					<Vertex X="29376" Y="14767" Z="0"/>
					<Vertex X="29387" Y="14778" Z="0"/>
					<Vertex X="29387" Y="14784" Z="0"/>
					<Vertex X="29393" Y="14807" Z="0"/>
					<Vertex X="29399" Y="14807" Z="0"/>
					<Vertex X="29399" Y="14825" Z="0"/>
					<Vertex X="29399" Y="14830" Z="0"/>
					<Vertex X="29399" Y="14842" Z="0"/>
					<Vertex X="29399" Y="14854" Z="0"/>
					<Vertex X="29399" Y="14865" Z="0"/>
					<Vertex X="29399" Y="14871" Z="0"/>
					<Vertex X="29399" Y="14889" Z="0"/>
					<Vertex X="29399" Y="14900" Z="0"/>
					<Vertex X="29399" Y="14906" Z="0"/>
					<Vertex X="29399" Y="14924" Z="0"/>
					<Vertex X="29399" Y="14941" Z="0"/>
					<Vertex X="29399" Y="14953" Z="0"/>
					<Vertex X="29393" Y="14970" Z="0"/>
					<Vertex X="29382" Y="14999" Z="0"/>
					<Vertex X="29370" Y="15022" Z="0"/>
					<Vertex X="29364" Y="15040" Z="0"/>
					<Vertex X="29364" Y="15046" Z="0"/>
					<Vertex X="29358" Y="15075" Z="0"/>
					<Vertex X="29358" Y="15092" Z="0"/>
					<Vertex X="29358" Y="15115" Z="0"/>
					<Vertex X="29347" Y="15133" Z="0"/>
					<Vertex X="29347" Y="15150" Z="0"/>
					<Vertex X="29341" Y="15168" Z="0"/>
					<Vertex X="29341" Y="15179" Z="0"/>
					<Vertex X="29335" Y="15197" Z="0"/>
					<Vertex X="29335" Y="15208" Z="0"/>
					<Vertex X="29323" Y="15220" Z="0"/>
					<Vertex X="29318" Y="15237" Z="0"/>
					<Vertex X="29318" Y="15255" Z="0"/>
					<Vertex X="29318" Y="15266" Z="0"/>
					<Vertex X="29312" Y="15290" Z="0"/>
					<Vertex X="29300" Y="15319" Z="0"/>
					<Vertex X="29294" Y="15336" Z="0"/>
					<Vertex X="29288" Y="15348" Z="0"/>
					<Vertex X="29283" Y="15354" Z="0"/>
					<Vertex X="29277" Y="15365" Z="0"/>
					<Vertex X="29271" Y="15371" Z="0"/>
					<Vertex X="29259" Y="15400" Z="0"/>
					<Vertex X="29254" Y="15406" Z="0"/>
					<Vertex X="29248" Y="15412" Z="0"/>
					<Vertex X="29236" Y="15435" Z="0"/>
					<Vertex X="29230" Y="15447" Z="0"/>
					<Vertex X="29225" Y="15458" Z="0"/>
					<Vertex X="29219" Y="15470" Z="0"/>
					<Vertex X="29213" Y="15482" Z="0"/>
					<Vertex X="29201" Y="15493" Z="0"/>
					<Vertex X="29190" Y="15511" Z="0"/>
					<Vertex X="29178" Y="15528" Z="0"/>
					<Vertex X="29172" Y="15540" Z="0"/>
					<Vertex X="29161" Y="15546" Z="0"/>
					<Vertex X="29161" Y="15551" Z="0"/>
					<Vertex X="29155" Y="15557" Z="0"/>
					<Vertex X="29149" Y="15569" Z="0"/>
					<Vertex X="29149" Y="15575" Z="0"/>
					<Vertex X="29143" Y="15586" Z="0"/>
					<Vertex X="29132" Y="15598" Z="0"/>
					<Vertex X="29120" Y="15609" Z="0"/>
					<Vertex X="29114" Y="15615" Z="0"/>
					<Vertex X="29108" Y="15621" Z="0"/>
					<Vertex X="29102" Y="15627" Z="0"/>
					<Vertex X="29102" Y="15639" Z="0"/>
					<Vertex X="29091" Y="15644" Z="0"/>
					<Vertex X="29091" Y="15656" Z="0"/>
					<Vertex X="29085" Y="15662" Z="0"/>
					<Vertex X="29073" Y="15679" Z="0"/>
					<Vertex X="29062" Y="15685" Z="0"/>
					<Vertex X="29056" Y="15691" Z="0"/>
					<Vertex X="29050" Y="15697" Z="0"/>
					<Vertex X="29050" Y="15703" Z="0"/>
					<Vertex X="29033" Y="15708" Z="0"/>
					<Vertex X="29027" Y="15714" Z="0"/>
					<Vertex X="29027" Y="15720" Z="0"/>
					<Vertex X="29027" Y="15726" Z="0"/>
					<Vertex X="29015" Y="15737" Z="0"/>
					<Vertex X="29009" Y="15743" Z="0"/>
					<Vertex X="29004" Y="15743" Z="0"/>
					<Vertex X="29004" Y="15749" Z="0"/>
					<Vertex X="28992" Y="15761" Z="0"/>
					<Vertex X="28986" Y="15766" Z="0"/>
					<Vertex X="28975" Y="15772" Z="0"/>
					<Vertex X="28975" Y="15778" Z="0"/>
					<Vertex X="28969" Y="15784" Z="0"/>
					<Vertex X="28957" Y="15790" Z="0"/>
					<Vertex X="28957" Y="15796" Z="0"/>
					<Vertex X="28951" Y="15801" Z="0"/>
					<Vertex X="28940" Y="15807" Z="0"/>
					<Vertex X="28940" Y="15813" Z="0"/>
					<Vertex X="28928" Y="15813" Z="0"/>
					<Vertex X="28928" Y="15819" Z="0"/>
					<Vertex X="28922" Y="15819" Z="0"/>
					<Vertex X="28905" Y="15836" Z="0"/>
					<Vertex X="28899" Y="15842" Z="0"/>
					<Vertex X="28893" Y="15848" Z="0"/>
					<Vertex X="28887" Y="15854" Z="0"/>
					<Vertex X="28882" Y="15859" Z="0"/>
					<Vertex X="28876" Y="15859" Z="0"/>
					<Vertex X="28852" Y="15871" Z="0"/>
					<Vertex X="28847" Y="15871" Z="0"/>
					<Vertex X="28841" Y="15877" Z="0"/>
					<Vertex X="28823" Y="15883" Z="0"/>
					<Vertex X="28812" Y="15894" Z="0"/>
					<Vertex X="28794" Y="15900" Z="0"/>
					<Vertex X="28789" Y="15900" Z="0"/>
					<Vertex X="28777" Y="15912" Z="0"/>
					<Vertex X="28765" Y="15918" Z="0"/>
					<Vertex X="28754" Y="15918" Z="0"/>
					<Vertex X="28742" Y="15923" Z="0"/>
					<Vertex X="28730" Y="15929" Z="0"/>
					<Vertex X="28719" Y="15929" Z="0"/>
					<Vertex X="28701" Y="15935" Z="0"/>
					<Vertex X="28678" Y="15941" Z="0"/>
					<Vertex X="28655" Y="15952" Z="0"/>
					<Vertex X="28637" Y="15952" Z="0"/>
					<Vertex X="28632" Y="15958" Z="0"/>
					<Vertex X="28614" Y="15958" Z="0"/>
					<Vertex X="28597" Y="15958" Z="0"/>
					<Vertex X="28579" Y="15964" Z="0"/>
					<Vertex X="28568" Y="15964" Z="0"/>
					<Vertex X="28550" Y="15964" Z="0"/>
					<Vertex X="28527" Y="15964" Z="0"/>
					<Vertex X="28509" Y="15964" Z="0"/>
					<Vertex X="28498" Y="15964" Z="0"/>
					<Vertex X="28469" Y="15964" Z="0"/>
					<Vertex X="28451" Y="15964" Z="0"/>
					<Vertex X="28428" Y="15964" Z="0"/>
					<Vertex X="28411" Y="15964" Z="0"/>
					<Vertex X="28393" Y="15964" Z="0"/>
					<Vertex X="28358" Y="15964" Z="0"/>
					<Vertex X="28341" Y="15964" Z="0"/>
					<Vertex X="28329" Y="15964" Z="0"/>
					<Vertex X="28312" Y="15964" Z="0"/>
					<Vertex X="28277" Y="15964" Z="0"/>
					<Vertex X="28254" Y="15964" Z="0"/>
					<Vertex X="28225" Y="15964" Z="0"/>
					<Vertex X="28207" Y="15964" Z="0"/>
					<Vertex X="28178" Y="15964" Z="0"/>
					<Vertex X="28161" Y="15964" Z="0"/>
					<Vertex X="28126" Y="15964" Z="0"/>
					<Vertex X="28108" Y="15952" Z="0"/>
					<Vertex X="28091" Y="15952" Z="0"/>
					<Vertex X="28056" Y="15952" Z="0"/>
					<Vertex X="28044" Y="15952" Z="0"/>
					<Vertex X="28004" Y="15947" Z="0"/>
					<Vertex X="27980" Y="15941" Z="0"/>
					<Vertex X="27951" Y="15929" Z="0"/>
					<Vertex X="27899" Y="15918" Z="0"/>
					<Vertex X="27870" Y="15912" Z="0"/>
					<Vertex X="27853" Y="15912" Z="0"/>
					<Vertex X="27824" Y="15900" Z="0"/>
					<Vertex X="27771" Y="15889" Z="0"/>
					<Vertex X="27748" Y="15877" Z="0"/>
					<Vertex X="27725" Y="15871" Z="0"/>
					<Vertex X="27701" Y="15865" Z="0"/>
					<Vertex X="27637" Y="15848" Z="0"/>
					<Vertex X="27614" Y="15842" Z="0"/>
					<Vertex X="27574" Y="15825" Z="0"/>
					<Vertex X="27504" Y="15796" Z="0"/>
					<Vertex X="27469" Y="15784" Z="0"/>
					<Vertex X="27440" Y="15778" Z="0"/>
					<Vertex X="27376" Y="15755" Z="0"/>
					<Vertex X="27335" Y="15749" Z="0"/>
					<Vertex X="27289" Y="15732" Z="0"/>
					<Vertex X="27225" Y="15708" Z="0"/>
					<Vertex X="27201" Y="15703" Z="0"/>
					<Vertex X="27161" Y="15697" Z="0"/>
					<Vertex X="27085" Y="15673" Z="0"/>
					<Vertex X="27015" Y="15644" Z="0"/>
					<Vertex X="26986" Y="15639" Z="0"/>
					<Vertex X="26905" Y="15615" Z="0"/>
					<Vertex X="26841" Y="15592" Z="0"/>
					<Vertex X="26812" Y="15586" Z="0"/>
					<Vertex X="26742" Y="15563" Z="0"/>
					<Vertex X="26696" Y="15551" Z="0"/>
					<Vertex X="26661" Y="15546" Z="0"/>
					<Vertex X="26585" Y="15522" Z="0"/>
					<Vertex X="26550" Y="15516" Z="0"/>
					<Vertex X="26527" Y="15499" Z="0"/>
					<Vertex X="26469" Y="15470" Z="0"/>
					<Vertex X="26463" Y="15470" Z="0"/>
					<Vertex X="26446" Y="15464" Z="0"/>
					<Vertex X="26428" Y="15447" Z="0"/>
					<Vertex X="26405" Y="15429" Z="0"/>
					<Vertex X="26399" Y="15429" Z="0"/>
					<Vertex X="26388" Y="15418" Z="0"/>
					<Vertex X="26370" Y="15400" Z="0"/>
					<Vertex X="26353" Y="15394" Z="0"/>
					<Vertex X="26341" Y="15383" Z="0"/>
					<Vertex X="26324" Y="15360" Z="0"/>
					<Vertex X="26306" Y="15342" Z="0"/>
					<Vertex X="26295" Y="15330" Z="0"/>
					<Vertex X="26266" Y="15307" Z="0"/>
					<Vertex X="26242" Y="15290" Z="0"/>
					<Vertex X="26207" Y="15255" Z="0"/>
					<Vertex X="26172" Y="15237" Z="0"/>
					<Vertex X="26143" Y="15214" Z="0"/>
					<Vertex X="26109" Y="15191" Z="0"/>
					<Vertex X="26085" Y="15173" Z="0"/>
					<Vertex X="26074" Y="15162" Z="0"/>
					<Vertex X="26050" Y="15139" Z="0"/>
					<Vertex X="26027" Y="15121" Z="0"/>
					<Vertex X="26016" Y="15110" Z="0"/>
					<Vertex X="26004" Y="15098" Z="0"/>
					<Vertex X="25986" Y="15080" Z="0"/>
					<Vertex X="25975" Y="15075" Z="0"/>
					<Vertex X="25952" Y="15057" Z="0"/>
					<Vertex X="25946" Y="15051" Z="0"/>
					<Vertex X="25934" Y="15040" Z="0"/>
					<Vertex X="25923" Y="15028" Z="0"/>
					<Vertex X="25917" Y="15022" Z="0"/>
					<Vertex X="25911" Y="15017" Z="0"/>
					<Vertex X="25899" Y="15011" Z="0"/>
					<Vertex X="25899" Y="15005" Z="0"/>
					<Vertex X="25893" Y="14987" Z="0"/>
					<Vertex X="25888" Y="14982" Z="0"/>
					<Vertex X="25882" Y="14976" Z="0"/>
					<Vertex X="25876" Y="14970" Z="0"/>
					<Vertex X="25870" Y="14958" Z="0"/>
					<Vertex X="25864" Y="14953" Z="0"/>
					<Vertex X="25859" Y="14953" Z="0"/>
					<Vertex X="25859" Y="14941" Z="0"/>
					<Vertex X="25847" Y="14935" Z="0"/>
					<Vertex X="25847" Y="14929" Z="0"/>
					<Vertex X="25841" Y="14918" Z="0"/>
					<Vertex X="25835" Y="14918" Z="0"/>
					<Vertex X="25835" Y="14912" Z="0"/>
					<Vertex X="25835" Y="14906" Z="0"/>
					<Vertex X="25830" Y="14894" Z="0"/>
					<Vertex X="25824" Y="14889" Z="0"/>
					<Vertex X="25824" Y="14877" Z="0"/>
					<Vertex X="25824" Y="14871" Z="0"/>
					<Vertex X="25824" Y="14865" Z="0"/>
					<Vertex X="25824" Y="14860" Z="0"/>
					<Vertex X="25818" Y="14854" Z="0"/>
					<Vertex X="25818" Y="14848" Z="0"/>
					<Vertex X="25812" Y="14836" Z="0"/>
					<Vertex X="25806" Y="14825" Z="0"/>
					<Vertex X="25806" Y="14819" Z="0"/>
					<Vertex X="25800" Y="14813" Z="0"/>
					<Vertex X="25800" Y="14801" Z="0"/>
					<Vertex X="25795" Y="14790" Z="0"/>
					<Vertex X="25766" Y="14767" Z="0"/>
				</Vertices>
			</Region>
		</Regions>
		<Plots/>
	</Annotation>
</Annotations>
