# Supplementary material for: Convolutional neural networks can accurately distinguish four histologic growth patterns of lung adenocarcinoma in digital slides
Source: Sci Rep. 2019 Feb 6;9:1483. doi: 10.1038/s41598-018-37638-9 (PMC6365499; doi:10.1038/s41598-018-37638-9)
Supplement: Supplementary file 2 — Dataset 1 [file 41598_2018_37638_MOESM2_ESM.zip › TCGA-44-4112-01B-06-BS6.A229C77A-9386-47FE-BDED-15541C9A4D19.xml]

<Annotations MicronsPerPixel="0.248000">
	<Annotation Id="1" Name="" ReadOnly="0" NameReadOnly="0" LineColorReadOnly="0" Incremental="0" Type="4" LineColor="65280" Visible="1" Selected="1" MarkupImagePath="" MacroName="">
		<Attributes/>
		<Regions>
			<RegionAttributeHeaders>
				<AttributeHeader Id="9999" Name="Region" ColumnWidth="-1"/>
				<AttributeHeader Id="9997" Name="Length" ColumnWidth="-1"/>
				<AttributeHeader Id="9996" Name="Area" ColumnWidth="-1"/>
				<AttributeHeader Id="9998" Name="Text" ColumnWidth="-1"/>
			</RegionAttributeHeaders>
			<Region Id="2" Type="0" Zoom="0.139048" Selected="0" ImageLocation="" ImageFocus="0" Length="12379.9" Area="10435204.0" LengthMicrons="3070.2" AreaMicrons="641806.8" Text="SOLID" NegativeROA="0" InputRegionId="0" Analyze="1" DisplayId="2">
				<Attributes/>
				<Vertices>
					<Vertex X="9687" Y="30076" Z="0"/>
					<Vertex X="9687" Y="30083" Z="0"/>
					<Vertex X="9694" Y="30083" Z="0"/>
					<Vertex X="9716" Y="30083" Z="0"/>
					<Vertex X="9723" Y="30083" Z="0"/>
					<Vertex X="9745" Y="30076" Z="0"/>
					<Vertex X="9752" Y="30076" Z="0"/>
					<Vertex X="9773" Y="30068" Z="0"/>
					<Vertex X="9795" Y="30068" Z="0"/>
					<Vertex X="9809" Y="30054" Z="0"/>
					<Vertex X="9817" Y="30054" Z="0"/>
					<Vertex X="9824" Y="30054" Z="0"/>
					<Vertex X="9838" Y="30054" Z="0"/>
					<Vertex X="9845" Y="30047" Z="0"/>
					<Vertex X="9867" Y="30047" Z="0"/>
					<Vertex X="9874" Y="30040" Z="0"/>
					<Vertex X="9889" Y="30040" Z="0"/>
					<Vertex X="9903" Y="30033" Z="0"/>
					<Vertex X="9925" Y="30025" Z="0"/>
					<Vertex X="9946" Y="30025" Z="0"/>
					<Vertex X="9953" Y="30018" Z="0"/>
					<Vertex X="9982" Y="30011" Z="0"/>
					<Vertex X="10004" Y="30004" Z="0"/>
					<Vertex X="10018" Y="30004" Z="0"/>
					<Vertex X="10068" Y="29997" Z="0"/>
					<Vertex X="10090" Y="29997" Z="0"/>
					<Vertex X="10119" Y="29997" Z="0"/>
					<Vertex X="10140" Y="29997" Z="0"/>
					<Vertex X="10162" Y="29997" Z="0"/>
					<Vertex X="10198" Y="29997" Z="0"/>
					<Vertex X="10219" Y="29997" Z="0"/>
					<Vertex X="10255" Y="29997" Z="0"/>
					<Vertex X="10277" Y="29997" Z="0"/>
					<Vertex X="10306" Y="29989" Z="0"/>
					<Vertex X="10327" Y="29989" Z="0"/>
					<Vertex X="10363" Y="29989" Z="0"/>
					<Vertex X="10392" Y="29989" Z="0"/>
					<Vertex X="10406" Y="29989" Z="0"/>
					<Vertex X="10421" Y="29989" Z="0"/>
					<Vertex X="10450" Y="29989" Z="0"/>
					<Vertex X="10464" Y="29989" Z="0"/>
					<Vertex X="10485" Y="29989" Z="0"/>
					<Vertex X="10507" Y="29989" Z="0"/>
					<Vertex X="10521" Y="29989" Z="0"/>
					<Vertex X="10543" Y="29989" Z="0"/>
					<Vertex X="10550" Y="29989" Z="0"/>
					<Vertex X="10565" Y="29989" Z="0"/>
					<Vertex X="10586" Y="29989" Z="0"/>
					<Vertex X="10608" Y="29989" Z="0"/>
					<Vertex X="10629" Y="29989" Z="0"/>
					<Vertex X="10651" Y="29989" Z="0"/>
					<Vertex X="10672" Y="29989" Z="0"/>
					<Vertex X="10687" Y="29989" Z="0"/>
					<Vertex X="10716" Y="29989" Z="0"/>
					<Vertex X="10737" Y="29997" Z="0"/>
					<Vertex X="10766" Y="30004" Z="0"/>
					<Vertex X="10780" Y="30004" Z="0"/>
					<Vertex X="10802" Y="30011" Z="0"/>
					<Vertex X="10838" Y="30025" Z="0"/>
					<Vertex X="10852" Y="30033" Z="0"/>
					<Vertex X="10867" Y="30033" Z="0"/>
					<Vertex X="10888" Y="30040" Z="0"/>
					<Vertex X="10910" Y="30054" Z="0"/>
					<Vertex X="10939" Y="30061" Z="0"/>
					<Vertex X="10953" Y="30061" Z="0"/>
					<Vertex X="10982" Y="30068" Z="0"/>
					<Vertex X="11010" Y="30083" Z="0"/>
					<Vertex X="11039" Y="30090" Z="0"/>
					<Vertex X="11061" Y="30097" Z="0"/>
					<Vertex X="11097" Y="30097" Z="0"/>
					<Vertex X="11118" Y="30119" Z="0"/>
					<Vertex X="11126" Y="30126" Z="0"/>
					<Vertex X="11147" Y="30140" Z="0"/>
					<Vertex X="11161" Y="30148" Z="0"/>
					<Vertex X="11183" Y="30155" Z="0"/>
					<Vertex X="11205" Y="30169" Z="0"/>
					<Vertex X="11226" Y="30176" Z="0"/>
					<Vertex X="11241" Y="30184" Z="0"/>
					<Vertex X="11255" Y="30205" Z="0"/>
					<Vertex X="11269" Y="30205" Z="0"/>
					<Vertex X="11284" Y="30212" Z="0"/>
					<Vertex X="11291" Y="30219" Z="0"/>
					<Vertex X="11313" Y="30234" Z="0"/>
					<Vertex X="11327" Y="30248" Z="0"/>
					<Vertex X="11341" Y="30255" Z="0"/>
					<Vertex X="11348" Y="30263" Z="0"/>
					<Vertex X="11370" Y="30277" Z="0"/>
					<Vertex X="11384" Y="30291" Z="0"/>
					<Vertex X="11413" Y="30313" Z="0"/>
					<Vertex X="11428" Y="30320" Z="0"/>
					<Vertex X="11456" Y="30335" Z="0"/>
					<Vertex X="11471" Y="30356" Z="0"/>
					<Vertex X="11507" Y="30378" Z="0"/>
					<Vertex X="11543" Y="30392" Z="0"/>
					<Vertex X="11564" Y="30414" Z="0"/>
					<Vertex X="11600" Y="30442" Z="0"/>
					<Vertex X="11622" Y="30457" Z="0"/>
					<Vertex X="11636" Y="30471" Z="0"/>
					<Vertex X="11672" Y="30493" Z="0"/>
					<Vertex X="11686" Y="30500" Z="0"/>
					<Vertex X="11708" Y="30514" Z="0"/>
					<Vertex X="11730" Y="30529" Z="0"/>
					<Vertex X="11737" Y="30543" Z="0"/>
					<Vertex X="11751" Y="30558" Z="0"/>
					<Vertex X="11773" Y="30572" Z="0"/>
					<Vertex X="11780" Y="30579" Z="0"/>
					<Vertex X="11802" Y="30601" Z="0"/>
					<Vertex X="11816" Y="30615" Z="0"/>
					<Vertex X="11823" Y="30622" Z="0"/>
					<Vertex X="11845" Y="30644" Z="0"/>
					<Vertex X="11859" Y="30665" Z="0"/>
					<Vertex X="11873" Y="30687" Z="0"/>
					<Vertex X="11881" Y="30701" Z="0"/>
					<Vertex X="11895" Y="30723" Z="0"/>
					<Vertex X="11902" Y="30737" Z="0"/>
					<Vertex X="11909" Y="30752" Z="0"/>
					<Vertex X="11917" Y="30759" Z="0"/>
					<Vertex X="11924" Y="30780" Z="0"/>
					<Vertex X="11931" Y="30809" Z="0"/>
					<Vertex X="11945" Y="30831" Z="0"/>
					<Vertex X="11960" Y="30845" Z="0"/>
					<Vertex X="11974" Y="30881" Z="0"/>
					<Vertex X="11981" Y="30903" Z="0"/>
					<Vertex X="11996" Y="30939" Z="0"/>
					<Vertex X="12010" Y="30960" Z="0"/>
					<Vertex X="12010" Y="30975" Z="0"/>
					<Vertex X="12017" Y="30989" Z="0"/>
					<Vertex X="12032" Y="31011" Z="0"/>
					<Vertex X="12039" Y="31025" Z="0"/>
					<Vertex X="12039" Y="31047" Z="0"/>
					<Vertex X="12046" Y="31068" Z="0"/>
					<Vertex X="12068" Y="31090" Z="0"/>
					<Vertex X="12068" Y="31104" Z="0"/>
					<Vertex X="12075" Y="31126" Z="0"/>
					<Vertex X="12082" Y="31140" Z="0"/>
					<Vertex X="12096" Y="31154" Z="0"/>
					<Vertex X="12104" Y="31190" Z="0"/>
					<Vertex X="12118" Y="31212" Z="0"/>
					<Vertex X="12125" Y="31226" Z="0"/>
					<Vertex X="12132" Y="31248" Z="0"/>
					<Vertex X="12140" Y="31277" Z="0"/>
					<Vertex X="12154" Y="31291" Z="0"/>
					<Vertex X="12154" Y="31305" Z="0"/>
					<Vertex X="12161" Y="31327" Z="0"/>
					<Vertex X="12176" Y="31341" Z="0"/>
					<Vertex X="12176" Y="31349" Z="0"/>
					<Vertex X="12183" Y="31363" Z="0"/>
					<Vertex X="12183" Y="31377" Z="0"/>
					<Vertex X="12197" Y="31392" Z="0"/>
					<Vertex X="12204" Y="31399" Z="0"/>
					<Vertex X="12204" Y="31413" Z="0"/>
					<Vertex X="12211" Y="31421" Z="0"/>
					<Vertex X="12211" Y="31435" Z="0"/>
					<Vertex X="12219" Y="31449" Z="0"/>
					<Vertex X="12226" Y="31464" Z="0"/>
					<Vertex X="12233" Y="31478" Z="0"/>
					<Vertex X="12240" Y="31485" Z="0"/>
					<Vertex X="12240" Y="31500" Z="0"/>
					<Vertex X="12255" Y="31521" Z="0"/>
					<Vertex X="12262" Y="31536" Z="0"/>
					<Vertex X="12262" Y="31543" Z="0"/>
					<Vertex X="12269" Y="31557" Z="0"/>
					<Vertex X="12269" Y="31572" Z="0"/>
					<Vertex X="12276" Y="31579" Z="0"/>
					<Vertex X="12276" Y="31593" Z="0"/>
					<Vertex X="12283" Y="31608" Z="0"/>
					<Vertex X="12291" Y="31622" Z="0"/>
					<Vertex X="12291" Y="31629" Z="0"/>
					<Vertex X="12298" Y="31643" Z="0"/>
					<Vertex X="12305" Y="31658" Z="0"/>
					<Vertex X="12312" Y="31665" Z="0"/>
					<Vertex X="12319" Y="31694" Z="0"/>
					<Vertex X="12319" Y="31715" Z="0"/>
					<Vertex X="12319" Y="31723" Z="0"/>
					<Vertex X="12327" Y="31751" Z="0"/>
					<Vertex X="12341" Y="31773" Z="0"/>
					<Vertex X="12341" Y="31787" Z="0"/>
					<Vertex X="12341" Y="31809" Z="0"/>
					<Vertex X="12341" Y="31823" Z="0"/>
					<Vertex X="12341" Y="31838" Z="0"/>
					<Vertex X="12341" Y="31859" Z="0"/>
					<Vertex X="12348" Y="31881" Z="0"/>
					<Vertex X="12348" Y="31902" Z="0"/>
					<Vertex X="12363" Y="31924" Z="0"/>
					<Vertex X="12363" Y="31938" Z="0"/>
					<Vertex X="12370" Y="31967" Z="0"/>
					<Vertex X="12377" Y="32003" Z="0"/>
					<Vertex X="12384" Y="32032" Z="0"/>
					<Vertex X="12384" Y="32053" Z="0"/>
					<Vertex X="12391" Y="32097" Z="0"/>
					<Vertex X="12398" Y="32118" Z="0"/>
					<Vertex X="12398" Y="32147" Z="0"/>
					<Vertex X="12398" Y="32168" Z="0"/>
					<Vertex X="12398" Y="32183" Z="0"/>
					<Vertex X="12398" Y="32204" Z="0"/>
					<Vertex X="12398" Y="32219" Z="0"/>
					<Vertex X="12398" Y="32240" Z="0"/>
					<Vertex X="12398" Y="32262" Z="0"/>
					<Vertex X="12398" Y="32276" Z="0"/>
					<Vertex X="12398" Y="32298" Z="0"/>
					<Vertex X="12391" Y="32319" Z="0"/>
					<Vertex X="12384" Y="32341" Z="0"/>
					<Vertex X="12384" Y="32377" Z="0"/>
					<Vertex X="12370" Y="32399" Z="0"/>
					<Vertex X="12370" Y="32406" Z="0"/>
					<Vertex X="12363" Y="32435" Z="0"/>
					<Vertex X="12363" Y="32442" Z="0"/>
					<Vertex X="12355" Y="32463" Z="0"/>
					<Vertex X="12348" Y="32478" Z="0"/>
					<Vertex X="12341" Y="32492" Z="0"/>
					<Vertex X="12341" Y="32506" Z="0"/>
					<Vertex X="12334" Y="32521" Z="0"/>
					<Vertex X="12327" Y="32535" Z="0"/>
					<Vertex X="12327" Y="32542" Z="0"/>
					<Vertex X="12319" Y="32557" Z="0"/>
					<Vertex X="12312" Y="32564" Z="0"/>
					<Vertex X="12312" Y="32571" Z="0"/>
					<Vertex X="12312" Y="32586" Z="0"/>
					<Vertex X="12305" Y="32593" Z="0"/>
					<Vertex X="12298" Y="32607" Z="0"/>
					<Vertex X="12291" Y="32622" Z="0"/>
					<Vertex X="12283" Y="32636" Z="0"/>
					<Vertex X="12276" Y="32650" Z="0"/>
					<Vertex X="12269" Y="32672" Z="0"/>
					<Vertex X="12269" Y="32679" Z="0"/>
					<Vertex X="12269" Y="32693" Z="0"/>
					<Vertex X="12262" Y="32701" Z="0"/>
					<Vertex X="12255" Y="32722" Z="0"/>
					<Vertex X="12247" Y="32737" Z="0"/>
					<Vertex X="12233" Y="32758" Z="0"/>
					<Vertex X="12233" Y="32765" Z="0"/>
					<Vertex X="12226" Y="32773" Z="0"/>
					<Vertex X="12204" Y="32801" Z="0"/>
					<Vertex X="12197" Y="32816" Z="0"/>
					<Vertex X="12183" Y="32837" Z="0"/>
					<Vertex X="12176" Y="32844" Z="0"/>
					<Vertex X="12154" Y="32866" Z="0"/>
					<Vertex X="12154" Y="32873" Z="0"/>
					<Vertex X="12140" Y="32888" Z="0"/>
					<Vertex X="12125" Y="32909" Z="0"/>
					<Vertex X="12111" Y="32916" Z="0"/>
					<Vertex X="12104" Y="32931" Z="0"/>
					<Vertex X="12089" Y="32952" Z="0"/>
					<Vertex X="12068" Y="32952" Z="0"/>
					<Vertex X="12053" Y="32974" Z="0"/>
					<Vertex X="12039" Y="32988" Z="0"/>
					<Vertex X="12017" Y="32996" Z="0"/>
					<Vertex X="12010" Y="33003" Z="0"/>
					<Vertex X="11981" Y="33010" Z="0"/>
					<Vertex X="11960" Y="33024" Z="0"/>
					<Vertex X="11938" Y="33031" Z="0"/>
					<Vertex X="11931" Y="33031" Z="0"/>
					<Vertex X="11902" Y="33053" Z="0"/>
					<Vertex X="11881" Y="33067" Z="0"/>
					<Vertex X="11866" Y="33075" Z="0"/>
					<Vertex X="11845" Y="33082" Z="0"/>
					<Vertex X="11830" Y="33089" Z="0"/>
					<Vertex X="11809" Y="33111" Z="0"/>
					<Vertex X="11794" Y="33118" Z="0"/>
					<Vertex X="11766" Y="33118" Z="0"/>
					<Vertex X="11744" Y="33132" Z="0"/>
					<Vertex X="11722" Y="33147" Z="0"/>
					<Vertex X="11694" Y="33154" Z="0"/>
					<Vertex X="11665" Y="33175" Z="0"/>
					<Vertex X="11643" Y="33175" Z="0"/>
					<Vertex X="11629" Y="33182" Z="0"/>
					<Vertex X="11615" Y="33197" Z="0"/>
					<Vertex X="11607" Y="33197" Z="0"/>
					<Vertex X="11586" Y="33211" Z="0"/>
					<Vertex X="11564" Y="33218" Z="0"/>
					<Vertex X="11550" Y="33226" Z="0"/>
					<Vertex X="11528" Y="33233" Z="0"/>
					<Vertex X="11492" Y="33254" Z="0"/>
					<Vertex X="11471" Y="33262" Z="0"/>
					<Vertex X="11435" Y="33276" Z="0"/>
					<Vertex X="11413" Y="33276" Z="0"/>
					<Vertex X="11392" Y="33290" Z="0"/>
					<Vertex X="11305" Y="33305" Z="0"/>
					<Vertex X="11277" Y="33312" Z="0"/>
					<Vertex X="11233" Y="33326" Z="0"/>
					<Vertex X="11205" Y="33334" Z="0"/>
					<Vertex X="11169" Y="33341" Z="0"/>
					<Vertex X="11133" Y="33362" Z="0"/>
					<Vertex X="11118" Y="33362" Z="0"/>
					<Vertex X="11097" Y="33369" Z="0"/>
					<Vertex X="11061" Y="33384" Z="0"/>
					<Vertex X="11032" Y="33398" Z="0"/>
					<Vertex X="10996" Y="33413" Z="0"/>
					<Vertex X="10960" Y="33427" Z="0"/>
					<Vertex X="10931" Y="33434" Z="0"/>
					<Vertex X="10910" Y="33434" Z="0"/>
					<Vertex X="10867" Y="33449" Z="0"/>
					<Vertex X="10852" Y="33456" Z="0"/>
					<Vertex X="10831" Y="33463" Z="0"/>
					<Vertex X="10795" Y="33470" Z="0"/>
					<Vertex X="10766" Y="33477" Z="0"/>
					<Vertex X="10744" Y="33477" Z="0"/>
					<Vertex X="10716" Y="33492" Z="0"/>
					<Vertex X="10701" Y="33492" Z="0"/>
					<Vertex X="10687" Y="33499" Z="0"/>
					<Vertex X="10658" Y="33513" Z="0"/>
					<Vertex X="10636" Y="33513" Z="0"/>
					<Vertex X="10615" Y="33521" Z="0"/>
					<Vertex X="10601" Y="33528" Z="0"/>
					<Vertex X="10572" Y="33528" Z="0"/>
					<Vertex X="10543" Y="33542" Z="0"/>
					<Vertex X="10521" Y="33542" Z="0"/>
					<Vertex X="10500" Y="33549" Z="0"/>
					<Vertex X="10485" Y="33549" Z="0"/>
					<Vertex X="10464" Y="33556" Z="0"/>
					<Vertex X="10450" Y="33556" Z="0"/>
					<Vertex X="10442" Y="33556" Z="0"/>
					<Vertex X="10421" Y="33556" Z="0"/>
					<Vertex X="10392" Y="33556" Z="0"/>
					<Vertex X="10378" Y="33556" Z="0"/>
					<Vertex X="10349" Y="33556" Z="0"/>
					<Vertex X="10327" Y="33556" Z="0"/>
					<Vertex X="10313" Y="33556" Z="0"/>
					<Vertex X="10298" Y="33556" Z="0"/>
					<Vertex X="10291" Y="33556" Z="0"/>
					<Vertex X="10284" Y="33556" Z="0"/>
					<Vertex X="10270" Y="33549" Z="0"/>
					<Vertex X="10270" Y="33542" Z="0"/>
					<Vertex X="10255" Y="33542" Z="0"/>
					<Vertex X="10248" Y="33542" Z="0"/>
					<Vertex X="10234" Y="33542" Z="0"/>
					<Vertex X="10219" Y="33535" Z="0"/>
					<Vertex X="10198" Y="33528" Z="0"/>
					<Vertex X="10191" Y="33521" Z="0"/>
					<Vertex X="10176" Y="33513" Z="0"/>
					<Vertex X="10162" Y="33506" Z="0"/>
					<Vertex X="10147" Y="33499" Z="0"/>
					<Vertex X="10147" Y="33492" Z="0"/>
					<Vertex X="10140" Y="33492" Z="0"/>
					<Vertex X="10126" Y="33485" Z="0"/>
					<Vertex X="10111" Y="33470" Z="0"/>
					<Vertex X="10097" Y="33463" Z="0"/>
					<Vertex X="10090" Y="33456" Z="0"/>
					<Vertex X="10076" Y="33449" Z="0"/>
					<Vertex X="10061" Y="33441" Z="0"/>
					<Vertex X="10047" Y="33427" Z="0"/>
					<Vertex X="10032" Y="33413" Z="0"/>
					<Vertex X="10018" Y="33405" Z="0"/>
					<Vertex X="10004" Y="33391" Z="0"/>
					<Vertex X="9989" Y="33384" Z="0"/>
					<Vertex X="9968" Y="33369" Z="0"/>
					<Vertex X="9960" Y="33355" Z="0"/>
					<Vertex X="9946" Y="33334" Z="0"/>
					<Vertex X="9932" Y="33319" Z="0"/>
					<Vertex X="9925" Y="33305" Z="0"/>
					<Vertex X="9896" Y="33269" Z="0"/>
					<Vertex X="9881" Y="33254" Z="0"/>
					<Vertex X="9874" Y="33240" Z="0"/>
					<Vertex X="9853" Y="33204" Z="0"/>
					<Vertex X="9838" Y="33190" Z="0"/>
					<Vertex X="9817" Y="33168" Z="0"/>
					<Vertex X="9809" Y="33154" Z="0"/>
					<Vertex X="9788" Y="33147" Z="0"/>
					<Vertex X="9781" Y="33125" Z="0"/>
					<Vertex X="9766" Y="33111" Z="0"/>
					<Vertex X="9752" Y="33096" Z="0"/>
					<Vertex X="9730" Y="33067" Z="0"/>
					<Vertex X="9709" Y="33046" Z="0"/>
					<Vertex X="9702" Y="33024" Z="0"/>
					<Vertex X="9680" Y="33003" Z="0"/>
					<Vertex X="9673" Y="32988" Z="0"/>
					<Vertex X="9666" Y="32981" Z="0"/>
					<Vertex X="9651" Y="32960" Z="0"/>
					<Vertex X="9644" Y="32952" Z="0"/>
					<Vertex X="9630" Y="32931" Z="0"/>
					<Vertex X="9622" Y="32924" Z="0"/>
					<Vertex X="9601" Y="32909" Z="0"/>
					<Vertex X="9601" Y="32902" Z="0"/>
					<Vertex X="9586" Y="32888" Z="0"/>
					<Vertex X="9579" Y="32873" Z="0"/>
					<Vertex X="9565" Y="32866" Z="0"/>
					<Vertex X="9558" Y="32852" Z="0"/>
					<Vertex X="9543" Y="32844" Z="0"/>
					<Vertex X="9543" Y="32837" Z="0"/>
					<Vertex X="9522" Y="32816" Z="0"/>
					<Vertex X="9522" Y="32809" Z="0"/>
					<Vertex X="9515" Y="32794" Z="0"/>
					<Vertex X="9507" Y="32780" Z="0"/>
					<Vertex X="9500" Y="32780" Z="0"/>
					<Vertex X="9493" Y="32765" Z="0"/>
					<Vertex X="9486" Y="32758" Z="0"/>
					<Vertex X="9471" Y="32744" Z="0"/>
					<Vertex X="9464" Y="32722" Z="0"/>
					<Vertex X="9457" Y="32722" Z="0"/>
					<Vertex X="9443" Y="32701" Z="0"/>
					<Vertex X="9435" Y="32693" Z="0"/>
					<Vertex X="9435" Y="32679" Z="0"/>
					<Vertex X="9414" Y="32665" Z="0"/>
					<Vertex X="9414" Y="32650" Z="0"/>
					<Vertex X="9400" Y="32636" Z="0"/>
					<Vertex X="9392" Y="32622" Z="0"/>
					<Vertex X="9385" Y="32607" Z="0"/>
					<Vertex X="9371" Y="32586" Z="0"/>
					<Vertex X="9371" Y="32578" Z="0"/>
					<Vertex X="9364" Y="32571" Z="0"/>
					<Vertex X="9356" Y="32550" Z="0"/>
					<Vertex X="9349" Y="32542" Z="0"/>
					<Vertex X="9342" Y="32528" Z="0"/>
					<Vertex X="9335" Y="32514" Z="0"/>
					<Vertex X="9328" Y="32492" Z="0"/>
					<Vertex X="9313" Y="32463" Z="0"/>
					<Vertex X="9299" Y="32449" Z="0"/>
					<Vertex X="9292" Y="32435" Z="0"/>
					<Vertex X="9277" Y="32406" Z="0"/>
					<Vertex X="9270" Y="32391" Z="0"/>
					<Vertex X="9256" Y="32370" Z="0"/>
					<Vertex X="9248" Y="32355" Z="0"/>
					<Vertex X="9234" Y="32334" Z="0"/>
					<Vertex X="9227" Y="32319" Z="0"/>
					<Vertex X="9220" Y="32312" Z="0"/>
					<Vertex X="9213" Y="32284" Z="0"/>
					<Vertex X="9198" Y="32276" Z="0"/>
					<Vertex X="9191" Y="32269" Z="0"/>
					<Vertex X="9184" Y="32262" Z="0"/>
					<Vertex X="9177" Y="32255" Z="0"/>
					<Vertex X="9169" Y="32255" Z="0"/>
					<Vertex X="9169" Y="32248" Z="0"/>
					<Vertex X="9162" Y="32248" Z="0"/>
					<Vertex X="9155" Y="32248" Z="0"/>
					<Vertex X="9148" Y="32248" Z="0"/>
					<Vertex X="9141" Y="32248" Z="0"/>
					<Vertex X="9133" Y="32248" Z="0"/>
					<Vertex X="9126" Y="32248" Z="0"/>
					<Vertex X="9119" Y="32248" Z="0"/>
					<Vertex X="9105" Y="32248" Z="0"/>
					<Vertex X="9090" Y="32248" Z="0"/>
					<Vertex X="9083" Y="32248" Z="0"/>
					<Vertex X="9069" Y="32248" Z="0"/>
					<Vertex X="9054" Y="32248" Z="0"/>
					<Vertex X="9047" Y="32248" Z="0"/>
					<Vertex X="9040" Y="32248" Z="0"/>
					<Vertex X="9026" Y="32248" Z="0"/>
					<Vertex X="9018" Y="32248" Z="0"/>
					<Vertex X="9011" Y="32248" Z="0"/>
					<Vertex X="8997" Y="32248" Z="0"/>
					<Vertex X="8990" Y="32248" Z="0"/>
					<Vertex X="8968" Y="32248" Z="0"/>
					<Vertex X="8946" Y="32248" Z="0"/>
					<Vertex X="8932" Y="32248" Z="0"/>
					<Vertex X="8918" Y="32248" Z="0"/>
					<Vertex X="8896" Y="32248" Z="0"/>
					<Vertex X="8875" Y="32248" Z="0"/>
					<Vertex X="8867" Y="32248" Z="0"/>
					<Vertex X="8846" Y="32248" Z="0"/>
					<Vertex X="8839" Y="32240" Z="0"/>
					<Vertex X="8817" Y="32233" Z="0"/>
					<Vertex X="8795" Y="32226" Z="0"/>
					<Vertex X="8759" Y="32204" Z="0"/>
					<Vertex X="8738" Y="32204" Z="0"/>
					<Vertex X="8716" Y="32197" Z="0"/>
					<Vertex X="8688" Y="32197" Z="0"/>
					<Vertex X="8673" Y="32183" Z="0"/>
					<Vertex X="8652" Y="32183" Z="0"/>
					<Vertex X="8644" Y="32176" Z="0"/>
					<Vertex X="8630" Y="32168" Z="0"/>
					<Vertex X="8623" Y="32168" Z="0"/>
					<Vertex X="8601" Y="32154" Z="0"/>
					<Vertex X="8587" Y="32147" Z="0"/>
					<Vertex X="8572" Y="32140" Z="0"/>
					<Vertex X="8558" Y="32125" Z="0"/>
					<Vertex X="8551" Y="32125" Z="0"/>
					<Vertex X="8537" Y="32118" Z="0"/>
					<Vertex X="8529" Y="32104" Z="0"/>
					<Vertex X="8522" Y="32104" Z="0"/>
					<Vertex X="8501" Y="32089" Z="0"/>
					<Vertex X="8486" Y="32082" Z="0"/>
					<Vertex X="8465" Y="32068" Z="0"/>
					<Vertex X="8443" Y="32053" Z="0"/>
					<Vertex X="8429" Y="32039" Z="0"/>
					<Vertex X="8407" Y="32025" Z="0"/>
					<Vertex X="8393" Y="32017" Z="0"/>
					<Vertex X="8378" Y="32003" Z="0"/>
					<Vertex X="8371" Y="31989" Z="0"/>
					<Vertex X="8364" Y="31974" Z="0"/>
					<Vertex X="8350" Y="31960" Z="0"/>
					<Vertex X="8350" Y="31953" Z="0"/>
					<Vertex X="8342" Y="31931" Z="0"/>
					<Vertex X="8328" Y="31917" Z="0"/>
					<Vertex X="8321" Y="31902" Z="0"/>
					<Vertex X="8314" Y="31888" Z="0"/>
					<Vertex X="8306" Y="31874" Z="0"/>
					<Vertex X="8306" Y="31852" Z="0"/>
					<Vertex X="8292" Y="31823" Z="0"/>
					<Vertex X="8292" Y="31809" Z="0"/>
					<Vertex X="8285" Y="31802" Z="0"/>
					<Vertex X="8285" Y="31780" Z="0"/>
					<Vertex X="8285" Y="31759" Z="0"/>
					<Vertex X="8263" Y="31730" Z="0"/>
					<Vertex X="8256" Y="31715" Z="0"/>
					<Vertex X="8242" Y="31694" Z="0"/>
					<Vertex X="8242" Y="31672" Z="0"/>
					<Vertex X="8234" Y="31658" Z="0"/>
					<Vertex X="8234" Y="31651" Z="0"/>
					<Vertex X="8234" Y="31643" Z="0"/>
					<Vertex X="8234" Y="31629" Z="0"/>
					<Vertex X="8234" Y="31615" Z="0"/>
					<Vertex X="8234" Y="31608" Z="0"/>
					<Vertex X="8234" Y="31600" Z="0"/>
					<Vertex X="8234" Y="31579" Z="0"/>
					<Vertex X="8227" Y="31557" Z="0"/>
					<Vertex X="8227" Y="31550" Z="0"/>
					<Vertex X="8227" Y="31528" Z="0"/>
					<Vertex X="8227" Y="31521" Z="0"/>
					<Vertex X="8227" Y="31500" Z="0"/>
					<Vertex X="8227" Y="31492" Z="0"/>
					<Vertex X="8227" Y="31471" Z="0"/>
					<Vertex X="8227" Y="31449" Z="0"/>
					<Vertex X="8227" Y="31413" Z="0"/>
					<Vertex X="8227" Y="31377" Z="0"/>
					<Vertex X="8227" Y="31363" Z="0"/>
					<Vertex X="8242" Y="31341" Z="0"/>
					<Vertex X="8242" Y="31327" Z="0"/>
					<Vertex X="8242" Y="31305" Z="0"/>
					<Vertex X="8249" Y="31298" Z="0"/>
					<Vertex X="8256" Y="31284" Z="0"/>
					<Vertex X="8263" Y="31255" Z="0"/>
					<Vertex X="8270" Y="31248" Z="0"/>
					<Vertex X="8285" Y="31219" Z="0"/>
					<Vertex X="8292" Y="31205" Z="0"/>
					<Vertex X="8299" Y="31198" Z="0"/>
					<Vertex X="8306" Y="31190" Z="0"/>
					<Vertex X="8321" Y="31169" Z="0"/>
					<Vertex X="8328" Y="31154" Z="0"/>
					<Vertex X="8342" Y="31133" Z="0"/>
					<Vertex X="8350" Y="31118" Z="0"/>
					<Vertex X="8364" Y="31104" Z="0"/>
					<Vertex X="8371" Y="31083" Z="0"/>
					<Vertex X="8400" Y="31054" Z="0"/>
					<Vertex X="8414" Y="31032" Z="0"/>
					<Vertex X="8414" Y="31025" Z="0"/>
					<Vertex X="8436" Y="31003" Z="0"/>
					<Vertex X="8443" Y="30989" Z="0"/>
					<Vertex X="8457" Y="30982" Z="0"/>
					<Vertex X="8472" Y="30953" Z="0"/>
					<Vertex X="8486" Y="30931" Z="0"/>
					<Vertex X="8493" Y="30924" Z="0"/>
					<Vertex X="8493" Y="30917" Z="0"/>
					<Vertex X="8515" Y="30888" Z="0"/>
					<Vertex X="8529" Y="30881" Z="0"/>
					<Vertex X="8537" Y="30867" Z="0"/>
					<Vertex X="8551" Y="30860" Z="0"/>
					<Vertex X="8558" Y="30845" Z="0"/>
					<Vertex X="8565" Y="30838" Z="0"/>
					<Vertex X="8587" Y="30816" Z="0"/>
					<Vertex X="8594" Y="30809" Z="0"/>
					<Vertex X="8601" Y="30802" Z="0"/>
					<Vertex X="8623" Y="30780" Z="0"/>
					<Vertex X="8644" Y="30752" Z="0"/>
					<Vertex X="8659" Y="30737" Z="0"/>
					<Vertex X="8673" Y="30723" Z="0"/>
					<Vertex X="8695" Y="30701" Z="0"/>
					<Vertex X="8723" Y="30680" Z="0"/>
					<Vertex X="8731" Y="30665" Z="0"/>
					<Vertex X="8745" Y="30658" Z="0"/>
					<Vertex X="8759" Y="30644" Z="0"/>
					<Vertex X="8767" Y="30637" Z="0"/>
					<Vertex X="8788" Y="30615" Z="0"/>
					<Vertex X="8803" Y="30608" Z="0"/>
					<Vertex X="8803" Y="30601" Z="0"/>
					<Vertex X="8817" Y="30601" Z="0"/>
					<Vertex X="8831" Y="30586" Z="0"/>
					<Vertex X="8831" Y="30579" Z="0"/>
					<Vertex X="8839" Y="30572" Z="0"/>
					<Vertex X="8853" Y="30558" Z="0"/>
					<Vertex X="8860" Y="30543" Z="0"/>
					<Vertex X="8875" Y="30529" Z="0"/>
					<Vertex X="8882" Y="30514" Z="0"/>
					<Vertex X="8889" Y="30507" Z="0"/>
					<Vertex X="8896" Y="30500" Z="0"/>
					<Vertex X="8903" Y="30493" Z="0"/>
					<Vertex X="8903" Y="30486" Z="0"/>
					<Vertex X="8918" Y="30478" Z="0"/>
					<Vertex X="8918" Y="30471" Z="0"/>
					<Vertex X="8925" Y="30464" Z="0"/>
					<Vertex X="8932" Y="30457" Z="0"/>
					<Vertex X="8939" Y="30450" Z="0"/>
					<Vertex X="8946" Y="30442" Z="0"/>
					<Vertex X="8954" Y="30435" Z="0"/>
					<Vertex X="8968" Y="30428" Z="0"/>
					<Vertex X="8975" Y="30414" Z="0"/>
					<Vertex X="8982" Y="30414" Z="0"/>
					<Vertex X="8990" Y="30414" Z="0"/>
					<Vertex X="9004" Y="30399" Z="0"/>
					<Vertex X="9026" Y="30378" Z="0"/>
					<Vertex X="9047" Y="30371" Z="0"/>
					<Vertex X="9047" Y="30363" Z="0"/>
					<Vertex X="9076" Y="30349" Z="0"/>
					<Vertex X="9097" Y="30342" Z="0"/>
					<Vertex X="9112" Y="30335" Z="0"/>
					<Vertex X="9126" Y="30327" Z="0"/>
					<Vertex X="9133" Y="30320" Z="0"/>
					<Vertex X="9148" Y="30306" Z="0"/>
					<Vertex X="9169" Y="30299" Z="0"/>
					<Vertex X="9177" Y="30291" Z="0"/>
					<Vertex X="9198" Y="30284" Z="0"/>
					<Vertex X="9220" Y="30270" Z="0"/>
					<Vertex X="9227" Y="30270" Z="0"/>
					<Vertex X="9234" Y="30263" Z="0"/>
					<Vertex X="9263" Y="30248" Z="0"/>
					<Vertex X="9263" Y="30241" Z="0"/>
					<Vertex X="9270" Y="30241" Z="0"/>
					<Vertex X="9292" Y="30241" Z="0"/>
					<Vertex X="9299" Y="30234" Z="0"/>
					<Vertex X="9320" Y="30227" Z="0"/>
					<Vertex X="9328" Y="30219" Z="0"/>
					<Vertex X="9335" Y="30219" Z="0"/>
					<Vertex X="9342" Y="30212" Z="0"/>
					<Vertex X="9356" Y="30212" Z="0"/>
					<Vertex X="9364" Y="30198" Z="0"/>
					<Vertex X="9371" Y="30198" Z="0"/>
					<Vertex X="9378" Y="30198" Z="0"/>
					<Vertex X="9385" Y="30198" Z="0"/>
					<Vertex X="9392" Y="30191" Z="0"/>
					<Vertex X="9407" Y="30191" Z="0"/>
					<Vertex X="9421" Y="30191" Z="0"/>
					<Vertex X="9435" Y="30176" Z="0"/>
					<Vertex X="9457" Y="30169" Z="0"/>
					<Vertex X="9471" Y="30169" Z="0"/>
					<Vertex X="9493" Y="30169" Z="0"/>
					<Vertex X="9515" Y="30162" Z="0"/>
					<Vertex X="9529" Y="30162" Z="0"/>
					<Vertex X="9558" Y="30155" Z="0"/>
					<Vertex X="9572" Y="30148" Z="0"/>
					<Vertex X="9586" Y="30140" Z="0"/>
					<Vertex X="9601" Y="30140" Z="0"/>
					<Vertex X="9608" Y="30140" Z="0"/>
					<Vertex X="9630" Y="30119" Z="0"/>
					<Vertex X="9644" Y="30112" Z="0"/>
					<Vertex X="9658" Y="30112" Z="0"/>
					<Vertex X="9666" Y="30112" Z="0"/>
					<Vertex X="9666" Y="30104" Z="0"/>
					<Vertex X="9687" Y="30076" Z="0"/>
				</Vertices>
			</Region>
			<Region Id="3" Type="0" Zoom="0.137942" Selected="0" ImageLocation="" ImageFocus="0" Length="13015.8" Area="9751375.5" LengthMicrons="3227.9" AreaMicrons="599748.6" Text="SOLID" NegativeROA="0" InputRegionId="0" Analyze="1" DisplayId="3">
				<Attributes/>
				<Vertices>
					<Vertex X="12150" Y="28875" Z="0"/>
					<Vertex X="12150" Y="28882" Z="0"/>
					<Vertex X="12150" Y="28889" Z="0"/>
					<Vertex X="12164" Y="28889" Z="0"/>
					<Vertex X="12179" Y="28889" Z="0"/>
					<Vertex X="12193" Y="28889" Z="0"/>
					<Vertex X="12222" Y="28889" Z="0"/>
					<Vertex X="12229" Y="28889" Z="0"/>
					<Vertex X="12244" Y="28889" Z="0"/>
					<Vertex X="12258" Y="28889" Z="0"/>
					<Vertex X="12280" Y="28889" Z="0"/>
					<Vertex X="12295" Y="28875" Z="0"/>
					<Vertex X="12324" Y="28867" Z="0"/>
					<Vertex X="12331" Y="28853" Z="0"/>
					<Vertex X="12338" Y="28853" Z="0"/>
					<Vertex X="12353" Y="28831" Z="0"/>
					<Vertex X="12367" Y="28831" Z="0"/>
					<Vertex X="12389" Y="28809" Z="0"/>
					<Vertex X="12396" Y="28802" Z="0"/>
					<Vertex X="12418" Y="28788" Z="0"/>
					<Vertex X="12425" Y="28780" Z="0"/>
					<Vertex X="12432" Y="28766" Z="0"/>
					<Vertex X="12447" Y="28759" Z="0"/>
					<Vertex X="12483" Y="28730" Z="0"/>
					<Vertex X="12490" Y="28722" Z="0"/>
					<Vertex X="12512" Y="28708" Z="0"/>
					<Vertex X="12527" Y="28693" Z="0"/>
					<Vertex X="12548" Y="28693" Z="0"/>
					<Vertex X="12563" Y="28686" Z="0"/>
					<Vertex X="12592" Y="28672" Z="0"/>
					<Vertex X="12599" Y="28664" Z="0"/>
					<Vertex X="12606" Y="28657" Z="0"/>
					<Vertex X="12621" Y="28657" Z="0"/>
					<Vertex X="12628" Y="28643" Z="0"/>
					<Vertex X="12650" Y="28643" Z="0"/>
					<Vertex X="12657" Y="28635" Z="0"/>
					<Vertex X="12672" Y="28621" Z="0"/>
					<Vertex X="12679" Y="28621" Z="0"/>
					<Vertex X="12686" Y="28614" Z="0"/>
					<Vertex X="12693" Y="28614" Z="0"/>
					<Vertex X="12708" Y="28599" Z="0"/>
					<Vertex X="12715" Y="28592" Z="0"/>
					<Vertex X="12722" Y="28585" Z="0"/>
					<Vertex X="12730" Y="28570" Z="0"/>
					<Vertex X="12730" Y="28563" Z="0"/>
					<Vertex X="12737" Y="28556" Z="0"/>
					<Vertex X="12744" Y="28548" Z="0"/>
					<Vertex X="12744" Y="28534" Z="0"/>
					<Vertex X="12744" Y="28519" Z="0"/>
					<Vertex X="12744" Y="28512" Z="0"/>
					<Vertex X="12751" Y="28505" Z="0"/>
					<Vertex X="12759" Y="28490" Z="0"/>
					<Vertex X="12759" Y="28483" Z="0"/>
					<Vertex X="12759" Y="28476" Z="0"/>
					<Vertex X="12773" Y="28440" Z="0"/>
					<Vertex X="12773" Y="28432" Z="0"/>
					<Vertex X="12780" Y="28425" Z="0"/>
					<Vertex X="12780" Y="28403" Z="0"/>
					<Vertex X="12788" Y="28389" Z="0"/>
					<Vertex X="12795" Y="28374" Z="0"/>
					<Vertex X="12802" Y="28360" Z="0"/>
					<Vertex X="12802" Y="28353" Z="0"/>
					<Vertex X="12817" Y="28345" Z="0"/>
					<Vertex X="12817" Y="28331" Z="0"/>
					<Vertex X="12824" Y="28324" Z="0"/>
					<Vertex X="12824" Y="28309" Z="0"/>
					<Vertex X="12838" Y="28302" Z="0"/>
					<Vertex X="12846" Y="28287" Z="0"/>
					<Vertex X="12853" Y="28280" Z="0"/>
					<Vertex X="12853" Y="28273" Z="0"/>
					<Vertex X="12867" Y="28251" Z="0"/>
					<Vertex X="12882" Y="28244" Z="0"/>
					<Vertex X="12882" Y="28229" Z="0"/>
					<Vertex X="12889" Y="28229" Z="0"/>
					<Vertex X="12896" Y="28222" Z="0"/>
					<Vertex X="12904" Y="28215" Z="0"/>
					<Vertex X="12911" Y="28208" Z="0"/>
					<Vertex X="12918" Y="28208" Z="0"/>
					<Vertex X="12925" Y="28200" Z="0"/>
					<Vertex X="12933" Y="28193" Z="0"/>
					<Vertex X="12940" Y="28193" Z="0"/>
					<Vertex X="12947" Y="28186" Z="0"/>
					<Vertex X="12947" Y="28179" Z="0"/>
					<Vertex X="12962" Y="28179" Z="0"/>
					<Vertex X="12969" Y="28171" Z="0"/>
					<Vertex X="12976" Y="28164" Z="0"/>
					<Vertex X="12983" Y="28157" Z="0"/>
					<Vertex X="12991" Y="28157" Z="0"/>
					<Vertex X="12991" Y="28150" Z="0"/>
					<Vertex X="12998" Y="28150" Z="0"/>
					<Vertex X="13005" Y="28150" Z="0"/>
					<Vertex X="13005" Y="28142" Z="0"/>
					<Vertex X="13012" Y="28135" Z="0"/>
					<Vertex X="13012" Y="28128" Z="0"/>
					<Vertex X="13020" Y="28121" Z="0"/>
					<Vertex X="13027" Y="28113" Z="0"/>
					<Vertex X="13034" Y="28113" Z="0"/>
					<Vertex X="13041" Y="28106" Z="0"/>
					<Vertex X="13041" Y="28099" Z="0"/>
					<Vertex X="13049" Y="28099" Z="0"/>
					<Vertex X="13056" Y="28092" Z="0"/>
					<Vertex X="13063" Y="28084" Z="0"/>
					<Vertex X="13085" Y="28077" Z="0"/>
					<Vertex X="13099" Y="28070" Z="0"/>
					<Vertex X="13107" Y="28070" Z="0"/>
					<Vertex X="13121" Y="28070" Z="0"/>
					<Vertex X="13128" Y="28063" Z="0"/>
					<Vertex X="13157" Y="28048" Z="0"/>
					<Vertex X="13165" Y="28048" Z="0"/>
					<Vertex X="13179" Y="28041" Z="0"/>
					<Vertex X="13194" Y="28034" Z="0"/>
					<Vertex X="13201" Y="28026" Z="0"/>
					<Vertex X="13230" Y="28019" Z="0"/>
					<Vertex X="13244" Y="28012" Z="0"/>
					<Vertex X="13266" Y="28005" Z="0"/>
					<Vertex X="13281" Y="27990" Z="0"/>
					<Vertex X="13295" Y="27983" Z="0"/>
					<Vertex X="13317" Y="27976" Z="0"/>
					<Vertex X="13317" Y="27968" Z="0"/>
					<Vertex X="13331" Y="27961" Z="0"/>
					<Vertex X="13339" Y="27961" Z="0"/>
					<Vertex X="13368" Y="27947" Z="0"/>
					<Vertex X="13375" Y="27939" Z="0"/>
					<Vertex X="13397" Y="27932" Z="0"/>
					<Vertex X="13404" Y="27918" Z="0"/>
					<Vertex X="13411" Y="27918" Z="0"/>
					<Vertex X="13426" Y="27910" Z="0"/>
					<Vertex X="13433" Y="27910" Z="0"/>
					<Vertex X="13447" Y="27910" Z="0"/>
					<Vertex X="13455" Y="27910" Z="0"/>
					<Vertex X="13455" Y="27903" Z="0"/>
					<Vertex X="13469" Y="27903" Z="0"/>
					<Vertex X="13476" Y="27896" Z="0"/>
					<Vertex X="13498" Y="27881" Z="0"/>
					<Vertex X="13505" Y="27874" Z="0"/>
					<Vertex X="13513" Y="27867" Z="0"/>
					<Vertex X="13527" Y="27867" Z="0"/>
					<Vertex X="13534" Y="27867" Z="0"/>
					<Vertex X="13556" Y="27860" Z="0"/>
					<Vertex X="13563" Y="27860" Z="0"/>
					<Vertex X="13592" Y="27845" Z="0"/>
					<Vertex X="13607" Y="27845" Z="0"/>
					<Vertex X="13650" Y="27838" Z="0"/>
					<Vertex X="13679" Y="27831" Z="0"/>
					<Vertex X="13708" Y="27831" Z="0"/>
					<Vertex X="13745" Y="27816" Z="0"/>
					<Vertex X="13795" Y="27809" Z="0"/>
					<Vertex X="13875" Y="27802" Z="0"/>
					<Vertex X="13919" Y="27794" Z="0"/>
					<Vertex X="13977" Y="27794" Z="0"/>
					<Vertex X="14020" Y="27780" Z="0"/>
					<Vertex X="14064" Y="27773" Z="0"/>
					<Vertex X="14158" Y="27758" Z="0"/>
					<Vertex X="14165" Y="27758" Z="0"/>
					<Vertex X="14194" Y="27744" Z="0"/>
					<Vertex X="14216" Y="27744" Z="0"/>
					<Vertex X="14252" Y="27729" Z="0"/>
					<Vertex X="14281" Y="27729" Z="0"/>
					<Vertex X="14303" Y="27729" Z="0"/>
					<Vertex X="14317" Y="27715" Z="0"/>
					<Vertex X="14325" Y="27715" Z="0"/>
					<Vertex X="14332" Y="27715" Z="0"/>
					<Vertex X="14339" Y="27715" Z="0"/>
					<Vertex X="14346" Y="27715" Z="0"/>
					<Vertex X="14354" Y="27715" Z="0"/>
					<Vertex X="14368" Y="27715" Z="0"/>
					<Vertex X="14383" Y="27715" Z="0"/>
					<Vertex X="14397" Y="27715" Z="0"/>
					<Vertex X="14433" Y="27722" Z="0"/>
					<Vertex X="14462" Y="27729" Z="0"/>
					<Vertex X="14477" Y="27736" Z="0"/>
					<Vertex X="14506" Y="27744" Z="0"/>
					<Vertex X="14513" Y="27751" Z="0"/>
					<Vertex X="14549" Y="27773" Z="0"/>
					<Vertex X="14571" Y="27780" Z="0"/>
					<Vertex X="14593" Y="27794" Z="0"/>
					<Vertex X="14600" Y="27802" Z="0"/>
					<Vertex X="14622" Y="27809" Z="0"/>
					<Vertex X="14651" Y="27831" Z="0"/>
					<Vertex X="14665" Y="27838" Z="0"/>
					<Vertex X="14687" Y="27852" Z="0"/>
					<Vertex X="14687" Y="27860" Z="0"/>
					<Vertex X="14716" Y="27874" Z="0"/>
					<Vertex X="14745" Y="27889" Z="0"/>
					<Vertex X="14752" Y="27903" Z="0"/>
					<Vertex X="14774" Y="27918" Z="0"/>
					<Vertex X="14788" Y="27918" Z="0"/>
					<Vertex X="14803" Y="27939" Z="0"/>
					<Vertex X="14825" Y="27961" Z="0"/>
					<Vertex X="14839" Y="27968" Z="0"/>
					<Vertex X="14861" Y="27983" Z="0"/>
					<Vertex X="14868" Y="27990" Z="0"/>
					<Vertex X="14897" Y="28005" Z="0"/>
					<Vertex X="14904" Y="28019" Z="0"/>
					<Vertex X="14912" Y="28019" Z="0"/>
					<Vertex X="14926" Y="28034" Z="0"/>
					<Vertex X="14933" Y="28034" Z="0"/>
					<Vertex X="14941" Y="28048" Z="0"/>
					<Vertex X="14948" Y="28055" Z="0"/>
					<Vertex X="14955" Y="28055" Z="0"/>
					<Vertex X="14955" Y="28063" Z="0"/>
					<Vertex X="14977" Y="28077" Z="0"/>
					<Vertex X="14977" Y="28084" Z="0"/>
					<Vertex X="14977" Y="28092" Z="0"/>
					<Vertex X="14991" Y="28099" Z="0"/>
					<Vertex X="14991" Y="28106" Z="0"/>
					<Vertex X="14999" Y="28113" Z="0"/>
					<Vertex X="15006" Y="28121" Z="0"/>
					<Vertex X="15006" Y="28135" Z="0"/>
					<Vertex X="15013" Y="28135" Z="0"/>
					<Vertex X="15013" Y="28142" Z="0"/>
					<Vertex X="15020" Y="28150" Z="0"/>
					<Vertex X="15020" Y="28157" Z="0"/>
					<Vertex X="15028" Y="28157" Z="0"/>
					<Vertex X="15035" Y="28164" Z="0"/>
					<Vertex X="15042" Y="28186" Z="0"/>
					<Vertex X="15049" Y="28200" Z="0"/>
					<Vertex X="15057" Y="28208" Z="0"/>
					<Vertex X="15064" Y="28215" Z="0"/>
					<Vertex X="15071" Y="28215" Z="0"/>
					<Vertex X="15071" Y="28222" Z="0"/>
					<Vertex X="15086" Y="28229" Z="0"/>
					<Vertex X="15093" Y="28237" Z="0"/>
					<Vertex X="15093" Y="28244" Z="0"/>
					<Vertex X="15100" Y="28251" Z="0"/>
					<Vertex X="15107" Y="28258" Z="0"/>
					<Vertex X="15115" Y="28258" Z="0"/>
					<Vertex X="15122" Y="28273" Z="0"/>
					<Vertex X="15129" Y="28273" Z="0"/>
					<Vertex X="15129" Y="28287" Z="0"/>
					<Vertex X="15136" Y="28295" Z="0"/>
					<Vertex X="15144" Y="28309" Z="0"/>
					<Vertex X="15151" Y="28324" Z="0"/>
					<Vertex X="15158" Y="28324" Z="0"/>
					<Vertex X="15165" Y="28345" Z="0"/>
					<Vertex X="15173" Y="28353" Z="0"/>
					<Vertex X="15180" Y="28367" Z="0"/>
					<Vertex X="15187" Y="28374" Z="0"/>
					<Vertex X="15202" Y="28403" Z="0"/>
					<Vertex X="15209" Y="28418" Z="0"/>
					<Vertex X="15209" Y="28425" Z="0"/>
					<Vertex X="15216" Y="28440" Z="0"/>
					<Vertex X="15231" Y="28461" Z="0"/>
					<Vertex X="15238" Y="28469" Z="0"/>
					<Vertex X="15245" Y="28476" Z="0"/>
					<Vertex X="15252" Y="28483" Z="0"/>
					<Vertex X="15260" Y="28490" Z="0"/>
					<Vertex X="15274" Y="28498" Z="0"/>
					<Vertex X="15274" Y="28505" Z="0"/>
					<Vertex X="15281" Y="28512" Z="0"/>
					<Vertex X="15289" Y="28512" Z="0"/>
					<Vertex X="15296" Y="28512" Z="0"/>
					<Vertex X="15318" Y="28512" Z="0"/>
					<Vertex X="15325" Y="28512" Z="0"/>
					<Vertex X="15339" Y="28519" Z="0"/>
					<Vertex X="15347" Y="28519" Z="0"/>
					<Vertex X="15368" Y="28519" Z="0"/>
					<Vertex X="15383" Y="28519" Z="0"/>
					<Vertex X="15397" Y="28519" Z="0"/>
					<Vertex X="15412" Y="28519" Z="0"/>
					<Vertex X="15441" Y="28527" Z="0"/>
					<Vertex X="15455" Y="28527" Z="0"/>
					<Vertex X="15477" Y="28541" Z="0"/>
					<Vertex X="15484" Y="28541" Z="0"/>
					<Vertex X="15528" Y="28541" Z="0"/>
					<Vertex X="15550" Y="28541" Z="0"/>
					<Vertex X="15571" Y="28548" Z="0"/>
					<Vertex X="15586" Y="28548" Z="0"/>
					<Vertex X="15637" Y="28556" Z="0"/>
					<Vertex X="15658" Y="28556" Z="0"/>
					<Vertex X="15680" Y="28556" Z="0"/>
					<Vertex X="15702" Y="28563" Z="0"/>
					<Vertex X="15745" Y="28570" Z="0"/>
					<Vertex X="15760" Y="28570" Z="0"/>
					<Vertex X="15789" Y="28577" Z="0"/>
					<Vertex X="15840" Y="28585" Z="0"/>
					<Vertex X="15861" Y="28585" Z="0"/>
					<Vertex X="15869" Y="28585" Z="0"/>
					<Vertex X="15883" Y="28592" Z="0"/>
					<Vertex X="15898" Y="28592" Z="0"/>
					<Vertex X="15912" Y="28592" Z="0"/>
					<Vertex X="15927" Y="28599" Z="0"/>
					<Vertex X="15941" Y="28599" Z="0"/>
					<Vertex X="15963" Y="28606" Z="0"/>
					<Vertex X="15977" Y="28606" Z="0"/>
					<Vertex X="15992" Y="28614" Z="0"/>
					<Vertex X="16006" Y="28621" Z="0"/>
					<Vertex X="16021" Y="28628" Z="0"/>
					<Vertex X="16035" Y="28628" Z="0"/>
					<Vertex X="16050" Y="28628" Z="0"/>
					<Vertex X="16057" Y="28635" Z="0"/>
					<Vertex X="16072" Y="28643" Z="0"/>
					<Vertex X="16101" Y="28657" Z="0"/>
					<Vertex X="16122" Y="28672" Z="0"/>
					<Vertex X="16137" Y="28679" Z="0"/>
					<Vertex X="16144" Y="28686" Z="0"/>
					<Vertex X="16159" Y="28686" Z="0"/>
					<Vertex X="16202" Y="28715" Z="0"/>
					<Vertex X="16217" Y="28722" Z="0"/>
					<Vertex X="16231" Y="28737" Z="0"/>
					<Vertex X="16238" Y="28744" Z="0"/>
					<Vertex X="16260" Y="28751" Z="0"/>
					<Vertex X="16267" Y="28759" Z="0"/>
					<Vertex X="16282" Y="28766" Z="0"/>
					<Vertex X="16282" Y="28773" Z="0"/>
					<Vertex X="16296" Y="28773" Z="0"/>
					<Vertex X="16304" Y="28788" Z="0"/>
					<Vertex X="16311" Y="28788" Z="0"/>
					<Vertex X="16333" Y="28802" Z="0"/>
					<Vertex X="16347" Y="28809" Z="0"/>
					<Vertex X="16369" Y="28831" Z="0"/>
					<Vertex X="16391" Y="28853" Z="0"/>
					<Vertex X="16412" Y="28867" Z="0"/>
					<Vertex X="16420" Y="28867" Z="0"/>
					<Vertex X="16434" Y="28882" Z="0"/>
					<Vertex X="16449" Y="28896" Z="0"/>
					<Vertex X="16456" Y="28896" Z="0"/>
					<Vertex X="16463" Y="28911" Z="0"/>
					<Vertex X="16478" Y="28940" Z="0"/>
					<Vertex X="16492" Y="28954" Z="0"/>
					<Vertex X="16492" Y="28969" Z="0"/>
					<Vertex X="16492" Y="28976" Z="0"/>
					<Vertex X="16499" Y="28998" Z="0"/>
					<Vertex X="16528" Y="29056" Z="0"/>
					<Vertex X="16528" Y="29063" Z="0"/>
					<Vertex X="16536" Y="29099" Z="0"/>
					<Vertex X="16550" Y="29136" Z="0"/>
					<Vertex X="16557" Y="29150" Z="0"/>
					<Vertex X="16557" Y="29172" Z="0"/>
					<Vertex X="16557" Y="29194" Z="0"/>
					<Vertex X="16557" Y="29237" Z="0"/>
					<Vertex X="16557" Y="29266" Z="0"/>
					<Vertex X="16557" Y="29295" Z="0"/>
					<Vertex X="16543" Y="29353" Z="0"/>
					<Vertex X="16514" Y="29396" Z="0"/>
					<Vertex X="16507" Y="29411" Z="0"/>
					<Vertex X="16478" Y="29447" Z="0"/>
					<Vertex X="16434" Y="29476" Z="0"/>
					<Vertex X="16427" Y="29483" Z="0"/>
					<Vertex X="16405" Y="29505" Z="0"/>
					<Vertex X="16354" Y="29527" Z="0"/>
					<Vertex X="16325" Y="29549" Z="0"/>
					<Vertex X="16275" Y="29556" Z="0"/>
					<Vertex X="16231" Y="29585" Z="0"/>
					<Vertex X="16144" Y="29614" Z="0"/>
					<Vertex X="16086" Y="29621" Z="0"/>
					<Vertex X="16050" Y="29628" Z="0"/>
					<Vertex X="15970" Y="29643" Z="0"/>
					<Vertex X="15941" Y="29650" Z="0"/>
					<Vertex X="15905" Y="29650" Z="0"/>
					<Vertex X="15883" Y="29650" Z="0"/>
					<Vertex X="15832" Y="29657" Z="0"/>
					<Vertex X="15796" Y="29679" Z="0"/>
					<Vertex X="15789" Y="29679" Z="0"/>
					<Vertex X="15738" Y="29694" Z="0"/>
					<Vertex X="15724" Y="29694" Z="0"/>
					<Vertex X="15709" Y="29701" Z="0"/>
					<Vertex X="15695" Y="29708" Z="0"/>
					<Vertex X="15680" Y="29715" Z="0"/>
					<Vertex X="15658" Y="29723" Z="0"/>
					<Vertex X="15644" Y="29730" Z="0"/>
					<Vertex X="15622" Y="29744" Z="0"/>
					<Vertex X="15600" Y="29752" Z="0"/>
					<Vertex X="15586" Y="29766" Z="0"/>
					<Vertex X="15550" Y="29788" Z="0"/>
					<Vertex X="15542" Y="29795" Z="0"/>
					<Vertex X="15513" Y="29810" Z="0"/>
					<Vertex X="15506" Y="29824" Z="0"/>
					<Vertex X="15477" Y="29846" Z="0"/>
					<Vertex X="15463" Y="29853" Z="0"/>
					<Vertex X="15448" Y="29868" Z="0"/>
					<Vertex X="15426" Y="29889" Z="0"/>
					<Vertex X="15419" Y="29897" Z="0"/>
					<Vertex X="15412" Y="29911" Z="0"/>
					<Vertex X="15383" Y="29940" Z="0"/>
					<Vertex X="15368" Y="29955" Z="0"/>
					<Vertex X="15361" Y="29962" Z="0"/>
					<Vertex X="15339" Y="29984" Z="0"/>
					<Vertex X="15318" Y="30013" Z="0"/>
					<Vertex X="15303" Y="30020" Z="0"/>
					<Vertex X="15296" Y="30027" Z="0"/>
					<Vertex X="15281" Y="30056" Z="0"/>
					<Vertex X="15267" Y="30071" Z="0"/>
					<Vertex X="15260" Y="30078" Z="0"/>
					<Vertex X="15252" Y="30092" Z="0"/>
					<Vertex X="15245" Y="30100" Z="0"/>
					<Vertex X="15231" Y="30114" Z="0"/>
					<Vertex X="15216" Y="30136" Z="0"/>
					<Vertex X="15209" Y="30150" Z="0"/>
					<Vertex X="15187" Y="30172" Z="0"/>
					<Vertex X="15180" Y="30172" Z="0"/>
					<Vertex X="15165" Y="30187" Z="0"/>
					<Vertex X="15158" Y="30194" Z="0"/>
					<Vertex X="15144" Y="30208" Z="0"/>
					<Vertex X="15136" Y="30216" Z="0"/>
					<Vertex X="15129" Y="30223" Z="0"/>
					<Vertex X="15122" Y="30237" Z="0"/>
					<Vertex X="15115" Y="30237" Z="0"/>
					<Vertex X="15107" Y="30245" Z="0"/>
					<Vertex X="15100" Y="30252" Z="0"/>
					<Vertex X="15093" Y="30266" Z="0"/>
					<Vertex X="15078" Y="30281" Z="0"/>
					<Vertex X="15071" Y="30288" Z="0"/>
					<Vertex X="15042" Y="30310" Z="0"/>
					<Vertex X="15028" Y="30317" Z="0"/>
					<Vertex X="15013" Y="30332" Z="0"/>
					<Vertex X="14984" Y="30353" Z="0"/>
					<Vertex X="14977" Y="30361" Z="0"/>
					<Vertex X="14970" Y="30368" Z="0"/>
					<Vertex X="14955" Y="30368" Z="0"/>
					<Vertex X="14926" Y="30397" Z="0"/>
					<Vertex X="14897" Y="30426" Z="0"/>
					<Vertex X="14883" Y="30433" Z="0"/>
					<Vertex X="14825" Y="30469" Z="0"/>
					<Vertex X="14788" Y="30491" Z="0"/>
					<Vertex X="14759" Y="30513" Z="0"/>
					<Vertex X="14702" Y="30549" Z="0"/>
					<Vertex X="14680" Y="30556" Z="0"/>
					<Vertex X="14644" Y="30585" Z="0"/>
					<Vertex X="14586" Y="30629" Z="0"/>
					<Vertex X="14542" Y="30651" Z="0"/>
					<Vertex X="14520" Y="30658" Z="0"/>
					<Vertex X="14470" Y="30694" Z="0"/>
					<Vertex X="14433" Y="30709" Z="0"/>
					<Vertex X="14419" Y="30723" Z="0"/>
					<Vertex X="14361" Y="30752" Z="0"/>
					<Vertex X="14332" Y="30781" Z="0"/>
					<Vertex X="14310" Y="30781" Z="0"/>
					<Vertex X="14259" Y="30817" Z="0"/>
					<Vertex X="14230" Y="30825" Z="0"/>
					<Vertex X="14216" Y="30839" Z="0"/>
					<Vertex X="14180" Y="30861" Z="0"/>
					<Vertex X="14172" Y="30868" Z="0"/>
					<Vertex X="14158" Y="30875" Z="0"/>
					<Vertex X="14129" Y="30890" Z="0"/>
					<Vertex X="14122" Y="30890" Z="0"/>
					<Vertex X="14085" Y="30897" Z="0"/>
					<Vertex X="14071" Y="30904" Z="0"/>
					<Vertex X="14056" Y="30904" Z="0"/>
					<Vertex X="14013" Y="30919" Z="0"/>
					<Vertex X="14006" Y="30919" Z="0"/>
					<Vertex X="13977" Y="30919" Z="0"/>
					<Vertex X="13926" Y="30919" Z="0"/>
					<Vertex X="13904" Y="30919" Z="0"/>
					<Vertex X="13875" Y="30926" Z="0"/>
					<Vertex X="13832" Y="30926" Z="0"/>
					<Vertex X="13817" Y="30926" Z="0"/>
					<Vertex X="13774" Y="30926" Z="0"/>
					<Vertex X="13752" Y="30926" Z="0"/>
					<Vertex X="13730" Y="30926" Z="0"/>
					<Vertex X="13694" Y="30926" Z="0"/>
					<Vertex X="13679" Y="30933" Z="0"/>
					<Vertex X="13650" Y="30933" Z="0"/>
					<Vertex X="13614" Y="30933" Z="0"/>
					<Vertex X="13592" Y="30933" Z="0"/>
					<Vertex X="13571" Y="30933" Z="0"/>
					<Vertex X="13549" Y="30933" Z="0"/>
					<Vertex X="13534" Y="30933" Z="0"/>
					<Vertex X="13498" Y="30948" Z="0"/>
					<Vertex X="13491" Y="30948" Z="0"/>
					<Vertex X="13476" Y="30948" Z="0"/>
					<Vertex X="13447" Y="30948" Z="0"/>
					<Vertex X="13440" Y="30948" Z="0"/>
					<Vertex X="13418" Y="30948" Z="0"/>
					<Vertex X="13389" Y="30948" Z="0"/>
					<Vertex X="13368" Y="30948" Z="0"/>
					<Vertex X="13346" Y="30948" Z="0"/>
					<Vertex X="13331" Y="30948" Z="0"/>
					<Vertex X="13317" Y="30948" Z="0"/>
					<Vertex X="13288" Y="30941" Z="0"/>
					<Vertex X="13266" Y="30933" Z="0"/>
					<Vertex X="13252" Y="30926" Z="0"/>
					<Vertex X="13230" Y="30919" Z="0"/>
					<Vertex X="13208" Y="30912" Z="0"/>
					<Vertex X="13179" Y="30897" Z="0"/>
					<Vertex X="13172" Y="30897" Z="0"/>
					<Vertex X="13150" Y="30883" Z="0"/>
					<Vertex X="13121" Y="30861" Z="0"/>
					<Vertex X="13085" Y="30839" Z="0"/>
					<Vertex X="13041" Y="30803" Z="0"/>
					<Vertex X="13005" Y="30774" Z="0"/>
					<Vertex X="12969" Y="30752" Z="0"/>
					<Vertex X="12940" Y="30730" Z="0"/>
					<Vertex X="12918" Y="30709" Z="0"/>
					<Vertex X="12875" Y="30687" Z="0"/>
					<Vertex X="12867" Y="30672" Z="0"/>
					<Vertex X="12846" Y="30658" Z="0"/>
					<Vertex X="12817" Y="30636" Z="0"/>
					<Vertex X="12802" Y="30622" Z="0"/>
					<Vertex X="12795" Y="30614" Z="0"/>
					<Vertex X="12773" Y="30600" Z="0"/>
					<Vertex X="12766" Y="30593" Z="0"/>
					<Vertex X="12759" Y="30585" Z="0"/>
					<Vertex X="12737" Y="30585" Z="0"/>
					<Vertex X="12730" Y="30578" Z="0"/>
					<Vertex X="12730" Y="30571" Z="0"/>
					<Vertex X="12715" Y="30564" Z="0"/>
					<Vertex X="12708" Y="30556" Z="0"/>
					<Vertex X="12701" Y="30549" Z="0"/>
					<Vertex X="12693" Y="30542" Z="0"/>
					<Vertex X="12686" Y="30542" Z="0"/>
					<Vertex X="12664" Y="30535" Z="0"/>
					<Vertex X="12650" Y="30527" Z="0"/>
					<Vertex X="12628" Y="30520" Z="0"/>
					<Vertex X="12621" Y="30520" Z="0"/>
					<Vertex X="12592" Y="30498" Z="0"/>
					<Vertex X="12570" Y="30498" Z="0"/>
					<Vertex X="12541" Y="30477" Z="0"/>
					<Vertex X="12534" Y="30469" Z="0"/>
					<Vertex X="12498" Y="30455" Z="0"/>
					<Vertex X="12476" Y="30440" Z="0"/>
					<Vertex X="12454" Y="30433" Z="0"/>
					<Vertex X="12432" Y="30419" Z="0"/>
					<Vertex X="12411" Y="30411" Z="0"/>
					<Vertex X="12382" Y="30397" Z="0"/>
					<Vertex X="12367" Y="30390" Z="0"/>
					<Vertex X="12345" Y="30382" Z="0"/>
					<Vertex X="12316" Y="30368" Z="0"/>
					<Vertex X="12295" Y="30361" Z="0"/>
					<Vertex X="12266" Y="30353" Z="0"/>
					<Vertex X="12251" Y="30339" Z="0"/>
					<Vertex X="12229" Y="30332" Z="0"/>
					<Vertex X="12208" Y="30324" Z="0"/>
					<Vertex X="12179" Y="30310" Z="0"/>
					<Vertex X="12171" Y="30310" Z="0"/>
					<Vertex X="12157" Y="30303" Z="0"/>
					<Vertex X="12128" Y="30288" Z="0"/>
					<Vertex X="12121" Y="30281" Z="0"/>
					<Vertex X="12099" Y="30281" Z="0"/>
					<Vertex X="12077" Y="30274" Z="0"/>
					<Vertex X="12048" Y="30259" Z="0"/>
					<Vertex X="12034" Y="30259" Z="0"/>
					<Vertex X="12012" Y="30252" Z="0"/>
					<Vertex X="12005" Y="30252" Z="0"/>
					<Vertex X="11983" Y="30230" Z="0"/>
					<Vertex X="11961" Y="30230" Z="0"/>
					<Vertex X="11947" Y="30223" Z="0"/>
					<Vertex X="11932" Y="30216" Z="0"/>
					<Vertex X="11918" Y="30208" Z="0"/>
					<Vertex X="11889" Y="30194" Z="0"/>
					<Vertex X="11874" Y="30194" Z="0"/>
					<Vertex X="11845" Y="30172" Z="0"/>
					<Vertex X="11838" Y="30172" Z="0"/>
					<Vertex X="11816" Y="30158" Z="0"/>
					<Vertex X="11809" Y="30150" Z="0"/>
					<Vertex X="11794" Y="30136" Z="0"/>
					<Vertex X="11780" Y="30129" Z="0"/>
					<Vertex X="11773" Y="30114" Z="0"/>
					<Vertex X="11751" Y="30085" Z="0"/>
					<Vertex X="11744" Y="30071" Z="0"/>
					<Vertex X="11736" Y="30049" Z="0"/>
					<Vertex X="11715" Y="30027" Z="0"/>
					<Vertex X="11707" Y="29998" Z="0"/>
					<Vertex X="11707" Y="29991" Z="0"/>
					<Vertex X="11707" Y="29947" Z="0"/>
					<Vertex X="11707" Y="29940" Z="0"/>
					<Vertex X="11707" Y="29911" Z="0"/>
					<Vertex X="11707" Y="29889" Z="0"/>
					<Vertex X="11707" Y="29853" Z="0"/>
					<Vertex X="11707" Y="29831" Z="0"/>
					<Vertex X="11707" Y="29802" Z="0"/>
					<Vertex X="11707" Y="29781" Z="0"/>
					<Vertex X="11707" Y="29744" Z="0"/>
					<Vertex X="11707" Y="29730" Z="0"/>
					<Vertex X="11707" Y="29708" Z="0"/>
					<Vertex X="11707" Y="29701" Z="0"/>
					<Vertex X="11715" Y="29679" Z="0"/>
					<Vertex X="11715" Y="29672" Z="0"/>
					<Vertex X="11715" Y="29665" Z="0"/>
					<Vertex X="11715" Y="29657" Z="0"/>
					<Vertex X="11715" Y="29650" Z="0"/>
					<Vertex X="11715" Y="29643" Z="0"/>
					<Vertex X="11715" Y="29636" Z="0"/>
					<Vertex X="11715" Y="29628" Z="0"/>
					<Vertex X="11715" Y="29621" Z="0"/>
					<Vertex X="11715" Y="29607" Z="0"/>
					<Vertex X="11715" Y="29592" Z="0"/>
					<Vertex X="11715" Y="29585" Z="0"/>
					<Vertex X="11715" Y="29563" Z="0"/>
					<Vertex X="11707" Y="29563" Z="0"/>
					<Vertex X="11707" Y="29527" Z="0"/>
					<Vertex X="11700" Y="29498" Z="0"/>
					<Vertex X="11700" Y="29483" Z="0"/>
					<Vertex X="11700" Y="29447" Z="0"/>
					<Vertex X="11700" Y="29433" Z="0"/>
					<Vertex X="11700" Y="29389" Z="0"/>
					<Vertex X="11700" Y="29375" Z="0"/>
					<Vertex X="11700" Y="29353" Z="0"/>
					<Vertex X="11700" Y="29331" Z="0"/>
					<Vertex X="11715" Y="29302" Z="0"/>
					<Vertex X="11715" Y="29295" Z="0"/>
					<Vertex X="11729" Y="29266" Z="0"/>
					<Vertex X="11736" Y="29252" Z="0"/>
					<Vertex X="11744" Y="29237" Z="0"/>
					<Vertex X="11758" Y="29223" Z="0"/>
					<Vertex X="11773" Y="29208" Z="0"/>
					<Vertex X="11787" Y="29201" Z="0"/>
					<Vertex X="11809" Y="29194" Z="0"/>
					<Vertex X="11823" Y="29179" Z="0"/>
					<Vertex X="11838" Y="29172" Z="0"/>
					<Vertex X="11852" Y="29165" Z="0"/>
					<Vertex X="11874" Y="29150" Z="0"/>
					<Vertex X="11889" Y="29150" Z="0"/>
					<Vertex X="11910" Y="29143" Z="0"/>
					<Vertex X="11925" Y="29128" Z="0"/>
					<Vertex X="11947" Y="29121" Z="0"/>
					<Vertex X="11961" Y="29121" Z="0"/>
					<Vertex X="11968" Y="29107" Z="0"/>
					<Vertex X="11976" Y="29107" Z="0"/>
					<Vertex X="11990" Y="29099" Z="0"/>
					<Vertex X="11997" Y="29092" Z="0"/>
					<Vertex X="12019" Y="29078" Z="0"/>
					<Vertex X="12026" Y="29070" Z="0"/>
					<Vertex X="12041" Y="29063" Z="0"/>
					<Vertex X="12048" Y="29056" Z="0"/>
					<Vertex X="12063" Y="29049" Z="0"/>
					<Vertex X="12077" Y="29034" Z="0"/>
					<Vertex X="12084" Y="29027" Z="0"/>
					<Vertex X="12092" Y="29020" Z="0"/>
					<Vertex X="12099" Y="29012" Z="0"/>
					<Vertex X="12106" Y="29005" Z="0"/>
					<Vertex X="12113" Y="28998" Z="0"/>
					<Vertex X="12113" Y="28991" Z="0"/>
					<Vertex X="12121" Y="28983" Z="0"/>
					<Vertex X="12128" Y="28983" Z="0"/>
					<Vertex X="12128" Y="28976" Z="0"/>
					<Vertex X="12135" Y="28969" Z="0"/>
					<Vertex X="12150" Y="28954" Z="0"/>
					<Vertex X="12150" Y="28940" Z="0"/>
					<Vertex X="12157" Y="28933" Z="0"/>
					<Vertex X="12157" Y="28925" Z="0"/>
					<Vertex X="12150" Y="28875" Z="0"/>
				</Vertices>
			</Region>
			<Region Id="4" Type="0" Zoom="0.137942" Selected="0" ImageLocation="" ImageFocus="0" Length="14512.2" Area="3116752.0" LengthMicrons="3599.0" AreaMicrons="191692.7" Text="SOLID" NegativeROA="0" InputRegionId="0" Analyze="1" DisplayId="4">
				<Attributes/>
				<Vertices>
					<Vertex X="13230" Y="33377" Z="0"/>
					<Vertex X="13230" Y="33369" Z="0"/>
					<Vertex X="13216" Y="33369" Z="0"/>
					<Vertex X="13209" Y="33362" Z="0"/>
					<Vertex X="13194" Y="33355" Z="0"/>
					<Vertex X="13187" Y="33348" Z="0"/>
					<Vertex X="13180" Y="33348" Z="0"/>
					<Vertex X="13180" Y="33340" Z="0"/>
					<Vertex X="13172" Y="33340" Z="0"/>
					<Vertex X="13165" Y="33340" Z="0"/>
					<Vertex X="13158" Y="33333" Z="0"/>
					<Vertex X="13151" Y="33326" Z="0"/>
					<Vertex X="13143" Y="33326" Z="0"/>
					<Vertex X="13143" Y="33311" Z="0"/>
					<Vertex X="13136" Y="33311" Z="0"/>
					<Vertex X="13129" Y="33304" Z="0"/>
					<Vertex X="13122" Y="33297" Z="0"/>
					<Vertex X="13114" Y="33297" Z="0"/>
					<Vertex X="13100" Y="33297" Z="0"/>
					<Vertex X="13093" Y="33290" Z="0"/>
					<Vertex X="13078" Y="33282" Z="0"/>
					<Vertex X="13071" Y="33282" Z="0"/>
					<Vertex X="13071" Y="33275" Z="0"/>
					<Vertex X="13056" Y="33275" Z="0"/>
					<Vertex X="13049" Y="33275" Z="0"/>
					<Vertex X="13042" Y="33275" Z="0"/>
					<Vertex X="13035" Y="33261" Z="0"/>
					<Vertex X="13020" Y="33261" Z="0"/>
					<Vertex X="13006" Y="33261" Z="0"/>
					<Vertex X="12998" Y="33261" Z="0"/>
					<Vertex X="12984" Y="33261" Z="0"/>
					<Vertex X="12969" Y="33261" Z="0"/>
					<Vertex X="12955" Y="33253" Z="0"/>
					<Vertex X="12948" Y="33253" Z="0"/>
					<Vertex X="12926" Y="33253" Z="0"/>
					<Vertex X="12919" Y="33246" Z="0"/>
					<Vertex X="12904" Y="33246" Z="0"/>
					<Vertex X="12890" Y="33246" Z="0"/>
					<Vertex X="12882" Y="33246" Z="0"/>
					<Vertex X="12875" Y="33246" Z="0"/>
					<Vertex X="12868" Y="33246" Z="0"/>
					<Vertex X="12853" Y="33246" Z="0"/>
					<Vertex X="12853" Y="33239" Z="0"/>
					<Vertex X="12846" Y="33239" Z="0"/>
					<Vertex X="12839" Y="33239" Z="0"/>
					<Vertex X="12832" Y="33239" Z="0"/>
					<Vertex X="12824" Y="33239" Z="0"/>
					<Vertex X="12817" Y="33239" Z="0"/>
					<Vertex X="12810" Y="33239" Z="0"/>
					<Vertex X="12803" Y="33232" Z="0"/>
					<Vertex X="12795" Y="33232" Z="0"/>
					<Vertex X="12788" Y="33232" Z="0"/>
					<Vertex X="12774" Y="33232" Z="0"/>
					<Vertex X="12766" Y="33232" Z="0"/>
					<Vertex X="12759" Y="33232" Z="0"/>
					<Vertex X="12752" Y="33232" Z="0"/>
					<Vertex X="12745" Y="33232" Z="0"/>
					<Vertex X="12730" Y="33232" Z="0"/>
					<Vertex X="12723" Y="33232" Z="0"/>
					<Vertex X="12708" Y="33232" Z="0"/>
					<Vertex X="12701" Y="33232" Z="0"/>
					<Vertex X="12687" Y="33232" Z="0"/>
					<Vertex X="12679" Y="33232" Z="0"/>
					<Vertex X="12665" Y="33232" Z="0"/>
					<Vertex X="12650" Y="33232" Z="0"/>
					<Vertex X="12643" Y="33232" Z="0"/>
					<Vertex X="12629" Y="33232" Z="0"/>
					<Vertex X="12614" Y="33232" Z="0"/>
					<Vertex X="12607" Y="33232" Z="0"/>
					<Vertex X="12592" Y="33232" Z="0"/>
					<Vertex X="12585" Y="33232" Z="0"/>
					<Vertex X="12578" Y="33232" Z="0"/>
					<Vertex X="12571" Y="33232" Z="0"/>
					<Vertex X="12563" Y="33232" Z="0"/>
					<Vertex X="12556" Y="33232" Z="0"/>
					<Vertex X="12549" Y="33232" Z="0"/>
					<Vertex X="12534" Y="33232" Z="0"/>
					<Vertex X="12527" Y="33232" Z="0"/>
					<Vertex X="12520" Y="33232" Z="0"/>
					<Vertex X="12513" Y="33239" Z="0"/>
					<Vertex X="12505" Y="33239" Z="0"/>
					<Vertex X="12498" Y="33246" Z="0"/>
					<Vertex X="12484" Y="33246" Z="0"/>
					<Vertex X="12476" Y="33246" Z="0"/>
					<Vertex X="12462" Y="33246" Z="0"/>
					<Vertex X="12455" Y="33253" Z="0"/>
					<Vertex X="12440" Y="33261" Z="0"/>
					<Vertex X="12433" Y="33261" Z="0"/>
					<Vertex X="12426" Y="33268" Z="0"/>
					<Vertex X="12411" Y="33275" Z="0"/>
					<Vertex X="12397" Y="33282" Z="0"/>
					<Vertex X="12389" Y="33290" Z="0"/>
					<Vertex X="12375" Y="33297" Z="0"/>
					<Vertex X="12360" Y="33297" Z="0"/>
					<Vertex X="12331" Y="33319" Z="0"/>
					<Vertex X="12317" Y="33326" Z="0"/>
					<Vertex X="12310" Y="33333" Z="0"/>
					<Vertex X="12295" Y="33348" Z="0"/>
					<Vertex X="12281" Y="33355" Z="0"/>
					<Vertex X="12273" Y="33362" Z="0"/>
					<Vertex X="12266" Y="33369" Z="0"/>
					<Vertex X="12252" Y="33384" Z="0"/>
					<Vertex X="12244" Y="33384" Z="0"/>
					<Vertex X="12237" Y="33391" Z="0"/>
					<Vertex X="12237" Y="33398" Z="0"/>
					<Vertex X="12230" Y="33398" Z="0"/>
					<Vertex X="12230" Y="33406" Z="0"/>
					<Vertex X="12215" Y="33420" Z="0"/>
					<Vertex X="12208" Y="33435" Z="0"/>
					<Vertex X="12201" Y="33442" Z="0"/>
					<Vertex X="12201" Y="33449" Z="0"/>
					<Vertex X="12201" Y="33456" Z="0"/>
					<Vertex X="12194" Y="33471" Z="0"/>
					<Vertex X="12186" Y="33471" Z="0"/>
					<Vertex X="12179" Y="33478" Z="0"/>
					<Vertex X="12179" Y="33493" Z="0"/>
					<Vertex X="12179" Y="33500" Z="0"/>
					<Vertex X="12179" Y="33507" Z="0"/>
					<Vertex X="12172" Y="33522" Z="0"/>
					<Vertex X="12172" Y="33529" Z="0"/>
					<Vertex X="12172" Y="33543" Z="0"/>
					<Vertex X="12165" Y="33558" Z="0"/>
					<Vertex X="12165" Y="33580" Z="0"/>
					<Vertex X="12157" Y="33587" Z="0"/>
					<Vertex X="12157" Y="33594" Z="0"/>
					<Vertex X="12157" Y="33609" Z="0"/>
					<Vertex X="12157" Y="33616" Z="0"/>
					<Vertex X="12157" Y="33623" Z="0"/>
					<Vertex X="12157" Y="33645" Z="0"/>
					<Vertex X="12157" Y="33652" Z="0"/>
					<Vertex X="12157" Y="33667" Z="0"/>
					<Vertex X="12157" Y="33674" Z="0"/>
					<Vertex X="12157" Y="33688" Z="0"/>
					<Vertex X="12157" Y="33703" Z="0"/>
					<Vertex X="12157" Y="33710" Z="0"/>
					<Vertex X="12157" Y="33717" Z="0"/>
					<Vertex X="12157" Y="33725" Z="0"/>
					<Vertex X="12157" Y="33732" Z="0"/>
					<Vertex X="12157" Y="33739" Z="0"/>
					<Vertex X="12157" Y="33746" Z="0"/>
					<Vertex X="12157" Y="33754" Z="0"/>
					<Vertex X="12157" Y="33761" Z="0"/>
					<Vertex X="12157" Y="33768" Z="0"/>
					<Vertex X="12157" Y="33775" Z="0"/>
					<Vertex X="12157" Y="33790" Z="0"/>
					<Vertex X="12157" Y="33797" Z="0"/>
					<Vertex X="12165" Y="33804" Z="0"/>
					<Vertex X="12165" Y="33811" Z="0"/>
					<Vertex X="12165" Y="33819" Z="0"/>
					<Vertex X="12165" Y="33826" Z="0"/>
					<Vertex X="12172" Y="33833" Z="0"/>
					<Vertex X="12179" Y="33840" Z="0"/>
					<Vertex X="12179" Y="33848" Z="0"/>
					<Vertex X="12186" Y="33848" Z="0"/>
					<Vertex X="12201" Y="33855" Z="0"/>
					<Vertex X="12208" Y="33862" Z="0"/>
					<Vertex X="12208" Y="33869" Z="0"/>
					<Vertex X="12208" Y="33877" Z="0"/>
					<Vertex X="12215" Y="33884" Z="0"/>
					<Vertex X="12223" Y="33898" Z="0"/>
					<Vertex X="12230" Y="33898" Z="0"/>
					<Vertex X="12230" Y="33906" Z="0"/>
					<Vertex X="12237" Y="33906" Z="0"/>
					<Vertex X="12237" Y="33920" Z="0"/>
					<Vertex X="12252" Y="33920" Z="0"/>
					<Vertex X="12252" Y="33927" Z="0"/>
					<Vertex X="12259" Y="33935" Z="0"/>
					<Vertex X="12266" Y="33942" Z="0"/>
					<Vertex X="12273" Y="33949" Z="0"/>
					<Vertex X="12273" Y="33956" Z="0"/>
					<Vertex X="12273" Y="33964" Z="0"/>
					<Vertex X="12281" Y="33971" Z="0"/>
					<Vertex X="12288" Y="33978" Z="0"/>
					<Vertex X="12295" Y="33985" Z="0"/>
					<Vertex X="12302" Y="33993" Z="0"/>
					<Vertex X="12302" Y="34000" Z="0"/>
					<Vertex X="12310" Y="34007" Z="0"/>
					<Vertex X="12317" Y="34014" Z="0"/>
					<Vertex X="12324" Y="34022" Z="0"/>
					<Vertex X="12331" Y="34029" Z="0"/>
					<Vertex X="12339" Y="34036" Z="0"/>
					<Vertex X="12346" Y="34036" Z="0"/>
					<Vertex X="12346" Y="34043" Z="0"/>
					<Vertex X="12360" Y="34051" Z="0"/>
					<Vertex X="12368" Y="34051" Z="0"/>
					<Vertex X="12368" Y="34058" Z="0"/>
					<Vertex X="12375" Y="34058" Z="0"/>
					<Vertex X="12382" Y="34065" Z="0"/>
					<Vertex X="12389" Y="34065" Z="0"/>
					<Vertex X="12404" Y="34065" Z="0"/>
					<Vertex X="12411" Y="34072" Z="0"/>
					<Vertex X="12418" Y="34072" Z="0"/>
					<Vertex X="12426" Y="34072" Z="0"/>
					<Vertex X="12433" Y="34072" Z="0"/>
					<Vertex X="12440" Y="34072" Z="0"/>
					<Vertex X="12447" Y="34072" Z="0"/>
					<Vertex X="12462" Y="34072" Z="0"/>
					<Vertex X="12469" Y="34072" Z="0"/>
					<Vertex X="12476" Y="34072" Z="0"/>
					<Vertex X="12484" Y="34072" Z="0"/>
					<Vertex X="12491" Y="34072" Z="0"/>
					<Vertex X="12498" Y="34072" Z="0"/>
					<Vertex X="12505" Y="34072" Z="0"/>
					<Vertex X="12513" Y="34072" Z="0"/>
					<Vertex X="12520" Y="34072" Z="0"/>
					<Vertex X="12527" Y="34072" Z="0"/>
					<Vertex X="12542" Y="34072" Z="0"/>
					<Vertex X="12563" Y="34072" Z="0"/>
					<Vertex X="12571" Y="34072" Z="0"/>
					<Vertex X="12578" Y="34072" Z="0"/>
					<Vertex X="12585" Y="34072" Z="0"/>
					<Vertex X="12600" Y="34065" Z="0"/>
					<Vertex X="12607" Y="34065" Z="0"/>
					<Vertex X="12614" Y="34065" Z="0"/>
					<Vertex X="12629" Y="34065" Z="0"/>
					<Vertex X="12636" Y="34065" Z="0"/>
					<Vertex X="12658" Y="34065" Z="0"/>
					<Vertex X="12665" Y="34065" Z="0"/>
					<Vertex X="12679" Y="34058" Z="0"/>
					<Vertex X="12687" Y="34058" Z="0"/>
					<Vertex X="12694" Y="34058" Z="0"/>
					<Vertex X="12708" Y="34058" Z="0"/>
					<Vertex X="12723" Y="34051" Z="0"/>
					<Vertex X="12737" Y="34043" Z="0"/>
					<Vertex X="12752" Y="34043" Z="0"/>
					<Vertex X="12759" Y="34043" Z="0"/>
					<Vertex X="12766" Y="34043" Z="0"/>
					<Vertex X="12781" Y="34036" Z="0"/>
					<Vertex X="12788" Y="34036" Z="0"/>
					<Vertex X="12795" Y="34036" Z="0"/>
					<Vertex X="12803" Y="34036" Z="0"/>
					<Vertex X="12810" Y="34036" Z="0"/>
					<Vertex X="12817" Y="34036" Z="0"/>
					<Vertex X="12824" Y="34036" Z="0"/>
					<Vertex X="12832" Y="34036" Z="0"/>
					<Vertex X="12839" Y="34036" Z="0"/>
					<Vertex X="12846" Y="34022" Z="0"/>
					<Vertex X="12861" Y="34022" Z="0"/>
					<Vertex X="12868" Y="34022" Z="0"/>
					<Vertex X="12875" Y="34022" Z="0"/>
					<Vertex X="12882" Y="34022" Z="0"/>
					<Vertex X="12890" Y="34022" Z="0"/>
					<Vertex X="12904" Y="34014" Z="0"/>
					<Vertex X="12911" Y="34007" Z="0"/>
					<Vertex X="12926" Y="34007" Z="0"/>
					<Vertex X="12933" Y="34007" Z="0"/>
					<Vertex X="12940" Y="34000" Z="0"/>
					<Vertex X="12948" Y="34000" Z="0"/>
					<Vertex X="12955" Y="34000" Z="0"/>
					<Vertex X="12955" Y="33993" Z="0"/>
					<Vertex X="12962" Y="33985" Z="0"/>
					<Vertex X="12969" Y="33985" Z="0"/>
					<Vertex X="12977" Y="33985" Z="0"/>
					<Vertex X="12977" Y="33978" Z="0"/>
					<Vertex X="12984" Y="33978" Z="0"/>
					<Vertex X="12984" Y="33971" Z="0"/>
					<Vertex X="12991" Y="33964" Z="0"/>
					<Vertex X="12998" Y="33964" Z="0"/>
					<Vertex X="12998" Y="33956" Z="0"/>
					<Vertex X="13006" Y="33956" Z="0"/>
					<Vertex X="13006" Y="33949" Z="0"/>
					<Vertex X="13013" Y="33949" Z="0"/>
					<Vertex X="13020" Y="33942" Z="0"/>
					<Vertex X="13027" Y="33942" Z="0"/>
					<Vertex X="13027" Y="33935" Z="0"/>
					<Vertex X="13035" Y="33935" Z="0"/>
					<Vertex X="13042" Y="33927" Z="0"/>
					<Vertex X="13049" Y="33927" Z="0"/>
					<Vertex X="13064" Y="33920" Z="0"/>
					<Vertex X="13064" Y="33913" Z="0"/>
					<Vertex X="13071" Y="33913" Z="0"/>
					<Vertex X="13071" Y="33906" Z="0"/>
					<Vertex X="13078" Y="33906" Z="0"/>
					<Vertex X="13085" Y="33898" Z="0"/>
					<Vertex X="13085" Y="33891" Z="0"/>
					<Vertex X="13093" Y="33891" Z="0"/>
					<Vertex X="13093" Y="33884" Z="0"/>
					<Vertex X="13100" Y="33884" Z="0"/>
					<Vertex X="13114" Y="33877" Z="0"/>
					<Vertex X="13114" Y="33869" Z="0"/>
					<Vertex X="13122" Y="33869" Z="0"/>
					<Vertex X="13129" Y="33869" Z="0"/>
					<Vertex X="13136" Y="33862" Z="0"/>
					<Vertex X="13151" Y="33862" Z="0"/>
					<Vertex X="13158" Y="33855" Z="0"/>
					<Vertex X="13158" Y="33848" Z="0"/>
					<Vertex X="13165" Y="33848" Z="0"/>
					<Vertex X="13172" Y="33840" Z="0"/>
					<Vertex X="13180" Y="33840" Z="0"/>
					<Vertex X="13187" Y="33840" Z="0"/>
					<Vertex X="13194" Y="33840" Z="0"/>
					<Vertex X="13194" Y="33833" Z="0"/>
					<Vertex X="13201" Y="33833" Z="0"/>
					<Vertex X="13201" Y="33826" Z="0"/>
					<Vertex X="13209" Y="33819" Z="0"/>
					<Vertex X="13223" Y="33819" Z="0"/>
					<Vertex X="13230" Y="33804" Z="0"/>
					<Vertex X="13237" Y="33804" Z="0"/>
					<Vertex X="13252" Y="33804" Z="0"/>
					<Vertex X="13259" Y="33797" Z="0"/>
					<Vertex X="13266" Y="33797" Z="0"/>
					<Vertex X="13274" Y="33790" Z="0"/>
					<Vertex X="13281" Y="33790" Z="0"/>
					<Vertex X="13288" Y="33790" Z="0"/>
					<Vertex X="13288" Y="33782" Z="0"/>
					<Vertex X="13295" Y="33782" Z="0"/>
					<Vertex X="13303" Y="33775" Z="0"/>
					<Vertex X="13310" Y="33768" Z="0"/>
					<Vertex X="13317" Y="33768" Z="0"/>
					<Vertex X="13332" Y="33761" Z="0"/>
					<Vertex X="13346" Y="33754" Z="0"/>
					<Vertex X="13353" Y="33754" Z="0"/>
					<Vertex X="13361" Y="33754" Z="0"/>
					<Vertex X="13368" Y="33754" Z="0"/>
					<Vertex X="13375" Y="33754" Z="0"/>
					<Vertex X="13382" Y="33746" Z="0"/>
					<Vertex X="13390" Y="33746" Z="0"/>
					<Vertex X="13397" Y="33746" Z="0"/>
					<Vertex X="13404" Y="33746" Z="0"/>
					<Vertex X="13411" Y="33739" Z="0"/>
					<Vertex X="13419" Y="33739" Z="0"/>
					<Vertex X="13426" Y="33732" Z="0"/>
					<Vertex X="13440" Y="33732" Z="0"/>
					<Vertex X="13448" Y="33732" Z="0"/>
					<Vertex X="13455" Y="33732" Z="0"/>
					<Vertex X="13462" Y="33732" Z="0"/>
					<Vertex X="13469" Y="33732" Z="0"/>
					<Vertex X="13477" Y="33732" Z="0"/>
					<Vertex X="13484" Y="33732" Z="0"/>
					<Vertex X="13491" Y="33732" Z="0"/>
					<Vertex X="13498" Y="33732" Z="0"/>
					<Vertex X="13506" Y="33732" Z="0"/>
					<Vertex X="13513" Y="33732" Z="0"/>
					<Vertex X="13520" Y="33732" Z="0"/>
					<Vertex X="13527" Y="33732" Z="0"/>
					<Vertex X="13535" Y="33732" Z="0"/>
					<Vertex X="13542" Y="33732" Z="0"/>
					<Vertex X="13549" Y="33732" Z="0"/>
					<Vertex X="13556" Y="33732" Z="0"/>
					<Vertex X="13571" Y="33732" Z="0"/>
					<Vertex X="13578" Y="33732" Z="0"/>
					<Vertex X="13585" Y="33739" Z="0"/>
					<Vertex X="13593" Y="33746" Z="0"/>
					<Vertex X="13600" Y="33746" Z="0"/>
					<Vertex X="13607" Y="33754" Z="0"/>
					<Vertex X="13622" Y="33761" Z="0"/>
					<Vertex X="13622" Y="33768" Z="0"/>
					<Vertex X="13629" Y="33768" Z="0"/>
					<Vertex X="13629" Y="33775" Z="0"/>
					<Vertex X="13636" Y="33775" Z="0"/>
					<Vertex X="13643" Y="33782" Z="0"/>
					<Vertex X="13643" Y="33797" Z="0"/>
					<Vertex X="13651" Y="33797" Z="0"/>
					<Vertex X="13651" Y="33804" Z="0"/>
					<Vertex X="13651" Y="33811" Z="0"/>
					<Vertex X="13651" Y="33819" Z="0"/>
					<Vertex X="13658" Y="33833" Z="0"/>
					<Vertex X="13658" Y="33840" Z="0"/>
					<Vertex X="13658" Y="33848" Z="0"/>
					<Vertex X="13658" Y="33855" Z="0"/>
					<Vertex X="13658" Y="33862" Z="0"/>
					<Vertex X="13658" Y="33869" Z="0"/>
					<Vertex X="13658" Y="33891" Z="0"/>
					<Vertex X="13658" Y="33906" Z="0"/>
					<Vertex X="13658" Y="33920" Z="0"/>
					<Vertex X="13658" Y="33935" Z="0"/>
					<Vertex X="13658" Y="33942" Z="0"/>
					<Vertex X="13658" Y="33956" Z="0"/>
					<Vertex X="13636" Y="33993" Z="0"/>
					<Vertex X="13629" Y="34007" Z="0"/>
					<Vertex X="13629" Y="34022" Z="0"/>
					<Vertex X="13622" Y="34036" Z="0"/>
					<Vertex X="13607" Y="34065" Z="0"/>
					<Vertex X="13600" Y="34080" Z="0"/>
					<Vertex X="13600" Y="34087" Z="0"/>
					<Vertex X="13593" Y="34094" Z="0"/>
					<Vertex X="13578" Y="34123" Z="0"/>
					<Vertex X="13571" Y="34130" Z="0"/>
					<Vertex X="13571" Y="34145" Z="0"/>
					<Vertex X="13564" Y="34159" Z="0"/>
					<Vertex X="13549" Y="34174" Z="0"/>
					<Vertex X="13549" Y="34181" Z="0"/>
					<Vertex X="13542" Y="34196" Z="0"/>
					<Vertex X="13535" Y="34203" Z="0"/>
					<Vertex X="13527" Y="34217" Z="0"/>
					<Vertex X="13520" Y="34225" Z="0"/>
					<Vertex X="13520" Y="34232" Z="0"/>
					<Vertex X="13513" Y="34246" Z="0"/>
					<Vertex X="13506" Y="34254" Z="0"/>
					<Vertex X="13506" Y="34261" Z="0"/>
					<Vertex X="13506" Y="34268" Z="0"/>
					<Vertex X="13498" Y="34275" Z="0"/>
					<Vertex X="13498" Y="34283" Z="0"/>
					<Vertex X="13491" Y="34297" Z="0"/>
					<Vertex X="13484" Y="34304" Z="0"/>
					<Vertex X="13484" Y="34312" Z="0"/>
					<Vertex X="13477" Y="34319" Z="0"/>
					<Vertex X="13477" Y="34326" Z="0"/>
					<Vertex X="13477" Y="34333" Z="0"/>
					<Vertex X="13477" Y="34341" Z="0"/>
					<Vertex X="13477" Y="34348" Z="0"/>
					<Vertex X="13477" Y="34355" Z="0"/>
					<Vertex X="13477" Y="34362" Z="0"/>
					<Vertex X="13477" Y="34370" Z="0"/>
					<Vertex X="13477" Y="34377" Z="0"/>
					<Vertex X="13477" Y="34384" Z="0"/>
					<Vertex X="13484" Y="34399" Z="0"/>
					<Vertex X="13491" Y="34406" Z="0"/>
					<Vertex X="13491" Y="34413" Z="0"/>
					<Vertex X="13498" Y="34413" Z="0"/>
					<Vertex X="13498" Y="34420" Z="0"/>
					<Vertex X="13506" Y="34420" Z="0"/>
					<Vertex X="13513" Y="34428" Z="0"/>
					<Vertex X="13513" Y="34435" Z="0"/>
					<Vertex X="13527" Y="34442" Z="0"/>
					<Vertex X="13535" Y="34449" Z="0"/>
					<Vertex X="13549" Y="34457" Z="0"/>
					<Vertex X="13564" Y="34464" Z="0"/>
					<Vertex X="13571" Y="34471" Z="0"/>
					<Vertex X="13578" Y="34478" Z="0"/>
					<Vertex X="13585" Y="34478" Z="0"/>
					<Vertex X="13600" Y="34486" Z="0"/>
					<Vertex X="13607" Y="34493" Z="0"/>
					<Vertex X="13614" Y="34493" Z="0"/>
					<Vertex X="13614" Y="34500" Z="0"/>
					<Vertex X="13643" Y="34507" Z="0"/>
					<Vertex X="13658" Y="34507" Z="0"/>
					<Vertex X="13665" Y="34522" Z="0"/>
					<Vertex X="13687" Y="34522" Z="0"/>
					<Vertex X="13709" Y="34529" Z="0"/>
					<Vertex X="13723" Y="34529" Z="0"/>
					<Vertex X="13745" Y="34529" Z="0"/>
					<Vertex X="13752" Y="34529" Z="0"/>
					<Vertex X="13774" Y="34529" Z="0"/>
					<Vertex X="13796" Y="34529" Z="0"/>
					<Vertex X="13817" Y="34529" Z="0"/>
					<Vertex X="13825" Y="34529" Z="0"/>
					<Vertex X="13861" Y="34529" Z="0"/>
					<Vertex X="13875" Y="34529" Z="0"/>
					<Vertex X="13897" Y="34529" Z="0"/>
					<Vertex X="13926" Y="34529" Z="0"/>
					<Vertex X="13933" Y="34529" Z="0"/>
					<Vertex X="13955" Y="34529" Z="0"/>
					<Vertex X="13977" Y="34529" Z="0"/>
					<Vertex X="13999" Y="34529" Z="0"/>
					<Vertex X="14006" Y="34529" Z="0"/>
					<Vertex X="14028" Y="34529" Z="0"/>
					<Vertex X="14035" Y="34529" Z="0"/>
					<Vertex X="14064" Y="34529" Z="0"/>
					<Vertex X="14078" Y="34529" Z="0"/>
					<Vertex X="14093" Y="34529" Z="0"/>
					<Vertex X="14107" Y="34529" Z="0"/>
					<Vertex X="14136" Y="34529" Z="0"/>
					<Vertex X="14144" Y="34529" Z="0"/>
					<Vertex X="14158" Y="34529" Z="0"/>
					<Vertex X="14187" Y="34529" Z="0"/>
					<Vertex X="14209" Y="34536" Z="0"/>
					<Vertex X="14223" Y="34536" Z="0"/>
					<Vertex X="14245" Y="34536" Z="0"/>
					<Vertex X="14274" Y="34551" Z="0"/>
					<Vertex X="14289" Y="34551" Z="0"/>
					<Vertex X="14303" Y="34551" Z="0"/>
					<Vertex X="14325" Y="34551" Z="0"/>
					<Vertex X="14354" Y="34551" Z="0"/>
					<Vertex X="14368" Y="34551" Z="0"/>
					<Vertex X="14390" Y="34551" Z="0"/>
					<Vertex X="14419" Y="34551" Z="0"/>
					<Vertex X="14426" Y="34551" Z="0"/>
					<Vertex X="14441" Y="34551" Z="0"/>
					<Vertex X="14463" Y="34551" Z="0"/>
					<Vertex X="14484" Y="34551" Z="0"/>
					<Vertex X="14506" Y="34551" Z="0"/>
					<Vertex X="14513" Y="34551" Z="0"/>
					<Vertex X="14528" Y="34551" Z="0"/>
					<Vertex X="14550" Y="34551" Z="0"/>
					<Vertex X="14557" Y="34551" Z="0"/>
					<Vertex X="14571" Y="34551" Z="0"/>
					<Vertex X="14600" Y="34551" Z="0"/>
					<Vertex X="14608" Y="34551" Z="0"/>
					<Vertex X="14622" Y="34551" Z="0"/>
					<Vertex X="14637" Y="34551" Z="0"/>
					<Vertex X="14651" Y="34551" Z="0"/>
					<Vertex X="14666" Y="34551" Z="0"/>
					<Vertex X="14680" Y="34551" Z="0"/>
					<Vertex X="14695" Y="34551" Z="0"/>
					<Vertex X="14716" Y="34551" Z="0"/>
					<Vertex X="14738" Y="34551" Z="0"/>
					<Vertex X="14753" Y="34551" Z="0"/>
					<Vertex X="14760" Y="34551" Z="0"/>
					<Vertex X="14789" Y="34551" Z="0"/>
					<Vertex X="14803" Y="34551" Z="0"/>
					<Vertex X="14825" Y="34544" Z="0"/>
					<Vertex X="14847" Y="34544" Z="0"/>
					<Vertex X="14861" Y="34536" Z="0"/>
					<Vertex X="14876" Y="34536" Z="0"/>
					<Vertex X="14883" Y="34536" Z="0"/>
					<Vertex X="14905" Y="34522" Z="0"/>
					<Vertex X="14919" Y="34515" Z="0"/>
					<Vertex X="14927" Y="34515" Z="0"/>
					<Vertex X="14941" Y="34500" Z="0"/>
					<Vertex X="14963" Y="34493" Z="0"/>
					<Vertex X="14970" Y="34493" Z="0"/>
					<Vertex X="14985" Y="34493" Z="0"/>
					<Vertex X="14992" Y="34486" Z="0"/>
					<Vertex X="15014" Y="34478" Z="0"/>
					<Vertex X="15021" Y="34478" Z="0"/>
					<Vertex X="15028" Y="34478" Z="0"/>
					<Vertex X="15035" Y="34471" Z="0"/>
					<Vertex X="15050" Y="34471" Z="0"/>
					<Vertex X="15057" Y="34471" Z="0"/>
					<Vertex X="15064" Y="34471" Z="0"/>
					<Vertex X="15079" Y="34457" Z="0"/>
					<Vertex X="15079" Y="34449" Z="0"/>
					<Vertex X="15086" Y="34449" Z="0"/>
					<Vertex X="15101" Y="34442" Z="0"/>
					<Vertex X="15108" Y="34442" Z="0"/>
					<Vertex X="15130" Y="34428" Z="0"/>
					<Vertex X="15137" Y="34428" Z="0"/>
					<Vertex X="15151" Y="34428" Z="0"/>
					<Vertex X="15159" Y="34420" Z="0"/>
					<Vertex X="15166" Y="34413" Z="0"/>
					<Vertex X="15180" Y="34413" Z="0"/>
					<Vertex X="15180" Y="34406" Z="0"/>
					<Vertex X="15195" Y="34399" Z="0"/>
					<Vertex X="15209" Y="34399" Z="0"/>
					<Vertex X="15217" Y="34391" Z="0"/>
					<Vertex X="15224" Y="34391" Z="0"/>
					<Vertex X="15231" Y="34384" Z="0"/>
					<Vertex X="15238" Y="34384" Z="0"/>
					<Vertex X="15253" Y="34377" Z="0"/>
					<Vertex X="15267" Y="34370" Z="0"/>
					<Vertex X="15275" Y="34370" Z="0"/>
					<Vertex X="15282" Y="34370" Z="0"/>
					<Vertex X="15289" Y="34370" Z="0"/>
					<Vertex X="15289" Y="34362" Z="0"/>
					<Vertex X="15296" Y="34362" Z="0"/>
					<Vertex X="15304" Y="34355" Z="0"/>
					<Vertex X="15311" Y="34355" Z="0"/>
					<Vertex X="15318" Y="34348" Z="0"/>
					<Vertex X="15325" Y="34348" Z="0"/>
					<Vertex X="15333" Y="34348" Z="0"/>
					<Vertex X="15340" Y="34348" Z="0"/>
					<Vertex X="15347" Y="34333" Z="0"/>
					<Vertex X="15354" Y="34333" Z="0"/>
					<Vertex X="15362" Y="34333" Z="0"/>
					<Vertex X="15369" Y="34333" Z="0"/>
					<Vertex X="15376" Y="34333" Z="0"/>
					<Vertex X="15391" Y="34326" Z="0"/>
					<Vertex X="15398" Y="34326" Z="0"/>
					<Vertex X="15412" Y="34319" Z="0"/>
					<Vertex X="15427" Y="34319" Z="0"/>
					<Vertex X="15434" Y="34312" Z="0"/>
					<Vertex X="15441" Y="34304" Z="0"/>
					<Vertex X="15449" Y="34304" Z="0"/>
					<Vertex X="15449" Y="34297" Z="0"/>
					<Vertex X="15456" Y="34297" Z="0"/>
					<Vertex X="15470" Y="34290" Z="0"/>
					<Vertex X="15478" Y="34290" Z="0"/>
					<Vertex X="15478" Y="34283" Z="0"/>
					<Vertex X="15492" Y="34275" Z="0"/>
					<Vertex X="15499" Y="34275" Z="0"/>
					<Vertex X="15507" Y="34268" Z="0"/>
					<Vertex X="15514" Y="34268" Z="0"/>
					<Vertex X="15521" Y="34261" Z="0"/>
					<Vertex X="15528" Y="34254" Z="0"/>
					<Vertex X="15536" Y="34254" Z="0"/>
					<Vertex X="15543" Y="34246" Z="0"/>
					<Vertex X="15550" Y="34246" Z="0"/>
					<Vertex X="15557" Y="34246" Z="0"/>
					<Vertex X="15565" Y="34246" Z="0"/>
					<Vertex X="15579" Y="34239" Z="0"/>
					<Vertex X="15586" Y="34239" Z="0"/>
					<Vertex X="15601" Y="34232" Z="0"/>
					<Vertex X="15615" Y="34232" Z="0"/>
					<Vertex X="15615" Y="34225" Z="0"/>
					<Vertex X="15623" Y="34217" Z="0"/>
					<Vertex X="15630" Y="34217" Z="0"/>
					<Vertex X="15637" Y="34217" Z="0"/>
					<Vertex X="15644" Y="34210" Z="0"/>
					<Vertex X="15666" Y="34203" Z="0"/>
					<Vertex X="15673" Y="34203" Z="0"/>
					<Vertex X="15681" Y="34196" Z="0"/>
					<Vertex X="15681" Y="34188" Z="0"/>
					<Vertex X="15688" Y="34188" Z="0"/>
					<Vertex X="15695" Y="34188" Z="0"/>
					<Vertex X="15702" Y="34174" Z="0"/>
					<Vertex X="15717" Y="34174" Z="0"/>
					<Vertex X="15724" Y="34167" Z="0"/>
					<Vertex X="15739" Y="34152" Z="0"/>
					<Vertex X="15746" Y="34145" Z="0"/>
					<Vertex X="15753" Y="34145" Z="0"/>
					<Vertex X="15760" Y="34130" Z="0"/>
					<Vertex X="15768" Y="34123" Z="0"/>
					<Vertex X="15768" Y="34109" Z="0"/>
					<Vertex X="15775" Y="34109" Z="0"/>
					<Vertex X="15782" Y="34087" Z="0"/>
					<Vertex X="15782" Y="34080" Z="0"/>
					<Vertex X="15782" Y="34072" Z="0"/>
					<Vertex X="15797" Y="34043" Z="0"/>
					<Vertex X="15797" Y="34029" Z="0"/>
					<Vertex X="15797" Y="34014" Z="0"/>
					<Vertex X="15797" Y="33985" Z="0"/>
					<Vertex X="15797" Y="33971" Z="0"/>
					<Vertex X="15797" Y="33956" Z="0"/>
					<Vertex X="15804" Y="33927" Z="0"/>
					<Vertex X="15804" Y="33920" Z="0"/>
					<Vertex X="15804" Y="33884" Z="0"/>
					<Vertex X="15804" Y="33869" Z="0"/>
					<Vertex X="15804" Y="33848" Z="0"/>
					<Vertex X="15804" Y="33811" Z="0"/>
					<Vertex X="15804" Y="33797" Z="0"/>
					<Vertex X="15804" Y="33775" Z="0"/>
					<Vertex X="15804" Y="33761" Z="0"/>
					<Vertex X="15804" Y="33754" Z="0"/>
					<Vertex X="15804" Y="33739" Z="0"/>
					<Vertex X="15811" Y="33725" Z="0"/>
					<Vertex X="15811" Y="33717" Z="0"/>
					<Vertex X="15818" Y="33703" Z="0"/>
					<Vertex X="15826" Y="33703" Z="0"/>
					<Vertex X="15826" Y="33696" Z="0"/>
					<Vertex X="15826" Y="33688" Z="0"/>
					<Vertex X="15826" Y="33681" Z="0"/>
					<Vertex X="15833" Y="33681" Z="0"/>
					<Vertex X="15833" Y="33674" Z="0"/>
					<Vertex X="15840" Y="33674" Z="0"/>
					<Vertex X="15855" Y="33667" Z="0"/>
					<Vertex X="15862" Y="33667" Z="0"/>
					<Vertex X="15869" Y="33667" Z="0"/>
					<Vertex X="15891" Y="33659" Z="0"/>
					<Vertex X="15905" Y="33659" Z="0"/>
					<Vertex X="15934" Y="33652" Z="0"/>
					<Vertex X="15942" Y="33652" Z="0"/>
					<Vertex X="15963" Y="33645" Z="0"/>
					<Vertex X="16007" Y="33645" Z="0"/>
					<Vertex X="16029" Y="33638" Z="0"/>
					<Vertex X="16079" Y="33638" Z="0"/>
					<Vertex X="16123" Y="33630" Z="0"/>
					<Vertex X="16152" Y="33623" Z="0"/>
					<Vertex X="16253" Y="33616" Z="0"/>
					<Vertex X="16304" Y="33609" Z="0"/>
					<Vertex X="16384" Y="33601" Z="0"/>
					<Vertex X="16420" Y="33594" Z="0"/>
					<Vertex X="16463" Y="33587" Z="0"/>
					<Vertex X="16521" Y="33580" Z="0"/>
					<Vertex X="16558" Y="33572" Z="0"/>
					<Vertex X="16601" Y="33543" Z="0"/>
					<Vertex X="16608" Y="33543" Z="0"/>
					<Vertex X="16623" Y="33536" Z="0"/>
					<Vertex X="16630" Y="33529" Z="0"/>
					<Vertex X="16645" Y="33514" Z="0"/>
					<Vertex X="16645" Y="33507" Z="0"/>
					<Vertex X="16652" Y="33500" Z="0"/>
					<Vertex X="16652" Y="33493" Z="0"/>
					<Vertex X="16659" Y="33478" Z="0"/>
					<Vertex X="16659" Y="33471" Z="0"/>
					<Vertex X="16659" Y="33456" Z="0"/>
					<Vertex X="16659" Y="33442" Z="0"/>
					<Vertex X="16659" Y="33435" Z="0"/>
					<Vertex X="16659" Y="33413" Z="0"/>
					<Vertex X="16659" Y="33406" Z="0"/>
					<Vertex X="16645" Y="33406" Z="0"/>
					<Vertex X="16637" Y="33391" Z="0"/>
					<Vertex X="16616" Y="33377" Z="0"/>
					<Vertex X="16608" Y="33369" Z="0"/>
					<Vertex X="16594" Y="33355" Z="0"/>
					<Vertex X="16587" Y="33355" Z="0"/>
					<Vertex X="16572" Y="33348" Z="0"/>
					<Vertex X="16565" Y="33340" Z="0"/>
					<Vertex X="16543" Y="33340" Z="0"/>
					<Vertex X="16529" Y="33333" Z="0"/>
					<Vertex X="16514" Y="33333" Z="0"/>
					<Vertex X="16507" Y="33326" Z="0"/>
					<Vertex X="16500" Y="33326" Z="0"/>
					<Vertex X="16492" Y="33319" Z="0"/>
					<Vertex X="16478" Y="33319" Z="0"/>
					<Vertex X="16463" Y="33319" Z="0"/>
					<Vertex X="16449" Y="33319" Z="0"/>
					<Vertex X="16427" Y="33319" Z="0"/>
					<Vertex X="16391" Y="33319" Z="0"/>
					<Vertex X="16369" Y="33319" Z="0"/>
					<Vertex X="16347" Y="33319" Z="0"/>
					<Vertex X="16340" Y="33319" Z="0"/>
					<Vertex X="16304" Y="33319" Z="0"/>
					<Vertex X="16297" Y="33311" Z="0"/>
					<Vertex X="16275" Y="33311" Z="0"/>
					<Vertex X="16261" Y="33311" Z="0"/>
					<Vertex X="16239" Y="33311" Z="0"/>
					<Vertex X="16224" Y="33311" Z="0"/>
					<Vertex X="16181" Y="33311" Z="0"/>
					<Vertex X="16159" Y="33311" Z="0"/>
					<Vertex X="16130" Y="33311" Z="0"/>
					<Vertex X="16108" Y="33311" Z="0"/>
					<Vertex X="16087" Y="33311" Z="0"/>
					<Vertex X="16058" Y="33319" Z="0"/>
					<Vertex X="16050" Y="33319" Z="0"/>
					<Vertex X="16014" Y="33326" Z="0"/>
					<Vertex X="16000" Y="33326" Z="0"/>
					<Vertex X="15978" Y="33326" Z="0"/>
					<Vertex X="15956" Y="33326" Z="0"/>
					<Vertex X="15934" Y="33326" Z="0"/>
					<Vertex X="15927" Y="33326" Z="0"/>
					<Vertex X="15898" Y="33326" Z="0"/>
					<Vertex X="15884" Y="33326" Z="0"/>
					<Vertex X="15855" Y="33326" Z="0"/>
					<Vertex X="15847" Y="33326" Z="0"/>
					<Vertex X="15804" Y="33326" Z="0"/>
					<Vertex X="15797" Y="33326" Z="0"/>
					<Vertex X="15768" Y="33326" Z="0"/>
					<Vertex X="15746" Y="33326" Z="0"/>
					<Vertex X="15717" Y="33326" Z="0"/>
					<Vertex X="15702" Y="33319" Z="0"/>
					<Vertex X="15673" Y="33311" Z="0"/>
					<Vertex X="15666" Y="33304" Z="0"/>
					<Vertex X="15644" Y="33290" Z="0"/>
					<Vertex X="15630" Y="33282" Z="0"/>
					<Vertex X="15608" Y="33275" Z="0"/>
					<Vertex X="15594" Y="33268" Z="0"/>
					<Vertex X="15572" Y="33261" Z="0"/>
					<Vertex X="15557" Y="33253" Z="0"/>
					<Vertex X="15536" Y="33239" Z="0"/>
					<Vertex X="15514" Y="33239" Z="0"/>
					<Vertex X="15485" Y="33224" Z="0"/>
					<Vertex X="15470" Y="33217" Z="0"/>
					<Vertex X="15456" Y="33210" Z="0"/>
					<Vertex X="15434" Y="33203" Z="0"/>
					<Vertex X="15405" Y="33188" Z="0"/>
					<Vertex X="15398" Y="33181" Z="0"/>
					<Vertex X="15376" Y="33181" Z="0"/>
					<Vertex X="15362" Y="33174" Z="0"/>
					<Vertex X="15333" Y="33174" Z="0"/>
					<Vertex X="15325" Y="33174" Z="0"/>
					<Vertex X="15296" Y="33159" Z="0"/>
					<Vertex X="15275" Y="33152" Z="0"/>
					<Vertex X="15246" Y="33152" Z="0"/>
					<Vertex X="15224" Y="33152" Z="0"/>
					<Vertex X="15202" Y="33152" Z="0"/>
					<Vertex X="15173" Y="33145" Z="0"/>
					<Vertex X="15159" Y="33145" Z="0"/>
					<Vertex X="15130" Y="33145" Z="0"/>
					<Vertex X="15115" Y="33145" Z="0"/>
					<Vertex X="15079" Y="33145" Z="0"/>
					<Vertex X="15064" Y="33145" Z="0"/>
					<Vertex X="15035" Y="33145" Z="0"/>
					<Vertex X="15021" Y="33145" Z="0"/>
					<Vertex X="14985" Y="33145" Z="0"/>
					<Vertex X="14977" Y="33145" Z="0"/>
					<Vertex X="14948" Y="33145" Z="0"/>
					<Vertex X="14927" Y="33145" Z="0"/>
					<Vertex X="14898" Y="33145" Z="0"/>
					<Vertex X="14883" Y="33145" Z="0"/>
					<Vertex X="14847" Y="33145" Z="0"/>
					<Vertex X="14825" Y="33145" Z="0"/>
					<Vertex X="14811" Y="33145" Z="0"/>
					<Vertex X="14774" Y="33145" Z="0"/>
					<Vertex X="14767" Y="33145" Z="0"/>
					<Vertex X="14745" Y="33145" Z="0"/>
					<Vertex X="14724" Y="33145" Z="0"/>
					<Vertex X="14702" Y="33145" Z="0"/>
					<Vertex X="14695" Y="33145" Z="0"/>
					<Vertex X="14680" Y="33145" Z="0"/>
					<Vertex X="14666" Y="33145" Z="0"/>
					<Vertex X="14644" Y="33145" Z="0"/>
					<Vertex X="14622" Y="33145" Z="0"/>
					<Vertex X="14608" Y="33145" Z="0"/>
					<Vertex X="14579" Y="33152" Z="0"/>
					<Vertex X="14571" Y="33152" Z="0"/>
					<Vertex X="14550" Y="33159" Z="0"/>
					<Vertex X="14542" Y="33159" Z="0"/>
					<Vertex X="14528" Y="33159" Z="0"/>
					<Vertex X="14513" Y="33159" Z="0"/>
					<Vertex X="14506" Y="33159" Z="0"/>
					<Vertex X="14492" Y="33166" Z="0"/>
					<Vertex X="14470" Y="33181" Z="0"/>
					<Vertex X="14441" Y="33188" Z="0"/>
					<Vertex X="14426" Y="33188" Z="0"/>
					<Vertex X="14412" Y="33188" Z="0"/>
					<Vertex X="14405" Y="33195" Z="0"/>
					<Vertex X="14397" Y="33195" Z="0"/>
					<Vertex X="14390" Y="33203" Z="0"/>
					<Vertex X="14376" Y="33210" Z="0"/>
					<Vertex X="14368" Y="33210" Z="0"/>
					<Vertex X="14347" Y="33217" Z="0"/>
					<Vertex X="14332" Y="33217" Z="0"/>
					<Vertex X="14318" Y="33224" Z="0"/>
					<Vertex X="14303" Y="33232" Z="0"/>
					<Vertex X="14289" Y="33239" Z="0"/>
					<Vertex X="14281" Y="33246" Z="0"/>
					<Vertex X="14274" Y="33246" Z="0"/>
					<Vertex X="14260" Y="33253" Z="0"/>
					<Vertex X="14252" Y="33261" Z="0"/>
					<Vertex X="14231" Y="33275" Z="0"/>
					<Vertex X="14223" Y="33282" Z="0"/>
					<Vertex X="14216" Y="33290" Z="0"/>
					<Vertex X="14202" Y="33304" Z="0"/>
					<Vertex X="14194" Y="33304" Z="0"/>
					<Vertex X="14180" Y="33319" Z="0"/>
					<Vertex X="14165" Y="33333" Z="0"/>
					<Vertex X="14158" Y="33340" Z="0"/>
					<Vertex X="14158" Y="33348" Z="0"/>
					<Vertex X="14158" Y="33355" Z="0"/>
					<Vertex X="14144" Y="33362" Z="0"/>
					<Vertex X="14144" Y="33369" Z="0"/>
					<Vertex X="14136" Y="33377" Z="0"/>
					<Vertex X="14136" Y="33384" Z="0"/>
					<Vertex X="14129" Y="33391" Z="0"/>
					<Vertex X="14129" Y="33406" Z="0"/>
					<Vertex X="14122" Y="33413" Z="0"/>
					<Vertex X="14122" Y="33420" Z="0"/>
					<Vertex X="14122" Y="33435" Z="0"/>
					<Vertex X="14115" Y="33442" Z="0"/>
					<Vertex X="14115" Y="33449" Z="0"/>
					<Vertex X="14115" Y="33456" Z="0"/>
					<Vertex X="14115" Y="33464" Z="0"/>
					<Vertex X="14115" Y="33471" Z="0"/>
					<Vertex X="14115" Y="33478" Z="0"/>
					<Vertex X="14115" Y="33493" Z="0"/>
					<Vertex X="14122" Y="33500" Z="0"/>
					<Vertex X="14129" Y="33500" Z="0"/>
					<Vertex X="14129" Y="33507" Z="0"/>
					<Vertex X="14136" Y="33507" Z="0"/>
					<Vertex X="14144" Y="33507" Z="0"/>
					<Vertex X="14151" Y="33514" Z="0"/>
					<Vertex X="14158" Y="33514" Z="0"/>
					<Vertex X="14173" Y="33514" Z="0"/>
					<Vertex X="14194" Y="33514" Z="0"/>
					<Vertex X="14216" Y="33514" Z="0"/>
					<Vertex X="14238" Y="33514" Z="0"/>
					<Vertex X="14267" Y="33514" Z="0"/>
					<Vertex X="14289" Y="33522" Z="0"/>
					<Vertex X="14296" Y="33529" Z="0"/>
					<Vertex X="14303" Y="33529" Z="0"/>
					<Vertex X="14318" Y="33529" Z="0"/>
					<Vertex X="14325" Y="33529" Z="0"/>
					<Vertex X="14339" Y="33529" Z="0"/>
					<Vertex X="14354" Y="33529" Z="0"/>
					<Vertex X="14361" Y="33529" Z="0"/>
					<Vertex X="14383" Y="33529" Z="0"/>
					<Vertex X="14397" Y="33529" Z="0"/>
					<Vertex X="14405" Y="33529" Z="0"/>
					<Vertex X="14419" Y="33529" Z="0"/>
					<Vertex X="14434" Y="33529" Z="0"/>
					<Vertex X="14448" Y="33529" Z="0"/>
					<Vertex X="14477" Y="33529" Z="0"/>
					<Vertex X="14492" Y="33529" Z="0"/>
					<Vertex X="14506" Y="33529" Z="0"/>
					<Vertex X="14521" Y="33529" Z="0"/>
					<Vertex X="14535" Y="33529" Z="0"/>
					<Vertex X="14564" Y="33522" Z="0"/>
					<Vertex X="14593" Y="33514" Z="0"/>
					<Vertex X="14608" Y="33514" Z="0"/>
					<Vertex X="14629" Y="33507" Z="0"/>
					<Vertex X="14658" Y="33500" Z="0"/>
					<Vertex X="14666" Y="33500" Z="0"/>
					<Vertex X="14695" Y="33500" Z="0"/>
					<Vertex X="14709" Y="33500" Z="0"/>
					<Vertex X="14724" Y="33500" Z="0"/>
					<Vertex X="14745" Y="33493" Z="0"/>
					<Vertex X="14774" Y="33493" Z="0"/>
					<Vertex X="14782" Y="33493" Z="0"/>
					<Vertex X="14811" Y="33478" Z="0"/>
					<Vertex X="14825" Y="33478" Z="0"/>
					<Vertex X="14847" Y="33478" Z="0"/>
					<Vertex X="14861" Y="33478" Z="0"/>
					<Vertex X="14876" Y="33478" Z="0"/>
					<Vertex X="14890" Y="33478" Z="0"/>
					<Vertex X="14905" Y="33478" Z="0"/>
					<Vertex X="14927" Y="33478" Z="0"/>
					<Vertex X="14934" Y="33478" Z="0"/>
					<Vertex X="14941" Y="33478" Z="0"/>
					<Vertex X="14948" Y="33478" Z="0"/>
					<Vertex X="14956" Y="33478" Z="0"/>
					<Vertex X="14963" Y="33478" Z="0"/>
					<Vertex X="14977" Y="33478" Z="0"/>
					<Vertex X="14992" Y="33478" Z="0"/>
					<Vertex X="14999" Y="33478" Z="0"/>
					<Vertex X="15006" Y="33478" Z="0"/>
					<Vertex X="15021" Y="33478" Z="0"/>
					<Vertex X="15028" Y="33478" Z="0"/>
					<Vertex X="15035" Y="33485" Z="0"/>
					<Vertex X="15057" Y="33500" Z="0"/>
					<Vertex X="15064" Y="33500" Z="0"/>
					<Vertex X="15064" Y="33507" Z="0"/>
					<Vertex X="15079" Y="33529" Z="0"/>
					<Vertex X="15093" Y="33551" Z="0"/>
					<Vertex X="15093" Y="33572" Z="0"/>
					<Vertex X="15101" Y="33594" Z="0"/>
					<Vertex X="15101" Y="33601" Z="0"/>
					<Vertex X="15101" Y="33616" Z="0"/>
					<Vertex X="15101" Y="33623" Z="0"/>
					<Vertex X="15101" Y="33652" Z="0"/>
					<Vertex X="15093" Y="33659" Z="0"/>
					<Vertex X="15093" Y="33674" Z="0"/>
					<Vertex X="15072" Y="33696" Z="0"/>
					<Vertex X="15057" Y="33717" Z="0"/>
					<Vertex X="15050" Y="33732" Z="0"/>
					<Vertex X="15043" Y="33754" Z="0"/>
					<Vertex X="15021" Y="33775" Z="0"/>
					<Vertex X="14999" Y="33797" Z="0"/>
					<Vertex X="14985" Y="33804" Z="0"/>
					<Vertex X="14970" Y="33819" Z="0"/>
					<Vertex X="14956" Y="33833" Z="0"/>
					<Vertex X="14948" Y="33833" Z="0"/>
					<Vertex X="14934" Y="33833" Z="0"/>
					<Vertex X="14898" Y="33855" Z="0"/>
					<Vertex X="14883" Y="33862" Z="0"/>
					<Vertex X="14861" Y="33877" Z="0"/>
					<Vertex X="14854" Y="33877" Z="0"/>
					<Vertex X="14847" Y="33884" Z="0"/>
					<Vertex X="14825" Y="33891" Z="0"/>
					<Vertex X="14803" Y="33906" Z="0"/>
					<Vertex X="14789" Y="33906" Z="0"/>
					<Vertex X="14782" Y="33906" Z="0"/>
					<Vertex X="14760" Y="33920" Z="0"/>
					<Vertex X="14738" Y="33920" Z="0"/>
					<Vertex X="14731" Y="33927" Z="0"/>
					<Vertex X="14724" Y="33927" Z="0"/>
					<Vertex X="14709" Y="33927" Z="0"/>
					<Vertex X="14687" Y="33935" Z="0"/>
					<Vertex X="14673" Y="33942" Z="0"/>
					<Vertex X="14658" Y="33949" Z="0"/>
					<Vertex X="14644" Y="33949" Z="0"/>
					<Vertex X="14622" Y="33956" Z="0"/>
					<Vertex X="14615" Y="33964" Z="0"/>
					<Vertex X="14600" Y="33964" Z="0"/>
					<Vertex X="14586" Y="33964" Z="0"/>
					<Vertex X="14571" Y="33964" Z="0"/>
					<Vertex X="14564" Y="33964" Z="0"/>
					<Vertex X="14550" Y="33964" Z="0"/>
					<Vertex X="14542" Y="33971" Z="0"/>
					<Vertex X="14513" Y="33971" Z="0"/>
					<Vertex X="14499" Y="33971" Z="0"/>
					<Vertex X="14492" Y="33971" Z="0"/>
					<Vertex X="14455" Y="33971" Z="0"/>
					<Vertex X="14441" Y="33971" Z="0"/>
					<Vertex X="14419" Y="33971" Z="0"/>
					<Vertex X="14405" Y="33971" Z="0"/>
					<Vertex X="14397" Y="33971" Z="0"/>
					<Vertex X="14383" Y="33971" Z="0"/>
					<Vertex X="14368" Y="33971" Z="0"/>
					<Vertex X="14354" Y="33978" Z="0"/>
					<Vertex X="14347" Y="33978" Z="0"/>
					<Vertex X="14332" Y="33978" Z="0"/>
					<Vertex X="14325" Y="33985" Z="0"/>
					<Vertex X="14310" Y="33985" Z="0"/>
					<Vertex X="14303" Y="33985" Z="0"/>
					<Vertex X="14296" Y="33985" Z="0"/>
					<Vertex X="14289" Y="33985" Z="0"/>
					<Vertex X="14267" Y="33993" Z="0"/>
					<Vertex X="14245" Y="34000" Z="0"/>
					<Vertex X="14238" Y="34000" Z="0"/>
					<Vertex X="14223" Y="34000" Z="0"/>
					<Vertex X="14194" Y="34007" Z="0"/>
					<Vertex X="14187" Y="34007" Z="0"/>
					<Vertex X="14165" Y="34007" Z="0"/>
					<Vertex X="14151" Y="34007" Z="0"/>
					<Vertex X="14144" Y="34007" Z="0"/>
					<Vertex X="14115" Y="34022" Z="0"/>
					<Vertex X="14100" Y="34022" Z="0"/>
					<Vertex X="14064" Y="34029" Z="0"/>
					<Vertex X="14049" Y="34029" Z="0"/>
					<Vertex X="14035" Y="34029" Z="0"/>
					<Vertex X="14013" Y="34029" Z="0"/>
					<Vertex X="13991" Y="34029" Z="0"/>
					<Vertex X="13977" Y="34036" Z="0"/>
					<Vertex X="13970" Y="34036" Z="0"/>
					<Vertex X="13955" Y="34036" Z="0"/>
					<Vertex X="13948" Y="34036" Z="0"/>
					<Vertex X="13933" Y="34036" Z="0"/>
					<Vertex X="13926" Y="34036" Z="0"/>
					<Vertex X="13912" Y="34036" Z="0"/>
					<Vertex X="13904" Y="34036" Z="0"/>
					<Vertex X="13890" Y="34029" Z="0"/>
					<Vertex X="13883" Y="34022" Z="0"/>
					<Vertex X="13875" Y="34014" Z="0"/>
					<Vertex X="13868" Y="34000" Z="0"/>
					<Vertex X="13861" Y="34000" Z="0"/>
					<Vertex X="13854" Y="33993" Z="0"/>
					<Vertex X="13854" Y="33985" Z="0"/>
					<Vertex X="13854" Y="33978" Z="0"/>
					<Vertex X="13839" Y="33964" Z="0"/>
					<Vertex X="13839" Y="33956" Z="0"/>
					<Vertex X="13839" Y="33949" Z="0"/>
					<Vertex X="13839" Y="33942" Z="0"/>
					<Vertex X="13832" Y="33927" Z="0"/>
					<Vertex X="13832" Y="33913" Z="0"/>
					<Vertex X="13832" Y="33898" Z="0"/>
					<Vertex X="13832" Y="33891" Z="0"/>
					<Vertex X="13817" Y="33884" Z="0"/>
					<Vertex X="13817" Y="33869" Z="0"/>
					<Vertex X="13817" Y="33862" Z="0"/>
					<Vertex X="13810" Y="33848" Z="0"/>
					<Vertex X="13810" Y="33840" Z="0"/>
					<Vertex X="13803" Y="33833" Z="0"/>
					<Vertex X="13803" Y="33826" Z="0"/>
					<Vertex X="13796" Y="33819" Z="0"/>
					<Vertex X="13788" Y="33811" Z="0"/>
					<Vertex X="13788" Y="33804" Z="0"/>
					<Vertex X="13788" Y="33797" Z="0"/>
					<Vertex X="13781" Y="33797" Z="0"/>
					<Vertex X="13774" Y="33790" Z="0"/>
					<Vertex X="13767" Y="33775" Z="0"/>
					<Vertex X="13759" Y="33768" Z="0"/>
					<Vertex X="13759" Y="33761" Z="0"/>
					<Vertex X="13752" Y="33746" Z="0"/>
					<Vertex X="13745" Y="33746" Z="0"/>
					<Vertex X="13745" Y="33732" Z="0"/>
					<Vertex X="13738" Y="33725" Z="0"/>
					<Vertex X="13738" Y="33710" Z="0"/>
					<Vertex X="13730" Y="33703" Z="0"/>
					<Vertex X="13723" Y="33703" Z="0"/>
					<Vertex X="13723" Y="33696" Z="0"/>
					<Vertex X="13716" Y="33688" Z="0"/>
					<Vertex X="13709" Y="33688" Z="0"/>
					<Vertex X="13709" Y="33681" Z="0"/>
					<Vertex X="13701" Y="33681" Z="0"/>
					<Vertex X="13701" Y="33674" Z="0"/>
					<Vertex X="13694" Y="33667" Z="0"/>
					<Vertex X="13687" Y="33667" Z="0"/>
					<Vertex X="13680" Y="33659" Z="0"/>
					<Vertex X="13665" Y="33659" Z="0"/>
					<Vertex X="13658" Y="33652" Z="0"/>
					<Vertex X="13651" Y="33645" Z="0"/>
					<Vertex X="13636" Y="33638" Z="0"/>
					<Vertex X="13629" Y="33630" Z="0"/>
					<Vertex X="13622" Y="33630" Z="0"/>
					<Vertex X="13607" Y="33616" Z="0"/>
					<Vertex X="13593" Y="33609" Z="0"/>
					<Vertex X="13578" Y="33594" Z="0"/>
					<Vertex X="13571" Y="33587" Z="0"/>
					<Vertex X="13556" Y="33572" Z="0"/>
					<Vertex X="13542" Y="33565" Z="0"/>
					<Vertex X="13535" Y="33558" Z="0"/>
					<Vertex X="13520" Y="33543" Z="0"/>
					<Vertex X="13513" Y="33543" Z="0"/>
					<Vertex X="13498" Y="33529" Z="0"/>
					<Vertex X="13491" Y="33522" Z="0"/>
					<Vertex X="13469" Y="33500" Z="0"/>
					<Vertex X="13455" Y="33493" Z="0"/>
					<Vertex X="13440" Y="33478" Z="0"/>
					<Vertex X="13433" Y="33471" Z="0"/>
					<Vertex X="13426" Y="33471" Z="0"/>
					<Vertex X="13419" Y="33464" Z="0"/>
					<Vertex X="13404" Y="33456" Z="0"/>
					<Vertex X="13390" Y="33449" Z="0"/>
					<Vertex X="13382" Y="33442" Z="0"/>
					<Vertex X="13368" Y="33435" Z="0"/>
					<Vertex X="13353" Y="33435" Z="0"/>
					<Vertex X="13339" Y="33427" Z="0"/>
					<Vertex X="13332" Y="33420" Z="0"/>
					<Vertex X="13317" Y="33420" Z="0"/>
					<Vertex X="13303" Y="33413" Z="0"/>
					<Vertex X="13295" Y="33413" Z="0"/>
					<Vertex X="13288" Y="33406" Z="0"/>
					<Vertex X="13274" Y="33398" Z="0"/>
					<Vertex X="13266" Y="33398" Z="0"/>
					<Vertex X="13259" Y="33398" Z="0"/>
					<Vertex X="13252" Y="33391" Z="0"/>
					<Vertex X="13245" Y="33391" Z="0"/>
					<Vertex X="13245" Y="33384" Z="0"/>
					<Vertex X="13230" Y="33377" Z="0"/>
					<Vertex X="13223" Y="33377" Z="0"/>
					<Vertex X="13230" Y="33377" Z="0"/>
				</Vertices>
			</Region>
			<Region Id="5" Type="0" Zoom="0.137942" Selected="0" ImageLocation="" ImageFocus="0" Length="5424.8" Area="1704326.0" LengthMicrons="1345.3" AreaMicrons="104822.9" Text="NC" NegativeROA="0" InputRegionId="0" Analyze="1" DisplayId="5">
				<Attributes/>
				<Vertices>
					<Vertex X="6684" Y="36624" Z="0"/>
					<Vertex X="6684" Y="36617" Z="0"/>
					<Vertex X="6684" Y="36610" Z="0"/>
					<Vertex X="6684" Y="36602" Z="0"/>
					<Vertex X="6684" Y="36595" Z="0"/>
					<Vertex X="6684" Y="36588" Z="0"/>
					<Vertex X="6684" Y="36581" Z="0"/>
					<Vertex X="6684" Y="36573" Z="0"/>
					<Vertex X="6684" Y="36566" Z="0"/>
					<Vertex X="6684" Y="36559" Z="0"/>
					<Vertex X="6684" Y="36552" Z="0"/>
					<Vertex X="6684" Y="36537" Z="0"/>
					<Vertex X="6677" Y="36537" Z="0"/>
					<Vertex X="6677" Y="36523" Z="0"/>
					<Vertex X="6677" Y="36515" Z="0"/>
					<Vertex X="6677" Y="36501" Z="0"/>
					<Vertex X="6669" Y="36486" Z="0"/>
					<Vertex X="6669" Y="36479" Z="0"/>
					<Vertex X="6662" Y="36479" Z="0"/>
					<Vertex X="6662" Y="36472" Z="0"/>
					<Vertex X="6655" Y="36465" Z="0"/>
					<Vertex X="6655" Y="36457" Z="0"/>
					<Vertex X="6655" Y="36450" Z="0"/>
					<Vertex X="6648" Y="36443" Z="0"/>
					<Vertex X="6648" Y="36436" Z="0"/>
					<Vertex X="6640" Y="36428" Z="0"/>
					<Vertex X="6640" Y="36421" Z="0"/>
					<Vertex X="6633" Y="36414" Z="0"/>
					<Vertex X="6633" Y="36407" Z="0"/>
					<Vertex X="6619" Y="36392" Z="0"/>
					<Vertex X="6619" Y="36385" Z="0"/>
					<Vertex X="6611" Y="36385" Z="0"/>
					<Vertex X="6611" Y="36370" Z="0"/>
					<Vertex X="6604" Y="36363" Z="0"/>
					<Vertex X="6597" Y="36356" Z="0"/>
					<Vertex X="6590" Y="36349" Z="0"/>
					<Vertex X="6590" Y="36341" Z="0"/>
					<Vertex X="6575" Y="36334" Z="0"/>
					<Vertex X="6568" Y="36327" Z="0"/>
					<Vertex X="6561" Y="36327" Z="0"/>
					<Vertex X="6561" Y="36320" Z="0"/>
					<Vertex X="6561" Y="36312" Z="0"/>
					<Vertex X="6553" Y="36305" Z="0"/>
					<Vertex X="6539" Y="36298" Z="0"/>
					<Vertex X="6532" Y="36291" Z="0"/>
					<Vertex X="6524" Y="36291" Z="0"/>
					<Vertex X="6517" Y="36291" Z="0"/>
					<Vertex X="6510" Y="36291" Z="0"/>
					<Vertex X="6503" Y="36291" Z="0"/>
					<Vertex X="6488" Y="36291" Z="0"/>
					<Vertex X="6481" Y="36291" Z="0"/>
					<Vertex X="6474" Y="36291" Z="0"/>
					<Vertex X="6466" Y="36283" Z="0"/>
					<Vertex X="6459" Y="36283" Z="0"/>
					<Vertex X="6445" Y="36283" Z="0"/>
					<Vertex X="6437" Y="36283" Z="0"/>
					<Vertex X="6423" Y="36283" Z="0"/>
					<Vertex X="6416" Y="36283" Z="0"/>
					<Vertex X="6394" Y="36283" Z="0"/>
					<Vertex X="6387" Y="36283" Z="0"/>
					<Vertex X="6372" Y="36283" Z="0"/>
					<Vertex X="6365" Y="36283" Z="0"/>
					<Vertex X="6358" Y="36283" Z="0"/>
					<Vertex X="6350" Y="36283" Z="0"/>
					<Vertex X="6336" Y="36283" Z="0"/>
					<Vertex X="6321" Y="36283" Z="0"/>
					<Vertex X="6307" Y="36283" Z="0"/>
					<Vertex X="6300" Y="36291" Z="0"/>
					<Vertex X="6285" Y="36298" Z="0"/>
					<Vertex X="6263" Y="36305" Z="0"/>
					<Vertex X="6256" Y="36305" Z="0"/>
					<Vertex X="6249" Y="36320" Z="0"/>
					<Vertex X="6234" Y="36320" Z="0"/>
					<Vertex X="6234" Y="36327" Z="0"/>
					<Vertex X="6220" Y="36334" Z="0"/>
					<Vertex X="6205" Y="36341" Z="0"/>
					<Vertex X="6198" Y="36349" Z="0"/>
					<Vertex X="6184" Y="36356" Z="0"/>
					<Vertex X="6176" Y="36363" Z="0"/>
					<Vertex X="6162" Y="36370" Z="0"/>
					<Vertex X="6133" Y="36392" Z="0"/>
					<Vertex X="6118" Y="36399" Z="0"/>
					<Vertex X="6111" Y="36414" Z="0"/>
					<Vertex X="6097" Y="36421" Z="0"/>
					<Vertex X="6089" Y="36436" Z="0"/>
					<Vertex X="6082" Y="36436" Z="0"/>
					<Vertex X="6075" Y="36443" Z="0"/>
					<Vertex X="6068" Y="36450" Z="0"/>
					<Vertex X="6060" Y="36457" Z="0"/>
					<Vertex X="6053" Y="36472" Z="0"/>
					<Vertex X="6053" Y="36479" Z="0"/>
					<Vertex X="6046" Y="36494" Z="0"/>
					<Vertex X="6039" Y="36508" Z="0"/>
					<Vertex X="6031" Y="36523" Z="0"/>
					<Vertex X="6031" Y="36530" Z="0"/>
					<Vertex X="6024" Y="36537" Z="0"/>
					<Vertex X="6024" Y="36544" Z="0"/>
					<Vertex X="6017" Y="36552" Z="0"/>
					<Vertex X="6010" Y="36559" Z="0"/>
					<Vertex X="6010" Y="36573" Z="0"/>
					<Vertex X="6002" Y="36573" Z="0"/>
					<Vertex X="6002" Y="36581" Z="0"/>
					<Vertex X="6002" Y="36595" Z="0"/>
					<Vertex X="5988" Y="36610" Z="0"/>
					<Vertex X="5988" Y="36624" Z="0"/>
					<Vertex X="5988" Y="36631" Z="0"/>
					<Vertex X="5981" Y="36639" Z="0"/>
					<Vertex X="5981" Y="36646" Z="0"/>
					<Vertex X="5981" Y="36653" Z="0"/>
					<Vertex X="5981" Y="36660" Z="0"/>
					<Vertex X="5973" Y="36668" Z="0"/>
					<Vertex X="5966" Y="36675" Z="0"/>
					<Vertex X="5966" Y="36689" Z="0"/>
					<Vertex X="5959" Y="36704" Z="0"/>
					<Vertex X="5959" Y="36711" Z="0"/>
					<Vertex X="5952" Y="36718" Z="0"/>
					<Vertex X="5952" Y="36733" Z="0"/>
					<Vertex X="5937" Y="36747" Z="0"/>
					<Vertex X="5937" Y="36762" Z="0"/>
					<Vertex X="5930" Y="36769" Z="0"/>
					<Vertex X="5930" Y="36776" Z="0"/>
					<Vertex X="5923" Y="36784" Z="0"/>
					<Vertex X="5915" Y="36798" Z="0"/>
					<Vertex X="5915" Y="36805" Z="0"/>
					<Vertex X="5908" Y="36813" Z="0"/>
					<Vertex X="5908" Y="36820" Z="0"/>
					<Vertex X="5908" Y="36834" Z="0"/>
					<Vertex X="5901" Y="36834" Z="0"/>
					<Vertex X="5901" Y="36842" Z="0"/>
					<Vertex X="5894" Y="36863" Z="0"/>
					<Vertex X="5886" Y="36871" Z="0"/>
					<Vertex X="5879" Y="36878" Z="0"/>
					<Vertex X="5879" Y="36900" Z="0"/>
					<Vertex X="5865" Y="36914" Z="0"/>
					<Vertex X="5865" Y="36921" Z="0"/>
					<Vertex X="5857" Y="36929" Z="0"/>
					<Vertex X="5850" Y="36943" Z="0"/>
					<Vertex X="5850" Y="36950" Z="0"/>
					<Vertex X="5850" Y="36958" Z="0"/>
					<Vertex X="5843" Y="36965" Z="0"/>
					<Vertex X="5843" Y="36972" Z="0"/>
					<Vertex X="5836" Y="36979" Z="0"/>
					<Vertex X="5821" Y="37001" Z="0"/>
					<Vertex X="5814" Y="37008" Z="0"/>
					<Vertex X="5807" Y="37016" Z="0"/>
					<Vertex X="5807" Y="37023" Z="0"/>
					<Vertex X="5792" Y="37045" Z="0"/>
					<Vertex X="5792" Y="37052" Z="0"/>
					<Vertex X="5785" Y="37059" Z="0"/>
					<Vertex X="5778" Y="37074" Z="0"/>
					<Vertex X="5770" Y="37088" Z="0"/>
					<Vertex X="5763" Y="37095" Z="0"/>
					<Vertex X="5763" Y="37103" Z="0"/>
					<Vertex X="5756" Y="37117" Z="0"/>
					<Vertex X="5749" Y="37124" Z="0"/>
					<Vertex X="5749" Y="37132" Z="0"/>
					<Vertex X="5741" Y="37139" Z="0"/>
					<Vertex X="5734" Y="37146" Z="0"/>
					<Vertex X="5734" Y="37153" Z="0"/>
					<Vertex X="5734" Y="37161" Z="0"/>
					<Vertex X="5720" Y="37175" Z="0"/>
					<Vertex X="5712" Y="37182" Z="0"/>
					<Vertex X="5705" Y="37204" Z="0"/>
					<Vertex X="5698" Y="37204" Z="0"/>
					<Vertex X="5691" Y="37211" Z="0"/>
					<Vertex X="5691" Y="37218" Z="0"/>
					<Vertex X="5683" Y="37226" Z="0"/>
					<Vertex X="5683" Y="37233" Z="0"/>
					<Vertex X="5676" Y="37240" Z="0"/>
					<Vertex X="5676" Y="37247" Z="0"/>
					<Vertex X="5669" Y="37255" Z="0"/>
					<Vertex X="5669" Y="37262" Z="0"/>
					<Vertex X="5662" Y="37269" Z="0"/>
					<Vertex X="5662" Y="37276" Z="0"/>
					<Vertex X="5654" Y="37284" Z="0"/>
					<Vertex X="5654" Y="37291" Z="0"/>
					<Vertex X="5647" Y="37291" Z="0"/>
					<Vertex X="5647" Y="37298" Z="0"/>
					<Vertex X="5640" Y="37313" Z="0"/>
					<Vertex X="5625" Y="37327" Z="0"/>
					<Vertex X="5625" Y="37334" Z="0"/>
					<Vertex X="5618" Y="37334" Z="0"/>
					<Vertex X="5618" Y="37342" Z="0"/>
					<Vertex X="5618" Y="37356" Z="0"/>
					<Vertex X="5611" Y="37356" Z="0"/>
					<Vertex X="5604" Y="37363" Z="0"/>
					<Vertex X="5604" Y="37371" Z="0"/>
					<Vertex X="5596" Y="37378" Z="0"/>
					<Vertex X="5596" Y="37385" Z="0"/>
					<Vertex X="5596" Y="37400" Z="0"/>
					<Vertex X="5596" Y="37407" Z="0"/>
					<Vertex X="5596" Y="37414" Z="0"/>
					<Vertex X="5596" Y="37421" Z="0"/>
					<Vertex X="5596" Y="37429" Z="0"/>
					<Vertex X="5596" Y="37443" Z="0"/>
					<Vertex X="5596" Y="37450" Z="0"/>
					<Vertex X="5596" Y="37465" Z="0"/>
					<Vertex X="5604" Y="37465" Z="0"/>
					<Vertex X="5604" Y="37472" Z="0"/>
					<Vertex X="5611" Y="37472" Z="0"/>
					<Vertex X="5611" Y="37487" Z="0"/>
					<Vertex X="5611" Y="37494" Z="0"/>
					<Vertex X="5618" Y="37501" Z="0"/>
					<Vertex X="5618" Y="37508" Z="0"/>
					<Vertex X="5625" Y="37516" Z="0"/>
					<Vertex X="5633" Y="37530" Z="0"/>
					<Vertex X="5633" Y="37537" Z="0"/>
					<Vertex X="5647" Y="37545" Z="0"/>
					<Vertex X="5647" Y="37552" Z="0"/>
					<Vertex X="5654" Y="37559" Z="0"/>
					<Vertex X="5654" Y="37574" Z="0"/>
					<Vertex X="5662" Y="37581" Z="0"/>
					<Vertex X="5669" Y="37588" Z="0"/>
					<Vertex X="5669" Y="37595" Z="0"/>
					<Vertex X="5676" Y="37595" Z="0"/>
					<Vertex X="5676" Y="37603" Z="0"/>
					<Vertex X="5676" Y="37617" Z="0"/>
					<Vertex X="5683" Y="37624" Z="0"/>
					<Vertex X="5691" Y="37639" Z="0"/>
					<Vertex X="5691" Y="37646" Z="0"/>
					<Vertex X="5698" Y="37646" Z="0"/>
					<Vertex X="5698" Y="37653" Z="0"/>
					<Vertex X="5705" Y="37661" Z="0"/>
					<Vertex X="5712" Y="37668" Z="0"/>
					<Vertex X="5720" Y="37668" Z="0"/>
					<Vertex X="5727" Y="37675" Z="0"/>
					<Vertex X="5734" Y="37675" Z="0"/>
					<Vertex X="5741" Y="37675" Z="0"/>
					<Vertex X="5756" Y="37675" Z="0"/>
					<Vertex X="5770" Y="37675" Z="0"/>
					<Vertex X="5778" Y="37675" Z="0"/>
					<Vertex X="5785" Y="37675" Z="0"/>
					<Vertex X="5792" Y="37675" Z="0"/>
					<Vertex X="5799" Y="37675" Z="0"/>
					<Vertex X="5807" Y="37675" Z="0"/>
					<Vertex X="5814" Y="37675" Z="0"/>
					<Vertex X="5821" Y="37675" Z="0"/>
					<Vertex X="5828" Y="37675" Z="0"/>
					<Vertex X="5843" Y="37675" Z="0"/>
					<Vertex X="5850" Y="37675" Z="0"/>
					<Vertex X="5865" Y="37675" Z="0"/>
					<Vertex X="5872" Y="37675" Z="0"/>
					<Vertex X="5886" Y="37675" Z="0"/>
					<Vertex X="5886" Y="37682" Z="0"/>
					<Vertex X="5894" Y="37690" Z="0"/>
					<Vertex X="5901" Y="37697" Z="0"/>
					<Vertex X="5908" Y="37711" Z="0"/>
					<Vertex X="5915" Y="37719" Z="0"/>
					<Vertex X="5923" Y="37733" Z="0"/>
					<Vertex X="5930" Y="37733" Z="0"/>
					<Vertex X="5930" Y="37740" Z="0"/>
					<Vertex X="5937" Y="37740" Z="0"/>
					<Vertex X="5937" Y="37748" Z="0"/>
					<Vertex X="5944" Y="37755" Z="0"/>
					<Vertex X="5952" Y="37762" Z="0"/>
					<Vertex X="5959" Y="37769" Z="0"/>
					<Vertex X="5966" Y="37777" Z="0"/>
					<Vertex X="5973" Y="37784" Z="0"/>
					<Vertex X="5973" Y="37791" Z="0"/>
					<Vertex X="5988" Y="37791" Z="0"/>
					<Vertex X="5988" Y="37798" Z="0"/>
					<Vertex X="5995" Y="37806" Z="0"/>
					<Vertex X="5995" Y="37813" Z="0"/>
					<Vertex X="6002" Y="37813" Z="0"/>
					<Vertex X="6010" Y="37820" Z="0"/>
					<Vertex X="6017" Y="37827" Z="0"/>
					<Vertex X="6031" Y="37835" Z="0"/>
					<Vertex X="6039" Y="37849" Z="0"/>
					<Vertex X="6046" Y="37849" Z="0"/>
					<Vertex X="6053" Y="37856" Z="0"/>
					<Vertex X="6068" Y="37856" Z="0"/>
					<Vertex X="6075" Y="37864" Z="0"/>
					<Vertex X="6082" Y="37871" Z="0"/>
					<Vertex X="6089" Y="37871" Z="0"/>
					<Vertex X="6097" Y="37878" Z="0"/>
					<Vertex X="6104" Y="37885" Z="0"/>
					<Vertex X="6111" Y="37893" Z="0"/>
					<Vertex X="6118" Y="37900" Z="0"/>
					<Vertex X="6133" Y="37907" Z="0"/>
					<Vertex X="6140" Y="37907" Z="0"/>
					<Vertex X="6147" Y="37914" Z="0"/>
					<Vertex X="6147" Y="37922" Z="0"/>
					<Vertex X="6155" Y="37922" Z="0"/>
					<Vertex X="6162" Y="37929" Z="0"/>
					<Vertex X="6169" Y="37929" Z="0"/>
					<Vertex X="6169" Y="37936" Z="0"/>
					<Vertex X="6184" Y="37943" Z="0"/>
					<Vertex X="6191" Y="37943" Z="0"/>
					<Vertex X="6198" Y="37958" Z="0"/>
					<Vertex X="6213" Y="37958" Z="0"/>
					<Vertex X="6213" Y="37965" Z="0"/>
					<Vertex X="6227" Y="37965" Z="0"/>
					<Vertex X="6227" Y="37972" Z="0"/>
					<Vertex X="6234" Y="37972" Z="0"/>
					<Vertex X="6242" Y="37980" Z="0"/>
					<Vertex X="6249" Y="37987" Z="0"/>
					<Vertex X="6263" Y="37987" Z="0"/>
					<Vertex X="6271" Y="37987" Z="0"/>
					<Vertex X="6278" Y="37987" Z="0"/>
					<Vertex X="6285" Y="37987" Z="0"/>
					<Vertex X="6300" Y="37987" Z="0"/>
					<Vertex X="6300" Y="37994" Z="0"/>
					<Vertex X="6307" Y="37994" Z="0"/>
					<Vertex X="6314" Y="37994" Z="0"/>
					<Vertex X="6321" Y="37994" Z="0"/>
					<Vertex X="6329" Y="37994" Z="0"/>
					<Vertex X="6336" Y="37994" Z="0"/>
					<Vertex X="6343" Y="37994" Z="0"/>
					<Vertex X="6350" Y="37994" Z="0"/>
					<Vertex X="6358" Y="37994" Z="0"/>
					<Vertex X="6365" Y="37994" Z="0"/>
					<Vertex X="6372" Y="37994" Z="0"/>
					<Vertex X="6379" Y="37994" Z="0"/>
					<Vertex X="6387" Y="37994" Z="0"/>
					<Vertex X="6408" Y="37994" Z="0"/>
					<Vertex X="6416" Y="37994" Z="0"/>
					<Vertex X="6430" Y="37994" Z="0"/>
					<Vertex X="6445" Y="37994" Z="0"/>
					<Vertex X="6452" Y="37994" Z="0"/>
					<Vertex X="6466" Y="37987" Z="0"/>
					<Vertex X="6481" Y="37980" Z="0"/>
					<Vertex X="6488" Y="37972" Z="0"/>
					<Vertex X="6510" Y="37972" Z="0"/>
					<Vertex X="6524" Y="37958" Z="0"/>
					<Vertex X="6532" Y="37958" Z="0"/>
					<Vertex X="6539" Y="37958" Z="0"/>
					<Vertex X="6546" Y="37958" Z="0"/>
					<Vertex X="6553" Y="37958" Z="0"/>
					<Vertex X="6553" Y="37951" Z="0"/>
					<Vertex X="6561" Y="37943" Z="0"/>
					<Vertex X="6575" Y="37936" Z="0"/>
					<Vertex X="6582" Y="37929" Z="0"/>
					<Vertex X="6597" Y="37929" Z="0"/>
					<Vertex X="6611" Y="37929" Z="0"/>
					<Vertex X="6611" Y="37922" Z="0"/>
					<Vertex X="6619" Y="37922" Z="0"/>
					<Vertex X="6633" Y="37907" Z="0"/>
					<Vertex X="6648" Y="37907" Z="0"/>
					<Vertex X="6655" Y="37907" Z="0"/>
					<Vertex X="6662" Y="37907" Z="0"/>
					<Vertex X="6677" Y="37900" Z="0"/>
					<Vertex X="6684" Y="37900" Z="0"/>
					<Vertex X="6691" Y="37900" Z="0"/>
					<Vertex X="6698" Y="37900" Z="0"/>
					<Vertex X="6706" Y="37900" Z="0"/>
					<Vertex X="6720" Y="37900" Z="0"/>
					<Vertex X="6727" Y="37900" Z="0"/>
					<Vertex X="6742" Y="37900" Z="0"/>
					<Vertex X="6749" Y="37900" Z="0"/>
					<Vertex X="6764" Y="37893" Z="0"/>
					<Vertex X="6771" Y="37885" Z="0"/>
					<Vertex X="6785" Y="37885" Z="0"/>
					<Vertex X="6793" Y="37885" Z="0"/>
					<Vertex X="6800" Y="37878" Z="0"/>
					<Vertex X="6807" Y="37878" Z="0"/>
					<Vertex X="6814" Y="37878" Z="0"/>
					<Vertex X="6822" Y="37878" Z="0"/>
					<Vertex X="6836" Y="37871" Z="0"/>
					<Vertex X="6843" Y="37864" Z="0"/>
					<Vertex X="6858" Y="37864" Z="0"/>
					<Vertex X="6865" Y="37856" Z="0"/>
					<Vertex X="6872" Y="37849" Z="0"/>
					<Vertex X="6880" Y="37849" Z="0"/>
					<Vertex X="6887" Y="37849" Z="0"/>
					<Vertex X="6894" Y="37842" Z="0"/>
					<Vertex X="6901" Y="37835" Z="0"/>
					<Vertex X="6909" Y="37827" Z="0"/>
					<Vertex X="6916" Y="37820" Z="0"/>
					<Vertex X="6930" Y="37813" Z="0"/>
					<Vertex X="6938" Y="37806" Z="0"/>
					<Vertex X="6945" Y="37798" Z="0"/>
					<Vertex X="6952" Y="37791" Z="0"/>
					<Vertex X="6959" Y="37784" Z="0"/>
					<Vertex X="6959" Y="37777" Z="0"/>
					<Vertex X="6967" Y="37769" Z="0"/>
					<Vertex X="6967" Y="37762" Z="0"/>
					<Vertex X="6974" Y="37755" Z="0"/>
					<Vertex X="6981" Y="37748" Z="0"/>
					<Vertex X="6981" Y="37740" Z="0"/>
					<Vertex X="6981" Y="37733" Z="0"/>
					<Vertex X="6981" Y="37726" Z="0"/>
					<Vertex X="6981" Y="37719" Z="0"/>
					<Vertex X="6981" Y="37704" Z="0"/>
					<Vertex X="6981" Y="37697" Z="0"/>
					<Vertex X="6981" Y="37675" Z="0"/>
					<Vertex X="6981" Y="37668" Z="0"/>
					<Vertex X="6981" Y="37661" Z="0"/>
					<Vertex X="6981" Y="37646" Z="0"/>
					<Vertex X="6981" Y="37632" Z="0"/>
					<Vertex X="6981" Y="37624" Z="0"/>
					<Vertex X="6981" Y="37603" Z="0"/>
					<Vertex X="6981" Y="37588" Z="0"/>
					<Vertex X="6981" Y="37581" Z="0"/>
					<Vertex X="6981" Y="37559" Z="0"/>
					<Vertex X="6981" Y="37552" Z="0"/>
					<Vertex X="6981" Y="37537" Z="0"/>
					<Vertex X="6981" Y="37530" Z="0"/>
					<Vertex X="6988" Y="37501" Z="0"/>
					<Vertex X="6988" Y="37487" Z="0"/>
					<Vertex X="7003" Y="37472" Z="0"/>
					<Vertex X="7003" Y="37458" Z="0"/>
					<Vertex X="7003" Y="37450" Z="0"/>
					<Vertex X="7003" Y="37436" Z="0"/>
					<Vertex X="7003" Y="37421" Z="0"/>
					<Vertex X="7003" Y="37414" Z="0"/>
					<Vertex X="7003" Y="37400" Z="0"/>
					<Vertex X="7003" Y="37385" Z="0"/>
					<Vertex X="7003" Y="37371" Z="0"/>
					<Vertex X="7003" Y="37356" Z="0"/>
					<Vertex X="7003" Y="37349" Z="0"/>
					<Vertex X="7003" Y="37334" Z="0"/>
					<Vertex X="7003" Y="37320" Z="0"/>
					<Vertex X="7003" Y="37305" Z="0"/>
					<Vertex X="7003" Y="37291" Z="0"/>
					<Vertex X="7003" Y="37276" Z="0"/>
					<Vertex X="7003" Y="37262" Z="0"/>
					<Vertex X="7003" Y="37247" Z="0"/>
					<Vertex X="7003" Y="37233" Z="0"/>
					<Vertex X="7003" Y="37226" Z="0"/>
					<Vertex X="7003" Y="37218" Z="0"/>
					<Vertex X="7003" Y="37211" Z="0"/>
					<Vertex X="7003" Y="37189" Z="0"/>
					<Vertex X="7003" Y="37182" Z="0"/>
					<Vertex X="7003" Y="37175" Z="0"/>
					<Vertex X="7003" Y="37161" Z="0"/>
					<Vertex X="7003" Y="37153" Z="0"/>
					<Vertex X="7003" Y="37146" Z="0"/>
					<Vertex X="7003" Y="37139" Z="0"/>
					<Vertex X="7003" Y="37124" Z="0"/>
					<Vertex X="7003" Y="37117" Z="0"/>
					<Vertex X="7003" Y="37110" Z="0"/>
					<Vertex X="7003" Y="37103" Z="0"/>
					<Vertex X="7003" Y="37095" Z="0"/>
					<Vertex X="7003" Y="37088" Z="0"/>
					<Vertex X="7003" Y="37081" Z="0"/>
					<Vertex X="7003" Y="37074" Z="0"/>
					<Vertex X="7003" Y="37066" Z="0"/>
					<Vertex X="7003" Y="37059" Z="0"/>
					<Vertex X="7003" Y="37052" Z="0"/>
					<Vertex X="7003" Y="37045" Z="0"/>
					<Vertex X="7003" Y="37037" Z="0"/>
					<Vertex X="7003" Y="37030" Z="0"/>
					<Vertex X="7003" Y="37016" Z="0"/>
					<Vertex X="6996" Y="37008" Z="0"/>
					<Vertex X="6996" Y="37001" Z="0"/>
					<Vertex X="6996" Y="36994" Z="0"/>
					<Vertex X="6996" Y="36987" Z="0"/>
					<Vertex X="6996" Y="36972" Z="0"/>
					<Vertex X="6996" Y="36965" Z="0"/>
					<Vertex X="6996" Y="36958" Z="0"/>
					<Vertex X="6996" Y="36950" Z="0"/>
					<Vertex X="6981" Y="36929" Z="0"/>
					<Vertex X="6981" Y="36914" Z="0"/>
					<Vertex X="6981" Y="36907" Z="0"/>
					<Vertex X="6974" Y="36907" Z="0"/>
					<Vertex X="6974" Y="36900" Z="0"/>
					<Vertex X="6959" Y="36878" Z="0"/>
					<Vertex X="6959" Y="36871" Z="0"/>
					<Vertex X="6952" Y="36871" Z="0"/>
					<Vertex X="6952" Y="36856" Z="0"/>
					<Vertex X="6952" Y="36849" Z="0"/>
					<Vertex X="6945" Y="36842" Z="0"/>
					<Vertex X="6938" Y="36820" Z="0"/>
					<Vertex X="6938" Y="36813" Z="0"/>
					<Vertex X="6930" Y="36813" Z="0"/>
					<Vertex X="6930" Y="36805" Z="0"/>
					<Vertex X="6930" Y="36791" Z="0"/>
					<Vertex X="6923" Y="36791" Z="0"/>
					<Vertex X="6923" Y="36784" Z="0"/>
					<Vertex X="6909" Y="36769" Z="0"/>
					<Vertex X="6909" Y="36755" Z="0"/>
					<Vertex X="6901" Y="36747" Z="0"/>
					<Vertex X="6894" Y="36733" Z="0"/>
					<Vertex X="6887" Y="36726" Z="0"/>
					<Vertex X="6887" Y="36718" Z="0"/>
					<Vertex X="6880" Y="36704" Z="0"/>
					<Vertex X="6880" Y="36697" Z="0"/>
					<Vertex X="6865" Y="36689" Z="0"/>
					<Vertex X="6865" Y="36682" Z="0"/>
					<Vertex X="6858" Y="36682" Z="0"/>
					<Vertex X="6858" Y="36675" Z="0"/>
					<Vertex X="6858" Y="36668" Z="0"/>
					<Vertex X="6851" Y="36660" Z="0"/>
					<Vertex X="6843" Y="36660" Z="0"/>
					<Vertex X="6843" Y="36653" Z="0"/>
					<Vertex X="6836" Y="36646" Z="0"/>
					<Vertex X="6836" Y="36639" Z="0"/>
					<Vertex X="6829" Y="36631" Z="0"/>
					<Vertex X="6822" Y="36631" Z="0"/>
					<Vertex X="6822" Y="36624" Z="0"/>
					<Vertex X="6814" Y="36624" Z="0"/>
					<Vertex X="6807" Y="36617" Z="0"/>
					<Vertex X="6800" Y="36617" Z="0"/>
					<Vertex X="6793" Y="36617" Z="0"/>
					<Vertex X="6785" Y="36610" Z="0"/>
					<Vertex X="6778" Y="36610" Z="0"/>
					<Vertex X="6771" Y="36602" Z="0"/>
					<Vertex X="6756" Y="36602" Z="0"/>
					<Vertex X="6749" Y="36595" Z="0"/>
					<Vertex X="6735" Y="36588" Z="0"/>
					<Vertex X="6727" Y="36588" Z="0"/>
					<Vertex X="6713" Y="36588" Z="0"/>
					<Vertex X="6706" Y="36588" Z="0"/>
					<Vertex X="6698" Y="36588" Z="0"/>
					<Vertex X="6691" Y="36588" Z="0"/>
					<Vertex X="6684" Y="36588" Z="0"/>
					<Vertex X="6684" Y="36624" Z="0"/>
				</Vertices>
			</Region>
			<Region Id="6" Type="0" Zoom="0.179386" Selected="0" ImageLocation="" ImageFocus="0" Length="38958.1" Area="50171641.5" LengthMicrons="9661.6" AreaMicrons="3085756.5" Text="NC" NegativeROA="0" InputRegionId="0" Analyze="1" DisplayId="6">
				<Attributes/>
				<Vertices>
					<Vertex X="4867" Y="19405" Z="0"/>
					<Vertex X="4867" Y="19400" Z="0"/>
					<Vertex X="4873" Y="19388" Z="0"/>
					<Vertex X="4884" Y="19377" Z="0"/>
					<Vertex X="4889" Y="19377" Z="0"/>
					<Vertex X="4895" Y="19366" Z="0"/>
					<Vertex X="4912" Y="19366" Z="0"/>
					<Vertex X="4928" Y="19361" Z="0"/>
					<Vertex X="4934" Y="19361" Z="0"/>
					<Vertex X="4945" Y="19361" Z="0"/>
					<Vertex X="4956" Y="19361" Z="0"/>
					<Vertex X="4967" Y="19361" Z="0"/>
					<Vertex X="4973" Y="19361" Z="0"/>
					<Vertex X="4984" Y="19361" Z="0"/>
					<Vertex X="4995" Y="19355" Z="0"/>
					<Vertex X="5006" Y="19355" Z="0"/>
					<Vertex X="5012" Y="19355" Z="0"/>
					<Vertex X="5023" Y="19355" Z="0"/>
					<Vertex X="5040" Y="19344" Z="0"/>
					<Vertex X="5051" Y="19344" Z="0"/>
					<Vertex X="5056" Y="19344" Z="0"/>
					<Vertex X="5068" Y="19344" Z="0"/>
					<Vertex X="5084" Y="19344" Z="0"/>
					<Vertex X="5090" Y="19344" Z="0"/>
					<Vertex X="5107" Y="19344" Z="0"/>
					<Vertex X="5112" Y="19338" Z="0"/>
					<Vertex X="5123" Y="19338" Z="0"/>
					<Vertex X="5135" Y="19333" Z="0"/>
					<Vertex X="5146" Y="19333" Z="0"/>
					<Vertex X="5157" Y="19333" Z="0"/>
					<Vertex X="5157" Y="19327" Z="0"/>
					<Vertex X="5162" Y="19327" Z="0"/>
					<Vertex X="5168" Y="19327" Z="0"/>
					<Vertex X="5179" Y="19327" Z="0"/>
					<Vertex X="5185" Y="19327" Z="0"/>
					<Vertex X="5190" Y="19327" Z="0"/>
					<Vertex X="5196" Y="19327" Z="0"/>
					<Vertex X="5207" Y="19321" Z="0"/>
					<Vertex X="5218" Y="19321" Z="0"/>
					<Vertex X="5224" Y="19321" Z="0"/>
					<Vertex X="5235" Y="19321" Z="0"/>
					<Vertex X="5240" Y="19321" Z="0"/>
					<Vertex X="5252" Y="19321" Z="0"/>
					<Vertex X="5257" Y="19321" Z="0"/>
					<Vertex X="5274" Y="19321" Z="0"/>
					<Vertex X="5285" Y="19321" Z="0"/>
					<Vertex X="5296" Y="19316" Z="0"/>
					<Vertex X="5313" Y="19316" Z="0"/>
					<Vertex X="5324" Y="19316" Z="0"/>
					<Vertex X="5335" Y="19316" Z="0"/>
					<Vertex X="5352" Y="19316" Z="0"/>
					<Vertex X="5363" Y="19316" Z="0"/>
					<Vertex X="5374" Y="19316" Z="0"/>
					<Vertex X="5385" Y="19316" Z="0"/>
					<Vertex X="5397" Y="19316" Z="0"/>
					<Vertex X="5413" Y="19316" Z="0"/>
					<Vertex X="5430" Y="19316" Z="0"/>
					<Vertex X="5441" Y="19316" Z="0"/>
					<Vertex X="5458" Y="19316" Z="0"/>
					<Vertex X="5469" Y="19316" Z="0"/>
					<Vertex X="5480" Y="19316" Z="0"/>
					<Vertex X="5497" Y="19316" Z="0"/>
					<Vertex X="5508" Y="19316" Z="0"/>
					<Vertex X="5525" Y="19316" Z="0"/>
					<Vertex X="5530" Y="19316" Z="0"/>
					<Vertex X="5547" Y="19316" Z="0"/>
					<Vertex X="5553" Y="19316" Z="0"/>
					<Vertex X="5564" Y="19316" Z="0"/>
					<Vertex X="5569" Y="19316" Z="0"/>
					<Vertex X="5580" Y="19316" Z="0"/>
					<Vertex X="5597" Y="19316" Z="0"/>
					<Vertex X="5603" Y="19316" Z="0"/>
					<Vertex X="5619" Y="19316" Z="0"/>
					<Vertex X="5636" Y="19316" Z="0"/>
					<Vertex X="5642" Y="19316" Z="0"/>
					<Vertex X="5653" Y="19316" Z="0"/>
					<Vertex X="5664" Y="19316" Z="0"/>
					<Vertex X="5681" Y="19316" Z="0"/>
					<Vertex X="5698" Y="19316" Z="0"/>
					<Vertex X="5703" Y="19316" Z="0"/>
					<Vertex X="5714" Y="19316" Z="0"/>
					<Vertex X="5731" Y="19316" Z="0"/>
					<Vertex X="5748" Y="19316" Z="0"/>
					<Vertex X="5764" Y="19316" Z="0"/>
					<Vertex X="5776" Y="19316" Z="0"/>
					<Vertex X="5781" Y="19316" Z="0"/>
					<Vertex X="5792" Y="19316" Z="0"/>
					<Vertex X="5809" Y="19316" Z="0"/>
					<Vertex X="5820" Y="19316" Z="0"/>
					<Vertex X="5826" Y="19316" Z="0"/>
					<Vertex X="5837" Y="19316" Z="0"/>
					<Vertex X="5842" Y="19316" Z="0"/>
					<Vertex X="5854" Y="19316" Z="0"/>
					<Vertex X="5865" Y="19316" Z="0"/>
					<Vertex X="5876" Y="19321" Z="0"/>
					<Vertex X="5893" Y="19327" Z="0"/>
					<Vertex X="5909" Y="19333" Z="0"/>
					<Vertex X="5926" Y="19338" Z="0"/>
					<Vertex X="5948" Y="19344" Z="0"/>
					<Vertex X="5965" Y="19349" Z="0"/>
					<Vertex X="5976" Y="19355" Z="0"/>
					<Vertex X="5999" Y="19372" Z="0"/>
					<Vertex X="6015" Y="19372" Z="0"/>
					<Vertex X="6032" Y="19372" Z="0"/>
					<Vertex X="6043" Y="19377" Z="0"/>
					<Vertex X="6054" Y="19383" Z="0"/>
					<Vertex X="6065" Y="19383" Z="0"/>
					<Vertex X="6071" Y="19388" Z="0"/>
					<Vertex X="6077" Y="19394" Z="0"/>
					<Vertex X="6082" Y="19400" Z="0"/>
					<Vertex X="6093" Y="19400" Z="0"/>
					<Vertex X="6104" Y="19411" Z="0"/>
					<Vertex X="6116" Y="19416" Z="0"/>
					<Vertex X="6127" Y="19433" Z="0"/>
					<Vertex X="6138" Y="19439" Z="0"/>
					<Vertex X="6144" Y="19450" Z="0"/>
					<Vertex X="6155" Y="19455" Z="0"/>
					<Vertex X="6160" Y="19466" Z="0"/>
					<Vertex X="6171" Y="19478" Z="0"/>
					<Vertex X="6177" Y="19483" Z="0"/>
					<Vertex X="6183" Y="19494" Z="0"/>
					<Vertex X="6183" Y="19500" Z="0"/>
					<Vertex X="6188" Y="19511" Z="0"/>
					<Vertex X="6194" Y="19528" Z="0"/>
					<Vertex X="6199" Y="19539" Z="0"/>
					<Vertex X="6205" Y="19550" Z="0"/>
					<Vertex X="6210" Y="19561" Z="0"/>
					<Vertex X="6222" Y="19589" Z="0"/>
					<Vertex X="6227" Y="19600" Z="0"/>
					<Vertex X="6244" Y="19623" Z="0"/>
					<Vertex X="6249" Y="19634" Z="0"/>
					<Vertex X="6255" Y="19650" Z="0"/>
					<Vertex X="6266" Y="19662" Z="0"/>
					<Vertex X="6272" Y="19684" Z="0"/>
					<Vertex X="6277" Y="19695" Z="0"/>
					<Vertex X="6294" Y="19712" Z="0"/>
					<Vertex X="6294" Y="19728" Z="0"/>
					<Vertex X="6300" Y="19740" Z="0"/>
					<Vertex X="6311" Y="19751" Z="0"/>
					<Vertex X="6311" Y="19762" Z="0"/>
					<Vertex X="6316" Y="19779" Z="0"/>
					<Vertex X="6322" Y="19790" Z="0"/>
					<Vertex X="6333" Y="19812" Z="0"/>
					<Vertex X="6333" Y="19823" Z="0"/>
					<Vertex X="6339" Y="19829" Z="0"/>
					<Vertex X="6344" Y="19845" Z="0"/>
					<Vertex X="6355" Y="19873" Z="0"/>
					<Vertex X="6355" Y="19890" Z="0"/>
					<Vertex X="6355" Y="19901" Z="0"/>
					<Vertex X="6361" Y="19912" Z="0"/>
					<Vertex X="6366" Y="19929" Z="0"/>
					<Vertex X="6378" Y="19951" Z="0"/>
					<Vertex X="6378" Y="19957" Z="0"/>
					<Vertex X="6378" Y="19974" Z="0"/>
					<Vertex X="6383" Y="19990" Z="0"/>
					<Vertex X="6383" Y="20002" Z="0"/>
					<Vertex X="6389" Y="20013" Z="0"/>
					<Vertex X="6394" Y="20024" Z="0"/>
					<Vertex X="6394" Y="20035" Z="0"/>
					<Vertex X="6400" Y="20046" Z="0"/>
					<Vertex X="6400" Y="20063" Z="0"/>
					<Vertex X="6400" Y="20074" Z="0"/>
					<Vertex X="6406" Y="20085" Z="0"/>
					<Vertex X="6406" Y="20102" Z="0"/>
					<Vertex X="6406" Y="20119" Z="0"/>
					<Vertex X="6411" Y="20130" Z="0"/>
					<Vertex X="6417" Y="20158" Z="0"/>
					<Vertex X="6417" Y="20169" Z="0"/>
					<Vertex X="6417" Y="20186" Z="0"/>
					<Vertex X="6422" Y="20208" Z="0"/>
					<Vertex X="6422" Y="20219" Z="0"/>
					<Vertex X="6422" Y="20236" Z="0"/>
					<Vertex X="6422" Y="20241" Z="0"/>
					<Vertex X="6428" Y="20252" Z="0"/>
					<Vertex X="6428" Y="20269" Z="0"/>
					<Vertex X="6428" Y="20275" Z="0"/>
					<Vertex X="6428" Y="20291" Z="0"/>
					<Vertex X="6428" Y="20297" Z="0"/>
					<Vertex X="6428" Y="20308" Z="0"/>
					<Vertex X="6428" Y="20319" Z="0"/>
					<Vertex X="6428" Y="20330" Z="0"/>
					<Vertex X="6428" Y="20336" Z="0"/>
					<Vertex X="6428" Y="20347" Z="0"/>
					<Vertex X="6428" Y="20353" Z="0"/>
					<Vertex X="6428" Y="20364" Z="0"/>
					<Vertex X="6428" Y="20375" Z="0"/>
					<Vertex X="6428" Y="20386" Z="0"/>
					<Vertex X="6428" Y="20392" Z="0"/>
					<Vertex X="6428" Y="20403" Z="0"/>
					<Vertex X="6428" Y="20414" Z="0"/>
					<Vertex X="6417" Y="20431" Z="0"/>
					<Vertex X="6417" Y="20436" Z="0"/>
					<Vertex X="6417" Y="20448" Z="0"/>
					<Vertex X="6411" Y="20453" Z="0"/>
					<Vertex X="6400" Y="20464" Z="0"/>
					<Vertex X="6400" Y="20475" Z="0"/>
					<Vertex X="6394" Y="20487" Z="0"/>
					<Vertex X="6389" Y="20492" Z="0"/>
					<Vertex X="6378" Y="20509" Z="0"/>
					<Vertex X="6372" Y="20514" Z="0"/>
					<Vertex X="6361" Y="20526" Z="0"/>
					<Vertex X="6355" Y="20537" Z="0"/>
					<Vertex X="6350" Y="20542" Z="0"/>
					<Vertex X="6344" Y="20548" Z="0"/>
					<Vertex X="6333" Y="20553" Z="0"/>
					<Vertex X="6316" Y="20570" Z="0"/>
					<Vertex X="6311" Y="20570" Z="0"/>
					<Vertex X="6305" Y="20576" Z="0"/>
					<Vertex X="6305" Y="20581" Z="0"/>
					<Vertex X="6300" Y="20587" Z="0"/>
					<Vertex X="6294" Y="20592" Z="0"/>
					<Vertex X="6288" Y="20604" Z="0"/>
					<Vertex X="6283" Y="20609" Z="0"/>
					<Vertex X="6272" Y="20620" Z="0"/>
					<Vertex X="6255" Y="20637" Z="0"/>
					<Vertex X="6249" Y="20643" Z="0"/>
					<Vertex X="6233" Y="20659" Z="0"/>
					<Vertex X="6227" Y="20659" Z="0"/>
					<Vertex X="6216" Y="20676" Z="0"/>
					<Vertex X="6210" Y="20682" Z="0"/>
					<Vertex X="6199" Y="20693" Z="0"/>
					<Vertex X="6188" Y="20704" Z="0"/>
					<Vertex X="6183" Y="20710" Z="0"/>
					<Vertex X="6171" Y="20721" Z="0"/>
					<Vertex X="6166" Y="20732" Z="0"/>
					<Vertex X="6160" Y="20743" Z="0"/>
					<Vertex X="6155" Y="20749" Z="0"/>
					<Vertex X="6149" Y="20754" Z="0"/>
					<Vertex X="6149" Y="20765" Z="0"/>
					<Vertex X="6144" Y="20776" Z="0"/>
					<Vertex X="6138" Y="20776" Z="0"/>
					<Vertex X="6138" Y="20788" Z="0"/>
					<Vertex X="6132" Y="20793" Z="0"/>
					<Vertex X="6127" Y="20804" Z="0"/>
					<Vertex X="6121" Y="20815" Z="0"/>
					<Vertex X="6110" Y="20827" Z="0"/>
					<Vertex X="6104" Y="20838" Z="0"/>
					<Vertex X="6099" Y="20849" Z="0"/>
					<Vertex X="6088" Y="20854" Z="0"/>
					<Vertex X="6088" Y="20871" Z="0"/>
					<Vertex X="6077" Y="20882" Z="0"/>
					<Vertex X="6077" Y="20888" Z="0"/>
					<Vertex X="6071" Y="20899" Z="0"/>
					<Vertex X="6065" Y="20905" Z="0"/>
					<Vertex X="6060" Y="20916" Z="0"/>
					<Vertex X="6054" Y="20927" Z="0"/>
					<Vertex X="6049" Y="20933" Z="0"/>
					<Vertex X="6043" Y="20944" Z="0"/>
					<Vertex X="6043" Y="20955" Z="0"/>
					<Vertex X="6032" Y="20960" Z="0"/>
					<Vertex X="6032" Y="20972" Z="0"/>
					<Vertex X="6026" Y="20977" Z="0"/>
					<Vertex X="6026" Y="20983" Z="0"/>
					<Vertex X="6015" Y="20999" Z="0"/>
					<Vertex X="6010" Y="21016" Z="0"/>
					<Vertex X="6004" Y="21022" Z="0"/>
					<Vertex X="6004" Y="21027" Z="0"/>
					<Vertex X="5999" Y="21033" Z="0"/>
					<Vertex X="5993" Y="21038" Z="0"/>
					<Vertex X="5987" Y="21050" Z="0"/>
					<Vertex X="5987" Y="21055" Z="0"/>
					<Vertex X="5976" Y="21066" Z="0"/>
					<Vertex X="5976" Y="21072" Z="0"/>
					<Vertex X="5976" Y="21089" Z="0"/>
					<Vertex X="5971" Y="21100" Z="0"/>
					<Vertex X="5971" Y="21105" Z="0"/>
					<Vertex X="5971" Y="21111" Z="0"/>
					<Vertex X="5965" Y="21111" Z="0"/>
					<Vertex X="5965" Y="21122" Z="0"/>
					<Vertex X="5965" Y="21128" Z="0"/>
					<Vertex X="5960" Y="21139" Z="0"/>
					<Vertex X="5954" Y="21144" Z="0"/>
					<Vertex X="5954" Y="21150" Z="0"/>
					<Vertex X="5954" Y="21167" Z="0"/>
					<Vertex X="5948" Y="21172" Z="0"/>
					<Vertex X="5948" Y="21178" Z="0"/>
					<Vertex X="5948" Y="21189" Z="0"/>
					<Vertex X="5948" Y="21200" Z="0"/>
					<Vertex X="5948" Y="21217" Z="0"/>
					<Vertex X="5948" Y="21222" Z="0"/>
					<Vertex X="5948" Y="21239" Z="0"/>
					<Vertex X="5948" Y="21250" Z="0"/>
					<Vertex X="5948" Y="21267" Z="0"/>
					<Vertex X="5948" Y="21284" Z="0"/>
					<Vertex X="5948" Y="21300" Z="0"/>
					<Vertex X="5948" Y="21323" Z="0"/>
					<Vertex X="5948" Y="21334" Z="0"/>
					<Vertex X="5948" Y="21356" Z="0"/>
					<Vertex X="5948" Y="21373" Z="0"/>
					<Vertex X="5960" Y="21412" Z="0"/>
					<Vertex X="5960" Y="21423" Z="0"/>
					<Vertex X="5965" Y="21451" Z="0"/>
					<Vertex X="5965" Y="21479" Z="0"/>
					<Vertex X="5971" Y="21496" Z="0"/>
					<Vertex X="5982" Y="21529" Z="0"/>
					<Vertex X="5987" Y="21546" Z="0"/>
					<Vertex X="5999" Y="21579" Z="0"/>
					<Vertex X="6010" Y="21601" Z="0"/>
					<Vertex X="6015" Y="21641" Z="0"/>
					<Vertex X="6021" Y="21657" Z="0"/>
					<Vertex X="6032" Y="21680" Z="0"/>
					<Vertex X="6043" Y="21707" Z="0"/>
					<Vertex X="6049" Y="21724" Z="0"/>
					<Vertex X="6060" Y="21741" Z="0"/>
					<Vertex X="6065" Y="21763" Z="0"/>
					<Vertex X="6082" Y="21780" Z="0"/>
					<Vertex X="6088" Y="21802" Z="0"/>
					<Vertex X="6093" Y="21808" Z="0"/>
					<Vertex X="6104" Y="21819" Z="0"/>
					<Vertex X="6104" Y="21836" Z="0"/>
					<Vertex X="6110" Y="21852" Z="0"/>
					<Vertex X="6116" Y="21863" Z="0"/>
					<Vertex X="6132" Y="21880" Z="0"/>
					<Vertex X="6132" Y="21891" Z="0"/>
					<Vertex X="6132" Y="21908" Z="0"/>
					<Vertex X="6138" Y="21925" Z="0"/>
					<Vertex X="6149" Y="21936" Z="0"/>
					<Vertex X="6149" Y="21947" Z="0"/>
					<Vertex X="6149" Y="21964" Z="0"/>
					<Vertex X="6155" Y="21981" Z="0"/>
					<Vertex X="6160" Y="21981" Z="0"/>
					<Vertex X="6166" Y="21997" Z="0"/>
					<Vertex X="6171" Y="22008" Z="0"/>
					<Vertex X="6183" Y="22031" Z="0"/>
					<Vertex X="6183" Y="22036" Z="0"/>
					<Vertex X="6194" Y="22047" Z="0"/>
					<Vertex X="6199" Y="22070" Z="0"/>
					<Vertex X="6199" Y="22081" Z="0"/>
					<Vertex X="6216" Y="22103" Z="0"/>
					<Vertex X="6222" Y="22114" Z="0"/>
					<Vertex X="6227" Y="22142" Z="0"/>
					<Vertex X="6233" Y="22148" Z="0"/>
					<Vertex X="6233" Y="22153" Z="0"/>
					<Vertex X="6238" Y="22165" Z="0"/>
					<Vertex X="6238" Y="22176" Z="0"/>
					<Vertex X="6244" Y="22204" Z="0"/>
					<Vertex X="6255" Y="22209" Z="0"/>
					<Vertex X="6261" Y="22231" Z="0"/>
					<Vertex X="6261" Y="22248" Z="0"/>
					<Vertex X="6261" Y="22259" Z="0"/>
					<Vertex X="6266" Y="22270" Z="0"/>
					<Vertex X="6277" Y="22287" Z="0"/>
					<Vertex X="6277" Y="22298" Z="0"/>
					<Vertex X="6277" Y="22321" Z="0"/>
					<Vertex X="6288" Y="22343" Z="0"/>
					<Vertex X="6288" Y="22354" Z="0"/>
					<Vertex X="6300" Y="22365" Z="0"/>
					<Vertex X="6300" Y="22382" Z="0"/>
					<Vertex X="6311" Y="22404" Z="0"/>
					<Vertex X="6322" Y="22410" Z="0"/>
					<Vertex X="6322" Y="22427" Z="0"/>
					<Vertex X="6327" Y="22438" Z="0"/>
					<Vertex X="6333" Y="22449" Z="0"/>
					<Vertex X="6344" Y="22466" Z="0"/>
					<Vertex X="6344" Y="22471" Z="0"/>
					<Vertex X="6350" Y="22482" Z="0"/>
					<Vertex X="6355" Y="22499" Z="0"/>
					<Vertex X="6361" Y="22510" Z="0"/>
					<Vertex X="6366" Y="22527" Z="0"/>
					<Vertex X="6378" Y="22544" Z="0"/>
					<Vertex X="6383" Y="22555" Z="0"/>
					<Vertex X="6389" Y="22571" Z="0"/>
					<Vertex X="6394" Y="22577" Z="0"/>
					<Vertex X="6406" Y="22594" Z="0"/>
					<Vertex X="6411" Y="22610" Z="0"/>
					<Vertex X="6417" Y="22610" Z="0"/>
					<Vertex X="6417" Y="22627" Z="0"/>
					<Vertex X="6428" Y="22638" Z="0"/>
					<Vertex X="6439" Y="22661" Z="0"/>
					<Vertex X="6439" Y="22666" Z="0"/>
					<Vertex X="6450" Y="22677" Z="0"/>
					<Vertex X="6456" Y="22694" Z="0"/>
					<Vertex X="6472" Y="22711" Z="0"/>
					<Vertex X="6478" Y="22716" Z="0"/>
					<Vertex X="6484" Y="22733" Z="0"/>
					<Vertex X="6495" Y="22750" Z="0"/>
					<Vertex X="6500" Y="22755" Z="0"/>
					<Vertex X="6506" Y="22767" Z="0"/>
					<Vertex X="6511" Y="22783" Z="0"/>
					<Vertex X="6517" Y="22789" Z="0"/>
					<Vertex X="6523" Y="22806" Z="0"/>
					<Vertex X="6528" Y="22806" Z="0"/>
					<Vertex X="6534" Y="22817" Z="0"/>
					<Vertex X="6545" Y="22828" Z="0"/>
					<Vertex X="6545" Y="22839" Z="0"/>
					<Vertex X="6556" Y="22850" Z="0"/>
					<Vertex X="6556" Y="22861" Z="0"/>
					<Vertex X="6562" Y="22867" Z="0"/>
					<Vertex X="6562" Y="22872" Z="0"/>
					<Vertex X="6562" Y="22884" Z="0"/>
					<Vertex X="6567" Y="22889" Z="0"/>
					<Vertex X="6578" Y="22906" Z="0"/>
					<Vertex X="6578" Y="22912" Z="0"/>
					<Vertex X="6584" Y="22923" Z="0"/>
					<Vertex X="6584" Y="22928" Z="0"/>
					<Vertex X="6589" Y="22939" Z="0"/>
					<Vertex X="6589" Y="22951" Z="0"/>
					<Vertex X="6601" Y="22962" Z="0"/>
					<Vertex X="6601" Y="22967" Z="0"/>
					<Vertex X="6601" Y="22978" Z="0"/>
					<Vertex X="6612" Y="22995" Z="0"/>
					<Vertex X="6617" Y="23001" Z="0"/>
					<Vertex X="6617" Y="23006" Z="0"/>
					<Vertex X="6623" Y="23023" Z="0"/>
					<Vertex X="6628" Y="23029" Z="0"/>
					<Vertex X="6628" Y="23034" Z="0"/>
					<Vertex X="6634" Y="23045" Z="0"/>
					<Vertex X="6634" Y="23056" Z="0"/>
					<Vertex X="6634" Y="23062" Z="0"/>
					<Vertex X="6640" Y="23073" Z="0"/>
					<Vertex X="6640" Y="23079" Z="0"/>
					<Vertex X="6640" Y="23084" Z="0"/>
					<Vertex X="6640" Y="23095" Z="0"/>
					<Vertex X="6640" Y="23101" Z="0"/>
					<Vertex X="6640" Y="23107" Z="0"/>
					<Vertex X="6640" Y="23118" Z="0"/>
					<Vertex X="6640" Y="23129" Z="0"/>
					<Vertex X="6640" Y="23134" Z="0"/>
					<Vertex X="6640" Y="23140" Z="0"/>
					<Vertex X="6640" Y="23146" Z="0"/>
					<Vertex X="6640" Y="23157" Z="0"/>
					<Vertex X="6634" Y="23168" Z="0"/>
					<Vertex X="6634" Y="23174" Z="0"/>
					<Vertex X="6634" Y="23185" Z="0"/>
					<Vertex X="6628" Y="23185" Z="0"/>
					<Vertex X="6628" Y="23196" Z="0"/>
					<Vertex X="6617" Y="23201" Z="0"/>
					<Vertex X="6617" Y="23207" Z="0"/>
					<Vertex X="6612" Y="23218" Z="0"/>
					<Vertex X="6606" Y="23224" Z="0"/>
					<Vertex X="6601" Y="23235" Z="0"/>
					<Vertex X="6595" Y="23235" Z="0"/>
					<Vertex X="6589" Y="23240" Z="0"/>
					<Vertex X="6589" Y="23246" Z="0"/>
					<Vertex X="6584" Y="23252" Z="0"/>
					<Vertex X="6578" Y="23263" Z="0"/>
					<Vertex X="6578" Y="23268" Z="0"/>
					<Vertex X="6578" Y="23279" Z="0"/>
					<Vertex X="6573" Y="23285" Z="0"/>
					<Vertex X="6567" Y="23296" Z="0"/>
					<Vertex X="6562" Y="23302" Z="0"/>
					<Vertex X="6556" Y="23313" Z="0"/>
					<Vertex X="6556" Y="23318" Z="0"/>
					<Vertex X="6545" Y="23330" Z="0"/>
					<Vertex X="6545" Y="23335" Z="0"/>
					<Vertex X="6539" Y="23341" Z="0"/>
					<Vertex X="6534" Y="23352" Z="0"/>
					<Vertex X="6528" Y="23363" Z="0"/>
					<Vertex X="6523" Y="23380" Z="0"/>
					<Vertex X="6517" Y="23396" Z="0"/>
					<Vertex X="6517" Y="23402" Z="0"/>
					<Vertex X="6517" Y="23408" Z="0"/>
					<Vertex X="6517" Y="23419" Z="0"/>
					<Vertex X="6506" Y="23424" Z="0"/>
					<Vertex X="6500" Y="23436" Z="0"/>
					<Vertex X="6500" Y="23447" Z="0"/>
					<Vertex X="6500" Y="23458" Z="0"/>
					<Vertex X="6500" Y="23463" Z="0"/>
					<Vertex X="6495" Y="23480" Z="0"/>
					<Vertex X="6495" Y="23486" Z="0"/>
					<Vertex X="6484" Y="23497" Z="0"/>
					<Vertex X="6478" Y="23508" Z="0"/>
					<Vertex X="6478" Y="23514" Z="0"/>
					<Vertex X="6472" Y="23525" Z="0"/>
					<Vertex X="6467" Y="23530" Z="0"/>
					<Vertex X="6461" Y="23541" Z="0"/>
					<Vertex X="6456" Y="23553" Z="0"/>
					<Vertex X="6456" Y="23558" Z="0"/>
					<Vertex X="6445" Y="23569" Z="0"/>
					<Vertex X="6445" Y="23575" Z="0"/>
					<Vertex X="6439" Y="23597" Z="0"/>
					<Vertex X="6433" Y="23603" Z="0"/>
					<Vertex X="6428" Y="23608" Z="0"/>
					<Vertex X="6422" Y="23614" Z="0"/>
					<Vertex X="6417" Y="23619" Z="0"/>
					<Vertex X="6406" Y="23631" Z="0"/>
					<Vertex X="6400" Y="23636" Z="0"/>
					<Vertex X="6400" Y="23642" Z="0"/>
					<Vertex X="6394" Y="23642" Z="0"/>
					<Vertex X="6389" Y="23647" Z="0"/>
					<Vertex X="6383" Y="23653" Z="0"/>
					<Vertex X="6372" Y="23658" Z="0"/>
					<Vertex X="6366" Y="23664" Z="0"/>
					<Vertex X="6361" Y="23670" Z="0"/>
					<Vertex X="6355" Y="23681" Z="0"/>
					<Vertex X="6344" Y="23686" Z="0"/>
					<Vertex X="6339" Y="23686" Z="0"/>
					<Vertex X="6333" Y="23692" Z="0"/>
					<Vertex X="6322" Y="23692" Z="0"/>
					<Vertex X="6316" Y="23692" Z="0"/>
					<Vertex X="6311" Y="23692" Z="0"/>
					<Vertex X="6305" Y="23692" Z="0"/>
					<Vertex X="6300" Y="23698" Z="0"/>
					<Vertex X="6288" Y="23703" Z="0"/>
					<Vertex X="6283" Y="23703" Z="0"/>
					<Vertex X="6277" Y="23703" Z="0"/>
					<Vertex X="6261" Y="23703" Z="0"/>
					<Vertex X="6255" Y="23703" Z="0"/>
					<Vertex X="6249" Y="23703" Z="0"/>
					<Vertex X="6244" Y="23703" Z="0"/>
					<Vertex X="6233" Y="23703" Z="0"/>
					<Vertex X="6227" Y="23698" Z="0"/>
					<Vertex X="6222" Y="23698" Z="0"/>
					<Vertex X="6205" Y="23692" Z="0"/>
					<Vertex X="6199" Y="23686" Z="0"/>
					<Vertex X="6188" Y="23686" Z="0"/>
					<Vertex X="6183" Y="23686" Z="0"/>
					<Vertex X="6171" Y="23670" Z="0"/>
					<Vertex X="6160" Y="23664" Z="0"/>
					<Vertex X="6155" Y="23664" Z="0"/>
					<Vertex X="6138" Y="23653" Z="0"/>
					<Vertex X="6127" Y="23647" Z="0"/>
					<Vertex X="6121" Y="23642" Z="0"/>
					<Vertex X="6116" Y="23642" Z="0"/>
					<Vertex X="6104" Y="23631" Z="0"/>
					<Vertex X="6093" Y="23625" Z="0"/>
					<Vertex X="6088" Y="23625" Z="0"/>
					<Vertex X="6077" Y="23619" Z="0"/>
					<Vertex X="6065" Y="23608" Z="0"/>
					<Vertex X="6060" Y="23608" Z="0"/>
					<Vertex X="6049" Y="23603" Z="0"/>
					<Vertex X="6038" Y="23597" Z="0"/>
					<Vertex X="6026" Y="23592" Z="0"/>
					<Vertex X="6015" Y="23580" Z="0"/>
					<Vertex X="6004" Y="23580" Z="0"/>
					<Vertex X="5993" Y="23564" Z="0"/>
					<Vertex X="5982" Y="23558" Z="0"/>
					<Vertex X="5965" Y="23547" Z="0"/>
					<Vertex X="5954" Y="23541" Z="0"/>
					<Vertex X="5937" Y="23536" Z="0"/>
					<Vertex X="5909" Y="23519" Z="0"/>
					<Vertex X="5898" Y="23508" Z="0"/>
					<Vertex X="5881" Y="23502" Z="0"/>
					<Vertex X="5859" Y="23486" Z="0"/>
					<Vertex X="5842" Y="23480" Z="0"/>
					<Vertex X="5826" Y="23469" Z="0"/>
					<Vertex X="5815" Y="23463" Z="0"/>
					<Vertex X="5781" Y="23447" Z="0"/>
					<Vertex X="5770" Y="23441" Z="0"/>
					<Vertex X="5753" Y="23430" Z="0"/>
					<Vertex X="5748" Y="23430" Z="0"/>
					<Vertex X="5731" Y="23419" Z="0"/>
					<Vertex X="5720" Y="23419" Z="0"/>
					<Vertex X="5709" Y="23413" Z="0"/>
					<Vertex X="5698" Y="23408" Z="0"/>
					<Vertex X="5692" Y="23402" Z="0"/>
					<Vertex X="5675" Y="23402" Z="0"/>
					<Vertex X="5670" Y="23396" Z="0"/>
					<Vertex X="5659" Y="23391" Z="0"/>
					<Vertex X="5647" Y="23385" Z="0"/>
					<Vertex X="5642" Y="23385" Z="0"/>
					<Vertex X="5631" Y="23380" Z="0"/>
					<Vertex X="5625" Y="23380" Z="0"/>
					<Vertex X="5614" Y="23374" Z="0"/>
					<Vertex X="5614" Y="23369" Z="0"/>
					<Vertex X="5603" Y="23369" Z="0"/>
					<Vertex X="5597" Y="23369" Z="0"/>
					<Vertex X="5592" Y="23363" Z="0"/>
					<Vertex X="5586" Y="23363" Z="0"/>
					<Vertex X="5580" Y="23357" Z="0"/>
					<Vertex X="5575" Y="23357" Z="0"/>
					<Vertex X="5558" Y="23346" Z="0"/>
					<Vertex X="5541" Y="23346" Z="0"/>
					<Vertex X="5530" Y="23335" Z="0"/>
					<Vertex X="5519" Y="23335" Z="0"/>
					<Vertex X="5514" Y="23330" Z="0"/>
					<Vertex X="5508" Y="23330" Z="0"/>
					<Vertex X="5502" Y="23324" Z="0"/>
					<Vertex X="5497" Y="23324" Z="0"/>
					<Vertex X="5486" Y="23324" Z="0"/>
					<Vertex X="5486" Y="23318" Z="0"/>
					<Vertex X="5480" Y="23313" Z="0"/>
					<Vertex X="5475" Y="23313" Z="0"/>
					<Vertex X="5469" Y="23313" Z="0"/>
					<Vertex X="5463" Y="23307" Z="0"/>
					<Vertex X="5452" Y="23307" Z="0"/>
					<Vertex X="5447" Y="23302" Z="0"/>
					<Vertex X="5441" Y="23302" Z="0"/>
					<Vertex X="5436" Y="23296" Z="0"/>
					<Vertex X="5430" Y="23296" Z="0"/>
					<Vertex X="5419" Y="23296" Z="0"/>
					<Vertex X="5413" Y="23296" Z="0"/>
					<Vertex X="5402" Y="23296" Z="0"/>
					<Vertex X="5397" Y="23296" Z="0"/>
					<Vertex X="5385" Y="23296" Z="0"/>
					<Vertex X="5380" Y="23296" Z="0"/>
					<Vertex X="5363" Y="23296" Z="0"/>
					<Vertex X="5357" Y="23296" Z="0"/>
					<Vertex X="5352" Y="23296" Z="0"/>
					<Vertex X="5346" Y="23302" Z="0"/>
					<Vertex X="5341" Y="23307" Z="0"/>
					<Vertex X="5341" Y="23318" Z="0"/>
					<Vertex X="5341" Y="23335" Z="0"/>
					<Vertex X="5330" Y="23341" Z="0"/>
					<Vertex X="5330" Y="23352" Z="0"/>
					<Vertex X="5330" Y="23374" Z="0"/>
					<Vertex X="5330" Y="23391" Z="0"/>
					<Vertex X="5330" Y="23402" Z="0"/>
					<Vertex X="5330" Y="23419" Z="0"/>
					<Vertex X="5330" Y="23436" Z="0"/>
					<Vertex X="5330" Y="23452" Z="0"/>
					<Vertex X="5330" Y="23463" Z="0"/>
					<Vertex X="5341" Y="23491" Z="0"/>
					<Vertex X="5346" Y="23502" Z="0"/>
					<Vertex X="5352" Y="23508" Z="0"/>
					<Vertex X="5357" Y="23519" Z="0"/>
					<Vertex X="5369" Y="23530" Z="0"/>
					<Vertex X="5374" Y="23536" Z="0"/>
					<Vertex X="5385" Y="23553" Z="0"/>
					<Vertex X="5391" Y="23564" Z="0"/>
					<Vertex X="5397" Y="23575" Z="0"/>
					<Vertex X="5408" Y="23586" Z="0"/>
					<Vertex X="5413" Y="23592" Z="0"/>
					<Vertex X="5419" Y="23597" Z="0"/>
					<Vertex X="5424" Y="23597" Z="0"/>
					<Vertex X="5424" Y="23603" Z="0"/>
					<Vertex X="5430" Y="23603" Z="0"/>
					<Vertex X="5436" Y="23603" Z="0"/>
					<Vertex X="5441" Y="23614" Z="0"/>
					<Vertex X="5452" Y="23614" Z="0"/>
					<Vertex X="5458" Y="23619" Z="0"/>
					<Vertex X="5469" Y="23625" Z="0"/>
					<Vertex X="5475" Y="23636" Z="0"/>
					<Vertex X="5491" Y="23636" Z="0"/>
					<Vertex X="5502" Y="23642" Z="0"/>
					<Vertex X="5508" Y="23647" Z="0"/>
					<Vertex X="5541" Y="23658" Z="0"/>
					<Vertex X="5547" Y="23664" Z="0"/>
					<Vertex X="5558" Y="23670" Z="0"/>
					<Vertex X="5569" Y="23681" Z="0"/>
					<Vertex X="5580" Y="23686" Z="0"/>
					<Vertex X="5592" Y="23692" Z="0"/>
					<Vertex X="5603" Y="23698" Z="0"/>
					<Vertex X="5608" Y="23703" Z="0"/>
					<Vertex X="5625" Y="23703" Z="0"/>
					<Vertex X="5642" Y="23720" Z="0"/>
					<Vertex X="5653" Y="23725" Z="0"/>
					<Vertex X="5681" Y="23737" Z="0"/>
					<Vertex X="5686" Y="23742" Z="0"/>
					<Vertex X="5698" Y="23742" Z="0"/>
					<Vertex X="5714" Y="23748" Z="0"/>
					<Vertex X="5720" Y="23759" Z="0"/>
					<Vertex X="5731" Y="23759" Z="0"/>
					<Vertex X="5753" Y="23770" Z="0"/>
					<Vertex X="5770" Y="23781" Z="0"/>
					<Vertex X="5787" Y="23792" Z="0"/>
					<Vertex X="5803" Y="23803" Z="0"/>
					<Vertex X="5815" Y="23815" Z="0"/>
					<Vertex X="5842" Y="23831" Z="0"/>
					<Vertex X="5865" Y="23848" Z="0"/>
					<Vertex X="5870" Y="23854" Z="0"/>
					<Vertex X="5904" Y="23876" Z="0"/>
					<Vertex X="5915" Y="23881" Z="0"/>
					<Vertex X="5932" Y="23898" Z="0"/>
					<Vertex X="5971" Y="23926" Z="0"/>
					<Vertex X="5987" Y="23943" Z="0"/>
					<Vertex X="5993" Y="23948" Z="0"/>
					<Vertex X="6004" Y="23965" Z="0"/>
					<Vertex X="6015" Y="23971" Z="0"/>
					<Vertex X="6038" Y="24010" Z="0"/>
					<Vertex X="6043" Y="24015" Z="0"/>
					<Vertex X="6049" Y="24026" Z="0"/>
					<Vertex X="6054" Y="24032" Z="0"/>
					<Vertex X="6071" Y="24054" Z="0"/>
					<Vertex X="6071" Y="24060" Z="0"/>
					<Vertex X="6077" Y="24065" Z="0"/>
					<Vertex X="6082" Y="24082" Z="0"/>
					<Vertex X="6093" Y="24093" Z="0"/>
					<Vertex X="6110" Y="24104" Z="0"/>
					<Vertex X="6110" Y="24116" Z="0"/>
					<Vertex X="6116" Y="24127" Z="0"/>
					<Vertex X="6116" Y="24132" Z="0"/>
					<Vertex X="6127" Y="24143" Z="0"/>
					<Vertex X="6127" Y="24155" Z="0"/>
					<Vertex X="6143" Y="24160" Z="0"/>
					<Vertex X="6133" Y="24170" Z="0"/>
					<Vertex X="6133" Y="24181" Z="0"/>
					<Vertex X="6133" Y="24201" Z="0"/>
					<Vertex X="6133" Y="24221" Z="0"/>
					<Vertex X="6133" Y="24241" Z="0"/>
					<Vertex X="6133" Y="24251" Z="0"/>
					<Vertex X="6133" Y="24261" Z="0"/>
					<Vertex X="6133" Y="24291" Z="0"/>
					<Vertex X="6133" Y="24301" Z="0"/>
					<Vertex X="6133" Y="24321" Z="0"/>
					<Vertex X="6133" Y="24371" Z="0"/>
					<Vertex X="6133" Y="24391" Z="0"/>
					<Vertex X="6153" Y="24431" Z="0"/>
					<Vertex X="6153" Y="24441" Z="0"/>
					<Vertex X="6173" Y="24462" Z="0"/>
					<Vertex X="6173" Y="24472" Z="0"/>
					<Vertex X="6173" Y="24482" Z="0"/>
					<Vertex X="6183" Y="24492" Z="0"/>
					<Vertex X="6183" Y="24502" Z="0"/>
					<Vertex X="6193" Y="24502" Z="0"/>
					<Vertex X="6203" Y="24542" Z="0"/>
					<Vertex X="6213" Y="24542" Z="0"/>
					<Vertex X="6253" Y="24612" Z="0"/>
					<Vertex X="6263" Y="24612" Z="0"/>
					<Vertex X="6263" Y="24622" Z="0"/>
					<Vertex X="6293" Y="24642" Z="0"/>
					<Vertex X="6303" Y="24662" Z="0"/>
					<Vertex X="6323" Y="24662" Z="0"/>
					<Vertex X="6333" Y="24682" Z="0"/>
					<Vertex X="6394" Y="24743" Z="0"/>
					<Vertex X="6404" Y="24753" Z="0"/>
					<Vertex X="6414" Y="24763" Z="0"/>
					<Vertex X="6424" Y="24783" Z="0"/>
					<Vertex X="6454" Y="24813" Z="0"/>
					<Vertex X="6464" Y="24833" Z="0"/>
					<Vertex X="6484" Y="24843" Z="0"/>
					<Vertex X="6504" Y="24863" Z="0"/>
					<Vertex X="6514" Y="24873" Z="0"/>
					<Vertex X="6514" Y="24883" Z="0"/>
					<Vertex X="6524" Y="24883" Z="0"/>
					<Vertex X="6524" Y="24903" Z="0"/>
					<Vertex X="6544" Y="24913" Z="0"/>
					<Vertex X="6544" Y="24923" Z="0"/>
					<Vertex X="6554" Y="24923" Z="0"/>
					<Vertex X="6584" Y="24973" Z="0"/>
					<Vertex X="6604" Y="24973" Z="0"/>
					<Vertex X="6604" Y="24984" Z="0"/>
					<Vertex X="6615" Y="25004" Z="0"/>
					<Vertex X="6625" Y="25024" Z="0"/>
					<Vertex X="6635" Y="25054" Z="0"/>
					<Vertex X="6695" Y="25164" Z="0"/>
					<Vertex X="6705" Y="25184" Z="0"/>
					<Vertex X="6715" Y="25194" Z="0"/>
					<Vertex X="6735" Y="25224" Z="0"/>
					<Vertex X="6815" Y="25335" Z="0"/>
					<Vertex X="6835" Y="25355" Z="0"/>
					<Vertex X="6845" Y="25365" Z="0"/>
					<Vertex X="6845" Y="25375" Z="0"/>
					<Vertex X="6865" Y="25395" Z="0"/>
					<Vertex X="6906" Y="25455" Z="0"/>
					<Vertex X="6916" Y="25475" Z="0"/>
					<Vertex X="6926" Y="25485" Z="0"/>
					<Vertex X="6936" Y="25495" Z="0"/>
					<Vertex X="6986" Y="25576" Z="0"/>
					<Vertex X="6996" Y="25586" Z="0"/>
					<Vertex X="7006" Y="25606" Z="0"/>
					<Vertex X="7026" Y="25626" Z="0"/>
					<Vertex X="7036" Y="25636" Z="0"/>
					<Vertex X="7106" Y="25716" Z="0"/>
					<Vertex X="7116" Y="25726" Z="0"/>
					<Vertex X="7126" Y="25746" Z="0"/>
					<Vertex X="7136" Y="25766" Z="0"/>
					<Vertex X="7157" Y="25787" Z="0"/>
					<Vertex X="7167" Y="25797" Z="0"/>
					<Vertex X="7247" Y="25887" Z="0"/>
					<Vertex X="7257" Y="25897" Z="0"/>
					<Vertex X="7287" Y="25937" Z="0"/>
					<Vertex X="7397" Y="26058" Z="0"/>
					<Vertex X="7428" Y="26108" Z="0"/>
					<Vertex X="7448" Y="26118" Z="0"/>
					<Vertex X="7458" Y="26138" Z="0"/>
					<Vertex X="7498" Y="26178" Z="0"/>
					<Vertex X="7548" Y="26258" Z="0"/>
					<Vertex X="7568" Y="26278" Z="0"/>
					<Vertex X="7588" Y="26298" Z="0"/>
					<Vertex X="7588" Y="26308" Z="0"/>
					<Vertex X="7608" Y="26339" Z="0"/>
					<Vertex X="7618" Y="26349" Z="0"/>
					<Vertex X="7638" Y="26369" Z="0"/>
					<Vertex X="7658" Y="26419" Z="0"/>
					<Vertex X="7668" Y="26439" Z="0"/>
					<Vertex X="7689" Y="26469" Z="0"/>
					<Vertex X="7699" Y="26489" Z="0"/>
					<Vertex X="7719" Y="26519" Z="0"/>
					<Vertex X="7729" Y="26539" Z="0"/>
					<Vertex X="7759" Y="26569" Z="0"/>
					<Vertex X="7789" Y="26610" Z="0"/>
					<Vertex X="7829" Y="26690" Z="0"/>
					<Vertex X="7849" Y="26720" Z="0"/>
					<Vertex X="7859" Y="26740" Z="0"/>
					<Vertex X="7879" Y="26760" Z="0"/>
					<Vertex X="7919" Y="26840" Z="0"/>
					<Vertex X="7929" Y="26840" Z="0"/>
					<Vertex X="7939" Y="26871" Z="0"/>
					<Vertex X="7950" Y="26891" Z="0"/>
					<Vertex X="7960" Y="26901" Z="0"/>
					<Vertex X="8000" Y="26971" Z="0"/>
					<Vertex X="8010" Y="26991" Z="0"/>
					<Vertex X="8030" Y="27001" Z="0"/>
					<Vertex X="8030" Y="27031" Z="0"/>
					<Vertex X="8050" Y="27051" Z="0"/>
					<Vertex X="8070" Y="27091" Z="0"/>
					<Vertex X="8080" Y="27111" Z="0"/>
					<Vertex X="8100" Y="27152" Z="0"/>
					<Vertex X="8110" Y="27182" Z="0"/>
					<Vertex X="8120" Y="27202" Z="0"/>
					<Vertex X="8130" Y="27232" Z="0"/>
					<Vertex X="8150" Y="27262" Z="0"/>
					<Vertex X="8160" Y="27292" Z="0"/>
					<Vertex X="8160" Y="27312" Z="0"/>
					<Vertex X="8210" Y="27393" Z="0"/>
					<Vertex X="8221" Y="27413" Z="0"/>
					<Vertex X="8241" Y="27443" Z="0"/>
					<Vertex X="8291" Y="27513" Z="0"/>
					<Vertex X="8311" Y="27543" Z="0"/>
					<Vertex X="8311" Y="27553" Z="0"/>
					<Vertex X="8341" Y="27664" Z="0"/>
					<Vertex X="8341" Y="27694" Z="0"/>
					<Vertex X="8341" Y="27714" Z="0"/>
					<Vertex X="8358" Y="27714" Z="0"/>
					<Vertex X="8358" Y="27722" Z="0"/>
					<Vertex X="8366" Y="27729" Z="0"/>
					<Vertex X="8366" Y="27736" Z="0"/>
					<Vertex X="8424" Y="27780" Z="0"/>
					<Vertex X="8431" Y="27794" Z="0"/>
					<Vertex X="8445" Y="27801" Z="0"/>
					<Vertex X="8460" Y="27809" Z="0"/>
					<Vertex X="8467" Y="27809" Z="0"/>
					<Vertex X="8540" Y="27852" Z="0"/>
					<Vertex X="8561" Y="27867" Z="0"/>
					<Vertex X="8590" Y="27881" Z="0"/>
					<Vertex X="8612" Y="27888" Z="0"/>
					<Vertex X="8634" Y="27903" Z="0"/>
					<Vertex X="8648" Y="27910" Z="0"/>
					<Vertex X="8663" Y="27917" Z="0"/>
					<Vertex X="8677" Y="27932" Z="0"/>
					<Vertex X="8757" Y="27990" Z="0"/>
					<Vertex X="8772" Y="28004" Z="0"/>
					<Vertex X="8793" Y="28012" Z="0"/>
					<Vertex X="8808" Y="28033" Z="0"/>
					<Vertex X="8830" Y="28048" Z="0"/>
					<Vertex X="8844" Y="28048" Z="0"/>
					<Vertex X="8873" Y="28070" Z="0"/>
					<Vertex X="8917" Y="28099" Z="0"/>
					<Vertex X="8953" Y="28128" Z="0"/>
					<Vertex X="9011" Y="28171" Z="0"/>
					<Vertex X="9105" Y="28236" Z="0"/>
					<Vertex X="9149" Y="28273" Z="0"/>
					<Vertex X="9163" Y="28287" Z="0"/>
					<Vertex X="9185" Y="28294" Z="0"/>
					<Vertex X="9192" Y="28302" Z="0"/>
					<Vertex X="9199" Y="28316" Z="0"/>
					<Vertex X="9207" Y="28316" Z="0"/>
					<Vertex X="9214" Y="28338" Z="0"/>
					<Vertex X="9236" Y="28381" Z="0"/>
					<Vertex X="9243" Y="28389" Z="0"/>
					<Vertex X="9286" Y="28497" Z="0"/>
					<Vertex X="9301" Y="28534" Z="0"/>
					<Vertex X="9308" Y="28570" Z="0"/>
					<Vertex X="9315" Y="28606" Z="0"/>
					<Vertex X="9323" Y="28650" Z="0"/>
					<Vertex X="9330" Y="28671" Z="0"/>
					<Vertex X="9337" Y="28729" Z="0"/>
					<Vertex X="9352" Y="28773" Z="0"/>
					<Vertex X="9359" Y="28787" Z="0"/>
					<Vertex X="9417" Y="28990" Z="0"/>
					<Vertex X="9431" Y="29056" Z="0"/>
					<Vertex X="9439" Y="29085" Z="0"/>
					<Vertex X="9446" Y="29121" Z="0"/>
					<Vertex X="9453" Y="29128" Z="0"/>
					<Vertex X="9453" Y="29150" Z="0"/>
					<Vertex X="9460" Y="29172" Z="0"/>
					<Vertex X="9460" Y="29179" Z="0"/>
					<Vertex X="9468" Y="29230" Z="0"/>
					<Vertex X="9468" Y="29244" Z="0"/>
					<Vertex X="9468" Y="29251" Z="0"/>
					<Vertex X="9468" Y="29258" Z="0"/>
					<Vertex X="9468" Y="29266" Z="0"/>
					<Vertex X="9468" Y="29273" Z="0"/>
					<Vertex X="9468" Y="29287" Z="0"/>
					<Vertex X="9468" Y="29295" Z="0"/>
					<Vertex X="9460" Y="29309" Z="0"/>
					<Vertex X="9460" Y="29316" Z="0"/>
					<Vertex X="9453" Y="29331" Z="0"/>
					<Vertex X="9453" Y="29338" Z="0"/>
					<Vertex X="9446" Y="29345" Z="0"/>
					<Vertex X="9446" Y="29353" Z="0"/>
					<Vertex X="9439" Y="29360" Z="0"/>
					<Vertex X="9439" Y="29367" Z="0"/>
					<Vertex X="9431" Y="29374" Z="0"/>
					<Vertex X="9431" Y="29382" Z="0"/>
					<Vertex X="9431" Y="29389" Z="0"/>
					<Vertex X="9417" Y="29425" Z="0"/>
					<Vertex X="9410" Y="29440" Z="0"/>
					<Vertex X="9402" Y="29447" Z="0"/>
					<Vertex X="9395" Y="29469" Z="0"/>
					<Vertex X="9388" Y="29483" Z="0"/>
					<Vertex X="9381" Y="29483" Z="0"/>
					<Vertex X="9366" Y="29512" Z="0"/>
					<Vertex X="9359" Y="29527" Z="0"/>
					<Vertex X="9344" Y="29527" Z="0"/>
					<Vertex X="9337" Y="29548" Z="0"/>
					<Vertex X="9315" Y="29585" Z="0"/>
					<Vertex X="9308" Y="29599" Z="0"/>
					<Vertex X="9294" Y="29621" Z="0"/>
					<Vertex X="9294" Y="29628" Z="0"/>
					<Vertex X="9286" Y="29628" Z="0"/>
					<Vertex X="9272" Y="29643" Z="0"/>
					<Vertex X="9272" Y="29650" Z="0"/>
					<Vertex X="9265" Y="29664" Z="0"/>
					<Vertex X="9257" Y="29679" Z="0"/>
					<Vertex X="9236" Y="29693" Z="0"/>
					<Vertex X="9228" Y="29701" Z="0"/>
					<Vertex X="9192" Y="29744" Z="0"/>
					<Vertex X="9185" Y="29751" Z="0"/>
					<Vertex X="9178" Y="29759" Z="0"/>
					<Vertex X="9156" Y="29780" Z="0"/>
					<Vertex X="9149" Y="29788" Z="0"/>
					<Vertex X="9134" Y="29802" Z="0"/>
					<Vertex X="9120" Y="29809" Z="0"/>
					<Vertex X="9105" Y="29817" Z="0"/>
					<Vertex X="9098" Y="29831" Z="0"/>
					<Vertex X="9054" Y="29860" Z="0"/>
					<Vertex X="9047" Y="29860" Z="0"/>
					<Vertex X="9040" Y="29875" Z="0"/>
					<Vertex X="9018" Y="29889" Z="0"/>
					<Vertex X="9004" Y="29889" Z="0"/>
					<Vertex X="8989" Y="29904" Z="0"/>
					<Vertex X="8975" Y="29918" Z="0"/>
					<Vertex X="8953" Y="29925" Z="0"/>
					<Vertex X="8946" Y="29933" Z="0"/>
					<Vertex X="8924" Y="29954" Z="0"/>
					<Vertex X="8902" Y="29969" Z="0"/>
					<Vertex X="8851" Y="30012" Z="0"/>
					<Vertex X="8830" Y="30027" Z="0"/>
					<Vertex X="8815" Y="30034" Z="0"/>
					<Vertex X="8808" Y="30049" Z="0"/>
					<Vertex X="8779" Y="30078" Z="0"/>
					<Vertex X="8750" Y="30099" Z="0"/>
					<Vertex X="8721" Y="30121" Z="0"/>
					<Vertex X="8706" Y="30136" Z="0"/>
					<Vertex X="8677" Y="30165" Z="0"/>
					<Vertex X="8605" Y="30201" Z="0"/>
					<Vertex X="8561" Y="30244" Z="0"/>
					<Vertex X="8554" Y="30259" Z="0"/>
					<Vertex X="8532" Y="30281" Z="0"/>
					<Vertex X="8482" Y="30317" Z="0"/>
					<Vertex X="8358" Y="30418" Z="0"/>
					<Vertex X="8351" Y="30418" Z="0"/>
					<Vertex X="8329" Y="30440" Z="0"/>
					<Vertex X="8300" Y="30455" Z="0"/>
					<Vertex X="8293" Y="30469" Z="0"/>
					<Vertex X="8271" Y="30491" Z="0"/>
					<Vertex X="8264" Y="30498" Z="0"/>
					<Vertex X="8242" Y="30513" Z="0"/>
					<Vertex X="8155" Y="30600" Z="0"/>
					<Vertex X="8141" Y="30614" Z="0"/>
					<Vertex X="8134" Y="30621" Z="0"/>
					<Vertex X="8126" Y="30643" Z="0"/>
					<Vertex X="8112" Y="30658" Z="0"/>
					<Vertex X="8097" Y="30672" Z="0"/>
					<Vertex X="8083" Y="30694" Z="0"/>
					<Vertex X="8068" Y="30701" Z="0"/>
					<Vertex X="7974" Y="30810" Z="0"/>
					<Vertex X="7960" Y="30832" Z="0"/>
					<Vertex X="7858" Y="30940" Z="0"/>
					<Vertex X="7815" Y="30984" Z="0"/>
					<Vertex X="7786" Y="31020" Z="0"/>
					<Vertex X="7764" Y="31049" Z="0"/>
					<Vertex X="7742" Y="31071" Z="0"/>
					<Vertex X="7706" Y="31107" Z="0"/>
					<Vertex X="7684" Y="31129" Z="0"/>
					<Vertex X="7662" Y="31158" Z="0"/>
					<Vertex X="7546" Y="31288" Z="0"/>
					<Vertex X="7525" Y="31310" Z="0"/>
					<Vertex X="7510" Y="31346" Z="0"/>
					<Vertex X="7474" Y="31375" Z="0"/>
					<Vertex X="7445" Y="31412" Z="0"/>
					<Vertex X="7445" Y="31426" Z="0"/>
					<Vertex X="7423" Y="31448" Z="0"/>
					<Vertex X="7402" Y="31477" Z="0"/>
					<Vertex X="7365" Y="31520" Z="0"/>
					<Vertex X="7351" Y="31535" Z="0"/>
					<Vertex X="7336" Y="31557" Z="0"/>
					<Vertex X="7322" Y="31578" Z="0"/>
					<Vertex X="7315" Y="31600" Z="0"/>
					<Vertex X="7228" Y="31716" Z="0"/>
					<Vertex X="7184" Y="31796" Z="0"/>
					<Vertex X="7162" Y="31818" Z="0"/>
					<Vertex X="7148" Y="31839" Z="0"/>
					<Vertex X="7133" Y="31861" Z="0"/>
					<Vertex X="7010" Y="32028" Z="0"/>
					<Vertex X="6974" Y="32064" Z="0"/>
					<Vertex X="6959" Y="32086" Z="0"/>
					<Vertex X="6930" Y="32115" Z="0"/>
					<Vertex X="6901" Y="32144" Z="0"/>
					<Vertex X="6880" Y="32158" Z="0"/>
					<Vertex X="6865" Y="32166" Z="0"/>
					<Vertex X="6843" Y="32187" Z="0"/>
					<Vertex X="6655" Y="32347" Z="0"/>
					<Vertex X="6619" Y="32376" Z="0"/>
					<Vertex X="6590" Y="32405" Z="0"/>
					<Vertex X="6582" Y="32412" Z="0"/>
					<Vertex X="6553" Y="32434" Z="0"/>
					<Vertex X="6539" Y="32448" Z="0"/>
					<Vertex X="6510" Y="32470" Z="0"/>
					<Vertex X="6401" Y="32542" Z="0"/>
					<Vertex X="6372" Y="32564" Z="0"/>
					<Vertex X="6365" Y="32571" Z="0"/>
					<Vertex X="6343" Y="32586" Z="0"/>
					<Vertex X="6336" Y="32593" Z="0"/>
					<Vertex X="6314" Y="32615" Z="0"/>
					<Vertex X="6307" Y="32622" Z="0"/>
					<Vertex X="6271" Y="32637" Z="0"/>
					<Vertex X="6155" Y="32702" Z="0"/>
					<Vertex X="6133" Y="32716" Z="0"/>
					<Vertex X="6118" Y="32724" Z="0"/>
					<Vertex X="6104" Y="32724" Z="0"/>
					<Vertex X="6089" Y="32724" Z="0"/>
					<Vertex X="6068" Y="32731" Z="0"/>
					<Vertex X="6053" Y="32738" Z="0"/>
					<Vertex X="5973" Y="32760" Z="0"/>
					<Vertex X="5959" Y="32767" Z="0"/>
					<Vertex X="5915" Y="32782" Z="0"/>
					<Vertex X="5894" Y="32782" Z="0"/>
					<Vertex X="5850" Y="32796" Z="0"/>
					<Vertex X="5828" Y="32803" Z="0"/>
					<Vertex X="5792" Y="32811" Z="0"/>
					<Vertex X="5756" Y="32832" Z="0"/>
					<Vertex X="5662" Y="32869" Z="0"/>
					<Vertex X="5618" Y="32883" Z="0"/>
					<Vertex X="5575" Y="32898" Z="0"/>
					<Vertex X="5538" Y="32912" Z="0"/>
					<Vertex X="5524" Y="32919" Z="0"/>
					<Vertex X="5335" Y="32999" Z="0"/>
					<Vertex X="5285" Y="33006" Z="0"/>
					<Vertex X="5256" Y="33014" Z="0"/>
					<Vertex X="5205" Y="33028" Z="0"/>
					<Vertex X="5161" Y="33043" Z="0"/>
					<Vertex X="5125" Y="33050" Z="0"/>
					<Vertex X="5103" Y="33064" Z="0"/>
					<Vertex X="5074" Y="33064" Z="0"/>
					<Vertex X="4929" Y="33093" Z="0"/>
					<Vertex X="4900" Y="33101" Z="0"/>
					<Vertex X="4857" Y="33101" Z="0"/>
					<Vertex X="4835" Y="33115" Z="0"/>
					<Vertex X="4821" Y="33115" Z="0"/>
					<Vertex X="4806" Y="33115" Z="0"/>
					<Vertex X="4777" Y="33115" Z="0"/>
					<Vertex X="4755" Y="33122" Z="0"/>
					<Vertex X="4726" Y="33130" Z="0"/>
					<Vertex X="4690" Y="33130" Z="0"/>
					<Vertex X="4581" Y="33159" Z="0"/>
					<Vertex X="4560" Y="33173" Z="0"/>
					<Vertex X="4531" Y="33180" Z="0"/>
					<Vertex X="4487" Y="33195" Z="0"/>
					<Vertex X="4444" Y="33202" Z="0"/>
					<Vertex X="4400" Y="33217" Z="0"/>
					<Vertex X="4378" Y="33224" Z="0"/>
					<Vertex X="4342" Y="33224" Z="0"/>
					<Vertex X="4313" Y="33238" Z="0"/>
					<Vertex X="4205" Y="33253" Z="0"/>
					<Vertex X="4190" Y="33253" Z="0"/>
					<Vertex X="4067" Y="33267" Z="0"/>
					<Vertex X="4023" Y="33267" Z="0"/>
					<Vertex X="3922" Y="33289" Z="0"/>
					<Vertex X="3900" Y="33289" Z="0"/>
					<Vertex X="3878" Y="33289" Z="0"/>
					<Vertex X="3849" Y="33289" Z="0"/>
					<Vertex X="3835" Y="33289" Z="0"/>
					<Vertex X="3813" Y="33289" Z="0"/>
					<Vertex X="3791" Y="33289" Z="0"/>
					<Vertex X="3719" Y="33289" Z="0"/>
					<Vertex X="3704" Y="33289" Z="0"/>
					<Vertex X="3683" Y="33289" Z="0"/>
					<Vertex X="3654" Y="33289" Z="0"/>
					<Vertex X="3625" Y="33289" Z="0"/>
					<Vertex X="3523" Y="33289" Z="0"/>
					<Vertex X="3494" Y="33289" Z="0"/>
					<Vertex X="3480" Y="33289" Z="0"/>
					<Vertex X="3458" Y="33289" Z="0"/>
					<Vertex X="3443" Y="33289" Z="0"/>
					<Vertex X="3414" Y="33289" Z="0"/>
					<Vertex X="3393" Y="33289" Z="0"/>
					<Vertex X="3385" Y="33289" Z="0"/>
					<Vertex X="3298" Y="33289" Z="0"/>
					<Vertex X="3277" Y="33282" Z="0"/>
					<Vertex X="3269" Y="33282" Z="0"/>
					<Vertex X="3248" Y="33282" Z="0"/>
					<Vertex X="3226" Y="33275" Z="0"/>
					<Vertex X="3211" Y="33260" Z="0"/>
					<Vertex X="3197" Y="33260" Z="0"/>
					<Vertex X="3153" Y="33253" Z="0"/>
					<Vertex X="3139" Y="33246" Z="0"/>
					<Vertex X="3081" Y="33238" Z="0"/>
					<Vertex X="3066" Y="33231" Z="0"/>
					<Vertex X="3052" Y="33224" Z="0"/>
					<Vertex X="3045" Y="33224" Z="0"/>
					<Vertex X="3030" Y="33224" Z="0"/>
					<Vertex X="3023" Y="33217" Z="0"/>
					<Vertex X="3021" Y="30615" Z="0"/>
					<Vertex X="2991" Y="30615" Z="0"/>
					<Vertex X="2951" Y="30615" Z="0"/>
					<Vertex X="2931" Y="30615" Z="0"/>
					<Vertex X="2921" Y="30615" Z="0"/>
					<Vertex X="2901" Y="30615" Z="0"/>
					<Vertex X="2840" Y="30605" Z="0"/>
					<Vertex X="2800" Y="30605" Z="0"/>
					<Vertex X="2770" Y="30605" Z="0"/>
					<Vertex X="2630" Y="30574" Z="0"/>
					<Vertex X="2600" Y="30564" Z="0"/>
					<Vertex X="2579" Y="30564" Z="0"/>
					<Vertex X="2559" Y="30564" Z="0"/>
					<Vertex X="2539" Y="30554" Z="0"/>
					<Vertex X="2499" Y="30544" Z="0"/>
					<Vertex X="2489" Y="30544" Z="0"/>
					<Vertex X="2479" Y="30534" Z="0"/>
					<Vertex X="2449" Y="30524" Z="0"/>
					<Vertex X="2389" Y="30504" Z="0"/>
					<Vertex X="2369" Y="30494" Z="0"/>
					<Vertex X="2328" Y="30474" Z="0"/>
					<Vertex X="2288" Y="30454" Z="0"/>
					<Vertex X="2228" Y="30424" Z="0"/>
					<Vertex X="2218" Y="30414" Z="0"/>
					<Vertex X="2188" Y="30384" Z="0"/>
					<Vertex X="2138" Y="30323" Z="0"/>
					<Vertex X="2128" Y="30313" Z="0"/>
					<Vertex X="2128" Y="30303" Z="0"/>
					<Vertex X="2098" Y="30243" Z="0"/>
					<Vertex X="2088" Y="30233" Z="0"/>
					<Vertex X="2088" Y="30203" Z="0"/>
					<Vertex X="2068" Y="30143" Z="0"/>
					<Vertex X="2057" Y="30133" Z="0"/>
					<Vertex X="2057" Y="30123" Z="0"/>
					<Vertex X="2037" Y="30052" Z="0"/>
					<Vertex X="2037" Y="30042" Z="0"/>
					<Vertex X="2037" Y="30032" Z="0"/>
					<Vertex X="2037" Y="29982" Z="0"/>
					<Vertex X="2037" Y="29922" Z="0"/>
					<Vertex X="2037" Y="29912" Z="0"/>
					<Vertex X="2037" Y="29902" Z="0"/>
					<Vertex X="2037" Y="29882" Z="0"/>
					<Vertex X="2037" Y="29862" Z="0"/>
					<Vertex X="2037" Y="29832" Z="0"/>
					<Vertex X="2037" Y="29791" Z="0"/>
					<Vertex X="2037" Y="29771" Z="0"/>
					<Vertex X="2037" Y="29751" Z="0"/>
					<Vertex X="2037" Y="29731" Z="0"/>
					<Vertex X="2037" Y="29711" Z="0"/>
					<Vertex X="2037" Y="29681" Z="0"/>
					<Vertex X="2037" Y="29661" Z="0"/>
					<Vertex X="2047" Y="29591" Z="0"/>
					<Vertex X="2047" Y="29531" Z="0"/>
					<Vertex X="2047" Y="29460" Z="0"/>
					<Vertex X="2047" Y="29430" Z="0"/>
					<Vertex X="2057" Y="29320" Z="0"/>
					<Vertex X="2068" Y="29280" Z="0"/>
					<Vertex X="2068" Y="29249" Z="0"/>
					<Vertex X="2088" Y="29119" Z="0"/>
					<Vertex X="2088" Y="29089" Z="0"/>
					<Vertex X="2098" Y="29059" Z="0"/>
					<Vertex X="2098" Y="29049" Z="0"/>
					<Vertex X="2098" Y="29029" Z="0"/>
					<Vertex X="2098" Y="29009" Z="0"/>
					<Vertex X="2118" Y="28948" Z="0"/>
					<Vertex X="2118" Y="28928" Z="0"/>
					<Vertex X="2128" Y="28898" Z="0"/>
					<Vertex X="2138" Y="28848" Z="0"/>
					<Vertex X="2168" Y="28657" Z="0"/>
					<Vertex X="2168" Y="28607" Z="0"/>
					<Vertex X="2198" Y="28547" Z="0"/>
					<Vertex X="2238" Y="28326" Z="0"/>
					<Vertex X="2258" Y="28276" Z="0"/>
					<Vertex X="2268" Y="28226" Z="0"/>
					<Vertex X="2288" Y="28185" Z="0"/>
					<Vertex X="2298" Y="28135" Z="0"/>
					<Vertex X="2349" Y="27975" Z="0"/>
					<Vertex X="2349" Y="27955" Z="0"/>
					<Vertex X="2389" Y="27874" Z="0"/>
					<Vertex X="2439" Y="27764" Z="0"/>
					<Vertex X="2459" Y="27744" Z="0"/>
					<Vertex X="2459" Y="27724" Z="0"/>
					<Vertex X="2479" Y="27694" Z="0"/>
					<Vertex X="2489" Y="27674" Z="0"/>
					<Vertex X="2569" Y="27563" Z="0"/>
					<Vertex X="2600" Y="27543" Z="0"/>
					<Vertex X="2620" Y="27533" Z="0"/>
					<Vertex X="2740" Y="27443" Z="0"/>
					<Vertex X="2840" Y="27382" Z="0"/>
					<Vertex X="2871" Y="27362" Z="0"/>
					<Vertex X="2921" Y="27332" Z="0"/>
					<Vertex X="3111" Y="27202" Z="0"/>
					<Vertex X="3142" Y="27182" Z="0"/>
					<Vertex X="3252" Y="27111" Z="0"/>
					<Vertex X="3362" Y="27031" Z="0"/>
					<Vertex X="3403" Y="27001" Z="0"/>
					<Vertex X="3433" Y="26971" Z="0"/>
					<Vertex X="3603" Y="26820" Z="0"/>
					<Vertex X="3633" Y="26790" Z="0"/>
					<Vertex X="3724" Y="26690" Z="0"/>
					<Vertex X="3764" Y="26640" Z="0"/>
					<Vertex X="3784" Y="26620" Z="0"/>
					<Vertex X="3824" Y="26590" Z="0"/>
					<Vertex X="3834" Y="26569" Z="0"/>
					<Vertex X="3854" Y="26539" Z="0"/>
					<Vertex X="3924" Y="26419" Z="0"/>
					<Vertex X="3934" Y="26389" Z="0"/>
					<Vertex X="3945" Y="26359" Z="0"/>
					<Vertex X="3975" Y="26308" Z="0"/>
					<Vertex X="4015" Y="26208" Z="0"/>
					<Vertex X="4035" Y="26188" Z="0"/>
					<Vertex X="4045" Y="26148" Z="0"/>
					<Vertex X="4125" Y="25947" Z="0"/>
					<Vertex X="4145" Y="25897" Z="0"/>
					<Vertex X="4155" Y="25857" Z="0"/>
					<Vertex X="4165" Y="25817" Z="0"/>
					<Vertex X="4175" Y="25787" Z="0"/>
					<Vertex X="4185" Y="25756" Z="0"/>
					<Vertex X="4216" Y="25656" Z="0"/>
					<Vertex X="4226" Y="25616" Z="0"/>
					<Vertex X="4236" Y="25606" Z="0"/>
					<Vertex X="4236" Y="25566" Z="0"/>
					<Vertex X="4256" Y="25526" Z="0"/>
					<Vertex X="4256" Y="25505" Z="0"/>
					<Vertex X="4296" Y="25395" Z="0"/>
					<Vertex X="4296" Y="25375" Z="0"/>
					<Vertex X="4306" Y="25355" Z="0"/>
					<Vertex X="4306" Y="25345" Z="0"/>
					<Vertex X="4316" Y="25325" Z="0"/>
					<Vertex X="4336" Y="25255" Z="0"/>
					<Vertex X="4346" Y="25234" Z="0"/>
					<Vertex X="4356" Y="25224" Z="0"/>
					<Vertex X="4616" Y="24534" Z="0"/>
					<Vertex X="4616" Y="24523" Z="0"/>
					<Vertex X="4605" Y="24506" Z="0"/>
					<Vertex X="4605" Y="24489" Z="0"/>
					<Vertex X="4605" Y="24478" Z="0"/>
					<Vertex X="4605" Y="24445" Z="0"/>
					<Vertex X="4599" Y="24422" Z="0"/>
					<Vertex X="4599" Y="24411" Z="0"/>
					<Vertex X="4599" Y="24372" Z="0"/>
					<Vertex X="4588" Y="24350" Z="0"/>
					<Vertex X="4588" Y="24333" Z="0"/>
					<Vertex X="4588" Y="24294" Z="0"/>
					<Vertex X="4583" Y="24288" Z="0"/>
					<Vertex X="4583" Y="24272" Z="0"/>
					<Vertex X="4583" Y="24238" Z="0"/>
					<Vertex X="4583" Y="24222" Z="0"/>
					<Vertex X="4583" Y="24199" Z="0"/>
					<Vertex X="4583" Y="24183" Z="0"/>
					<Vertex X="4583" Y="24166" Z="0"/>
					<Vertex X="4583" Y="24143" Z="0"/>
					<Vertex X="4583" Y="24127" Z="0"/>
					<Vertex X="4583" Y="24121" Z="0"/>
					<Vertex X="4583" Y="24099" Z="0"/>
					<Vertex X="4583" Y="24088" Z="0"/>
					<Vertex X="4583" Y="24077" Z="0"/>
					<Vertex X="4583" Y="24049" Z="0"/>
					<Vertex X="4583" Y="24038" Z="0"/>
					<Vertex X="4583" Y="24021" Z="0"/>
					<Vertex X="4583" Y="24004" Z="0"/>
					<Vertex X="4583" Y="23999" Z="0"/>
					<Vertex X="4583" Y="23965" Z="0"/>
					<Vertex X="4583" Y="23954" Z="0"/>
					<Vertex X="4583" Y="23943" Z="0"/>
					<Vertex X="4583" Y="23915" Z="0"/>
					<Vertex X="4583" Y="23898" Z="0"/>
					<Vertex X="4588" Y="23876" Z="0"/>
					<Vertex X="4588" Y="23865" Z="0"/>
					<Vertex X="4594" Y="23848" Z="0"/>
					<Vertex X="4594" Y="23826" Z="0"/>
					<Vertex X="4594" Y="23815" Z="0"/>
					<Vertex X="4605" Y="23781" Z="0"/>
					<Vertex X="4605" Y="23776" Z="0"/>
					<Vertex X="4616" Y="23753" Z="0"/>
					<Vertex X="4616" Y="23725" Z="0"/>
					<Vertex X="4627" Y="23714" Z="0"/>
					<Vertex X="4627" Y="23703" Z="0"/>
					<Vertex X="4633" Y="23692" Z="0"/>
					<Vertex X="4633" Y="23681" Z="0"/>
					<Vertex X="4633" Y="23653" Z="0"/>
					<Vertex X="4633" Y="23642" Z="0"/>
					<Vertex X="4633" Y="23608" Z="0"/>
					<Vertex X="4638" Y="23592" Z="0"/>
					<Vertex X="4638" Y="23580" Z="0"/>
					<Vertex X="4650" Y="23541" Z="0"/>
					<Vertex X="4650" Y="23536" Z="0"/>
					<Vertex X="4650" Y="23508" Z="0"/>
					<Vertex X="4650" Y="23497" Z="0"/>
					<Vertex X="4650" Y="23463" Z="0"/>
					<Vertex X="4650" Y="23452" Z="0"/>
					<Vertex X="4650" Y="23436" Z="0"/>
					<Vertex X="4650" Y="23413" Z="0"/>
					<Vertex X="4650" Y="23396" Z="0"/>
					<Vertex X="4650" Y="23374" Z="0"/>
					<Vertex X="4650" Y="23363" Z="0"/>
					<Vertex X="4644" Y="23335" Z="0"/>
					<Vertex X="4644" Y="23318" Z="0"/>
					<Vertex X="4644" Y="23302" Z="0"/>
					<Vertex X="4638" Y="23285" Z="0"/>
					<Vertex X="4633" Y="23252" Z="0"/>
					<Vertex X="4633" Y="23246" Z="0"/>
					<Vertex X="4627" Y="23235" Z="0"/>
					<Vertex X="4627" Y="23201" Z="0"/>
					<Vertex X="4627" Y="23190" Z="0"/>
					<Vertex X="4610" Y="23162" Z="0"/>
					<Vertex X="4610" Y="23151" Z="0"/>
					<Vertex X="4610" Y="23123" Z="0"/>
					<Vertex X="4605" Y="23101" Z="0"/>
					<Vertex X="4605" Y="23068" Z="0"/>
					<Vertex X="4599" Y="23056" Z="0"/>
					<Vertex X="4583" Y="23012" Z="0"/>
					<Vertex X="4583" Y="22995" Z="0"/>
					<Vertex X="4566" Y="22945" Z="0"/>
					<Vertex X="4560" Y="22928" Z="0"/>
					<Vertex X="4538" Y="22856" Z="0"/>
					<Vertex X="4532" Y="22833" Z="0"/>
					<Vertex X="4521" Y="22778" Z="0"/>
					<Vertex X="4505" Y="22739" Z="0"/>
					<Vertex X="4482" Y="22666" Z="0"/>
					<Vertex X="4477" Y="22650" Z="0"/>
					<Vertex X="4454" Y="22583" Z="0"/>
					<Vertex X="4454" Y="22566" Z="0"/>
					<Vertex X="4432" Y="22499" Z="0"/>
					<Vertex X="4421" Y="22471" Z="0"/>
					<Vertex X="4393" Y="22421" Z="0"/>
					<Vertex X="4382" Y="22387" Z="0"/>
					<Vertex X="4371" Y="22343" Z="0"/>
					<Vertex X="4365" Y="22321" Z="0"/>
					<Vertex X="4348" Y="22287" Z="0"/>
					<Vertex X="4348" Y="22270" Z="0"/>
					<Vertex X="4343" Y="22248" Z="0"/>
					<Vertex X="4332" Y="22237" Z="0"/>
					<Vertex X="4326" Y="22204" Z="0"/>
					<Vertex X="4321" Y="22192" Z="0"/>
					<Vertex X="4304" Y="22159" Z="0"/>
					<Vertex X="4304" Y="22142" Z="0"/>
					<Vertex X="4298" Y="22109" Z="0"/>
					<Vertex X="4287" Y="22086" Z="0"/>
					<Vertex X="4276" Y="22059" Z="0"/>
					<Vertex X="4265" Y="22047" Z="0"/>
					<Vertex X="4259" Y="22014" Z="0"/>
					<Vertex X="4259" Y="21986" Z="0"/>
					<Vertex X="4254" Y="21958" Z="0"/>
					<Vertex X="4243" Y="21936" Z="0"/>
					<Vertex X="4243" Y="21897" Z="0"/>
					<Vertex X="4243" Y="21869" Z="0"/>
					<Vertex X="4237" Y="21841" Z="0"/>
					<Vertex X="4231" Y="21808" Z="0"/>
					<Vertex X="4231" Y="21791" Z="0"/>
					<Vertex X="4220" Y="21763" Z="0"/>
					<Vertex X="4220" Y="21741" Z="0"/>
					<Vertex X="4220" Y="21702" Z="0"/>
					<Vertex X="4220" Y="21685" Z="0"/>
					<Vertex X="4220" Y="21641" Z="0"/>
					<Vertex X="4220" Y="21601" Z="0"/>
					<Vertex X="4220" Y="21562" Z="0"/>
					<Vertex X="4220" Y="21518" Z="0"/>
					<Vertex X="4220" Y="21496" Z="0"/>
					<Vertex X="4220" Y="21440" Z="0"/>
					<Vertex X="4220" Y="21412" Z="0"/>
					<Vertex X="4220" Y="21384" Z="0"/>
					<Vertex X="4220" Y="21356" Z="0"/>
					<Vertex X="4220" Y="21339" Z="0"/>
					<Vertex X="4220" Y="21300" Z="0"/>
					<Vertex X="4220" Y="21289" Z="0"/>
					<Vertex X="4226" Y="21261" Z="0"/>
					<Vertex X="4226" Y="21245" Z="0"/>
					<Vertex X="4226" Y="21206" Z="0"/>
					<Vertex X="4237" Y="21167" Z="0"/>
					<Vertex X="4237" Y="21150" Z="0"/>
					<Vertex X="4243" Y="21122" Z="0"/>
					<Vertex X="4248" Y="21100" Z="0"/>
					<Vertex X="4254" Y="21066" Z="0"/>
					<Vertex X="4259" Y="21038" Z="0"/>
					<Vertex X="4265" Y="21022" Z="0"/>
					<Vertex X="4276" Y="20972" Z="0"/>
					<Vertex X="4276" Y="20960" Z="0"/>
					<Vertex X="4293" Y="20921" Z="0"/>
					<Vertex X="4304" Y="20882" Z="0"/>
					<Vertex X="4304" Y="20871" Z="0"/>
					<Vertex X="4315" Y="20843" Z="0"/>
					<Vertex X="4321" Y="20810" Z="0"/>
					<Vertex X="4326" Y="20799" Z="0"/>
					<Vertex X="4337" Y="20776" Z="0"/>
					<Vertex X="4337" Y="20760" Z="0"/>
					<Vertex X="4354" Y="20726" Z="0"/>
					<Vertex X="4360" Y="20698" Z="0"/>
					<Vertex X="4371" Y="20682" Z="0"/>
					<Vertex X="4376" Y="20659" Z="0"/>
					<Vertex X="4399" Y="20620" Z="0"/>
					<Vertex X="4399" Y="20604" Z="0"/>
					<Vertex X="4404" Y="20570" Z="0"/>
					<Vertex X="4421" Y="20537" Z="0"/>
					<Vertex X="4427" Y="20526" Z="0"/>
					<Vertex X="4427" Y="20492" Z="0"/>
					<Vertex X="4443" Y="20464" Z="0"/>
					<Vertex X="4443" Y="20448" Z="0"/>
					<Vertex X="4449" Y="20420" Z="0"/>
					<Vertex X="4460" Y="20397" Z="0"/>
					<Vertex X="4466" Y="20381" Z="0"/>
					<Vertex X="4466" Y="20353" Z="0"/>
					<Vertex X="4482" Y="20319" Z="0"/>
					<Vertex X="4488" Y="20297" Z="0"/>
					<Vertex X="4493" Y="20275" Z="0"/>
					<Vertex X="4505" Y="20241" Z="0"/>
					<Vertex X="4510" Y="20225" Z="0"/>
					<Vertex X="4516" Y="20202" Z="0"/>
					<Vertex X="4516" Y="20169" Z="0"/>
					<Vertex X="4527" Y="20152" Z="0"/>
					<Vertex X="4538" Y="20124" Z="0"/>
					<Vertex X="4538" Y="20096" Z="0"/>
					<Vertex X="4560" Y="20052" Z="0"/>
					<Vertex X="4566" Y="20035" Z="0"/>
					<Vertex X="4577" Y="20013" Z="0"/>
					<Vertex X="4583" Y="19985" Z="0"/>
					<Vertex X="4594" Y="19957" Z="0"/>
					<Vertex X="4594" Y="19951" Z="0"/>
					<Vertex X="4605" Y="19924" Z="0"/>
					<Vertex X="4622" Y="19896" Z="0"/>
					<Vertex X="4622" Y="19890" Z="0"/>
					<Vertex X="4627" Y="19862" Z="0"/>
					<Vertex X="4633" Y="19840" Z="0"/>
					<Vertex X="4644" Y="19818" Z="0"/>
					<Vertex X="4644" Y="19801" Z="0"/>
					<Vertex X="4650" Y="19779" Z="0"/>
					<Vertex X="4655" Y="19756" Z="0"/>
					<Vertex X="4666" Y="19734" Z="0"/>
					<Vertex X="4666" Y="19723" Z="0"/>
					<Vertex X="4677" Y="19695" Z="0"/>
					<Vertex X="4683" Y="19678" Z="0"/>
					<Vertex X="4689" Y="19662" Z="0"/>
					<Vertex X="4700" Y="19639" Z="0"/>
					<Vertex X="4705" Y="19628" Z="0"/>
					<Vertex X="4705" Y="19623" Z="0"/>
					<Vertex X="4722" Y="19600" Z="0"/>
					<Vertex X="4728" Y="19595" Z="0"/>
					<Vertex X="4728" Y="19578" Z="0"/>
					<Vertex X="4733" Y="19572" Z="0"/>
					<Vertex X="4739" Y="19561" Z="0"/>
					<Vertex X="4744" Y="19550" Z="0"/>
					<Vertex X="4744" Y="19539" Z="0"/>
					<Vertex X="4744" Y="19533" Z="0"/>
					<Vertex X="4755" Y="19528" Z="0"/>
					<Vertex X="4755" Y="19522" Z="0"/>
					<Vertex X="4755" Y="19511" Z="0"/>
					<Vertex X="4761" Y="19505" Z="0"/>
					<Vertex X="4761" Y="19489" Z="0"/>
					<Vertex X="4761" Y="19483" Z="0"/>
					<Vertex X="4767" Y="19472" Z="0"/>
					<Vertex X="4772" Y="19461" Z="0"/>
					<Vertex X="4778" Y="19455" Z="0"/>
					<Vertex X="4789" Y="19444" Z="0"/>
					<Vertex X="4789" Y="19439" Z="0"/>
					<Vertex X="4794" Y="19433" Z="0"/>
					<Vertex X="4794" Y="19427" Z="0"/>
					<Vertex X="4800" Y="19427" Z="0"/>
					<Vertex X="4806" Y="19422" Z="0"/>
					<Vertex X="4811" Y="19416" Z="0"/>
					<Vertex X="4811" Y="19411" Z="0"/>
					<Vertex X="4817" Y="19411" Z="0"/>
					<Vertex X="4828" Y="19405" Z="0"/>
					<Vertex X="4828" Y="19400" Z="0"/>
					<Vertex X="4867" Y="19405" Z="0"/>
				</Vertices>
			</Region>
			<Region Id="7" Type="0" Zoom="0.183169" Selected="0" ImageLocation="" ImageFocus="0" Length="13793.2" Area="10275017.0" LengthMicrons="3420.7" AreaMicrons="631954.6" Text="SOLID" NegativeROA="0" InputRegionId="0" Analyze="1" DisplayId="7">
				<Attributes/>
				<Vertices>
					<Vertex X="17683" Y="8609" Z="0"/>
					<Vertex X="17694" Y="8604" Z="0"/>
					<Vertex X="17705" Y="8604" Z="0"/>
					<Vertex X="17710" Y="8604" Z="0"/>
					<Vertex X="17721" Y="8604" Z="0"/>
					<Vertex X="17781" Y="8587" Z="0"/>
					<Vertex X="17792" Y="8582" Z="0"/>
					<Vertex X="17814" Y="8576" Z="0"/>
					<Vertex X="17836" Y="8566" Z="0"/>
					<Vertex X="17847" Y="8566" Z="0"/>
					<Vertex X="17858" Y="8566" Z="0"/>
					<Vertex X="17869" Y="8566" Z="0"/>
					<Vertex X="17874" Y="8566" Z="0"/>
					<Vertex X="17891" Y="8560" Z="0"/>
					<Vertex X="17918" Y="8549" Z="0"/>
					<Vertex X="17934" Y="8544" Z="0"/>
					<Vertex X="17945" Y="8538" Z="0"/>
					<Vertex X="17956" Y="8538" Z="0"/>
					<Vertex X="17967" Y="8538" Z="0"/>
					<Vertex X="17972" Y="8538" Z="0"/>
					<Vertex X="17983" Y="8527" Z="0"/>
					<Vertex X="18000" Y="8527" Z="0"/>
					<Vertex X="18005" Y="8527" Z="0"/>
					<Vertex X="18011" Y="8527" Z="0"/>
					<Vertex X="18022" Y="8527" Z="0"/>
					<Vertex X="18049" Y="8527" Z="0"/>
					<Vertex X="18065" Y="8527" Z="0"/>
					<Vertex X="18082" Y="8522" Z="0"/>
					<Vertex X="18087" Y="8522" Z="0"/>
					<Vertex X="18104" Y="8522" Z="0"/>
					<Vertex X="18125" Y="8522" Z="0"/>
					<Vertex X="18142" Y="8522" Z="0"/>
					<Vertex X="18158" Y="8522" Z="0"/>
					<Vertex X="18174" Y="8516" Z="0"/>
					<Vertex X="18191" Y="8516" Z="0"/>
					<Vertex X="18202" Y="8516" Z="0"/>
					<Vertex X="18218" Y="8505" Z="0"/>
					<Vertex X="18267" Y="8505" Z="0"/>
					<Vertex X="18273" Y="8505" Z="0"/>
					<Vertex X="18284" Y="8505" Z="0"/>
					<Vertex X="18306" Y="8500" Z="0"/>
					<Vertex X="18311" Y="8500" Z="0"/>
					<Vertex X="18327" Y="8500" Z="0"/>
					<Vertex X="18344" Y="8495" Z="0"/>
					<Vertex X="18349" Y="8495" Z="0"/>
					<Vertex X="18371" Y="8495" Z="0"/>
					<Vertex X="18387" Y="8495" Z="0"/>
					<Vertex X="18393" Y="8495" Z="0"/>
					<Vertex X="18480" Y="8478" Z="0"/>
					<Vertex X="18491" Y="8478" Z="0"/>
					<Vertex X="18508" Y="8478" Z="0"/>
					<Vertex X="18518" Y="8473" Z="0"/>
					<Vertex X="18529" Y="8473" Z="0"/>
					<Vertex X="18535" Y="8473" Z="0"/>
					<Vertex X="18551" Y="8473" Z="0"/>
					<Vertex X="18557" Y="8473" Z="0"/>
					<Vertex X="18562" Y="8473" Z="0"/>
					<Vertex X="18595" Y="8462" Z="0"/>
					<Vertex X="18622" Y="8462" Z="0"/>
					<Vertex X="18628" Y="8456" Z="0"/>
					<Vertex X="18639" Y="8456" Z="0"/>
					<Vertex X="18644" Y="8456" Z="0"/>
					<Vertex X="18649" Y="8456" Z="0"/>
					<Vertex X="18660" Y="8456" Z="0"/>
					<Vertex X="18671" Y="8451" Z="0"/>
					<Vertex X="18688" Y="8434" Z="0"/>
					<Vertex X="18699" Y="8434" Z="0"/>
					<Vertex X="18704" Y="8434" Z="0"/>
					<Vertex X="18726" Y="8434" Z="0"/>
					<Vertex X="18737" Y="8434" Z="0"/>
					<Vertex X="18742" Y="8434" Z="0"/>
					<Vertex X="18759" Y="8434" Z="0"/>
					<Vertex X="18770" Y="8434" Z="0"/>
					<Vertex X="18786" Y="8434" Z="0"/>
					<Vertex X="18797" Y="8434" Z="0"/>
					<Vertex X="18813" Y="8434" Z="0"/>
					<Vertex X="18819" Y="8434" Z="0"/>
					<Vertex X="18830" Y="8434" Z="0"/>
					<Vertex X="18841" Y="8434" Z="0"/>
					<Vertex X="18868" Y="8434" Z="0"/>
					<Vertex X="18879" Y="8434" Z="0"/>
					<Vertex X="18890" Y="8434" Z="0"/>
					<Vertex X="18901" Y="8434" Z="0"/>
					<Vertex X="18912" Y="8434" Z="0"/>
					<Vertex X="18928" Y="8434" Z="0"/>
					<Vertex X="18950" Y="8434" Z="0"/>
					<Vertex X="18972" Y="8434" Z="0"/>
					<Vertex X="19004" Y="8445" Z="0"/>
					<Vertex X="19037" Y="8456" Z="0"/>
					<Vertex X="19157" Y="8478" Z="0"/>
					<Vertex X="19179" Y="8484" Z="0"/>
					<Vertex X="19190" Y="8489" Z="0"/>
					<Vertex X="19201" Y="8495" Z="0"/>
					<Vertex X="19206" Y="8495" Z="0"/>
					<Vertex X="19212" Y="8495" Z="0"/>
					<Vertex X="19217" Y="8500" Z="0"/>
					<Vertex X="19239" Y="8511" Z="0"/>
					<Vertex X="19245" Y="8516" Z="0"/>
					<Vertex X="19250" Y="8516" Z="0"/>
					<Vertex X="19255" Y="8527" Z="0"/>
					<Vertex X="19272" Y="8533" Z="0"/>
					<Vertex X="19272" Y="8538" Z="0"/>
					<Vertex X="19288" Y="8549" Z="0"/>
					<Vertex X="19294" Y="8555" Z="0"/>
					<Vertex X="19310" Y="8566" Z="0"/>
					<Vertex X="19354" Y="8593" Z="0"/>
					<Vertex X="19365" Y="8593" Z="0"/>
					<Vertex X="19370" Y="8593" Z="0"/>
					<Vertex X="19376" Y="8604" Z="0"/>
					<Vertex X="19386" Y="8604" Z="0"/>
					<Vertex X="19403" Y="8604" Z="0"/>
					<Vertex X="19414" Y="8604" Z="0"/>
					<Vertex X="19425" Y="8609" Z="0"/>
					<Vertex X="19436" Y="8615" Z="0"/>
					<Vertex X="19474" Y="8620" Z="0"/>
					<Vertex X="19490" Y="8620" Z="0"/>
					<Vertex X="19501" Y="8626" Z="0"/>
					<Vertex X="19507" Y="8631" Z="0"/>
					<Vertex X="19518" Y="8631" Z="0"/>
					<Vertex X="19539" Y="8636" Z="0"/>
					<Vertex X="19550" Y="8636" Z="0"/>
					<Vertex X="19572" Y="8636" Z="0"/>
					<Vertex X="19583" Y="8642" Z="0"/>
					<Vertex X="19599" Y="8642" Z="0"/>
					<Vertex X="19610" Y="8642" Z="0"/>
					<Vertex X="19621" Y="8647" Z="0"/>
					<Vertex X="19654" Y="8658" Z="0"/>
					<Vertex X="19665" Y="8664" Z="0"/>
					<Vertex X="19681" Y="8669" Z="0"/>
					<Vertex X="19692" Y="8669" Z="0"/>
					<Vertex X="19709" Y="8675" Z="0"/>
					<Vertex X="19720" Y="8675" Z="0"/>
					<Vertex X="19730" Y="8675" Z="0"/>
					<Vertex X="19747" Y="8675" Z="0"/>
					<Vertex X="19763" Y="8675" Z="0"/>
					<Vertex X="19774" Y="8675" Z="0"/>
					<Vertex X="19851" Y="8686" Z="0"/>
					<Vertex X="19867" Y="8691" Z="0"/>
					<Vertex X="19894" Y="8697" Z="0"/>
					<Vertex X="19916" Y="8697" Z="0"/>
					<Vertex X="19927" Y="8697" Z="0"/>
					<Vertex X="19943" Y="8707" Z="0"/>
					<Vertex X="19960" Y="8707" Z="0"/>
					<Vertex X="19971" Y="8707" Z="0"/>
					<Vertex X="19982" Y="8707" Z="0"/>
					<Vertex X="20020" Y="8713" Z="0"/>
					<Vertex X="20036" Y="8718" Z="0"/>
					<Vertex X="20047" Y="8724" Z="0"/>
					<Vertex X="20069" Y="8729" Z="0"/>
					<Vertex X="20085" Y="8735" Z="0"/>
					<Vertex X="20102" Y="8740" Z="0"/>
					<Vertex X="20124" Y="8746" Z="0"/>
					<Vertex X="20129" Y="8751" Z="0"/>
					<Vertex X="20151" Y="8751" Z="0"/>
					<Vertex X="20156" Y="8757" Z="0"/>
					<Vertex X="20173" Y="8757" Z="0"/>
					<Vertex X="20184" Y="8757" Z="0"/>
					<Vertex X="20211" Y="8768" Z="0"/>
					<Vertex X="20227" Y="8773" Z="0"/>
					<Vertex X="20227" Y="8778" Z="0"/>
					<Vertex X="20233" Y="8778" Z="0"/>
					<Vertex X="20255" Y="8789" Z="0"/>
					<Vertex X="20271" Y="8795" Z="0"/>
					<Vertex X="20276" Y="8800" Z="0"/>
					<Vertex X="20287" Y="8806" Z="0"/>
					<Vertex X="20298" Y="8811" Z="0"/>
					<Vertex X="20304" Y="8817" Z="0"/>
					<Vertex X="20320" Y="8817" Z="0"/>
					<Vertex X="20331" Y="8828" Z="0"/>
					<Vertex X="20336" Y="8828" Z="0"/>
					<Vertex X="20336" Y="8833" Z="0"/>
					<Vertex X="20347" Y="8833" Z="0"/>
					<Vertex X="20353" Y="8838" Z="0"/>
					<Vertex X="20358" Y="8844" Z="0"/>
					<Vertex X="20364" Y="8849" Z="0"/>
					<Vertex X="20369" Y="8855" Z="0"/>
					<Vertex X="20375" Y="8860" Z="0"/>
					<Vertex X="20380" Y="8866" Z="0"/>
					<Vertex X="20380" Y="8871" Z="0"/>
					<Vertex X="20386" Y="8877" Z="0"/>
					<Vertex X="20391" Y="8877" Z="0"/>
					<Vertex X="20391" Y="8888" Z="0"/>
					<Vertex X="20396" Y="8899" Z="0"/>
					<Vertex X="20402" Y="8899" Z="0"/>
					<Vertex X="20402" Y="8904" Z="0"/>
					<Vertex X="20402" Y="8909" Z="0"/>
					<Vertex X="20407" Y="8909" Z="0"/>
					<Vertex X="20418" Y="8931" Z="0"/>
					<Vertex X="20418" Y="8937" Z="0"/>
					<Vertex X="20418" Y="8942" Z="0"/>
					<Vertex X="20418" Y="8948" Z="0"/>
					<Vertex X="20424" Y="8953" Z="0"/>
					<Vertex X="20429" Y="8970" Z="0"/>
					<Vertex X="20435" Y="8975" Z="0"/>
					<Vertex X="20435" Y="8980" Z="0"/>
					<Vertex X="20440" Y="8991" Z="0"/>
					<Vertex X="20440" Y="8997" Z="0"/>
					<Vertex X="20446" Y="9019" Z="0"/>
					<Vertex X="20451" Y="9030" Z="0"/>
					<Vertex X="20451" Y="9035" Z="0"/>
					<Vertex X="20451" Y="9051" Z="0"/>
					<Vertex X="20451" Y="9057" Z="0"/>
					<Vertex X="20451" Y="9073" Z="0"/>
					<Vertex X="20451" Y="9117" Z="0"/>
					<Vertex X="20451" Y="9133" Z="0"/>
					<Vertex X="20451" Y="9139" Z="0"/>
					<Vertex X="20451" Y="9150" Z="0"/>
					<Vertex X="20451" Y="9155" Z="0"/>
					<Vertex X="20451" Y="9172" Z="0"/>
					<Vertex X="20451" Y="9177" Z="0"/>
					<Vertex X="20451" Y="9182" Z="0"/>
					<Vertex X="20451" Y="9188" Z="0"/>
					<Vertex X="20451" Y="9204" Z="0"/>
					<Vertex X="20451" Y="9215" Z="0"/>
					<Vertex X="20451" Y="9226" Z="0"/>
					<Vertex X="20451" Y="9264" Z="0"/>
					<Vertex X="20451" Y="9281" Z="0"/>
					<Vertex X="20451" Y="9292" Z="0"/>
					<Vertex X="20451" Y="9297" Z="0"/>
					<Vertex X="20451" Y="9303" Z="0"/>
					<Vertex X="20451" Y="9319" Z="0"/>
					<Vertex X="20451" Y="9324" Z="0"/>
					<Vertex X="20451" Y="9335" Z="0"/>
					<Vertex X="20451" Y="9341" Z="0"/>
					<Vertex X="20451" Y="9357" Z="0"/>
					<Vertex X="20429" Y="9406" Z="0"/>
					<Vertex X="20429" Y="9412" Z="0"/>
					<Vertex X="20424" Y="9417" Z="0"/>
					<Vertex X="20402" Y="9450" Z="0"/>
					<Vertex X="20396" Y="9455" Z="0"/>
					<Vertex X="20391" Y="9466" Z="0"/>
					<Vertex X="20386" Y="9472" Z="0"/>
					<Vertex X="20380" Y="9472" Z="0"/>
					<Vertex X="20375" Y="9483" Z="0"/>
					<Vertex X="20369" Y="9488" Z="0"/>
					<Vertex X="20347" Y="9505" Z="0"/>
					<Vertex X="20342" Y="9505" Z="0"/>
					<Vertex X="20336" Y="9510" Z="0"/>
					<Vertex X="20331" Y="9515" Z="0"/>
					<Vertex X="20320" Y="9521" Z="0"/>
					<Vertex X="20315" Y="9521" Z="0"/>
					<Vertex X="20309" Y="9526" Z="0"/>
					<Vertex X="20298" Y="9537" Z="0"/>
					<Vertex X="20293" Y="9537" Z="0"/>
					<Vertex X="20276" Y="9548" Z="0"/>
					<Vertex X="20233" Y="9565" Z="0"/>
					<Vertex X="20222" Y="9565" Z="0"/>
					<Vertex X="20211" Y="9565" Z="0"/>
					<Vertex X="20205" Y="9565" Z="0"/>
					<Vertex X="20200" Y="9565" Z="0"/>
					<Vertex X="20194" Y="9565" Z="0"/>
					<Vertex X="20189" Y="9565" Z="0"/>
					<Vertex X="20178" Y="9576" Z="0"/>
					<Vertex X="20151" Y="9576" Z="0"/>
					<Vertex X="20145" Y="9576" Z="0"/>
					<Vertex X="20129" Y="9576" Z="0"/>
					<Vertex X="20124" Y="9576" Z="0"/>
					<Vertex X="20113" Y="9576" Z="0"/>
					<Vertex X="20107" Y="9576" Z="0"/>
					<Vertex X="20091" Y="9576" Z="0"/>
					<Vertex X="20085" Y="9576" Z="0"/>
					<Vertex X="20074" Y="9576" Z="0"/>
					<Vertex X="20069" Y="9576" Z="0"/>
					<Vertex X="19982" Y="9537" Z="0"/>
					<Vertex X="19971" Y="9526" Z="0"/>
					<Vertex X="19954" Y="9515" Z="0"/>
					<Vertex X="19943" Y="9510" Z="0"/>
					<Vertex X="19927" Y="9499" Z="0"/>
					<Vertex X="19916" Y="9499" Z="0"/>
					<Vertex X="19900" Y="9488" Z="0"/>
					<Vertex X="19894" Y="9488" Z="0"/>
					<Vertex X="19883" Y="9483" Z="0"/>
					<Vertex X="19856" Y="9483" Z="0"/>
					<Vertex X="19856" Y="9477" Z="0"/>
					<Vertex X="19845" Y="9472" Z="0"/>
					<Vertex X="19840" Y="9472" Z="0"/>
					<Vertex X="19829" Y="9472" Z="0"/>
					<Vertex X="19818" Y="9466" Z="0"/>
					<Vertex X="19812" Y="9466" Z="0"/>
					<Vertex X="19807" Y="9466" Z="0"/>
					<Vertex X="19796" Y="9466" Z="0"/>
					<Vertex X="19774" Y="9466" Z="0"/>
					<Vertex X="19769" Y="9466" Z="0"/>
					<Vertex X="19758" Y="9466" Z="0"/>
					<Vertex X="19752" Y="9466" Z="0"/>
					<Vertex X="19741" Y="9466" Z="0"/>
					<Vertex X="19736" Y="9466" Z="0"/>
					<Vertex X="19720" Y="9466" Z="0"/>
					<Vertex X="19698" Y="9472" Z="0"/>
					<Vertex X="19692" Y="9472" Z="0"/>
					<Vertex X="19687" Y="9472" Z="0"/>
					<Vertex X="19681" Y="9472" Z="0"/>
					<Vertex X="19676" Y="9472" Z="0"/>
					<Vertex X="19665" Y="9477" Z="0"/>
					<Vertex X="19654" Y="9477" Z="0"/>
					<Vertex X="19649" Y="9477" Z="0"/>
					<Vertex X="19638" Y="9483" Z="0"/>
					<Vertex X="19632" Y="9488" Z="0"/>
					<Vertex X="19627" Y="9488" Z="0"/>
					<Vertex X="19621" Y="9488" Z="0"/>
					<Vertex X="19616" Y="9488" Z="0"/>
					<Vertex X="19616" Y="9494" Z="0"/>
					<Vertex X="19610" Y="9494" Z="0"/>
					<Vertex X="19605" Y="9494" Z="0"/>
					<Vertex X="19599" Y="9499" Z="0"/>
					<Vertex X="19599" Y="9505" Z="0"/>
					<Vertex X="19594" Y="9505" Z="0"/>
					<Vertex X="19588" Y="9505" Z="0"/>
					<Vertex X="19583" Y="9510" Z="0"/>
					<Vertex X="19567" Y="9521" Z="0"/>
					<Vertex X="19561" Y="9526" Z="0"/>
					<Vertex X="19556" Y="9526" Z="0"/>
					<Vertex X="19545" Y="9537" Z="0"/>
					<Vertex X="19539" Y="9543" Z="0"/>
					<Vertex X="19534" Y="9543" Z="0"/>
					<Vertex X="19528" Y="9548" Z="0"/>
					<Vertex X="19523" Y="9559" Z="0"/>
					<Vertex X="19512" Y="9570" Z="0"/>
					<Vertex X="19512" Y="9576" Z="0"/>
					<Vertex X="19501" Y="9581" Z="0"/>
					<Vertex X="19501" Y="9586" Z="0"/>
					<Vertex X="19501" Y="9592" Z="0"/>
					<Vertex X="19501" Y="9597" Z="0"/>
					<Vertex X="19501" Y="9603" Z="0"/>
					<Vertex X="19501" Y="9608" Z="0"/>
					<Vertex X="19501" Y="9619" Z="0"/>
					<Vertex X="19501" Y="9625" Z="0"/>
					<Vertex X="19501" Y="9636" Z="0"/>
					<Vertex X="19501" Y="9641" Z="0"/>
					<Vertex X="19501" Y="9652" Z="0"/>
					<Vertex X="19501" Y="9657" Z="0"/>
					<Vertex X="19501" Y="9663" Z="0"/>
					<Vertex X="19501" Y="9679" Z="0"/>
					<Vertex X="19501" Y="9685" Z="0"/>
					<Vertex X="19501" Y="9690" Z="0"/>
					<Vertex X="19501" Y="9696" Z="0"/>
					<Vertex X="19501" Y="9701" Z="0"/>
					<Vertex X="19501" Y="9707" Z="0"/>
					<Vertex X="19501" Y="9717" Z="0"/>
					<Vertex X="19501" Y="9723" Z="0"/>
					<Vertex X="19507" Y="9728" Z="0"/>
					<Vertex X="19507" Y="9734" Z="0"/>
					<Vertex X="19507" Y="9739" Z="0"/>
					<Vertex X="19518" Y="9745" Z="0"/>
					<Vertex X="19523" Y="9756" Z="0"/>
					<Vertex X="19528" Y="9761" Z="0"/>
					<Vertex X="19534" Y="9772" Z="0"/>
					<Vertex X="19539" Y="9778" Z="0"/>
					<Vertex X="19539" Y="9788" Z="0"/>
					<Vertex X="19545" Y="9788" Z="0"/>
					<Vertex X="19561" Y="9810" Z="0"/>
					<Vertex X="19567" Y="9816" Z="0"/>
					<Vertex X="19572" Y="9821" Z="0"/>
					<Vertex X="19572" Y="9827" Z="0"/>
					<Vertex X="19572" Y="9832" Z="0"/>
					<Vertex X="19578" Y="9832" Z="0"/>
					<Vertex X="19578" Y="9838" Z="0"/>
					<Vertex X="19578" Y="9843" Z="0"/>
					<Vertex X="19578" Y="9848" Z="0"/>
					<Vertex X="19578" Y="9854" Z="0"/>
					<Vertex X="19578" Y="9859" Z="0"/>
					<Vertex X="19583" Y="9865" Z="0"/>
					<Vertex X="19583" Y="9870" Z="0"/>
					<Vertex X="19583" Y="9876" Z="0"/>
					<Vertex X="19588" Y="9887" Z="0"/>
					<Vertex X="19588" Y="9892" Z="0"/>
					<Vertex X="19588" Y="9898" Z="0"/>
					<Vertex X="19588" Y="9903" Z="0"/>
					<Vertex X="19594" Y="9914" Z="0"/>
					<Vertex X="19599" Y="9914" Z="0"/>
					<Vertex X="19599" Y="9919" Z="0"/>
					<Vertex X="19605" Y="9925" Z="0"/>
					<Vertex X="19605" Y="9930" Z="0"/>
					<Vertex X="19610" Y="9947" Z="0"/>
					<Vertex X="19610" Y="9952" Z="0"/>
					<Vertex X="19610" Y="9958" Z="0"/>
					<Vertex X="19610" Y="9963" Z="0"/>
					<Vertex X="19616" Y="9969" Z="0"/>
					<Vertex X="19621" Y="9969" Z="0"/>
					<Vertex X="19621" Y="9974" Z="0"/>
					<Vertex X="19621" Y="9980" Z="0"/>
					<Vertex X="19621" Y="9985" Z="0"/>
					<Vertex X="19627" Y="9990" Z="0"/>
					<Vertex X="19632" Y="9996" Z="0"/>
					<Vertex X="19632" Y="10007" Z="0"/>
					<Vertex X="19632" Y="10012" Z="0"/>
					<Vertex X="19638" Y="10018" Z="0"/>
					<Vertex X="19638" Y="10023" Z="0"/>
					<Vertex X="19638" Y="10029" Z="0"/>
					<Vertex X="19643" Y="10034" Z="0"/>
					<Vertex X="19643" Y="10040" Z="0"/>
					<Vertex X="19643" Y="10045" Z="0"/>
					<Vertex X="19643" Y="10050" Z="0"/>
					<Vertex X="19643" Y="10056" Z="0"/>
					<Vertex X="19643" Y="10061" Z="0"/>
					<Vertex X="19643" Y="10067" Z="0"/>
					<Vertex X="19643" Y="10072" Z="0"/>
					<Vertex X="19643" Y="10078" Z="0"/>
					<Vertex X="19643" Y="10094" Z="0"/>
					<Vertex X="19643" Y="10100" Z="0"/>
					<Vertex X="19643" Y="10105" Z="0"/>
					<Vertex X="19643" Y="10111" Z="0"/>
					<Vertex X="19643" Y="10116" Z="0"/>
					<Vertex X="19643" Y="10121" Z="0"/>
					<Vertex X="19643" Y="10127" Z="0"/>
					<Vertex X="19643" Y="10138" Z="0"/>
					<Vertex X="19643" Y="10149" Z="0"/>
					<Vertex X="19643" Y="10154" Z="0"/>
					<Vertex X="19643" Y="10160" Z="0"/>
					<Vertex X="19643" Y="10165" Z="0"/>
					<Vertex X="19643" Y="10176" Z="0"/>
					<Vertex X="19643" Y="10182" Z="0"/>
					<Vertex X="19643" Y="10192" Z="0"/>
					<Vertex X="19649" Y="10192" Z="0"/>
					<Vertex X="19649" Y="10198" Z="0"/>
					<Vertex X="19654" Y="10220" Z="0"/>
					<Vertex X="19654" Y="10225" Z="0"/>
					<Vertex X="19654" Y="10231" Z="0"/>
					<Vertex X="19654" Y="10236" Z="0"/>
					<Vertex X="19654" Y="10242" Z="0"/>
					<Vertex X="19659" Y="10247" Z="0"/>
					<Vertex X="19659" Y="10252" Z="0"/>
					<Vertex X="19659" Y="10258" Z="0"/>
					<Vertex X="19659" Y="10263" Z="0"/>
					<Vertex X="19665" Y="10269" Z="0"/>
					<Vertex X="19676" Y="10285" Z="0"/>
					<Vertex X="19676" Y="10296" Z="0"/>
					<Vertex X="19676" Y="10302" Z="0"/>
					<Vertex X="19681" Y="10302" Z="0"/>
					<Vertex X="19681" Y="10313" Z="0"/>
					<Vertex X="19681" Y="10318" Z="0"/>
					<Vertex X="19681" Y="10329" Z="0"/>
					<Vertex X="19681" Y="10340" Z="0"/>
					<Vertex X="19687" Y="10340" Z="0"/>
					<Vertex X="19692" Y="10345" Z="0"/>
					<Vertex X="19703" Y="10373" Z="0"/>
					<Vertex X="19703" Y="10378" Z="0"/>
					<Vertex X="19709" Y="10378" Z="0"/>
					<Vertex X="19709" Y="10384" Z="0"/>
					<Vertex X="19709" Y="10389" Z="0"/>
					<Vertex X="19709" Y="10394" Z="0"/>
					<Vertex X="19720" Y="10411" Z="0"/>
					<Vertex X="19720" Y="10416" Z="0"/>
					<Vertex X="19720" Y="10422" Z="0"/>
					<Vertex X="19725" Y="10427" Z="0"/>
					<Vertex X="19725" Y="10433" Z="0"/>
					<Vertex X="19730" Y="10438" Z="0"/>
					<Vertex X="19730" Y="10449" Z="0"/>
					<Vertex X="19736" Y="10454" Z="0"/>
					<Vertex X="19741" Y="10454" Z="0"/>
					<Vertex X="19741" Y="10460" Z="0"/>
					<Vertex X="19747" Y="10471" Z="0"/>
					<Vertex X="19752" Y="10476" Z="0"/>
					<Vertex X="19758" Y="10482" Z="0"/>
					<Vertex X="19763" Y="10487" Z="0"/>
					<Vertex X="19763" Y="10493" Z="0"/>
					<Vertex X="19774" Y="10498" Z="0"/>
					<Vertex X="19774" Y="10504" Z="0"/>
					<Vertex X="19780" Y="10504" Z="0"/>
					<Vertex X="19780" Y="10509" Z="0"/>
					<Vertex X="19785" Y="10520" Z="0"/>
					<Vertex X="19790" Y="10525" Z="0"/>
					<Vertex X="19796" Y="10525" Z="0"/>
					<Vertex X="19801" Y="10531" Z="0"/>
					<Vertex X="19801" Y="10536" Z="0"/>
					<Vertex X="19812" Y="10542" Z="0"/>
					<Vertex X="19818" Y="10558" Z="0"/>
					<Vertex X="19829" Y="10564" Z="0"/>
					<Vertex X="19834" Y="10564" Z="0"/>
					<Vertex X="19834" Y="10569" Z="0"/>
					<Vertex X="19840" Y="10580" Z="0"/>
					<Vertex X="19845" Y="10586" Z="0"/>
					<Vertex X="19851" Y="10586" Z="0"/>
					<Vertex X="19851" Y="10591" Z="0"/>
					<Vertex X="19861" Y="10596" Z="0"/>
					<Vertex X="19861" Y="10602" Z="0"/>
					<Vertex X="19867" Y="10602" Z="0"/>
					<Vertex X="19872" Y="10607" Z="0"/>
					<Vertex X="19878" Y="10607" Z="0"/>
					<Vertex X="19883" Y="10618" Z="0"/>
					<Vertex X="19894" Y="10629" Z="0"/>
					<Vertex X="19900" Y="10635" Z="0"/>
					<Vertex X="19911" Y="10646" Z="0"/>
					<Vertex X="19916" Y="10651" Z="0"/>
					<Vertex X="19916" Y="10662" Z="0"/>
					<Vertex X="19927" Y="10667" Z="0"/>
					<Vertex X="19927" Y="10673" Z="0"/>
					<Vertex X="19932" Y="10678" Z="0"/>
					<Vertex X="19938" Y="10695" Z="0"/>
					<Vertex X="19949" Y="10717" Z="0"/>
					<Vertex X="19960" Y="10727" Z="0"/>
					<Vertex X="19960" Y="10733" Z="0"/>
					<Vertex X="19965" Y="10744" Z="0"/>
					<Vertex X="19971" Y="10749" Z="0"/>
					<Vertex X="19982" Y="10766" Z="0"/>
					<Vertex X="19982" Y="10777" Z="0"/>
					<Vertex X="19992" Y="10782" Z="0"/>
					<Vertex X="19992" Y="10793" Z="0"/>
					<Vertex X="20009" Y="10853" Z="0"/>
					<Vertex X="20009" Y="10858" Z="0"/>
					<Vertex X="20009" Y="10869" Z="0"/>
					<Vertex X="20009" Y="10875" Z="0"/>
					<Vertex X="20014" Y="10880" Z="0"/>
					<Vertex X="20014" Y="10886" Z="0"/>
					<Vertex X="20020" Y="10891" Z="0"/>
					<Vertex X="20025" Y="10897" Z="0"/>
					<Vertex X="20031" Y="10913" Z="0"/>
					<Vertex X="20031" Y="10929" Z="0"/>
					<Vertex X="20031" Y="10935" Z="0"/>
					<Vertex X="20031" Y="10940" Z="0"/>
					<Vertex X="20031" Y="10946" Z="0"/>
					<Vertex X="20036" Y="10951" Z="0"/>
					<Vertex X="20036" Y="10957" Z="0"/>
					<Vertex X="20036" Y="10962" Z="0"/>
					<Vertex X="20042" Y="10968" Z="0"/>
					<Vertex X="20042" Y="10979" Z="0"/>
					<Vertex X="20042" Y="10984" Z="0"/>
					<Vertex X="20042" Y="10995" Z="0"/>
					<Vertex X="20042" Y="11006" Z="0"/>
					<Vertex X="20042" Y="11011" Z="0"/>
					<Vertex X="20042" Y="11017" Z="0"/>
					<Vertex X="20042" Y="11022" Z="0"/>
					<Vertex X="20042" Y="11028" Z="0"/>
					<Vertex X="20042" Y="11033" Z="0"/>
					<Vertex X="20042" Y="11050" Z="0"/>
					<Vertex X="20042" Y="11055" Z="0"/>
					<Vertex X="20036" Y="11060" Z="0"/>
					<Vertex X="20036" Y="11066" Z="0"/>
					<Vertex X="20036" Y="11071" Z="0"/>
					<Vertex X="20031" Y="11077" Z="0"/>
					<Vertex X="20025" Y="11088" Z="0"/>
					<Vertex X="20025" Y="11093" Z="0"/>
					<Vertex X="20025" Y="11099" Z="0"/>
					<Vertex X="20020" Y="11104" Z="0"/>
					<Vertex X="20020" Y="11110" Z="0"/>
					<Vertex X="20020" Y="11121" Z="0"/>
					<Vertex X="20014" Y="11121" Z="0"/>
					<Vertex X="20009" Y="11131" Z="0"/>
					<Vertex X="20009" Y="11137" Z="0"/>
					<Vertex X="20009" Y="11142" Z="0"/>
					<Vertex X="20009" Y="11148" Z="0"/>
					<Vertex X="20003" Y="11148" Z="0"/>
					<Vertex X="19998" Y="11164" Z="0"/>
					<Vertex X="19992" Y="11170" Z="0"/>
					<Vertex X="19992" Y="11175" Z="0"/>
					<Vertex X="19992" Y="11186" Z="0"/>
					<Vertex X="19992" Y="11191" Z="0"/>
					<Vertex X="19992" Y="11197" Z="0"/>
					<Vertex X="19987" Y="11208" Z="0"/>
					<Vertex X="19987" Y="11219" Z="0"/>
					<Vertex X="19987" Y="11224" Z="0"/>
					<Vertex X="19976" Y="11252" Z="0"/>
					<Vertex X="19976" Y="11257" Z="0"/>
					<Vertex X="19976" Y="11262" Z="0"/>
					<Vertex X="19976" Y="11268" Z="0"/>
					<Vertex X="19976" Y="11279" Z="0"/>
					<Vertex X="19976" Y="11284" Z="0"/>
					<Vertex X="19976" Y="11290" Z="0"/>
					<Vertex X="19976" Y="11295" Z="0"/>
					<Vertex X="19976" Y="11306" Z="0"/>
					<Vertex X="19976" Y="11312" Z="0"/>
					<Vertex X="19976" Y="11323" Z="0"/>
					<Vertex X="19982" Y="11328" Z="0"/>
					<Vertex X="19982" Y="11339" Z="0"/>
					<Vertex X="19982" Y="11344" Z="0"/>
					<Vertex X="19987" Y="11350" Z="0"/>
					<Vertex X="19992" Y="11355" Z="0"/>
					<Vertex X="19998" Y="11355" Z="0"/>
					<Vertex X="19998" Y="11361" Z="0"/>
					<Vertex X="19998" Y="11366" Z="0"/>
					<Vertex X="19998" Y="11372" Z="0"/>
					<Vertex X="19998" Y="11377" Z="0"/>
					<Vertex X="19998" Y="11388" Z="0"/>
					<Vertex X="19998" Y="11393" Z="0"/>
					<Vertex X="19998" Y="11399" Z="0"/>
					<Vertex X="19992" Y="11404" Z="0"/>
					<Vertex X="19992" Y="11410" Z="0"/>
					<Vertex X="19987" Y="11421" Z="0"/>
					<Vertex X="19982" Y="11426" Z="0"/>
					<Vertex X="19982" Y="11432" Z="0"/>
					<Vertex X="19965" Y="11448" Z="0"/>
					<Vertex X="19965" Y="11459" Z="0"/>
					<Vertex X="19960" Y="11464" Z="0"/>
					<Vertex X="19954" Y="11464" Z="0"/>
					<Vertex X="19949" Y="11475" Z="0"/>
					<Vertex X="19943" Y="11481" Z="0"/>
					<Vertex X="19938" Y="11486" Z="0"/>
					<Vertex X="19932" Y="11492" Z="0"/>
					<Vertex X="19922" Y="11497" Z="0"/>
					<Vertex X="19922" Y="11503" Z="0"/>
					<Vertex X="19911" Y="11508" Z="0"/>
					<Vertex X="19900" Y="11508" Z="0"/>
					<Vertex X="19878" Y="11525" Z="0"/>
					<Vertex X="19867" Y="11535" Z="0"/>
					<Vertex X="19867" Y="11541" Z="0"/>
					<Vertex X="19856" Y="11541" Z="0"/>
					<Vertex X="19840" Y="11546" Z="0"/>
					<Vertex X="19840" Y="11552" Z="0"/>
					<Vertex X="19834" Y="11552" Z="0"/>
					<Vertex X="19829" Y="11557" Z="0"/>
					<Vertex X="19818" Y="11563" Z="0"/>
					<Vertex X="19812" Y="11563" Z="0"/>
					<Vertex X="19801" Y="11574" Z="0"/>
					<Vertex X="19796" Y="11574" Z="0"/>
					<Vertex X="19774" Y="11585" Z="0"/>
					<Vertex X="19763" Y="11585" Z="0"/>
					<Vertex X="19763" Y="11590" Z="0"/>
					<Vertex X="19752" Y="11595" Z="0"/>
					<Vertex X="19747" Y="11601" Z="0"/>
					<Vertex X="19741" Y="11601" Z="0"/>
					<Vertex X="19730" Y="11606" Z="0"/>
					<Vertex X="19720" Y="11612" Z="0"/>
					<Vertex X="19714" Y="11612" Z="0"/>
					<Vertex X="19709" Y="11617" Z="0"/>
					<Vertex X="19698" Y="11617" Z="0"/>
					<Vertex X="19692" Y="11617" Z="0"/>
					<Vertex X="19643" Y="11656" Z="0"/>
					<Vertex X="19638" Y="11661" Z="0"/>
					<Vertex X="19632" Y="11661" Z="0"/>
					<Vertex X="19627" Y="11666" Z="0"/>
					<Vertex X="19621" Y="11666" Z="0"/>
					<Vertex X="19599" Y="11683" Z="0"/>
					<Vertex X="19583" Y="11688" Z="0"/>
					<Vertex X="19572" Y="11688" Z="0"/>
					<Vertex X="19567" Y="11699" Z="0"/>
					<Vertex X="19561" Y="11699" Z="0"/>
					<Vertex X="19556" Y="11705" Z="0"/>
					<Vertex X="19550" Y="11705" Z="0"/>
					<Vertex X="19528" Y="11721" Z="0"/>
					<Vertex X="19518" Y="11727" Z="0"/>
					<Vertex X="19512" Y="11727" Z="0"/>
					<Vertex X="19501" Y="11737" Z="0"/>
					<Vertex X="19496" Y="11737" Z="0"/>
					<Vertex X="19490" Y="11743" Z="0"/>
					<Vertex X="19485" Y="11743" Z="0"/>
					<Vertex X="19474" Y="11748" Z="0"/>
					<Vertex X="19474" Y="11754" Z="0"/>
					<Vertex X="19468" Y="11754" Z="0"/>
					<Vertex X="19468" Y="11759" Z="0"/>
					<Vertex X="19463" Y="11759" Z="0"/>
					<Vertex X="19457" Y="11770" Z="0"/>
					<Vertex X="19452" Y="11770" Z="0"/>
					<Vertex X="19452" Y="11776" Z="0"/>
					<Vertex X="19441" Y="11776" Z="0"/>
					<Vertex X="19436" Y="11776" Z="0"/>
					<Vertex X="19436" Y="11781" Z="0"/>
					<Vertex X="19430" Y="11787" Z="0"/>
					<Vertex X="19425" Y="11787" Z="0"/>
					<Vertex X="19419" Y="11787" Z="0"/>
					<Vertex X="19419" Y="11792" Z="0"/>
					<Vertex X="19408" Y="11792" Z="0"/>
					<Vertex X="19403" Y="11803" Z="0"/>
					<Vertex X="19397" Y="11803" Z="0"/>
					<Vertex X="19397" Y="11808" Z="0"/>
					<Vertex X="19386" Y="11808" Z="0"/>
					<Vertex X="19376" Y="11819" Z="0"/>
					<Vertex X="19365" Y="11825" Z="0"/>
					<Vertex X="19343" Y="11836" Z="0"/>
					<Vertex X="19343" Y="11841" Z="0"/>
					<Vertex X="19337" Y="11841" Z="0"/>
					<Vertex X="19332" Y="11841" Z="0"/>
					<Vertex X="19326" Y="11847" Z="0"/>
					<Vertex X="19316" Y="11852" Z="0"/>
					<Vertex X="19310" Y="11858" Z="0"/>
					<Vertex X="19299" Y="11858" Z="0"/>
					<Vertex X="19283" Y="11863" Z="0"/>
					<Vertex X="19277" Y="11863" Z="0"/>
					<Vertex X="19272" Y="11868" Z="0"/>
					<Vertex X="19261" Y="11874" Z="0"/>
					<Vertex X="19255" Y="11874" Z="0"/>
					<Vertex X="19250" Y="11879" Z="0"/>
					<Vertex X="19245" Y="11879" Z="0"/>
					<Vertex X="19239" Y="11879" Z="0"/>
					<Vertex X="19234" Y="11890" Z="0"/>
					<Vertex X="19206" Y="11901" Z="0"/>
					<Vertex X="19201" Y="11907" Z="0"/>
					<Vertex X="19195" Y="11912" Z="0"/>
					<Vertex X="19184" Y="11918" Z="0"/>
					<Vertex X="19179" Y="11918" Z="0"/>
					<Vertex X="19163" Y="11929" Z="0"/>
					<Vertex X="19157" Y="11929" Z="0"/>
					<Vertex X="19152" Y="11929" Z="0"/>
					<Vertex X="19146" Y="11934" Z="0"/>
					<Vertex X="19130" Y="11939" Z="0"/>
					<Vertex X="19119" Y="11945" Z="0"/>
					<Vertex X="19108" Y="11950" Z="0"/>
					<Vertex X="19086" Y="11956" Z="0"/>
					<Vertex X="19081" Y="11956" Z="0"/>
					<Vertex X="19064" Y="11956" Z="0"/>
					<Vertex X="19048" Y="11956" Z="0"/>
					<Vertex X="19037" Y="11967" Z="0"/>
					<Vertex X="19026" Y="11967" Z="0"/>
					<Vertex X="19015" Y="11967" Z="0"/>
					<Vertex X="18993" Y="11972" Z="0"/>
					<Vertex X="18944" Y="11972" Z="0"/>
					<Vertex X="18928" Y="11978" Z="0"/>
					<Vertex X="18901" Y="11978" Z="0"/>
					<Vertex X="18879" Y="11983" Z="0"/>
					<Vertex X="18851" Y="11989" Z="0"/>
					<Vertex X="18830" Y="11989" Z="0"/>
					<Vertex X="18775" Y="11989" Z="0"/>
					<Vertex X="18753" Y="11989" Z="0"/>
					<Vertex X="18715" Y="11989" Z="0"/>
					<Vertex X="18688" Y="11994" Z="0"/>
					<Vertex X="18655" Y="11994" Z="0"/>
					<Vertex X="18535" Y="11999" Z="0"/>
					<Vertex X="18502" Y="11999" Z="0"/>
					<Vertex X="18475" Y="11999" Z="0"/>
					<Vertex X="18447" Y="11999" Z="0"/>
					<Vertex X="18420" Y="11999" Z="0"/>
					<Vertex X="18404" Y="11999" Z="0"/>
					<Vertex X="18382" Y="11999" Z="0"/>
					<Vertex X="18355" Y="11999" Z="0"/>
					<Vertex X="18327" Y="11999" Z="0"/>
					<Vertex X="18316" Y="11999" Z="0"/>
					<Vertex X="18300" Y="11999" Z="0"/>
					<Vertex X="18240" Y="11999" Z="0"/>
					<Vertex X="18213" Y="11999" Z="0"/>
					<Vertex X="18169" Y="11999" Z="0"/>
					<Vertex X="18136" Y="12005" Z="0"/>
					<Vertex X="18125" Y="12005" Z="0"/>
					<Vertex X="18114" Y="12005" Z="0"/>
					<Vertex X="18093" Y="12005" Z="0"/>
					<Vertex X="18071" Y="12005" Z="0"/>
					<Vertex X="18054" Y="12005" Z="0"/>
					<Vertex X="18027" Y="12005" Z="0"/>
					<Vertex X="17989" Y="12005" Z="0"/>
					<Vertex X="17972" Y="12005" Z="0"/>
					<Vertex X="17929" Y="12005" Z="0"/>
					<Vertex X="17912" Y="12005" Z="0"/>
					<Vertex X="17880" Y="12010" Z="0"/>
					<Vertex X="17858" Y="12010" Z="0"/>
					<Vertex X="17841" Y="12010" Z="0"/>
					<Vertex X="17820" Y="12016" Z="0"/>
					<Vertex X="17809" Y="12016" Z="0"/>
					<Vertex X="17787" Y="12021" Z="0"/>
					<Vertex X="17770" Y="12021" Z="0"/>
					<Vertex X="17743" Y="12021" Z="0"/>
					<Vertex X="17727" Y="12021" Z="0"/>
					<Vertex X="17672" Y="12027" Z="0"/>
					<Vertex X="17656" Y="12027" Z="0"/>
					<Vertex X="17645" Y="12032" Z="0"/>
					<Vertex X="17629" Y="12032" Z="0"/>
					<Vertex X="17607" Y="12038" Z="0"/>
					<Vertex X="17596" Y="12038" Z="0"/>
					<Vertex X="17579" Y="12043" Z="0"/>
					<Vertex X="17569" Y="12043" Z="0"/>
					<Vertex X="17563" Y="12043" Z="0"/>
					<Vertex X="17552" Y="12049" Z="0"/>
					<Vertex X="17547" Y="12049" Z="0"/>
					<Vertex X="17514" Y="12054" Z="0"/>
					<Vertex X="17498" Y="12054" Z="0"/>
					<Vertex X="17492" Y="12054" Z="0"/>
					<Vertex X="17481" Y="12060" Z="0"/>
					<Vertex X="17470" Y="12060" Z="0"/>
					<Vertex X="17459" Y="12060" Z="0"/>
					<Vertex X="17448" Y="12060" Z="0"/>
					<Vertex X="17437" Y="12060" Z="0"/>
					<Vertex X="17432" Y="12060" Z="0"/>
					<Vertex X="17421" Y="12060" Z="0"/>
					<Vertex X="17399" Y="12060" Z="0"/>
					<Vertex X="17372" Y="12060" Z="0"/>
					<Vertex X="17361" Y="12060" Z="0"/>
					<Vertex X="17356" Y="12060" Z="0"/>
					<Vertex X="17334" Y="12060" Z="0"/>
					<Vertex X="17317" Y="12060" Z="0"/>
					<Vertex X="17306" Y="12060" Z="0"/>
					<Vertex X="17301" Y="12060" Z="0"/>
					<Vertex X="17290" Y="12060" Z="0"/>
					<Vertex X="17279" Y="12060" Z="0"/>
					<Vertex X="17268" Y="12060" Z="0"/>
					<Vertex X="17246" Y="12054" Z="0"/>
					<Vertex X="17219" Y="12049" Z="0"/>
					<Vertex X="17186" Y="12032" Z="0"/>
					<Vertex X="17154" Y="12021" Z="0"/>
					<Vertex X="17137" Y="12010" Z="0"/>
					<Vertex X="17132" Y="12005" Z="0"/>
					<Vertex X="17115" Y="12005" Z="0"/>
					<Vertex X="17104" Y="11999" Z="0"/>
					<Vertex X="17094" Y="11989" Z="0"/>
					<Vertex X="17088" Y="11983" Z="0"/>
					<Vertex X="17077" Y="11972" Z="0"/>
					<Vertex X="17072" Y="11967" Z="0"/>
					<Vertex X="17023" Y="11929" Z="0"/>
					<Vertex X="17001" Y="11890" Z="0"/>
					<Vertex X="16990" Y="11874" Z="0"/>
					<Vertex X="16973" Y="11863" Z="0"/>
					<Vertex X="16968" Y="11858" Z="0"/>
					<Vertex X="16957" Y="11847" Z="0"/>
					<Vertex X="16946" Y="11836" Z="0"/>
					<Vertex X="16941" Y="11836" Z="0"/>
					<Vertex X="16935" Y="11825" Z="0"/>
					<Vertex X="16924" Y="11814" Z="0"/>
					<Vertex X="16892" Y="11776" Z="0"/>
					<Vertex X="16886" Y="11754" Z="0"/>
					<Vertex X="16875" Y="11737" Z="0"/>
					<Vertex X="16870" Y="11732" Z="0"/>
					<Vertex X="16864" Y="11716" Z="0"/>
					<Vertex X="16848" Y="11683" Z="0"/>
					<Vertex X="16848" Y="11672" Z="0"/>
					<Vertex X="16842" Y="11656" Z="0"/>
					<Vertex X="16837" Y="11650" Z="0"/>
					<Vertex X="16826" Y="11628" Z="0"/>
					<Vertex X="16821" Y="11601" Z="0"/>
					<Vertex X="16815" Y="11552" Z="0"/>
					<Vertex X="16815" Y="11535" Z="0"/>
					<Vertex X="16804" Y="11503" Z="0"/>
					<Vertex X="16804" Y="11492" Z="0"/>
					<Vertex X="16804" Y="11464" Z="0"/>
					<Vertex X="16799" Y="11454" Z="0"/>
					<Vertex X="16799" Y="11432" Z="0"/>
					<Vertex X="16793" Y="11377" Z="0"/>
					<Vertex X="16793" Y="11350" Z="0"/>
					<Vertex X="16793" Y="11333" Z="0"/>
					<Vertex X="16793" Y="11279" Z="0"/>
					<Vertex X="16793" Y="11273" Z="0"/>
					<Vertex X="16793" Y="11257" Z="0"/>
					<Vertex X="16793" Y="11241" Z="0"/>
					<Vertex X="16793" Y="11235" Z="0"/>
					<Vertex X="16793" Y="11213" Z="0"/>
					<Vertex X="16793" Y="11197" Z="0"/>
					<Vertex X="16793" Y="11186" Z="0"/>
					<Vertex X="16793" Y="11175" Z="0"/>
					<Vertex X="16793" Y="11159" Z="0"/>
					<Vertex X="16793" Y="11104" Z="0"/>
					<Vertex X="16788" Y="11082" Z="0"/>
					<Vertex X="16788" Y="11077" Z="0"/>
					<Vertex X="16782" Y="11066" Z="0"/>
					<Vertex X="16777" Y="11050" Z="0"/>
					<Vertex X="16771" Y="11033" Z="0"/>
					<Vertex X="16750" Y="10957" Z="0"/>
					<Vertex X="16744" Y="10946" Z="0"/>
					<Vertex X="16744" Y="10940" Z="0"/>
					<Vertex X="16733" Y="10924" Z="0"/>
					<Vertex X="16733" Y="10919" Z="0"/>
					<Vertex X="16711" Y="10891" Z="0"/>
					<Vertex X="16700" Y="10875" Z="0"/>
					<Vertex X="16657" Y="10820" Z="0"/>
					<Vertex X="16651" Y="10815" Z="0"/>
					<Vertex X="16646" Y="10809" Z="0"/>
					<Vertex X="16646" Y="10804" Z="0"/>
					<Vertex X="16646" Y="10798" Z="0"/>
					<Vertex X="16640" Y="10798" Z="0"/>
					<Vertex X="16635" Y="10788" Z="0"/>
					<Vertex X="16624" Y="10760" Z="0"/>
					<Vertex X="16613" Y="10738" Z="0"/>
					<Vertex X="16613" Y="10727" Z="0"/>
					<Vertex X="16613" Y="10722" Z="0"/>
					<Vertex X="16613" Y="10711" Z="0"/>
					<Vertex X="16613" Y="10706" Z="0"/>
					<Vertex X="16613" Y="10695" Z="0"/>
					<Vertex X="16613" Y="10689" Z="0"/>
					<Vertex X="16613" Y="10678" Z="0"/>
					<Vertex X="16613" Y="10618" Z="0"/>
					<Vertex X="16613" Y="10607" Z="0"/>
					<Vertex X="16613" Y="10591" Z="0"/>
					<Vertex X="16613" Y="10564" Z="0"/>
					<Vertex X="16613" Y="10547" Z="0"/>
					<Vertex X="16619" Y="10536" Z="0"/>
					<Vertex X="16624" Y="10525" Z="0"/>
					<Vertex X="16629" Y="10515" Z="0"/>
					<Vertex X="16635" Y="10515" Z="0"/>
					<Vertex X="16635" Y="10498" Z="0"/>
					<Vertex X="16662" Y="10465" Z="0"/>
					<Vertex X="16673" Y="10454" Z="0"/>
					<Vertex X="16679" Y="10449" Z="0"/>
					<Vertex X="16679" Y="10444" Z="0"/>
					<Vertex X="16695" Y="10427" Z="0"/>
					<Vertex X="16695" Y="10411" Z="0"/>
					<Vertex X="16700" Y="10405" Z="0"/>
					<Vertex X="16706" Y="10400" Z="0"/>
					<Vertex X="16722" Y="10384" Z="0"/>
					<Vertex X="16733" Y="10367" Z="0"/>
					<Vertex X="16739" Y="10356" Z="0"/>
					<Vertex X="16744" Y="10345" Z="0"/>
					<Vertex X="16750" Y="10340" Z="0"/>
					<Vertex X="16755" Y="10323" Z="0"/>
					<Vertex X="16766" Y="10307" Z="0"/>
					<Vertex X="16771" Y="10302" Z="0"/>
					<Vertex X="16777" Y="10291" Z="0"/>
					<Vertex X="16777" Y="10280" Z="0"/>
					<Vertex X="16788" Y="10252" Z="0"/>
					<Vertex X="16799" Y="10203" Z="0"/>
					<Vertex X="16810" Y="10165" Z="0"/>
					<Vertex X="16815" Y="10160" Z="0"/>
					<Vertex X="16815" Y="10149" Z="0"/>
					<Vertex X="16821" Y="10132" Z="0"/>
					<Vertex X="16821" Y="10121" Z="0"/>
					<Vertex X="16826" Y="10121" Z="0"/>
					<Vertex X="16826" Y="10105" Z="0"/>
					<Vertex X="16831" Y="10089" Z="0"/>
					<Vertex X="16837" Y="10012" Z="0"/>
					<Vertex X="16837" Y="10001" Z="0"/>
					<Vertex X="16848" Y="9974" Z="0"/>
					<Vertex X="16853" Y="9952" Z="0"/>
					<Vertex X="16853" Y="9936" Z="0"/>
					<Vertex X="16853" Y="9898" Z="0"/>
					<Vertex X="16853" Y="9887" Z="0"/>
					<Vertex X="16853" Y="9870" Z="0"/>
					<Vertex X="16859" Y="9816" Z="0"/>
					<Vertex X="16859" Y="9761" Z="0"/>
					<Vertex X="16859" Y="9734" Z="0"/>
					<Vertex X="16859" Y="9717" Z="0"/>
					<Vertex X="16870" Y="9707" Z="0"/>
					<Vertex X="16870" Y="9679" Z="0"/>
					<Vertex X="16875" Y="9668" Z="0"/>
					<Vertex X="16881" Y="9636" Z="0"/>
					<Vertex X="16881" Y="9619" Z="0"/>
					<Vertex X="16881" Y="9608" Z="0"/>
					<Vertex X="16902" Y="9559" Z="0"/>
					<Vertex X="16908" Y="9548" Z="0"/>
					<Vertex X="16908" Y="9543" Z="0"/>
					<Vertex X="16913" Y="9537" Z="0"/>
					<Vertex X="16919" Y="9532" Z="0"/>
					<Vertex X="16941" Y="9483" Z="0"/>
					<Vertex X="16952" Y="9477" Z="0"/>
					<Vertex X="16957" Y="9466" Z="0"/>
					<Vertex X="16973" Y="9444" Z="0"/>
					<Vertex X="16973" Y="9439" Z="0"/>
					<Vertex X="16995" Y="9412" Z="0"/>
					<Vertex X="17006" Y="9390" Z="0"/>
					<Vertex X="17061" Y="9292" Z="0"/>
					<Vertex X="17066" Y="9286" Z="0"/>
					<Vertex X="17088" Y="9253" Z="0"/>
					<Vertex X="17088" Y="9248" Z="0"/>
					<Vertex X="17110" Y="9215" Z="0"/>
					<Vertex X="17175" Y="9122" Z="0"/>
					<Vertex X="17186" Y="9106" Z="0"/>
					<Vertex X="17208" Y="9073" Z="0"/>
					<Vertex X="17219" Y="9057" Z="0"/>
					<Vertex X="17241" Y="9030" Z="0"/>
					<Vertex X="17257" Y="9013" Z="0"/>
					<Vertex X="17285" Y="8975" Z="0"/>
					<Vertex X="17296" Y="8964" Z="0"/>
					<Vertex X="17301" Y="8959" Z="0"/>
					<Vertex X="17317" Y="8937" Z="0"/>
					<Vertex X="17317" Y="8926" Z="0"/>
					<Vertex X="17328" Y="8915" Z="0"/>
					<Vertex X="17361" Y="8888" Z="0"/>
					<Vertex X="17383" Y="8860" Z="0"/>
					<Vertex X="17399" Y="8844" Z="0"/>
					<Vertex X="17399" Y="8838" Z="0"/>
					<Vertex X="17410" Y="8828" Z="0"/>
					<Vertex X="17416" Y="8822" Z="0"/>
					<Vertex X="17421" Y="8811" Z="0"/>
					<Vertex X="17454" Y="8789" Z="0"/>
					<Vertex X="17465" Y="8784" Z="0"/>
					<Vertex X="17470" Y="8773" Z="0"/>
					<Vertex X="17492" Y="8757" Z="0"/>
					<Vertex X="17503" Y="8751" Z="0"/>
					<Vertex X="17508" Y="8740" Z="0"/>
					<Vertex X="17519" Y="8735" Z="0"/>
					<Vertex X="17541" Y="8724" Z="0"/>
					<Vertex X="17547" Y="8718" Z="0"/>
					<Vertex X="17558" Y="8707" Z="0"/>
					<Vertex X="17563" Y="8707" Z="0"/>
					<Vertex X="17569" Y="8702" Z="0"/>
					<Vertex X="17579" Y="8691" Z="0"/>
					<Vertex X="17607" Y="8669" Z="0"/>
					<Vertex X="17618" Y="8658" Z="0"/>
					<Vertex X="17629" Y="8653" Z="0"/>
					<Vertex X="17634" Y="8653" Z="0"/>
					<Vertex X="17650" Y="8642" Z="0"/>
					<Vertex X="17656" Y="8636" Z="0"/>
					<Vertex X="17667" Y="8636" Z="0"/>
					<Vertex X="17672" Y="8631" Z="0"/>
					<Vertex X="17672" Y="8626" Z="0"/>
					<Vertex X="17678" Y="8626" Z="0"/>
					<Vertex X="17683" Y="8609" Z="0"/>
				</Vertices>
			</Region>
			<Region Id="8" Type="0" Zoom="0.181688" Selected="0" ImageLocation="" ImageFocus="0" Length="40574.9" Area="36739263.0" LengthMicrons="10062.6" AreaMicrons="2259611.6" Text="NC" NegativeROA="0" InputRegionId="0" Analyze="1" DisplayId="8">
				<Attributes/>
				<Vertices>
					<Vertex X="15372" Y="9026" Z="0"/>
					<Vertex X="15394" Y="9021" Z="0"/>
					<Vertex X="15416" Y="9010" Z="0"/>
					<Vertex X="15433" Y="9010" Z="0"/>
					<Vertex X="15449" Y="9004" Z="0"/>
					<Vertex X="15515" Y="8999" Z="0"/>
					<Vertex X="15537" Y="8988" Z="0"/>
					<Vertex X="15554" Y="8988" Z="0"/>
					<Vertex X="15592" Y="8977" Z="0"/>
					<Vertex X="15598" Y="8971" Z="0"/>
					<Vertex X="15614" Y="8971" Z="0"/>
					<Vertex X="15642" Y="8966" Z="0"/>
					<Vertex X="15653" Y="8966" Z="0"/>
					<Vertex X="15658" Y="8966" Z="0"/>
					<Vertex X="15669" Y="8966" Z="0"/>
					<Vertex X="15686" Y="8960" Z="0"/>
					<Vertex X="15691" Y="8955" Z="0"/>
					<Vertex X="15697" Y="8955" Z="0"/>
					<Vertex X="15752" Y="8938" Z="0"/>
					<Vertex X="15757" Y="8938" Z="0"/>
					<Vertex X="15779" Y="8938" Z="0"/>
					<Vertex X="15823" Y="8933" Z="0"/>
					<Vertex X="15834" Y="8927" Z="0"/>
					<Vertex X="15851" Y="8927" Z="0"/>
					<Vertex X="15900" Y="8927" Z="0"/>
					<Vertex X="15939" Y="8927" Z="0"/>
					<Vertex X="15961" Y="8927" Z="0"/>
					<Vertex X="15989" Y="8927" Z="0"/>
					<Vertex X="16071" Y="8916" Z="0"/>
					<Vertex X="16093" Y="8911" Z="0"/>
					<Vertex X="16121" Y="8911" Z="0"/>
					<Vertex X="16165" Y="8911" Z="0"/>
					<Vertex X="16181" Y="8911" Z="0"/>
					<Vertex X="16198" Y="8911" Z="0"/>
					<Vertex X="16225" Y="8905" Z="0"/>
					<Vertex X="16264" Y="8900" Z="0"/>
					<Vertex X="16286" Y="8894" Z="0"/>
					<Vertex X="16313" Y="8894" Z="0"/>
					<Vertex X="16352" Y="8894" Z="0"/>
					<Vertex X="16363" Y="8894" Z="0"/>
					<Vertex X="16368" Y="8894" Z="0"/>
					<Vertex X="16429" Y="8894" Z="0"/>
					<Vertex X="16445" Y="8894" Z="0"/>
					<Vertex X="16456" Y="8894" Z="0"/>
					<Vertex X="16511" Y="8894" Z="0"/>
					<Vertex X="16522" Y="8894" Z="0"/>
					<Vertex X="16533" Y="8894" Z="0"/>
					<Vertex X="16577" Y="8905" Z="0"/>
					<Vertex X="16583" Y="8911" Z="0"/>
					<Vertex X="16594" Y="8911" Z="0"/>
					<Vertex X="16616" Y="8922" Z="0"/>
					<Vertex X="16621" Y="8922" Z="0"/>
					<Vertex X="16688" Y="9010" Z="0"/>
					<Vertex X="16688" Y="9021" Z="0"/>
					<Vertex X="16693" Y="9026" Z="0"/>
					<Vertex X="16693" Y="9032" Z="0"/>
					<Vertex X="16693" Y="9037" Z="0"/>
					<Vertex X="16693" Y="9043" Z="0"/>
					<Vertex X="16693" Y="9059" Z="0"/>
					<Vertex X="16704" Y="9103" Z="0"/>
					<Vertex X="16704" Y="9114" Z="0"/>
					<Vertex X="16704" Y="9125" Z="0"/>
					<Vertex X="16704" Y="9131" Z="0"/>
					<Vertex X="16704" Y="9153" Z="0"/>
					<Vertex X="16693" Y="9180" Z="0"/>
					<Vertex X="16682" Y="9197" Z="0"/>
					<Vertex X="16682" Y="9213" Z="0"/>
					<Vertex X="16666" Y="9224" Z="0"/>
					<Vertex X="16666" Y="9235" Z="0"/>
					<Vertex X="16666" Y="9246" Z="0"/>
					<Vertex X="16649" Y="9301" Z="0"/>
					<Vertex X="16649" Y="9313" Z="0"/>
					<Vertex X="16649" Y="9324" Z="0"/>
					<Vertex X="16643" Y="9335" Z="0"/>
					<Vertex X="16643" Y="9346" Z="0"/>
					<Vertex X="16643" Y="9351" Z="0"/>
					<Vertex X="16638" Y="9373" Z="0"/>
					<Vertex X="16621" Y="9434" Z="0"/>
					<Vertex X="16621" Y="9439" Z="0"/>
					<Vertex X="16621" Y="9450" Z="0"/>
					<Vertex X="16621" Y="9467" Z="0"/>
					<Vertex X="16621" Y="9472" Z="0"/>
					<Vertex X="16610" Y="9500" Z="0"/>
					<Vertex X="16599" Y="9582" Z="0"/>
					<Vertex X="16583" Y="9593" Z="0"/>
					<Vertex X="16583" Y="9610" Z="0"/>
					<Vertex X="16583" Y="9621" Z="0"/>
					<Vertex X="16583" Y="9632" Z="0"/>
					<Vertex X="16583" Y="9637" Z="0"/>
					<Vertex X="16572" Y="9676" Z="0"/>
					<Vertex X="16566" Y="9703" Z="0"/>
					<Vertex X="16566" Y="9714" Z="0"/>
					<Vertex X="16561" Y="9720" Z="0"/>
					<Vertex X="16550" Y="9758" Z="0"/>
					<Vertex X="16544" Y="9764" Z="0"/>
					<Vertex X="16539" Y="9769" Z="0"/>
					<Vertex X="16528" Y="9813" Z="0"/>
					<Vertex X="16528" Y="9819" Z="0"/>
					<Vertex X="16528" Y="9824" Z="0"/>
					<Vertex X="16522" Y="9835" Z="0"/>
					<Vertex X="16522" Y="9852" Z="0"/>
					<Vertex X="16517" Y="9868" Z="0"/>
					<Vertex X="16500" Y="9912" Z="0"/>
					<Vertex X="16500" Y="9918" Z="0"/>
					<Vertex X="16495" Y="9940" Z="0"/>
					<Vertex X="16489" Y="9945" Z="0"/>
					<Vertex X="16489" Y="9956" Z="0"/>
					<Vertex X="16489" Y="9989" Z="0"/>
					<Vertex X="16489" Y="10000" Z="0"/>
					<Vertex X="16467" Y="10061" Z="0"/>
					<Vertex X="16462" Y="10072" Z="0"/>
					<Vertex X="16462" Y="10078" Z="0"/>
					<Vertex X="16462" Y="10089" Z="0"/>
					<Vertex X="16462" Y="10105" Z="0"/>
					<Vertex X="16462" Y="10111" Z="0"/>
					<Vertex X="16462" Y="10127" Z="0"/>
					<Vertex X="16462" Y="10177" Z="0"/>
					<Vertex X="16462" Y="10182" Z="0"/>
					<Vertex X="16462" Y="10188" Z="0"/>
					<Vertex X="16462" Y="10210" Z="0"/>
					<Vertex X="16462" Y="10221" Z="0"/>
					<Vertex X="16462" Y="10226" Z="0"/>
					<Vertex X="16462" Y="10309" Z="0"/>
					<Vertex X="16462" Y="10314" Z="0"/>
					<Vertex X="16451" Y="10325" Z="0"/>
					<Vertex X="16451" Y="10336" Z="0"/>
					<Vertex X="16451" Y="10347" Z="0"/>
					<Vertex X="16451" Y="10358" Z="0"/>
					<Vertex X="16451" Y="10375" Z="0"/>
					<Vertex X="16451" Y="10413" Z="0"/>
					<Vertex X="16451" Y="10419" Z="0"/>
					<Vertex X="16451" Y="10430" Z="0"/>
					<Vertex X="16451" Y="10435" Z="0"/>
					<Vertex X="16451" Y="10446" Z="0"/>
					<Vertex X="16451" Y="10452" Z="0"/>
					<Vertex X="16451" Y="10490" Z="0"/>
					<Vertex X="16451" Y="10501" Z="0"/>
					<Vertex X="16456" Y="10507" Z="0"/>
					<Vertex X="16462" Y="10534" Z="0"/>
					<Vertex X="16467" Y="10540" Z="0"/>
					<Vertex X="16467" Y="10562" Z="0"/>
					<Vertex X="16467" Y="10595" Z="0"/>
					<Vertex X="16467" Y="10600" Z="0"/>
					<Vertex X="16473" Y="10606" Z="0"/>
					<Vertex X="16473" Y="10611" Z="0"/>
					<Vertex X="16473" Y="10617" Z="0"/>
					<Vertex X="16473" Y="10633" Z="0"/>
					<Vertex X="16473" Y="10655" Z="0"/>
					<Vertex X="16489" Y="10705" Z="0"/>
					<Vertex X="16489" Y="10716" Z="0"/>
					<Vertex X="16489" Y="10733" Z="0"/>
					<Vertex X="16489" Y="10744" Z="0"/>
					<Vertex X="16495" Y="10760" Z="0"/>
					<Vertex X="16495" Y="10782" Z="0"/>
					<Vertex X="16506" Y="10832" Z="0"/>
					<Vertex X="16506" Y="10837" Z="0"/>
					<Vertex X="16511" Y="10865" Z="0"/>
					<Vertex X="16511" Y="10881" Z="0"/>
					<Vertex X="16517" Y="10887" Z="0"/>
					<Vertex X="16517" Y="10898" Z="0"/>
					<Vertex X="16517" Y="10914" Z="0"/>
					<Vertex X="16528" Y="10953" Z="0"/>
					<Vertex X="16528" Y="10964" Z="0"/>
					<Vertex X="16528" Y="10980" Z="0"/>
					<Vertex X="16533" Y="10986" Z="0"/>
					<Vertex X="16539" Y="10997" Z="0"/>
					<Vertex X="16544" Y="11013" Z="0"/>
					<Vertex X="16561" Y="11096" Z="0"/>
					<Vertex X="16566" Y="11107" Z="0"/>
					<Vertex X="16566" Y="11118" Z="0"/>
					<Vertex X="16572" Y="11134" Z="0"/>
					<Vertex X="16577" Y="11145" Z="0"/>
					<Vertex X="16577" Y="11151" Z="0"/>
					<Vertex X="16577" Y="11162" Z="0"/>
					<Vertex X="16583" Y="11162" Z="0"/>
					<Vertex X="16583" Y="11167" Z="0"/>
					<Vertex X="16583" Y="11184" Z="0"/>
					<Vertex X="16588" Y="11206" Z="0"/>
					<Vertex X="16588" Y="11217" Z="0"/>
					<Vertex X="16599" Y="11228" Z="0"/>
					<Vertex X="16599" Y="11244" Z="0"/>
					<Vertex X="16599" Y="11250" Z="0"/>
					<Vertex X="16599" Y="11261" Z="0"/>
					<Vertex X="16599" Y="11272" Z="0"/>
					<Vertex X="16605" Y="11283" Z="0"/>
					<Vertex X="16605" Y="11288" Z="0"/>
					<Vertex X="16605" Y="11294" Z="0"/>
					<Vertex X="16616" Y="11338" Z="0"/>
					<Vertex X="16621" Y="11343" Z="0"/>
					<Vertex X="16621" Y="11349" Z="0"/>
					<Vertex X="16621" Y="11360" Z="0"/>
					<Vertex X="16621" Y="11365" Z="0"/>
					<Vertex X="16621" Y="11371" Z="0"/>
					<Vertex X="16621" Y="11376" Z="0"/>
					<Vertex X="16621" Y="11387" Z="0"/>
					<Vertex X="16621" Y="11393" Z="0"/>
					<Vertex X="16627" Y="11415" Z="0"/>
					<Vertex X="16627" Y="11421" Z="0"/>
					<Vertex X="16627" Y="11432" Z="0"/>
					<Vertex X="16632" Y="11437" Z="0"/>
					<Vertex X="16632" Y="11448" Z="0"/>
					<Vertex X="16632" Y="11454" Z="0"/>
					<Vertex X="16638" Y="11465" Z="0"/>
					<Vertex X="16638" Y="11470" Z="0"/>
					<Vertex X="16643" Y="11481" Z="0"/>
					<Vertex X="16655" Y="11514" Z="0"/>
					<Vertex X="16655" Y="11520" Z="0"/>
					<Vertex X="16655" Y="11525" Z="0"/>
					<Vertex X="16655" Y="11536" Z="0"/>
					<Vertex X="16660" Y="11542" Z="0"/>
					<Vertex X="16660" Y="11553" Z="0"/>
					<Vertex X="16660" Y="11558" Z="0"/>
					<Vertex X="16671" Y="11586" Z="0"/>
					<Vertex X="16671" Y="11591" Z="0"/>
					<Vertex X="16671" Y="11597" Z="0"/>
					<Vertex X="16671" Y="11608" Z="0"/>
					<Vertex X="16677" Y="11619" Z="0"/>
					<Vertex X="16682" Y="11630" Z="0"/>
					<Vertex X="16682" Y="11641" Z="0"/>
					<Vertex X="16693" Y="11679" Z="0"/>
					<Vertex X="16693" Y="11685" Z="0"/>
					<Vertex X="16693" Y="11690" Z="0"/>
					<Vertex X="16693" Y="11701" Z="0"/>
					<Vertex X="16699" Y="11707" Z="0"/>
					<Vertex X="16699" Y="11712" Z="0"/>
					<Vertex X="16699" Y="11718" Z="0"/>
					<Vertex X="16699" Y="11723" Z="0"/>
					<Vertex X="16699" Y="11734" Z="0"/>
					<Vertex X="16704" Y="11756" Z="0"/>
					<Vertex X="16710" Y="11767" Z="0"/>
					<Vertex X="16710" Y="11773" Z="0"/>
					<Vertex X="16710" Y="11778" Z="0"/>
					<Vertex X="16715" Y="11789" Z="0"/>
					<Vertex X="16715" Y="11800" Z="0"/>
					<Vertex X="16721" Y="11806" Z="0"/>
					<Vertex X="16726" Y="11811" Z="0"/>
					<Vertex X="16726" Y="11817" Z="0"/>
					<Vertex X="16732" Y="11850" Z="0"/>
					<Vertex X="16732" Y="11855" Z="0"/>
					<Vertex X="16732" Y="11861" Z="0"/>
					<Vertex X="16743" Y="11872" Z="0"/>
					<Vertex X="16743" Y="11877" Z="0"/>
					<Vertex X="16743" Y="11888" Z="0"/>
					<Vertex X="16743" Y="11894" Z="0"/>
					<Vertex X="16743" Y="11899" Z="0"/>
					<Vertex X="16743" Y="11905" Z="0"/>
					<Vertex X="16748" Y="11916" Z="0"/>
					<Vertex X="16748" Y="11921" Z="0"/>
					<Vertex X="16748" Y="11932" Z="0"/>
					<Vertex X="16748" Y="11938" Z="0"/>
					<Vertex X="16754" Y="11943" Z="0"/>
					<Vertex X="16754" Y="11954" Z="0"/>
					<Vertex X="16754" Y="11960" Z="0"/>
					<Vertex X="16754" Y="11965" Z="0"/>
					<Vertex X="16754" Y="11971" Z="0"/>
					<Vertex X="16754" Y="11976" Z="0"/>
					<Vertex X="16754" Y="11982" Z="0"/>
					<Vertex X="16754" Y="11987" Z="0"/>
					<Vertex X="16754" Y="11993" Z="0"/>
					<Vertex X="16754" Y="11998" Z="0"/>
					<Vertex X="16754" Y="12026" Z="0"/>
					<Vertex X="16754" Y="12031" Z="0"/>
					<Vertex X="16754" Y="12037" Z="0"/>
					<Vertex X="16754" Y="12042" Z="0"/>
					<Vertex X="16754" Y="12048" Z="0"/>
					<Vertex X="16754" Y="12053" Z="0"/>
					<Vertex X="16754" Y="12059" Z="0"/>
					<Vertex X="16754" Y="12070" Z="0"/>
					<Vertex X="16754" Y="12075" Z="0"/>
					<Vertex X="16754" Y="12086" Z="0"/>
					<Vertex X="16743" Y="12098" Z="0"/>
					<Vertex X="16743" Y="12109" Z="0"/>
					<Vertex X="16743" Y="12114" Z="0"/>
					<Vertex X="16737" Y="12131" Z="0"/>
					<Vertex X="16732" Y="12136" Z="0"/>
					<Vertex X="16732" Y="12142" Z="0"/>
					<Vertex X="16721" Y="12175" Z="0"/>
					<Vertex X="16715" Y="12186" Z="0"/>
					<Vertex X="16715" Y="12197" Z="0"/>
					<Vertex X="16704" Y="12208" Z="0"/>
					<Vertex X="16704" Y="12224" Z="0"/>
					<Vertex X="16704" Y="12230" Z="0"/>
					<Vertex X="16699" Y="12246" Z="0"/>
					<Vertex X="16693" Y="12257" Z="0"/>
					<Vertex X="16682" Y="12301" Z="0"/>
					<Vertex X="16682" Y="12307" Z="0"/>
					<Vertex X="16677" Y="12318" Z="0"/>
					<Vertex X="16671" Y="12323" Z="0"/>
					<Vertex X="16655" Y="12351" Z="0"/>
					<Vertex X="16655" Y="12356" Z="0"/>
					<Vertex X="16649" Y="12362" Z="0"/>
					<Vertex X="16643" Y="12373" Z="0"/>
					<Vertex X="16638" Y="12384" Z="0"/>
					<Vertex X="16632" Y="12395" Z="0"/>
					<Vertex X="16610" Y="12417" Z="0"/>
					<Vertex X="16583" Y="12461" Z="0"/>
					<Vertex X="16577" Y="12466" Z="0"/>
					<Vertex X="16566" Y="12477" Z="0"/>
					<Vertex X="16561" Y="12488" Z="0"/>
					<Vertex X="16550" Y="12494" Z="0"/>
					<Vertex X="16533" Y="12516" Z="0"/>
					<Vertex X="16522" Y="12521" Z="0"/>
					<Vertex X="16500" Y="12543" Z="0"/>
					<Vertex X="16495" Y="12554" Z="0"/>
					<Vertex X="16478" Y="12571" Z="0"/>
					<Vertex X="16440" Y="12604" Z="0"/>
					<Vertex X="16429" Y="12620" Z="0"/>
					<Vertex X="16423" Y="12631" Z="0"/>
					<Vertex X="16401" Y="12659" Z="0"/>
					<Vertex X="16379" Y="12675" Z="0"/>
					<Vertex X="16357" Y="12697" Z="0"/>
					<Vertex X="16341" Y="12714" Z="0"/>
					<Vertex X="16330" Y="12719" Z="0"/>
					<Vertex X="16313" Y="12741" Z="0"/>
					<Vertex X="16291" Y="12763" Z="0"/>
					<Vertex X="16269" Y="12780" Z="0"/>
					<Vertex X="16220" Y="12830" Z="0"/>
					<Vertex X="16209" Y="12841" Z="0"/>
					<Vertex X="16198" Y="12852" Z="0"/>
					<Vertex X="16176" Y="12890" Z="0"/>
					<Vertex X="16165" Y="12901" Z="0"/>
					<Vertex X="16132" Y="12934" Z="0"/>
					<Vertex X="16121" Y="12951" Z="0"/>
					<Vertex X="16104" Y="12962" Z="0"/>
					<Vertex X="16071" Y="12995" Z="0"/>
					<Vertex X="15983" Y="13077" Z="0"/>
					<Vertex X="15961" Y="13099" Z="0"/>
					<Vertex X="15950" Y="13105" Z="0"/>
					<Vertex X="15933" Y="13116" Z="0"/>
					<Vertex X="15922" Y="13127" Z="0"/>
					<Vertex X="15917" Y="13127" Z="0"/>
					<Vertex X="15884" Y="13149" Z="0"/>
					<Vertex X="15873" Y="13165" Z="0"/>
					<Vertex X="15845" Y="13176" Z="0"/>
					<Vertex X="15785" Y="13215" Z="0"/>
					<Vertex X="15757" Y="13231" Z="0"/>
					<Vertex X="15746" Y="13237" Z="0"/>
					<Vertex X="15708" Y="13259" Z="0"/>
					<Vertex X="15697" Y="13264" Z="0"/>
					<Vertex X="15664" Y="13281" Z="0"/>
					<Vertex X="15636" Y="13297" Z="0"/>
					<Vertex X="15603" Y="13308" Z="0"/>
					<Vertex X="15587" Y="13308" Z="0"/>
					<Vertex X="15565" Y="13319" Z="0"/>
					<Vertex X="15532" Y="13330" Z="0"/>
					<Vertex X="15444" Y="13369" Z="0"/>
					<Vertex X="15422" Y="13380" Z="0"/>
					<Vertex X="15405" Y="13380" Z="0"/>
					<Vertex X="15356" Y="13402" Z="0"/>
					<Vertex X="15339" Y="13402" Z="0"/>
					<Vertex X="15301" Y="13418" Z="0"/>
					<Vertex X="15279" Y="13418" Z="0"/>
					<Vertex X="15262" Y="13429" Z="0"/>
					<Vertex X="15229" Y="13440" Z="0"/>
					<Vertex X="15146" Y="13468" Z="0"/>
					<Vertex X="15130" Y="13473" Z="0"/>
					<Vertex X="15102" Y="13484" Z="0"/>
					<Vertex X="15086" Y="13490" Z="0"/>
					<Vertex X="15069" Y="13496" Z="0"/>
					<Vertex X="15076" Y="13528" Z="0"/>
					<Vertex X="15049" Y="13528" Z="0"/>
					<Vertex X="15035" Y="13528" Z="0"/>
					<Vertex X="15007" Y="13556" Z="0"/>
					<Vertex X="14993" Y="13570" Z="0"/>
					<Vertex X="14980" Y="13584" Z="0"/>
					<Vertex X="14952" Y="13597" Z="0"/>
					<Vertex X="14938" Y="13611" Z="0"/>
					<Vertex X="14910" Y="13625" Z="0"/>
					<Vertex X="14897" Y="13639" Z="0"/>
					<Vertex X="14855" Y="13680" Z="0"/>
					<Vertex X="14841" Y="13694" Z="0"/>
					<Vertex X="14786" Y="13749" Z="0"/>
					<Vertex X="14758" Y="13805" Z="0"/>
					<Vertex X="14745" Y="13832" Z="0"/>
					<Vertex X="14717" Y="13943" Z="0"/>
					<Vertex X="14703" Y="13984" Z="0"/>
					<Vertex X="14675" Y="14040" Z="0"/>
					<Vertex X="14675" Y="14067" Z="0"/>
					<Vertex X="14662" Y="14123" Z="0"/>
					<Vertex X="14662" Y="14164" Z="0"/>
					<Vertex X="14620" Y="14565" Z="0"/>
					<Vertex X="14620" Y="14620" Z="0"/>
					<Vertex X="14620" Y="14675" Z="0"/>
					<Vertex X="14620" Y="14717" Z="0"/>
					<Vertex X="14620" Y="14772" Z="0"/>
					<Vertex X="14620" Y="14827" Z="0"/>
					<Vertex X="14620" Y="14841" Z="0"/>
					<Vertex X="14620" Y="14869" Z="0"/>
					<Vertex X="14620" Y="14883" Z="0"/>
					<Vertex X="14620" Y="14952" Z="0"/>
					<Vertex X="14620" Y="14965" Z="0"/>
					<Vertex X="14620" Y="15159" Z="0"/>
					<Vertex X="14606" Y="15228" Z="0"/>
					<Vertex X="14606" Y="15297" Z="0"/>
					<Vertex X="14565" Y="15366" Z="0"/>
					<Vertex X="14565" Y="15394" Z="0"/>
					<Vertex X="14565" Y="15435" Z="0"/>
					<Vertex X="14537" Y="15477" Z="0"/>
					<Vertex X="14523" Y="15518" Z="0"/>
					<Vertex X="14385" Y="15753" Z="0"/>
					<Vertex X="14385" Y="15795" Z="0"/>
					<Vertex X="14289" Y="16209" Z="0"/>
					<Vertex X="14289" Y="16237" Z="0"/>
					<Vertex X="14289" Y="16264" Z="0"/>
					<Vertex X="14289" Y="16306" Z="0"/>
					<Vertex X="14289" Y="16320" Z="0"/>
					<Vertex X="14275" Y="16361" Z="0"/>
					<Vertex X="14247" Y="16403" Z="0"/>
					<Vertex X="14233" Y="16444" Z="0"/>
					<Vertex X="14095" Y="16624" Z="0"/>
					<Vertex X="14054" Y="16693" Z="0"/>
					<Vertex X="13902" Y="17093" Z="0"/>
					<Vertex X="13888" Y="17121" Z="0"/>
					<Vertex X="13860" Y="17149" Z="0"/>
					<Vertex X="13846" Y="17204" Z="0"/>
					<Vertex X="13846" Y="17218" Z="0"/>
					<Vertex X="13791" Y="17273" Z="0"/>
					<Vertex X="13763" Y="17301" Z="0"/>
					<Vertex X="13542" Y="17480" Z="0"/>
					<Vertex X="13501" Y="17522" Z="0"/>
					<Vertex X="13473" Y="17536" Z="0"/>
					<Vertex X="13418" Y="17577" Z="0"/>
					<Vertex X="13363" Y="17646" Z="0"/>
					<Vertex X="13252" Y="17757" Z="0"/>
					<Vertex X="13238" Y="17771" Z="0"/>
					<Vertex X="13100" Y="17867" Z="0"/>
					<Vertex X="13086" Y="17867" Z="0"/>
					<Vertex X="12948" Y="17923" Z="0"/>
					<Vertex X="12907" Y="17936" Z="0"/>
					<Vertex X="12561" Y="18006" Z="0"/>
					<Vertex X="12299" Y="18047" Z="0"/>
					<Vertex X="12230" Y="18047" Z="0"/>
					<Vertex X="12174" Y="18047" Z="0"/>
					<Vertex X="12105" Y="18047" Z="0"/>
					<Vertex X="12009" Y="18047" Z="0"/>
					<Vertex X="11138" Y="17978" Z="0"/>
					<Vertex X="11069" Y="17964" Z="0"/>
					<Vertex X="10986" Y="17964" Z="0"/>
					<Vertex X="10917" Y="17936" Z="0"/>
					<Vertex X="10903" Y="17936" Z="0"/>
					<Vertex X="10862" Y="17936" Z="0"/>
					<Vertex X="10834" Y="17936" Z="0"/>
					<Vertex X="10751" Y="17923" Z="0"/>
					<Vertex X="10737" Y="17923" Z="0"/>
					<Vertex X="10723" Y="17923" Z="0"/>
					<Vertex X="10710" Y="17923" Z="0"/>
					<Vertex X="10696" Y="17923" Z="0"/>
					<Vertex X="10654" Y="17909" Z="0"/>
					<Vertex X="10641" Y="17895" Z="0"/>
					<Vertex X="10627" Y="17895" Z="0"/>
					<Vertex X="10613" Y="17881" Z="0"/>
					<Vertex X="10599" Y="17881" Z="0"/>
					<Vertex X="10585" Y="17881" Z="0"/>
					<Vertex X="10571" Y="17881" Z="0"/>
					<Vertex X="10558" Y="17881" Z="0"/>
					<Vertex X="10461" Y="17854" Z="0"/>
					<Vertex X="10433" Y="17854" Z="0"/>
					<Vertex X="10281" Y="17812" Z="0"/>
					<Vertex X="10171" Y="17798" Z="0"/>
					<Vertex X="10171" Y="17784" Z="0"/>
					<Vertex X="10019" Y="17715" Z="0"/>
					<Vertex X="9936" Y="17688" Z="0"/>
					<Vertex X="9922" Y="17674" Z="0"/>
					<Vertex X="9908" Y="17674" Z="0"/>
					<Vertex X="9908" Y="17660" Z="0"/>
					<Vertex X="9894" Y="17646" Z="0"/>
					<Vertex X="9881" Y="17632" Z="0"/>
					<Vertex X="9881" Y="17619" Z="0"/>
					<Vertex X="9894" Y="17619" Z="0"/>
					<Vertex X="9908" Y="17619" Z="0"/>
					<Vertex X="9922" Y="17619" Z="0"/>
					<Vertex X="9977" Y="17591" Z="0"/>
					<Vertex X="10005" Y="17536" Z="0"/>
					<Vertex X="10005" Y="17522" Z="0"/>
					<Vertex X="10019" Y="17494" Z="0"/>
					<Vertex X="10115" Y="17453" Z="0"/>
					<Vertex X="10115" Y="17439" Z="0"/>
					<Vertex X="10129" Y="17439" Z="0"/>
					<Vertex X="10143" Y="17439" Z="0"/>
					<Vertex X="10171" Y="17439" Z="0"/>
					<Vertex X="10185" Y="17439" Z="0"/>
					<Vertex X="10212" Y="17439" Z="0"/>
					<Vertex X="10309" Y="17411" Z="0"/>
					<Vertex X="10309" Y="17398" Z="0"/>
					<Vertex X="10337" Y="17384" Z="0"/>
					<Vertex X="10392" Y="17273" Z="0"/>
					<Vertex X="13473" Y="13771" Z="0"/>
					<Vertex X="13473" Y="13765" Z="0"/>
					<Vertex X="13468" Y="13765" Z="0"/>
					<Vertex X="13462" Y="13760" Z="0"/>
					<Vertex X="13457" Y="13754" Z="0"/>
					<Vertex X="13451" Y="13738" Z="0"/>
					<Vertex X="13446" Y="13699" Z="0"/>
					<Vertex X="13446" Y="13688" Z="0"/>
					<Vertex X="13446" Y="13677" Z="0"/>
					<Vertex X="13440" Y="13650" Z="0"/>
					<Vertex X="13440" Y="13633" Z="0"/>
					<Vertex X="13440" Y="13611" Z="0"/>
					<Vertex X="13440" Y="13589" Z="0"/>
					<Vertex X="13440" Y="13545" Z="0"/>
					<Vertex X="13440" Y="13523" Z="0"/>
					<Vertex X="13440" Y="13496" Z="0"/>
					<Vertex X="13440" Y="13435" Z="0"/>
					<Vertex X="13446" Y="13413" Z="0"/>
					<Vertex X="13462" Y="13352" Z="0"/>
					<Vertex X="13473" Y="13325" Z="0"/>
					<Vertex X="13479" Y="13308" Z="0"/>
					<Vertex X="13479" Y="13292" Z="0"/>
					<Vertex X="13495" Y="13259" Z="0"/>
					<Vertex X="13495" Y="13242" Z="0"/>
					<Vertex X="13501" Y="13226" Z="0"/>
					<Vertex X="13512" Y="13209" Z="0"/>
					<Vertex X="13517" Y="13204" Z="0"/>
					<Vertex X="13517" Y="13198" Z="0"/>
					<Vertex X="13517" Y="13187" Z="0"/>
					<Vertex X="13523" Y="13171" Z="0"/>
					<Vertex X="13528" Y="13154" Z="0"/>
					<Vertex X="13534" Y="13149" Z="0"/>
					<Vertex X="13534" Y="13138" Z="0"/>
					<Vertex X="13539" Y="13127" Z="0"/>
					<Vertex X="13539" Y="13116" Z="0"/>
					<Vertex X="13539" Y="13105" Z="0"/>
					<Vertex X="13539" Y="13094" Z="0"/>
					<Vertex X="13539" Y="13088" Z="0"/>
					<Vertex X="13550" Y="13044" Z="0"/>
					<Vertex X="13550" Y="13033" Z="0"/>
					<Vertex X="13550" Y="13022" Z="0"/>
					<Vertex X="13556" Y="13000" Z="0"/>
					<Vertex X="13556" Y="12989" Z="0"/>
					<Vertex X="13556" Y="12984" Z="0"/>
					<Vertex X="13556" Y="12973" Z="0"/>
					<Vertex X="13556" Y="12962" Z="0"/>
					<Vertex X="13556" Y="12945" Z="0"/>
					<Vertex X="13556" Y="12940" Z="0"/>
					<Vertex X="13556" Y="12912" Z="0"/>
					<Vertex X="13556" Y="12896" Z="0"/>
					<Vertex X="13556" Y="12890" Z="0"/>
					<Vertex X="13556" Y="12879" Z="0"/>
					<Vertex X="13556" Y="12874" Z="0"/>
					<Vertex X="13556" Y="12863" Z="0"/>
					<Vertex X="13556" Y="12857" Z="0"/>
					<Vertex X="13556" Y="12824" Z="0"/>
					<Vertex X="13556" Y="12819" Z="0"/>
					<Vertex X="13550" Y="12791" Z="0"/>
					<Vertex X="13545" Y="12785" Z="0"/>
					<Vertex X="13545" Y="12780" Z="0"/>
					<Vertex X="13545" Y="12774" Z="0"/>
					<Vertex X="13539" Y="12769" Z="0"/>
					<Vertex X="13539" Y="12763" Z="0"/>
					<Vertex X="13534" Y="12758" Z="0"/>
					<Vertex X="13528" Y="12758" Z="0"/>
					<Vertex X="13523" Y="12752" Z="0"/>
					<Vertex X="13517" Y="12752" Z="0"/>
					<Vertex X="13512" Y="12752" Z="0"/>
					<Vertex X="13501" Y="12747" Z="0"/>
					<Vertex X="13495" Y="12747" Z="0"/>
					<Vertex X="13484" Y="12741" Z="0"/>
					<Vertex X="13473" Y="12741" Z="0"/>
					<Vertex X="13457" Y="12736" Z="0"/>
					<Vertex X="13451" Y="12736" Z="0"/>
					<Vertex X="13440" Y="12730" Z="0"/>
					<Vertex X="13402" Y="12725" Z="0"/>
					<Vertex X="13385" Y="12714" Z="0"/>
					<Vertex X="13352" Y="12708" Z="0"/>
					<Vertex X="13336" Y="12708" Z="0"/>
					<Vertex X="13314" Y="12692" Z="0"/>
					<Vertex X="13297" Y="12692" Z="0"/>
					<Vertex X="13275" Y="12681" Z="0"/>
					<Vertex X="13259" Y="12670" Z="0"/>
					<Vertex X="13231" Y="12664" Z="0"/>
					<Vertex X="13182" Y="12648" Z="0"/>
					<Vertex X="13176" Y="12648" Z="0"/>
					<Vertex X="13159" Y="12642" Z="0"/>
					<Vertex X="13154" Y="12642" Z="0"/>
					<Vertex X="13143" Y="12631" Z="0"/>
					<Vertex X="13137" Y="12631" Z="0"/>
					<Vertex X="13132" Y="12631" Z="0"/>
					<Vertex X="13132" Y="12626" Z="0"/>
					<Vertex X="13121" Y="12626" Z="0"/>
					<Vertex X="13115" Y="12615" Z="0"/>
					<Vertex X="13082" Y="12598" Z="0"/>
					<Vertex X="13082" Y="12593" Z="0"/>
					<Vertex X="13071" Y="12587" Z="0"/>
					<Vertex X="13060" Y="12582" Z="0"/>
					<Vertex X="13049" Y="12571" Z="0"/>
					<Vertex X="13044" Y="12571" Z="0"/>
					<Vertex X="13027" Y="12554" Z="0"/>
					<Vertex X="13022" Y="12543" Z="0"/>
					<Vertex X="13011" Y="12538" Z="0"/>
					<Vertex X="12989" Y="12505" Z="0"/>
					<Vertex X="12983" Y="12499" Z="0"/>
					<Vertex X="12972" Y="12477" Z="0"/>
					<Vertex X="12972" Y="12466" Z="0"/>
					<Vertex X="12967" Y="12461" Z="0"/>
					<Vertex X="12956" Y="12439" Z="0"/>
					<Vertex X="12956" Y="12428" Z="0"/>
					<Vertex X="12950" Y="12384" Z="0"/>
					<Vertex X="12893" Y="12381" Z="0"/>
					<Vertex X="12879" Y="12506" Z="0"/>
					<Vertex X="12865" Y="12561" Z="0"/>
					<Vertex X="12865" Y="12575" Z="0"/>
					<Vertex X="12879" Y="12658" Z="0"/>
					<Vertex X="12879" Y="12672" Z="0"/>
					<Vertex X="12879" Y="12685" Z="0"/>
					<Vertex X="12879" Y="12713" Z="0"/>
					<Vertex X="12879" Y="12727" Z="0"/>
					<Vertex X="12865" Y="12755" Z="0"/>
					<Vertex X="12851" Y="12782" Z="0"/>
					<Vertex X="12824" Y="12810" Z="0"/>
					<Vertex X="12824" Y="12837" Z="0"/>
					<Vertex X="12810" Y="12851" Z="0"/>
					<Vertex X="12755" Y="12948" Z="0"/>
					<Vertex X="12727" Y="12976" Z="0"/>
					<Vertex X="12658" Y="13086" Z="0"/>
					<Vertex X="12547" Y="13211" Z="0"/>
					<Vertex X="12520" Y="13238" Z="0"/>
					<Vertex X="12506" Y="13238" Z="0"/>
					<Vertex X="12465" Y="13280" Z="0"/>
					<Vertex X="12437" Y="13307" Z="0"/>
					<Vertex X="12409" Y="13363" Z="0"/>
					<Vertex X="12299" Y="13694" Z="0"/>
					<Vertex X="12299" Y="13722" Z="0"/>
					<Vertex X="12271" Y="13777" Z="0"/>
					<Vertex X="12257" Y="13819" Z="0"/>
					<Vertex X="12188" Y="13943" Z="0"/>
					<Vertex X="12161" Y="13971" Z="0"/>
					<Vertex X="12091" Y="14067" Z="0"/>
					<Vertex X="12064" Y="14095" Z="0"/>
					<Vertex X="12050" Y="14109" Z="0"/>
					<Vertex X="11995" Y="14123" Z="0"/>
					<Vertex X="11967" Y="14136" Z="0"/>
					<Vertex X="11912" Y="14150" Z="0"/>
					<Vertex X="11884" Y="14178" Z="0"/>
					<Vertex X="11566" Y="14302" Z="0"/>
					<Vertex X="11525" Y="14316" Z="0"/>
					<Vertex X="11483" Y="14330" Z="0"/>
					<Vertex X="11428" Y="14344" Z="0"/>
					<Vertex X="11387" Y="14357" Z="0"/>
					<Vertex X="11331" Y="14371" Z="0"/>
					<Vertex X="11249" Y="14399" Z="0"/>
					<Vertex X="11193" Y="14413" Z="0"/>
					<Vertex X="11138" Y="14427" Z="0"/>
					<Vertex X="10889" Y="14482" Z="0"/>
					<Vertex X="10834" Y="14509" Z="0"/>
					<Vertex X="10806" Y="14509" Z="0"/>
					<Vertex X="10793" Y="14523" Z="0"/>
					<Vertex X="10765" Y="14523" Z="0"/>
					<Vertex X="10737" Y="14523" Z="0"/>
					<Vertex X="10710" Y="14551" Z="0"/>
					<Vertex X="10668" Y="14551" Z="0"/>
					<Vertex X="10641" Y="14565" Z="0"/>
					<Vertex X="10613" Y="14565" Z="0"/>
					<Vertex X="10530" Y="14579" Z="0"/>
					<Vertex X="10419" Y="14579" Z="0"/>
					<Vertex X="10433" Y="14565" Z="0"/>
					<Vertex X="11746" Y="12907" Z="0"/>
					<Vertex X="10982" Y="13295" Z="0"/>
					<Vertex X="10982" Y="13259" Z="0"/>
					<Vertex X="10982" Y="13251" Z="0"/>
					<Vertex X="10982" Y="13244" Z="0"/>
					<Vertex X="10982" Y="13222" Z="0"/>
					<Vertex X="10982" Y="13215" Z="0"/>
					<Vertex X="10982" Y="13193" Z="0"/>
					<Vertex X="10975" Y="13186" Z="0"/>
					<Vertex X="10968" Y="13164" Z="0"/>
					<Vertex X="10932" Y="13121" Z="0"/>
					<Vertex X="10888" Y="13114" Z="0"/>
					<Vertex X="10881" Y="13106" Z="0"/>
					<Vertex X="10881" Y="13099" Z="0"/>
					<Vertex X="10866" Y="13099" Z="0"/>
					<Vertex X="10859" Y="13099" Z="0"/>
					<Vertex X="10830" Y="13099" Z="0"/>
					<Vertex X="10736" Y="13077" Z="0"/>
					<Vertex X="10721" Y="13077" Z="0"/>
					<Vertex X="10707" Y="13077" Z="0"/>
					<Vertex X="10663" Y="13077" Z="0"/>
					<Vertex X="10627" Y="13077" Z="0"/>
					<Vertex X="10555" Y="13077" Z="0"/>
					<Vertex X="10497" Y="13077" Z="0"/>
					<Vertex X="10475" Y="13077" Z="0"/>
					<Vertex X="10482" Y="13077" Z="0"/>
					<Vertex X="10540" Y="13077" Z="0"/>
					<Vertex X="10576" Y="13077" Z="0"/>
					<Vertex X="10634" Y="13077" Z="0"/>
					<Vertex X="10707" Y="13070" Z="0"/>
					<Vertex X="10750" Y="13070" Z="0"/>
					<Vertex X="10823" Y="13070" Z="0"/>
					<Vertex X="10866" Y="13070" Z="0"/>
					<Vertex X="10910" Y="13070" Z="0"/>
					<Vertex X="10924" Y="13063" Z="0"/>
					<Vertex X="10961" Y="13041" Z="0"/>
					<Vertex X="10961" Y="13034" Z="0"/>
					<Vertex X="10982" Y="13027" Z="0"/>
					<Vertex X="10997" Y="13019" Z="0"/>
					<Vertex X="10997" Y="13012" Z="0"/>
					<Vertex X="10990" Y="13012" Z="0"/>
					<Vertex X="10982" Y="13012" Z="0"/>
					<Vertex X="10968" Y="13005" Z="0"/>
					<Vertex X="10968" Y="12998" Z="0"/>
					<Vertex X="10946" Y="12998" Z="0"/>
					<Vertex X="10917" Y="12983" Z="0"/>
					<Vertex X="10903" Y="12983" Z="0"/>
					<Vertex X="10888" Y="12976" Z="0"/>
					<Vertex X="10874" Y="12969" Z="0"/>
					<Vertex X="10852" Y="12961" Z="0"/>
					<Vertex X="10823" Y="12947" Z="0"/>
					<Vertex X="10801" Y="12940" Z="0"/>
					<Vertex X="10779" Y="12940" Z="0"/>
					<Vertex X="10765" Y="12940" Z="0"/>
					<Vertex X="10750" Y="12932" Z="0"/>
					<Vertex X="10736" Y="12932" Z="0"/>
					<Vertex X="10685" Y="12925" Z="0"/>
					<Vertex X="10671" Y="12925" Z="0"/>
					<Vertex X="10663" Y="12918" Z="0"/>
					<Vertex X="10656" Y="12911" Z="0"/>
					<Vertex X="10649" Y="12911" Z="0"/>
					<Vertex X="10642" Y="12896" Z="0"/>
					<Vertex X="10620" Y="12882" Z="0"/>
					<Vertex X="10613" Y="12867" Z="0"/>
					<Vertex X="10591" Y="12845" Z="0"/>
					<Vertex X="10562" Y="12809" Z="0"/>
					<Vertex X="10547" Y="12780" Z="0"/>
					<Vertex X="10540" Y="12751" Z="0"/>
					<Vertex X="10540" Y="12722" Z="0"/>
					<Vertex X="10526" Y="12672" Z="0"/>
					<Vertex X="10526" Y="12650" Z="0"/>
					<Vertex X="10518" Y="12606" Z="0"/>
					<Vertex X="10504" Y="12556" Z="0"/>
					<Vertex X="10497" Y="12541" Z="0"/>
					<Vertex X="10489" Y="12534" Z="0"/>
					<Vertex X="10489" Y="12505" Z="0"/>
					<Vertex X="10489" Y="12483" Z="0"/>
					<Vertex X="10489" Y="12469" Z="0"/>
					<Vertex X="10489" Y="12461" Z="0"/>
					<Vertex X="10489" Y="12432" Z="0"/>
					<Vertex X="10489" Y="12411" Z="0"/>
					<Vertex X="10482" Y="12374" Z="0"/>
					<Vertex X="10475" Y="12360" Z="0"/>
					<Vertex X="10468" Y="12353" Z="0"/>
					<Vertex X="10460" Y="12353" Z="0"/>
					<Vertex X="10453" Y="12353" Z="0"/>
					<Vertex X="10475" Y="12353" Z="0"/>
					<Vertex X="10489" Y="12353" Z="0"/>
					<Vertex X="10504" Y="12345" Z="0"/>
					<Vertex X="10540" Y="12324" Z="0"/>
					<Vertex X="10605" Y="12309" Z="0"/>
					<Vertex X="10627" Y="12309" Z="0"/>
					<Vertex X="10649" Y="12302" Z="0"/>
					<Vertex X="10678" Y="12295" Z="0"/>
					<Vertex X="10692" Y="12295" Z="0"/>
					<Vertex X="10700" Y="12295" Z="0"/>
					<Vertex X="10714" Y="12295" Z="0"/>
					<Vertex X="10721" Y="12287" Z="0"/>
					<Vertex X="10765" Y="12273" Z="0"/>
					<Vertex X="10779" Y="12273" Z="0"/>
					<Vertex X="10794" Y="12273" Z="0"/>
					<Vertex X="10801" Y="12273" Z="0"/>
					<Vertex X="10845" Y="12273" Z="0"/>
					<Vertex X="10888" Y="12266" Z="0"/>
					<Vertex X="10903" Y="12258" Z="0"/>
					<Vertex X="10939" Y="12244" Z="0"/>
					<Vertex X="10997" Y="12222" Z="0"/>
					<Vertex X="11055" Y="12193" Z="0"/>
					<Vertex X="11084" Y="12171" Z="0"/>
					<Vertex X="11091" Y="12128" Z="0"/>
					<Vertex X="11084" Y="12128" Z="0"/>
					<Vertex X="11062" Y="12106" Z="0"/>
					<Vertex X="11048" Y="12092" Z="0"/>
					<Vertex X="10982" Y="12063" Z="0"/>
					<Vertex X="10975" Y="12048" Z="0"/>
					<Vertex X="10946" Y="12034" Z="0"/>
					<Vertex X="10932" Y="12026" Z="0"/>
					<Vertex X="10924" Y="12019" Z="0"/>
					<Vertex X="10859" Y="11983" Z="0"/>
					<Vertex X="10852" Y="11983" Z="0"/>
					<Vertex X="10816" Y="11961" Z="0"/>
					<Vertex X="10808" Y="11954" Z="0"/>
					<Vertex X="10787" Y="11947" Z="0"/>
					<Vertex X="10765" Y="11939" Z="0"/>
					<Vertex X="10685" Y="11889" Z="0"/>
					<Vertex X="10678" Y="11881" Z="0"/>
					<Vertex X="10678" Y="11874" Z="0"/>
					<Vertex X="10671" Y="11874" Z="0"/>
					<Vertex X="10663" Y="11867" Z="0"/>
					<Vertex X="10642" Y="11831" Z="0"/>
					<Vertex X="10634" Y="11823" Z="0"/>
					<Vertex X="10620" Y="11816" Z="0"/>
					<Vertex X="10620" Y="11809" Z="0"/>
					<Vertex X="10620" Y="11802" Z="0"/>
					<Vertex X="10620" Y="11787" Z="0"/>
					<Vertex X="10620" Y="11773" Z="0"/>
					<Vertex X="10620" Y="11765" Z="0"/>
					<Vertex X="10620" Y="11736" Z="0"/>
					<Vertex X="10620" Y="11729" Z="0"/>
					<Vertex X="10620" Y="11722" Z="0"/>
					<Vertex X="10620" Y="11715" Z="0"/>
					<Vertex X="10627" Y="11693" Z="0"/>
					<Vertex X="10627" Y="11678" Z="0"/>
					<Vertex X="10627" Y="11635" Z="0"/>
					<Vertex X="10627" Y="11628" Z="0"/>
					<Vertex X="10634" Y="11613" Z="0"/>
					<Vertex X="10634" Y="11606" Z="0"/>
					<Vertex X="10634" Y="11599" Z="0"/>
					<Vertex X="10634" Y="11591" Z="0"/>
					<Vertex X="10678" Y="11519" Z="0"/>
					<Vertex X="10685" Y="11497" Z="0"/>
					<Vertex X="10692" Y="11490" Z="0"/>
					<Vertex X="10700" Y="11475" Z="0"/>
					<Vertex X="10714" Y="11461" Z="0"/>
					<Vertex X="10729" Y="11439" Z="0"/>
					<Vertex X="10750" Y="11417" Z="0"/>
					<Vertex X="10750" Y="11410" Z="0"/>
					<Vertex X="10772" Y="11381" Z="0"/>
					<Vertex X="10787" Y="11367" Z="0"/>
					<Vertex X="10794" Y="11359" Z="0"/>
					<Vertex X="10794" Y="11345" Z="0"/>
					<Vertex X="10801" Y="11330" Z="0"/>
					<Vertex X="10816" Y="11309" Z="0"/>
					<Vertex X="10823" Y="11301" Z="0"/>
					<Vertex X="10837" Y="11272" Z="0"/>
					<Vertex X="10837" Y="11258" Z="0"/>
					<Vertex X="10845" Y="11251" Z="0"/>
					<Vertex X="10852" Y="11236" Z="0"/>
					<Vertex X="10852" Y="11214" Z="0"/>
					<Vertex X="10866" Y="11207" Z="0"/>
					<Vertex X="10866" Y="11200" Z="0"/>
					<Vertex X="10866" Y="11193" Z="0"/>
					<Vertex X="10866" Y="11185" Z="0"/>
					<Vertex X="10874" Y="11171" Z="0"/>
					<Vertex X="10895" Y="11127" Z="0"/>
					<Vertex X="10903" Y="11120" Z="0"/>
					<Vertex X="10910" Y="11098" Z="0"/>
					<Vertex X="10939" Y="11055" Z="0"/>
					<Vertex X="10939" Y="11048" Z="0"/>
					<Vertex X="10939" Y="11040" Z="0"/>
					<Vertex X="10946" Y="11011" Z="0"/>
					<Vertex X="10961" Y="11004" Z="0"/>
					<Vertex X="10961" Y="10982" Z="0"/>
					<Vertex X="10968" Y="10932" Z="0"/>
					<Vertex X="10982" Y="10917" Z="0"/>
					<Vertex X="10982" Y="10910" Z="0"/>
					<Vertex X="10990" Y="10888" Z="0"/>
					<Vertex X="10990" Y="10881" Z="0"/>
					<Vertex X="10990" Y="10866" Z="0"/>
					<Vertex X="10990" Y="10845" Z="0"/>
					<Vertex X="10997" Y="10808" Z="0"/>
					<Vertex X="11004" Y="10794" Z="0"/>
					<Vertex X="11004" Y="10779" Z="0"/>
					<Vertex X="11004" Y="10772" Z="0"/>
					<Vertex X="11004" Y="10758" Z="0"/>
					<Vertex X="11004" Y="10729" Z="0"/>
					<Vertex X="11011" Y="10714" Z="0"/>
					<Vertex X="11011" Y="10692" Z="0"/>
					<Vertex X="11019" Y="10685" Z="0"/>
					<Vertex X="11033" Y="10678" Z="0"/>
					<Vertex X="11040" Y="10663" Z="0"/>
					<Vertex X="11069" Y="10642" Z="0"/>
					<Vertex X="11077" Y="10634" Z="0"/>
					<Vertex X="11084" Y="10634" Z="0"/>
					<Vertex X="11091" Y="10620" Z="0"/>
					<Vertex X="11098" Y="10613" Z="0"/>
					<Vertex X="11113" Y="10598" Z="0"/>
					<Vertex X="11120" Y="10591" Z="0"/>
					<Vertex X="11142" Y="10562" Z="0"/>
					<Vertex X="11149" Y="10555" Z="0"/>
					<Vertex X="11164" Y="10533" Z="0"/>
					<Vertex X="11171" Y="10518" Z="0"/>
					<Vertex X="11178" Y="10518" Z="0"/>
					<Vertex X="11178" Y="10504" Z="0"/>
					<Vertex X="11185" Y="10497" Z="0"/>
					<Vertex X="11200" Y="10475" Z="0"/>
					<Vertex X="11207" Y="10468" Z="0"/>
					<Vertex X="11207" Y="10460" Z="0"/>
					<Vertex X="11222" Y="10446" Z="0"/>
					<Vertex X="11229" Y="10439" Z="0"/>
					<Vertex X="11236" Y="10417" Z="0"/>
					<Vertex X="11251" Y="10402" Z="0"/>
					<Vertex X="11265" Y="10373" Z="0"/>
					<Vertex X="11272" Y="10359" Z="0"/>
					<Vertex X="11272" Y="10352" Z="0"/>
					<Vertex X="11280" Y="10344" Z="0"/>
					<Vertex X="11280" Y="10337" Z="0"/>
					<Vertex X="11287" Y="10330" Z="0"/>
					<Vertex X="11294" Y="10315" Z="0"/>
					<Vertex X="11301" Y="10308" Z="0"/>
					<Vertex X="11309" Y="10265" Z="0"/>
					<Vertex X="11316" Y="10250" Z="0"/>
					<Vertex X="11323" Y="10236" Z="0"/>
					<Vertex X="11352" Y="10192" Z="0"/>
					<Vertex X="11352" Y="10185" Z="0"/>
					<Vertex X="11367" Y="10170" Z="0"/>
					<Vertex X="11367" Y="10163" Z="0"/>
					<Vertex X="11374" Y="10141" Z="0"/>
					<Vertex X="11374" Y="10127" Z="0"/>
					<Vertex X="11381" Y="10127" Z="0"/>
					<Vertex X="11388" Y="10105" Z="0"/>
					<Vertex X="11388" Y="10098" Z="0"/>
					<Vertex X="11461" Y="9946" Z="0"/>
					<Vertex X="11475" Y="9917" Z="0"/>
					<Vertex X="11497" Y="9888" Z="0"/>
					<Vertex X="11497" Y="9866" Z="0"/>
					<Vertex X="11504" Y="9851" Z="0"/>
					<Vertex X="11512" Y="9793" Z="0"/>
					<Vertex X="11512" Y="9786" Z="0"/>
					<Vertex X="11504" Y="9764" Z="0"/>
					<Vertex X="11504" Y="9750" Z="0"/>
					<Vertex X="11504" Y="9743" Z="0"/>
					<Vertex X="11504" Y="9685" Z="0"/>
					<Vertex X="11504" Y="9663" Z="0"/>
					<Vertex X="11504" Y="9648" Z="0"/>
					<Vertex X="11504" Y="9634" Z="0"/>
					<Vertex X="11504" Y="9547" Z="0"/>
					<Vertex X="11504" Y="9540" Z="0"/>
					<Vertex X="11512" Y="9525" Z="0"/>
					<Vertex X="11519" Y="9511" Z="0"/>
					<Vertex X="11526" Y="9496" Z="0"/>
					<Vertex X="11526" Y="9489" Z="0"/>
					<Vertex X="11533" Y="9489" Z="0"/>
					<Vertex X="11555" Y="9467" Z="0"/>
					<Vertex X="11562" Y="9460" Z="0"/>
					<Vertex X="11570" Y="9453" Z="0"/>
					<Vertex X="11599" Y="9438" Z="0"/>
					<Vertex X="11606" Y="9431" Z="0"/>
					<Vertex X="11628" Y="9417" Z="0"/>
					<Vertex X="11657" Y="9395" Z="0"/>
					<Vertex X="11664" Y="9388" Z="0"/>
					<Vertex X="11700" Y="9351" Z="0"/>
					<Vertex X="11707" Y="9344" Z="0"/>
					<Vertex X="11715" Y="9337" Z="0"/>
					<Vertex X="11722" Y="9322" Z="0"/>
					<Vertex X="11729" Y="9322" Z="0"/>
					<Vertex X="11736" Y="9308" Z="0"/>
					<Vertex X="11751" Y="9301" Z="0"/>
					<Vertex X="11787" Y="9257" Z="0"/>
					<Vertex X="11802" Y="9243" Z="0"/>
					<Vertex X="11816" Y="9235" Z="0"/>
					<Vertex X="11831" Y="9228" Z="0"/>
					<Vertex X="11838" Y="9221" Z="0"/>
					<Vertex X="11852" Y="9206" Z="0"/>
					<Vertex X="11867" Y="9199" Z="0"/>
					<Vertex X="11881" Y="9177" Z="0"/>
					<Vertex X="11896" Y="9170" Z="0"/>
					<Vertex X="11896" Y="9163" Z="0"/>
					<Vertex X="11896" Y="9156" Z="0"/>
					<Vertex X="11910" Y="9141" Z="0"/>
					<Vertex X="11918" Y="9127" Z="0"/>
					<Vertex X="11925" Y="9119" Z="0"/>
					<Vertex X="11954" Y="9090" Z="0"/>
					<Vertex X="11961" Y="9083" Z="0"/>
					<Vertex X="11968" Y="9069" Z="0"/>
					<Vertex X="11968" Y="9054" Z="0"/>
					<Vertex X="11990" Y="9040" Z="0"/>
					<Vertex X="11997" Y="9032" Z="0"/>
					<Vertex X="12005" Y="9025" Z="0"/>
					<Vertex X="12005" Y="9011" Z="0"/>
					<Vertex X="12012" Y="8996" Z="0"/>
					<Vertex X="12026" Y="8974" Z="0"/>
					<Vertex X="12041" Y="8953" Z="0"/>
					<Vertex X="12048" Y="8953" Z="0"/>
					<Vertex X="12048" Y="8938" Z="0"/>
					<Vertex X="12055" Y="8931" Z="0"/>
					<Vertex X="12055" Y="8924" Z="0"/>
					<Vertex X="12063" Y="8916" Z="0"/>
					<Vertex X="12077" Y="8887" Z="0"/>
					<Vertex X="12092" Y="8866" Z="0"/>
					<Vertex X="12106" Y="8837" Z="0"/>
					<Vertex X="12106" Y="8822" Z="0"/>
					<Vertex X="12113" Y="8808" Z="0"/>
					<Vertex X="12128" Y="8800" Z="0"/>
					<Vertex X="12128" Y="8786" Z="0"/>
					<Vertex X="12135" Y="8786" Z="0"/>
					<Vertex X="12157" Y="8764" Z="0"/>
					<Vertex X="12186" Y="8735" Z="0"/>
					<Vertex X="12200" Y="8721" Z="0"/>
					<Vertex X="12222" Y="8706" Z="0"/>
					<Vertex X="12229" Y="8699" Z="0"/>
					<Vertex X="12237" Y="8684" Z="0"/>
					<Vertex X="12244" Y="8677" Z="0"/>
					<Vertex X="12258" Y="8670" Z="0"/>
					<Vertex X="12258" Y="8663" Z="0"/>
					<Vertex X="12266" Y="8655" Z="0"/>
					<Vertex X="12280" Y="8619" Z="0"/>
					<Vertex X="12287" Y="8605" Z="0"/>
					<Vertex X="12295" Y="8583" Z="0"/>
					<Vertex X="12309" Y="8554" Z="0"/>
					<Vertex X="12316" Y="8547" Z="0"/>
					<Vertex X="12331" Y="8532" Z="0"/>
					<Vertex X="12331" Y="8525" Z="0"/>
					<Vertex X="12331" Y="8518" Z="0"/>
					<Vertex X="12331" Y="8510" Z="0"/>
					<Vertex X="12338" Y="8510" Z="0"/>
					<Vertex X="12338" Y="8503" Z="0"/>
					<Vertex X="12338" Y="8496" Z="0"/>
					<Vertex X="12345" Y="8496" Z="0"/>
					<Vertex X="12353" Y="8489" Z="0"/>
					<Vertex X="12360" Y="8474" Z="0"/>
					<Vertex X="12374" Y="8467" Z="0"/>
					<Vertex X="12382" Y="8467" Z="0"/>
					<Vertex X="12389" Y="8460" Z="0"/>
					<Vertex X="12396" Y="8452" Z="0"/>
					<Vertex X="12396" Y="8445" Z="0"/>
					<Vertex X="12432" Y="8409" Z="0"/>
					<Vertex X="12492" Y="8402" Z="0"/>
					<Vertex X="12506" Y="8388" Z="0"/>
					<Vertex X="12506" Y="8346" Z="0"/>
					<Vertex X="12520" Y="8333" Z="0"/>
					<Vertex X="12520" Y="8319" Z="0"/>
					<Vertex X="12644" Y="8167" Z="0"/>
					<Vertex X="12658" Y="8167" Z="0"/>
					<Vertex X="12686" Y="8167" Z="0"/>
					<Vertex X="12699" Y="8167" Z="0"/>
					<Vertex X="12713" Y="8167" Z="0"/>
					<Vertex X="12782" Y="8167" Z="0"/>
					<Vertex X="12879" Y="8194" Z="0"/>
					<Vertex X="12921" Y="8194" Z="0"/>
					<Vertex X="12934" Y="8208" Z="0"/>
					<Vertex X="12976" Y="8222" Z="0"/>
					<Vertex X="13031" Y="8222" Z="0"/>
					<Vertex X="13266" Y="8305" Z="0"/>
					<Vertex X="13307" Y="8333" Z="0"/>
					<Vertex X="13307" Y="8346" Z="0"/>
					<Vertex X="13321" Y="8346" Z="0"/>
					<Vertex X="13349" Y="8346" Z="0"/>
					<Vertex X="13349" Y="8360" Z="0"/>
					<Vertex X="13377" Y="8374" Z="0"/>
					<Vertex X="13390" Y="8374" Z="0"/>
					<Vertex X="13404" Y="8388" Z="0"/>
					<Vertex X="13556" Y="8540" Z="0"/>
					<Vertex X="13584" Y="8568" Z="0"/>
					<Vertex X="13598" Y="8581" Z="0"/>
					<Vertex X="13611" Y="8595" Z="0"/>
					<Vertex X="13625" Y="8609" Z="0"/>
					<Vertex X="13625" Y="8623" Z="0"/>
					<Vertex X="13653" Y="8650" Z="0"/>
					<Vertex X="13750" Y="8720" Z="0"/>
					<Vertex X="13777" Y="8761" Z="0"/>
					<Vertex X="13846" Y="8816" Z="0"/>
					<Vertex X="13846" Y="8844" Z="0"/>
					<Vertex X="13860" Y="8872" Z="0"/>
					<Vertex X="13874" Y="8872" Z="0"/>
					<Vertex X="13888" Y="8885" Z="0"/>
					<Vertex X="13888" Y="8899" Z="0"/>
					<Vertex X="13902" Y="8927" Z="0"/>
					<Vertex X="13915" Y="8941" Z="0"/>
					<Vertex X="13929" Y="8954" Z="0"/>
					<Vertex X="13943" Y="8968" Z="0"/>
					<Vertex X="13957" Y="8982" Z="0"/>
					<Vertex X="14012" Y="9037" Z="0"/>
					<Vertex X="14012" Y="9051" Z="0"/>
					<Vertex X="14012" Y="9065" Z="0"/>
					<Vertex X="14026" Y="9079" Z="0"/>
					<Vertex X="14040" Y="9093" Z="0"/>
					<Vertex X="14054" Y="9093" Z="0"/>
					<Vertex X="14054" Y="9106" Z="0"/>
					<Vertex X="14150" Y="9189" Z="0"/>
					<Vertex X="14164" Y="9217" Z="0"/>
					<Vertex X="14178" Y="9231" Z="0"/>
					<Vertex X="14194" Y="9219" Z="0"/>
					<Vertex X="14238" Y="9219" Z="0"/>
					<Vertex X="14255" Y="9219" Z="0"/>
					<Vertex X="14277" Y="9219" Z="0"/>
					<Vertex X="14288" Y="9219" Z="0"/>
					<Vertex X="14310" Y="9219" Z="0"/>
					<Vertex X="14332" Y="9219" Z="0"/>
					<Vertex X="14348" Y="9219" Z="0"/>
					<Vertex X="14359" Y="9219" Z="0"/>
					<Vertex X="14387" Y="9213" Z="0"/>
					<Vertex X="14436" Y="9202" Z="0"/>
					<Vertex X="14453" Y="9202" Z="0"/>
					<Vertex X="14486" Y="9202" Z="0"/>
					<Vertex X="14502" Y="9202" Z="0"/>
					<Vertex X="14508" Y="9202" Z="0"/>
					<Vertex X="14535" Y="9202" Z="0"/>
					<Vertex X="14552" Y="9202" Z="0"/>
					<Vertex X="14574" Y="9197" Z="0"/>
					<Vertex X="14596" Y="9191" Z="0"/>
					<Vertex X="14607" Y="9191" Z="0"/>
					<Vertex X="14618" Y="9191" Z="0"/>
					<Vertex X="14629" Y="9186" Z="0"/>
					<Vertex X="14640" Y="9180" Z="0"/>
					<Vertex X="14657" Y="9175" Z="0"/>
					<Vertex X="14662" Y="9175" Z="0"/>
					<Vertex X="14673" Y="9175" Z="0"/>
					<Vertex X="14690" Y="9175" Z="0"/>
					<Vertex X="14717" Y="9175" Z="0"/>
					<Vertex X="14734" Y="9164" Z="0"/>
					<Vertex X="14756" Y="9164" Z="0"/>
					<Vertex X="14767" Y="9164" Z="0"/>
					<Vertex X="14794" Y="9158" Z="0"/>
					<Vertex X="14805" Y="9158" Z="0"/>
					<Vertex X="14816" Y="9158" Z="0"/>
					<Vertex X="14882" Y="9147" Z="0"/>
					<Vertex X="14904" Y="9142" Z="0"/>
					<Vertex X="14910" Y="9142" Z="0"/>
					<Vertex X="14921" Y="9142" Z="0"/>
					<Vertex X="14932" Y="9136" Z="0"/>
					<Vertex X="14948" Y="9131" Z="0"/>
					<Vertex X="14959" Y="9131" Z="0"/>
					<Vertex X="14970" Y="9125" Z="0"/>
					<Vertex X="14976" Y="9120" Z="0"/>
					<Vertex X="14981" Y="9120" Z="0"/>
					<Vertex X="14987" Y="9114" Z="0"/>
					<Vertex X="14998" Y="9114" Z="0"/>
					<Vertex X="15009" Y="9109" Z="0"/>
					<Vertex X="15025" Y="9109" Z="0"/>
					<Vertex X="15031" Y="9109" Z="0"/>
					<Vertex X="15042" Y="9109" Z="0"/>
					<Vertex X="15042" Y="9103" Z="0"/>
					<Vertex X="15058" Y="9103" Z="0"/>
					<Vertex X="15080" Y="9098" Z="0"/>
					<Vertex X="15086" Y="9098" Z="0"/>
					<Vertex X="15102" Y="9098" Z="0"/>
					<Vertex X="15113" Y="9092" Z="0"/>
					<Vertex X="15135" Y="9087" Z="0"/>
					<Vertex X="15141" Y="9087" Z="0"/>
					<Vertex X="15152" Y="9087" Z="0"/>
					<Vertex X="15157" Y="9087" Z="0"/>
					<Vertex X="15168" Y="9087" Z="0"/>
					<Vertex X="15174" Y="9087" Z="0"/>
					<Vertex X="15185" Y="9087" Z="0"/>
					<Vertex X="15201" Y="9081" Z="0"/>
					<Vertex X="15207" Y="9081" Z="0"/>
					<Vertex X="15212" Y="9081" Z="0"/>
					<Vertex X="15218" Y="9081" Z="0"/>
					<Vertex X="15229" Y="9076" Z="0"/>
					<Vertex X="15240" Y="9076" Z="0"/>
					<Vertex X="15257" Y="9070" Z="0"/>
					<Vertex X="15273" Y="9070" Z="0"/>
					<Vertex X="15290" Y="9065" Z="0"/>
					<Vertex X="15295" Y="9065" Z="0"/>
					<Vertex X="15317" Y="9054" Z="0"/>
					<Vertex X="15323" Y="9054" Z="0"/>
					<Vertex X="15328" Y="9054" Z="0"/>
					<Vertex X="15345" Y="9054" Z="0"/>
					<Vertex X="15345" Y="9048" Z="0"/>
					<Vertex X="15372" Y="9026" Z="0"/>
				</Vertices>
			</Region>
			<Region Id="10" Type="0" Zoom="0.179020" Selected="1" ImageLocation="" ImageFocus="0" Length="9450.9" Area="4015059.5" LengthMicrons="2343.8" AreaMicrons="246942.2" Text="MICROPAP" NegativeROA="0" InputRegionId="0" Analyze="1" DisplayId="10">
				<Attributes/>
				<Vertices>
					<Vertex X="15411" Y="31880" Z="0"/>
					<Vertex X="15417" Y="31880" Z="0"/>
					<Vertex X="15417" Y="31874" Z="0"/>
					<Vertex X="15422" Y="31868" Z="0"/>
					<Vertex X="15428" Y="31863" Z="0"/>
					<Vertex X="15434" Y="31863" Z="0"/>
					<Vertex X="15439" Y="31857" Z="0"/>
					<Vertex X="15445" Y="31852" Z="0"/>
					<Vertex X="15456" Y="31846" Z="0"/>
					<Vertex X="15456" Y="31840" Z="0"/>
					<Vertex X="15462" Y="31840" Z="0"/>
					<Vertex X="15467" Y="31840" Z="0"/>
					<Vertex X="15473" Y="31835" Z="0"/>
					<Vertex X="15473" Y="31829" Z="0"/>
					<Vertex X="15484" Y="31824" Z="0"/>
					<Vertex X="15495" Y="31824" Z="0"/>
					<Vertex X="15495" Y="31818" Z="0"/>
					<Vertex X="15501" Y="31818" Z="0"/>
					<Vertex X="15506" Y="31818" Z="0"/>
					<Vertex X="15517" Y="31824" Z="0"/>
					<Vertex X="15517" Y="31813" Z="0"/>
					<Vertex X="15523" Y="31813" Z="0"/>
					<Vertex X="15529" Y="31807" Z="0"/>
					<Vertex X="15540" Y="31801" Z="0"/>
					<Vertex X="15540" Y="31796" Z="0"/>
					<Vertex X="15545" Y="31796" Z="0"/>
					<Vertex X="15551" Y="31796" Z="0"/>
					<Vertex X="15557" Y="31790" Z="0"/>
					<Vertex X="15568" Y="31785" Z="0"/>
					<Vertex X="15579" Y="31785" Z="0"/>
					<Vertex X="15590" Y="31779" Z="0"/>
					<Vertex X="15607" Y="31773" Z="0"/>
					<Vertex X="15612" Y="31773" Z="0"/>
					<Vertex X="15635" Y="31762" Z="0"/>
					<Vertex X="15646" Y="31762" Z="0"/>
					<Vertex X="15668" Y="31757" Z="0"/>
					<Vertex X="15685" Y="31751" Z="0"/>
					<Vertex X="15696" Y="31751" Z="0"/>
					<Vertex X="15702" Y="31751" Z="0"/>
					<Vertex X="15718" Y="31751" Z="0"/>
					<Vertex X="15735" Y="31751" Z="0"/>
					<Vertex X="15763" Y="31751" Z="0"/>
					<Vertex X="15802" Y="31751" Z="0"/>
					<Vertex X="15847" Y="31751" Z="0"/>
					<Vertex X="15892" Y="31751" Z="0"/>
					<Vertex X="15908" Y="31751" Z="0"/>
					<Vertex X="15948" Y="31751" Z="0"/>
					<Vertex X="15981" Y="31751" Z="0"/>
					<Vertex X="16009" Y="31751" Z="0"/>
					<Vertex X="16054" Y="31751" Z="0"/>
					<Vertex X="16082" Y="31762" Z="0"/>
					<Vertex X="16104" Y="31762" Z="0"/>
					<Vertex X="16121" Y="31762" Z="0"/>
					<Vertex X="16143" Y="31768" Z="0"/>
					<Vertex X="16154" Y="31768" Z="0"/>
					<Vertex X="16160" Y="31768" Z="0"/>
					<Vertex X="16171" Y="31773" Z="0"/>
					<Vertex X="16193" Y="31785" Z="0"/>
					<Vertex X="16221" Y="31790" Z="0"/>
					<Vertex X="16266" Y="31807" Z="0"/>
					<Vertex X="16299" Y="31818" Z="0"/>
					<Vertex X="16333" Y="31829" Z="0"/>
					<Vertex X="16366" Y="31835" Z="0"/>
					<Vertex X="16378" Y="31835" Z="0"/>
					<Vertex X="16400" Y="31840" Z="0"/>
					<Vertex X="16422" Y="31846" Z="0"/>
					<Vertex X="16439" Y="31852" Z="0"/>
					<Vertex X="16467" Y="31852" Z="0"/>
					<Vertex X="16501" Y="31852" Z="0"/>
					<Vertex X="16528" Y="31857" Z="0"/>
					<Vertex X="16540" Y="31857" Z="0"/>
					<Vertex X="16568" Y="31857" Z="0"/>
					<Vertex X="16590" Y="31857" Z="0"/>
					<Vertex X="16623" Y="31857" Z="0"/>
					<Vertex X="16657" Y="31857" Z="0"/>
					<Vertex X="16679" Y="31857" Z="0"/>
					<Vertex X="16724" Y="31857" Z="0"/>
					<Vertex X="16757" Y="31857" Z="0"/>
					<Vertex X="16785" Y="31857" Z="0"/>
					<Vertex X="16808" Y="31857" Z="0"/>
					<Vertex X="16841" Y="31857" Z="0"/>
					<Vertex X="16875" Y="31857" Z="0"/>
					<Vertex X="16886" Y="31857" Z="0"/>
					<Vertex X="16908" Y="31857" Z="0"/>
					<Vertex X="16936" Y="31857" Z="0"/>
					<Vertex X="16964" Y="31857" Z="0"/>
					<Vertex X="16992" Y="31868" Z="0"/>
					<Vertex X="17037" Y="31874" Z="0"/>
					<Vertex X="17042" Y="31874" Z="0"/>
					<Vertex X="17081" Y="31880" Z="0"/>
					<Vertex X="17121" Y="31880" Z="0"/>
					<Vertex X="17165" Y="31896" Z="0"/>
					<Vertex X="17204" Y="31902" Z="0"/>
					<Vertex X="17243" Y="31902" Z="0"/>
					<Vertex X="17260" Y="31913" Z="0"/>
					<Vertex X="17288" Y="31919" Z="0"/>
					<Vertex X="17310" Y="31924" Z="0"/>
					<Vertex X="17350" Y="31930" Z="0"/>
					<Vertex X="17372" Y="31941" Z="0"/>
					<Vertex X="17394" Y="31947" Z="0"/>
					<Vertex X="17405" Y="31947" Z="0"/>
					<Vertex X="17417" Y="31958" Z="0"/>
					<Vertex X="17428" Y="31958" Z="0"/>
					<Vertex X="17433" Y="31958" Z="0"/>
					<Vertex X="17445" Y="31963" Z="0"/>
					<Vertex X="17450" Y="31969" Z="0"/>
					<Vertex X="17461" Y="31975" Z="0"/>
					<Vertex X="17472" Y="31986" Z="0"/>
					<Vertex X="17489" Y="32002" Z="0"/>
					<Vertex X="17506" Y="32025" Z="0"/>
					<Vertex X="17528" Y="32047" Z="0"/>
					<Vertex X="17545" Y="32064" Z="0"/>
					<Vertex X="17556" Y="32070" Z="0"/>
					<Vertex X="17573" Y="32081" Z="0"/>
					<Vertex X="17584" Y="32097" Z="0"/>
					<Vertex X="17590" Y="32109" Z="0"/>
					<Vertex X="17607" Y="32125" Z="0"/>
					<Vertex X="17623" Y="32142" Z="0"/>
					<Vertex X="17640" Y="32159" Z="0"/>
					<Vertex X="17646" Y="32164" Z="0"/>
					<Vertex X="17657" Y="32176" Z="0"/>
					<Vertex X="17662" Y="32181" Z="0"/>
					<Vertex X="17674" Y="32192" Z="0"/>
					<Vertex X="17685" Y="32204" Z="0"/>
					<Vertex X="17690" Y="32209" Z="0"/>
					<Vertex X="17696" Y="32215" Z="0"/>
					<Vertex X="17707" Y="32220" Z="0"/>
					<Vertex X="17713" Y="32231" Z="0"/>
					<Vertex X="17724" Y="32237" Z="0"/>
					<Vertex X="17735" Y="32248" Z="0"/>
					<Vertex X="17746" Y="32254" Z="0"/>
					<Vertex X="17752" Y="32254" Z="0"/>
					<Vertex X="17757" Y="32259" Z="0"/>
					<Vertex X="17763" Y="32259" Z="0"/>
					<Vertex X="17774" Y="32265" Z="0"/>
					<Vertex X="17791" Y="32265" Z="0"/>
					<Vertex X="17802" Y="32265" Z="0"/>
					<Vertex X="17824" Y="32265" Z="0"/>
					<Vertex X="17836" Y="32265" Z="0"/>
					<Vertex X="17847" Y="32265" Z="0"/>
					<Vertex X="17864" Y="32271" Z="0"/>
					<Vertex X="17880" Y="32271" Z="0"/>
					<Vertex X="17903" Y="32282" Z="0"/>
					<Vertex X="17931" Y="32282" Z="0"/>
					<Vertex X="17958" Y="32287" Z="0"/>
					<Vertex X="17986" Y="32287" Z="0"/>
					<Vertex X="18003" Y="32287" Z="0"/>
					<Vertex X="18026" Y="32287" Z="0"/>
					<Vertex X="18053" Y="32293" Z="0"/>
					<Vertex X="18087" Y="32304" Z="0"/>
					<Vertex X="18104" Y="32304" Z="0"/>
					<Vertex X="18132" Y="32310" Z="0"/>
					<Vertex X="18143" Y="32315" Z="0"/>
					<Vertex X="18160" Y="32315" Z="0"/>
					<Vertex X="18171" Y="32321" Z="0"/>
					<Vertex X="18193" Y="32332" Z="0"/>
					<Vertex X="18215" Y="32343" Z="0"/>
					<Vertex X="18232" Y="32349" Z="0"/>
					<Vertex X="18238" Y="32354" Z="0"/>
					<Vertex X="18255" Y="32366" Z="0"/>
					<Vertex X="18266" Y="32382" Z="0"/>
					<Vertex X="18277" Y="32393" Z="0"/>
					<Vertex X="18288" Y="32405" Z="0"/>
					<Vertex X="18310" Y="32427" Z="0"/>
					<Vertex X="18316" Y="32438" Z="0"/>
					<Vertex X="18327" Y="32449" Z="0"/>
					<Vertex X="18333" Y="32461" Z="0"/>
					<Vertex X="18349" Y="32483" Z="0"/>
					<Vertex X="18361" Y="32494" Z="0"/>
					<Vertex X="18377" Y="32516" Z="0"/>
					<Vertex X="18383" Y="32528" Z="0"/>
					<Vertex X="18394" Y="32544" Z="0"/>
					<Vertex X="18394" Y="32550" Z="0"/>
					<Vertex X="18400" Y="32561" Z="0"/>
					<Vertex X="18411" Y="32567" Z="0"/>
					<Vertex X="18411" Y="32578" Z="0"/>
					<Vertex X="18411" Y="32583" Z="0"/>
					<Vertex X="18417" Y="32583" Z="0"/>
					<Vertex X="18417" Y="32595" Z="0"/>
					<Vertex X="18417" Y="32617" Z="0"/>
					<Vertex X="18417" Y="32628" Z="0"/>
					<Vertex X="18417" Y="32645" Z="0"/>
					<Vertex X="18417" Y="32667" Z="0"/>
					<Vertex X="18411" Y="32690" Z="0"/>
					<Vertex X="18405" Y="32712" Z="0"/>
					<Vertex X="18389" Y="32729" Z="0"/>
					<Vertex X="18372" Y="32757" Z="0"/>
					<Vertex X="18344" Y="32785" Z="0"/>
					<Vertex X="18322" Y="32807" Z="0"/>
					<Vertex X="18294" Y="32824" Z="0"/>
					<Vertex X="18282" Y="32829" Z="0"/>
					<Vertex X="18271" Y="32840" Z="0"/>
					<Vertex X="18249" Y="32857" Z="0"/>
					<Vertex X="18227" Y="32863" Z="0"/>
					<Vertex X="18210" Y="32874" Z="0"/>
					<Vertex X="18193" Y="32874" Z="0"/>
					<Vertex X="18171" Y="32885" Z="0"/>
					<Vertex X="18165" Y="32885" Z="0"/>
					<Vertex X="18143" Y="32896" Z="0"/>
					<Vertex X="18120" Y="32907" Z="0"/>
					<Vertex X="18087" Y="32919" Z="0"/>
					<Vertex X="18053" Y="32930" Z="0"/>
					<Vertex X="18026" Y="32935" Z="0"/>
					<Vertex X="17992" Y="32947" Z="0"/>
					<Vertex X="17970" Y="32952" Z="0"/>
					<Vertex X="17953" Y="32958" Z="0"/>
					<Vertex X="17903" Y="32969" Z="0"/>
					<Vertex X="17880" Y="32974" Z="0"/>
					<Vertex X="17847" Y="32986" Z="0"/>
					<Vertex X="17836" Y="32986" Z="0"/>
					<Vertex X="17813" Y="32997" Z="0"/>
					<Vertex X="17791" Y="33002" Z="0"/>
					<Vertex X="17780" Y="33008" Z="0"/>
					<Vertex X="17763" Y="33014" Z="0"/>
					<Vertex X="17746" Y="33019" Z="0"/>
					<Vertex X="17724" Y="33025" Z="0"/>
					<Vertex X="17690" Y="33025" Z="0"/>
					<Vertex X="17662" Y="33041" Z="0"/>
					<Vertex X="17640" Y="33041" Z="0"/>
					<Vertex X="17601" Y="33058" Z="0"/>
					<Vertex X="17573" Y="33064" Z="0"/>
					<Vertex X="17528" Y="33086" Z="0"/>
					<Vertex X="17484" Y="33097" Z="0"/>
					<Vertex X="17439" Y="33114" Z="0"/>
					<Vertex X="17411" Y="33120" Z="0"/>
					<Vertex X="17361" Y="33136" Z="0"/>
					<Vertex X="17310" Y="33148" Z="0"/>
					<Vertex X="17277" Y="33159" Z="0"/>
					<Vertex X="17255" Y="33159" Z="0"/>
					<Vertex X="17221" Y="33164" Z="0"/>
					<Vertex X="17199" Y="33170" Z="0"/>
					<Vertex X="17160" Y="33176" Z="0"/>
					<Vertex X="17149" Y="33176" Z="0"/>
					<Vertex X="17109" Y="33181" Z="0"/>
					<Vertex X="17081" Y="33181" Z="0"/>
					<Vertex X="17042" Y="33187" Z="0"/>
					<Vertex X="17014" Y="33187" Z="0"/>
					<Vertex X="16975" Y="33187" Z="0"/>
					<Vertex X="16953" Y="33187" Z="0"/>
					<Vertex X="16908" Y="33187" Z="0"/>
					<Vertex X="16892" Y="33187" Z="0"/>
					<Vertex X="16864" Y="33187" Z="0"/>
					<Vertex X="16836" Y="33187" Z="0"/>
					<Vertex X="16808" Y="33187" Z="0"/>
					<Vertex X="16763" Y="33187" Z="0"/>
					<Vertex X="16724" Y="33187" Z="0"/>
					<Vertex X="16690" Y="33187" Z="0"/>
					<Vertex X="16674" Y="33187" Z="0"/>
					<Vertex X="16640" Y="33187" Z="0"/>
					<Vertex X="16612" Y="33187" Z="0"/>
					<Vertex X="16573" Y="33181" Z="0"/>
					<Vertex X="16540" Y="33181" Z="0"/>
					<Vertex X="16495" Y="33170" Z="0"/>
					<Vertex X="16456" Y="33159" Z="0"/>
					<Vertex X="16422" Y="33153" Z="0"/>
					<Vertex X="16394" Y="33153" Z="0"/>
					<Vertex X="16366" Y="33148" Z="0"/>
					<Vertex X="16350" Y="33148" Z="0"/>
					<Vertex X="16316" Y="33136" Z="0"/>
					<Vertex X="16294" Y="33131" Z="0"/>
					<Vertex X="16260" Y="33125" Z="0"/>
					<Vertex X="16210" Y="33108" Z="0"/>
					<Vertex X="16177" Y="33097" Z="0"/>
					<Vertex X="16137" Y="33097" Z="0"/>
					<Vertex X="16104" Y="33092" Z="0"/>
					<Vertex X="16065" Y="33086" Z="0"/>
					<Vertex X="16048" Y="33081" Z="0"/>
					<Vertex X="16009" Y="33075" Z="0"/>
					<Vertex X="15964" Y="33064" Z="0"/>
					<Vertex X="15925" Y="33058" Z="0"/>
					<Vertex X="15892" Y="33058" Z="0"/>
					<Vertex X="15858" Y="33053" Z="0"/>
					<Vertex X="15830" Y="33047" Z="0"/>
					<Vertex X="15802" Y="33036" Z="0"/>
					<Vertex X="15758" Y="33025" Z="0"/>
					<Vertex X="15746" Y="33019" Z="0"/>
					<Vertex X="15702" Y="33008" Z="0"/>
					<Vertex X="15668" Y="32997" Z="0"/>
					<Vertex X="15635" Y="32991" Z="0"/>
					<Vertex X="15601" Y="32986" Z="0"/>
					<Vertex X="15545" Y="32969" Z="0"/>
					<Vertex X="15501" Y="32952" Z="0"/>
					<Vertex X="15445" Y="32941" Z="0"/>
					<Vertex X="15411" Y="32930" Z="0"/>
					<Vertex X="15383" Y="32924" Z="0"/>
					<Vertex X="15355" Y="32919" Z="0"/>
					<Vertex X="15322" Y="32902" Z="0"/>
					<Vertex X="15300" Y="32902" Z="0"/>
					<Vertex X="15266" Y="32896" Z="0"/>
					<Vertex X="15249" Y="32891" Z="0"/>
					<Vertex X="15233" Y="32885" Z="0"/>
					<Vertex X="15221" Y="32879" Z="0"/>
					<Vertex X="15216" Y="32879" Z="0"/>
					<Vertex X="15199" Y="32879" Z="0"/>
					<Vertex X="15193" Y="32874" Z="0"/>
					<Vertex X="15177" Y="32868" Z="0"/>
					<Vertex X="15165" Y="32863" Z="0"/>
					<Vertex X="15160" Y="32857" Z="0"/>
					<Vertex X="15143" Y="32857" Z="0"/>
					<Vertex X="15132" Y="32857" Z="0"/>
					<Vertex X="15121" Y="32857" Z="0"/>
					<Vertex X="15110" Y="32846" Z="0"/>
					<Vertex X="15098" Y="32846" Z="0"/>
					<Vertex X="15082" Y="32840" Z="0"/>
					<Vertex X="15059" Y="32840" Z="0"/>
					<Vertex X="15037" Y="32829" Z="0"/>
					<Vertex X="15026" Y="32824" Z="0"/>
					<Vertex X="14998" Y="32818" Z="0"/>
					<Vertex X="14981" Y="32812" Z="0"/>
					<Vertex X="14970" Y="32807" Z="0"/>
					<Vertex X="14953" Y="32801" Z="0"/>
					<Vertex X="14936" Y="32801" Z="0"/>
					<Vertex X="14925" Y="32801" Z="0"/>
					<Vertex X="14914" Y="32796" Z="0"/>
					<Vertex X="14903" Y="32790" Z="0"/>
					<Vertex X="14897" Y="32785" Z="0"/>
					<Vertex X="14881" Y="32785" Z="0"/>
					<Vertex X="14869" Y="32773" Z="0"/>
					<Vertex X="14853" Y="32768" Z="0"/>
					<Vertex X="14836" Y="32762" Z="0"/>
					<Vertex X="14830" Y="32751" Z="0"/>
					<Vertex X="14802" Y="32745" Z="0"/>
					<Vertex X="14780" Y="32729" Z="0"/>
					<Vertex X="14758" Y="32712" Z="0"/>
					<Vertex X="14747" Y="32712" Z="0"/>
					<Vertex X="14730" Y="32701" Z="0"/>
					<Vertex X="14719" Y="32695" Z="0"/>
					<Vertex X="14696" Y="32684" Z="0"/>
					<Vertex X="14674" Y="32673" Z="0"/>
					<Vertex X="14657" Y="32667" Z="0"/>
					<Vertex X="14640" Y="32656" Z="0"/>
					<Vertex X="14629" Y="32650" Z="0"/>
					<Vertex X="14624" Y="32645" Z="0"/>
					<Vertex X="14601" Y="32634" Z="0"/>
					<Vertex X="14596" Y="32628" Z="0"/>
					<Vertex X="14585" Y="32623" Z="0"/>
					<Vertex X="14579" Y="32617" Z="0"/>
					<Vertex X="14568" Y="32611" Z="0"/>
					<Vertex X="14551" Y="32611" Z="0"/>
					<Vertex X="14545" Y="32606" Z="0"/>
					<Vertex X="14529" Y="32600" Z="0"/>
					<Vertex X="14523" Y="32595" Z="0"/>
					<Vertex X="14512" Y="32589" Z="0"/>
					<Vertex X="14484" Y="32578" Z="0"/>
					<Vertex X="14473" Y="32572" Z="0"/>
					<Vertex X="14456" Y="32567" Z="0"/>
					<Vertex X="14445" Y="32555" Z="0"/>
					<Vertex X="14428" Y="32550" Z="0"/>
					<Vertex X="14411" Y="32544" Z="0"/>
					<Vertex X="14395" Y="32533" Z="0"/>
					<Vertex X="14389" Y="32528" Z="0"/>
					<Vertex X="14378" Y="32516" Z="0"/>
					<Vertex X="14367" Y="32505" Z="0"/>
					<Vertex X="14350" Y="32494" Z="0"/>
					<Vertex X="14339" Y="32477" Z="0"/>
					<Vertex X="14333" Y="32466" Z="0"/>
					<Vertex X="14328" Y="32449" Z="0"/>
					<Vertex X="14322" Y="32427" Z="0"/>
					<Vertex X="14322" Y="32410" Z="0"/>
					<Vertex X="14322" Y="32405" Z="0"/>
					<Vertex X="14322" Y="32377" Z="0"/>
					<Vertex X="14322" Y="32349" Z="0"/>
					<Vertex X="14322" Y="32338" Z="0"/>
					<Vertex X="14322" Y="32321" Z="0"/>
					<Vertex X="14322" Y="32304" Z="0"/>
					<Vertex X="14322" Y="32287" Z="0"/>
					<Vertex X="14328" Y="32276" Z="0"/>
					<Vertex X="14333" Y="32254" Z="0"/>
					<Vertex X="14339" Y="32243" Z="0"/>
					<Vertex X="14344" Y="32231" Z="0"/>
					<Vertex X="14350" Y="32220" Z="0"/>
					<Vertex X="14361" Y="32209" Z="0"/>
					<Vertex X="14367" Y="32209" Z="0"/>
					<Vertex X="14378" Y="32198" Z="0"/>
					<Vertex X="14383" Y="32192" Z="0"/>
					<Vertex X="14400" Y="32187" Z="0"/>
					<Vertex X="14411" Y="32187" Z="0"/>
					<Vertex X="14434" Y="32170" Z="0"/>
					<Vertex X="14467" Y="32164" Z="0"/>
					<Vertex X="14518" Y="32142" Z="0"/>
					<Vertex X="14579" Y="32120" Z="0"/>
					<Vertex X="14640" Y="32109" Z="0"/>
					<Vertex X="14707" Y="32092" Z="0"/>
					<Vertex X="14769" Y="32086" Z="0"/>
					<Vertex X="14819" Y="32081" Z="0"/>
					<Vertex X="14858" Y="32075" Z="0"/>
					<Vertex X="14897" Y="32064" Z="0"/>
					<Vertex X="14925" Y="32058" Z="0"/>
					<Vertex X="14953" Y="32053" Z="0"/>
					<Vertex X="14976" Y="32047" Z="0"/>
					<Vertex X="14992" Y="32047" Z="0"/>
					<Vertex X="15009" Y="32047" Z="0"/>
					<Vertex X="15031" Y="32042" Z="0"/>
					<Vertex X="15054" Y="32036" Z="0"/>
					<Vertex X="15076" Y="32025" Z="0"/>
					<Vertex X="15093" Y="32025" Z="0"/>
					<Vertex X="15093" Y="32019" Z="0"/>
					<Vertex X="15104" Y="32014" Z="0"/>
					<Vertex X="15115" Y="32002" Z="0"/>
					<Vertex X="15138" Y="32002" Z="0"/>
					<Vertex X="15154" Y="31991" Z="0"/>
					<Vertex X="15160" Y="31991" Z="0"/>
					<Vertex X="15165" Y="31986" Z="0"/>
					<Vertex X="15188" Y="31980" Z="0"/>
					<Vertex X="15205" Y="31969" Z="0"/>
					<Vertex X="15221" Y="31963" Z="0"/>
					<Vertex X="15227" Y="31958" Z="0"/>
					<Vertex X="15255" Y="31947" Z="0"/>
					<Vertex X="15272" Y="31947" Z="0"/>
					<Vertex X="15294" Y="31941" Z="0"/>
					<Vertex X="15316" Y="31930" Z="0"/>
					<Vertex X="15322" Y="31930" Z="0"/>
					<Vertex X="15327" Y="31924" Z="0"/>
					<Vertex X="15344" Y="31919" Z="0"/>
					<Vertex X="15361" Y="31908" Z="0"/>
					<Vertex X="15378" Y="31902" Z="0"/>
					<Vertex X="15383" Y="31902" Z="0"/>
					<Vertex X="15395" Y="31896" Z="0"/>
					<Vertex X="15400" Y="31896" Z="0"/>
					<Vertex X="15400" Y="31891" Z="0"/>
					<Vertex X="15406" Y="31891" Z="0"/>
					<Vertex X="15411" Y="31885" Z="0"/>
					<Vertex X="15417" Y="31885" Z="0"/>
					<Vertex X="15422" Y="31885" Z="0"/>
					<Vertex X="15473" Y="31829" Z="0"/>
					<Vertex X="15473" Y="31835" Z="0"/>
					<Vertex X="15467" Y="31840" Z="0"/>
					<Vertex X="15462" Y="31840" Z="0"/>
					<Vertex X="15456" Y="31840" Z="0"/>
					<Vertex X="15456" Y="31846" Z="0"/>
					<Vertex X="15445" Y="31852" Z="0"/>
					<Vertex X="15439" Y="31857" Z="0"/>
					<Vertex X="15434" Y="31863" Z="0"/>
					<Vertex X="15428" Y="31863" Z="0"/>
					<Vertex X="15422" Y="31868" Z="0"/>
					<Vertex X="15417" Y="31874" Z="0"/>
					<Vertex X="15417" Y="31880" Z="0"/>
					<Vertex X="15411" Y="31880" Z="0"/>
				</Vertices>
			</Region>
		</Regions>
		<Plots/>
	</Annotation>
</Annotations>
